# Supplementary material for: Structural Descriptors for Subunit Interface Regions in Homodimers: Effect of Lipid Membrane and Secondary Structure Type
Source: J Chem Inf Model. 2025 Mar 27;65(7):3117–26. doi: 10.1021/acs.jcim.4c01233 (PMC12004529; doi:10.1021/acs.jcim.4c01233)
Supplement: Supplementary file 3 — ci4c01233_si_003.tar [file ci4c01233_si_003.tar › database/alpha/1dli_cytop.pdb]

ATOM      1  N   MET A   1     -42.919  10.459  70.223  1.00 51.55           N  
ATOM      2  CA  MET A   1     -42.211   9.156  70.113  1.00 50.67           C  
ATOM      3  C   MET A   1     -40.959   9.120  71.018  1.00 49.94           C  
ATOM      4  O   MET A   1     -40.262  10.129  71.185  1.00 49.32           O  
ATOM      5  CB  MET A   1     -41.788   8.929  68.661  1.00 50.93           C  
ATOM      6  CG  MET A   1     -41.443   7.495  68.358  1.00 52.50           C  
ATOM      7  SD  MET A   1     -40.850   7.299  66.688  1.00 53.73           S  
ATOM      8  CE  MET A   1     -42.246   7.963  65.778  1.00 53.06           C  
ATOM      9  N   LYS A   2     -40.681   7.969  71.619  1.00 48.14           N  
ATOM     10  CA  LYS A   2     -39.487   7.870  72.438  1.00 46.38           C  
ATOM     11  C   LYS A   2     -38.387   7.249  71.574  1.00 43.45           C  
ATOM     12  O   LYS A   2     -38.519   6.119  71.093  1.00 42.28           O  
ATOM     13  CB  LYS A   2     -39.741   7.019  73.681  1.00 48.43           C  
ATOM     14  CG  LYS A   2     -40.742   7.618  74.651  1.00 51.57           C  
ATOM     15  CD  LYS A   2     -40.939   6.716  75.867  1.00 53.31           C  
ATOM     16  CE  LYS A   2     -42.097   7.194  76.732  1.00 54.86           C  
ATOM     17  NZ  LYS A   2     -42.257   6.333  77.941  1.00 56.74           N1+
ATOM     18  N   ILE A   3     -37.316   8.014  71.378  1.00 39.80           N  
ATOM     19  CA  ILE A   3     -36.187   7.585  70.571  1.00 37.01           C  
ATOM     20  C   ILE A   3     -34.903   7.542  71.396  1.00 35.62           C  
ATOM     21  O   ILE A   3     -34.603   8.493  72.100  1.00 35.72           O  
ATOM     22  CB  ILE A   3     -35.962   8.569  69.376  1.00 35.30           C  
ATOM     23  CG1 ILE A   3     -37.234   8.665  68.530  1.00 33.67           C  
ATOM     24  CG2 ILE A   3     -34.754   8.140  68.556  1.00 33.46           C  
ATOM     25  CD1 ILE A   3     -37.315   9.946  67.717  1.00 31.20           C  
ATOM     26  N   ALA A   4     -34.158   6.438  71.296  1.00 34.24           N  
ATOM     27  CA  ALA A   4     -32.871   6.279  71.984  1.00 32.14           C  
ATOM     28  C   ALA A   4     -31.758   6.406  70.951  1.00 30.45           C  
ATOM     29  O   ALA A   4     -31.847   5.851  69.869  1.00 30.30           O  
ATOM     30  CB  ALA A   4     -32.784   4.914  72.673  1.00 31.91           C  
ATOM     31  N   VAL A   5     -30.718   7.158  71.273  1.00 28.81           N  
ATOM     32  CA  VAL A   5     -29.613   7.325  70.356  1.00 27.42           C  
ATOM     33  C   VAL A   5     -28.366   6.798  71.044  1.00 28.09           C  
ATOM     34  O   VAL A   5     -27.989   7.289  72.109  1.00 27.87           O  
ATOM     35  CB  VAL A   5     -29.370   8.810  70.016  1.00 27.41           C  
ATOM     36  CG1 VAL A   5     -28.176   8.926  69.085  1.00 25.77           C  
ATOM     37  CG2 VAL A   5     -30.609   9.436  69.404  1.00 26.02           C  
ATOM     38  N   ALA A   6     -27.727   5.802  70.440  1.00 28.61           N  
ATOM     39  CA  ALA A   6     -26.512   5.222  70.998  1.00 28.89           C  
ATOM     40  C   ALA A   6     -25.317   5.978  70.426  1.00 29.78           C  
ATOM     41  O   ALA A   6     -24.978   5.839  69.260  1.00 31.05           O  
ATOM     42  CB  ALA A   6     -26.423   3.737  70.632  1.00 28.29           C  
ATOM     43  N   GLY A   7     -24.681   6.790  71.248  1.00 31.04           N  
ATOM     44  CA  GLY A   7     -23.525   7.537  70.783  1.00 31.89           C  
ATOM     45  C   GLY A   7     -23.699   9.038  70.934  1.00 32.37           C  
ATOM     46  O   GLY A   7     -24.691   9.612  70.465  1.00 31.66           O  
ATOM     47  N   SER A   8     -22.721   9.686  71.546  1.00 32.77           N  
ATOM     48  CA  SER A   8     -22.818  11.114  71.774  1.00 34.12           C  
ATOM     49  C   SER A   8     -21.794  11.977  71.040  1.00 33.67           C  
ATOM     50  O   SER A   8     -21.401  13.042  71.508  1.00 34.36           O  
ATOM     51  CB  SER A   8     -22.751  11.364  73.278  1.00 35.96           C  
ATOM     52  OG  SER A   8     -22.670  12.753  73.553  1.00 40.05           O  
ATOM     53  N   GLY A   9     -21.358  11.522  69.877  1.00 34.16           N  
ATOM     54  CA  GLY A   9     -20.406  12.296  69.109  1.00 33.25           C  
ATOM     55  C   GLY A   9     -21.123  13.242  68.168  1.00 32.39           C  
ATOM     56  O   GLY A   9     -22.310  13.506  68.351  1.00 32.71           O  
ATOM     57  N   TYR A  10     -20.404  13.746  67.162  1.00 31.68           N  
ATOM     58  CA  TYR A  10     -20.972  14.658  66.177  1.00 30.89           C  
ATOM     59  C   TYR A  10     -22.274  14.094  65.609  1.00 29.98           C  
ATOM     60  O   TYR A  10     -23.299  14.802  65.556  1.00 29.70           O  
ATOM     61  CB  TYR A  10     -19.971  14.897  65.039  1.00 31.55           C  
ATOM     62  CG  TYR A  10     -18.666  15.494  65.515  1.00 33.20           C  
ATOM     63  CD1 TYR A  10     -18.562  16.858  65.794  1.00 33.56           C  
ATOM     64  CD2 TYR A  10     -17.521  14.688  65.711  1.00 34.47           C  
ATOM     65  CE1 TYR A  10     -17.364  17.414  66.255  1.00 33.88           C  
ATOM     66  CE2 TYR A  10     -16.307  15.237  66.183  1.00 33.84           C  
ATOM     67  CZ  TYR A  10     -16.243  16.599  66.446  1.00 34.63           C  
ATOM     68  OH  TYR A  10     -15.072  17.166  66.895  1.00 34.74           O  
ATOM     69  N   VAL A  11     -22.257  12.821  65.215  1.00 27.13           N  
ATOM     70  CA  VAL A  11     -23.466  12.266  64.641  1.00 26.98           C  
ATOM     71  C   VAL A  11     -24.543  12.022  65.679  1.00 27.84           C  
ATOM     72  O   VAL A  11     -25.667  12.547  65.558  1.00 27.05           O  
ATOM     73  CB  VAL A  11     -23.206  10.976  63.851  1.00 26.96           C  
ATOM     74  CG1 VAL A  11     -24.496  10.517  63.195  1.00 24.50           C  
ATOM     75  CG2 VAL A  11     -22.123  11.217  62.776  1.00 25.68           C  
ATOM     76  N   GLY A  12     -24.214  11.246  66.709  1.00 27.84           N  
ATOM     77  CA  GLY A  12     -25.199  10.984  67.737  1.00 28.49           C  
ATOM     78  C   GLY A  12     -25.791  12.246  68.373  1.00 29.13           C  
ATOM     79  O   GLY A  12     -26.993  12.348  68.599  1.00 29.57           O  
ATOM     80  N   LEU A  13     -24.961  13.239  68.645  1.00 29.79           N  
ATOM     81  CA  LEU A  13     -25.478  14.422  69.306  1.00 30.78           C  
ATOM     82  C   LEU A  13     -26.360  15.294  68.448  1.00 30.04           C  
ATOM     83  O   LEU A  13     -27.421  15.741  68.894  1.00 28.48           O  
ATOM     84  CB  LEU A  13     -24.332  15.249  69.898  1.00 31.58           C  
ATOM     85  CG  LEU A  13     -24.758  16.209  71.018  1.00 33.23           C  
ATOM     86  CD1 LEU A  13     -25.514  15.449  72.096  1.00 33.16           C  
ATOM     87  CD2 LEU A  13     -23.515  16.915  71.585  1.00 32.85           C  
ATOM     88  N   SER A  14     -25.937  15.547  67.220  1.00 30.02           N  
ATOM     89  CA  SER A  14     -26.767  16.379  66.358  1.00 30.74           C  
ATOM     90  C   SER A  14     -28.102  15.699  66.040  1.00 30.95           C  
ATOM     91  O   SER A  14     -29.122  16.363  66.020  1.00 31.57           O  
ATOM     92  CB  SER A  14     -26.027  16.759  65.083  1.00 30.45           C  
ATOM     93  OG  SER A  14     -25.773  15.626  64.307  1.00 31.95           O  
ATOM     94  N   LEU A  15     -28.123  14.387  65.820  1.00 31.45           N  
ATOM     95  CA  LEU A  15     -29.395  13.719  65.546  1.00 32.12           C  
ATOM     96  C   LEU A  15     -30.270  13.783  66.784  1.00 32.21           C  
ATOM     97  O   LEU A  15     -31.464  14.076  66.697  1.00 32.52           O  
ATOM     98  CB  LEU A  15     -29.191  12.247  65.163  1.00 32.62           C  
ATOM     99  CG  LEU A  15     -28.542  12.017  63.801  1.00 33.83           C  
ATOM    100  CD1 LEU A  15     -28.536  10.569  63.479  1.00 33.93           C  
ATOM    101  CD2 LEU A  15     -29.308  12.753  62.738  1.00 35.48           C  
ATOM    102  N   GLY A  16     -29.670  13.496  67.939  1.00 31.80           N  
ATOM    103  CA  GLY A  16     -30.417  13.514  69.188  1.00 30.60           C  
ATOM    104  C   GLY A  16     -31.016  14.876  69.470  1.00 30.10           C  
ATOM    105  O   GLY A  16     -32.155  14.975  69.937  1.00 31.23           O  
ATOM    106  N   VAL A  17     -30.262  15.936  69.218  1.00 28.31           N  
ATOM    107  CA  VAL A  17     -30.817  17.249  69.431  1.00 29.07           C  
ATOM    108  C   VAL A  17     -31.889  17.501  68.381  1.00 29.07           C  
ATOM    109  O   VAL A  17     -33.009  17.898  68.710  1.00 29.83           O  
ATOM    110  CB  VAL A  17     -29.760  18.326  69.346  1.00 29.97           C  
ATOM    111  CG1 VAL A  17     -30.418  19.664  69.300  1.00 30.15           C  
ATOM    112  CG2 VAL A  17     -28.829  18.237  70.574  1.00 29.95           C  
ATOM    113  N   LEU A  18     -31.562  17.238  67.125  1.00 27.62           N  
ATOM    114  CA  LEU A  18     -32.505  17.425  66.038  1.00 26.72           C  
ATOM    115  C   LEU A  18     -33.869  16.793  66.299  1.00 28.33           C  
ATOM    116  O   LEU A  18     -34.912  17.390  66.036  1.00 28.92           O  
ATOM    117  CB  LEU A  18     -31.966  16.799  64.763  1.00 25.12           C  
ATOM    118  CG  LEU A  18     -32.878  16.932  63.561  1.00 23.14           C  
ATOM    119  CD1 LEU A  18     -32.774  18.360  63.020  1.00 22.21           C  
ATOM    120  CD2 LEU A  18     -32.482  15.924  62.514  1.00 23.65           C  
ATOM    121  N   LEU A  19     -33.861  15.565  66.792  1.00 28.29           N  
ATOM    122  CA  LEU A  19     -35.097  14.846  67.027  1.00 28.89           C  
ATOM    123  C   LEU A  19     -35.783  15.116  68.378  1.00 29.47           C  
ATOM    124  O   LEU A  19     -36.900  14.652  68.612  1.00 29.82           O  
ATOM    125  CB  LEU A  19     -34.808  13.337  66.877  1.00 27.77           C  
ATOM    126  CG  LEU A  19     -34.356  12.796  65.506  1.00 27.84           C  
ATOM    127  CD1 LEU A  19     -33.769  11.410  65.654  1.00 27.61           C  
ATOM    128  CD2 LEU A  19     -35.531  12.751  64.538  1.00 26.48           C  
ATOM    129  N   SER A  20     -35.125  15.857  69.261  1.00 30.89           N  
ATOM    130  CA  SER A  20     -35.669  16.120  70.604  1.00 31.97           C  
ATOM    131  C   SER A  20     -36.645  17.296  70.651  1.00 33.37           C  
ATOM    132  O   SER A  20     -37.185  17.633  71.714  1.00 32.33           O  
ATOM    133  CB  SER A  20     -34.528  16.364  71.600  1.00 29.08           C  
ATOM    134  OG  SER A  20     -33.800  17.537  71.258  1.00 28.27           O  
ATOM    135  N   LEU A  21     -36.862  17.909  69.492  1.00 34.89           N  
ATOM    136  CA  LEU A  21     -37.764  19.045  69.393  1.00 37.08           C  
ATOM    137  C   LEU A  21     -39.214  18.588  69.465  1.00 37.17           C  
ATOM    138  O   LEU A  21     -40.045  19.237  70.081  1.00 37.69           O  
ATOM    139  CB  LEU A  21     -37.506  19.799  68.086  1.00 38.07           C  
ATOM    140  CG  LEU A  21     -36.189  20.581  68.086  1.00 38.91           C  
ATOM    141  CD1 LEU A  21     -35.587  20.691  66.671  1.00 39.02           C  
ATOM    142  CD2 LEU A  21     -36.463  21.939  68.681  1.00 39.95           C  
ATOM    143  N   GLN A  22     -39.512  17.455  68.855  1.00 37.73           N  
ATOM    144  CA  GLN A  22     -40.879  16.965  68.870  1.00 39.26           C  
ATOM    145  C   GLN A  22     -40.940  15.501  69.252  1.00 38.74           C  
ATOM    146  O   GLN A  22     -41.980  14.872  69.130  1.00 39.12           O  
ATOM    147  CB  GLN A  22     -41.551  17.206  67.509  1.00 40.24           C  
ATOM    148  CG  GLN A  22     -41.613  18.689  67.106  1.00 40.92           C  
ATOM    149  CD  GLN A  22     -42.187  19.583  68.217  1.00 42.66           C  
ATOM    150  NE2 GLN A  22     -41.848  20.876  68.176  1.00 41.91           N  
ATOM    151  OE1 GLN A  22     -42.928  19.115  69.097  1.00 41.34           O  
ATOM    152  N   ASN A  23     -39.810  14.973  69.714  1.00 38.16           N  
ATOM    153  CA  ASN A  23     -39.725  13.594  70.163  1.00 37.55           C  
ATOM    154  C   ASN A  23     -39.075  13.544  71.542  1.00 37.70           C  
ATOM    155  O   ASN A  23     -38.450  14.505  71.971  1.00 37.39           O  
ATOM    156  CB  ASN A  23     -38.921  12.777  69.181  1.00 37.46           C  
ATOM    157  CG  ASN A  23     -39.619  12.626  67.877  1.00 37.97           C  
ATOM    158  ND2 ASN A  23     -39.084  13.247  66.839  1.00 39.91           N  
ATOM    159  OD1 ASN A  23     -40.634  11.963  67.797  1.00 39.67           O  
ATOM    160  N   GLU A  24     -39.237  12.417  72.227  1.00 38.07           N  
ATOM    161  CA  GLU A  24     -38.697  12.209  73.570  1.00 38.50           C  
ATOM    162  C   GLU A  24     -37.387  11.426  73.439  1.00 37.17           C  
ATOM    163  O   GLU A  24     -37.366  10.188  73.458  1.00 36.69           O  
ATOM    164  CB  GLU A  24     -39.716  11.425  74.372  1.00 40.76           C  
ATOM    165  CG  GLU A  24     -39.667  11.670  75.848  1.00 46.10           C  
ATOM    166  CD  GLU A  24     -40.760  10.899  76.561  1.00 48.96           C  
ATOM    167  OE1 GLU A  24     -41.916  10.946  76.064  1.00 50.14           O  
ATOM    168  OE2 GLU A  24     -40.462  10.257  77.602  1.00 50.16           O1-
ATOM    169  N   VAL A  25     -36.292  12.163  73.335  1.00 34.70           N  
ATOM    170  CA  VAL A  25     -35.006  11.557  73.092  1.00 33.53           C  
ATOM    171  C   VAL A  25     -34.143  11.234  74.283  1.00 34.53           C  
ATOM    172  O   VAL A  25     -34.059  12.001  75.247  1.00 35.96           O  
ATOM    173  CB  VAL A  25     -34.176  12.463  72.108  1.00 31.97           C  
ATOM    174  CG1 VAL A  25     -32.765  11.940  71.958  1.00 31.60           C  
ATOM    175  CG2 VAL A  25     -34.848  12.527  70.743  1.00 29.06           C  
ATOM    176  N   THR A  26     -33.480  10.092  74.212  1.00 34.35           N  
ATOM    177  CA  THR A  26     -32.556   9.711  75.261  1.00 35.15           C  
ATOM    178  C   THR A  26     -31.272   9.286  74.577  1.00 36.02           C  
ATOM    179  O   THR A  26     -31.264   8.350  73.772  1.00 35.34           O  
ATOM    180  CB  THR A  26     -33.058   8.540  76.125  1.00 34.43           C  
ATOM    181  CG2 THR A  26     -31.929   8.062  77.045  1.00 32.63           C  
ATOM    182  OG1 THR A  26     -34.171   8.965  76.922  1.00 33.61           O  
ATOM    183  N   ILE A  27     -30.200  10.002  74.887  1.00 37.69           N  
ATOM    184  CA  ILE A  27     -28.890   9.717  74.332  1.00 39.74           C  
ATOM    185  C   ILE A  27     -28.088   8.907  75.341  1.00 39.90           C  
ATOM    186  O   ILE A  27     -28.102   9.177  76.551  1.00 39.18           O  
ATOM    187  CB  ILE A  27     -28.120  10.990  74.028  1.00 41.22           C  
ATOM    188  CG1 ILE A  27     -28.846  11.766  72.937  1.00 43.51           C  
ATOM    189  CG2 ILE A  27     -26.697  10.647  73.631  1.00 41.67           C  
ATOM    190  CD1 ILE A  27     -28.073  12.968  72.431  1.00 46.30           C  
ATOM    191  N   VAL A  28     -27.407   7.904  74.818  1.00 40.15           N  
ATOM    192  CA  VAL A  28     -26.605   7.011  75.621  1.00 41.43           C  
ATOM    193  C   VAL A  28     -25.130   7.050  75.227  1.00 42.57           C  
ATOM    194  O   VAL A  28     -24.783   7.073  74.044  1.00 42.01           O  
ATOM    195  CB  VAL A  28     -27.097   5.578  75.463  1.00 40.80           C  
ATOM    196  CG1 VAL A  28     -26.207   4.633  76.262  1.00 40.71           C  
ATOM    197  CG2 VAL A  28     -28.560   5.494  75.872  1.00 39.85           C  
ATOM    198  N   ASP A  29     -24.260   7.078  76.222  1.00 43.42           N  
ATOM    199  CA  ASP A  29     -22.851   7.064  75.927  1.00 45.49           C  
ATOM    200  C   ASP A  29     -22.169   6.289  77.042  1.00 47.18           C  
ATOM    201  O   ASP A  29     -22.780   6.025  78.077  1.00 47.61           O  
ATOM    202  CB  ASP A  29     -22.300   8.492  75.814  1.00 45.09           C  
ATOM    203  CG  ASP A  29     -21.050   8.560  74.955  1.00 45.91           C  
ATOM    204  OD1 ASP A  29     -19.978   8.154  75.451  1.00 46.61           O  
ATOM    205  OD2 ASP A  29     -21.132   8.987  73.777  1.00 45.13           O1-
ATOM    206  N   ILE A  30     -20.919   5.895  76.811  1.00 48.99           N  
ATOM    207  CA  ILE A  30     -20.140   5.166  77.803  1.00 50.32           C  
ATOM    208  C   ILE A  30     -19.077   6.084  78.413  1.00 51.58           C  
ATOM    209  O   ILE A  30     -18.060   5.608  78.888  1.00 51.98           O  
ATOM    210  CB  ILE A  30     -19.426   3.967  77.177  1.00 49.90           C  
ATOM    211  CG1 ILE A  30     -18.513   4.463  76.052  1.00 49.70           C  
ATOM    212  CG2 ILE A  30     -20.451   2.949  76.701  1.00 49.53           C  
ATOM    213  CD1 ILE A  30     -17.696   3.409  75.393  1.00 49.40           C  
ATOM    214  N   LEU A  31     -19.307   7.396  78.363  1.00 52.96           N  
ATOM    215  CA  LEU A  31     -18.392   8.385  78.938  1.00 54.64           C  
ATOM    216  C   LEU A  31     -19.225   9.305  79.817  1.00 55.97           C  
ATOM    217  O   LEU A  31     -20.047  10.074  79.315  1.00 56.42           O  
ATOM    218  CB  LEU A  31     -17.719   9.233  77.854  1.00 54.12           C  
ATOM    219  CG  LEU A  31     -16.880   8.550  76.773  1.00 54.94           C  
ATOM    220  CD1 LEU A  31     -16.407   9.602  75.754  1.00 54.64           C  
ATOM    221  CD2 LEU A  31     -15.709   7.828  77.398  1.00 53.66           C  
ATOM    222  N   PRO A  32     -19.028   9.246  81.142  1.00 57.13           N  
ATOM    223  CA  PRO A  32     -19.796  10.101  82.058  1.00 57.48           C  
ATOM    224  C   PRO A  32     -19.712  11.596  81.749  1.00 57.54           C  
ATOM    225  O   PRO A  32     -20.711  12.309  81.817  1.00 58.17           O  
ATOM    226  CB  PRO A  32     -19.213   9.746  83.417  1.00 57.93           C  
ATOM    227  CG  PRO A  32     -18.883   8.277  83.250  1.00 58.25           C  
ATOM    228  CD  PRO A  32     -18.217   8.269  81.891  1.00 57.78           C  
ATOM    229  N   SER A  33     -18.523  12.067  81.403  1.00 57.58           N  
ATOM    230  CA  SER A  33     -18.325  13.473  81.088  1.00 57.79           C  
ATOM    231  C   SER A  33     -19.328  13.956  80.046  1.00 57.44           C  
ATOM    232  O   SER A  33     -19.923  15.029  80.189  1.00 57.43           O  
ATOM    233  CB  SER A  33     -16.896  13.691  80.580  1.00 58.89           C  
ATOM    234  OG  SER A  33     -16.540  12.716  79.601  1.00 59.60           O  
ATOM    235  N   LYS A  34     -19.513  13.153  78.999  1.00 56.99           N  
ATOM    236  CA  LYS A  34     -20.440  13.492  77.917  1.00 55.66           C  
ATOM    237  C   LYS A  34     -21.890  13.465  78.376  1.00 54.29           C  
ATOM    238  O   LYS A  34     -22.665  14.345  78.002  1.00 54.51           O  
ATOM    239  CB  LYS A  34     -20.236  12.563  76.711  1.00 56.01           C  
ATOM    240  CG  LYS A  34     -18.911  12.793  75.995  1.00 56.48           C  
ATOM    241  CD  LYS A  34     -18.920  12.278  74.565  1.00 57.14           C  
ATOM    242  CE  LYS A  34     -17.600  12.594  73.887  1.00 57.38           C  
ATOM    243  NZ  LYS A  34     -17.565  12.174  72.454  1.00 58.92           N1+
ATOM    244  N   VAL A  35     -22.259  12.476  79.191  1.00 52.95           N  
ATOM    245  CA  VAL A  35     -23.626  12.408  79.703  1.00 51.52           C  
ATOM    246  C   VAL A  35     -23.888  13.618  80.614  1.00 52.10           C  
ATOM    247  O   VAL A  35     -24.893  14.318  80.465  1.00 52.08           O  
ATOM    248  CB  VAL A  35     -23.875  11.134  80.524  1.00 50.56           C  
ATOM    249  CG1 VAL A  35     -25.293  11.137  81.060  1.00 49.42           C  
ATOM    250  CG2 VAL A  35     -23.641   9.910  79.676  1.00 50.15           C  
ATOM    251  N   ASP A  36     -22.987  13.878  81.555  1.00 51.77           N  
ATOM    252  CA  ASP A  36     -23.188  15.004  82.450  1.00 51.65           C  
ATOM    253  C   ASP A  36     -23.300  16.308  81.679  1.00 50.62           C  
ATOM    254  O   ASP A  36     -24.113  17.169  82.023  1.00 50.16           O  
ATOM    255  CB  ASP A  36     -22.047  15.097  83.462  1.00 53.98           C  
ATOM    256  CG  ASP A  36     -22.021  13.917  84.431  1.00 55.51           C  
ATOM    257  OD1 ASP A  36     -23.025  13.157  84.492  1.00 55.87           O  
ATOM    258  OD2 ASP A  36     -20.991  13.764  85.136  1.00 56.41           O1-
ATOM    259  N   LYS A  37     -22.496  16.455  80.629  1.00 49.54           N  
ATOM    260  CA  LYS A  37     -22.539  17.681  79.833  1.00 49.04           C  
ATOM    261  C   LYS A  37     -23.869  17.886  79.128  1.00 48.21           C  
ATOM    262  O   LYS A  37     -24.408  18.995  79.141  1.00 48.77           O  
ATOM    263  CB  LYS A  37     -21.393  17.716  78.812  1.00 50.04           C  
ATOM    264  CG  LYS A  37     -20.035  18.027  79.438  1.00 50.94           C  
ATOM    265  CD  LYS A  37     -18.958  18.327  78.415  1.00 51.46           C  
ATOM    266  CE  LYS A  37     -17.610  18.380  79.111  1.00 53.12           C  
ATOM    267  NZ  LYS A  37     -16.468  18.677  78.199  1.00 55.13           N1+
ATOM    268  N   ILE A  38     -24.386  16.818  78.511  1.00 47.21           N  
ATOM    269  CA  ILE A  38     -25.663  16.843  77.797  1.00 45.31           C  
ATOM    270  C   ILE A  38     -26.818  17.145  78.751  1.00 44.77           C  
ATOM    271  O   ILE A  38     -27.630  18.013  78.482  1.00 44.10           O  
ATOM    272  CB  ILE A  38     -25.922  15.488  77.074  1.00 44.82           C  
ATOM    273  CG1 ILE A  38     -25.027  15.384  75.839  1.00 44.46           C  
ATOM    274  CG2 ILE A  38     -27.389  15.348  76.698  1.00 43.52           C  
ATOM    275  CD1 ILE A  38     -24.780  13.952  75.379  1.00 42.61           C  
ATOM    276  N   ASN A  39     -26.872  16.433  79.868  1.00 45.39           N  
ATOM    277  CA  ASN A  39     -27.923  16.630  80.860  1.00 46.77           C  
ATOM    278  C   ASN A  39     -27.933  18.025  81.455  1.00 48.74           C  
ATOM    279  O   ASN A  39     -28.902  18.419  82.100  1.00 48.94           O  
ATOM    280  CB  ASN A  39     -27.792  15.616  81.982  1.00 45.46           C  
ATOM    281  CG  ASN A  39     -28.390  14.296  81.621  1.00 45.30           C  
ATOM    282  ND2 ASN A  39     -27.621  13.225  81.752  1.00 45.13           N  
ATOM    283  OD1 ASN A  39     -29.537  14.236  81.222  1.00 45.85           O  
ATOM    284  N   ASN A  40     -26.858  18.777  81.228  1.00 50.67           N  
ATOM    285  CA  ASN A  40     -26.769  20.135  81.747  1.00 52.11           C  
ATOM    286  C   ASN A  40     -26.863  21.184  80.646  1.00 52.70           C  
ATOM    287  O   ASN A  40     -26.712  22.384  80.898  1.00 53.49           O  
ATOM    288  CB  ASN A  40     -25.469  20.302  82.530  1.00 52.85           C  
ATOM    289  CG  ASN A  40     -25.532  19.653  83.898  1.00 53.85           C  
ATOM    290  ND2 ASN A  40     -24.816  18.539  84.071  1.00 53.45           N  
ATOM    291  OD1 ASN A  40     -26.230  20.144  84.788  1.00 54.29           O  
ATOM    292  N   GLY A  41     -27.105  20.735  79.422  1.00 52.21           N  
ATOM    293  CA  GLY A  41     -27.235  21.681  78.332  1.00 51.92           C  
ATOM    294  C   GLY A  41     -25.951  22.074  77.634  1.00 51.68           C  
ATOM    295  O   GLY A  41     -25.901  23.124  76.995  1.00 52.10           O  
ATOM    296  N   LEU A  42     -24.912  21.253  77.739  1.00 51.23           N  
ATOM    297  CA  LEU A  42     -23.664  21.580  77.075  1.00 50.90           C  
ATOM    298  C   LEU A  42     -23.251  20.559  76.034  1.00 49.78           C  
ATOM    299  O   LEU A  42     -23.382  19.357  76.248  1.00 49.86           O  
ATOM    300  CB  LEU A  42     -22.529  21.687  78.080  1.00 52.46           C  
ATOM    301  CG  LEU A  42     -22.473  22.787  79.119  1.00 53.50           C  
ATOM    302  CD1 LEU A  42     -21.129  22.601  79.790  1.00 54.18           C  
ATOM    303  CD2 LEU A  42     -22.606  24.200  78.520  1.00 53.93           C  
ATOM    304  N   SER A  43     -22.723  21.042  74.917  1.00 48.12           N  
ATOM    305  CA  SER A  43     -22.257  20.159  73.868  1.00 47.13           C  
ATOM    306  C   SER A  43     -20.809  19.705  74.143  1.00 46.64           C  
ATOM    307  O   SER A  43     -19.927  20.531  74.387  1.00 46.72           O  
ATOM    308  CB  SER A  43     -22.321  20.875  72.522  1.00 46.51           C  
ATOM    309  OG  SER A  43     -21.681  20.095  71.524  1.00 46.10           O  
ATOM    310  N   PRO A  44     -20.548  18.385  74.110  1.00 45.38           N  
ATOM    311  CA  PRO A  44     -19.194  17.865  74.353  1.00 45.01           C  
ATOM    312  C   PRO A  44     -18.302  18.092  73.135  1.00 44.61           C  
ATOM    313  O   PRO A  44     -17.179  17.579  73.059  1.00 44.90           O  
ATOM    314  CB  PRO A  44     -19.421  16.371  74.599  1.00 44.47           C  
ATOM    315  CG  PRO A  44     -20.854  16.302  75.041  1.00 45.11           C  
ATOM    316  CD  PRO A  44     -21.537  17.299  74.142  1.00 44.76           C  
ATOM    317  N   ILE A  45     -18.829  18.827  72.165  1.00 43.76           N  
ATOM    318  CA  ILE A  45     -18.090  19.130  70.944  1.00 43.69           C  
ATOM    319  C   ILE A  45     -18.450  20.516  70.477  1.00 43.48           C  
ATOM    320  O   ILE A  45     -19.567  20.986  70.705  1.00 42.07           O  
ATOM    321  CB  ILE A  45     -18.445  18.186  69.781  1.00 44.04           C  
ATOM    322  CG1 ILE A  45     -19.966  17.983  69.746  1.00 44.74           C  
ATOM    323  CG2 ILE A  45     -17.649  16.885  69.888  1.00 43.71           C  
ATOM    324  CD1 ILE A  45     -20.494  17.414  68.440  1.00 45.16           C  
ATOM    325  N   GLN A  46     -17.497  21.168  69.821  1.00 43.75           N  
ATOM    326  CA  GLN A  46     -17.740  22.497  69.299  1.00 44.64           C  
ATOM    327  C   GLN A  46     -18.722  22.407  68.133  1.00 43.94           C  
ATOM    328  O   GLN A  46     -18.445  21.754  67.127  1.00 44.89           O  
ATOM    329  CB  GLN A  46     -16.433  23.155  68.819  1.00 45.54           C  
ATOM    330  CG  GLN A  46     -15.584  23.754  69.931  1.00 48.70           C  
ATOM    331  CD  GLN A  46     -14.278  24.429  69.440  1.00 51.11           C  
ATOM    332  NE2 GLN A  46     -14.011  24.387  68.123  1.00 51.26           N  
ATOM    333  OE1 GLN A  46     -13.527  24.974  70.250  1.00 51.82           O  
ATOM    334  N   ASP A  47     -19.885  23.031  68.289  1.00 42.89           N  
ATOM    335  CA  ASP A  47     -20.877  23.076  67.228  1.00 41.56           C  
ATOM    336  C   ASP A  47     -21.854  24.201  67.511  1.00 40.38           C  
ATOM    337  O   ASP A  47     -22.677  24.132  68.418  1.00 39.86           O  
ATOM    338  CB  ASP A  47     -21.610  21.745  67.069  1.00 40.98           C  
ATOM    339  CG  ASP A  47     -22.456  21.712  65.810  1.00 40.79           C  
ATOM    340  OD1 ASP A  47     -23.475  22.439  65.773  1.00 38.38           O  
ATOM    341  OD2 ASP A  47     -22.086  20.981  64.856  1.00 42.33           O1-
ATOM    342  N   GLU A  48     -21.726  25.251  66.721  1.00 39.86           N  
ATOM    343  CA  GLU A  48     -22.554  26.441  66.864  1.00 40.69           C  
ATOM    344  C   GLU A  48     -24.058  26.135  67.040  1.00 39.14           C  
ATOM    345  O   GLU A  48     -24.686  26.583  68.013  1.00 38.48           O  
ATOM    346  CB  GLU A  48     -22.332  27.340  65.648  1.00 41.50           C  
ATOM    347  CG  GLU A  48     -22.580  28.797  65.897  1.00 43.79           C  
ATOM    348  CD  GLU A  48     -22.760  29.554  64.594  1.00 45.86           C  
ATOM    349  OE1 GLU A  48     -22.169  29.129  63.575  1.00 45.99           O  
ATOM    350  OE2 GLU A  48     -23.487  30.571  64.582  1.00 47.68           O1-
ATOM    351  N   TYR A  49     -24.622  25.362  66.117  1.00 37.50           N  
ATOM    352  CA  TYR A  49     -26.040  25.028  66.194  1.00 36.47           C  
ATOM    353  C   TYR A  49     -26.431  24.102  67.345  1.00 35.70           C  
ATOM    354  O   TYR A  49     -27.466  24.322  67.984  1.00 35.50           O  
ATOM    355  CB  TYR A  49     -26.519  24.465  64.863  1.00 35.95           C  
ATOM    356  CG  TYR A  49     -26.801  25.543  63.846  1.00 35.66           C  
ATOM    357  CD1 TYR A  49     -25.757  26.224  63.228  1.00 35.72           C  
ATOM    358  CD2 TYR A  49     -28.123  25.880  63.498  1.00 35.71           C  
ATOM    359  CE1 TYR A  49     -26.006  27.221  62.279  1.00 36.88           C  
ATOM    360  CE2 TYR A  49     -28.393  26.866  62.558  1.00 35.98           C  
ATOM    361  CZ  TYR A  49     -27.321  27.540  61.944  1.00 37.76           C  
ATOM    362  OH  TYR A  49     -27.548  28.526  60.996  1.00 37.64           O  
ATOM    363  N   ILE A  50     -25.622  23.083  67.623  1.00 34.80           N  
ATOM    364  CA  ILE A  50     -25.923  22.195  68.740  1.00 34.90           C  
ATOM    365  C   ILE A  50     -25.887  23.016  70.023  1.00 34.70           C  
ATOM    366  O   ILE A  50     -26.758  22.900  70.872  1.00 33.20           O  
ATOM    367  CB  ILE A  50     -24.887  21.084  68.903  1.00 35.13           C  
ATOM    368  CG1 ILE A  50     -24.995  20.112  67.738  1.00 36.08           C  
ATOM    369  CG2 ILE A  50     -25.125  20.353  70.230  1.00 35.35           C  
ATOM    370  CD1 ILE A  50     -24.014  18.962  67.796  1.00 36.96           C  
ATOM    371  N   GLU A  51     -24.866  23.862  70.140  1.00 35.37           N  
ATOM    372  CA  GLU A  51     -24.703  24.695  71.326  1.00 36.40           C  
ATOM    373  C   GLU A  51     -25.904  25.593  71.528  1.00 36.07           C  
ATOM    374  O   GLU A  51     -26.429  25.706  72.628  1.00 36.02           O  
ATOM    375  CB  GLU A  51     -23.430  25.541  71.203  1.00 36.77           C  
ATOM    376  CG  GLU A  51     -22.155  24.770  71.533  1.00 36.73           C  
ATOM    377  CD  GLU A  51     -20.903  25.423  70.954  1.00 36.92           C  
ATOM    378  OE1 GLU A  51     -20.776  26.665  71.015  1.00 37.78           O  
ATOM    379  OE2 GLU A  51     -20.033  24.689  70.438  1.00 36.39           O1-
ATOM    380  N   TYR A  52     -26.328  26.235  70.453  1.00 36.64           N  
ATOM    381  CA  TYR A  52     -27.461  27.119  70.514  1.00 36.20           C  
ATOM    382  C   TYR A  52     -28.757  26.359  70.843  1.00 36.85           C  
ATOM    383  O   TYR A  52     -29.582  26.839  71.615  1.00 36.44           O  
ATOM    384  CB  TYR A  52     -27.623  27.869  69.179  1.00 36.69           C  
ATOM    385  CG  TYR A  52     -28.891  28.676  69.178  1.00 37.74           C  
ATOM    386  CD1 TYR A  52     -28.977  29.933  69.749  1.00 37.70           C  
ATOM    387  CD2 TYR A  52     -30.039  28.122  68.630  1.00 39.22           C  
ATOM    388  CE1 TYR A  52     -30.190  30.624  69.785  1.00 39.64           C  
ATOM    389  CE2 TYR A  52     -31.254  28.792  68.661  1.00 40.64           C  
ATOM    390  CZ  TYR A  52     -31.326  30.043  69.243  1.00 40.43           C  
ATOM    391  OH  TYR A  52     -32.529  30.716  69.307  1.00 42.78           O  
ATOM    392  N   TYR A  53     -28.934  25.161  70.289  1.00 37.46           N  
ATOM    393  CA  TYR A  53     -30.184  24.447  70.533  1.00 37.95           C  
ATOM    394  C   TYR A  53     -30.307  23.950  71.985  1.00 39.43           C  
ATOM    395  O   TYR A  53     -31.386  24.011  72.588  1.00 39.46           O  
ATOM    396  CB  TYR A  53     -30.336  23.276  69.533  1.00 37.07           C  
ATOM    397  CG  TYR A  53     -31.023  23.598  68.207  1.00 37.57           C  
ATOM    398  CD1 TYR A  53     -30.563  24.626  67.378  1.00 37.76           C  
ATOM    399  CD2 TYR A  53     -32.154  22.880  67.791  1.00 37.73           C  
ATOM    400  CE1 TYR A  53     -31.212  24.938  66.172  1.00 37.58           C  
ATOM    401  CE2 TYR A  53     -32.813  23.183  66.584  1.00 38.47           C  
ATOM    402  CZ  TYR A  53     -32.335  24.216  65.786  1.00 38.52           C  
ATOM    403  OH  TYR A  53     -32.984  24.547  64.618  1.00 38.37           O  
ATOM    404  N   LEU A  54     -29.200  23.474  72.547  1.00 40.20           N  
ATOM    405  CA  LEU A  54     -29.200  22.957  73.907  1.00 41.58           C  
ATOM    406  C   LEU A  54     -29.548  24.043  74.901  1.00 43.06           C  
ATOM    407  O   LEU A  54     -30.195  23.797  75.922  1.00 43.27           O  
ATOM    408  CB  LEU A  54     -27.826  22.378  74.246  1.00 40.85           C  
ATOM    409  CG  LEU A  54     -27.511  21.010  73.635  1.00 40.59           C  
ATOM    410  CD1 LEU A  54     -26.058  20.615  73.908  1.00 40.18           C  
ATOM    411  CD2 LEU A  54     -28.483  20.003  74.217  1.00 40.61           C  
ATOM    412  N   LYS A  55     -29.116  25.250  74.574  1.00 44.01           N  
ATOM    413  CA  LYS A  55     -29.331  26.406  75.413  1.00 45.32           C  
ATOM    414  C   LYS A  55     -30.617  27.179  75.184  1.00 46.14           C  
ATOM    415  O   LYS A  55     -31.231  27.628  76.143  1.00 47.19           O  
ATOM    416  CB  LYS A  55     -28.145  27.358  75.250  1.00 45.86           C  
ATOM    417  CG  LYS A  55     -28.380  28.760  75.738  1.00 47.31           C  
ATOM    418  CD  LYS A  55     -27.120  29.592  75.595  1.00 48.84           C  
ATOM    419  CE  LYS A  55     -27.328  31.011  76.117  1.00 49.86           C  
ATOM    420  NZ  LYS A  55     -26.014  31.671  76.414  1.00 51.24           N1+
ATOM    421  N   SER A  56     -31.051  27.327  73.936  1.00 46.46           N  
ATOM    422  CA  SER A  56     -32.223  28.153  73.677  1.00 46.32           C  
ATOM    423  C   SER A  56     -33.473  27.520  73.094  1.00 46.76           C  
ATOM    424  O   SER A  56     -34.485  28.204  72.932  1.00 45.90           O  
ATOM    425  CB  SER A  56     -31.801  29.335  72.808  1.00 46.56           C  
ATOM    426  OG  SER A  56     -30.585  29.905  73.296  1.00 47.75           O  
ATOM    427  N   LYS A  57     -33.427  26.229  72.785  1.00 47.15           N  
ATOM    428  CA  LYS A  57     -34.603  25.572  72.228  1.00 47.78           C  
ATOM    429  C   LYS A  57     -35.291  24.749  73.293  1.00 47.44           C  
ATOM    430  O   LYS A  57     -34.695  24.442  74.310  1.00 47.82           O  
ATOM    431  CB  LYS A  57     -34.204  24.667  71.064  1.00 48.81           C  
ATOM    432  CG  LYS A  57     -33.821  25.406  69.798  1.00 50.20           C  
ATOM    433  CD  LYS A  57     -35.001  26.156  69.263  1.00 51.64           C  
ATOM    434  CE  LYS A  57     -34.759  26.600  67.844  1.00 53.23           C  
ATOM    435  NZ  LYS A  57     -36.009  27.193  67.296  1.00 54.87           N1+
ATOM    436  N   GLN A  58     -36.557  24.419  73.088  1.00 47.32           N  
ATOM    437  CA  GLN A  58     -37.227  23.581  74.061  1.00 47.35           C  
ATOM    438  C   GLN A  58     -37.049  22.149  73.541  1.00 45.52           C  
ATOM    439  O   GLN A  58     -37.661  21.742  72.564  1.00 44.42           O  
ATOM    440  CB  GLN A  58     -38.708  23.992  74.241  1.00 49.93           C  
ATOM    441  CG  GLN A  58     -39.669  23.845  73.049  1.00 53.61           C  
ATOM    442  CD  GLN A  58     -41.139  24.236  73.413  1.00 56.50           C  
ATOM    443  NE2 GLN A  58     -42.034  23.241  73.411  1.00 56.95           N  
ATOM    444  OE1 GLN A  58     -41.449  25.410  73.696  1.00 56.86           O  
ATOM    445  N   LEU A  59     -36.151  21.415  74.194  1.00 44.66           N  
ATOM    446  CA  LEU A  59     -35.812  20.051  73.808  1.00 43.15           C  
ATOM    447  C   LEU A  59     -36.176  19.021  74.860  1.00 42.92           C  
ATOM    448  O   LEU A  59     -35.945  19.227  76.051  1.00 43.48           O  
ATOM    449  CB  LEU A  59     -34.315  19.920  73.588  1.00 41.08           C  
ATOM    450  CG  LEU A  59     -33.535  21.037  72.928  1.00 41.15           C  
ATOM    451  CD1 LEU A  59     -32.067  20.667  72.863  1.00 39.25           C  
ATOM    452  CD2 LEU A  59     -34.097  21.286  71.552  1.00 41.94           C  
ATOM    453  N   SER A  60     -36.723  17.900  74.416  1.00 41.19           N  
ATOM    454  CA  SER A  60     -37.040  16.823  75.325  1.00 39.89           C  
ATOM    455  C   SER A  60     -35.864  15.863  75.152  1.00 38.78           C  
ATOM    456  O   SER A  60     -35.973  14.840  74.493  1.00 37.72           O  
ATOM    457  CB  SER A  60     -38.355  16.164  74.920  1.00 40.34           C  
ATOM    458  OG  SER A  60     -38.550  14.963  75.657  1.00 42.64           O  
ATOM    459  N   ILE A  61     -34.731  16.213  75.748  1.00 38.97           N  
ATOM    460  CA  ILE A  61     -33.523  15.417  75.617  1.00 39.16           C  
ATOM    461  C   ILE A  61     -32.810  15.217  76.937  1.00 41.20           C  
ATOM    462  O   ILE A  61     -32.597  16.170  77.687  1.00 42.36           O  
ATOM    463  CB  ILE A  61     -32.526  16.083  74.651  1.00 37.97           C  
ATOM    464  CG1 ILE A  61     -31.379  15.120  74.328  1.00 37.52           C  
ATOM    465  CG2 ILE A  61     -31.961  17.360  75.279  1.00 36.62           C  
ATOM    466  CD1 ILE A  61     -30.435  15.657  73.287  1.00 37.78           C  
ATOM    467  N   LYS A  62     -32.426  13.975  77.207  1.00 42.04           N  
ATOM    468  CA  LYS A  62     -31.713  13.635  78.430  1.00 43.85           C  
ATOM    469  C   LYS A  62     -30.644  12.599  78.080  1.00 44.32           C  
ATOM    470  O   LYS A  62     -30.810  11.831  77.133  1.00 46.12           O  
ATOM    471  CB  LYS A  62     -32.691  13.050  79.450  1.00 45.41           C  
ATOM    472  CG  LYS A  62     -32.972  11.576  79.254  1.00 46.02           C  
ATOM    473  CD  LYS A  62     -34.241  11.121  79.950  1.00 46.99           C  
ATOM    474  CE  LYS A  62     -34.358   9.597  79.879  1.00 47.56           C  
ATOM    475  NZ  LYS A  62     -35.655   9.123  80.396  1.00 48.64           N1+
ATOM    476  N   ALA A  63     -29.547  12.567  78.821  1.00 43.95           N  
ATOM    477  CA  ALA A  63     -28.499  11.593  78.525  1.00 43.85           C  
ATOM    478  C   ALA A  63     -28.363  10.565  79.652  1.00 44.03           C  
ATOM    479  O   ALA A  63     -28.846  10.776  80.768  1.00 43.74           O  
ATOM    480  CB  ALA A  63     -27.164  12.307  78.293  1.00 42.90           C  
ATOM    481  N   THR A  64     -27.719   9.443  79.353  1.00 43.77           N  
ATOM    482  CA  THR A  64     -27.520   8.415  80.364  1.00 44.08           C  
ATOM    483  C   THR A  64     -26.503   7.360  79.986  1.00 43.56           C  
ATOM    484  O   THR A  64     -26.131   7.230  78.819  1.00 43.93           O  
ATOM    485  CB  THR A  64     -28.784   7.661  80.674  1.00 43.31           C  
ATOM    486  CG2 THR A  64     -29.265   6.905  79.452  1.00 43.73           C  
ATOM    487  OG1 THR A  64     -28.485   6.702  81.680  1.00 44.33           O  
ATOM    488  N   LEU A  65     -26.053   6.610  80.985  1.00 43.18           N  
ATOM    489  CA  LEU A  65     -25.099   5.529  80.745  1.00 43.11           C  
ATOM    490  C   LEU A  65     -25.813   4.200  80.880  1.00 42.92           C  
ATOM    491  O   LEU A  65     -25.261   3.152  80.551  1.00 42.29           O  
ATOM    492  CB  LEU A  65     -23.931   5.593  81.725  1.00 43.17           C  
ATOM    493  CG  LEU A  65     -22.995   6.738  81.367  1.00 42.79           C  
ATOM    494  CD1 LEU A  65     -23.121   7.797  82.416  1.00 43.73           C  
ATOM    495  CD2 LEU A  65     -21.567   6.240  81.244  1.00 43.45           C  
ATOM    496  N   ASP A  66     -27.057   4.266  81.346  1.00 43.64           N  
ATOM    497  CA  ASP A  66     -27.896   3.086  81.524  1.00 44.91           C  
ATOM    498  C   ASP A  66     -28.556   2.644  80.186  1.00 45.50           C  
ATOM    499  O   ASP A  66     -29.757   2.836  79.942  1.00 44.75           O  
ATOM    500  CB  ASP A  66     -28.952   3.374  82.607  1.00 45.40           C  
ATOM    501  CG  ASP A  66     -29.699   2.126  83.047  1.00 46.17           C  
ATOM    502  OD1 ASP A  66     -29.422   1.032  82.509  1.00 46.91           O  
ATOM    503  OD2 ASP A  66     -30.577   2.245  83.930  1.00 47.49           O1-
ATOM    504  N   SER A  67     -27.725   2.049  79.335  1.00 46.25           N  
ATOM    505  CA  SER A  67     -28.117   1.539  78.030  1.00 47.45           C  
ATOM    506  C   SER A  67     -29.425   0.776  78.011  1.00 47.45           C  
ATOM    507  O   SER A  67     -30.320   1.084  77.228  1.00 47.92           O  
ATOM    508  CB  SER A  67     -27.032   0.611  77.492  1.00 47.67           C  
ATOM    509  OG  SER A  67     -25.874   1.327  77.124  1.00 48.39           O  
ATOM    510  N   LYS A  68     -29.524  -0.241  78.853  1.00 48.00           N  
ATOM    511  CA  LYS A  68     -30.727  -1.056  78.889  1.00 48.86           C  
ATOM    512  C   LYS A  68     -31.955  -0.256  79.246  1.00 48.14           C  
ATOM    513  O   LYS A  68     -32.999  -0.410  78.613  1.00 48.90           O  
ATOM    514  CB  LYS A  68     -30.578  -2.201  79.889  1.00 49.91           C  
ATOM    515  CG  LYS A  68     -29.464  -3.153  79.548  1.00 52.12           C  
ATOM    516  CD  LYS A  68     -28.997  -3.894  80.782  1.00 53.79           C  
ATOM    517  CE  LYS A  68     -27.648  -4.527  80.557  1.00 54.77           C  
ATOM    518  NZ  LYS A  68     -27.016  -4.839  81.862  1.00 56.46           N1+
ATOM    519  N   ALA A  69     -31.852   0.592  80.260  1.00 47.02           N  
ATOM    520  CA  ALA A  69     -33.016   1.373  80.657  1.00 46.03           C  
ATOM    521  C   ALA A  69     -33.492   2.236  79.493  1.00 45.54           C  
ATOM    522  O   ALA A  69     -34.679   2.500  79.349  1.00 45.79           O  
ATOM    523  CB  ALA A  69     -32.683   2.243  81.848  1.00 45.43           C  
ATOM    524  N   ALA A  70     -32.554   2.663  78.657  1.00 44.93           N  
ATOM    525  CA  ALA A  70     -32.866   3.514  77.521  1.00 44.18           C  
ATOM    526  C   ALA A  70     -33.400   2.719  76.338  1.00 44.41           C  
ATOM    527  O   ALA A  70     -34.401   3.101  75.734  1.00 44.33           O  
ATOM    528  CB  ALA A  70     -31.627   4.292  77.108  1.00 44.00           C  
ATOM    529  N   TYR A  71     -32.735   1.614  76.010  1.00 43.65           N  
ATOM    530  CA  TYR A  71     -33.162   0.794  74.890  1.00 43.74           C  
ATOM    531  C   TYR A  71     -34.485   0.060  75.080  1.00 45.22           C  
ATOM    532  O   TYR A  71     -35.198  -0.168  74.108  1.00 45.98           O  
ATOM    533  CB  TYR A  71     -32.079  -0.223  74.524  1.00 40.96           C  
ATOM    534  CG  TYR A  71     -30.750   0.400  74.173  1.00 37.73           C  
ATOM    535  CD1 TYR A  71     -30.675   1.680  73.623  1.00 36.49           C  
ATOM    536  CD2 TYR A  71     -29.562  -0.291  74.401  1.00 36.13           C  
ATOM    537  CE1 TYR A  71     -29.445   2.255  73.318  1.00 34.78           C  
ATOM    538  CE2 TYR A  71     -28.335   0.271  74.098  1.00 34.90           C  
ATOM    539  CZ  TYR A  71     -28.290   1.541  73.564  1.00 34.81           C  
ATOM    540  OH  TYR A  71     -27.082   2.097  73.302  1.00 34.01           O  
ATOM    541  N   LYS A  72     -34.822  -0.305  76.314  1.00 46.58           N  
ATOM    542  CA  LYS A  72     -36.064  -1.029  76.573  1.00 48.11           C  
ATOM    543  C   LYS A  72     -37.306  -0.184  76.359  1.00 48.11           C  
ATOM    544  O   LYS A  72     -38.345  -0.668  75.902  1.00 47.77           O  
ATOM    545  CB  LYS A  72     -36.074  -1.563  78.010  1.00 50.61           C  
ATOM    546  CG  LYS A  72     -37.464  -2.008  78.515  1.00 52.71           C  
ATOM    547  CD  LYS A  72     -37.358  -2.743  79.850  1.00 55.16           C  
ATOM    548  CE  LYS A  72     -38.697  -2.819  80.586  1.00 56.60           C  
ATOM    549  NZ  LYS A  72     -38.546  -3.485  81.923  1.00 58.25           N1+
ATOM    550  N   GLU A  73     -37.176   1.083  76.705  1.00 48.29           N  
ATOM    551  CA  GLU A  73     -38.250   2.050  76.615  1.00 49.32           C  
ATOM    552  C   GLU A  73     -38.460   2.654  75.211  1.00 47.93           C  
ATOM    553  O   GLU A  73     -39.522   3.191  74.911  1.00 47.65           O  
ATOM    554  CB  GLU A  73     -37.946   3.167  77.610  1.00 51.93           C  
ATOM    555  CG  GLU A  73     -39.125   4.010  77.997  1.00 56.29           C  
ATOM    556  CD  GLU A  73     -38.696   5.352  78.566  1.00 58.82           C  
ATOM    557  OE1 GLU A  73     -37.694   5.388  79.329  1.00 59.91           O  
ATOM    558  OE2 GLU A  73     -39.372   6.365  78.248  1.00 60.53           O1-
ATOM    559  N   ALA A  74     -37.444   2.555  74.367  1.00 46.19           N  
ATOM    560  CA  ALA A  74     -37.469   3.117  73.027  1.00 45.38           C  
ATOM    561  C   ALA A  74     -38.433   2.512  72.005  1.00 45.00           C  
ATOM    562  O   ALA A  74     -38.790   1.339  72.089  1.00 44.37           O  
ATOM    563  CB  ALA A  74     -36.055   3.091  72.464  1.00 45.61           C  
ATOM    564  N   GLU A  75     -38.847   3.343  71.043  1.00 44.07           N  
ATOM    565  CA  GLU A  75     -39.717   2.925  69.941  1.00 43.62           C  
ATOM    566  C   GLU A  75     -38.805   2.779  68.730  1.00 42.09           C  
ATOM    567  O   GLU A  75     -39.065   1.998  67.820  1.00 42.50           O  
ATOM    568  CB  GLU A  75     -40.789   3.967  69.666  1.00 45.77           C  
ATOM    569  CG  GLU A  75     -41.730   4.170  70.823  1.00 49.48           C  
ATOM    570  CD  GLU A  75     -42.840   5.160  70.508  1.00 52.60           C  
ATOM    571  OE1 GLU A  75     -43.694   4.829  69.642  1.00 53.45           O  
ATOM    572  OE2 GLU A  75     -42.855   6.261  71.124  1.00 53.42           O1-
ATOM    573  N   LEU A  76     -37.731   3.556  68.723  1.00 40.00           N  
ATOM    574  CA  LEU A  76     -36.729   3.465  67.678  1.00 38.35           C  
ATOM    575  C   LEU A  76     -35.378   3.671  68.341  1.00 36.37           C  
ATOM    576  O   LEU A  76     -35.249   4.447  69.284  1.00 36.85           O  
ATOM    577  CB  LEU A  76     -36.885   4.549  66.620  1.00 38.90           C  
ATOM    578  CG  LEU A  76     -38.175   4.728  65.830  1.00 40.45           C  
ATOM    579  CD1 LEU A  76     -37.958   5.928  64.898  1.00 40.20           C  
ATOM    580  CD2 LEU A  76     -38.553   3.449  65.048  1.00 40.44           C  
ATOM    581  N   VAL A  77     -34.369   2.979  67.848  1.00 33.60           N  
ATOM    582  CA  VAL A  77     -33.032   3.157  68.376  1.00 31.66           C  
ATOM    583  C   VAL A  77     -32.114   3.486  67.208  1.00 31.28           C  
ATOM    584  O   VAL A  77     -32.021   2.746  66.229  1.00 30.97           O  
ATOM    585  CB  VAL A  77     -32.476   1.902  69.067  1.00 30.61           C  
ATOM    586  CG1 VAL A  77     -31.066   2.178  69.498  1.00 28.31           C  
ATOM    587  CG2 VAL A  77     -33.351   1.508  70.257  1.00 29.78           C  
ATOM    588  N   ILE A  78     -31.429   4.605  67.345  1.00 31.05           N  
ATOM    589  CA  ILE A  78     -30.496   5.090  66.360  1.00 31.19           C  
ATOM    590  C   ILE A  78     -29.078   4.836  66.887  1.00 30.91           C  
ATOM    591  O   ILE A  78     -28.688   5.336  67.933  1.00 32.43           O  
ATOM    592  CB  ILE A  78     -30.766   6.597  66.126  1.00 31.50           C  
ATOM    593  CG1 ILE A  78     -32.194   6.751  65.565  1.00 30.48           C  
ATOM    594  CG2 ILE A  78     -29.669   7.209  65.238  1.00 30.65           C  
ATOM    595  CD1 ILE A  78     -32.707   8.175  65.480  1.00 32.77           C  
ATOM    596  N   ILE A  79     -28.315   4.047  66.156  1.00 30.22           N  
ATOM    597  CA  ILE A  79     -26.964   3.710  66.544  1.00 30.22           C  
ATOM    598  C   ILE A  79     -25.934   4.582  65.820  1.00 30.56           C  
ATOM    599  O   ILE A  79     -25.823   4.575  64.594  1.00 29.90           O  
ATOM    600  CB  ILE A  79     -26.696   2.221  66.266  1.00 30.19           C  
ATOM    601  CG1 ILE A  79     -27.758   1.368  66.997  1.00 30.78           C  
ATOM    602  CG2 ILE A  79     -25.275   1.888  66.638  1.00 29.84           C  
ATOM    603  CD1 ILE A  79     -27.614  -0.178  66.875  1.00 30.26           C  
ATOM    604  N   ALA A  80     -25.176   5.338  66.594  1.00 29.79           N  
ATOM    605  CA  ALA A  80     -24.184   6.209  66.014  1.00 30.69           C  
ATOM    606  C   ALA A  80     -22.851   6.071  66.752  1.00 31.00           C  
ATOM    607  O   ALA A  80     -22.167   7.071  67.025  1.00 30.80           O  
ATOM    608  CB  ALA A  80     -24.690   7.660  66.055  1.00 29.36           C  
ATOM    609  N   THR A  81     -22.490   4.828  67.068  1.00 30.64           N  
ATOM    610  CA  THR A  81     -21.253   4.547  67.778  1.00 31.52           C  
ATOM    611  C   THR A  81     -20.107   4.559  66.789  1.00 32.03           C  
ATOM    612  O   THR A  81     -20.333   4.691  65.591  1.00 32.85           O  
ATOM    613  CB  THR A  81     -21.341   3.186  68.489  1.00 32.40           C  
ATOM    614  CG2 THR A  81     -22.252   3.274  69.740  1.00 31.94           C  
ATOM    615  OG1 THR A  81     -21.865   2.218  67.579  1.00 32.14           O  
ATOM    616  N   PRO A  82     -18.856   4.414  67.262  1.00 32.42           N  
ATOM    617  CA  PRO A  82     -17.704   4.427  66.350  1.00 32.67           C  
ATOM    618  C   PRO A  82     -17.536   3.228  65.425  1.00 33.06           C  
ATOM    619  O   PRO A  82     -17.939   2.114  65.740  1.00 32.43           O  
ATOM    620  CB  PRO A  82     -16.505   4.539  67.297  1.00 33.30           C  
ATOM    621  CG  PRO A  82     -17.076   5.047  68.567  1.00 32.31           C  
ATOM    622  CD  PRO A  82     -18.397   4.337  68.652  1.00 32.66           C  
ATOM    623  N   THR A  83     -16.946   3.471  64.264  1.00 34.33           N  
ATOM    624  CA  THR A  83     -16.636   2.393  63.331  1.00 36.00           C  
ATOM    625  C   THR A  83     -15.270   2.718  62.713  1.00 38.10           C  
ATOM    626  O   THR A  83     -15.167   3.223  61.585  1.00 39.16           O  
ATOM    627  CB  THR A  83     -17.646   2.250  62.188  1.00 34.98           C  
ATOM    628  CG2 THR A  83     -18.984   1.813  62.703  1.00 34.21           C  
ATOM    629  OG1 THR A  83     -17.737   3.494  61.485  1.00 33.93           O  
ATOM    630  N   ASN A  84     -14.211   2.409  63.444  1.00 39.93           N  
ATOM    631  CA  ASN A  84     -12.879   2.700  62.944  1.00 40.58           C  
ATOM    632  C   ASN A  84     -12.415   1.669  61.957  1.00 40.30           C  
ATOM    633  O   ASN A  84     -12.858   0.518  61.967  1.00 39.21           O  
ATOM    634  CB  ASN A  84     -11.865   2.747  64.081  1.00 42.54           C  
ATOM    635  CG  ASN A  84     -12.393   3.459  65.312  1.00 45.84           C  
ATOM    636  ND2 ASN A  84     -12.168   2.849  66.476  1.00 48.02           N  
ATOM    637  OD1 ASN A  84     -12.984   4.546  65.230  1.00 45.61           O  
ATOM    638  N   TYR A  85     -11.506   2.098  61.096  1.00 40.10           N  
ATOM    639  CA  TYR A  85     -10.921   1.199  60.141  1.00 40.82           C  
ATOM    640  C   TYR A  85      -9.753   0.566  60.884  1.00 41.91           C  
ATOM    641  O   TYR A  85      -8.921   1.283  61.427  1.00 40.79           O  
ATOM    642  CB  TYR A  85     -10.372   1.943  58.950  1.00 39.90           C  
ATOM    643  CG  TYR A  85      -9.648   1.004  58.046  1.00 38.82           C  
ATOM    644  CD1 TYR A  85     -10.360   0.154  57.219  1.00 37.73           C  
ATOM    645  CD2 TYR A  85      -8.247   0.959  58.018  1.00 38.80           C  
ATOM    646  CE1 TYR A  85      -9.723  -0.718  56.378  1.00 38.86           C  
ATOM    647  CE2 TYR A  85      -7.578   0.077  57.169  1.00 38.89           C  
ATOM    648  CZ  TYR A  85      -8.334  -0.760  56.344  1.00 39.46           C  
ATOM    649  OH  TYR A  85      -7.736  -1.633  55.458  1.00 41.04           O  
ATOM    650  N   ASN A  86      -9.689  -0.766  60.885  1.00 44.18           N  
ATOM    651  CA  ASN A  86      -8.633  -1.517  61.586  1.00 46.21           C  
ATOM    652  C   ASN A  86      -7.631  -2.087  60.595  1.00 47.10           C  
ATOM    653  O   ASN A  86      -7.947  -2.981  59.811  1.00 46.45           O  
ATOM    654  CB  ASN A  86      -9.253  -2.644  62.432  1.00 46.39           C  
ATOM    655  CG  ASN A  86      -8.237  -3.336  63.328  1.00 47.04           C  
ATOM    656  ND2 ASN A  86      -8.398  -3.172  64.629  1.00 47.94           N  
ATOM    657  OD1 ASN A  86      -7.321  -4.003  62.857  1.00 47.15           O  
ATOM    658  N   SER A  87      -6.417  -1.547  60.654  1.00 48.73           N  
ATOM    659  CA  SER A  87      -5.320  -1.916  59.765  1.00 50.59           C  
ATOM    660  C   SER A  87      -4.914  -3.399  59.793  1.00 51.53           C  
ATOM    661  O   SER A  87      -4.490  -3.951  58.770  1.00 51.99           O  
ATOM    662  CB  SER A  87      -4.110  -1.038  60.100  1.00 51.37           C  
ATOM    663  OG  SER A  87      -4.546   0.260  60.517  1.00 53.86           O  
ATOM    664  N   ARG A  88      -5.039  -4.042  60.952  1.00 51.81           N  
ATOM    665  CA  ARG A  88      -4.667  -5.453  61.077  1.00 52.25           C  
ATOM    666  C   ARG A  88      -5.611  -6.345  60.296  1.00 49.98           C  
ATOM    667  O   ARG A  88      -5.179  -7.187  59.518  1.00 48.91           O  
ATOM    668  CB  ARG A  88      -4.665  -5.888  62.549  1.00 55.98           C  
ATOM    669  CG  ARG A  88      -3.739  -5.059  63.414  1.00 61.45           C  
ATOM    670  CD  ARG A  88      -3.855  -5.408  64.890  1.00 66.62           C  
ATOM    671  NE  ARG A  88      -3.209  -4.382  65.715  1.00 71.00           N  
ATOM    672  CZ  ARG A  88      -2.977  -4.496  67.023  1.00 73.00           C  
ATOM    673  NH1 ARG A  88      -3.336  -5.599  67.674  1.00 74.09           N1+
ATOM    674  NH2 ARG A  88      -2.379  -3.507  67.681  1.00 74.10           N  
ATOM    675  N   ILE A  89      -6.908  -6.138  60.491  1.00 47.59           N  
ATOM    676  CA  ILE A  89      -7.897  -6.955  59.815  1.00 45.10           C  
ATOM    677  C   ILE A  89      -8.247  -6.463  58.407  1.00 43.92           C  
ATOM    678  O   ILE A  89      -8.890  -7.176  57.626  1.00 43.36           O  
ATOM    679  CB  ILE A  89      -9.165  -7.063  60.676  1.00 44.59           C  
ATOM    680  CG1 ILE A  89      -9.937  -5.751  60.671  1.00 44.62           C  
ATOM    681  CG2 ILE A  89      -8.775  -7.379  62.098  1.00 44.20           C  
ATOM    682  CD1 ILE A  89     -11.249  -5.813  61.452  1.00 44.32           C  
ATOM    683  N   ASN A  90      -7.791  -5.262  58.069  1.00 43.15           N  
ATOM    684  CA  ASN A  90      -8.086  -4.703  56.764  1.00 43.01           C  
ATOM    685  C   ASN A  90      -9.621  -4.486  56.651  1.00 41.44           C  
ATOM    686  O   ASN A  90     -10.249  -4.868  55.664  1.00 41.07           O  
ATOM    687  CB  ASN A  90      -7.593  -5.684  55.696  1.00 45.12           C  
ATOM    688  CG  ASN A  90      -8.284  -5.483  54.363  1.00 48.18           C  
ATOM    689  ND2 ASN A  90      -8.112  -4.288  53.786  1.00 48.85           N  
ATOM    690  OD1 ASN A  90      -8.992  -6.382  53.861  1.00 49.60           O  
ATOM    691  N   TYR A  91     -10.224  -3.853  57.647  1.00 39.25           N  
ATOM    692  CA  TYR A  91     -11.675  -3.696  57.617  1.00 38.18           C  
ATOM    693  C   TYR A  91     -12.116  -2.851  58.787  1.00 37.20           C  
ATOM    694  O   TYR A  91     -11.338  -2.626  59.721  1.00 34.54           O  
ATOM    695  CB  TYR A  91     -12.314  -5.070  57.787  1.00 37.09           C  
ATOM    696  CG  TYR A  91     -13.561  -5.322  56.998  1.00 36.94           C  
ATOM    697  CD1 TYR A  91     -13.497  -5.564  55.626  1.00 36.53           C  
ATOM    698  CD2 TYR A  91     -14.805  -5.375  57.628  1.00 36.28           C  
ATOM    699  CE1 TYR A  91     -14.637  -5.863  54.904  1.00 35.95           C  
ATOM    700  CE2 TYR A  91     -15.956  -5.678  56.913  1.00 35.91           C  
ATOM    701  CZ  TYR A  91     -15.859  -5.922  55.558  1.00 36.13           C  
ATOM    702  OH  TYR A  91     -16.984  -6.242  54.854  1.00 36.83           O  
ATOM    703  N   PHE A  92     -13.377  -2.406  58.743  1.00 36.97           N  
ATOM    704  CA  PHE A  92     -13.935  -1.627  59.847  1.00 36.62           C  
ATOM    705  C   PHE A  92     -14.081  -2.569  61.028  1.00 37.04           C  
ATOM    706  O   PHE A  92     -14.452  -3.736  60.854  1.00 36.70           O  
ATOM    707  CB  PHE A  92     -15.348  -1.117  59.537  1.00 36.97           C  
ATOM    708  CG  PHE A  92     -15.401   0.222  58.865  1.00 37.04           C  
ATOM    709  CD1 PHE A  92     -14.244   0.931  58.580  1.00 37.11           C  
ATOM    710  CD2 PHE A  92     -16.623   0.757  58.501  1.00 37.08           C  
ATOM    711  CE1 PHE A  92     -14.303   2.136  57.940  1.00 37.10           C  
ATOM    712  CE2 PHE A  92     -16.700   1.964  57.860  1.00 37.68           C  
ATOM    713  CZ  PHE A  92     -15.543   2.662  57.575  1.00 38.02           C  
ATOM    714  N   ASP A  93     -13.790  -2.071  62.219  1.00 37.51           N  
ATOM    715  CA  ASP A  93     -13.984  -2.852  63.429  1.00 38.41           C  
ATOM    716  C   ASP A  93     -15.401  -2.448  63.808  1.00 38.55           C  
ATOM    717  O   ASP A  93     -15.621  -1.345  64.272  1.00 38.99           O  
ATOM    718  CB  ASP A  93     -13.010  -2.418  64.510  1.00 40.20           C  
ATOM    719  CG  ASP A  93     -13.367  -2.976  65.868  1.00 42.61           C  
ATOM    720  OD1 ASP A  93     -14.287  -3.822  65.929  1.00 44.26           O  
ATOM    721  OD2 ASP A  93     -12.728  -2.573  66.872  1.00 43.29           O1-
ATOM    722  N   THR A  94     -16.359  -3.342  63.606  1.00 38.33           N  
ATOM    723  CA  THR A  94     -17.763  -3.049  63.858  1.00 38.92           C  
ATOM    724  C   THR A  94     -18.294  -3.488  65.205  1.00 39.63           C  
ATOM    725  O   THR A  94     -19.509  -3.571  65.395  1.00 38.89           O  
ATOM    726  CB  THR A  94     -18.600  -3.720  62.796  1.00 38.30           C  
ATOM    727  CG2 THR A  94     -18.255  -3.149  61.415  1.00 38.42           C  
ATOM    728  OG1 THR A  94     -18.315  -5.125  62.811  1.00 38.41           O  
ATOM    729  N   GLN A  95     -17.388  -3.759  66.134  1.00 39.90           N  
ATOM    730  CA  GLN A  95     -17.764  -4.232  67.447  1.00 40.92           C  
ATOM    731  C   GLN A  95     -18.632  -3.283  68.260  1.00 40.95           C  
ATOM    732  O   GLN A  95     -19.425  -3.728  69.099  1.00 40.99           O  
ATOM    733  CB  GLN A  95     -16.509  -4.539  68.248  1.00 43.91           C  
ATOM    734  CG  GLN A  95     -15.752  -3.282  68.670  1.00 46.84           C  
ATOM    735  CD  GLN A  95     -14.766  -3.560  69.768  1.00 48.52           C  
ATOM    736  NE2 GLN A  95     -13.510  -3.193  69.544  1.00 49.45           N  
ATOM    737  OE1 GLN A  95     -15.129  -4.102  70.819  1.00 50.59           O  
ATOM    738  N   HIS A  96     -18.474  -1.981  68.047  1.00 40.68           N  
ATOM    739  CA  HIS A  96     -19.257  -1.011  68.813  1.00 41.50           C  
ATOM    740  C   HIS A  96     -20.688  -0.865  68.326  1.00 40.41           C  
ATOM    741  O   HIS A  96     -21.546  -0.399  69.052  1.00 40.46           O  
ATOM    742  CB  HIS A  96     -18.559   0.347  68.818  1.00 43.53           C  
ATOM    743  CG  HIS A  96     -17.188   0.296  69.410  1.00 46.32           C  
ATOM    744  CD2 HIS A  96     -15.965   0.415  68.840  1.00 46.93           C  
ATOM    745  ND1 HIS A  96     -16.969   0.049  70.750  1.00 47.07           N  
ATOM    746  CE1 HIS A  96     -15.669   0.012  70.978  1.00 48.69           C  
ATOM    747  NE2 HIS A  96     -15.036   0.231  69.837  1.00 49.17           N  
ATOM    748  N   VAL A  97     -20.932  -1.257  67.086  1.00 40.09           N  
ATOM    749  CA  VAL A  97     -22.270  -1.209  66.519  1.00 39.10           C  
ATOM    750  C   VAL A  97     -22.943  -2.539  66.892  1.00 38.95           C  
ATOM    751  O   VAL A  97     -24.094  -2.570  67.344  1.00 38.40           O  
ATOM    752  CB  VAL A  97     -22.208  -1.069  64.971  1.00 38.12           C  
ATOM    753  CG1 VAL A  97     -23.599  -1.320  64.336  1.00 36.84           C  
ATOM    754  CG2 VAL A  97     -21.707   0.307  64.616  1.00 37.29           C  
ATOM    755  N   GLU A  98     -22.193  -3.627  66.721  1.00 38.69           N  
ATOM    756  CA  GLU A  98     -22.687  -4.965  67.012  1.00 39.20           C  
ATOM    757  C   GLU A  98     -23.070  -5.083  68.452  1.00 38.00           C  
ATOM    758  O   GLU A  98     -24.105  -5.640  68.782  1.00 38.25           O  
ATOM    759  CB  GLU A  98     -21.629  -6.014  66.694  1.00 41.79           C  
ATOM    760  CG  GLU A  98     -21.349  -6.163  65.206  1.00 44.21           C  
ATOM    761  CD  GLU A  98     -20.401  -7.298  64.924  1.00 45.61           C  
ATOM    762  OE1 GLU A  98     -20.676  -8.415  65.433  1.00 45.67           O  
ATOM    763  OE2 GLU A  98     -19.395  -7.063  64.201  1.00 46.95           O1-
ATOM    764  N   THR A  99     -22.231  -4.539  69.312  1.00 37.25           N  
ATOM    765  CA  THR A  99     -22.489  -4.573  70.739  1.00 36.95           C  
ATOM    766  C   THR A  99     -23.812  -3.864  71.094  1.00 35.72           C  
ATOM    767  O   THR A  99     -24.591  -4.383  71.908  1.00 36.15           O  
ATOM    768  CB  THR A  99     -21.263  -3.981  71.524  1.00 37.75           C  
ATOM    769  CG2 THR A  99     -21.550  -2.567  72.057  1.00 38.40           C  
ATOM    770  OG1 THR A  99     -20.965  -4.844  72.624  1.00 38.49           O  
ATOM    771  N   VAL A 100     -24.097  -2.708  70.488  1.00 33.80           N  
ATOM    772  CA  VAL A 100     -25.368  -2.042  70.783  1.00 32.95           C  
ATOM    773  C   VAL A 100     -26.568  -2.839  70.206  1.00 32.92           C  
ATOM    774  O   VAL A 100     -27.593  -2.971  70.866  1.00 32.35           O  
ATOM    775  CB  VAL A 100     -25.389  -0.595  70.229  1.00 33.13           C  
ATOM    776  CG1 VAL A 100     -26.791   0.015  70.380  1.00 32.59           C  
ATOM    777  CG2 VAL A 100     -24.347   0.258  70.950  1.00 32.54           C  
ATOM    778  N   ILE A 101     -26.446  -3.368  68.984  1.00 32.66           N  
ATOM    779  CA  ILE A 101     -27.539  -4.146  68.376  1.00 32.94           C  
ATOM    780  C   ILE A 101     -27.959  -5.272  69.335  1.00 34.51           C  
ATOM    781  O   ILE A 101     -29.134  -5.436  69.646  1.00 33.58           O  
ATOM    782  CB  ILE A 101     -27.107  -4.798  67.009  1.00 32.22           C  
ATOM    783  CG1 ILE A 101     -26.812  -3.709  65.962  1.00 30.62           C  
ATOM    784  CG2 ILE A 101     -28.186  -5.779  66.520  1.00 30.27           C  
ATOM    785  CD1 ILE A 101     -26.013  -4.211  64.777  1.00 29.49           C  
ATOM    786  N   LYS A 102     -26.973  -6.044  69.790  1.00 36.97           N  
ATOM    787  CA  LYS A 102     -27.195  -7.149  70.709  1.00 39.09           C  
ATOM    788  C   LYS A 102     -27.905  -6.644  71.957  1.00 39.60           C  
ATOM    789  O   LYS A 102     -28.905  -7.223  72.389  1.00 39.71           O  
ATOM    790  CB  LYS A 102     -25.857  -7.775  71.086  1.00 41.07           C  
ATOM    791  CG  LYS A 102     -25.955  -9.143  71.734  1.00 44.39           C  
ATOM    792  CD  LYS A 102     -24.563  -9.777  71.864  1.00 46.93           C  
ATOM    793  CE  LYS A 102     -24.653 -11.277  72.140  1.00 48.92           C  
ATOM    794  NZ  LYS A 102     -23.325 -11.928  71.985  1.00 50.10           N1+
ATOM    795  N   GLU A 103     -27.399  -5.561  72.536  1.00 39.95           N  
ATOM    796  CA  GLU A 103     -28.016  -4.994  73.721  1.00 40.91           C  
ATOM    797  C   GLU A 103     -29.468  -4.613  73.461  1.00 40.62           C  
ATOM    798  O   GLU A 103     -30.361  -4.972  74.236  1.00 39.99           O  
ATOM    799  CB  GLU A 103     -27.264  -3.753  74.170  1.00 43.57           C  
ATOM    800  CG  GLU A 103     -26.691  -3.842  75.558  1.00 48.17           C  
ATOM    801  CD  GLU A 103     -26.237  -2.488  76.084  1.00 50.76           C  
ATOM    802  OE1 GLU A 103     -25.333  -1.853  75.459  1.00 51.78           O  
ATOM    803  OE2 GLU A 103     -26.804  -2.070  77.123  1.00 51.55           O1-
ATOM    804  N   VAL A 104     -29.704  -3.873  72.379  1.00 40.11           N  
ATOM    805  CA  VAL A 104     -31.066  -3.448  72.046  1.00 39.80           C  
ATOM    806  C   VAL A 104     -31.974  -4.639  71.809  1.00 39.75           C  
ATOM    807  O   VAL A 104     -33.092  -4.670  72.299  1.00 39.58           O  
ATOM    808  CB  VAL A 104     -31.118  -2.572  70.778  1.00 39.46           C  
ATOM    809  CG1 VAL A 104     -32.562  -2.208  70.465  1.00 38.56           C  
ATOM    810  CG2 VAL A 104     -30.279  -1.314  70.977  1.00 38.51           C  
ATOM    811  N   LEU A 105     -31.495  -5.621  71.055  1.00 40.36           N  
ATOM    812  CA  LEU A 105     -32.314  -6.790  70.767  1.00 41.28           C  
ATOM    813  C   LEU A 105     -32.652  -7.625  71.996  1.00 41.99           C  
ATOM    814  O   LEU A 105     -33.694  -8.263  72.019  1.00 42.11           O  
ATOM    815  CB  LEU A 105     -31.657  -7.661  69.687  1.00 40.37           C  
ATOM    816  CG  LEU A 105     -31.684  -7.000  68.297  1.00 41.47           C  
ATOM    817  CD1 LEU A 105     -31.023  -7.890  67.254  1.00 41.14           C  
ATOM    818  CD2 LEU A 105     -33.112  -6.716  67.903  1.00 40.46           C  
ATOM    819  N   SER A 106     -31.792  -7.609  73.017  1.00 42.58           N  
ATOM    820  CA  SER A 106     -32.046  -8.382  74.230  1.00 42.41           C  
ATOM    821  C   SER A 106     -33.064  -7.773  75.176  1.00 42.29           C  
ATOM    822  O   SER A 106     -33.591  -8.473  76.037  1.00 43.03           O  
ATOM    823  CB  SER A 106     -30.742  -8.681  75.001  1.00 43.39           C  
ATOM    824  OG  SER A 106     -29.914  -7.546  75.213  1.00 44.49           O  
ATOM    825  N   VAL A 107     -33.374  -6.491  75.031  1.00 41.15           N  
ATOM    826  CA  VAL A 107     -34.353  -5.904  75.932  1.00 40.42           C  
ATOM    827  C   VAL A 107     -35.489  -5.208  75.202  1.00 40.48           C  
ATOM    828  O   VAL A 107     -36.344  -4.572  75.831  1.00 40.96           O  
ATOM    829  CB  VAL A 107     -33.697  -4.901  76.880  1.00 40.62           C  
ATOM    830  CG1 VAL A 107     -32.625  -5.591  77.715  1.00 40.96           C  
ATOM    831  CG2 VAL A 107     -33.074  -3.788  76.087  1.00 40.47           C  
ATOM    832  N   ASN A 108     -35.513  -5.332  73.878  1.00 39.60           N  
ATOM    833  CA  ASN A 108     -36.560  -4.699  73.076  1.00 39.48           C  
ATOM    834  C   ASN A 108     -36.965  -5.594  71.906  1.00 39.43           C  
ATOM    835  O   ASN A 108     -36.148  -5.940  71.057  1.00 38.19           O  
ATOM    836  CB  ASN A 108     -36.084  -3.325  72.579  1.00 38.99           C  
ATOM    837  CG  ASN A 108     -37.236  -2.411  72.220  1.00 38.83           C  
ATOM    838  ND2 ASN A 108     -37.265  -1.228  72.824  1.00 37.97           N  
ATOM    839  OD1 ASN A 108     -38.100  -2.769  71.413  1.00 39.20           O  
ATOM    840  N   SER A 109     -38.242  -5.954  71.857  1.00 40.31           N  
ATOM    841  CA  SER A 109     -38.729  -6.856  70.820  1.00 41.07           C  
ATOM    842  C   SER A 109     -39.635  -6.193  69.796  1.00 41.02           C  
ATOM    843  O   SER A 109     -40.250  -6.868  68.970  1.00 41.46           O  
ATOM    844  CB  SER A 109     -39.508  -7.993  71.471  1.00 41.68           C  
ATOM    845  OG  SER A 109     -40.719  -7.485  72.011  1.00 43.67           O  
ATOM    846  N   HIS A 110     -39.735  -4.876  69.847  1.00 41.22           N  
ATOM    847  CA  HIS A 110     -40.605  -4.200  68.916  1.00 40.19           C  
ATOM    848  C   HIS A 110     -39.908  -3.086  68.160  1.00 39.31           C  
ATOM    849  O   HIS A 110     -40.226  -2.814  67.005  1.00 39.49           O  
ATOM    850  CB  HIS A 110     -41.817  -3.657  69.676  1.00 40.85           C  
ATOM    851  CG  HIS A 110     -41.457  -2.752  70.811  1.00 42.17           C  
ATOM    852  CD2 HIS A 110     -41.158  -3.020  72.104  1.00 43.37           C  
ATOM    853  ND1 HIS A 110     -41.363  -1.385  70.676  1.00 42.94           N  
ATOM    854  CE1 HIS A 110     -41.021  -0.849  71.833  1.00 42.88           C  
ATOM    855  NE2 HIS A 110     -40.890  -1.820  72.718  1.00 43.55           N  
ATOM    856  N   ALA A 111     -38.956  -2.443  68.816  1.00 38.29           N  
ATOM    857  CA  ALA A 111     -38.231  -1.325  68.223  1.00 36.70           C  
ATOM    858  C   ALA A 111     -37.404  -1.689  67.014  1.00 35.02           C  
ATOM    859  O   ALA A 111     -36.740  -2.720  66.996  1.00 36.68           O  
ATOM    860  CB  ALA A 111     -37.314  -0.683  69.268  1.00 37.53           C  
ATOM    861  N   THR A 112     -37.428  -0.837  66.001  1.00 32.56           N  
ATOM    862  CA  THR A 112     -36.600  -1.072  64.824  1.00 30.56           C  
ATOM    863  C   THR A 112     -35.290  -0.373  65.121  1.00 29.02           C  
ATOM    864  O   THR A 112     -35.289   0.692  65.728  1.00 27.98           O  
ATOM    865  CB  THR A 112     -37.202  -0.450  63.548  1.00 30.86           C  
ATOM    866  CG2 THR A 112     -36.207  -0.530  62.412  1.00 28.83           C  
ATOM    867  OG1 THR A 112     -38.403  -1.160  63.192  1.00 31.00           O  
ATOM    868  N   LEU A 113     -34.178  -0.957  64.694  1.00 27.35           N  
ATOM    869  CA  LEU A 113     -32.887  -0.348  64.941  1.00 26.88           C  
ATOM    870  C   LEU A 113     -32.372   0.324  63.682  1.00 28.17           C  
ATOM    871  O   LEU A 113     -32.231  -0.314  62.625  1.00 28.82           O  
ATOM    872  CB  LEU A 113     -31.857  -1.388  65.394  1.00 25.70           C  
ATOM    873  CG  LEU A 113     -31.982  -2.083  66.746  1.00 25.07           C  
ATOM    874  CD1 LEU A 113     -33.307  -2.735  66.882  1.00 22.94           C  
ATOM    875  CD2 LEU A 113     -30.850  -3.109  66.881  1.00 25.71           C  
ATOM    876  N   ILE A 114     -32.060   1.611  63.809  1.00 27.20           N  
ATOM    877  CA  ILE A 114     -31.562   2.374  62.689  1.00 26.76           C  
ATOM    878  C   ILE A 114     -30.092   2.736  62.926  1.00 26.62           C  
ATOM    879  O   ILE A 114     -29.776   3.443  63.859  1.00 26.28           O  
ATOM    880  CB  ILE A 114     -32.418   3.629  62.514  1.00 27.14           C  
ATOM    881  CG1 ILE A 114     -33.907   3.200  62.550  1.00 27.20           C  
ATOM    882  CG2 ILE A 114     -32.014   4.358  61.225  1.00 25.92           C  
ATOM    883  CD1 ILE A 114     -34.901   4.323  62.722  1.00 29.32           C  
ATOM    884  N   ILE A 115     -29.212   2.226  62.076  1.00 25.45           N  
ATOM    885  CA  ILE A 115     -27.781   2.479  62.173  1.00 25.47           C  
ATOM    886  C   ILE A 115     -27.405   3.742  61.370  1.00 25.41           C  
ATOM    887  O   ILE A 115     -27.659   3.803  60.157  1.00 24.96           O  
ATOM    888  CB  ILE A 115     -26.977   1.299  61.577  1.00 25.77           C  
ATOM    889  CG1 ILE A 115     -27.257   0.003  62.345  1.00 26.72           C  
ATOM    890  CG2 ILE A 115     -25.512   1.629  61.595  1.00 26.83           C  
ATOM    891  CD1 ILE A 115     -26.633  -1.240  61.722  1.00 24.87           C  
ATOM    892  N   LYS A 116     -26.830   4.740  62.043  1.00 24.00           N  
ATOM    893  CA  LYS A 116     -26.392   5.964  61.379  1.00 23.86           C  
ATOM    894  C   LYS A 116     -24.875   5.874  61.164  1.00 24.38           C  
ATOM    895  O   LYS A 116     -24.305   6.560  60.295  1.00 24.54           O  
ATOM    896  CB  LYS A 116     -26.769   7.215  62.206  1.00 23.31           C  
ATOM    897  CG  LYS A 116     -28.156   7.805  61.864  1.00 21.60           C  
ATOM    898  CD  LYS A 116     -28.085   8.629  60.586  1.00 20.93           C  
ATOM    899  CE  LYS A 116     -29.458   8.940  59.971  1.00 20.94           C  
ATOM    900  NZ  LYS A 116     -29.304   9.682  58.687  1.00 17.46           N1+
ATOM    901  N   SER A 117     -24.222   5.011  61.938  1.00 24.26           N  
ATOM    902  CA  SER A 117     -22.774   4.797  61.804  1.00 24.85           C  
ATOM    903  C   SER A 117     -22.434   4.267  60.417  1.00 25.19           C  
ATOM    904  O   SER A 117     -23.130   3.419  59.883  1.00 25.69           O  
ATOM    905  CB  SER A 117     -22.300   3.775  62.821  1.00 24.07           C  
ATOM    906  OG  SER A 117     -22.618   4.202  64.119  1.00 26.61           O  
ATOM    907  N   THR A 118     -21.361   4.766  59.833  1.00 26.70           N  
ATOM    908  CA  THR A 118     -20.939   4.310  58.516  1.00 27.97           C  
ATOM    909  C   THR A 118     -20.458   2.866  58.662  1.00 29.39           C  
ATOM    910  O   THR A 118     -19.618   2.560  59.503  1.00 29.65           O  
ATOM    911  CB  THR A 118     -19.817   5.182  58.021  1.00 28.82           C  
ATOM    912  CG2 THR A 118     -19.178   4.592  56.779  1.00 28.99           C  
ATOM    913  OG1 THR A 118     -20.342   6.501  57.773  1.00 29.63           O  
ATOM    914  N   ILE A 119     -20.985   1.979  57.832  1.00 29.18           N  
ATOM    915  CA  ILE A 119     -20.640   0.580  57.943  1.00 28.72           C  
ATOM    916  C   ILE A 119     -20.192  -0.032  56.623  1.00 29.52           C  
ATOM    917  O   ILE A 119     -20.275   0.607  55.581  1.00 30.32           O  
ATOM    918  CB  ILE A 119     -21.858  -0.187  58.484  1.00 27.95           C  
ATOM    919  CG1 ILE A 119     -23.128   0.328  57.786  1.00 26.34           C  
ATOM    920  CG2 ILE A 119     -21.954  -0.008  59.992  1.00 27.65           C  
ATOM    921  CD1 ILE A 119     -24.408  -0.401  58.168  1.00 24.78           C  
ATOM    922  N   PRO A 120     -19.686  -1.281  56.652  1.00 30.15           N  
ATOM    923  CA  PRO A 120     -19.248  -1.916  55.402  1.00 29.99           C  
ATOM    924  C   PRO A 120     -20.438  -2.204  54.501  1.00 30.18           C  
ATOM    925  O   PRO A 120     -21.570  -2.349  54.979  1.00 29.67           O  
ATOM    926  CB  PRO A 120     -18.595  -3.223  55.876  1.00 29.86           C  
ATOM    927  CG  PRO A 120     -18.131  -2.885  57.285  1.00 29.68           C  
ATOM    928  CD  PRO A 120     -19.306  -2.108  57.815  1.00 29.43           C  
ATOM    929  N   ILE A 121     -20.192  -2.275  53.200  1.00 29.82           N  
ATOM    930  CA  ILE A 121     -21.274  -2.604  52.308  1.00 31.13           C  
ATOM    931  C   ILE A 121     -21.560  -4.071  52.591  1.00 31.78           C  
ATOM    932  O   ILE A 121     -20.648  -4.898  52.564  1.00 33.70           O  
ATOM    933  CB  ILE A 121     -20.872  -2.454  50.843  1.00 31.32           C  
ATOM    934  CG1 ILE A 121     -20.575  -0.973  50.542  1.00 31.52           C  
ATOM    935  CG2 ILE A 121     -21.968  -3.046  49.961  1.00 30.03           C  
ATOM    936  CD1 ILE A 121     -19.912  -0.718  49.231  1.00 30.39           C  
ATOM    937  N   GLY A 122     -22.812  -4.385  52.889  1.00 32.55           N  
ATOM    938  CA  GLY A 122     -23.188  -5.758  53.169  1.00 32.61           C  
ATOM    939  C   GLY A 122     -23.263  -6.028  54.664  1.00 33.74           C  
ATOM    940  O   GLY A 122     -23.434  -7.178  55.078  1.00 34.17           O  
ATOM    941  N   PHE A 123     -23.140  -4.980  55.478  1.00 32.56           N  
ATOM    942  CA  PHE A 123     -23.191  -5.146  56.927  1.00 31.33           C  
ATOM    943  C   PHE A 123     -24.604  -5.371  57.426  1.00 30.57           C  
ATOM    944  O   PHE A 123     -24.808  -6.217  58.288  1.00 30.57           O  
ATOM    945  CB  PHE A 123     -22.610  -3.927  57.651  1.00 32.00           C  
ATOM    946  CG  PHE A 123     -22.457  -4.112  59.145  1.00 31.29           C  
ATOM    947  CD1 PHE A 123     -21.514  -4.998  59.658  1.00 31.60           C  
ATOM    948  CD2 PHE A 123     -23.243  -3.384  60.038  1.00 32.32           C  
ATOM    949  CE1 PHE A 123     -21.349  -5.156  61.038  1.00 30.91           C  
ATOM    950  CE2 PHE A 123     -23.085  -3.535  61.429  1.00 31.56           C  
ATOM    951  CZ  PHE A 123     -22.136  -4.420  61.922  1.00 30.81           C  
ATOM    952  N   ILE A 124     -25.582  -4.614  56.922  1.00 29.77           N  
ATOM    953  CA  ILE A 124     -26.954  -4.828  57.385  1.00 29.89           C  
ATOM    954  C   ILE A 124     -27.384  -6.272  57.100  1.00 31.18           C  
ATOM    955  O   ILE A 124     -27.904  -6.963  57.972  1.00 30.98           O  
ATOM    956  CB  ILE A 124     -27.979  -3.899  56.701  1.00 27.85           C  
ATOM    957  CG1 ILE A 124     -27.760  -2.444  57.125  1.00 26.72           C  
ATOM    958  CG2 ILE A 124     -29.385  -4.400  57.003  1.00 25.21           C  
ATOM    959  CD1 ILE A 124     -28.093  -2.111  58.547  1.00 23.90           C  
ATOM    960  N   THR A 125     -27.187  -6.716  55.866  1.00 32.91           N  
ATOM    961  CA  THR A 125     -27.558  -8.072  55.510  1.00 35.36           C  
ATOM    962  C   THR A 125     -26.869  -9.045  56.463  1.00 36.88           C  
ATOM    963  O   THR A 125     -27.499  -9.963  56.983  1.00 36.82           O  
ATOM    964  CB  THR A 125     -27.145  -8.412  54.056  1.00 35.43           C  
ATOM    965  CG2 THR A 125     -27.275  -9.892  53.813  1.00 35.04           C  
ATOM    966  OG1 THR A 125     -27.981  -7.698  53.133  1.00 36.95           O  
ATOM    967  N   GLU A 126     -25.577  -8.818  56.697  1.00 38.70           N  
ATOM    968  CA  GLU A 126     -24.755  -9.659  57.577  1.00 40.40           C  
ATOM    969  C   GLU A 126     -25.230  -9.632  59.022  1.00 40.53           C  
ATOM    970  O   GLU A 126     -25.160 -10.634  59.726  1.00 41.50           O  
ATOM    971  CB  GLU A 126     -23.306  -9.186  57.510  1.00 42.60           C  
ATOM    972  CG  GLU A 126     -22.332  -9.875  58.436  1.00 46.93           C  
ATOM    973  CD  GLU A 126     -20.901  -9.337  58.255  1.00 50.45           C  
ATOM    974  OE1 GLU A 126     -20.592  -8.813  57.145  1.00 50.85           O  
ATOM    975  OE2 GLU A 126     -20.088  -9.444  59.216  1.00 51.87           O1-
ATOM    976  N   MET A 127     -25.708  -8.481  59.475  1.00 40.05           N  
ATOM    977  CA  MET A 127     -26.173  -8.382  60.846  1.00 39.55           C  
ATOM    978  C   MET A 127     -27.544  -9.017  60.985  1.00 39.63           C  
ATOM    979  O   MET A 127     -27.898  -9.489  62.068  1.00 38.72           O  
ATOM    980  CB  MET A 127     -26.224  -6.920  61.308  1.00 38.32           C  
ATOM    981  CG  MET A 127     -24.854  -6.275  61.497  1.00 37.82           C  
ATOM    982  SD  MET A 127     -23.642  -7.325  62.376  1.00 39.12           S  
ATOM    983  CE  MET A 127     -24.226  -7.273  63.950  1.00 36.96           C  
ATOM    984  N   ARG A 128     -28.315  -9.018  59.895  1.00 39.39           N  
ATOM    985  CA  ARG A 128     -29.656  -9.605  59.923  1.00 39.76           C  
ATOM    986  C   ARG A 128     -29.587 -11.130  60.013  1.00 40.03           C  
ATOM    987  O   ARG A 128     -30.426 -11.749  60.671  1.00 39.94           O  
ATOM    988  CB  ARG A 128     -30.466  -9.180  58.694  1.00 37.94           C  
ATOM    989  CG  ARG A 128     -30.986  -7.746  58.746  1.00 36.51           C  
ATOM    990  CD  ARG A 128     -31.733  -7.392  57.466  1.00 34.53           C  
ATOM    991  NE  ARG A 128     -32.451  -6.129  57.579  1.00 34.14           N  
ATOM    992  CZ  ARG A 128     -33.522  -5.813  56.858  1.00 33.26           C  
ATOM    993  NH1 ARG A 128     -33.989  -6.678  55.968  1.00 33.51           N1+
ATOM    994  NH2 ARG A 128     -34.145  -4.656  57.047  1.00 30.49           N  
ATOM    995  N   GLN A 129     -28.585 -11.725  59.367  1.00 41.22           N  
ATOM    996  CA  GLN A 129     -28.418 -13.170  59.408  1.00 43.53           C  
ATOM    997  C   GLN A 129     -27.902 -13.544  60.796  1.00 43.30           C  
ATOM    998  O   GLN A 129     -28.426 -14.454  61.440  1.00 42.82           O  
ATOM    999  CB  GLN A 129     -27.398 -13.672  58.370  1.00 46.52           C  
ATOM   1000  CG  GLN A 129     -27.417 -13.039  56.946  1.00 51.70           C  
ATOM   1001  CD  GLN A 129     -28.516 -13.560  55.987  1.00 54.10           C  
ATOM   1002  NE2 GLN A 129     -29.474 -14.319  56.522  1.00 55.27           N  
ATOM   1003  OE1 GLN A 129     -28.496 -13.264  54.774  1.00 55.31           O  
ATOM   1004  N   LYS A 130     -26.866 -12.838  61.252  1.00 43.07           N  
ATOM   1005  CA  LYS A 130     -26.267 -13.112  62.564  1.00 42.15           C  
ATOM   1006  C   LYS A 130     -27.293 -13.047  63.711  1.00 41.09           C  
ATOM   1007  O   LYS A 130     -27.317 -13.934  64.577  1.00 41.34           O  
ATOM   1008  CB  LYS A 130     -25.114 -12.131  62.846  1.00 42.11           C  
ATOM   1009  CG  LYS A 130     -24.372 -12.400  64.155  1.00 41.88           C  
ATOM   1010  CD  LYS A 130     -23.217 -11.435  64.368  1.00 42.83           C  
ATOM   1011  CE  LYS A 130     -22.048 -12.108  65.086  1.00 43.40           C  
ATOM   1012  NZ  LYS A 130     -20.785 -11.338  64.911  1.00 44.50           N1+
ATOM   1013  N   PHE A 131     -28.144 -12.027  63.700  1.00 38.93           N  
ATOM   1014  CA  PHE A 131     -29.132 -11.841  64.751  1.00 37.99           C  
ATOM   1015  C   PHE A 131     -30.499 -12.368  64.442  1.00 37.52           C  
ATOM   1016  O   PHE A 131     -31.421 -12.251  65.256  1.00 38.07           O  
ATOM   1017  CB  PHE A 131     -29.196 -10.367  65.151  1.00 38.07           C  
ATOM   1018  CG  PHE A 131     -27.967  -9.927  65.891  1.00 38.03           C  
ATOM   1019  CD1 PHE A 131     -27.823 -10.243  67.249  1.00 38.16           C  
ATOM   1020  CD2 PHE A 131     -26.946  -9.248  65.244  1.00 36.58           C  
ATOM   1021  CE1 PHE A 131     -26.677  -9.889  67.944  1.00 37.72           C  
ATOM   1022  CE2 PHE A 131     -25.791  -8.892  65.936  1.00 36.34           C  
ATOM   1023  CZ  PHE A 131     -25.656  -9.211  67.278  1.00 37.69           C  
ATOM   1024  N   GLN A 132     -30.625 -12.956  63.258  1.00 36.83           N  
ATOM   1025  CA  GLN A 132     -31.858 -13.572  62.813  1.00 35.80           C  
ATOM   1026  C   GLN A 132     -33.074 -12.695  62.992  1.00 34.22           C  
ATOM   1027  O   GLN A 132     -34.043 -13.083  63.631  1.00 33.61           O  
ATOM   1028  CB  GLN A 132     -32.039 -14.924  63.536  1.00 35.88           C  
ATOM   1029  CG  GLN A 132     -30.780 -15.780  63.406  1.00 38.75           C  
ATOM   1030  CD  GLN A 132     -30.887 -17.187  64.006  1.00 41.10           C  
ATOM   1031  NE2 GLN A 132     -32.001 -17.880  63.745  1.00 41.41           N  
ATOM   1032  OE1 GLN A 132     -29.961 -17.645  64.681  1.00 41.88           O  
ATOM   1033  N   THR A 133     -33.017 -11.520  62.379  1.00 33.53           N  
ATOM   1034  CA  THR A 133     -34.108 -10.547  62.445  1.00 32.37           C  
ATOM   1035  C   THR A 133     -34.017  -9.580  61.262  1.00 31.58           C  
ATOM   1036  O   THR A 133     -32.991  -9.516  60.602  1.00 30.63           O  
ATOM   1037  CB  THR A 133     -34.025  -9.719  63.756  1.00 32.43           C  
ATOM   1038  CG2 THR A 133     -32.690  -8.937  63.804  1.00 29.74           C  
ATOM   1039  OG1 THR A 133     -35.145  -8.820  63.828  1.00 30.26           O  
ATOM   1040  N   ASP A 134     -35.077  -8.822  61.002  1.00 29.99           N  
ATOM   1041  CA  ASP A 134     -35.028  -7.871  59.908  1.00 31.02           C  
ATOM   1042  C   ASP A 134     -35.187  -6.462  60.445  1.00 30.61           C  
ATOM   1043  O   ASP A 134     -35.251  -5.483  59.702  1.00 31.36           O  
ATOM   1044  CB  ASP A 134     -36.120  -8.171  58.880  1.00 31.62           C  
ATOM   1045  CG  ASP A 134     -37.524  -8.076  59.455  1.00 32.92           C  
ATOM   1046  OD1 ASP A 134     -37.705  -7.885  60.692  1.00 32.06           O  
ATOM   1047  OD2 ASP A 134     -38.454  -8.205  58.636  1.00 33.72           O1-
ATOM   1048  N   ARG A 135     -35.213  -6.381  61.762  1.00 29.91           N  
ATOM   1049  CA  ARG A 135     -35.397  -5.136  62.476  1.00 28.57           C  
ATOM   1050  C   ARG A 135     -34.171  -4.196  62.508  1.00 27.81           C  
ATOM   1051  O   ARG A 135     -34.077  -3.317  63.360  1.00 28.22           O  
ATOM   1052  CB  ARG A 135     -35.890  -5.492  63.889  1.00 29.42           C  
ATOM   1053  CG  ARG A 135     -37.298  -6.158  63.887  1.00 30.25           C  
ATOM   1054  CD  ARG A 135     -37.701  -6.724  65.249  1.00 30.54           C  
ATOM   1055  NE  ARG A 135     -37.426  -5.800  66.348  1.00 30.75           N  
ATOM   1056  CZ  ARG A 135     -36.973  -6.167  67.547  1.00 30.76           C  
ATOM   1057  NH1 ARG A 135     -36.746  -7.449  67.832  1.00 30.80           N1+
ATOM   1058  NH2 ARG A 135     -36.701  -5.241  68.456  1.00 30.58           N  
ATOM   1059  N   ILE A 136     -33.247  -4.365  61.572  1.00 26.39           N  
ATOM   1060  CA  ILE A 136     -32.060  -3.518  61.498  1.00 26.06           C  
ATOM   1061  C   ILE A 136     -31.972  -2.852  60.111  1.00 27.38           C  
ATOM   1062  O   ILE A 136     -31.914  -3.550  59.070  1.00 25.94           O  
ATOM   1063  CB  ILE A 136     -30.738  -4.345  61.638  1.00 26.50           C  
ATOM   1064  CG1 ILE A 136     -30.798  -5.262  62.869  1.00 24.88           C  
ATOM   1065  CG2 ILE A 136     -29.511  -3.396  61.640  1.00 25.06           C  
ATOM   1066  CD1 ILE A 136     -29.619  -6.222  62.953  1.00 22.40           C  
ATOM   1067  N   ILE A 137     -31.936  -1.517  60.085  1.00 27.17           N  
ATOM   1068  CA  ILE A 137     -31.788  -0.829  58.815  1.00 27.25           C  
ATOM   1069  C   ILE A 137     -30.702   0.230  58.864  1.00 27.53           C  
ATOM   1070  O   ILE A 137     -30.234   0.608  59.943  1.00 28.21           O  
ATOM   1071  CB  ILE A 137     -33.077  -0.163  58.367  1.00 27.59           C  
ATOM   1072  CG1 ILE A 137     -33.489   0.899  59.391  1.00 27.58           C  
ATOM   1073  CG2 ILE A 137     -34.141  -1.200  58.148  1.00 25.21           C  
ATOM   1074  CD1 ILE A 137     -34.819   1.574  59.046  1.00 28.02           C  
ATOM   1075  N   PHE A 138     -30.288   0.699  57.686  1.00 26.31           N  
ATOM   1076  CA  PHE A 138     -29.259   1.725  57.596  1.00 25.79           C  
ATOM   1077  C   PHE A 138     -29.775   3.050  57.019  1.00 25.98           C  
ATOM   1078  O   PHE A 138     -30.575   3.089  56.079  1.00 25.83           O  
ATOM   1079  CB  PHE A 138     -28.119   1.214  56.728  1.00 25.60           C  
ATOM   1080  CG  PHE A 138     -26.996   2.195  56.533  1.00 25.95           C  
ATOM   1081  CD1 PHE A 138     -26.262   2.670  57.626  1.00 24.72           C  
ATOM   1082  CD2 PHE A 138     -26.656   2.625  55.253  1.00 25.04           C  
ATOM   1083  CE1 PHE A 138     -25.210   3.552  57.450  1.00 23.20           C  
ATOM   1084  CE2 PHE A 138     -25.599   3.511  55.059  1.00 26.16           C  
ATOM   1085  CZ  PHE A 138     -24.869   3.977  56.169  1.00 25.18           C  
ATOM   1086  N   SER A 139     -29.342   4.139  57.616  1.00 25.49           N  
ATOM   1087  CA  SER A 139     -29.708   5.433  57.107  1.00 26.00           C  
ATOM   1088  C   SER A 139     -28.434   6.240  57.240  1.00 26.64           C  
ATOM   1089  O   SER A 139     -28.138   6.756  58.316  1.00 28.58           O  
ATOM   1090  CB  SER A 139     -30.795   6.081  57.920  1.00 25.40           C  
ATOM   1091  OG  SER A 139     -30.865   7.445  57.533  1.00 24.38           O  
ATOM   1092  N   PRO A 140     -27.656   6.342  56.146  1.00 26.58           N  
ATOM   1093  CA  PRO A 140     -26.385   7.064  56.061  1.00 25.81           C  
ATOM   1094  C   PRO A 140     -26.440   8.485  56.544  1.00 26.71           C  
ATOM   1095  O   PRO A 140     -27.452   9.175  56.389  1.00 27.08           O  
ATOM   1096  CB  PRO A 140     -26.047   7.000  54.581  1.00 26.28           C  
ATOM   1097  CG  PRO A 140     -27.380   6.894  53.933  1.00 26.40           C  
ATOM   1098  CD  PRO A 140     -28.072   5.891  54.809  1.00 26.32           C  
ATOM   1099  N   GLU A 141     -25.342   8.923  57.140  1.00 27.09           N  
ATOM   1100  CA  GLU A 141     -25.249  10.287  57.617  1.00 27.52           C  
ATOM   1101  C   GLU A 141     -24.280  11.070  56.710  1.00 27.10           C  
ATOM   1102  O   GLU A 141     -23.215  10.565  56.353  1.00 26.08           O  
ATOM   1103  CB  GLU A 141     -24.801  10.282  59.078  1.00 27.61           C  
ATOM   1104  CG  GLU A 141     -24.511  11.660  59.658  1.00 32.84           C  
ATOM   1105  CD  GLU A 141     -25.725  12.625  59.641  1.00 35.61           C  
ATOM   1106  OE1 GLU A 141     -26.873  12.168  59.857  1.00 36.19           O  
ATOM   1107  OE2 GLU A 141     -25.521  13.855  59.430  1.00 37.36           O1-
ATOM   1108  N   PHE A 142     -24.653  12.287  56.318  1.00 27.26           N  
ATOM   1109  CA  PHE A 142     -23.777  13.080  55.458  1.00 29.42           C  
ATOM   1110  C   PHE A 142     -23.207  14.359  56.092  1.00 30.30           C  
ATOM   1111  O   PHE A 142     -22.597  15.174  55.396  1.00 32.49           O  
ATOM   1112  CB  PHE A 142     -24.508  13.413  54.133  1.00 28.63           C  
ATOM   1113  CG  PHE A 142     -25.029  12.191  53.421  1.00 29.02           C  
ATOM   1114  CD1 PHE A 142     -24.149  11.269  52.856  1.00 28.57           C  
ATOM   1115  CD2 PHE A 142     -26.384  11.931  53.360  1.00 29.27           C  
ATOM   1116  CE1 PHE A 142     -24.618  10.101  52.245  1.00 28.67           C  
ATOM   1117  CE2 PHE A 142     -26.873  10.754  52.750  1.00 29.07           C  
ATOM   1118  CZ  PHE A 142     -25.987   9.841  52.196  1.00 29.66           C  
ATOM   1119  N   LEU A 143     -23.358  14.522  57.402  1.00 30.01           N  
ATOM   1120  CA  LEU A 143     -22.875  15.725  58.082  1.00 29.83           C  
ATOM   1121  C   LEU A 143     -21.373  15.943  58.152  1.00 29.80           C  
ATOM   1122  O   LEU A 143     -20.587  14.997  58.171  1.00 30.33           O  
ATOM   1123  CB  LEU A 143     -23.430  15.785  59.512  1.00 30.64           C  
ATOM   1124  CG  LEU A 143     -22.903  14.797  60.557  1.00 29.80           C  
ATOM   1125  CD1 LEU A 143     -21.572  15.279  61.131  1.00 29.47           C  
ATOM   1126  CD2 LEU A 143     -23.947  14.657  61.667  1.00 29.26           C  
ATOM   1127  N   ARG A 144     -20.994  17.216  58.206  1.00 29.49           N  
ATOM   1128  CA  ARG A 144     -19.598  17.633  58.318  1.00 30.31           C  
ATOM   1129  C   ARG A 144     -19.381  18.094  59.744  1.00 29.91           C  
ATOM   1130  O   ARG A 144     -20.278  18.679  60.346  1.00 28.44           O  
ATOM   1131  CB  ARG A 144     -19.315  18.786  57.369  1.00 30.33           C  
ATOM   1132  CG  ARG A 144     -19.460  18.378  55.926  1.00 32.04           C  
ATOM   1133  CD  ARG A 144     -19.557  19.564  55.023  1.00 33.64           C  
ATOM   1134  NE  ARG A 144     -20.700  20.392  55.358  1.00 35.26           N  
ATOM   1135  CZ  ARG A 144     -21.080  21.434  54.634  1.00 38.41           C  
ATOM   1136  NH1 ARG A 144     -20.400  21.775  53.530  1.00 38.83           N1+
ATOM   1137  NH2 ARG A 144     -22.148  22.134  55.003  1.00 40.24           N  
ATOM   1138  N   GLU A 145     -18.208  17.823  60.304  1.00 30.19           N  
ATOM   1139  CA  GLU A 145     -17.974  18.258  61.669  1.00 31.09           C  
ATOM   1140  C   GLU A 145     -17.928  19.778  61.618  1.00 30.69           C  
ATOM   1141  O   GLU A 145     -17.548  20.352  60.602  1.00 29.74           O  
ATOM   1142  CB  GLU A 145     -16.683  17.663  62.208  1.00 33.01           C  
ATOM   1143  CG  GLU A 145     -16.621  16.157  62.027  1.00 36.09           C  
ATOM   1144  CD  GLU A 145     -15.301  15.559  62.492  1.00 37.89           C  
ATOM   1145  OE1 GLU A 145     -14.411  16.331  62.948  1.00 38.63           O  
ATOM   1146  OE2 GLU A 145     -15.164  14.318  62.402  1.00 37.51           O1-
ATOM   1147  N   SER A 146     -18.358  20.402  62.714  1.00 31.63           N  
ATOM   1148  CA  SER A 146     -18.465  21.864  62.880  1.00 31.70           C  
ATOM   1149  C   SER A 146     -19.765  22.345  62.210  1.00 31.48           C  
ATOM   1150  O   SER A 146     -20.139  23.511  62.301  1.00 30.79           O  
ATOM   1151  CB  SER A 146     -17.249  22.609  62.303  1.00 30.28           C  
ATOM   1152  OG  SER A 146     -17.401  22.900  60.921  1.00 31.09           O  
ATOM   1153  N   LYS A 147     -20.458  21.422  61.548  1.00 32.55           N  
ATOM   1154  CA  LYS A 147     -21.732  21.731  60.879  1.00 32.79           C  
ATOM   1155  C   LYS A 147     -22.652  20.499  60.997  1.00 31.50           C  
ATOM   1156  O   LYS A 147     -23.482  20.221  60.117  1.00 29.27           O  
ATOM   1157  CB  LYS A 147     -21.487  22.080  59.409  1.00 35.16           C  
ATOM   1158  CG  LYS A 147     -20.608  23.298  59.176  1.00 40.86           C  
ATOM   1159  CD  LYS A 147     -20.673  23.731  57.695  1.00 46.88           C  
ATOM   1160  CE  LYS A 147     -20.022  25.107  57.421  1.00 49.76           C  
ATOM   1161  NZ  LYS A 147     -20.155  25.543  55.968  1.00 51.91           N1+
ATOM   1162  N   ALA A 148     -22.504  19.799  62.124  1.00 30.24           N  
ATOM   1163  CA  ALA A 148     -23.243  18.573  62.391  1.00 30.46           C  
ATOM   1164  C   ALA A 148     -24.753  18.698  62.485  1.00 29.66           C  
ATOM   1165  O   ALA A 148     -25.470  17.868  61.909  1.00 29.70           O  
ATOM   1166  CB  ALA A 148     -22.703  17.896  63.661  1.00 30.86           C  
ATOM   1167  N   LEU A 149     -25.237  19.686  63.237  1.00 28.17           N  
ATOM   1168  CA  LEU A 149     -26.669  19.858  63.359  1.00 27.29           C  
ATOM   1169  C   LEU A 149     -27.085  20.651  62.135  1.00 27.06           C  
ATOM   1170  O   LEU A 149     -28.124  20.369  61.561  1.00 26.65           O  
ATOM   1171  CB  LEU A 149     -27.064  20.612  64.648  1.00 26.01           C  
ATOM   1172  CG  LEU A 149     -28.577  20.944  64.738  1.00 25.04           C  
ATOM   1173  CD1 LEU A 149     -29.427  19.692  64.487  1.00 23.91           C  
ATOM   1174  CD2 LEU A 149     -28.927  21.529  66.094  1.00 25.61           C  
ATOM   1175  N   TYR A 150     -26.262  21.624  61.750  1.00 26.61           N  
ATOM   1176  CA  TYR A 150     -26.542  22.455  60.576  1.00 26.51           C  
ATOM   1177  C   TYR A 150     -26.876  21.582  59.369  1.00 25.03           C  
ATOM   1178  O   TYR A 150     -27.877  21.795  58.687  1.00 23.56           O  
ATOM   1179  CB  TYR A 150     -25.338  23.363  60.231  1.00 27.01           C  
ATOM   1180  CG  TYR A 150     -25.640  24.198  59.015  1.00 28.75           C  
ATOM   1181  CD1 TYR A 150     -25.357  23.707  57.742  1.00 29.44           C  
ATOM   1182  CD2 TYR A 150     -26.257  25.450  59.121  1.00 29.81           C  
ATOM   1183  CE1 TYR A 150     -25.679  24.416  56.606  1.00 28.71           C  
ATOM   1184  CE2 TYR A 150     -26.588  26.178  57.980  1.00 29.85           C  
ATOM   1185  CZ  TYR A 150     -26.296  25.648  56.723  1.00 29.81           C  
ATOM   1186  OH  TYR A 150     -26.627  26.348  55.586  1.00 28.36           O  
ATOM   1187  N   ASP A 151     -26.039  20.580  59.124  1.00 26.58           N  
ATOM   1188  CA  ASP A 151     -26.245  19.678  57.992  1.00 26.74           C  
ATOM   1189  C   ASP A 151     -27.457  18.776  58.145  1.00 27.62           C  
ATOM   1190  O   ASP A 151     -27.923  18.229  57.163  1.00 28.67           O  
ATOM   1191  CB  ASP A 151     -24.981  18.855  57.696  1.00 26.23           C  
ATOM   1192  CG  ASP A 151     -23.863  19.701  57.037  1.00 26.16           C  
ATOM   1193  OD1 ASP A 151     -24.168  20.826  56.565  1.00 26.46           O  
ATOM   1194  OD2 ASP A 151     -22.696  19.247  56.985  1.00 21.71           O1-
ATOM   1195  N   ASN A 152     -27.978  18.594  59.353  1.00 28.24           N  
ATOM   1196  CA  ASN A 152     -29.201  17.819  59.464  1.00 29.97           C  
ATOM   1197  C   ASN A 152     -30.421  18.742  59.311  1.00 29.34           C  
ATOM   1198  O   ASN A 152     -31.516  18.268  58.984  1.00 28.80           O  
ATOM   1199  CB  ASN A 152     -29.278  17.061  60.782  1.00 32.51           C  
ATOM   1200  CG  ASN A 152     -28.584  15.728  60.702  1.00 37.01           C  
ATOM   1201  ND2 ASN A 152     -27.715  15.439  61.689  1.00 38.20           N  
ATOM   1202  OD1 ASN A 152     -28.818  14.956  59.759  1.00 37.44           O  
ATOM   1203  N   LEU A 153     -30.238  20.043  59.567  1.00 27.53           N  
ATOM   1204  CA  LEU A 153     -31.317  21.036  59.405  1.00 28.22           C  
ATOM   1205  C   LEU A 153     -31.450  21.397  57.916  1.00 27.91           C  
ATOM   1206  O   LEU A 153     -32.544  21.679  57.447  1.00 28.67           O  
ATOM   1207  CB  LEU A 153     -31.034  22.314  60.220  1.00 26.93           C  
ATOM   1208  CG  LEU A 153     -31.057  22.157  61.746  1.00 27.24           C  
ATOM   1209  CD1 LEU A 153     -30.641  23.459  62.408  1.00 24.99           C  
ATOM   1210  CD2 LEU A 153     -32.466  21.720  62.219  1.00 25.41           C  
ATOM   1211  N   TYR A 154     -30.327  21.353  57.188  1.00 27.90           N  
ATOM   1212  CA  TYR A 154     -30.264  21.653  55.749  1.00 27.23           C  
ATOM   1213  C   TYR A 154     -29.529  20.537  54.963  1.00 26.79           C  
ATOM   1214  O   TYR A 154     -28.521  20.767  54.289  1.00 27.36           O  
ATOM   1215  CB  TYR A 154     -29.551  22.993  55.555  1.00 28.29           C  
ATOM   1216  CG  TYR A 154     -30.179  24.101  56.370  1.00 30.82           C  
ATOM   1217  CD1 TYR A 154     -31.302  24.779  55.905  1.00 32.24           C  
ATOM   1218  CD2 TYR A 154     -29.658  24.454  57.629  1.00 32.22           C  
ATOM   1219  CE1 TYR A 154     -31.912  25.786  56.670  1.00 34.58           C  
ATOM   1220  CE2 TYR A 154     -30.252  25.458  58.408  1.00 33.26           C  
ATOM   1221  CZ  TYR A 154     -31.380  26.118  57.919  1.00 34.71           C  
ATOM   1222  OH  TYR A 154     -31.977  27.094  58.669  1.00 34.98           O  
ATOM   1223  N   PRO A 155     -30.020  19.305  55.053  1.00 25.80           N  
ATOM   1224  CA  PRO A 155     -29.420  18.165  54.359  1.00 25.84           C  
ATOM   1225  C   PRO A 155     -29.601  18.172  52.854  1.00 25.97           C  
ATOM   1226  O   PRO A 155     -30.628  18.594  52.343  1.00 26.01           O  
ATOM   1227  CB  PRO A 155     -30.164  16.999  54.943  1.00 25.85           C  
ATOM   1228  CG  PRO A 155     -31.550  17.574  55.031  1.00 25.36           C  
ATOM   1229  CD  PRO A 155     -31.255  18.890  55.726  1.00 26.15           C  
ATOM   1230  N   SER A 156     -28.599  17.658  52.158  1.00 26.54           N  
ATOM   1231  CA  SER A 156     -28.631  17.532  50.701  1.00 26.78           C  
ATOM   1232  C   SER A 156     -29.730  16.533  50.339  1.00 26.72           C  
ATOM   1233  O   SER A 156     -30.449  16.721  49.363  1.00 27.65           O  
ATOM   1234  CB  SER A 156     -27.272  17.018  50.196  1.00 26.50           C  
ATOM   1235  OG  SER A 156     -26.808  15.927  51.013  1.00 28.74           O  
ATOM   1236  N   ARG A 157     -29.840  15.461  51.124  1.00 25.62           N  
ATOM   1237  CA  ARG A 157     -30.852  14.429  50.905  1.00 25.10           C  
ATOM   1238  C   ARG A 157     -30.997  13.522  52.129  1.00 24.45           C  
ATOM   1239  O   ARG A 157     -30.189  13.582  53.058  1.00 24.30           O  
ATOM   1240  CB  ARG A 157     -30.507  13.584  49.656  1.00 22.88           C  
ATOM   1241  CG  ARG A 157     -29.310  12.585  49.768  1.00 23.00           C  
ATOM   1242  CD  ARG A 157     -27.952  13.222  49.947  1.00 22.97           C  
ATOM   1243  NE  ARG A 157     -26.859  12.350  49.496  1.00 25.14           N  
ATOM   1244  CZ  ARG A 157     -25.561  12.544  49.762  1.00 24.62           C  
ATOM   1245  NH1 ARG A 157     -25.167  13.582  50.489  1.00 24.36           N1+
ATOM   1246  NH2 ARG A 157     -24.650  11.698  49.305  1.00 24.57           N  
ATOM   1247  N   ILE A 158     -32.041  12.700  52.129  1.00 24.53           N  
ATOM   1248  CA  ILE A 158     -32.271  11.742  53.209  1.00 25.29           C  
ATOM   1249  C   ILE A 158     -32.441  10.335  52.629  1.00 25.02           C  
ATOM   1250  O   ILE A 158     -33.236  10.119  51.715  1.00 25.38           O  
ATOM   1251  CB  ILE A 158     -33.520  12.074  54.030  1.00 26.08           C  
ATOM   1252  CG1 ILE A 158     -33.299  13.361  54.811  1.00 26.14           C  
ATOM   1253  CG2 ILE A 158     -33.814  10.932  55.005  1.00 26.03           C  
ATOM   1254  CD1 ILE A 158     -34.608  13.984  55.266  1.00 26.10           C  
ATOM   1255  N   ILE A 159     -31.686   9.388  53.169  1.00 24.74           N  
ATOM   1256  CA  ILE A 159     -31.731   8.002  52.708  1.00 24.00           C  
ATOM   1257  C   ILE A 159     -31.923   7.037  53.891  1.00 25.46           C  
ATOM   1258  O   ILE A 159     -31.210   7.134  54.905  1.00 24.82           O  
ATOM   1259  CB  ILE A 159     -30.425   7.640  51.964  1.00 23.05           C  
ATOM   1260  CG1 ILE A 159     -30.282   8.552  50.751  1.00 23.28           C  
ATOM   1261  CG2 ILE A 159     -30.436   6.187  51.516  1.00 19.83           C  
ATOM   1262  CD1 ILE A 159     -29.036   8.337  49.954  1.00 26.36           C  
ATOM   1263  N   VAL A 160     -32.921   6.151  53.767  1.00 25.53           N  
ATOM   1264  CA  VAL A 160     -33.212   5.125  54.766  1.00 26.17           C  
ATOM   1265  C   VAL A 160     -33.445   3.854  53.980  1.00 27.85           C  
ATOM   1266  O   VAL A 160     -34.130   3.875  52.958  1.00 28.61           O  
ATOM   1267  CB  VAL A 160     -34.501   5.365  55.554  1.00 25.47           C  
ATOM   1268  CG1 VAL A 160     -34.656   4.271  56.586  1.00 22.93           C  
ATOM   1269  CG2 VAL A 160     -34.494   6.736  56.193  1.00 25.39           C  
ATOM   1270  N   SER A 161     -32.889   2.746  54.456  1.00 29.27           N  
ATOM   1271  CA  SER A 161     -33.053   1.473  53.778  1.00 30.61           C  
ATOM   1272  C   SER A 161     -34.174   0.617  54.365  1.00 31.83           C  
ATOM   1273  O   SER A 161     -34.652   0.845  55.467  1.00 31.00           O  
ATOM   1274  CB  SER A 161     -31.757   0.664  53.851  1.00 29.86           C  
ATOM   1275  OG  SER A 161     -31.590   0.076  55.131  1.00 29.14           O  
ATOM   1276  N   CYS A 162     -34.570  -0.371  53.584  1.00 34.29           N  
ATOM   1277  CA  CYS A 162     -35.560  -1.362  53.957  1.00 37.35           C  
ATOM   1278  C   CYS A 162     -35.641  -2.269  52.726  1.00 38.45           C  
ATOM   1279  O   CYS A 162     -35.444  -1.816  51.591  1.00 38.43           O  
ATOM   1280  CB  CYS A 162     -36.902  -0.719  54.312  1.00 38.42           C  
ATOM   1281  SG  CYS A 162     -37.982  -0.379  52.980  1.00 42.83           S  
ATOM   1282  N   GLU A 163     -35.866  -3.556  52.956  1.00 39.99           N  
ATOM   1283  CA  GLU A 163     -35.915  -4.541  51.877  1.00 41.63           C  
ATOM   1284  C   GLU A 163     -37.346  -4.854  51.461  1.00 43.18           C  
ATOM   1285  O   GLU A 163     -38.267  -4.674  52.254  1.00 43.15           O  
ATOM   1286  CB  GLU A 163     -35.189  -5.822  52.318  1.00 40.56           C  
ATOM   1287  CG  GLU A 163     -33.812  -5.575  52.948  1.00 38.94           C  
ATOM   1288  CD  GLU A 163     -32.867  -4.719  52.074  1.00 39.07           C  
ATOM   1289  OE1 GLU A 163     -32.589  -5.103  50.928  1.00 38.00           O  
ATOM   1290  OE2 GLU A 163     -32.388  -3.662  52.534  1.00 38.15           O1-
ATOM   1291  N   GLU A 164     -37.524  -5.303  50.211  1.00 45.51           N  
ATOM   1292  CA  GLU A 164     -38.848  -5.644  49.660  1.00 47.16           C  
ATOM   1293  C   GLU A 164     -39.643  -6.656  50.518  1.00 46.79           C  
ATOM   1294  O   GLU A 164     -40.856  -6.530  50.670  1.00 46.90           O  
ATOM   1295  CB  GLU A 164     -38.681  -6.174  48.222  1.00 49.93           C  
ATOM   1296  CG  GLU A 164     -39.974  -6.649  47.500  1.00 53.72           C  
ATOM   1297  CD  GLU A 164     -40.960  -5.517  47.166  1.00 56.34           C  
ATOM   1298  OE1 GLU A 164     -40.560  -4.583  46.429  1.00 57.90           O  
ATOM   1299  OE2 GLU A 164     -42.134  -5.563  47.632  1.00 56.84           O1-
ATOM   1300  N   ASN A 165     -38.961  -7.645  51.080  1.00 46.40           N  
ATOM   1301  CA  ASN A 165     -39.622  -8.638  51.918  1.00 47.02           C  
ATOM   1302  C   ASN A 165     -39.492  -8.372  53.410  1.00 45.61           C  
ATOM   1303  O   ASN A 165     -39.499  -9.322  54.199  1.00 45.71           O  
ATOM   1304  CB  ASN A 165     -39.068 -10.035  51.634  1.00 49.47           C  
ATOM   1305  CG  ASN A 165     -39.288 -10.458  50.198  1.00 52.06           C  
ATOM   1306  ND2 ASN A 165     -40.491 -10.179  49.682  1.00 52.55           N  
ATOM   1307  OD1 ASN A 165     -38.391 -11.025  49.551  1.00 52.37           O  
ATOM   1308  N   ASP A 166     -39.347  -7.107  53.801  1.00 42.76           N  
ATOM   1309  CA  ASP A 166     -39.259  -6.775  55.223  1.00 40.80           C  
ATOM   1310  C   ASP A 166     -40.668  -6.750  55.787  1.00 39.88           C  
ATOM   1311  O   ASP A 166     -41.645  -6.608  55.040  1.00 39.39           O  
ATOM   1312  CB  ASP A 166     -38.620  -5.402  55.457  1.00 38.90           C  
ATOM   1313  CG  ASP A 166     -37.099  -5.443  55.436  1.00 39.34           C  
ATOM   1314  OD1 ASP A 166     -36.484  -6.548  55.359  1.00 38.57           O  
ATOM   1315  OD2 ASP A 166     -36.514  -4.348  55.512  1.00 37.90           O1-
ATOM   1316  N   SER A 167     -40.767  -6.880  57.107  1.00 39.08           N  
ATOM   1317  CA  SER A 167     -42.050  -6.867  57.766  1.00 38.44           C  
ATOM   1318  C   SER A 167     -42.671  -5.479  57.659  1.00 38.20           C  
ATOM   1319  O   SER A 167     -41.981  -4.471  57.507  1.00 37.40           O  
ATOM   1320  CB  SER A 167     -41.916  -7.293  59.233  1.00 39.43           C  
ATOM   1321  OG  SER A 167     -41.352  -6.281  60.048  1.00 42.07           O  
ATOM   1322  N   PRO A 168     -44.002  -5.420  57.689  1.00 37.72           N  
ATOM   1323  CA  PRO A 168     -44.714  -4.155  57.598  1.00 37.39           C  
ATOM   1324  C   PRO A 168     -44.303  -3.141  58.665  1.00 37.20           C  
ATOM   1325  O   PRO A 168     -44.341  -1.930  58.417  1.00 38.15           O  
ATOM   1326  CB  PRO A 168     -46.170  -4.584  57.725  1.00 37.99           C  
ATOM   1327  CG  PRO A 168     -46.176  -5.916  56.983  1.00 37.52           C  
ATOM   1328  CD  PRO A 168     -44.930  -6.562  57.560  1.00 38.17           C  
ATOM   1329  N   LYS A 169     -43.925  -3.611  59.849  1.00 35.53           N  
ATOM   1330  CA  LYS A 169     -43.508  -2.693  60.914  1.00 34.63           C  
ATOM   1331  C   LYS A 169     -42.159  -2.040  60.514  1.00 33.30           C  
ATOM   1332  O   LYS A 169     -41.990  -0.825  60.617  1.00 33.14           O  
ATOM   1333  CB  LYS A 169     -43.381  -3.474  62.235  1.00 35.21           C  
ATOM   1334  CG  LYS A 169     -42.741  -2.745  63.414  1.00 34.40           C  
ATOM   1335  CD  LYS A 169     -43.605  -1.656  63.960  1.00 35.88           C  
ATOM   1336  CE  LYS A 169     -43.224  -1.352  65.397  1.00 35.81           C  
ATOM   1337  NZ  LYS A 169     -41.815  -0.862  65.484  1.00 37.68           N1+
ATOM   1338  N   VAL A 170     -41.213  -2.857  60.070  1.00 31.29           N  
ATOM   1339  CA  VAL A 170     -39.916  -2.358  59.630  1.00 31.59           C  
ATOM   1340  C   VAL A 170     -40.005  -1.479  58.356  1.00 30.91           C  
ATOM   1341  O   VAL A 170     -39.260  -0.536  58.219  1.00 31.13           O  
ATOM   1342  CB  VAL A 170     -38.920  -3.529  59.399  1.00 31.32           C  
ATOM   1343  CG1 VAL A 170     -37.649  -3.025  58.708  1.00 31.46           C  
ATOM   1344  CG2 VAL A 170     -38.558  -4.158  60.730  1.00 30.47           C  
ATOM   1345  N   LYS A 171     -40.910  -1.776  57.432  1.00 31.59           N  
ATOM   1346  CA  LYS A 171     -41.039  -0.932  56.247  1.00 32.88           C  
ATOM   1347  C   LYS A 171     -41.625   0.400  56.704  1.00 32.51           C  
ATOM   1348  O   LYS A 171     -41.171   1.477  56.280  1.00 32.83           O  
ATOM   1349  CB  LYS A 171     -41.967  -1.550  55.184  1.00 33.79           C  
ATOM   1350  CG  LYS A 171     -41.382  -2.719  54.406  1.00 34.91           C  
ATOM   1351  CD  LYS A 171     -42.251  -3.095  53.196  1.00 36.05           C  
ATOM   1352  CE  LYS A 171     -41.642  -4.272  52.405  1.00 37.29           C  
ATOM   1353  NZ  LYS A 171     -42.307  -4.579  51.084  1.00 37.53           N1+
ATOM   1354  N   ALA A 172     -42.616   0.315  57.587  1.00 31.34           N  
ATOM   1355  CA  ALA A 172     -43.281   1.508  58.121  1.00 31.83           C  
ATOM   1356  C   ALA A 172     -42.334   2.346  58.958  1.00 32.00           C  
ATOM   1357  O   ALA A 172     -42.345   3.567  58.859  1.00 32.62           O  
ATOM   1358  CB  ALA A 172     -44.514   1.123  58.957  1.00 29.92           C  
ATOM   1359  N   ASP A 173     -41.511   1.700  59.778  1.00 32.64           N  
ATOM   1360  CA  ASP A 173     -40.567   2.449  60.603  1.00 33.47           C  
ATOM   1361  C   ASP A 173     -39.496   3.110  59.724  1.00 34.23           C  
ATOM   1362  O   ASP A 173     -39.082   4.235  59.994  1.00 33.85           O  
ATOM   1363  CB  ASP A 173     -39.890   1.543  61.650  1.00 33.83           C  
ATOM   1364  CG  ASP A 173     -40.789   1.246  62.861  1.00 34.05           C  
ATOM   1365  OD1 ASP A 173     -41.799   1.943  63.050  1.00 33.47           O  
ATOM   1366  OD2 ASP A 173     -40.472   0.325  63.648  1.00 35.28           O1-
ATOM   1367  N   ALA A 174     -39.062   2.430  58.660  1.00 35.46           N  
ATOM   1368  CA  ALA A 174     -38.029   3.000  57.790  1.00 35.50           C  
ATOM   1369  C   ALA A 174     -38.556   4.289  57.190  1.00 35.61           C  
ATOM   1370  O   ALA A 174     -37.843   5.319  57.174  1.00 35.22           O  
ATOM   1371  CB  ALA A 174     -37.641   2.021  56.691  1.00 34.82           C  
ATOM   1372  N   GLU A 175     -39.813   4.236  56.729  1.00 35.75           N  
ATOM   1373  CA  GLU A 175     -40.488   5.394  56.119  1.00 35.10           C  
ATOM   1374  C   GLU A 175     -40.669   6.477  57.179  1.00 34.57           C  
ATOM   1375  O   GLU A 175     -40.428   7.675  56.945  1.00 33.65           O  
ATOM   1376  CB  GLU A 175     -41.865   5.031  55.536  0.50 35.80           C  
ATOM   1378  CG  GLU A 175     -42.464   6.174  54.682  0.50 37.03           C  
ATOM   1380  CD  GLU A 175     -43.879   5.907  54.173  0.50 37.07           C  
ATOM   1382  OE1 GLU A 175     -44.126   4.821  53.605  0.50 36.84           O  
ATOM   1384  OE2 GLU A 175     -44.741   6.800  54.331  0.50 37.47           O1-
ATOM   1386  N   LYS A 176     -41.096   6.045  58.355  1.00 33.76           N  
ATOM   1387  CA  LYS A 176     -41.326   6.976  59.445  1.00 34.38           C  
ATOM   1388  C   LYS A 176     -40.046   7.707  59.868  1.00 32.30           C  
ATOM   1389  O   LYS A 176     -40.067   8.902  60.175  1.00 31.72           O  
ATOM   1390  CB  LYS A 176     -41.916   6.223  60.622  1.00 37.60           C  
ATOM   1391  CG  LYS A 176     -42.674   7.071  61.601  1.00 42.08           C  
ATOM   1392  CD  LYS A 176     -43.635   6.162  62.390  1.00 45.65           C  
ATOM   1393  CE  LYS A 176     -44.683   5.514  61.476  1.00 47.34           C  
ATOM   1394  NZ  LYS A 176     -45.618   4.625  62.266  1.00 49.14           N1+
ATOM   1395  N   PHE A 177     -38.932   6.988  59.882  1.00 29.88           N  
ATOM   1396  CA  PHE A 177     -37.697   7.614  60.282  1.00 29.25           C  
ATOM   1397  C   PHE A 177     -37.307   8.645  59.230  1.00 28.32           C  
ATOM   1398  O   PHE A 177     -36.886   9.731  59.553  1.00 28.85           O  
ATOM   1399  CB  PHE A 177     -36.566   6.583  60.475  1.00 28.00           C  
ATOM   1400  CG  PHE A 177     -35.287   7.215  60.893  1.00 28.26           C  
ATOM   1401  CD1 PHE A 177     -35.190   7.846  62.146  1.00 27.81           C  
ATOM   1402  CD2 PHE A 177     -34.196   7.239  60.038  1.00 26.73           C  
ATOM   1403  CE1 PHE A 177     -34.028   8.497  62.525  1.00 27.05           C  
ATOM   1404  CE2 PHE A 177     -33.033   7.886  60.408  1.00 26.66           C  
ATOM   1405  CZ  PHE A 177     -32.949   8.521  61.660  1.00 27.18           C  
ATOM   1406  N   ALA A 178     -37.492   8.297  57.967  1.00 28.27           N  
ATOM   1407  CA  ALA A 178     -37.164   9.185  56.890  1.00 28.22           C  
ATOM   1408  C   ALA A 178     -37.956  10.466  57.002  1.00 29.12           C  
ATOM   1409  O   ALA A 178     -37.421  11.548  56.777  1.00 30.64           O  
ATOM   1410  CB  ALA A 178     -37.446   8.508  55.568  1.00 27.58           C  
ATOM   1411  N   LEU A 179     -39.232  10.355  57.342  1.00 29.42           N  
ATOM   1412  CA  LEU A 179     -40.070  11.529  57.444  1.00 30.71           C  
ATOM   1413  C   LEU A 179     -39.813  12.297  58.745  1.00 32.12           C  
ATOM   1414  O   LEU A 179     -40.080  13.488  58.813  1.00 32.05           O  
ATOM   1415  CB  LEU A 179     -41.548  11.134  57.288  1.00 31.63           C  
ATOM   1416  CG  LEU A 179     -41.889  10.426  55.957  1.00 34.87           C  
ATOM   1417  CD1 LEU A 179     -43.440  10.268  55.830  1.00 35.61           C  
ATOM   1418  CD2 LEU A 179     -41.320  11.214  54.746  1.00 33.58           C  
ATOM   1419  N   LEU A 180     -39.313  11.632  59.788  1.00 32.60           N  
ATOM   1420  CA  LEU A 180     -38.984  12.374  60.998  1.00 33.45           C  
ATOM   1421  C   LEU A 180     -37.795  13.266  60.645  1.00 33.26           C  
ATOM   1422  O   LEU A 180     -37.697  14.413  61.105  1.00 33.06           O  
ATOM   1423  CB  LEU A 180     -38.552  11.464  62.142  1.00 34.09           C  
ATOM   1424  CG  LEU A 180     -39.608  10.855  63.057  1.00 36.61           C  
ATOM   1425  CD1 LEU A 180     -38.868  10.053  64.117  1.00 37.27           C  
ATOM   1426  CD2 LEU A 180     -40.490  11.944  63.718  1.00 36.64           C  
ATOM   1427  N   LEU A 181     -36.869  12.744  59.838  1.00 32.67           N  
ATOM   1428  CA  LEU A 181     -35.708  13.567  59.495  1.00 32.25           C  
ATOM   1429  C   LEU A 181     -36.145  14.687  58.552  1.00 31.70           C  
ATOM   1430  O   LEU A 181     -35.654  15.808  58.660  1.00 30.15           O  
ATOM   1431  CB  LEU A 181     -34.576  12.752  58.848  1.00 30.91           C  
ATOM   1432  CG  LEU A 181     -33.814  11.673  59.651  1.00 32.42           C  
ATOM   1433  CD1 LEU A 181     -32.699  11.079  58.772  1.00 30.84           C  
ATOM   1434  CD2 LEU A 181     -33.206  12.255  60.918  1.00 30.34           C  
ATOM   1435  N   LYS A 182     -37.086  14.400  57.656  1.00 31.20           N  
ATOM   1436  CA  LYS A 182     -37.504  15.431  56.722  1.00 32.52           C  
ATOM   1437  C   LYS A 182     -38.240  16.577  57.386  1.00 31.97           C  
ATOM   1438  O   LYS A 182     -37.926  17.736  57.135  1.00 30.90           O  
ATOM   1439  CB  LYS A 182     -38.362  14.844  55.595  1.00 33.89           C  
ATOM   1440  CG  LYS A 182     -38.780  15.882  54.585  1.00 35.10           C  
ATOM   1441  CD  LYS A 182     -39.401  15.282  53.351  1.00 38.13           C  
ATOM   1442  CE  LYS A 182     -39.772  16.413  52.394  1.00 41.74           C  
ATOM   1443  NZ  LYS A 182     -39.996  15.972  50.987  1.00 43.56           N1+
ATOM   1444  N   SER A 183     -39.196  16.261  58.252  1.00 32.71           N  
ATOM   1445  CA  SER A 183     -39.972  17.305  58.913  1.00 34.45           C  
ATOM   1446  C   SER A 183     -39.198  18.068  59.956  1.00 35.26           C  
ATOM   1447  O   SER A 183     -39.579  19.184  60.319  1.00 35.52           O  
ATOM   1448  CB  SER A 183     -41.254  16.736  59.534  1.00 35.35           C  
ATOM   1449  OG  SER A 183     -40.995  15.692  60.465  1.00 37.20           O  
ATOM   1450  N   ALA A 184     -38.100  17.485  60.427  1.00 35.81           N  
ATOM   1451  CA  ALA A 184     -37.273  18.153  61.423  1.00 36.67           C  
ATOM   1452  C   ALA A 184     -36.364  19.152  60.728  1.00 37.76           C  
ATOM   1453  O   ALA A 184     -35.907  20.123  61.339  1.00 37.44           O  
ATOM   1454  CB  ALA A 184     -36.447  17.140  62.199  1.00 36.69           C  
ATOM   1455  N   ALA A 185     -36.118  18.934  59.442  1.00 38.54           N  
ATOM   1456  CA  ALA A 185     -35.247  19.838  58.700  1.00 40.77           C  
ATOM   1457  C   ALA A 185     -35.885  21.214  58.534  1.00 42.70           C  
ATOM   1458  O   ALA A 185     -37.102  21.315  58.448  1.00 43.06           O  
ATOM   1459  CB  ALA A 185     -34.934  19.245  57.335  1.00 40.01           C  
ATOM   1460  N   LYS A 186     -35.084  22.278  58.501  1.00 44.61           N  
ATOM   1461  CA  LYS A 186     -35.657  23.602  58.299  1.00 47.03           C  
ATOM   1462  C   LYS A 186     -35.690  23.874  56.803  1.00 49.26           C  
ATOM   1463  O   LYS A 186     -36.340  24.805  56.337  1.00 50.10           O  
ATOM   1464  CB  LYS A 186     -34.853  24.677  59.034  1.00 46.47           C  
ATOM   1465  CG  LYS A 186     -34.962  24.538  60.549  1.00 47.72           C  
ATOM   1466  CD  LYS A 186     -34.252  25.643  61.282  1.00 48.43           C  
ATOM   1467  CE  LYS A 186     -35.145  26.838  61.436  1.00 48.89           C  
ATOM   1468  NZ  LYS A 186     -36.306  26.455  62.262  1.00 48.87           N1+
ATOM   1469  N   LYS A 187     -34.983  23.048  56.045  1.00 51.52           N  
ATOM   1470  CA  LYS A 187     -34.962  23.187  54.601  1.00 53.54           C  
ATOM   1471  C   LYS A 187     -36.281  22.600  54.099  1.00 54.62           C  
ATOM   1472  O   LYS A 187     -36.803  21.638  54.669  1.00 54.74           O  
ATOM   1473  CB  LYS A 187     -33.772  22.420  54.022  1.00 54.60           C  
ATOM   1474  CG  LYS A 187     -33.653  22.502  52.522  1.00 55.72           C  
ATOM   1475  CD  LYS A 187     -32.430  21.745  52.056  1.00 57.50           C  
ATOM   1476  CE  LYS A 187     -32.306  21.756  50.539  1.00 59.10           C  
ATOM   1477  NZ  LYS A 187     -31.071  21.036  50.060  1.00 59.97           N1+
ATOM   1478  N   ASN A 188     -36.798  23.161  53.014  1.00 55.63           N  
ATOM   1479  CA  ASN A 188     -38.073  22.737  52.454  1.00 56.25           C  
ATOM   1480  C   ASN A 188     -38.114  21.539  51.485  1.00 55.23           C  
ATOM   1481  O   ASN A 188     -38.847  20.584  51.712  1.00 55.80           O  
ATOM   1482  CB  ASN A 188     -38.731  23.949  51.779  1.00 58.88           C  
ATOM   1483  CG  ASN A 188     -40.200  23.711  51.419  1.00 61.54           C  
ATOM   1484  ND2 ASN A 188     -40.958  24.804  51.274  1.00 62.57           N  
ATOM   1485  OD1 ASN A 188     -40.644  22.569  51.258  1.00 62.96           O  
ATOM   1486  N   ASN A 189     -37.349  21.545  50.408  1.00 53.54           N  
ATOM   1487  CA  ASN A 189     -37.521  20.422  49.505  1.00 52.42           C  
ATOM   1488  C   ASN A 189     -36.427  19.381  49.551  1.00 50.04           C  
ATOM   1489  O   ASN A 189     -35.631  19.252  48.623  1.00 50.70           O  
ATOM   1490  CB  ASN A 189     -37.724  20.932  48.077  1.00 55.01           C  
ATOM   1491  CG  ASN A 189     -39.026  21.730  47.921  1.00 57.44           C  
ATOM   1492  ND2 ASN A 189     -40.156  21.014  47.808  1.00 58.18           N  
ATOM   1493  OD1 ASN A 189     -39.017  22.975  47.919  1.00 58.31           O  
ATOM   1494  N   VAL A 190     -36.406  18.621  50.637  1.00 45.72           N  
ATOM   1495  CA  VAL A 190     -35.400  17.608  50.800  1.00 41.75           C  
ATOM   1496  C   VAL A 190     -35.786  16.291  50.172  1.00 38.47           C  
ATOM   1497  O   VAL A 190     -36.759  15.660  50.570  1.00 38.47           O  
ATOM   1498  CB  VAL A 190     -35.078  17.365  52.281  1.00 42.14           C  
ATOM   1499  CG1 VAL A 190     -34.064  16.248  52.406  1.00 40.03           C  
ATOM   1500  CG2 VAL A 190     -34.542  18.647  52.911  1.00 41.98           C  
ATOM   1501  N   PRO A 191     -35.026  15.867  49.163  1.00 35.13           N  
ATOM   1502  CA  PRO A 191     -35.289  14.599  48.479  1.00 33.07           C  
ATOM   1503  C   PRO A 191     -35.111  13.455  49.482  1.00 31.99           C  
ATOM   1504  O   PRO A 191     -34.179  13.463  50.300  1.00 30.53           O  
ATOM   1505  CB  PRO A 191     -34.215  14.535  47.408  1.00 32.87           C  
ATOM   1506  CG  PRO A 191     -33.720  15.938  47.287  1.00 33.32           C  
ATOM   1507  CD  PRO A 191     -33.819  16.521  48.648  1.00 33.42           C  
ATOM   1508  N   VAL A 192     -36.025  12.496  49.425  1.00 31.04           N  
ATOM   1509  CA  VAL A 192     -35.992  11.330  50.277  1.00 30.43           C  
ATOM   1510  C   VAL A 192     -35.898  10.086  49.390  1.00 31.05           C  
ATOM   1511  O   VAL A 192     -36.653   9.930  48.425  1.00 30.95           O  
ATOM   1512  CB  VAL A 192     -37.258  11.223  51.112  1.00 30.01           C  
ATOM   1513  CG1 VAL A 192     -37.298   9.865  51.821  1.00 29.24           C  
ATOM   1514  CG2 VAL A 192     -37.337  12.391  52.108  1.00 29.76           C  
ATOM   1515  N   LEU A 193     -34.948   9.213  49.699  1.00 31.01           N  
ATOM   1516  CA  LEU A 193     -34.807   7.984  48.947  1.00 31.47           C  
ATOM   1517  C   LEU A 193     -34.845   6.813  49.926  1.00 31.55           C  
ATOM   1518  O   LEU A 193     -34.221   6.838  51.003  1.00 31.99           O  
ATOM   1519  CB  LEU A 193     -33.471   7.936  48.178  1.00 32.63           C  
ATOM   1520  CG  LEU A 193     -33.129   9.040  47.163  1.00 34.33           C  
ATOM   1521  CD1 LEU A 193     -31.721   8.819  46.645  1.00 36.04           C  
ATOM   1522  CD2 LEU A 193     -34.109   9.023  46.001  1.00 35.90           C  
ATOM   1523  N   ILE A 194     -35.586   5.792  49.535  1.00 30.89           N  
ATOM   1524  CA  ILE A 194     -35.698   4.552  50.288  1.00 31.09           C  
ATOM   1525  C   ILE A 194     -35.088   3.547  49.318  1.00 30.26           C  
ATOM   1526  O   ILE A 194     -35.479   3.476  48.153  1.00 30.08           O  
ATOM   1527  CB  ILE A 194     -37.169   4.173  50.562  1.00 31.22           C  
ATOM   1528  CG1 ILE A 194     -37.849   5.289  51.352  1.00 30.58           C  
ATOM   1529  CG2 ILE A 194     -37.229   2.852  51.331  1.00 31.84           C  
ATOM   1530  CD1 ILE A 194     -37.181   5.572  52.692  1.00 31.70           C  
ATOM   1531  N   MET A 195     -34.103   2.794  49.771  1.00 29.76           N  
ATOM   1532  CA  MET A 195     -33.476   1.834  48.876  1.00 29.46           C  
ATOM   1533  C   MET A 195     -33.010   0.667  49.708  1.00 29.03           C  
ATOM   1534  O   MET A 195     -33.190   0.684  50.931  1.00 29.54           O  
ATOM   1535  CB  MET A 195     -32.299   2.496  48.129  1.00 28.84           C  
ATOM   1536  CG  MET A 195     -31.212   3.054  49.042  1.00 27.37           C  
ATOM   1537  SD  MET A 195     -29.855   3.888  48.188  1.00 29.93           S  
ATOM   1538  CE  MET A 195     -30.669   5.388  47.779  1.00 21.36           C  
ATOM   1539  N   GLY A 196     -32.453  -0.351  49.052  1.00 28.87           N  
ATOM   1540  CA  GLY A 196     -31.952  -1.521  49.764  1.00 28.80           C  
ATOM   1541  C   GLY A 196     -30.745  -1.150  50.623  1.00 29.11           C  
ATOM   1542  O   GLY A 196     -30.030  -0.203  50.306  1.00 29.84           O  
ATOM   1543  N   ALA A 197     -30.516  -1.881  51.709  1.00 28.58           N  
ATOM   1544  CA  ALA A 197     -29.399  -1.600  52.608  1.00 27.55           C  
ATOM   1545  C   ALA A 197     -28.045  -1.508  51.899  1.00 27.09           C  
ATOM   1546  O   ALA A 197     -27.335  -0.516  52.042  1.00 27.57           O  
ATOM   1547  CB  ALA A 197     -29.331  -2.663  53.716  1.00 27.10           C  
ATOM   1548  N   SER A 198     -27.677  -2.539  51.152  1.00 26.54           N  
ATOM   1549  CA  SER A 198     -26.400  -2.516  50.470  1.00 26.90           C  
ATOM   1550  C   SER A 198     -26.272  -1.284  49.579  1.00 27.02           C  
ATOM   1551  O   SER A 198     -25.176  -0.681  49.504  1.00 26.98           O  
ATOM   1552  CB  SER A 198     -26.209  -3.792  49.664  1.00 27.65           C  
ATOM   1553  OG  SER A 198     -26.144  -4.894  50.550  1.00 29.39           O  
ATOM   1554  N   GLU A 199     -27.368  -0.910  48.909  1.00 24.71           N  
ATOM   1555  CA  GLU A 199     -27.332   0.280  48.077  1.00 26.33           C  
ATOM   1556  C   GLU A 199     -27.032   1.486  48.972  1.00 25.42           C  
ATOM   1557  O   GLU A 199     -26.140   2.283  48.670  1.00 25.57           O  
ATOM   1558  CB  GLU A 199     -28.662   0.511  47.353  1.00 27.21           C  
ATOM   1559  CG  GLU A 199     -28.792  -0.236  46.050  1.00 27.87           C  
ATOM   1560  CD  GLU A 199     -29.202  -1.688  46.245  1.00 29.16           C  
ATOM   1561  OE1 GLU A 199     -29.560  -2.083  47.378  1.00 31.36           O  
ATOM   1562  OE2 GLU A 199     -29.176  -2.432  45.255  1.00 28.70           O1-
ATOM   1563  N   ALA A 200     -27.754   1.608  50.084  1.00 24.57           N  
ATOM   1564  CA  ALA A 200     -27.514   2.731  50.985  1.00 25.22           C  
ATOM   1565  C   ALA A 200     -26.099   2.670  51.563  1.00 25.09           C  
ATOM   1566  O   ALA A 200     -25.427   3.693  51.645  1.00 26.26           O  
ATOM   1567  CB  ALA A 200     -28.539   2.761  52.089  1.00 24.53           C  
ATOM   1568  N   GLU A 201     -25.626   1.489  51.948  1.00 24.55           N  
ATOM   1569  CA  GLU A 201     -24.266   1.404  52.481  1.00 25.04           C  
ATOM   1570  C   GLU A 201     -23.252   1.903  51.446  1.00 24.31           C  
ATOM   1571  O   GLU A 201     -22.320   2.655  51.764  1.00 23.79           O  
ATOM   1572  CB  GLU A 201     -23.944  -0.036  52.931  1.00 26.12           C  
ATOM   1573  CG  GLU A 201     -24.779  -0.475  54.147  1.00 26.83           C  
ATOM   1574  CD  GLU A 201     -24.879  -2.002  54.337  1.00 29.02           C  
ATOM   1575  OE1 GLU A 201     -24.866  -2.736  53.340  1.00 27.71           O  
ATOM   1576  OE2 GLU A 201     -24.997  -2.467  55.500  1.00 30.47           O1-
ATOM   1577  N   ALA A 202     -23.460   1.502  50.198  1.00 24.93           N  
ATOM   1578  CA  ALA A 202     -22.584   1.898  49.093  1.00 23.66           C  
ATOM   1579  C   ALA A 202     -22.620   3.422  48.878  1.00 23.45           C  
ATOM   1580  O   ALA A 202     -21.574   4.069  48.712  1.00 24.53           O  
ATOM   1581  CB  ALA A 202     -23.008   1.162  47.817  1.00 22.58           C  
ATOM   1582  N   VAL A 203     -23.815   4.004  48.900  1.00 23.01           N  
ATOM   1583  CA  VAL A 203     -23.927   5.439  48.702  1.00 22.37           C  
ATOM   1584  C   VAL A 203     -22.998   6.186  49.614  1.00 22.85           C  
ATOM   1585  O   VAL A 203     -22.284   7.055  49.167  1.00 24.06           O  
ATOM   1586  CB  VAL A 203     -25.361   5.959  48.949  1.00 22.92           C  
ATOM   1587  CG1 VAL A 203     -25.366   7.502  49.045  1.00 20.46           C  
ATOM   1588  CG2 VAL A 203     -26.272   5.479  47.825  1.00 22.50           C  
ATOM   1589  N   LYS A 204     -23.027   5.859  50.904  1.00 23.18           N  
ATOM   1590  CA  LYS A 204     -22.173   6.521  51.864  1.00 22.68           C  
ATOM   1591  C   LYS A 204     -20.692   6.375  51.520  1.00 22.84           C  
ATOM   1592  O   LYS A 204     -19.960   7.371  51.432  1.00 23.97           O  
ATOM   1593  CB  LYS A 204     -22.411   5.960  53.262  1.00 23.93           C  
ATOM   1594  CG  LYS A 204     -21.325   6.389  54.257  1.00 25.75           C  
ATOM   1595  CD  LYS A 204     -21.574   7.772  54.836  1.00 27.55           C  
ATOM   1596  CE  LYS A 204     -21.090   8.899  53.963  1.00 28.14           C  
ATOM   1597  NZ  LYS A 204     -20.995  10.167  54.752  1.00 29.54           N1+
ATOM   1598  N   LEU A 205     -20.253   5.138  51.322  1.00 22.15           N  
ATOM   1599  CA  LEU A 205     -18.865   4.895  51.014  1.00 23.26           C  
ATOM   1600  C   LEU A 205     -18.465   5.539  49.692  1.00 23.68           C  
ATOM   1601  O   LEU A 205     -17.407   6.161  49.614  1.00 25.20           O  
ATOM   1602  CB  LEU A 205     -18.594   3.389  50.987  1.00 23.67           C  
ATOM   1603  CG  LEU A 205     -18.764   2.751  52.350  1.00 23.74           C  
ATOM   1604  CD1 LEU A 205     -18.312   1.328  52.256  1.00 22.96           C  
ATOM   1605  CD2 LEU A 205     -17.936   3.519  53.411  1.00 24.78           C  
ATOM   1606  N   PHE A 206     -19.298   5.411  48.658  1.00 22.66           N  
ATOM   1607  CA  PHE A 206     -18.935   6.027  47.385  1.00 23.34           C  
ATOM   1608  C   PHE A 206     -18.970   7.547  47.444  1.00 23.98           C  
ATOM   1609  O   PHE A 206     -18.206   8.227  46.747  1.00 23.53           O  
ATOM   1610  CB  PHE A 206     -19.820   5.523  46.239  1.00 22.61           C  
ATOM   1611  CG  PHE A 206     -19.404   4.176  45.706  1.00 22.06           C  
ATOM   1612  CD1 PHE A 206     -18.307   4.056  44.865  1.00 21.65           C  
ATOM   1613  CD2 PHE A 206     -20.107   3.030  46.054  1.00 22.20           C  
ATOM   1614  CE1 PHE A 206     -17.904   2.809  44.366  1.00 21.72           C  
ATOM   1615  CE2 PHE A 206     -19.719   1.775  45.569  1.00 21.83           C  
ATOM   1616  CZ  PHE A 206     -18.615   1.661  44.722  1.00 21.38           C  
ATOM   1617  N   ALA A 207     -19.851   8.106  48.266  1.00 24.37           N  
ATOM   1618  CA  ALA A 207     -19.901   9.564  48.346  1.00 24.69           C  
ATOM   1619  C   ALA A 207     -18.578  10.100  48.967  1.00 25.89           C  
ATOM   1620  O   ALA A 207     -17.898  10.962  48.394  1.00 25.81           O  
ATOM   1621  CB  ALA A 207     -21.084   9.985  49.166  1.00 24.48           C  
ATOM   1622  N   ASN A 208     -18.221   9.589  50.144  1.00 26.31           N  
ATOM   1623  CA  ASN A 208     -16.989  10.002  50.804  1.00 25.85           C  
ATOM   1624  C   ASN A 208     -15.766   9.678  49.948  1.00 26.22           C  
ATOM   1625  O   ASN A 208     -14.807  10.436  49.914  1.00 26.59           O  
ATOM   1626  CB  ASN A 208     -16.869   9.307  52.148  1.00 26.54           C  
ATOM   1627  CG  ASN A 208     -17.654   9.990  53.195  1.00 27.60           C  
ATOM   1628  ND2 ASN A 208     -17.547   9.530  54.421  1.00 28.95           N  
ATOM   1629  OD1 ASN A 208     -18.350  10.951  52.908  1.00 31.20           O  
ATOM   1630  N   THR A 209     -15.788   8.552  49.248  1.00 25.54           N  
ATOM   1631  CA  THR A 209     -14.640   8.240  48.416  1.00 24.90           C  
ATOM   1632  C   THR A 209     -14.495   9.230  47.266  1.00 24.28           C  
ATOM   1633  O   THR A 209     -13.368   9.546  46.832  1.00 25.83           O  
ATOM   1634  CB  THR A 209     -14.708   6.781  47.903  1.00 25.14           C  
ATOM   1635  CG2 THR A 209     -13.713   6.535  46.758  1.00 24.08           C  
ATOM   1636  OG1 THR A 209     -14.364   5.914  48.984  1.00 23.86           O  
ATOM   1637  N   TYR A 210     -15.622   9.745  46.779  1.00 22.67           N  
ATOM   1638  CA  TYR A 210     -15.559  10.725  45.708  1.00 21.79           C  
ATOM   1639  C   TYR A 210     -14.933  12.017  46.256  1.00 20.89           C  
ATOM   1640  O   TYR A 210     -14.051  12.620  45.622  1.00 20.56           O  
ATOM   1641  CB  TYR A 210     -16.947  11.014  45.130  1.00 21.43           C  
ATOM   1642  CG  TYR A 210     -16.850  11.972  43.968  1.00 22.66           C  
ATOM   1643  CD1 TYR A 210     -16.758  13.334  44.180  1.00 21.09           C  
ATOM   1644  CD2 TYR A 210     -16.803  11.497  42.660  1.00 22.51           C  
ATOM   1645  CE1 TYR A 210     -16.608  14.210  43.129  1.00 23.97           C  
ATOM   1646  CE2 TYR A 210     -16.660  12.350  41.601  1.00 23.30           C  
ATOM   1647  CZ  TYR A 210     -16.558  13.712  41.833  1.00 25.12           C  
ATOM   1648  OH  TYR A 210     -16.397  14.583  40.773  1.00 25.48           O  
ATOM   1649  N   LEU A 211     -15.387  12.432  47.438  1.00 19.84           N  
ATOM   1650  CA  LEU A 211     -14.848  13.624  48.071  1.00 19.67           C  
ATOM   1651  C   LEU A 211     -13.338  13.443  48.304  1.00 21.01           C  
ATOM   1652  O   LEU A 211     -12.552  14.389  48.110  1.00 21.81           O  
ATOM   1653  CB  LEU A 211     -15.558  13.892  49.394  1.00 19.38           C  
ATOM   1654  CG  LEU A 211     -17.044  14.304  49.276  1.00 20.28           C  
ATOM   1655  CD1 LEU A 211     -17.691  14.240  50.679  1.00 19.47           C  
ATOM   1656  CD2 LEU A 211     -17.159  15.752  48.678  1.00 18.44           C  
ATOM   1657  N   ALA A 212     -12.926  12.237  48.709  1.00 20.47           N  
ATOM   1658  CA  ALA A 212     -11.502  11.998  48.947  1.00 20.09           C  
ATOM   1659  C   ALA A 212     -10.822  12.085  47.598  1.00 19.77           C  
ATOM   1660  O   ALA A 212      -9.767  12.720  47.473  1.00 19.89           O  
ATOM   1661  CB  ALA A 212     -11.272  10.635  49.596  1.00 19.80           C  
ATOM   1662  N   LEU A 213     -11.461  11.504  46.579  1.00 20.11           N  
ATOM   1663  CA  LEU A 213     -10.932  11.540  45.202  1.00 20.96           C  
ATOM   1664  C   LEU A 213     -10.637  12.968  44.785  1.00 21.55           C  
ATOM   1665  O   LEU A 213      -9.533  13.292  44.335  1.00 23.11           O  
ATOM   1666  CB  LEU A 213     -11.928  10.923  44.229  1.00 22.67           C  
ATOM   1667  CG  LEU A 213     -11.765  11.064  42.709  1.00 24.50           C  
ATOM   1668  CD1 LEU A 213     -10.396  10.611  42.202  1.00 24.58           C  
ATOM   1669  CD2 LEU A 213     -12.825  10.191  42.082  1.00 24.29           C  
ATOM   1670  N   ARG A 214     -11.618  13.833  44.981  1.00 22.10           N  
ATOM   1671  CA  ARG A 214     -11.484  15.232  44.631  1.00 21.54           C  
ATOM   1672  C   ARG A 214     -10.289  15.906  45.305  1.00 22.35           C  
ATOM   1673  O   ARG A 214      -9.488  16.557  44.618  1.00 23.28           O  
ATOM   1674  CB  ARG A 214     -12.775  15.964  44.987  1.00 21.78           C  
ATOM   1675  CG  ARG A 214     -12.894  17.292  44.340  1.00 22.84           C  
ATOM   1676  CD  ARG A 214     -14.209  17.989  44.697  1.00 23.26           C  
ATOM   1677  NE  ARG A 214     -14.181  19.367  44.206  1.00 24.67           N  
ATOM   1678  CZ  ARG A 214     -14.483  19.717  42.959  1.00 25.30           C  
ATOM   1679  NH1 ARG A 214     -14.845  18.796  42.062  1.00 23.15           N1+
ATOM   1680  NH2 ARG A 214     -14.432  20.987  42.616  1.00 24.06           N  
ATOM   1681  N   VAL A 215     -10.171  15.787  46.635  1.00 21.26           N  
ATOM   1682  CA  VAL A 215      -9.036  16.379  47.370  1.00 19.52           C  
ATOM   1683  C   VAL A 215      -7.713  15.829  46.836  1.00 20.01           C  
ATOM   1684  O   VAL A 215      -6.793  16.577  46.581  1.00 21.90           O  
ATOM   1685  CB  VAL A 215      -9.085  16.040  48.892  1.00 19.92           C  
ATOM   1686  CG1 VAL A 215      -7.795  16.528  49.602  1.00 17.90           C  
ATOM   1687  CG2 VAL A 215     -10.300  16.668  49.516  1.00 20.71           C  
ATOM   1688  N   ALA A 216      -7.621  14.515  46.687  1.00 19.88           N  
ATOM   1689  CA  ALA A 216      -6.410  13.881  46.170  1.00 21.35           C  
ATOM   1690  C   ALA A 216      -6.033  14.391  44.789  1.00 22.72           C  
ATOM   1691  O   ALA A 216      -4.850  14.546  44.456  1.00 23.54           O  
ATOM   1692  CB  ALA A 216      -6.606  12.379  46.095  1.00 20.70           C  
ATOM   1693  N   TYR A 217      -7.034  14.666  43.966  1.00 22.76           N  
ATOM   1694  CA  TYR A 217      -6.704  15.102  42.622  1.00 22.46           C  
ATOM   1695  C   TYR A 217      -6.101  16.483  42.673  1.00 23.03           C  
ATOM   1696  O   TYR A 217      -5.025  16.738  42.102  1.00 23.14           O  
ATOM   1697  CB  TYR A 217      -7.949  15.119  41.754  1.00 21.22           C  
ATOM   1698  CG  TYR A 217      -7.641  15.437  40.322  1.00 21.89           C  
ATOM   1699  CD1 TYR A 217      -6.958  14.518  39.510  1.00 23.06           C  
ATOM   1700  CD2 TYR A 217      -8.015  16.645  39.763  1.00 21.59           C  
ATOM   1701  CE1 TYR A 217      -6.665  14.821  38.167  1.00 22.84           C  
ATOM   1702  CE2 TYR A 217      -7.724  16.955  38.424  1.00 22.06           C  
ATOM   1703  CZ  TYR A 217      -7.052  16.045  37.636  1.00 22.82           C  
ATOM   1704  OH  TYR A 217      -6.760  16.351  36.321  1.00 22.37           O  
ATOM   1705  N   PHE A 218      -6.821  17.390  43.343  1.00 22.73           N  
ATOM   1706  CA  PHE A 218      -6.345  18.752  43.478  1.00 22.31           C  
ATOM   1707  C   PHE A 218      -5.012  18.756  44.228  1.00 22.23           C  
ATOM   1708  O   PHE A 218      -4.222  19.631  44.010  1.00 23.12           O  
ATOM   1709  CB  PHE A 218      -7.406  19.660  44.129  1.00 22.15           C  
ATOM   1710  CG  PHE A 218      -8.497  20.091  43.163  1.00 21.55           C  
ATOM   1711  CD1 PHE A 218      -8.229  21.029  42.181  1.00 22.06           C  
ATOM   1712  CD2 PHE A 218      -9.764  19.515  43.212  1.00 19.06           C  
ATOM   1713  CE1 PHE A 218      -9.215  21.383  41.246  1.00 23.59           C  
ATOM   1714  CE2 PHE A 218     -10.740  19.850  42.298  1.00 20.59           C  
ATOM   1715  CZ  PHE A 218     -10.475  20.784  41.309  1.00 21.00           C  
ATOM   1716  N   ASN A 219      -4.756  17.770  45.080  1.00 22.39           N  
ATOM   1717  CA  ASN A 219      -3.455  17.694  45.755  1.00 23.90           C  
ATOM   1718  C   ASN A 219      -2.368  17.185  44.778  1.00 24.85           C  
ATOM   1719  O   ASN A 219      -1.209  17.639  44.828  1.00 25.75           O  
ATOM   1720  CB  ASN A 219      -3.529  16.817  47.024  1.00 21.88           C  
ATOM   1721  CG  ASN A 219      -3.970  17.631  48.263  1.00 23.18           C  
ATOM   1722  ND2 ASN A 219      -4.233  16.951  49.389  1.00 22.01           N  
ATOM   1723  OD1 ASN A 219      -4.043  18.874  48.202  1.00 21.59           O  
ATOM   1724  N   GLU A 220      -2.718  16.294  43.851  1.00 25.03           N  
ATOM   1725  CA  GLU A 220      -1.679  15.839  42.900  1.00 25.32           C  
ATOM   1726  C   GLU A 220      -1.417  16.943  41.889  1.00 25.85           C  
ATOM   1727  O   GLU A 220      -0.301  17.095  41.392  1.00 26.62           O  
ATOM   1728  CB  GLU A 220      -2.077  14.552  42.188  1.00 23.14           C  
ATOM   1729  CG  GLU A 220      -2.292  13.402  43.155  1.00 21.69           C  
ATOM   1730  CD  GLU A 220      -2.249  12.052  42.486  1.00 22.08           C  
ATOM   1731  OE1 GLU A 220      -2.389  11.958  41.235  1.00 23.57           O  
ATOM   1732  OE2 GLU A 220      -2.092  11.067  43.219  1.00 20.91           O1-
ATOM   1733  N   LEU A 221      -2.451  17.722  41.584  1.00 25.46           N  
ATOM   1734  CA  LEU A 221      -2.282  18.852  40.673  1.00 24.81           C  
ATOM   1735  C   LEU A 221      -1.335  19.833  41.378  1.00 24.98           C  
ATOM   1736  O   LEU A 221      -0.410  20.391  40.764  1.00 24.32           O  
ATOM   1737  CB  LEU A 221      -3.634  19.527  40.419  1.00 25.23           C  
ATOM   1738  CG  LEU A 221      -3.731  20.764  39.518  1.00 25.00           C  
ATOM   1739  CD1 LEU A 221      -5.219  21.042  39.252  1.00 21.87           C  
ATOM   1740  CD2 LEU A 221      -3.054  21.971  40.202  1.00 22.36           C  
ATOM   1741  N   ASP A 222      -1.555  20.030  42.677  1.00 24.44           N  
ATOM   1742  CA  ASP A 222      -0.723  20.960  43.421  1.00 25.37           C  
ATOM   1743  C   ASP A 222       0.711  20.459  43.523  1.00 25.35           C  
ATOM   1744  O   ASP A 222       1.641  21.262  43.448  1.00 26.73           O  
ATOM   1745  CB  ASP A 222      -1.283  21.227  44.827  1.00 26.02           C  
ATOM   1746  CG  ASP A 222      -0.592  22.397  45.493  1.00 26.63           C  
ATOM   1747  OD1 ASP A 222      -0.545  23.453  44.831  1.00 25.31           O  
ATOM   1748  OD2 ASP A 222      -0.095  22.271  46.643  1.00 26.91           O1-
ATOM   1749  N   THR A 223       0.889  19.144  43.708  1.00 25.86           N  
ATOM   1750  CA  THR A 223       2.228  18.546  43.780  1.00 24.88           C  
ATOM   1751  C   THR A 223       2.913  18.897  42.465  1.00 25.28           C  
ATOM   1752  O   THR A 223       4.064  19.337  42.441  1.00 25.24           O  
ATOM   1753  CB  THR A 223       2.197  17.015  43.822  1.00 24.65           C  
ATOM   1754  CG2 THR A 223       3.612  16.481  43.683  1.00 24.26           C  
ATOM   1755  OG1 THR A 223       1.599  16.555  45.043  1.00 23.84           O  
ATOM   1756  N   TYR A 224       2.193  18.685  41.368  1.00 24.27           N  
ATOM   1757  CA  TYR A 224       2.741  18.987  40.064  1.00 24.40           C  
ATOM   1758  C   TYR A 224       3.063  20.475  39.939  1.00 25.37           C  
ATOM   1759  O   TYR A 224       4.147  20.834  39.460  1.00 26.47           O  
ATOM   1760  CB  TYR A 224       1.783  18.566  38.949  1.00 23.23           C  
ATOM   1761  CG  TYR A 224       2.288  18.922  37.585  1.00 23.42           C  
ATOM   1762  CD1 TYR A 224       2.137  20.201  37.070  1.00 23.94           C  
ATOM   1763  CD2 TYR A 224       2.952  17.984  36.812  1.00 24.90           C  
ATOM   1764  CE1 TYR A 224       2.637  20.534  35.822  1.00 24.22           C  
ATOM   1765  CE2 TYR A 224       3.464  18.308  35.559  1.00 25.23           C  
ATOM   1766  CZ  TYR A 224       3.304  19.583  35.069  1.00 25.26           C  
ATOM   1767  OH  TYR A 224       3.826  19.900  33.819  1.00 25.51           O  
ATOM   1768  N   ALA A 225       2.153  21.345  40.385  1.00 25.24           N  
ATOM   1769  CA  ALA A 225       2.394  22.790  40.281  1.00 25.15           C  
ATOM   1770  C   ALA A 225       3.631  23.232  41.070  1.00 26.18           C  
ATOM   1771  O   ALA A 225       4.434  24.008  40.569  1.00 25.12           O  
ATOM   1772  CB  ALA A 225       1.172  23.584  40.747  1.00 24.70           C  
ATOM   1773  N   GLU A 226       3.780  22.757  42.307  1.00 27.54           N  
ATOM   1774  CA  GLU A 226       4.942  23.151  43.097  1.00 28.28           C  
ATOM   1775  C   GLU A 226       6.238  22.624  42.421  1.00 28.96           C  
ATOM   1776  O   GLU A 226       7.231  23.343  42.339  1.00 28.18           O  
ATOM   1777  CB  GLU A 226       4.822  22.617  44.538  1.00 28.19           C  
ATOM   1778  CG  GLU A 226       5.946  23.075  45.455  1.00 31.16           C  
ATOM   1779  CD  GLU A 226       5.762  22.648  46.915  1.00 33.26           C  
ATOM   1780  OE1 GLU A 226       4.897  21.791  47.184  1.00 33.62           O  
ATOM   1781  OE2 GLU A 226       6.495  23.165  47.799  1.00 33.51           O1-
ATOM   1782  N   SER A 227       6.211  21.394  41.905  1.00 28.56           N  
ATOM   1783  CA  SER A 227       7.413  20.832  41.283  1.00 29.99           C  
ATOM   1784  C   SER A 227       7.838  21.522  40.000  1.00 30.01           C  
ATOM   1785  O   SER A 227       9.024  21.592  39.706  1.00 29.95           O  
ATOM   1786  CB  SER A 227       7.246  19.336  41.002  1.00 29.53           C  
ATOM   1787  OG  SER A 227       7.035  18.612  42.205  1.00 31.77           O  
ATOM   1788  N   ARG A 228       6.883  22.015  39.228  1.00 30.57           N  
ATOM   1789  CA  ARG A 228       7.225  22.670  37.973  1.00 32.66           C  
ATOM   1790  C   ARG A 228       7.241  24.184  38.167  1.00 31.55           C  
ATOM   1791  O   ARG A 228       7.284  24.940  37.195  1.00 30.92           O  
ATOM   1792  CB  ARG A 228       6.223  22.287  36.870  1.00 35.42           C  
ATOM   1793  CG  ARG A 228       6.137  20.799  36.556  1.00 40.53           C  
ATOM   1794  CD  ARG A 228       7.488  20.195  36.222  1.00 46.26           C  
ATOM   1795  NE  ARG A 228       8.022  20.731  34.976  1.00 52.74           N  
ATOM   1796  CZ  ARG A 228       9.249  20.482  34.511  1.00 55.88           C  
ATOM   1797  NH1 ARG A 228      10.083  19.696  35.196  1.00 57.35           N1+
ATOM   1798  NH2 ARG A 228       9.646  21.022  33.360  1.00 57.00           N  
ATOM   1799  N   LYS A 229       7.199  24.607  39.431  1.00 30.11           N  
ATOM   1800  CA  LYS A 229       7.186  26.018  39.796  1.00 29.48           C  
ATOM   1801  C   LYS A 229       6.084  26.785  39.085  1.00 27.51           C  
ATOM   1802  O   LYS A 229       6.312  27.851  38.530  1.00 25.63           O  
ATOM   1803  CB  LYS A 229       8.551  26.666  39.510  1.00 31.94           C  
ATOM   1804  CG  LYS A 229       9.705  26.054  40.327  1.00 36.36           C  
ATOM   1805  CD  LYS A 229      11.041  26.763  40.090  1.00 38.92           C  
ATOM   1806  CE  LYS A 229      12.187  26.085  40.877  1.00 43.71           C  
ATOM   1807  NZ  LYS A 229      13.592  26.584  40.485  1.00 46.65           N1+
ATOM   1808  N   LEU A 230       4.872  26.248  39.109  1.00 26.75           N  
ATOM   1809  CA  LEU A 230       3.779  26.929  38.435  1.00 26.86           C  
ATOM   1810  C   LEU A 230       2.857  27.550  39.455  1.00 27.17           C  
ATOM   1811  O   LEU A 230       2.877  27.168  40.628  1.00 27.04           O  
ATOM   1812  CB  LEU A 230       2.988  25.945  37.564  1.00 26.03           C  
ATOM   1813  CG  LEU A 230       3.736  25.174  36.475  1.00 25.51           C  
ATOM   1814  CD1 LEU A 230       2.724  24.418  35.585  1.00 25.81           C  
ATOM   1815  CD2 LEU A 230       4.565  26.149  35.625  1.00 26.02           C  
ATOM   1816  N   ASN A 231       2.048  28.502  39.002  1.00 27.37           N  
ATOM   1817  CA  ASN A 231       1.076  29.168  39.868  1.00 28.82           C  
ATOM   1818  C   ASN A 231      -0.123  28.207  40.008  1.00 28.78           C  
ATOM   1819  O   ASN A 231      -0.949  28.052  39.080  1.00 29.02           O  
ATOM   1820  CB  ASN A 231       0.628  30.495  39.241  1.00 29.16           C  
ATOM   1821  CG  ASN A 231      -0.224  31.333  40.173  1.00 30.92           C  
ATOM   1822  ND2 ASN A 231      -0.025  32.644  40.117  1.00 33.41           N  
ATOM   1823  OD1 ASN A 231      -1.059  30.822  40.928  1.00 33.28           O  
ATOM   1824  N   SER A 232      -0.212  27.569  41.169  1.00 28.59           N  
ATOM   1825  CA  SER A 232      -1.272  26.601  41.439  1.00 29.00           C  
ATOM   1826  C   SER A 232      -2.684  27.254  41.466  1.00 28.41           C  
ATOM   1827  O   SER A 232      -3.637  26.719  40.917  1.00 28.06           O  
ATOM   1828  CB  SER A 232      -0.938  25.901  42.760  1.00 29.17           C  
ATOM   1829  OG  SER A 232      -1.794  24.809  43.002  1.00 31.28           O  
ATOM   1830  N   HIS A 233      -2.805  28.420  42.088  1.00 29.16           N  
ATOM   1831  CA  HIS A 233      -4.086  29.134  42.151  1.00 29.96           C  
ATOM   1832  C   HIS A 233      -4.606  29.406  40.741  1.00 28.58           C  
ATOM   1833  O   HIS A 233      -5.788  29.242  40.445  1.00 26.74           O  
ATOM   1834  CB  HIS A 233      -3.903  30.470  42.887  1.00 33.60           C  
ATOM   1835  CG  HIS A 233      -5.117  31.348  42.882  1.00 36.64           C  
ATOM   1836  CD2 HIS A 233      -6.345  31.181  43.430  1.00 38.42           C  
ATOM   1837  ND1 HIS A 233      -5.143  32.579  42.258  1.00 39.89           N  
ATOM   1838  CE1 HIS A 233      -6.334  33.131  42.425  1.00 39.98           C  
ATOM   1839  NE2 HIS A 233      -7.082  32.303  43.134  1.00 39.49           N  
ATOM   1840  N   MET A 234      -3.692  29.816  39.874  1.00 27.86           N  
ATOM   1841  CA  MET A 234      -4.031  30.136  38.502  1.00 28.62           C  
ATOM   1842  C   MET A 234      -4.546  28.906  37.778  1.00 27.25           C  
ATOM   1843  O   MET A 234      -5.513  28.993  37.010  1.00 27.81           O  
ATOM   1844  CB  MET A 234      -2.809  30.738  37.795  1.00 31.16           C  
ATOM   1845  CG  MET A 234      -3.152  31.763  36.746  1.00 35.13           C  
ATOM   1846  SD  MET A 234      -4.328  33.083  37.278  1.00 41.40           S  
ATOM   1847  CE  MET A 234      -5.882  32.390  36.678  1.00 40.80           C  
ATOM   1848  N   ILE A 235      -3.941  27.748  38.051  1.00 24.86           N  
ATOM   1849  CA  ILE A 235      -4.397  26.514  37.415  1.00 24.43           C  
ATOM   1850  C   ILE A 235      -5.734  25.992  37.981  1.00 24.91           C  
ATOM   1851  O   ILE A 235      -6.652  25.651  37.240  1.00 25.07           O  
ATOM   1852  CB  ILE A 235      -3.336  25.384  37.523  1.00 23.95           C  
ATOM   1853  CG1 ILE A 235      -2.048  25.815  36.807  1.00 22.39           C  
ATOM   1854  CG2 ILE A 235      -3.923  24.086  36.945  1.00 20.75           C  
ATOM   1855  CD1 ILE A 235      -0.845  24.892  37.004  1.00 21.75           C  
ATOM   1856  N   ILE A 236      -5.851  25.940  39.299  1.00 27.07           N  
ATOM   1857  CA  ILE A 236      -7.085  25.460  39.914  1.00 28.52           C  
ATOM   1858  C   ILE A 236      -8.257  26.374  39.528  1.00 30.37           C  
ATOM   1859  O   ILE A 236      -9.385  25.919  39.256  1.00 31.32           O  
ATOM   1860  CB  ILE A 236      -6.918  25.421  41.437  1.00 27.84           C  
ATOM   1861  CG1 ILE A 236      -5.930  24.298  41.795  1.00 27.90           C  
ATOM   1862  CG2 ILE A 236      -8.275  25.299  42.130  1.00 26.32           C  
ATOM   1863  CD1 ILE A 236      -5.766  24.021  43.288  1.00 26.89           C  
ATOM   1864  N   GLN A 237      -7.984  27.667  39.493  1.00 30.87           N  
ATOM   1865  CA  GLN A 237      -9.029  28.601  39.155  1.00 31.92           C  
ATOM   1866  C   GLN A 237      -9.439  28.353  37.705  1.00 31.13           C  
ATOM   1867  O   GLN A 237     -10.618  28.325  37.390  1.00 31.06           O  
ATOM   1868  CB  GLN A 237      -8.520  30.024  39.356  1.00 34.54           C  
ATOM   1869  CG  GLN A 237      -9.566  31.100  39.194  1.00 39.80           C  
ATOM   1870  CD  GLN A 237      -8.983  32.503  39.363  1.00 42.25           C  
ATOM   1871  NE2 GLN A 237      -7.657  32.588  39.405  1.00 43.92           N  
ATOM   1872  OE1 GLN A 237      -9.715  33.493  39.454  1.00 43.64           O  
ATOM   1873  N   GLY A 238      -8.463  28.158  36.823  1.00 30.84           N  
ATOM   1874  CA  GLY A 238      -8.767  27.919  35.419  1.00 28.86           C  
ATOM   1875  C   GLY A 238      -9.565  26.640  35.185  1.00 29.22           C  
ATOM   1876  O   GLY A 238     -10.489  26.637  34.366  1.00 28.34           O  
ATOM   1877  N   ILE A 239      -9.240  25.543  35.870  1.00 27.75           N  
ATOM   1878  CA  ILE A 239     -10.049  24.352  35.628  1.00 28.43           C  
ATOM   1879  C   ILE A 239     -11.401  24.441  36.347  1.00 28.65           C  
ATOM   1880  O   ILE A 239     -12.400  23.941  35.825  1.00 28.08           O  
ATOM   1881  CB  ILE A 239      -9.350  23.004  36.048  1.00 28.36           C  
ATOM   1882  CG1 ILE A 239      -9.553  22.731  37.531  1.00 28.80           C  
ATOM   1883  CG2 ILE A 239      -7.849  23.042  35.717  1.00 27.26           C  
ATOM   1884  CD1 ILE A 239      -8.957  21.402  37.964  1.00 30.07           C  
ATOM   1885  N   SER A 240     -11.445  25.094  37.511  1.00 28.14           N  
ATOM   1886  CA  SER A 240     -12.701  25.181  38.274  1.00 29.74           C  
ATOM   1887  C   SER A 240     -13.842  26.047  37.695  1.00 30.29           C  
ATOM   1888  O   SER A 240     -14.998  25.948  38.150  1.00 30.36           O  
ATOM   1889  CB  SER A 240     -12.408  25.598  39.724  1.00 29.88           C  
ATOM   1890  OG  SER A 240     -11.701  24.573  40.425  1.00 30.30           O  
ATOM   1891  N   TYR A 241     -13.542  26.897  36.711  1.00 30.61           N  
ATOM   1892  CA  TYR A 241     -14.593  27.699  36.090  1.00 31.63           C  
ATOM   1893  C   TYR A 241     -15.491  26.821  35.221  1.00 31.87           C  
ATOM   1894  O   TYR A 241     -16.514  27.286  34.703  1.00 32.32           O  
ATOM   1895  CB  TYR A 241     -14.024  28.830  35.239  1.00 35.82           C  
ATOM   1896  CG  TYR A 241     -13.745  30.092  36.004  1.00 39.07           C  
ATOM   1897  CD1 TYR A 241     -14.761  30.746  36.699  1.00 41.11           C  
ATOM   1898  CD2 TYR A 241     -12.471  30.635  36.032  1.00 39.84           C  
ATOM   1899  CE1 TYR A 241     -14.506  31.928  37.413  1.00 43.08           C  
ATOM   1900  CE2 TYR A 241     -12.203  31.808  36.736  1.00 42.01           C  
ATOM   1901  CZ  TYR A 241     -13.216  32.450  37.422  1.00 42.78           C  
ATOM   1902  OH  TYR A 241     -12.942  33.606  38.111  1.00 43.81           O  
ATOM   1903  N   ASP A 242     -15.104  25.558  35.036  1.00 30.43           N  
ATOM   1904  CA  ASP A 242     -15.934  24.625  34.299  1.00 29.45           C  
ATOM   1905  C   ASP A 242     -16.966  24.194  35.347  1.00 29.97           C  
ATOM   1906  O   ASP A 242     -16.618  23.447  36.276  1.00 29.93           O  
ATOM   1907  CB  ASP A 242     -15.120  23.405  33.892  1.00 30.39           C  
ATOM   1908  CG  ASP A 242     -15.912  22.413  33.075  1.00 30.80           C  
ATOM   1909  OD1 ASP A 242     -17.145  22.343  33.229  1.00 31.44           O  
ATOM   1910  OD2 ASP A 242     -15.289  21.684  32.274  1.00 32.71           O1-
ATOM   1911  N   ASP A 243     -18.218  24.633  35.209  1.00 29.16           N  
ATOM   1912  CA  ASP A 243     -19.257  24.268  36.193  1.00 28.81           C  
ATOM   1913  C   ASP A 243     -19.363  22.758  36.459  1.00 28.40           C  
ATOM   1914  O   ASP A 243     -19.978  22.358  37.443  1.00 27.92           O  
ATOM   1915  CB  ASP A 243     -20.637  24.776  35.723  0.50 29.25           C  
ATOM   1917  CG  ASP A 243     -20.784  26.273  35.853  0.50 30.29           C  
ATOM   1919  OD1 ASP A 243     -19.754  26.965  35.980  0.50 30.99           O  
ATOM   1921  OD2 ASP A 243     -21.929  26.766  35.816  0.50 30.99           O1-
ATOM   1923  N   ARG A 244     -18.792  21.926  35.582  1.00 27.22           N  
ATOM   1924  CA  ARG A 244     -18.825  20.468  35.773  1.00 26.05           C  
ATOM   1925  C   ARG A 244     -17.737  20.040  36.760  1.00 25.93           C  
ATOM   1926  O   ARG A 244     -17.740  18.908  37.243  1.00 26.04           O  
ATOM   1927  CB  ARG A 244     -18.626  19.743  34.444  1.00 26.33           C  
ATOM   1928  CG  ARG A 244     -19.811  19.835  33.504  1.00 25.83           C  
ATOM   1929  CD  ARG A 244     -19.465  19.305  32.145  1.00 23.74           C  
ATOM   1930  NE  ARG A 244     -18.298  20.000  31.631  1.00 24.92           N  
ATOM   1931  CZ  ARG A 244     -17.691  19.692  30.493  1.00 24.09           C  
ATOM   1932  NH1 ARG A 244     -18.168  18.695  29.758  1.00 21.96           N1+
ATOM   1933  NH2 ARG A 244     -16.608  20.371  30.114  1.00 20.59           N  
ATOM   1934  N   ILE A 245     -16.800  20.945  37.047  1.00 25.36           N  
ATOM   1935  CA  ILE A 245     -15.743  20.661  38.009  1.00 25.53           C  
ATOM   1936  C   ILE A 245     -16.101  21.473  39.269  1.00 27.22           C  
ATOM   1937  O   ILE A 245     -16.177  20.915  40.381  1.00 27.88           O  
ATOM   1938  CB  ILE A 245     -14.379  21.009  37.401  1.00 24.31           C  
ATOM   1939  CG1 ILE A 245     -14.196  20.185  36.116  1.00 23.96           C  
ATOM   1940  CG2 ILE A 245     -13.274  20.709  38.376  1.00 24.51           C  
ATOM   1941  CD1 ILE A 245     -12.820  20.289  35.461  1.00 21.42           C  
ATOM   1942  N   GLY A 246     -16.376  22.767  39.089  1.00 27.62           N  
ATOM   1943  CA  GLY A 246     -16.820  23.625  40.184  1.00 28.63           C  
ATOM   1944  C   GLY A 246     -15.752  24.291  41.018  1.00 30.01           C  
ATOM   1945  O   GLY A 246     -14.653  23.774  41.100  1.00 30.84           O  
ATOM   1946  N   MET A 247     -16.074  25.431  41.635  1.00 31.51           N  
ATOM   1947  CA  MET A 247     -15.123  26.184  42.471  1.00 32.79           C  
ATOM   1948  C   MET A 247     -15.191  25.774  43.947  1.00 31.95           C  
ATOM   1949  O   MET A 247     -14.722  26.478  44.814  1.00 34.30           O  
ATOM   1950  CB  MET A 247     -15.432  27.685  42.382  0.50 32.27           C  
ATOM   1952  CG  MET A 247     -15.504  28.262  40.970  0.50 32.70           C  
ATOM   1954  SD  MET A 247     -15.955  30.022  40.984  0.50 31.86           S  
ATOM   1956  CE  MET A 247     -17.708  29.912  40.851  0.50 33.08           C  
ATOM   1958  N   HIS A 248     -15.730  24.615  44.238  1.00 31.33           N  
ATOM   1959  CA  HIS A 248     -15.860  24.191  45.629  1.00 30.76           C  
ATOM   1960  C   HIS A 248     -14.917  23.036  45.978  1.00 29.48           C  
ATOM   1961  O   HIS A 248     -14.369  22.357  45.087  1.00 28.73           O  
ATOM   1962  CB  HIS A 248     -17.289  23.690  45.851  1.00 30.35           C  
ATOM   1963  CG  HIS A 248     -17.602  22.487  45.016  1.00 30.88           C  
ATOM   1964  CD2 HIS A 248     -17.725  21.174  45.343  1.00 31.59           C  
ATOM   1965  ND1 HIS A 248     -17.756  22.555  43.647  1.00 31.95           N  
ATOM   1966  CE1 HIS A 248     -17.958  21.338  43.168  1.00 32.13           C  
ATOM   1967  NE2 HIS A 248     -17.943  20.484  44.176  1.00 30.63           N  
ATOM   1968  N   TYR A 249     -14.765  22.821  47.282  1.00 27.56           N  
ATOM   1969  CA  TYR A 249     -14.005  21.686  47.784  1.00 26.94           C  
ATOM   1970  C   TYR A 249     -12.764  21.413  46.919  1.00 27.60           C  
ATOM   1971  O   TYR A 249     -12.534  20.278  46.498  1.00 28.64           O  
ATOM   1972  CB  TYR A 249     -14.955  20.491  47.739  1.00 24.98           C  
ATOM   1973  CG  TYR A 249     -14.754  19.477  48.830  1.00 25.31           C  
ATOM   1974  CD1 TYR A 249     -15.255  19.698  50.117  1.00 22.50           C  
ATOM   1975  CD2 TYR A 249     -14.057  18.284  48.574  1.00 23.10           C  
ATOM   1976  CE1 TYR A 249     -15.066  18.757  51.120  1.00 23.08           C  
ATOM   1977  CE2 TYR A 249     -13.867  17.357  49.546  1.00 23.59           C  
ATOM   1978  CZ  TYR A 249     -14.369  17.584  50.824  1.00 24.38           C  
ATOM   1979  OH  TYR A 249     -14.170  16.624  51.786  1.00 24.01           O  
ATOM   1980  N   ASN A 250     -11.950  22.435  46.672  1.00 26.56           N  
ATOM   1981  CA  ASN A 250     -10.811  22.254  45.801  1.00 27.60           C  
ATOM   1982  C   ASN A 250      -9.557  22.947  46.300  1.00 27.14           C  
ATOM   1983  O   ASN A 250      -8.748  23.381  45.496  1.00 26.16           O  
ATOM   1984  CB  ASN A 250     -11.158  22.834  44.433  1.00 28.36           C  
ATOM   1985  CG  ASN A 250     -11.451  24.330  44.514  1.00 29.62           C  
ATOM   1986  ND2 ASN A 250     -11.522  25.008  43.361  1.00 28.08           N  
ATOM   1987  OD1 ASN A 250     -11.617  24.864  45.615  1.00 28.21           O  
ATOM   1988  N   ASN A 251      -9.405  23.045  47.616  1.00 27.08           N  
ATOM   1989  CA  ASN A 251      -8.263  23.719  48.200  1.00 26.06           C  
ATOM   1990  C   ASN A 251      -7.192  22.754  48.666  1.00 25.53           C  
ATOM   1991  O   ASN A 251      -7.417  21.966  49.582  1.00 26.15           O  
ATOM   1992  CB  ASN A 251      -8.745  24.574  49.371  1.00 27.91           C  
ATOM   1993  CG  ASN A 251      -7.647  25.417  49.972  1.00 28.25           C  
ATOM   1994  ND2 ASN A 251      -7.582  25.446  51.307  1.00 27.52           N  
ATOM   1995  OD1 ASN A 251      -6.873  26.051  49.251  1.00 29.37           O  
ATOM   1996  N   PRO A 252      -6.011  22.802  48.029  1.00 25.90           N  
ATOM   1997  CA  PRO A 252      -4.829  21.971  48.311  1.00 24.68           C  
ATOM   1998  C   PRO A 252      -4.512  21.912  49.787  1.00 25.26           C  
ATOM   1999  O   PRO A 252      -4.752  22.878  50.526  1.00 25.92           O  
ATOM   2000  CB  PRO A 252      -3.732  22.668  47.539  1.00 23.98           C  
ATOM   2001  CG  PRO A 252      -4.448  23.123  46.326  1.00 25.66           C  
ATOM   2002  CD  PRO A 252      -5.770  23.657  46.849  1.00 25.24           C  
ATOM   2003  N   SER A 253      -3.947  20.792  50.226  1.00 24.42           N  
ATOM   2004  CA  SER A 253      -3.642  20.635  51.634  1.00 23.54           C  
ATOM   2005  C   SER A 253      -2.523  19.614  51.727  1.00 23.99           C  
ATOM   2006  O   SER A 253      -1.953  19.263  50.704  1.00 24.79           O  
ATOM   2007  CB  SER A 253      -4.892  20.137  52.367  1.00 21.99           C  
ATOM   2008  OG  SER A 253      -5.264  18.848  51.897  1.00 24.10           O  
ATOM   2009  N   PHE A 254      -2.206  19.143  52.938  1.00 23.57           N  
ATOM   2010  CA  PHE A 254      -1.179  18.116  53.101  1.00 24.10           C  
ATOM   2011  C   PHE A 254      -1.776  16.729  52.914  1.00 23.67           C  
ATOM   2012  O   PHE A 254      -1.069  15.705  53.000  1.00 22.37           O  
ATOM   2013  CB  PHE A 254      -0.530  18.225  54.488  1.00 24.49           C  
ATOM   2014  CG  PHE A 254       0.320  19.453  54.663  1.00 23.57           C  
ATOM   2015  CD1 PHE A 254       0.778  20.154  53.554  1.00 23.41           C  
ATOM   2016  CD2 PHE A 254       0.675  19.892  55.928  1.00 23.68           C  
ATOM   2017  CE1 PHE A 254       1.579  21.274  53.698  1.00 24.98           C  
ATOM   2018  CE2 PHE A 254       1.490  21.025  56.095  1.00 24.60           C  
ATOM   2019  CZ  PHE A 254       1.942  21.716  54.987  1.00 24.33           C  
ATOM   2020  N   GLY A 255      -3.091  16.698  52.671  1.00 24.29           N  
ATOM   2021  CA  GLY A 255      -3.793  15.438  52.470  1.00 23.60           C  
ATOM   2022  C   GLY A 255      -5.193  15.476  53.048  1.00 24.24           C  
ATOM   2023  O   GLY A 255      -5.480  16.365  53.857  1.00 23.68           O  
ATOM   2024  N   TYR A 256      -6.069  14.542  52.649  1.00 24.29           N  
ATOM   2025  CA  TYR A 256      -7.409  14.547  53.221  1.00 25.54           C  
ATOM   2026  C   TYR A 256      -7.376  13.884  54.585  1.00 27.05           C  
ATOM   2027  O   TYR A 256      -6.793  12.799  54.763  1.00 28.54           O  
ATOM   2028  CB  TYR A 256      -8.439  13.897  52.290  1.00 24.62           C  
ATOM   2029  CG  TYR A 256      -8.156  12.491  51.808  1.00 24.63           C  
ATOM   2030  CD1 TYR A 256      -8.410  11.390  52.622  1.00 23.26           C  
ATOM   2031  CD2 TYR A 256      -7.659  12.260  50.527  1.00 24.24           C  
ATOM   2032  CE1 TYR A 256      -8.191  10.110  52.188  1.00 22.62           C  
ATOM   2033  CE2 TYR A 256      -7.428  10.960  50.082  1.00 23.69           C  
ATOM   2034  CZ  TYR A 256      -7.699   9.897  50.925  1.00 23.49           C  
ATOM   2035  OH  TYR A 256      -7.465   8.606  50.522  1.00 24.68           O  
ATOM   2036  N   GLY A 257      -7.946  14.577  55.562  1.00 27.34           N  
ATOM   2037  CA  GLY A 257      -7.962  14.073  56.924  1.00 27.98           C  
ATOM   2038  C   GLY A 257      -9.356  13.964  57.526  1.00 29.80           C  
ATOM   2039  O   GLY A 257     -10.363  13.910  56.814  1.00 28.44           O  
ATOM   2040  N   GLY A 258      -9.409  13.922  58.852  1.00 30.57           N  
ATOM   2041  CA  GLY A 258     -10.685  13.809  59.527  1.00 31.02           C  
ATOM   2042  C   GLY A 258     -10.958  12.363  59.840  1.00 32.30           C  
ATOM   2043  O   GLY A 258     -10.233  11.468  59.443  1.00 31.26           O  
ATOM   2044  N   TYR A 259     -12.048  12.122  60.534  1.00 34.29           N  
ATOM   2045  CA  TYR A 259     -12.369  10.774  60.906  1.00 35.88           C  
ATOM   2046  C   TYR A 259     -12.858   9.895  59.747  1.00 35.57           C  
ATOM   2047  O   TYR A 259     -12.441   8.741  59.601  1.00 36.68           O  
ATOM   2048  CB  TYR A 259     -13.410  10.829  62.024  1.00 36.89           C  
ATOM   2049  CG  TYR A 259     -13.796   9.481  62.603  1.00 38.83           C  
ATOM   2050  CD1 TYR A 259     -12.825   8.490  62.850  1.00 38.99           C  
ATOM   2051  CD2 TYR A 259     -15.130   9.203  62.922  1.00 38.41           C  
ATOM   2052  CE1 TYR A 259     -13.177   7.254  63.403  1.00 40.65           C  
ATOM   2053  CE2 TYR A 259     -15.496   7.979  63.475  1.00 41.31           C  
ATOM   2054  CZ  TYR A 259     -14.519   7.004  63.710  1.00 41.46           C  
ATOM   2055  OH  TYR A 259     -14.894   5.788  64.225  1.00 43.45           O  
ATOM   2056  N   CYS A 260     -13.703  10.465  58.907  1.00 34.52           N  
ATOM   2057  CA  CYS A 260     -14.327   9.729  57.825  1.00 33.51           C  
ATOM   2058  C   CYS A 260     -13.615   9.442  56.510  1.00 31.94           C  
ATOM   2059  O   CYS A 260     -13.505   8.280  56.107  1.00 32.17           O  
ATOM   2060  CB  CYS A 260     -15.675  10.384  57.522  1.00 33.16           C  
ATOM   2061  SG  CYS A 260     -16.713  10.453  59.000  1.00 34.83           S  
ATOM   2062  N   LEU A 261     -13.133  10.468  55.832  1.00 29.45           N  
ATOM   2063  CA  LEU A 261     -12.538  10.208  54.542  1.00 28.77           C  
ATOM   2064  C   LEU A 261     -11.432   9.167  54.581  1.00 28.10           C  
ATOM   2065  O   LEU A 261     -11.403   8.264  53.743  1.00 27.09           O  
ATOM   2066  CB  LEU A 261     -12.077  11.524  53.898  1.00 28.92           C  
ATOM   2067  CG  LEU A 261     -13.163  12.181  53.021  1.00 28.87           C  
ATOM   2068  CD1 LEU A 261     -14.474  12.279  53.813  1.00 25.68           C  
ATOM   2069  CD2 LEU A 261     -12.676  13.564  52.519  1.00 25.80           C  
ATOM   2070  N   PRO A 262     -10.523   9.258  55.566  1.00 27.80           N  
ATOM   2071  CA  PRO A 262      -9.448   8.274  55.635  1.00 28.37           C  
ATOM   2072  C   PRO A 262      -9.924   6.838  55.770  1.00 28.11           C  
ATOM   2073  O   PRO A 262      -9.505   5.962  55.023  1.00 29.84           O  
ATOM   2074  CB  PRO A 262      -8.628   8.748  56.838  1.00 28.47           C  
ATOM   2075  CG  PRO A 262      -8.740  10.210  56.723  1.00 28.64           C  
ATOM   2076  CD  PRO A 262     -10.234  10.383  56.473  1.00 28.10           C  
ATOM   2077  N   LYS A 263     -10.812   6.582  56.705  1.00 28.28           N  
ATOM   2078  CA  LYS A 263     -11.261   5.224  56.872  1.00 28.44           C  
ATOM   2079  C   LYS A 263     -12.242   4.731  55.820  1.00 28.99           C  
ATOM   2080  O   LYS A 263     -12.168   3.572  55.416  1.00 30.10           O  
ATOM   2081  CB  LYS A 263     -11.836   5.019  58.278  1.00 28.41           C  
ATOM   2082  CG  LYS A 263     -13.181   5.618  58.533  1.00 27.59           C  
ATOM   2083  CD  LYS A 263     -13.483   5.556  60.028  1.00 29.57           C  
ATOM   2084  CE  LYS A 263     -14.853   6.186  60.366  1.00 28.74           C  
ATOM   2085  NZ  LYS A 263     -15.939   5.465  59.624  1.00 29.44           N1+
ATOM   2086  N   ASP A 264     -13.151   5.584  55.363  1.00 29.23           N  
ATOM   2087  CA  ASP A 264     -14.133   5.145  54.373  1.00 29.00           C  
ATOM   2088  C   ASP A 264     -13.500   4.753  53.017  1.00 27.92           C  
ATOM   2089  O   ASP A 264     -13.930   3.790  52.373  1.00 26.28           O  
ATOM   2090  CB  ASP A 264     -15.225   6.216  54.208  1.00 28.85           C  
ATOM   2091  CG  ASP A 264     -15.991   6.461  55.508  1.00 30.39           C  
ATOM   2092  OD1 ASP A 264     -15.828   5.660  56.457  1.00 28.01           O  
ATOM   2093  OD2 ASP A 264     -16.760   7.451  55.583  1.00 31.03           O1-
ATOM   2094  N   THR A 265     -12.484   5.494  52.589  1.00 27.23           N  
ATOM   2095  CA  THR A 265     -11.804   5.144  51.353  1.00 28.19           C  
ATOM   2096  C   THR A 265     -11.189   3.733  51.548  1.00 28.45           C  
ATOM   2097  O   THR A 265     -11.264   2.884  50.669  1.00 28.81           O  
ATOM   2098  CB  THR A 265     -10.685   6.132  51.054  1.00 28.93           C  
ATOM   2099  CG2 THR A 265     -11.253   7.471  50.568  1.00 29.59           C  
ATOM   2100  OG1 THR A 265      -9.938   6.345  52.258  1.00 30.03           O  
ATOM   2101  N   LYS A 266     -10.588   3.474  52.703  1.00 27.91           N  
ATOM   2102  CA  LYS A 266     -10.017   2.161  52.915  1.00 29.06           C  
ATOM   2103  C   LYS A 266     -11.075   1.056  52.951  1.00 28.46           C  
ATOM   2104  O   LYS A 266     -10.861  -0.047  52.432  1.00 28.23           O  
ATOM   2105  CB  LYS A 266      -9.167   2.158  54.192  1.00 30.35           C  
ATOM   2106  CG  LYS A 266      -7.788   2.759  53.974  1.00 31.36           C  
ATOM   2107  CD  LYS A 266      -7.168   3.187  55.278  1.00 35.51           C  
ATOM   2108  CE  LYS A 266      -5.803   3.819  55.074  1.00 37.69           C  
ATOM   2109  NZ  LYS A 266      -5.489   4.676  56.264  1.00 40.80           N1+
ATOM   2110  N   GLN A 267     -12.216   1.355  53.555  1.00 28.13           N  
ATOM   2111  CA  GLN A 267     -13.292   0.387  53.645  1.00 27.58           C  
ATOM   2112  C   GLN A 267     -13.805   0.040  52.257  1.00 26.94           C  
ATOM   2113  O   GLN A 267     -13.947  -1.139  51.927  1.00 27.08           O  
ATOM   2114  CB  GLN A 267     -14.421   0.929  54.522  1.00 27.86           C  
ATOM   2115  CG  GLN A 267     -15.501  -0.072  54.793  1.00 30.37           C  
ATOM   2116  CD  GLN A 267     -14.927  -1.408  55.228  1.00 31.95           C  
ATOM   2117  NE2 GLN A 267     -15.587  -2.510  54.853  1.00 32.04           N  
ATOM   2118  OE1 GLN A 267     -13.904  -1.447  55.899  1.00 33.44           O  
ATOM   2119  N   LEU A 268     -14.076   1.054  51.434  1.00 27.14           N  
ATOM   2120  CA  LEU A 268     -14.571   0.796  50.077  1.00 27.25           C  
ATOM   2121  C   LEU A 268     -13.551  -0.064  49.340  1.00 26.31           C  
ATOM   2122  O   LEU A 268     -13.913  -1.042  48.717  1.00 25.06           O  
ATOM   2123  CB  LEU A 268     -14.819   2.095  49.294  1.00 27.58           C  
ATOM   2124  CG  LEU A 268     -15.486   1.888  47.920  1.00 28.15           C  
ATOM   2125  CD1 LEU A 268     -16.759   1.063  48.077  1.00 26.20           C  
ATOM   2126  CD2 LEU A 268     -15.806   3.250  47.275  1.00 26.95           C  
ATOM   2127  N   LEU A 269     -12.272   0.293  49.425  1.00 25.94           N  
ATOM   2128  CA  LEU A 269     -11.250  -0.517  48.775  1.00 26.07           C  
ATOM   2129  C   LEU A 269     -11.345  -1.991  49.255  1.00 26.53           C  
ATOM   2130  O   LEU A 269     -11.264  -2.914  48.446  1.00 26.59           O  
ATOM   2131  CB  LEU A 269      -9.847   0.023  49.070  1.00 26.47           C  
ATOM   2132  CG  LEU A 269      -8.712  -0.923  48.607  1.00 26.77           C  
ATOM   2133  CD1 LEU A 269      -8.841  -1.217  47.086  1.00 25.31           C  
ATOM   2134  CD2 LEU A 269      -7.339  -0.283  48.917  1.00 25.50           C  
ATOM   2135  N   ALA A 270     -11.521  -2.219  50.556  1.00 25.69           N  
ATOM   2136  CA  ALA A 270     -11.631  -3.592  51.033  1.00 26.07           C  
ATOM   2137  C   ALA A 270     -12.918  -4.234  50.502  1.00 27.90           C  
ATOM   2138  O   ALA A 270     -12.907  -5.398  50.094  1.00 27.36           O  
ATOM   2139  CB  ALA A 270     -11.620  -3.637  52.558  1.00 25.34           C  
ATOM   2140  N   ASN A 271     -14.026  -3.481  50.491  1.00 28.37           N  
ATOM   2141  CA  ASN A 271     -15.284  -4.046  50.006  1.00 29.17           C  
ATOM   2142  C   ASN A 271     -15.208  -4.411  48.547  1.00 29.45           C  
ATOM   2143  O   ASN A 271     -16.052  -5.143  48.058  1.00 30.65           O  
ATOM   2144  CB  ASN A 271     -16.465  -3.104  50.250  1.00 30.44           C  
ATOM   2145  CG  ASN A 271     -17.079  -3.289  51.630  1.00 32.38           C  
ATOM   2146  ND2 ASN A 271     -17.054  -4.524  52.149  1.00 32.65           N  
ATOM   2147  OD1 ASN A 271     -17.582  -2.341  52.213  1.00 33.51           O  
ATOM   2148  N   TYR A 272     -14.203  -3.913  47.837  1.00 29.65           N  
ATOM   2149  CA  TYR A 272     -14.057  -4.312  46.448  1.00 29.94           C  
ATOM   2150  C   TYR A 272     -13.444  -5.717  46.313  1.00 30.68           C  
ATOM   2151  O   TYR A 272     -13.587  -6.356  45.270  1.00 31.29           O  
ATOM   2152  CB  TYR A 272     -13.175  -3.332  45.683  1.00 29.52           C  
ATOM   2153  CG  TYR A 272     -13.949  -2.260  44.923  1.00 29.42           C  
ATOM   2154  CD1 TYR A 272     -14.527  -1.177  45.591  1.00 28.57           C  
ATOM   2155  CD2 TYR A 272     -14.118  -2.352  43.536  1.00 27.76           C  
ATOM   2156  CE1 TYR A 272     -15.266  -0.208  44.885  1.00 29.46           C  
ATOM   2157  CE2 TYR A 272     -14.850  -1.393  42.823  1.00 27.31           C  
ATOM   2158  CZ  TYR A 272     -15.424  -0.329  43.491  1.00 28.12           C  
ATOM   2159  OH  TYR A 272     -16.166   0.601  42.784  1.00 28.22           O  
ATOM   2160  N   ASN A 273     -12.768  -6.210  47.354  1.00 31.10           N  
ATOM   2161  CA  ASN A 273     -12.096  -7.522  47.261  1.00 31.23           C  
ATOM   2162  C   ASN A 273     -11.392  -7.610  45.905  1.00 29.79           C  
ATOM   2163  O   ASN A 273     -10.458  -6.854  45.661  1.00 28.86           O  
ATOM   2164  CB  ASN A 273     -13.089  -8.685  47.416  1.00 33.96           C  
ATOM   2165  CG  ASN A 273     -13.843  -8.638  48.739  1.00 35.43           C  
ATOM   2166  ND2 ASN A 273     -13.123  -8.764  49.862  1.00 35.52           N  
ATOM   2167  OD1 ASN A 273     -15.060  -8.484  48.746  1.00 37.99           O  
ATOM   2168  N   ASN A 274     -11.852  -8.482  45.015  1.00 28.29           N  
ATOM   2169  CA  ASN A 274     -11.194  -8.582  43.722  1.00 29.48           C  
ATOM   2170  C   ASN A 274     -11.964  -8.050  42.521  1.00 29.21           C  
ATOM   2171  O   ASN A 274     -11.629  -8.364  41.381  1.00 28.80           O  
ATOM   2172  CB  ASN A 274     -10.749 -10.027  43.445  1.00 30.20           C  
ATOM   2173  CG  ASN A 274      -9.627 -10.465  44.367  1.00 32.17           C  
ATOM   2174  ND2 ASN A 274      -9.839 -11.565  45.099  1.00 32.89           N  
ATOM   2175  OD1 ASN A 274      -8.585  -9.813  44.435  1.00 33.71           O  
ATOM   2176  N   ILE A 275     -13.007  -7.266  42.767  1.00 29.43           N  
ATOM   2177  CA  ILE A 275     -13.764  -6.687  41.674  1.00 29.05           C  
ATOM   2178  C   ILE A 275     -12.787  -5.748  40.949  1.00 29.16           C  
ATOM   2179  O   ILE A 275     -12.019  -5.015  41.579  1.00 29.86           O  
ATOM   2180  CB  ILE A 275     -15.015  -5.974  42.246  1.00 30.08           C  
ATOM   2181  CG1 ILE A 275     -15.915  -7.053  42.900  1.00 30.14           C  
ATOM   2182  CG2 ILE A 275     -15.768  -5.243  41.142  1.00 28.51           C  
ATOM   2183  CD1 ILE A 275     -17.029  -6.575  43.795  1.00 28.89           C  
ATOM   2184  N   PRO A 276     -12.785  -5.762  39.610  1.00 29.19           N  
ATOM   2185  CA  PRO A 276     -11.844  -4.888  38.906  1.00 28.53           C  
ATOM   2186  C   PRO A 276     -11.936  -3.376  39.153  1.00 29.01           C  
ATOM   2187  O   PRO A 276     -13.025  -2.791  39.142  1.00 29.32           O  
ATOM   2188  CB  PRO A 276     -12.059  -5.281  37.438  1.00 29.65           C  
ATOM   2189  CG  PRO A 276     -12.564  -6.685  37.515  1.00 29.23           C  
ATOM   2190  CD  PRO A 276     -13.534  -6.596  38.653  1.00 29.01           C  
ATOM   2191  N   GLN A 277     -10.777  -2.756  39.386  1.00 29.06           N  
ATOM   2192  CA  GLN A 277     -10.654  -1.312  39.630  1.00 28.62           C  
ATOM   2193  C   GLN A 277      -9.195  -0.902  39.833  1.00 28.96           C  
ATOM   2194  O   GLN A 277      -8.356  -1.730  40.209  1.00 27.93           O  
ATOM   2195  CB  GLN A 277     -11.463  -0.890  40.876  1.00 29.26           C  
ATOM   2196  CG  GLN A 277     -11.108  -1.568  42.224  1.00 28.11           C  
ATOM   2197  CD  GLN A 277      -9.682  -1.263  42.719  1.00 28.44           C  
ATOM   2198  NE2 GLN A 277      -9.040  -2.257  43.307  1.00 24.83           N  
ATOM   2199  OE1 GLN A 277      -9.182  -0.140  42.585  1.00 28.88           O  
ATOM   2200  N   THR A 278      -8.898   0.366  39.563  1.00 28.38           N  
ATOM   2201  CA  THR A 278      -7.561   0.904  39.780  1.00 29.39           C  
ATOM   2202  C   THR A 278      -7.666   2.233  40.522  1.00 30.05           C  
ATOM   2203  O   THR A 278      -6.772   2.592  41.281  1.00 31.01           O  
ATOM   2204  CB  THR A 278      -6.739   1.161  38.462  1.00 29.59           C  
ATOM   2205  CG2 THR A 278      -6.466  -0.145  37.731  1.00 30.19           C  
ATOM   2206  OG1 THR A 278      -7.429   2.070  37.598  1.00 28.46           O  
ATOM   2207  N   LEU A 279      -8.760   2.961  40.302  1.00 30.65           N  
ATOM   2208  CA  LEU A 279      -8.957   4.258  40.945  1.00 30.10           C  
ATOM   2209  C   LEU A 279      -9.183   4.148  42.420  1.00 28.80           C  
ATOM   2210  O   LEU A 279      -8.635   4.934  43.187  1.00 28.27           O  
ATOM   2211  CB  LEU A 279     -10.166   4.995  40.390  1.00 31.93           C  
ATOM   2212  CG  LEU A 279     -10.007   5.949  39.234  1.00 33.39           C  
ATOM   2213  CD1 LEU A 279     -11.352   6.691  39.087  1.00 34.20           C  
ATOM   2214  CD2 LEU A 279      -8.867   6.924  39.493  1.00 34.30           C  
ATOM   2215  N   ILE A 280     -10.009   3.192  42.820  1.00 27.92           N  
ATOM   2216  CA  ILE A 280     -10.304   3.084  44.223  1.00 28.12           C  
ATOM   2217  C   ILE A 280      -9.030   2.946  45.039  1.00 29.24           C  
ATOM   2218  O   ILE A 280      -8.872   3.683  46.014  1.00 29.74           O  
ATOM   2219  CB  ILE A 280     -11.234   1.908  44.534  1.00 28.16           C  
ATOM   2220  CG1 ILE A 280     -12.515   1.985  43.678  1.00 28.23           C  
ATOM   2221  CG2 ILE A 280     -11.560   1.923  46.026  1.00 26.82           C  
ATOM   2222  CD1 ILE A 280     -13.329   3.280  43.862  1.00 29.07           C  
ATOM   2223  N   GLU A 281      -8.117   2.037  44.652  1.00 29.72           N  
ATOM   2224  CA  GLU A 281      -6.883   1.866  45.430  1.00 30.90           C  
ATOM   2225  C   GLU A 281      -5.982   3.073  45.270  1.00 29.35           C  
ATOM   2226  O   GLU A 281      -5.377   3.513  46.236  1.00 30.05           O  
ATOM   2227  CB  GLU A 281      -6.118   0.554  45.085  1.00 33.62           C  
ATOM   2228  CG  GLU A 281      -5.694   0.364  43.628  1.00 38.71           C  
ATOM   2229  CD  GLU A 281      -5.131  -1.049  43.295  1.00 43.25           C  
ATOM   2230  OE1 GLU A 281      -5.333  -2.029  44.093  1.00 45.56           O  
ATOM   2231  OE2 GLU A 281      -4.495  -1.177  42.200  1.00 44.36           O1-
ATOM   2232  N   ALA A 282      -5.904   3.633  44.069  1.00 27.61           N  
ATOM   2233  CA  ALA A 282      -5.061   4.822  43.869  1.00 26.92           C  
ATOM   2234  C   ALA A 282      -5.532   5.996  44.784  1.00 26.13           C  
ATOM   2235  O   ALA A 282      -4.725   6.761  45.291  1.00 25.26           O  
ATOM   2236  CB  ALA A 282      -5.071   5.246  42.373  1.00 24.17           C  
ATOM   2237  N   ILE A 283      -6.838   6.117  45.011  1.00 26.85           N  
ATOM   2238  CA  ILE A 283      -7.339   7.186  45.863  1.00 27.41           C  
ATOM   2239  C   ILE A 283      -6.757   7.098  47.281  1.00 27.33           C  
ATOM   2240  O   ILE A 283      -6.552   8.110  47.929  1.00 26.82           O  
ATOM   2241  CB  ILE A 283      -8.872   7.171  45.953  1.00 27.82           C  
ATOM   2242  CG1 ILE A 283      -9.478   7.685  44.638  1.00 27.58           C  
ATOM   2243  CG2 ILE A 283      -9.323   8.034  47.117  1.00 26.61           C  
ATOM   2244  CD1 ILE A 283     -10.902   7.194  44.390  1.00 25.83           C  
ATOM   2245  N   VAL A 284      -6.515   5.890  47.762  1.00 27.82           N  
ATOM   2246  CA  VAL A 284      -5.929   5.713  49.084  1.00 28.88           C  
ATOM   2247  C   VAL A 284      -4.403   5.957  49.040  1.00 29.49           C  
ATOM   2248  O   VAL A 284      -3.866   6.685  49.883  1.00 29.83           O  
ATOM   2249  CB  VAL A 284      -6.186   4.277  49.644  1.00 30.05           C  
ATOM   2250  CG1 VAL A 284      -5.405   4.068  50.930  1.00 27.52           C  
ATOM   2251  CG2 VAL A 284      -7.689   4.058  49.901  1.00 29.39           C  
ATOM   2252  N   SER A 285      -3.700   5.367  48.074  1.00 28.91           N  
ATOM   2253  CA  SER A 285      -2.263   5.568  48.009  1.00 28.97           C  
ATOM   2254  C   SER A 285      -1.907   7.022  47.719  1.00 29.40           C  
ATOM   2255  O   SER A 285      -0.894   7.537  48.205  1.00 30.62           O  
ATOM   2256  CB  SER A 285      -1.630   4.646  46.967  1.00 29.55           C  
ATOM   2257  OG  SER A 285      -2.257   4.758  45.695  1.00 31.53           O  
ATOM   2258  N   SER A 286      -2.747   7.707  46.962  1.00 28.74           N  
ATOM   2259  CA  SER A 286      -2.467   9.099  46.616  1.00 27.80           C  
ATOM   2260  C   SER A 286      -2.220   9.948  47.856  1.00 27.76           C  
ATOM   2261  O   SER A 286      -1.302  10.786  47.892  1.00 27.08           O  
ATOM   2262  CB  SER A 286      -3.622   9.681  45.810  1.00 27.29           C  
ATOM   2263  OG  SER A 286      -3.291  10.977  45.361  1.00 27.00           O  
ATOM   2264  N   ASN A 287      -3.045   9.733  48.874  1.00 27.52           N  
ATOM   2265  CA  ASN A 287      -2.888  10.466  50.122  1.00 27.86           C  
ATOM   2266  C   ASN A 287      -1.494  10.224  50.723  1.00 27.93           C  
ATOM   2267  O   ASN A 287      -0.858  11.176  51.150  1.00 29.48           O  
ATOM   2268  CB  ASN A 287      -3.991  10.084  51.132  1.00 25.88           C  
ATOM   2269  CG  ASN A 287      -4.498  11.297  51.940  1.00 26.89           C  
ATOM   2270  ND2 ASN A 287      -5.068  11.041  53.123  1.00 23.86           N  
ATOM   2271  OD1 ASN A 287      -4.389  12.448  51.486  1.00 23.06           O  
ATOM   2272  N   ASN A 288      -1.017   8.976  50.751  1.00 28.41           N  
ATOM   2273  CA  ASN A 288       0.319   8.665  51.309  1.00 28.17           C  
ATOM   2274  C   ASN A 288       1.424   9.338  50.498  1.00 27.61           C  
ATOM   2275  O   ASN A 288       2.388   9.915  51.027  1.00 26.71           O  
ATOM   2276  CB  ASN A 288       0.580   7.149  51.307  1.00 30.74           C  
ATOM   2277  CG  ASN A 288      -0.330   6.385  52.275  1.00 33.89           C  
ATOM   2278  ND2 ASN A 288      -0.877   5.253  51.805  1.00 35.23           N  
ATOM   2279  OD1 ASN A 288      -0.530   6.795  53.436  1.00 35.63           O  
ATOM   2280  N   VAL A 289       1.283   9.237  49.190  1.00 26.31           N  
ATOM   2281  CA  VAL A 289       2.238   9.827  48.304  1.00 25.74           C  
ATOM   2282  C   VAL A 289       2.272  11.356  48.460  1.00 26.09           C  
ATOM   2283  O   VAL A 289       3.351  11.965  48.425  1.00 25.50           O  
ATOM   2284  CB  VAL A 289       1.913   9.395  46.884  1.00 25.82           C  
ATOM   2285  CG1 VAL A 289       2.648  10.263  45.857  1.00 24.70           C  
ATOM   2286  CG2 VAL A 289       2.307   7.919  46.751  1.00 24.74           C  
ATOM   2287  N   ARG A 290       1.101  11.975  48.651  1.00 25.54           N  
ATOM   2288  CA  ARG A 290       1.042  13.425  48.808  1.00 24.47           C  
ATOM   2289  C   ARG A 290       1.747  13.807  50.118  1.00 24.14           C  
ATOM   2290  O   ARG A 290       2.525  14.762  50.162  1.00 23.05           O  
ATOM   2291  CB  ARG A 290      -0.418  13.895  48.795  1.00 23.81           C  
ATOM   2292  CG  ARG A 290      -0.617  15.330  49.226  1.00 22.63           C  
ATOM   2293  CD  ARG A 290       0.061  16.333  48.321  1.00 22.90           C  
ATOM   2294  NE  ARG A 290      -0.498  17.669  48.542  1.00 22.26           N  
ATOM   2295  CZ  ARG A 290      -0.055  18.776  47.967  1.00 22.24           C  
ATOM   2296  NH1 ARG A 290       0.960  18.730  47.110  1.00 20.76           N1+
ATOM   2297  NH2 ARG A 290      -0.593  19.947  48.292  1.00 22.07           N  
ATOM   2298  N   LYS A 291       1.500  13.035  51.176  1.00 24.38           N  
ATOM   2299  CA  LYS A 291       2.139  13.282  52.479  1.00 24.39           C  
ATOM   2300  C   LYS A 291       3.664  13.198  52.411  1.00 25.29           C  
ATOM   2301  O   LYS A 291       4.362  14.062  52.931  1.00 25.18           O  
ATOM   2302  CB  LYS A 291       1.608  12.295  53.515  1.00 23.41           C  
ATOM   2303  CG  LYS A 291       0.212  12.632  53.959  1.00 25.25           C  
ATOM   2304  CD  LYS A 291      -0.520  11.516  54.661  1.00 26.20           C  
ATOM   2305  CE  LYS A 291      -1.931  11.984  55.009  1.00 25.69           C  
ATOM   2306  NZ  LYS A 291      -2.698  10.901  55.686  1.00 27.12           N1+
ATOM   2307  N   SER A 292       4.178  12.158  51.765  1.00 26.27           N  
ATOM   2308  CA  SER A 292       5.616  11.992  51.629  1.00 27.11           C  
ATOM   2309  C   SER A 292       6.206  13.141  50.867  1.00 26.96           C  
ATOM   2310  O   SER A 292       7.265  13.644  51.230  1.00 27.47           O  
ATOM   2311  CB  SER A 292       5.950  10.708  50.876  1.00 26.84           C  
ATOM   2312  OG  SER A 292       5.776   9.604  51.728  1.00 30.42           O  
ATOM   2313  N   TYR A 293       5.531  13.539  49.793  1.00 27.25           N  
ATOM   2314  CA  TYR A 293       6.021  14.642  48.970  1.00 27.84           C  
ATOM   2315  C   TYR A 293       6.128  15.935  49.777  1.00 28.49           C  
ATOM   2316  O   TYR A 293       7.115  16.652  49.689  1.00 28.05           O  
ATOM   2317  CB  TYR A 293       5.126  14.868  47.763  1.00 25.87           C  
ATOM   2318  CG  TYR A 293       5.561  16.067  46.971  1.00 26.44           C  
ATOM   2319  CD1 TYR A 293       6.653  16.004  46.116  1.00 25.72           C  
ATOM   2320  CD2 TYR A 293       4.891  17.282  47.096  1.00 26.49           C  
ATOM   2321  CE1 TYR A 293       7.079  17.140  45.395  1.00 27.21           C  
ATOM   2322  CE2 TYR A 293       5.304  18.406  46.395  1.00 27.20           C  
ATOM   2323  CZ  TYR A 293       6.393  18.335  45.549  1.00 27.61           C  
ATOM   2324  OH  TYR A 293       6.777  19.477  44.871  1.00 28.94           O  
ATOM   2325  N   ILE A 294       5.107  16.209  50.578  1.00 29.56           N  
ATOM   2326  CA  ILE A 294       5.110  17.396  51.412  1.00 30.33           C  
ATOM   2327  C   ILE A 294       6.275  17.353  52.407  1.00 30.60           C  
ATOM   2328  O   ILE A 294       7.019  18.320  52.542  1.00 31.13           O  
ATOM   2329  CB  ILE A 294       3.760  17.538  52.173  1.00 29.05           C  
ATOM   2330  CG1 ILE A 294       2.654  17.929  51.179  1.00 29.29           C  
ATOM   2331  CG2 ILE A 294       3.897  18.519  53.304  1.00 27.93           C  
ATOM   2332  CD1 ILE A 294       2.862  19.236  50.458  1.00 26.15           C  
ATOM   2333  N   ALA A 295       6.435  16.242  53.101  1.00 30.78           N  
ATOM   2334  CA  ALA A 295       7.528  16.125  54.063  1.00 32.67           C  
ATOM   2335  C   ALA A 295       8.883  16.401  53.410  1.00 33.65           C  
ATOM   2336  O   ALA A 295       9.723  17.096  53.977  1.00 33.04           O  
ATOM   2337  CB  ALA A 295       7.542  14.737  54.677  1.00 31.72           C  
ATOM   2338  N   LYS A 296       9.074  15.863  52.203  1.00 34.71           N  
ATOM   2339  CA  LYS A 296      10.330  16.011  51.493  1.00 35.02           C  
ATOM   2340  C   LYS A 296      10.568  17.467  51.125  1.00 34.40           C  
ATOM   2341  O   LYS A 296      11.681  17.966  51.275  1.00 34.54           O  
ATOM   2342  CB  LYS A 296      10.336  15.089  50.270  1.00 37.11           C  
ATOM   2343  CG  LYS A 296      11.672  14.924  49.565  1.00 40.15           C  
ATOM   2344  CD  LYS A 296      11.788  15.870  48.381  1.00 44.16           C  
ATOM   2345  CE  LYS A 296      10.553  15.774  47.442  1.00 46.80           C  
ATOM   2346  NZ  LYS A 296      10.536  16.838  46.371  1.00 48.15           N1+
ATOM   2347  N   GLN A 297       9.545  18.165  50.653  1.00 33.07           N  
ATOM   2348  CA  GLN A 297       9.729  19.582  50.339  1.00 32.69           C  
ATOM   2349  C   GLN A 297      10.199  20.355  51.602  1.00 32.86           C  
ATOM   2350  O   GLN A 297      11.051  21.241  51.521  1.00 32.86           O  
ATOM   2351  CB  GLN A 297       8.425  20.185  49.848  1.00 32.43           C  
ATOM   2352  CG  GLN A 297       7.995  19.698  48.518  1.00 31.35           C  
ATOM   2353  CD  GLN A 297       8.977  20.084  47.440  1.00 31.65           C  
ATOM   2354  NE2 GLN A 297       9.084  21.396  47.150  1.00 31.13           N  
ATOM   2355  OE1 GLN A 297       9.634  19.221  46.869  1.00 29.68           O  
ATOM   2356  N   ILE A 298       9.633  20.010  52.758  1.00 31.84           N  
ATOM   2357  CA  ILE A 298       9.979  20.640  54.021  1.00 31.39           C  
ATOM   2358  C   ILE A 298      11.418  20.309  54.360  1.00 32.40           C  
ATOM   2359  O   ILE A 298      12.187  21.165  54.780  1.00 33.22           O  
ATOM   2360  CB  ILE A 298       9.043  20.142  55.145  1.00 30.46           C  
ATOM   2361  CG1 ILE A 298       7.650  20.762  54.950  1.00 29.67           C  
ATOM   2362  CG2 ILE A 298       9.627  20.470  56.515  1.00 29.65           C  
ATOM   2363  CD1 ILE A 298       6.548  20.136  55.796  1.00 28.79           C  
ATOM   2364  N   ILE A 299      11.776  19.050  54.190  1.00 33.04           N  
ATOM   2365  CA  ILE A 299      13.128  18.637  54.449  1.00 34.50           C  
ATOM   2366  C   ILE A 299      14.113  19.445  53.607  1.00 36.06           C  
ATOM   2367  O   ILE A 299      15.151  19.831  54.106  1.00 36.24           O  
ATOM   2368  CB  ILE A 299      13.300  17.179  54.131  1.00 34.65           C  
ATOM   2369  CG1 ILE A 299      12.676  16.347  55.253  1.00 32.98           C  
ATOM   2370  CG2 ILE A 299      14.772  16.879  53.851  1.00 33.30           C  
ATOM   2371  CD1 ILE A 299      12.554  14.901  54.881  1.00 33.64           C  
ATOM   2372  N   ASN A 300      13.795  19.710  52.342  1.00 37.97           N  
ATOM   2373  CA  ASN A 300      14.712  20.477  51.504  1.00 40.47           C  
ATOM   2374  C   ASN A 300      14.763  21.945  51.875  1.00 42.97           C  
ATOM   2375  O   ASN A 300      15.817  22.569  51.748  1.00 44.21           O  
ATOM   2376  CB  ASN A 300      14.370  20.333  50.020  1.00 38.60           C  
ATOM   2377  CG  ASN A 300      14.524  18.913  49.534  1.00 37.71           C  
ATOM   2378  ND2 ASN A 300      13.879  18.601  48.419  1.00 39.43           N  
ATOM   2379  OD1 ASN A 300      15.217  18.109  50.144  1.00 34.69           O  
ATOM   2380  N   VAL A 301      13.642  22.512  52.316  1.00 45.09           N  
ATOM   2381  CA  VAL A 301      13.667  23.911  52.715  1.00 47.62           C  
ATOM   2382  C   VAL A 301      14.586  23.960  53.931  1.00 49.85           C  
ATOM   2383  O   VAL A 301      15.421  24.844  54.032  1.00 50.35           O  
ATOM   2384  CB  VAL A 301      12.279  24.457  53.114  1.00 46.64           C  
ATOM   2385  CG1 VAL A 301      12.437  25.818  53.744  1.00 47.25           C  
ATOM   2386  CG2 VAL A 301      11.392  24.583  51.906  1.00 46.04           C  
ATOM   2387  N   LEU A 302      14.451  22.981  54.828  1.00 52.24           N  
ATOM   2388  CA  LEU A 302      15.271  22.928  56.036  1.00 55.05           C  
ATOM   2389  C   LEU A 302      16.771  22.862  55.791  1.00 57.89           C  
ATOM   2390  O   LEU A 302      17.497  23.779  56.163  1.00 58.87           O  
ATOM   2391  CB  LEU A 302      14.891  21.734  56.909  1.00 53.99           C  
ATOM   2392  CG  LEU A 302      13.927  21.909  58.069  1.00 52.91           C  
ATOM   2393  CD1 LEU A 302      13.902  20.643  58.859  1.00 52.67           C  
ATOM   2394  CD2 LEU A 302      14.368  23.044  58.950  1.00 52.69           C  
ATOM   2395  N   LYS A 303      17.233  21.776  55.176  1.00 60.74           N  
ATOM   2396  CA  LYS A 303      18.654  21.581  54.937  1.00 63.91           C  
ATOM   2397  C   LYS A 303      19.339  22.774  54.302  1.00 65.80           C  
ATOM   2398  O   LYS A 303      20.540  22.966  54.485  1.00 66.61           O  
ATOM   2399  CB  LYS A 303      18.892  20.332  54.095  1.00 64.90           C  
ATOM   2400  CG  LYS A 303      18.619  20.474  52.611  1.00 66.68           C  
ATOM   2401  CD  LYS A 303      18.823  19.114  51.928  1.00 68.32           C  
ATOM   2402  CE  LYS A 303      18.603  19.169  50.415  1.00 69.15           C  
ATOM   2403  NZ  LYS A 303      18.693  17.814  49.784  1.00 68.81           N1+
ATOM   2404  N   GLU A 304      18.586  23.580  53.562  1.00 67.53           N  
ATOM   2405  CA  GLU A 304      19.147  24.774  52.934  1.00 69.16           C  
ATOM   2406  C   GLU A 304      19.215  25.939  53.924  1.00 69.30           C  
ATOM   2407  O   GLU A 304      19.100  27.101  53.541  1.00 69.40           O  
ATOM   2408  CB  GLU A 304      18.291  25.199  51.752  1.00 71.08           C  
ATOM   2409  CG  GLU A 304      18.718  24.663  50.411  1.00 73.59           C  
ATOM   2410  CD  GLU A 304      17.720  25.045  49.342  1.00 75.47           C  
ATOM   2411  OE1 GLU A 304      17.379  26.252  49.251  1.00 75.94           O  
ATOM   2412  OE2 GLU A 304      17.268  24.139  48.603  1.00 76.73           O1-
ATOM   2413  N   GLN A 305      19.397  25.626  55.199  1.00 69.18           N  
ATOM   2414  CA  GLN A 305      19.470  26.649  56.225  1.00 68.41           C  
ATOM   2415  C   GLN A 305      20.663  26.446  57.120  1.00 67.44           C  
ATOM   2416  O   GLN A 305      20.925  25.344  57.581  1.00 67.47           O  
ATOM   2417  CB  GLN A 305      18.204  26.641  57.059  1.00 69.60           C  
ATOM   2418  CG  GLN A 305      17.227  27.684  56.619  1.00 70.84           C  
ATOM   2419  CD  GLN A 305      15.863  27.442  57.173  1.00 71.50           C  
ATOM   2420  NE2 GLN A 305      14.867  27.414  56.288  1.00 72.01           N  
ATOM   2421  OE1 GLN A 305      15.690  27.281  58.385  1.00 71.40           O  
ATOM   2422  N   GLU A 306      21.384  27.527  57.368  1.00 65.99           N  
ATOM   2423  CA  GLU A 306      22.566  27.466  58.196  1.00 64.40           C  
ATOM   2424  C   GLU A 306      22.197  27.768  59.624  1.00 62.23           C  
ATOM   2425  O   GLU A 306      22.066  28.922  60.025  1.00 62.83           O  
ATOM   2426  CB  GLU A 306      23.601  28.451  57.677  1.00 65.84           C  
ATOM   2427  CG  GLU A 306      24.134  28.038  56.333  1.00 69.01           C  
ATOM   2428  CD  GLU A 306      24.666  29.203  55.527  1.00 71.18           C  
ATOM   2429  OE1 GLU A 306      25.490  29.985  56.064  1.00 72.60           O  
ATOM   2430  OE2 GLU A 306      24.264  29.325  54.347  1.00 72.33           O1-
ATOM   2431  N   SER A 307      22.020  26.711  60.392  1.00 58.93           N  
ATOM   2432  CA  SER A 307      21.660  26.853  61.776  1.00 56.14           C  
ATOM   2433  C   SER A 307      22.154  25.606  62.498  1.00 54.65           C  
ATOM   2434  O   SER A 307      22.043  24.495  61.985  1.00 53.89           O  
ATOM   2435  CB  SER A 307      20.151  26.984  61.881  1.00 55.29           C  
ATOM   2436  OG  SER A 307      19.786  27.339  63.189  1.00 54.84           O  
ATOM   2437  N   PRO A 308      22.750  25.776  63.687  1.00 53.81           N  
ATOM   2438  CA  PRO A 308      23.227  24.584  64.389  1.00 53.03           C  
ATOM   2439  C   PRO A 308      22.112  23.562  64.540  1.00 52.72           C  
ATOM   2440  O   PRO A 308      22.323  22.371  64.310  1.00 53.18           O  
ATOM   2441  CB  PRO A 308      23.736  25.139  65.722  1.00 52.91           C  
ATOM   2442  CG  PRO A 308      23.110  26.484  65.835  1.00 52.53           C  
ATOM   2443  CD  PRO A 308      23.079  26.995  64.434  1.00 52.84           C  
ATOM   2444  N   VAL A 309      20.921  24.030  64.906  1.00 52.07           N  
ATOM   2445  CA  VAL A 309      19.778  23.132  65.053  1.00 51.16           C  
ATOM   2446  C   VAL A 309      18.721  23.472  64.024  1.00 50.06           C  
ATOM   2447  O   VAL A 309      18.574  24.616  63.621  1.00 51.11           O  
ATOM   2448  CB  VAL A 309      19.111  23.241  66.432  1.00 51.49           C  
ATOM   2449  CG1 VAL A 309      18.111  22.097  66.594  1.00 51.17           C  
ATOM   2450  CG2 VAL A 309      20.158  23.210  67.535  1.00 51.50           C  
ATOM   2451  N   LYS A 310      17.983  22.481  63.585  1.00 48.64           N  
ATOM   2452  CA  LYS A 310      16.950  22.754  62.624  1.00 47.77           C  
ATOM   2453  C   LYS A 310      15.649  22.526  63.352  1.00 46.33           C  
ATOM   2454  O   LYS A 310      15.385  21.425  63.815  1.00 46.29           O  
ATOM   2455  CB  LYS A 310      17.088  21.811  61.442  1.00 49.99           C  
ATOM   2456  CG  LYS A 310      18.373  21.998  60.657  1.00 50.26           C  
ATOM   2457  CD  LYS A 310      18.374  23.331  59.929  1.00 50.66           C  
ATOM   2458  CE  LYS A 310      19.736  23.584  59.298  1.00 51.44           C  
ATOM   2459  NZ  LYS A 310      20.187  22.481  58.392  1.00 51.04           N1+
ATOM   2460  N   VAL A 311      14.848  23.575  63.477  1.00 44.66           N  
ATOM   2461  CA  VAL A 311      13.574  23.460  64.176  1.00 43.73           C  
ATOM   2462  C   VAL A 311      12.394  23.692  63.250  1.00 42.89           C  
ATOM   2463  O   VAL A 311      12.338  24.691  62.541  1.00 42.99           O  
ATOM   2464  CB  VAL A 311      13.467  24.490  65.355  1.00 43.27           C  
ATOM   2465  CG1 VAL A 311      12.113  24.364  66.047  1.00 42.12           C  
ATOM   2466  CG2 VAL A 311      14.592  24.265  66.349  1.00 41.96           C  
ATOM   2467  N   VAL A 312      11.450  22.761  63.253  1.00 42.34           N  
ATOM   2468  CA  VAL A 312      10.251  22.911  62.437  1.00 40.81           C  
ATOM   2469  C   VAL A 312       9.118  23.229  63.383  1.00 39.36           C  
ATOM   2470  O   VAL A 312       8.805  22.420  64.259  1.00 39.50           O  
ATOM   2471  CB  VAL A 312       9.854  21.625  61.705  1.00 40.89           C  
ATOM   2472  CG1 VAL A 312       8.438  21.785  61.121  1.00 40.22           C  
ATOM   2473  CG2 VAL A 312      10.838  21.341  60.598  1.00 41.85           C  
ATOM   2474  N   GLY A 313       8.528  24.407  63.208  1.00 37.57           N  
ATOM   2475  CA  GLY A 313       7.400  24.826  64.020  1.00 36.00           C  
ATOM   2476  C   GLY A 313       6.094  24.430  63.327  1.00 35.43           C  
ATOM   2477  O   GLY A 313       5.772  24.943  62.246  1.00 35.41           O  
ATOM   2478  N   VAL A 314       5.354  23.492  63.914  1.00 34.20           N  
ATOM   2479  CA  VAL A 314       4.081  23.075  63.321  1.00 33.26           C  
ATOM   2480  C   VAL A 314       2.926  23.949  63.874  1.00 33.28           C  
ATOM   2481  O   VAL A 314       2.579  23.907  65.077  1.00 32.08           O  
ATOM   2482  CB  VAL A 314       3.770  21.574  63.582  1.00 32.78           C  
ATOM   2483  CG1 VAL A 314       2.399  21.226  62.984  1.00 33.89           C  
ATOM   2484  CG2 VAL A 314       4.824  20.679  62.928  1.00 32.86           C  
ATOM   2485  N   TYR A 315       2.356  24.771  63.000  1.00 32.89           N  
ATOM   2486  CA  TYR A 315       1.259  25.643  63.402  1.00 33.39           C  
ATOM   2487  C   TYR A 315      -0.071  24.903  63.212  1.00 33.01           C  
ATOM   2488  O   TYR A 315      -0.490  24.694  62.092  1.00 33.32           O  
ATOM   2489  CB  TYR A 315       1.302  26.917  62.565  1.00 34.55           C  
ATOM   2490  CG  TYR A 315       0.226  27.909  62.890  1.00 36.20           C  
ATOM   2491  CD1 TYR A 315       0.234  28.611  64.093  1.00 36.63           C  
ATOM   2492  CD2 TYR A 315      -0.811  28.149  61.986  1.00 36.51           C  
ATOM   2493  CE1 TYR A 315      -0.761  29.531  64.389  1.00 36.97           C  
ATOM   2494  CE2 TYR A 315      -1.812  29.056  62.266  1.00 37.28           C  
ATOM   2495  CZ  TYR A 315      -1.785  29.749  63.466  1.00 37.95           C  
ATOM   2496  OH  TYR A 315      -2.783  30.658  63.727  1.00 38.51           O  
ATOM   2497  N   ARG A 316      -0.690  24.494  64.324  1.00 32.39           N  
ATOM   2498  CA  ARG A 316      -1.973  23.764  64.376  1.00 32.98           C  
ATOM   2499  C   ARG A 316      -1.926  22.275  63.977  1.00 32.87           C  
ATOM   2500  O   ARG A 316      -1.135  21.861  63.127  1.00 32.08           O  
ATOM   2501  CB  ARG A 316      -3.067  24.452  63.524  1.00 32.67           C  
ATOM   2502  CG  ARG A 316      -3.272  25.952  63.759  1.00 32.32           C  
ATOM   2503  CD  ARG A 316      -3.280  26.296  65.249  1.00 32.79           C  
ATOM   2504  NE  ARG A 316      -4.325  25.619  66.020  1.00 32.36           N  
ATOM   2505  CZ  ARG A 316      -5.585  26.045  66.142  1.00 32.62           C  
ATOM   2506  NH1 ARG A 316      -5.996  27.161  65.541  1.00 31.06           N1+
ATOM   2507  NH2 ARG A 316      -6.432  25.358  66.892  1.00 31.98           N  
ATOM   2508  N   LEU A 317      -2.786  21.485  64.617  1.00 32.59           N  
ATOM   2509  CA  LEU A 317      -2.920  20.063  64.330  1.00 32.20           C  
ATOM   2510  C   LEU A 317      -4.361  19.753  63.895  1.00 32.70           C  
ATOM   2511  O   LEU A 317      -4.681  18.610  63.563  1.00 33.41           O  
ATOM   2512  CB  LEU A 317      -2.589  19.221  65.566  1.00 33.53           C  
ATOM   2513  CG  LEU A 317      -1.148  19.269  66.098  1.00 34.69           C  
ATOM   2514  CD1 LEU A 317      -1.042  18.357  67.336  1.00 35.05           C  
ATOM   2515  CD2 LEU A 317      -0.179  18.846  64.991  1.00 33.24           C  
ATOM   2516  N   ILE A 318      -5.238  20.756  63.926  1.00 32.22           N  
ATOM   2517  CA  ILE A 318      -6.628  20.549  63.533  1.00 32.19           C  
ATOM   2518  C   ILE A 318      -6.716  19.967  62.110  1.00 31.67           C  
ATOM   2519  O   ILE A 318      -5.959  20.365  61.212  1.00 30.12           O  
ATOM   2520  CB  ILE A 318      -7.452  21.862  63.685  1.00 31.43           C  
ATOM   2521  CG1 ILE A 318      -6.848  22.998  62.878  1.00 29.73           C  
ATOM   2522  CG2 ILE A 318      -7.519  22.236  65.157  1.00 31.61           C  
ATOM   2523  CD1 ILE A 318      -7.712  24.269  62.911  1.00 27.72           C  
ATOM   2524  N   MET A 319      -7.625  19.005  61.923  1.00 31.35           N  
ATOM   2525  CA  MET A 319      -7.727  18.304  60.650  1.00 30.57           C  
ATOM   2526  C   MET A 319      -8.292  19.051  59.427  1.00 30.47           C  
ATOM   2527  O   MET A 319      -8.120  18.602  58.304  1.00 30.60           O  
ATOM   2528  CB  MET A 319      -8.440  16.974  60.890  1.00 31.79           C  
ATOM   2529  CG  MET A 319      -9.904  17.082  61.269  1.00 33.63           C  
ATOM   2530  SD  MET A 319     -10.910  17.182  59.761  1.00 36.36           S  
ATOM   2531  CE  MET A 319     -12.559  16.838  60.500  1.00 35.19           C  
ATOM   2532  N   LYS A 320      -8.941  20.192  59.644  1.00 30.29           N  
ATOM   2533  CA  LYS A 320      -9.475  21.020  58.564  1.00 30.17           C  
ATOM   2534  C   LYS A 320      -9.753  22.410  59.129  1.00 31.78           C  
ATOM   2535  O   LYS A 320      -9.665  22.621  60.349  1.00 31.58           O  
ATOM   2536  CB  LYS A 320     -10.774  20.449  58.016  1.00 29.06           C  
ATOM   2537  CG  LYS A 320     -11.962  20.539  58.976  1.00 28.45           C  
ATOM   2538  CD  LYS A 320     -13.275  20.133  58.276  1.00 26.82           C  
ATOM   2539  CE  LYS A 320     -14.472  20.246  59.202  1.00 25.89           C  
ATOM   2540  NZ  LYS A 320     -15.718  19.883  58.486  1.00 23.81           N1+
ATOM   2541  N   SER A 321     -10.080  23.359  58.257  1.00 32.58           N  
ATOM   2542  CA  SER A 321     -10.375  24.718  58.710  1.00 35.20           C  
ATOM   2543  C   SER A 321     -11.497  24.674  59.747  1.00 37.17           C  
ATOM   2544  O   SER A 321     -12.484  23.961  59.567  1.00 37.21           O  
ATOM   2545  CB  SER A 321     -10.837  25.587  57.538  1.00 35.10           C  
ATOM   2546  OG  SER A 321      -9.943  25.505  56.442  1.00 36.19           O  
ATOM   2547  N   ASN A 322     -11.342  25.420  60.836  1.00 39.53           N  
ATOM   2548  CA  ASN A 322     -12.361  25.487  61.885  1.00 42.49           C  
ATOM   2549  C   ASN A 322     -12.638  24.206  62.648  1.00 42.67           C  
ATOM   2550  O   ASN A 322     -13.595  24.139  63.407  1.00 43.40           O  
ATOM   2551  CB  ASN A 322     -13.690  25.984  61.313  1.00 45.15           C  
ATOM   2552  CG  ASN A 322     -13.535  27.257  60.504  1.00 48.43           C  
ATOM   2553  ND2 ASN A 322     -14.027  27.237  59.256  1.00 49.58           N  
ATOM   2554  OD1 ASN A 322     -12.975  28.253  60.989  1.00 50.14           O  
ATOM   2555  N   SER A 323     -11.830  23.180  62.461  1.00 42.57           N  
ATOM   2556  CA  SER A 323     -12.077  21.954  63.194  1.00 42.16           C  
ATOM   2557  C   SER A 323     -11.669  22.080  64.683  1.00 42.41           C  
ATOM   2558  O   SER A 323     -10.925  22.989  65.079  1.00 40.44           O  
ATOM   2559  CB  SER A 323     -11.325  20.798  62.539  1.00 42.37           C  
ATOM   2560  OG  SER A 323     -11.436  19.622  63.319  1.00 41.46           O  
ATOM   2561  N   ASP A 324     -12.181  21.152  65.493  1.00 42.39           N  
ATOM   2562  CA  ASP A 324     -11.882  21.112  66.921  1.00 42.39           C  
ATOM   2563  C   ASP A 324     -11.272  19.754  67.325  1.00 41.32           C  
ATOM   2564  O   ASP A 324     -11.286  19.372  68.505  1.00 41.59           O  
ATOM   2565  CB  ASP A 324     -13.156  21.396  67.742  1.00 43.29           C  
ATOM   2566  CG  ASP A 324     -14.125  20.222  67.771  1.00 44.78           C  
ATOM   2567  OD1 ASP A 324     -14.186  19.447  66.779  1.00 45.99           O  
ATOM   2568  OD2 ASP A 324     -14.850  20.089  68.791  1.00 46.18           O1-
ATOM   2569  N   ASN A 325     -10.785  19.002  66.345  1.00 39.56           N  
ATOM   2570  CA  ASN A 325     -10.120  17.740  66.646  1.00 38.70           C  
ATOM   2571  C   ASN A 325      -9.013  17.563  65.631  1.00 37.39           C  
ATOM   2572  O   ASN A 325      -8.892  18.353  64.681  1.00 37.48           O  
ATOM   2573  CB  ASN A 325     -11.096  16.531  66.650  1.00 38.79           C  
ATOM   2574  CG  ASN A 325     -11.773  16.306  65.322  1.00 39.13           C  
ATOM   2575  ND2 ASN A 325     -13.095  16.371  65.322  1.00 40.53           N  
ATOM   2576  OD1 ASN A 325     -11.126  16.060  64.309  1.00 40.38           O  
ATOM   2577  N   PHE A 326      -8.201  16.536  65.828  1.00 36.67           N  
ATOM   2578  CA  PHE A 326      -7.091  16.278  64.940  1.00 36.05           C  
ATOM   2579  C   PHE A 326      -7.160  14.878  64.359  1.00 36.80           C  
ATOM   2580  O   PHE A 326      -6.131  14.341  63.898  1.00 35.87           O  
ATOM   2581  CB  PHE A 326      -5.782  16.412  65.692  1.00 35.16           C  
ATOM   2582  CG  PHE A 326      -5.871  17.246  66.937  1.00 34.42           C  
ATOM   2583  CD1 PHE A 326      -5.933  18.630  66.863  1.00 32.52           C  
ATOM   2584  CD2 PHE A 326      -5.879  16.639  68.189  1.00 33.80           C  
ATOM   2585  CE1 PHE A 326      -5.997  19.387  68.008  1.00 32.80           C  
ATOM   2586  CE2 PHE A 326      -5.945  17.403  69.345  1.00 33.03           C  
ATOM   2587  CZ  PHE A 326      -6.004  18.777  69.253  1.00 32.44           C  
ATOM   2588  N   ARG A 327      -8.351  14.274  64.379  1.00 36.68           N  
ATOM   2589  CA  ARG A 327      -8.491  12.918  63.824  1.00 37.63           C  
ATOM   2590  C   ARG A 327      -7.955  12.787  62.390  1.00 36.84           C  
ATOM   2591  O   ARG A 327      -8.376  13.512  61.482  1.00 35.52           O  
ATOM   2592  CB  ARG A 327      -9.949  12.461  63.912  1.00 38.87           C  
ATOM   2593  CG  ARG A 327     -10.340  12.111  65.358  1.00 40.45           C  
ATOM   2594  CD  ARG A 327     -11.662  11.369  65.447  1.00 40.86           C  
ATOM   2595  NE  ARG A 327     -12.765  12.205  65.004  1.00 41.37           N  
ATOM   2596  CZ  ARG A 327     -14.039  11.849  65.073  1.00 42.01           C  
ATOM   2597  NH1 ARG A 327     -14.380  10.672  65.574  1.00 42.03           N1+
ATOM   2598  NH2 ARG A 327     -14.973  12.666  64.624  1.00 42.87           N  
ATOM   2599  N   GLU A 328      -7.005  11.870  62.202  1.00 36.53           N  
ATOM   2600  CA  GLU A 328      -6.382  11.663  60.893  1.00 35.82           C  
ATOM   2601  C   GLU A 328      -5.851  12.968  60.271  1.00 34.09           C  
ATOM   2602  O   GLU A 328      -5.789  13.083  59.052  1.00 32.82           O  
ATOM   2603  CB  GLU A 328      -7.378  11.044  59.906  1.00 38.40           C  
ATOM   2604  CG  GLU A 328      -8.062   9.754  60.355  1.00 40.46           C  
ATOM   2605  CD  GLU A 328      -7.087   8.601  60.462  1.00 44.18           C  
ATOM   2606  OE1 GLU A 328      -6.023   8.652  59.787  1.00 44.61           O  
ATOM   2607  OE2 GLU A 328      -7.389   7.643  61.210  1.00 44.75           O1-
ATOM   2608  N   SER A 329      -5.480  13.947  61.094  1.00 32.89           N  
ATOM   2609  CA  SER A 329      -4.955  15.204  60.566  1.00 32.10           C  
ATOM   2610  C   SER A 329      -3.727  14.898  59.680  1.00 32.29           C  
ATOM   2611  O   SER A 329      -2.789  14.261  60.131  1.00 32.48           O  
ATOM   2612  CB  SER A 329      -4.558  16.123  61.714  1.00 31.88           C  
ATOM   2613  OG  SER A 329      -4.238  17.426  61.235  1.00 33.59           O  
ATOM   2614  N   ALA A 330      -3.723  15.354  58.431  1.00 31.34           N  
ATOM   2615  CA  ALA A 330      -2.619  15.043  57.539  1.00 31.10           C  
ATOM   2616  C   ALA A 330      -1.252  15.538  57.998  1.00 31.86           C  
ATOM   2617  O   ALA A 330      -0.234  14.937  57.659  1.00 31.95           O  
ATOM   2618  CB  ALA A 330      -2.907  15.581  56.144  1.00 29.39           C  
ATOM   2619  N   ILE A 331      -1.221  16.638  58.746  1.00 31.33           N  
ATOM   2620  CA  ILE A 331       0.041  17.187  59.170  1.00 31.38           C  
ATOM   2621  C   ILE A 331       0.683  16.262  60.182  1.00 31.95           C  
ATOM   2622  O   ILE A 331       1.879  16.330  60.405  1.00 31.94           O  
ATOM   2623  CB  ILE A 331      -0.137  18.621  59.748  1.00 31.33           C  
ATOM   2624  CG1 ILE A 331       1.176  19.376  59.620  1.00 29.89           C  
ATOM   2625  CG2 ILE A 331      -0.626  18.568  61.210  1.00 31.14           C  
ATOM   2626  CD1 ILE A 331       1.034  20.858  59.722  1.00 29.88           C  
ATOM   2627  N   LYS A 332      -0.103  15.379  60.782  1.00 31.89           N  
ATOM   2628  CA  LYS A 332       0.472  14.457  61.742  1.00 33.52           C  
ATOM   2629  C   LYS A 332       1.336  13.414  61.045  1.00 33.98           C  
ATOM   2630  O   LYS A 332       2.368  12.997  61.571  1.00 33.09           O  
ATOM   2631  CB  LYS A 332      -0.601  13.740  62.529  1.00 33.57           C  
ATOM   2632  CG  LYS A 332      -1.232  14.529  63.630  1.00 35.49           C  
ATOM   2633  CD  LYS A 332      -2.300  13.617  64.200  1.00 39.05           C  
ATOM   2634  CE  LYS A 332      -3.044  14.171  65.377  1.00 39.39           C  
ATOM   2635  NZ  LYS A 332      -3.923  13.068  65.866  1.00 41.54           N1+
ATOM   2636  N   ASP A 333       0.919  12.972  59.865  1.00 34.64           N  
ATOM   2637  CA  ASP A 333       1.724  11.981  59.151  1.00 33.83           C  
ATOM   2638  C   ASP A 333       2.989  12.685  58.656  1.00 32.85           C  
ATOM   2639  O   ASP A 333       4.064  12.107  58.618  1.00 30.86           O  
ATOM   2640  CB  ASP A 333       0.934  11.379  57.963  1.00 35.79           C  
ATOM   2641  CG  ASP A 333      -0.287  10.569  58.420  1.00 37.20           C  
ATOM   2642  OD1 ASP A 333      -0.139   9.816  59.396  1.00 36.25           O  
ATOM   2643  OD2 ASP A 333      -1.382  10.679  57.809  1.00 37.90           O1-
ATOM   2644  N   VAL A 334       2.854  13.951  58.290  1.00 32.17           N  
ATOM   2645  CA  VAL A 334       4.003  14.682  57.814  1.00 32.63           C  
ATOM   2646  C   VAL A 334       5.001  14.798  58.951  1.00 33.70           C  
ATOM   2647  O   VAL A 334       6.191  14.607  58.758  1.00 33.26           O  
ATOM   2648  CB  VAL A 334       3.588  16.062  57.308  1.00 31.99           C  
ATOM   2649  CG1 VAL A 334       4.800  16.913  57.034  1.00 32.84           C  
ATOM   2650  CG2 VAL A 334       2.783  15.900  56.036  1.00 31.22           C  
ATOM   2651  N   ILE A 335       4.501  15.107  60.143  1.00 35.31           N  
ATOM   2652  CA  ILE A 335       5.338  15.232  61.331  1.00 36.61           C  
ATOM   2653  C   ILE A 335       6.088  13.911  61.558  1.00 37.67           C  
ATOM   2654  O   ILE A 335       7.301  13.896  61.769  1.00 38.16           O  
ATOM   2655  CB  ILE A 335       4.475  15.551  62.569  1.00 36.56           C  
ATOM   2656  CG1 ILE A 335       3.959  16.980  62.483  1.00 36.05           C  
ATOM   2657  CG2 ILE A 335       5.268  15.314  63.853  1.00 37.52           C  
ATOM   2658  CD1 ILE A 335       3.039  17.339  63.620  1.00 35.89           C  
ATOM   2659  N   ASP A 336       5.363  12.803  61.516  1.00 38.19           N  
ATOM   2660  CA  ASP A 336       5.980  11.511  61.703  1.00 39.30           C  
ATOM   2661  C   ASP A 336       7.193  11.314  60.787  1.00 40.26           C  
ATOM   2662  O   ASP A 336       8.269  10.924  61.249  1.00 41.44           O  
ATOM   2663  CB  ASP A 336       4.973  10.399  61.421  1.00 39.75           C  
ATOM   2664  CG  ASP A 336       4.056  10.128  62.587  1.00 40.59           C  
ATOM   2665  OD1 ASP A 336       4.349  10.609  63.704  1.00 41.16           O  
ATOM   2666  OD2 ASP A 336       3.047   9.414  62.385  1.00 41.30           O1-
ATOM   2667  N   ILE A 337       7.007  11.545  59.488  1.00 40.03           N  
ATOM   2668  CA  ILE A 337       8.078  11.374  58.536  1.00 40.30           C  
ATOM   2669  C   ILE A 337       9.227  12.287  58.922  1.00 41.75           C  
ATOM   2670  O   ILE A 337      10.372  11.887  58.877  1.00 42.84           O  
ATOM   2671  CB  ILE A 337       7.633  11.721  57.107  1.00 39.98           C  
ATOM   2672  CG1 ILE A 337       6.510  10.783  56.676  1.00 40.07           C  
ATOM   2673  CG2 ILE A 337       8.828  11.595  56.132  1.00 39.50           C  
ATOM   2674  CD1 ILE A 337       5.945  11.086  55.296  1.00 39.82           C  
ATOM   2675  N   LEU A 338       8.925  13.516  59.305  1.00 42.62           N  
ATOM   2676  CA  LEU A 338       9.982  14.434  59.668  1.00 44.17           C  
ATOM   2677  C   LEU A 338      10.773  13.898  60.852  1.00 46.06           C  
ATOM   2678  O   LEU A 338      11.997  14.027  60.896  1.00 45.61           O  
ATOM   2679  CB  LEU A 338       9.409  15.821  59.978  1.00 41.84           C  
ATOM   2680  CG  LEU A 338       8.821  16.558  58.768  1.00 40.76           C  
ATOM   2681  CD1 LEU A 338       8.415  17.960  59.206  1.00 39.24           C  
ATOM   2682  CD2 LEU A 338       9.833  16.616  57.617  1.00 37.69           C  
ATOM   2683  N   LYS A 339      10.078  13.290  61.807  1.00 48.17           N  
ATOM   2684  CA  LYS A 339      10.742  12.740  62.974  1.00 50.76           C  
ATOM   2685  C   LYS A 339      11.711  11.614  62.584  1.00 52.50           C  
ATOM   2686  O   LYS A 339      12.708  11.376  63.257  1.00 52.03           O  
ATOM   2687  CB  LYS A 339       9.702  12.226  63.956  1.00 50.43           C  
ATOM   2688  CG  LYS A 339       9.157  13.286  64.889  1.00 50.44           C  
ATOM   2689  CD  LYS A 339       8.001  12.703  65.670  1.00 49.82           C  
ATOM   2690  CE  LYS A 339       7.500  13.634  66.734  1.00 49.71           C  
ATOM   2691  NZ  LYS A 339       6.380  12.951  67.423  1.00 49.20           N1+
ATOM   2692  N   SER A 340      11.404  10.934  61.484  1.00 54.59           N  
ATOM   2693  CA  SER A 340      12.233   9.849  60.962  1.00 56.15           C  
ATOM   2694  C   SER A 340      13.612  10.388  60.620  1.00 57.80           C  
ATOM   2695  O   SER A 340      14.509   9.634  60.225  1.00 58.83           O  
ATOM   2696  CB  SER A 340      11.600   9.261  59.687  1.00 56.35           C  
ATOM   2697  OG  SER A 340      12.526   9.213  58.606  1.00 56.10           O  
ATOM   2698  N   LYS A 341      13.760  11.703  60.731  1.00 58.38           N  
ATOM   2699  CA  LYS A 341      15.013  12.360  60.432  1.00 58.93           C  
ATOM   2700  C   LYS A 341      15.445  13.022  61.710  1.00 59.19           C  
ATOM   2701  O   LYS A 341      14.905  12.733  62.772  1.00 59.48           O  
ATOM   2702  CB  LYS A 341      14.822  13.401  59.325  1.00 59.31           C  
ATOM   2703  CG  LYS A 341      14.201  12.860  58.045  1.00 59.78           C  
ATOM   2704  CD  LYS A 341      14.823  11.537  57.622  1.00 60.58           C  
ATOM   2705  CE  LYS A 341      14.521  11.234  56.167  1.00 60.76           C  
ATOM   2706  NZ  LYS A 341      15.151  12.282  55.296  1.00 60.72           N1+
ATOM   2707  N   ASP A 342      16.421  13.906  61.633  1.00 59.43           N  
ATOM   2708  CA  ASP A 342      16.855  14.556  62.849  1.00 60.60           C  
ATOM   2709  C   ASP A 342      16.390  16.002  62.856  1.00 60.02           C  
ATOM   2710  O   ASP A 342      17.199  16.931  62.707  1.00 60.90           O  
ATOM   2711  CB  ASP A 342      18.373  14.473  62.979  1.00 63.23           C  
ATOM   2712  CG  ASP A 342      18.829  14.588  64.420  1.00 65.61           C  
ATOM   2713  OD1 ASP A 342      18.017  14.237  65.318  1.00 65.78           O  
ATOM   2714  OD2 ASP A 342      19.995  15.010  64.644  1.00 66.68           O1-
ATOM   2715  N   ILE A 343      15.083  16.190  63.030  1.00 57.25           N  
ATOM   2716  CA  ILE A 343      14.505  17.521  63.033  1.00 54.03           C  
ATOM   2717  C   ILE A 343      13.734  17.779  64.318  1.00 52.00           C  
ATOM   2718  O   ILE A 343      12.811  17.044  64.642  1.00 51.85           O  
ATOM   2719  CB  ILE A 343      13.565  17.675  61.845  1.00 54.04           C  
ATOM   2720  CG1 ILE A 343      14.347  17.456  60.550  1.00 53.34           C  
ATOM   2721  CG2 ILE A 343      12.909  19.029  61.888  1.00 53.69           C  
ATOM   2722  CD1 ILE A 343      13.499  17.450  59.308  1.00 53.40           C  
ATOM   2723  N   LYS A 344      14.115  18.809  65.058  1.00 50.01           N  
ATOM   2724  CA  LYS A 344      13.397  19.098  66.287  1.00 48.97           C  
ATOM   2725  C   LYS A 344      12.035  19.616  65.843  1.00 47.66           C  
ATOM   2726  O   LYS A 344      11.944  20.470  64.958  1.00 47.39           O  
ATOM   2727  CB  LYS A 344      14.118  20.160  67.130  1.00 48.95           C  
ATOM   2728  CG  LYS A 344      13.381  20.540  68.438  1.00 48.50           C  
ATOM   2729  CD  LYS A 344      13.932  21.855  68.997  1.00 49.55           C  
ATOM   2730  CE  LYS A 344      13.170  22.366  70.228  1.00 50.14           C  
ATOM   2731  NZ  LYS A 344      13.308  23.865  70.411  1.00 49.50           N1+
ATOM   2732  N   ILE A 345      10.985  19.083  66.449  1.00 45.90           N  
ATOM   2733  CA  ILE A 345       9.629  19.479  66.101  1.00 44.31           C  
ATOM   2734  C   ILE A 345       8.991  20.197  67.278  1.00 43.24           C  
ATOM   2735  O   ILE A 345       8.974  19.672  68.390  1.00 43.01           O  
ATOM   2736  CB  ILE A 345       8.719  18.221  65.772  1.00 44.07           C  
ATOM   2737  CG1 ILE A 345       9.347  17.334  64.690  1.00 43.58           C  
ATOM   2738  CG2 ILE A 345       7.342  18.675  65.306  1.00 44.99           C  
ATOM   2739  CD1 ILE A 345       9.363  17.933  63.300  1.00 44.24           C  
ATOM   2740  N   ILE A 346       8.509  21.415  67.051  1.00 42.02           N  
ATOM   2741  CA  ILE A 346       7.767  22.121  68.091  1.00 40.31           C  
ATOM   2742  C   ILE A 346       6.368  22.305  67.462  1.00 39.96           C  
ATOM   2743  O   ILE A 346       6.240  22.545  66.251  1.00 39.10           O  
ATOM   2744  CB  ILE A 346       8.374  23.501  68.494  1.00 39.75           C  
ATOM   2745  CG1 ILE A 346       8.437  24.431  67.295  1.00 39.60           C  
ATOM   2746  CG2 ILE A 346       9.743  23.306  69.154  1.00 39.66           C  
ATOM   2747  CD1 ILE A 346       9.075  25.768  67.616  1.00 40.64           C  
ATOM   2748  N   ILE A 347       5.331  22.148  68.280  1.00 38.88           N  
ATOM   2749  CA  ILE A 347       3.949  22.255  67.827  1.00 38.61           C  
ATOM   2750  C   ILE A 347       3.183  23.312  68.615  1.00 39.63           C  
ATOM   2751  O   ILE A 347       3.228  23.315  69.848  1.00 39.27           O  
ATOM   2752  CB  ILE A 347       3.184  20.922  68.028  1.00 36.93           C  
ATOM   2753  CG1 ILE A 347       3.911  19.779  67.323  1.00 34.65           C  
ATOM   2754  CG2 ILE A 347       1.758  21.068  67.522  1.00 35.49           C  
ATOM   2755  CD1 ILE A 347       3.265  18.468  67.467  1.00 31.23           C  
ATOM   2756  N   TYR A 348       2.495  24.205  67.905  1.00 40.88           N  
ATOM   2757  CA  TYR A 348       1.673  25.235  68.543  1.00 41.78           C  
ATOM   2758  C   TYR A 348       0.203  24.869  68.309  1.00 42.41           C  
ATOM   2759  O   TYR A 348      -0.311  25.069  67.210  1.00 41.90           O  
ATOM   2760  CB  TYR A 348       1.950  26.617  67.946  1.00 42.53           C  
ATOM   2761  CG  TYR A 348       0.946  27.675  68.378  1.00 44.14           C  
ATOM   2762  CD1 TYR A 348       0.948  28.184  69.679  1.00 44.91           C  
ATOM   2763  CD2 TYR A 348      -0.033  28.143  67.488  1.00 44.50           C  
ATOM   2764  CE1 TYR A 348      -0.012  29.130  70.085  1.00 45.62           C  
ATOM   2765  CE2 TYR A 348      -0.993  29.084  67.879  1.00 44.38           C  
ATOM   2766  CZ  TYR A 348      -0.977  29.569  69.176  1.00 45.31           C  
ATOM   2767  OH  TYR A 348      -1.925  30.477  69.569  1.00 44.29           O  
ATOM   2768  N   GLU A 349      -0.450  24.318  69.338  1.00 43.42           N  
ATOM   2769  CA  GLU A 349      -1.863  23.926  69.277  1.00 45.06           C  
ATOM   2770  C   GLU A 349      -2.628  24.312  70.544  1.00 46.60           C  
ATOM   2771  O   GLU A 349      -2.707  23.524  71.488  1.00 46.20           O  
ATOM   2772  CB  GLU A 349      -2.010  22.411  69.061  1.00 44.59           C  
ATOM   2773  CG  GLU A 349      -3.460  21.953  68.941  1.00 44.08           C  
ATOM   2774  CD  GLU A 349      -4.239  22.745  67.878  1.00 44.32           C  
ATOM   2775  OE1 GLU A 349      -3.953  22.574  66.671  1.00 44.01           O  
ATOM   2776  OE2 GLU A 349      -5.131  23.540  68.251  1.00 42.92           O1-
ATOM   2777  N   PRO A 350      -3.220  25.519  70.567  1.00 48.35           N  
ATOM   2778  CA  PRO A 350      -3.990  26.031  71.711  1.00 50.44           C  
ATOM   2779  C   PRO A 350      -4.957  25.013  72.302  1.00 52.10           C  
ATOM   2780  O   PRO A 350      -5.070  24.889  73.513  1.00 52.34           O  
ATOM   2781  CB  PRO A 350      -4.725  27.224  71.120  1.00 50.26           C  
ATOM   2782  CG  PRO A 350      -3.751  27.728  70.086  1.00 49.91           C  
ATOM   2783  CD  PRO A 350      -3.300  26.451  69.427  1.00 48.83           C  
ATOM   2784  N   MET A 351      -5.648  24.291  71.430  1.00 54.67           N  
ATOM   2785  CA  MET A 351      -6.613  23.277  71.838  1.00 57.63           C  
ATOM   2786  C   MET A 351      -6.001  22.073  72.533  1.00 58.97           C  
ATOM   2787  O   MET A 351      -6.713  21.192  73.015  1.00 58.88           O  
ATOM   2788  CB  MET A 351      -7.402  22.791  70.623  1.00 58.73           C  
ATOM   2789  CG  MET A 351      -8.562  23.674  70.258  1.00 60.52           C  
ATOM   2790  SD  MET A 351      -9.422  22.997  68.849  1.00 63.44           S  
ATOM   2791  CE  MET A 351     -10.176  24.545  68.119  1.00 62.82           C  
ATOM   2792  N   LEU A 352      -4.678  22.025  72.585  1.00 60.98           N  
ATOM   2793  CA  LEU A 352      -4.012  20.898  73.212  1.00 62.78           C  
ATOM   2794  C   LEU A 352      -3.354  21.326  74.513  1.00 64.52           C  
ATOM   2795  O   LEU A 352      -2.766  22.412  74.595  1.00 64.90           O  
ATOM   2796  CB  LEU A 352      -2.976  20.319  72.251  1.00 62.44           C  
ATOM   2797  CG  LEU A 352      -2.495  18.891  72.483  1.00 61.94           C  
ATOM   2798  CD1 LEU A 352      -3.675  17.920  72.523  1.00 61.77           C  
ATOM   2799  CD2 LEU A 352      -1.550  18.530  71.366  1.00 62.06           C  
ATOM   2800  N   ASN A 353      -3.466  20.479  75.533  1.00 66.11           N  
ATOM   2801  CA  ASN A 353      -2.875  20.782  76.828  1.00 68.08           C  
ATOM   2802  C   ASN A 353      -1.488  20.143  76.963  1.00 68.82           C  
ATOM   2803  O   ASN A 353      -0.522  20.804  77.351  1.00 69.09           O  
ATOM   2804  CB  ASN A 353      -3.780  20.280  77.957  1.00 68.84           C  
ATOM   2805  CG  ASN A 353      -3.444  20.917  79.300  1.00 69.68           C  
ATOM   2806  ND2 ASN A 353      -2.636  21.977  79.273  1.00 69.51           N  
ATOM   2807  OD1 ASN A 353      -3.916  20.467  80.348  1.00 70.46           O  
ATOM   2808  N   LYS A 354      -1.398  18.856  76.640  1.00 69.60           N  
ATOM   2809  CA  LYS A 354      -0.141  18.118  76.733  1.00 70.55           C  
ATOM   2810  C   LYS A 354      -0.049  17.087  75.613  1.00 70.60           C  
ATOM   2811  O   LYS A 354      -1.066  16.535  75.180  1.00 70.38           O  
ATOM   2812  CB  LYS A 354      -0.062  17.385  78.077  1.00 71.71           C  
ATOM   2813  CG  LYS A 354      -1.096  16.263  78.202  1.00 73.18           C  
ATOM   2814  CD  LYS A 354      -1.030  15.516  79.523  1.00 74.56           C  
ATOM   2815  CE  LYS A 354      -2.145  14.468  79.595  1.00 75.45           C  
ATOM   2816  NZ  LYS A 354      -2.212  13.751  80.912  1.00 76.53           N1+
ATOM   2817  N   LEU A 355       1.169  16.828  75.145  1.00 70.96           N  
ATOM   2818  CA  LEU A 355       1.377  15.838  74.098  1.00 71.07           C  
ATOM   2819  C   LEU A 355       1.549  14.513  74.817  1.00 71.96           C  
ATOM   2820  O   LEU A 355       1.826  14.495  76.013  1.00 72.05           O  
ATOM   2821  CB  LEU A 355       2.628  16.178  73.298  1.00 69.92           C  
ATOM   2822  CG  LEU A 355       2.557  17.470  72.484  1.00 69.36           C  
ATOM   2823  CD1 LEU A 355       3.915  17.785  71.883  1.00 68.58           C  
ATOM   2824  CD2 LEU A 355       1.519  17.323  71.395  1.00 68.70           C  
ATOM   2825  N   GLU A 356       1.365  13.403  74.115  1.00 73.32           N  
ATOM   2826  CA  GLU A 356       1.529  12.096  74.748  1.00 74.81           C  
ATOM   2827  C   GLU A 356       2.826  12.146  75.557  1.00 75.19           C  
ATOM   2828  O   GLU A 356       3.752  12.887  75.222  1.00 75.39           O  
ATOM   2829  CB  GLU A 356       1.617  10.994  73.687  1.00 76.17           C  
ATOM   2830  CG  GLU A 356       0.447  10.963  72.708  1.00 77.48           C  
ATOM   2831  CD  GLU A 356       0.763  10.175  71.441  1.00 78.43           C  
ATOM   2832  OE1 GLU A 356       1.707  10.553  70.702  1.00 78.43           O  
ATOM   2833  OE2 GLU A 356       0.060   9.175  71.185  1.00 79.07           O1-
ATOM   2834  N   SER A 357       2.902  11.356  76.618  1.00 75.57           N  
ATOM   2835  CA  SER A 357       4.085  11.370  77.466  1.00 75.55           C  
ATOM   2836  C   SER A 357       5.388  11.007  76.756  1.00 75.20           C  
ATOM   2837  O   SER A 357       6.461  11.415  77.196  1.00 75.27           O  
ATOM   2838  CB  SER A 357       3.878  10.446  78.671  1.00 76.13           C  
ATOM   2839  OG  SER A 357       4.823  10.725  79.695  1.00 77.09           O  
ATOM   2840  N   GLU A 358       5.312  10.258  75.662  1.00 74.52           N  
ATOM   2841  CA  GLU A 358       6.530   9.876  74.965  1.00 73.89           C  
ATOM   2842  C   GLU A 358       6.831  10.696  73.715  1.00 72.53           C  
ATOM   2843  O   GLU A 358       7.917  10.578  73.151  1.00 72.30           O  
ATOM   2844  CB  GLU A 358       6.484   8.391  74.604  1.00 75.76           C  
ATOM   2845  CG  GLU A 358       6.296   7.472  75.809  1.00 78.11           C  
ATOM   2846  CD  GLU A 358       6.251   5.997  75.424  1.00 79.64           C  
ATOM   2847  OE1 GLU A 358       5.547   5.658  74.443  1.00 80.36           O  
ATOM   2848  OE2 GLU A 358       6.910   5.177  76.108  1.00 80.07           O1-
ATOM   2849  N   ASP A 359       5.891  11.536  73.291  1.00 70.65           N  
ATOM   2850  CA  ASP A 359       6.093  12.357  72.091  1.00 68.77           C  
ATOM   2851  C   ASP A 359       7.388  13.183  72.156  1.00 67.26           C  
ATOM   2852  O   ASP A 359       7.637  13.894  73.132  1.00 66.97           O  
ATOM   2853  CB  ASP A 359       4.905  13.301  71.884  1.00 68.68           C  
ATOM   2854  CG  ASP A 359       4.835  13.850  70.470  1.00 68.57           C  
ATOM   2855  OD1 ASP A 359       5.885  13.886  69.796  1.00 68.55           O  
ATOM   2856  OD2 ASP A 359       3.734  14.255  70.035  1.00 68.37           O1-
ATOM   2857  N   GLN A 360       8.198  13.099  71.104  1.00 65.29           N  
ATOM   2858  CA  GLN A 360       9.456  13.824  71.052  1.00 63.58           C  
ATOM   2859  C   GLN A 360       9.271  15.272  70.644  1.00 61.75           C  
ATOM   2860  O   GLN A 360      10.182  16.091  70.785  1.00 61.73           O  
ATOM   2861  CB  GLN A 360      10.421  13.109  70.116  1.00 65.03           C  
ATOM   2862  CG  GLN A 360      10.898  11.780  70.697  1.00 67.66           C  
ATOM   2863  CD  GLN A 360      11.865  11.026  69.788  1.00 69.44           C  
ATOM   2864  NE2 GLN A 360      13.151  11.051  70.144  1.00 70.16           N  
ATOM   2865  OE1 GLN A 360      11.463  10.430  68.778  1.00 70.31           O  
ATOM   2866  N   SER A 361       8.087  15.598  70.143  1.00 58.89           N  
ATOM   2867  CA  SER A 361       7.808  16.972  69.769  1.00 56.10           C  
ATOM   2868  C   SER A 361       7.668  17.745  71.070  1.00 54.41           C  
ATOM   2869  O   SER A 361       7.472  17.162  72.121  1.00 54.17           O  
ATOM   2870  CB  SER A 361       6.504  17.066  68.970  1.00 55.16           C  
ATOM   2871  OG  SER A 361       6.585  16.368  67.740  1.00 53.92           O  
ATOM   2872  N   VAL A 362       7.784  19.059  71.003  1.00 53.42           N  
ATOM   2873  CA  VAL A 362       7.635  19.893  72.181  1.00 52.53           C  
ATOM   2874  C   VAL A 362       6.474  20.841  71.936  1.00 52.17           C  
ATOM   2875  O   VAL A 362       6.412  21.488  70.892  1.00 52.03           O  
ATOM   2876  CB  VAL A 362       8.881  20.716  72.414  1.00 52.72           C  
ATOM   2877  CG1 VAL A 362       8.700  21.600  73.638  1.00 52.05           C  
ATOM   2878  CG2 VAL A 362      10.061  19.794  72.553  1.00 52.54           C  
ATOM   2879  N   LEU A 363       5.556  20.935  72.891  1.00 51.76           N  
ATOM   2880  CA  LEU A 363       4.397  21.808  72.726  1.00 51.18           C  
ATOM   2881  C   LEU A 363       4.694  23.204  73.243  1.00 50.94           C  
ATOM   2882  O   LEU A 363       4.966  23.386  74.430  1.00 50.82           O  
ATOM   2883  CB  LEU A 363       3.192  21.228  73.462  1.00 51.04           C  
ATOM   2884  CG  LEU A 363       1.808  21.843  73.201  1.00 52.06           C  
ATOM   2885  CD1 LEU A 363       1.433  21.709  71.734  1.00 51.78           C  
ATOM   2886  CD2 LEU A 363       0.766  21.114  74.049  1.00 52.05           C  
ATOM   2887  N   VAL A 364       4.643  24.183  72.341  1.00 50.15           N  
ATOM   2888  CA  VAL A 364       4.909  25.571  72.680  1.00 50.27           C  
ATOM   2889  C   VAL A 364       3.678  26.410  72.370  1.00 50.80           C  
ATOM   2890  O   VAL A 364       3.482  26.840  71.231  1.00 50.75           O  
ATOM   2891  CB  VAL A 364       6.100  26.122  71.857  1.00 50.54           C  
ATOM   2892  CG1 VAL A 364       6.473  27.511  72.341  1.00 49.76           C  
ATOM   2893  CG2 VAL A 364       7.290  25.166  71.941  1.00 49.87           C  
ATOM   2894  N   ASN A 365       2.847  26.655  73.375  1.00 51.22           N  
ATOM   2895  CA  ASN A 365       1.644  27.440  73.134  1.00 51.35           C  
ATOM   2896  C   ASN A 365       1.786  28.958  73.267  1.00 51.33           C  
ATOM   2897  O   ASN A 365       0.807  29.698  73.159  1.00 51.05           O  
ATOM   2898  CB  ASN A 365       0.477  26.903  73.974  1.00 52.11           C  
ATOM   2899  CG  ASN A 365      -0.058  25.573  73.432  1.00 52.18           C  
ATOM   2900  ND2 ASN A 365      -0.580  24.723  74.315  1.00 52.72           N  
ATOM   2901  OD1 ASN A 365      -0.006  25.327  72.224  1.00 52.16           O  
ATOM   2902  N   ASP A 366       3.006  29.426  73.509  1.00 51.12           N  
ATOM   2903  CA  ASP A 366       3.246  30.856  73.537  1.00 50.38           C  
ATOM   2904  C   ASP A 366       3.575  31.045  72.062  1.00 50.07           C  
ATOM   2905  O   ASP A 366       4.578  30.513  71.575  1.00 49.13           O  
ATOM   2906  CB  ASP A 366       4.457  31.209  74.398  1.00 51.30           C  
ATOM   2907  CG  ASP A 366       4.830  32.679  74.292  1.00 52.28           C  
ATOM   2908  OD1 ASP A 366       5.184  33.123  73.184  1.00 52.90           O  
ATOM   2909  OD2 ASP A 366       4.761  33.403  75.307  1.00 53.69           O1-
ATOM   2910  N   LEU A 367       2.726  31.777  71.346  1.00 49.92           N  
ATOM   2911  CA  LEU A 367       2.918  31.967  69.920  1.00 49.76           C  
ATOM   2912  C   LEU A 367       4.177  32.728  69.597  1.00 50.35           C  
ATOM   2913  O   LEU A 367       4.864  32.411  68.616  1.00 50.66           O  
ATOM   2914  CB  LEU A 367       1.707  32.664  69.306  1.00 48.53           C  
ATOM   2915  CG  LEU A 367       1.672  32.945  67.799  1.00 47.85           C  
ATOM   2916  CD1 LEU A 367       1.865  31.680  66.987  1.00 47.39           C  
ATOM   2917  CD2 LEU A 367       0.312  33.559  67.481  1.00 47.83           C  
ATOM   2918  N   GLU A 368       4.482  33.730  70.410  1.00 50.50           N  
ATOM   2919  CA  GLU A 368       5.683  34.518  70.198  1.00 51.20           C  
ATOM   2920  C   GLU A 368       6.938  33.625  70.195  1.00 50.20           C  
ATOM   2921  O   GLU A 368       7.740  33.677  69.260  1.00 49.84           O  
ATOM   2922  CB  GLU A 368       5.811  35.567  71.290  1.00 53.89           C  
ATOM   2923  CG  GLU A 368       5.473  36.970  70.861  1.00 56.88           C  
ATOM   2924  CD  GLU A 368       6.296  37.995  71.628  1.00 59.46           C  
ATOM   2925  OE1 GLU A 368       6.201  38.012  72.886  1.00 60.82           O  
ATOM   2926  OE2 GLU A 368       7.043  38.768  70.973  1.00 59.91           O1-
ATOM   2927  N   ASN A 369       7.098  32.806  71.236  1.00 49.03           N  
ATOM   2928  CA  ASN A 369       8.252  31.912  71.336  1.00 47.89           C  
ATOM   2929  C   ASN A 369       8.260  30.949  70.178  1.00 46.81           C  
ATOM   2930  O   ASN A 369       9.314  30.682  69.607  1.00 46.82           O  
ATOM   2931  CB  ASN A 369       8.245  31.094  72.635  1.00 48.13           C  
ATOM   2932  CG  ASN A 369       8.378  31.950  73.874  1.00 48.41           C  
ATOM   2933  ND2 ASN A 369       7.909  31.425  75.006  1.00 47.40           N  
ATOM   2934  OD1 ASN A 369       8.906  33.068  73.823  1.00 49.05           O  
ATOM   2935  N   PHE A 370       7.080  30.425  69.843  1.00 45.08           N  
ATOM   2936  CA  PHE A 370       6.943  29.482  68.740  1.00 42.98           C  
ATOM   2937  C   PHE A 370       7.629  30.049  67.499  1.00 42.52           C  
ATOM   2938  O   PHE A 370       8.488  29.406  66.901  1.00 41.01           O  
ATOM   2939  CB  PHE A 370       5.460  29.224  68.441  1.00 41.41           C  
ATOM   2940  CG  PHE A 370       5.219  28.341  67.242  1.00 38.69           C  
ATOM   2941  CD1 PHE A 370       5.352  26.959  67.333  1.00 37.62           C  
ATOM   2942  CD2 PHE A 370       4.847  28.897  66.018  1.00 38.23           C  
ATOM   2943  CE1 PHE A 370       5.114  26.136  66.218  1.00 36.38           C  
ATOM   2944  CE2 PHE A 370       4.604  28.084  64.895  1.00 36.43           C  
ATOM   2945  CZ  PHE A 370       4.738  26.708  65.002  1.00 36.13           C  
ATOM   2946  N   LYS A 371       7.253  31.261  67.120  1.00 43.40           N  
ATOM   2947  CA  LYS A 371       7.846  31.881  65.947  1.00 44.86           C  
ATOM   2948  C   LYS A 371       9.334  32.087  66.151  1.00 46.22           C  
ATOM   2949  O   LYS A 371      10.131  31.908  65.222  1.00 46.39           O  
ATOM   2950  CB  LYS A 371       7.181  33.224  65.650  1.00 44.21           C  
ATOM   2951  CG  LYS A 371       5.691  33.137  65.337  1.00 43.64           C  
ATOM   2952  CD  LYS A 371       5.118  34.534  65.197  1.00 42.88           C  
ATOM   2953  CE  LYS A 371       3.649  34.510  64.870  1.00 41.58           C  
ATOM   2954  NZ  LYS A 371       3.189  35.892  64.644  1.00 41.13           N1+
ATOM   2955  N   LYS A 372       9.712  32.453  67.372  1.00 47.52           N  
ATOM   2956  CA  LYS A 372      11.115  32.700  67.662  1.00 48.75           C  
ATOM   2957  C   LYS A 372      11.968  31.481  67.385  1.00 48.25           C  
ATOM   2958  O   LYS A 372      12.992  31.591  66.713  1.00 48.21           O  
ATOM   2959  CB  LYS A 372      11.306  33.157  69.120  1.00 50.69           C  
ATOM   2960  CG  LYS A 372      11.192  34.673  69.304  1.00 52.86           C  
ATOM   2961  CD  LYS A 372      11.410  35.126  70.764  1.00 54.60           C  
ATOM   2962  CE  LYS A 372      11.660  36.650  70.844  1.00 55.13           C  
ATOM   2963  NZ  LYS A 372      10.569  37.490  70.245  1.00 55.14           N1+
ATOM   2964  N   GLN A 373      11.528  30.322  67.877  1.00 47.00           N  
ATOM   2965  CA  GLN A 373      12.268  29.071  67.720  1.00 45.71           C  
ATOM   2966  C   GLN A 373      12.175  28.359  66.369  1.00 45.07           C  
ATOM   2967  O   GLN A 373      13.089  27.640  65.985  1.00 44.86           O  
ATOM   2968  CB  GLN A 373      11.844  28.069  68.798  1.00 45.50           C  
ATOM   2969  CG  GLN A 373      12.104  28.487  70.220  1.00 44.90           C  
ATOM   2970  CD  GLN A 373      11.430  27.558  71.204  1.00 44.28           C  
ATOM   2971  NE2 GLN A 373      10.565  28.116  72.035  1.00 44.76           N  
ATOM   2972  OE1 GLN A 373      11.680  26.354  71.216  1.00 44.55           O  
ATOM   2973  N   ALA A 374      11.078  28.531  65.651  1.00 43.92           N  
ATOM   2974  CA  ALA A 374      10.946  27.817  64.398  1.00 43.15           C  
ATOM   2975  C   ALA A 374      11.777  28.366  63.262  1.00 42.63           C  
ATOM   2976  O   ALA A 374      11.744  29.556  62.975  1.00 41.53           O  
ATOM   2977  CB  ALA A 374       9.482  27.750  63.986  1.00 42.82           C  
ATOM   2978  N   ASN A 375      12.526  27.469  62.624  1.00 42.81           N  
ATOM   2979  CA  ASN A 375      13.349  27.796  61.459  1.00 43.48           C  
ATOM   2980  C   ASN A 375      12.373  27.931  60.285  1.00 43.91           C  
ATOM   2981  O   ASN A 375      12.534  28.781  59.411  1.00 44.42           O  
ATOM   2982  CB  ASN A 375      14.321  26.654  61.152  1.00 43.68           C  
ATOM   2983  CG  ASN A 375      15.662  26.826  61.826  1.00 43.96           C  
ATOM   2984  ND2 ASN A 375      16.700  26.957  61.015  1.00 44.88           N  
ATOM   2985  OD1 ASN A 375      15.771  26.843  63.047  1.00 43.64           O  
ATOM   2986  N   ILE A 376      11.373  27.053  60.275  1.00 43.30           N  
ATOM   2987  CA  ILE A 376      10.330  27.039  59.253  1.00 42.91           C  
ATOM   2988  C   ILE A 376       9.036  26.702  59.965  1.00 40.33           C  
ATOM   2989  O   ILE A 376       9.011  25.855  60.846  1.00 39.69           O  
ATOM   2990  CB  ILE A 376      10.535  25.931  58.208  1.00 44.75           C  
ATOM   2991  CG1 ILE A 376      11.895  26.063  57.567  1.00 47.50           C  
ATOM   2992  CG2 ILE A 376       9.491  26.027  57.116  1.00 45.50           C  
ATOM   2993  CD1 ILE A 376      12.336  24.783  56.941  1.00 49.35           C  
ATOM   2994  N   ILE A 377       7.967  27.371  59.572  1.00 38.24           N  
ATOM   2995  CA  ILE A 377       6.668  27.106  60.142  1.00 36.11           C  
ATOM   2996  C   ILE A 377       5.842  26.391  59.076  1.00 35.09           C  
ATOM   2997  O   ILE A 377       5.609  26.888  57.957  1.00 34.85           O  
ATOM   2998  CB  ILE A 377       5.967  28.399  60.589  1.00 35.64           C  
ATOM   2999  CG1 ILE A 377       6.808  29.079  61.668  1.00 34.24           C  
ATOM   3000  CG2 ILE A 377       4.564  28.065  61.135  1.00 34.87           C  
ATOM   3001  CD1 ILE A 377       6.368  30.464  62.011  1.00 34.02           C  
ATOM   3002  N   VAL A 378       5.423  25.199  59.452  1.00 33.19           N  
ATOM   3003  CA  VAL A 378       4.638  24.330  58.603  1.00 32.66           C  
ATOM   3004  C   VAL A 378       3.196  24.360  59.091  1.00 32.26           C  
ATOM   3005  O   VAL A 378       2.945  24.167  60.273  1.00 32.77           O  
ATOM   3006  CB  VAL A 378       5.228  22.920  58.699  1.00 31.86           C  
ATOM   3007  CG1 VAL A 378       4.205  21.878  58.370  1.00 32.43           C  
ATOM   3008  CG2 VAL A 378       6.446  22.845  57.788  1.00 31.48           C  
ATOM   3009  N   THR A 379       2.253  24.620  58.194  1.00 32.03           N  
ATOM   3010  CA  THR A 379       0.838  24.670  58.562  1.00 31.40           C  
ATOM   3011  C   THR A 379      -0.042  24.200  57.393  1.00 31.60           C  
ATOM   3012  O   THR A 379       0.256  24.489  56.231  1.00 30.87           O  
ATOM   3013  CB  THR A 379       0.436  26.107  58.963  1.00 31.39           C  
ATOM   3014  CG2 THR A 379       0.342  27.012  57.742  1.00 30.21           C  
ATOM   3015  OG1 THR A 379      -0.830  26.083  59.616  1.00 32.87           O  
ATOM   3016  N   ASN A 380      -1.108  23.461  57.703  1.00 31.77           N  
ATOM   3017  CA  ASN A 380      -2.029  22.961  56.679  1.00 31.77           C  
ATOM   3018  C   ASN A 380      -2.881  24.125  56.115  1.00 32.29           C  
ATOM   3019  O   ASN A 380      -3.116  24.229  54.898  1.00 32.28           O  
ATOM   3020  CB  ASN A 380      -2.917  21.872  57.270  1.00 31.57           C  
ATOM   3021  CG  ASN A 380      -3.644  21.082  56.208  1.00 31.33           C  
ATOM   3022  ND2 ASN A 380      -4.953  20.877  56.387  1.00 31.33           N  
ATOM   3023  OD1 ASN A 380      -3.034  20.651  55.241  1.00 30.75           O  
ATOM   3024  N   ARG A 381      -3.345  25.010  56.994  1.00 32.38           N  
ATOM   3025  CA  ARG A 381      -4.082  26.193  56.547  1.00 31.75           C  
ATOM   3026  C   ARG A 381      -3.466  27.431  57.167  1.00 32.19           C  
ATOM   3027  O   ARG A 381      -3.283  27.521  58.381  1.00 32.12           O  
ATOM   3028  CB  ARG A 381      -5.556  26.111  56.902  1.00 30.35           C  
ATOM   3029  CG  ARG A 381      -6.381  25.327  55.898  1.00 30.16           C  
ATOM   3030  CD  ARG A 381      -6.138  23.832  55.935  1.00 28.06           C  
ATOM   3031  NE  ARG A 381      -6.908  23.221  54.854  1.00 30.18           N  
ATOM   3032  CZ  ARG A 381      -6.491  23.084  53.593  1.00 29.79           C  
ATOM   3033  NH1 ARG A 381      -5.272  23.499  53.247  1.00 28.63           N1+
ATOM   3034  NH2 ARG A 381      -7.319  22.588  52.662  1.00 28.09           N  
ATOM   3035  N   TYR A 382      -3.150  28.390  56.320  1.00 33.60           N  
ATOM   3036  CA  TYR A 382      -2.543  29.632  56.754  1.00 35.95           C  
ATOM   3037  C   TYR A 382      -3.490  30.449  57.617  1.00 37.03           C  
ATOM   3038  O   TYR A 382      -4.709  30.326  57.499  1.00 36.67           O  
ATOM   3039  CB  TYR A 382      -2.162  30.463  55.538  1.00 37.22           C  
ATOM   3040  CG  TYR A 382      -1.444  31.736  55.878  1.00 38.05           C  
ATOM   3041  CD1 TYR A 382      -0.070  31.742  56.102  1.00 38.19           C  
ATOM   3042  CD2 TYR A 382      -2.133  32.934  55.980  1.00 38.27           C  
ATOM   3043  CE1 TYR A 382       0.599  32.902  56.420  1.00 38.99           C  
ATOM   3044  CE2 TYR A 382      -1.460  34.110  56.301  1.00 38.72           C  
ATOM   3045  CZ  TYR A 382      -0.100  34.075  56.518  1.00 39.28           C  
ATOM   3046  OH  TYR A 382       0.572  35.224  56.843  1.00 42.66           O  
ATOM   3047  N   ASP A 383      -2.919  31.262  58.497  1.00 37.86           N  
ATOM   3048  CA  ASP A 383      -3.704  32.136  59.344  1.00 39.30           C  
ATOM   3049  C   ASP A 383      -3.033  33.507  59.468  1.00 40.61           C  
ATOM   3050  O   ASP A 383      -1.796  33.619  59.500  1.00 39.96           O  
ATOM   3051  CB  ASP A 383      -3.953  31.526  60.722  1.00 38.96           C  
ATOM   3052  CG  ASP A 383      -4.914  32.379  61.549  1.00 40.76           C  
ATOM   3053  OD1 ASP A 383      -4.483  33.472  61.988  1.00 41.84           O  
ATOM   3054  OD2 ASP A 383      -6.098  31.994  61.724  1.00 38.32           O1-
ATOM   3055  N   ASN A 384      -3.854  34.554  59.520  1.00 42.63           N  
ATOM   3056  CA  ASN A 384      -3.345  35.923  59.593  1.00 45.20           C  
ATOM   3057  C   ASN A 384      -2.375  36.288  60.692  1.00 44.68           C  
ATOM   3058  O   ASN A 384      -1.538  37.168  60.506  1.00 43.60           O  
ATOM   3059  CB  ASN A 384      -4.498  36.906  59.625  1.00 48.62           C  
ATOM   3060  CG  ASN A 384      -5.012  37.197  58.249  1.00 51.39           C  
ATOM   3061  ND2 ASN A 384      -6.335  37.182  58.081  1.00 52.08           N  
ATOM   3062  OD1 ASN A 384      -4.214  37.429  57.329  1.00 53.09           O  
ATOM   3063  N   GLU A 385      -2.487  35.616  61.829  1.00 45.05           N  
ATOM   3064  CA  GLU A 385      -1.603  35.883  62.934  1.00 45.69           C  
ATOM   3065  C   GLU A 385      -0.217  35.323  62.698  1.00 46.57           C  
ATOM   3066  O   GLU A 385       0.537  35.174  63.640  1.00 46.77           O  
ATOM   3067  CB  GLU A 385      -2.191  35.328  64.232  1.00 46.18           C  
ATOM   3068  CG  GLU A 385      -2.137  33.818  64.422  1.00 46.02           C  
ATOM   3069  CD  GLU A 385      -2.623  33.419  65.818  1.00 45.59           C  
ATOM   3070  OE1 GLU A 385      -2.876  34.340  66.630  1.00 45.43           O  
ATOM   3071  OE2 GLU A 385      -2.743  32.208  66.103  1.00 43.23           O1-
ATOM   3072  N   LEU A 386       0.100  35.018  61.436  1.00 47.82           N  
ATOM   3073  CA  LEU A 386       1.410  34.501  61.023  1.00 48.94           C  
ATOM   3074  C   LEU A 386       2.070  35.453  60.049  1.00 49.68           C  
ATOM   3075  O   LEU A 386       3.134  35.146  59.514  1.00 49.09           O  
ATOM   3076  CB  LEU A 386       1.307  33.156  60.297  1.00 48.61           C  
ATOM   3077  CG  LEU A 386       1.036  31.873  61.075  1.00 49.11           C  
ATOM   3078  CD1 LEU A 386       1.128  30.707  60.104  1.00 49.10           C  
ATOM   3079  CD2 LEU A 386       2.036  31.707  62.212  1.00 48.63           C  
ATOM   3080  N   GLN A 387       1.441  36.600  59.812  1.00 50.78           N  
ATOM   3081  CA  GLN A 387       1.977  37.561  58.859  1.00 51.89           C  
ATOM   3082  C   GLN A 387       3.366  38.080  59.183  1.00 51.15           C  
ATOM   3083  O   GLN A 387       4.150  38.340  58.278  1.00 51.10           O  
ATOM   3084  CB  GLN A 387       1.041  38.760  58.687  1.00 54.49           C  
ATOM   3085  CG  GLN A 387       1.531  39.704  57.577  1.00 59.11           C  
ATOM   3086  CD  GLN A 387       0.977  41.124  57.688  1.00 62.43           C  
ATOM   3087  NE2 GLN A 387       1.858  42.076  58.029  1.00 62.74           N  
ATOM   3088  OE1 GLN A 387      -0.228  41.368  57.473  1.00 64.59           O  
ATOM   3089  N   ASP A 388       3.683  38.226  60.463  1.00 50.60           N  
ATOM   3090  CA  ASP A 388       4.990  38.741  60.831  1.00 50.02           C  
ATOM   3091  C   ASP A 388       6.161  37.764  60.615  1.00 49.56           C  
ATOM   3092  O   ASP A 388       7.319  38.172  60.670  1.00 49.54           O  
ATOM   3093  CB  ASP A 388       4.946  39.293  62.272  1.00 50.30           C  
ATOM   3094  CG  ASP A 388       4.874  38.207  63.347  1.00 51.13           C  
ATOM   3095  OD1 ASP A 388       4.551  37.036  63.029  1.00 50.54           O  
ATOM   3096  OD2 ASP A 388       5.139  38.556  64.531  1.00 51.19           O1-
ATOM   3097  N   VAL A 389       5.865  36.487  60.356  1.00 48.37           N  
ATOM   3098  CA  VAL A 389       6.903  35.486  60.090  1.00 47.72           C  
ATOM   3099  C   VAL A 389       6.573  34.787  58.766  1.00 47.78           C  
ATOM   3100  O   VAL A 389       7.014  33.676  58.482  1.00 47.46           O  
ATOM   3101  CB  VAL A 389       7.012  34.430  61.231  1.00 47.26           C  
ATOM   3102  CG1 VAL A 389       7.690  35.042  62.441  1.00 46.38           C  
ATOM   3103  CG2 VAL A 389       5.649  33.907  61.600  1.00 46.32           C  
ATOM   3104  N   LYS A 390       5.796  35.498  57.962  1.00 48.46           N  
ATOM   3105  CA  LYS A 390       5.305  35.072  56.652  1.00 48.37           C  
ATOM   3106  C   LYS A 390       6.311  34.371  55.741  1.00 47.03           C  
ATOM   3107  O   LYS A 390       6.000  33.347  55.141  1.00 46.07           O  
ATOM   3108  CB  LYS A 390       4.740  36.307  55.940  1.00 50.27           C  
ATOM   3109  CG  LYS A 390       4.076  36.082  54.593  1.00 53.13           C  
ATOM   3110  CD  LYS A 390       3.501  37.412  54.058  1.00 54.81           C  
ATOM   3111  CE  LYS A 390       2.525  37.189  52.889  1.00 56.57           C  
ATOM   3112  NZ  LYS A 390       1.765  38.444  52.539  1.00 57.31           N1+
ATOM   3113  N   ASN A 391       7.518  34.919  55.637  1.00 45.88           N  
ATOM   3114  CA  ASN A 391       8.499  34.334  54.737  1.00 44.30           C  
ATOM   3115  C   ASN A 391       9.131  33.034  55.123  1.00 42.93           C  
ATOM   3116  O   ASN A 391       9.880  32.479  54.333  1.00 42.02           O  
ATOM   3117  CB  ASN A 391       9.569  35.342  54.368  1.00 44.67           C  
ATOM   3118  CG  ASN A 391       8.999  36.471  53.535  1.00 46.38           C  
ATOM   3119  ND2 ASN A 391       9.354  37.708  53.873  1.00 46.02           N  
ATOM   3120  OD1 ASN A 391       8.235  36.228  52.595  1.00 46.28           O  
ATOM   3121  N   LYS A 392       8.833  32.536  56.318  1.00 41.13           N  
ATOM   3122  CA  LYS A 392       9.370  31.248  56.687  1.00 39.89           C  
ATOM   3123  C   LYS A 392       8.219  30.264  56.903  1.00 38.99           C  
ATOM   3124  O   LYS A 392       8.393  29.238  57.555  1.00 38.46           O  
ATOM   3125  CB  LYS A 392      10.276  31.335  57.919  1.00 39.61           C  
ATOM   3126  CG  LYS A 392       9.655  31.882  59.159  1.00 40.42           C  
ATOM   3127  CD  LYS A 392      10.665  31.774  60.294  1.00 40.93           C  
ATOM   3128  CE  LYS A 392      10.151  32.445  61.558  1.00 41.23           C  
ATOM   3129  NZ  LYS A 392      11.118  32.290  62.665  1.00 40.52           N1+
ATOM   3130  N   VAL A 393       7.045  30.580  56.346  1.00 37.43           N  
ATOM   3131  CA  VAL A 393       5.899  29.687  56.469  1.00 36.09           C  
ATOM   3132  C   VAL A 393       5.672  28.861  55.197  1.00 35.21           C  
ATOM   3133  O   VAL A 393       5.569  29.393  54.090  1.00 35.09           O  
ATOM   3134  CB  VAL A 393       4.617  30.448  56.788  1.00 36.02           C  
ATOM   3135  CG1 VAL A 393       3.399  29.527  56.568  1.00 35.71           C  
ATOM   3136  CG2 VAL A 393       4.641  30.912  58.238  1.00 36.49           C  
ATOM   3137  N   TYR A 394       5.624  27.547  55.363  1.00 32.56           N  
ATOM   3138  CA  TYR A 394       5.386  26.672  54.238  1.00 31.76           C  
ATOM   3139  C   TYR A 394       3.950  26.126  54.306  1.00 31.42           C  
ATOM   3140  O   TYR A 394       3.537  25.540  55.325  1.00 30.78           O  
ATOM   3141  CB  TYR A 394       6.390  25.497  54.243  1.00 31.27           C  
ATOM   3142  CG  TYR A 394       6.129  24.509  53.124  1.00 30.39           C  
ATOM   3143  CD1 TYR A 394       6.625  24.738  51.841  1.00 30.96           C  
ATOM   3144  CD2 TYR A 394       5.370  23.364  53.333  1.00 29.49           C  
ATOM   3145  CE1 TYR A 394       6.364  23.844  50.784  1.00 29.45           C  
ATOM   3146  CE2 TYR A 394       5.103  22.462  52.283  1.00 29.29           C  
ATOM   3147  CZ  TYR A 394       5.605  22.716  51.017  1.00 28.66           C  
ATOM   3148  OH  TYR A 394       5.345  21.857  49.989  1.00 26.63           O  
ATOM   3149  N   SER A 395       3.169  26.317  53.250  1.00 30.63           N  
ATOM   3150  CA  SER A 395       1.798  25.791  53.235  1.00 29.60           C  
ATOM   3151  C   SER A 395       1.368  25.755  51.785  1.00 30.00           C  
ATOM   3152  O   SER A 395       1.939  26.511  50.983  1.00 30.39           O  
ATOM   3153  CB  SER A 395       0.861  26.690  54.052  1.00 28.65           C  
ATOM   3154  OG  SER A 395      -0.474  26.193  54.066  1.00 27.91           O  
ATOM   3155  N   ARG A 396       0.399  24.885  51.443  1.00 29.15           N  
ATOM   3156  CA  ARG A 396      -0.105  24.769  50.063  1.00 29.10           C  
ATOM   3157  C   ARG A 396      -1.532  25.325  49.959  1.00 30.01           C  
ATOM   3158  O   ARG A 396      -2.168  25.296  48.887  1.00 28.82           O  
ATOM   3159  CB  ARG A 396      -0.068  23.314  49.579  1.00 27.80           C  
ATOM   3160  CG  ARG A 396       1.356  22.737  49.552  1.00 28.61           C  
ATOM   3161  CD  ARG A 396       2.300  23.644  48.755  1.00 28.45           C  
ATOM   3162  NE  ARG A 396       1.851  23.799  47.375  1.00 27.54           N  
ATOM   3163  CZ  ARG A 396       2.433  24.605  46.497  1.00 27.76           C  
ATOM   3164  NH1 ARG A 396       3.484  25.321  46.859  1.00 26.29           N1+
ATOM   3165  NH2 ARG A 396       1.964  24.702  45.255  1.00 26.55           N  
ATOM   3166  N   ASP A 397      -1.990  25.851  51.092  1.00 29.69           N  
ATOM   3167  CA  ASP A 397      -3.288  26.476  51.247  1.00 30.28           C  
ATOM   3168  C   ASP A 397      -3.404  27.602  50.253  1.00 29.66           C  
ATOM   3169  O   ASP A 397      -2.494  28.430  50.151  1.00 29.62           O  
ATOM   3170  CB  ASP A 397      -3.416  27.045  52.670  1.00 32.01           C  
ATOM   3171  CG  ASP A 397      -4.741  27.754  52.917  1.00 34.01           C  
ATOM   3172  OD1 ASP A 397      -5.673  27.674  52.077  1.00 34.15           O  
ATOM   3173  OD2 ASP A 397      -4.850  28.391  53.986  1.00 36.03           O1-
ATOM   3174  N   ILE A 398      -4.505  27.621  49.504  1.00 28.81           N  
ATOM   3175  CA  ILE A 398      -4.730  28.693  48.545  1.00 28.52           C  
ATOM   3176  C   ILE A 398      -5.957  29.520  48.922  1.00 29.15           C  
ATOM   3177  O   ILE A 398      -5.851  30.728  49.111  1.00 27.99           O  
ATOM   3178  CB  ILE A 398      -4.964  28.177  47.087  1.00 27.91           C  
ATOM   3179  CG1 ILE A 398      -3.739  27.403  46.595  1.00 24.47           C  
ATOM   3180  CG2 ILE A 398      -5.296  29.373  46.133  1.00 24.77           C  
ATOM   3181  CD1 ILE A 398      -3.962  26.792  45.247  1.00 22.42           C  
ATOM   3182  N   PHE A 399      -7.110  28.853  49.061  1.00 29.73           N  
ATOM   3183  CA  PHE A 399      -8.385  29.548  49.320  1.00 30.01           C  
ATOM   3184  C   PHE A 399      -8.863  29.816  50.764  1.00 30.74           C  
ATOM   3185  O   PHE A 399      -9.947  30.395  50.962  1.00 31.29           O  
ATOM   3186  CB  PHE A 399      -9.494  28.826  48.545  1.00 30.03           C  
ATOM   3187  CG  PHE A 399      -9.210  28.672  47.071  1.00 30.45           C  
ATOM   3188  CD1 PHE A 399      -9.303  29.761  46.209  1.00 31.22           C  
ATOM   3189  CD2 PHE A 399      -8.857  27.437  46.548  1.00 30.61           C  
ATOM   3190  CE1 PHE A 399      -9.052  29.624  44.848  1.00 31.91           C  
ATOM   3191  CE2 PHE A 399      -8.602  27.279  45.194  1.00 31.54           C  
ATOM   3192  CZ  PHE A 399      -8.698  28.376  44.334  1.00 32.21           C  
ATOM   3193  N   GLY A 400      -8.076  29.401  51.757  1.00 30.62           N  
ATOM   3194  CA  GLY A 400      -8.428  29.642  53.153  1.00 30.47           C  
ATOM   3195  C   GLY A 400      -9.702  28.993  53.681  1.00 31.44           C  
ATOM   3196  O   GLY A 400     -10.475  29.624  54.383  1.00 32.13           O  
ATOM   3197  N   ARG A 401      -9.935  27.727  53.358  1.00 31.10           N  
ATOM   3198  CA  ARG A 401     -11.134  27.046  53.835  1.00 30.78           C  
ATOM   3199  C   ARG A 401     -10.940  25.542  53.668  1.00 29.58           C  
ATOM   3200  O   ARG A 401      -9.943  25.111  53.112  1.00 30.06           O  
ATOM   3201  CB  ARG A 401     -12.356  27.498  53.018  1.00 32.45           C  
ATOM   3202  CG  ARG A 401     -12.113  27.444  51.523  1.00 33.38           C  
ATOM   3203  CD  ARG A 401     -13.366  27.269  50.717  1.00 35.86           C  
ATOM   3204  NE  ARG A 401     -13.024  26.855  49.348  1.00 38.66           N  
ATOM   3205  CZ  ARG A 401     -13.023  27.669  48.300  1.00 39.64           C  
ATOM   3206  NH1 ARG A 401     -13.358  28.952  48.472  1.00 40.29           N1+
ATOM   3207  NH2 ARG A 401     -12.683  27.212  47.091  1.00 38.22           N  
ATOM   3208  N   ASP A 402     -11.901  24.756  54.143  1.00 28.23           N  
ATOM   3209  CA  ASP A 402     -11.840  23.300  54.035  1.00 26.20           C  
ATOM   3210  C   ASP A 402     -10.456  22.741  54.349  1.00 25.53           C  
ATOM   3211  O   ASP A 402      -9.853  23.206  55.340  1.00 24.77           O  
ATOM   3212  CB  ASP A 402     -12.275  22.862  52.639  1.00 26.15           C  
ATOM   3213  CG  ASP A 402     -13.612  23.463  52.236  1.00 26.79           C  
ATOM   3214  OD1 ASP A 402     -14.559  23.416  53.054  1.00 25.59           O  
ATOM   3215  OD2 ASP A 402     -13.704  23.987  51.106  1.00 26.08           O1-
ATOM   3216  OXT ASP A 402     -10.002  21.830  53.615  1.00 24.50           O1-
TER
ATOM   3217  N   MET B   1     -10.459  42.919  11.369  1.00 51.55           N  
ATOM   3218  CA  MET B   1      -9.156  42.211  11.479  1.00 50.67           C  
ATOM   3219  C   MET B   1      -9.120  40.959  10.574  1.00 49.94           C  
ATOM   3220  O   MET B   1     -10.129  40.262  10.407  1.00 49.32           O  
ATOM   3221  CB  MET B   1      -8.929  41.788  12.931  1.00 50.93           C  
ATOM   3222  CG  MET B   1      -7.495  41.443  13.234  1.00 52.50           C  
ATOM   3223  SD  MET B   1      -7.299  40.850  14.904  1.00 53.73           S  
ATOM   3224  CE  MET B   1      -7.963  42.246  15.814  1.00 53.06           C  
ATOM   3225  N   LYS B   2      -7.969  40.681   9.973  1.00 48.14           N  
ATOM   3226  CA  LYS B   2      -7.870  39.487   9.154  1.00 46.38           C  
ATOM   3227  C   LYS B   2      -7.249  38.387  10.018  1.00 43.45           C  
ATOM   3228  O   LYS B   2      -6.119  38.519  10.499  1.00 42.28           O  
ATOM   3229  CB  LYS B   2      -7.019  39.741   7.911  1.00 48.43           C  
ATOM   3230  CG  LYS B   2      -7.618  40.742   6.941  1.00 51.57           C  
ATOM   3231  CD  LYS B   2      -6.716  40.939   5.725  1.00 53.31           C  
ATOM   3232  CE  LYS B   2      -7.194  42.097   4.860  1.00 54.86           C  
ATOM   3233  NZ  LYS B   2      -6.333  42.257   3.651  1.00 56.74           N1+
ATOM   3234  N   ILE B   3      -8.014  37.316  10.214  1.00 39.80           N  
ATOM   3235  CA  ILE B   3      -7.585  36.187  11.021  1.00 37.01           C  
ATOM   3236  C   ILE B   3      -7.542  34.903  10.196  1.00 35.62           C  
ATOM   3237  O   ILE B   3      -8.493  34.603   9.492  1.00 35.72           O  
ATOM   3238  CB  ILE B   3      -8.569  35.962  12.216  1.00 35.30           C  
ATOM   3239  CG1 ILE B   3      -8.665  37.234  13.062  1.00 33.67           C  
ATOM   3240  CG2 ILE B   3      -8.140  34.754  13.036  1.00 33.46           C  
ATOM   3241  CD1 ILE B   3      -9.946  37.315  13.875  1.00 31.20           C  
ATOM   3242  N   ALA B   4      -6.438  34.158  10.296  1.00 34.24           N  
ATOM   3243  CA  ALA B   4      -6.279  32.871   9.608  1.00 32.14           C  
ATOM   3244  C   ALA B   4      -6.406  31.758  10.641  1.00 30.45           C  
ATOM   3245  O   ALA B   4      -5.851  31.847  11.723  1.00 30.30           O  
ATOM   3246  CB  ALA B   4      -4.914  32.784   8.919  1.00 31.91           C  
ATOM   3247  N   VAL B   5      -7.158  30.718  10.319  1.00 28.81           N  
ATOM   3248  CA  VAL B   5      -7.325  29.613  11.236  1.00 27.42           C  
ATOM   3249  C   VAL B   5      -6.798  28.366  10.548  1.00 28.09           C  
ATOM   3250  O   VAL B   5      -7.289  27.989   9.483  1.00 27.87           O  
ATOM   3251  CB  VAL B   5      -8.810  29.370  11.576  1.00 27.41           C  
ATOM   3252  CG1 VAL B   5      -8.926  28.176  12.507  1.00 25.77           C  
ATOM   3253  CG2 VAL B   5      -9.436  30.609  12.188  1.00 26.02           C  
ATOM   3254  N   ALA B   6      -5.802  27.727  11.152  1.00 28.61           N  
ATOM   3255  CA  ALA B   6      -5.222  26.512  10.594  1.00 28.89           C  
ATOM   3256  C   ALA B   6      -5.978  25.317  11.166  1.00 29.78           C  
ATOM   3257  O   ALA B   6      -5.839  24.978  12.332  1.00 31.05           O  
ATOM   3258  CB  ALA B   6      -3.737  26.423  10.960  1.00 28.29           C  
ATOM   3259  N   GLY B   7      -6.790  24.681  10.344  1.00 31.04           N  
ATOM   3260  CA  GLY B   7      -7.537  23.525  10.809  1.00 31.89           C  
ATOM   3261  C   GLY B   7      -9.038  23.699  10.658  1.00 32.37           C  
ATOM   3262  O   GLY B   7      -9.612  24.691  11.127  1.00 31.66           O  
ATOM   3263  N   SER B   8      -9.686  22.721  10.046  1.00 32.77           N  
ATOM   3264  CA  SER B   8     -11.114  22.818   9.818  1.00 34.12           C  
ATOM   3265  C   SER B   8     -11.977  21.794  10.552  1.00 33.67           C  
ATOM   3266  O   SER B   8     -13.042  21.401  10.084  1.00 34.36           O  
ATOM   3267  CB  SER B   8     -11.364  22.751   8.314  1.00 35.96           C  
ATOM   3268  OG  SER B   8     -12.753  22.670   8.039  1.00 40.05           O  
ATOM   3269  N   GLY B   9     -11.522  21.358  11.715  1.00 34.16           N  
ATOM   3270  CA  GLY B   9     -12.296  20.406  12.483  1.00 33.25           C  
ATOM   3271  C   GLY B   9     -13.242  21.123  13.424  1.00 32.39           C  
ATOM   3272  O   GLY B   9     -13.506  22.310  13.241  1.00 32.71           O  
ATOM   3273  N   TYR B  10     -13.746  20.404  14.430  1.00 31.68           N  
ATOM   3274  CA  TYR B  10     -14.658  20.972  15.415  1.00 30.89           C  
ATOM   3275  C   TYR B  10     -14.094  22.274  15.983  1.00 29.98           C  
ATOM   3276  O   TYR B  10     -14.802  23.299  16.036  1.00 29.70           O  
ATOM   3277  CB  TYR B  10     -14.897  19.971  16.553  1.00 31.55           C  
ATOM   3278  CG  TYR B  10     -15.494  18.666  16.077  1.00 33.20           C  
ATOM   3279  CD1 TYR B  10     -16.858  18.562  15.798  1.00 33.56           C  
ATOM   3280  CD2 TYR B  10     -14.688  17.521  15.881  1.00 34.47           C  
ATOM   3281  CE1 TYR B  10     -17.414  17.364  15.337  1.00 33.88           C  
ATOM   3282  CE2 TYR B  10     -15.237  16.307  15.409  1.00 33.84           C  
ATOM   3283  CZ  TYR B  10     -16.599  16.243  15.146  1.00 34.63           C  
ATOM   3284  OH  TYR B  10     -17.166  15.072  14.697  1.00 34.74           O  
ATOM   3285  N   VAL B  11     -12.821  22.257  16.377  1.00 27.13           N  
ATOM   3286  CA  VAL B  11     -12.266  23.466  16.951  1.00 26.98           C  
ATOM   3287  C   VAL B  11     -12.022  24.543  15.913  1.00 27.84           C  
ATOM   3288  O   VAL B  11     -12.547  25.667  16.034  1.00 27.05           O  
ATOM   3289  CB  VAL B  11     -10.976  23.206  17.741  1.00 26.96           C  
ATOM   3290  CG1 VAL B  11     -10.517  24.496  18.397  1.00 24.50           C  
ATOM   3291  CG2 VAL B  11     -11.217  22.123  18.816  1.00 25.68           C  
ATOM   3292  N   GLY B  12     -11.246  24.214  14.883  1.00 27.84           N  
ATOM   3293  CA  GLY B  12     -10.984  25.199  13.855  1.00 28.49           C  
ATOM   3294  C   GLY B  12     -12.246  25.791  13.219  1.00 29.13           C  
ATOM   3295  O   GLY B  12     -12.348  26.993  12.993  1.00 29.57           O  
ATOM   3296  N   LEU B  13     -13.239  24.961  12.947  1.00 29.79           N  
ATOM   3297  CA  LEU B  13     -14.422  25.478  12.286  1.00 30.78           C  
ATOM   3298  C   LEU B  13     -15.294  26.360  13.144  1.00 30.04           C  
ATOM   3299  O   LEU B  13     -15.741  27.421  12.698  1.00 28.48           O  
ATOM   3300  CB  LEU B  13     -15.249  24.332  11.694  1.00 31.58           C  
ATOM   3301  CG  LEU B  13     -16.209  24.758  10.574  1.00 33.23           C  
ATOM   3302  CD1 LEU B  13     -15.449  25.514   9.496  1.00 33.16           C  
ATOM   3303  CD2 LEU B  13     -16.915  23.515  10.007  1.00 32.85           C  
ATOM   3304  N   SER B  14     -15.547  25.937  14.372  1.00 30.02           N  
ATOM   3305  CA  SER B  14     -16.379  26.767  15.234  1.00 30.74           C  
ATOM   3306  C   SER B  14     -15.699  28.102  15.552  1.00 30.95           C  
ATOM   3307  O   SER B  14     -16.363  29.122  15.572  1.00 31.57           O  
ATOM   3308  CB  SER B  14     -16.759  26.027  16.509  1.00 30.45           C  
ATOM   3309  OG  SER B  14     -15.626  25.773  17.285  1.00 31.95           O  
ATOM   3310  N   LEU B  15     -14.387  28.123  15.772  1.00 31.45           N  
ATOM   3311  CA  LEU B  15     -13.719  29.395  16.046  1.00 32.12           C  
ATOM   3312  C   LEU B  15     -13.783  30.270  14.808  1.00 32.21           C  
ATOM   3313  O   LEU B  15     -14.076  31.464  14.895  1.00 32.52           O  
ATOM   3314  CB  LEU B  15     -12.247  29.191  16.429  1.00 32.62           C  
ATOM   3315  CG  LEU B  15     -12.017  28.542  17.791  1.00 33.83           C  
ATOM   3316  CD1 LEU B  15     -10.569  28.536  18.113  1.00 33.93           C  
ATOM   3317  CD2 LEU B  15     -12.753  29.308  18.854  1.00 35.48           C  
ATOM   3318  N   GLY B  16     -13.496  29.670  13.653  1.00 31.80           N  
ATOM   3319  CA  GLY B  16     -13.514  30.417  12.404  1.00 30.60           C  
ATOM   3320  C   GLY B  16     -14.876  31.016  12.122  1.00 30.10           C  
ATOM   3321  O   GLY B  16     -14.975  32.155  11.655  1.00 31.23           O  
ATOM   3322  N   VAL B  17     -15.936  30.262  12.374  1.00 28.31           N  
ATOM   3323  CA  VAL B  17     -17.249  30.817  12.161  1.00 29.07           C  
ATOM   3324  C   VAL B  17     -17.501  31.889  13.211  1.00 29.07           C  
ATOM   3325  O   VAL B  17     -17.898  33.009  12.882  1.00 29.83           O  
ATOM   3326  CB  VAL B  17     -18.326  29.760  12.246  1.00 29.97           C  
ATOM   3327  CG1 VAL B  17     -19.664  30.418  12.292  1.00 30.15           C  
ATOM   3328  CG2 VAL B  17     -18.237  28.829  11.018  1.00 29.95           C  
ATOM   3329  N   LEU B  18     -17.238  31.562  14.467  1.00 27.62           N  
ATOM   3330  CA  LEU B  18     -17.425  32.505  15.554  1.00 26.72           C  
ATOM   3331  C   LEU B  18     -16.793  33.869  15.293  1.00 28.33           C  
ATOM   3332  O   LEU B  18     -17.390  34.912  15.556  1.00 28.92           O  
ATOM   3333  CB  LEU B  18     -16.799  31.966  16.829  1.00 25.12           C  
ATOM   3334  CG  LEU B  18     -16.932  32.878  18.031  1.00 23.14           C  
ATOM   3335  CD1 LEU B  18     -18.360  32.774  18.572  1.00 22.21           C  
ATOM   3336  CD2 LEU B  18     -15.924  32.482  19.078  1.00 23.65           C  
ATOM   3337  N   LEU B  19     -15.565  33.861  14.800  1.00 28.29           N  
ATOM   3338  CA  LEU B  19     -14.846  35.097  14.565  1.00 28.89           C  
ATOM   3339  C   LEU B  19     -15.116  35.783  13.214  1.00 29.47           C  
ATOM   3340  O   LEU B  19     -14.652  36.900  12.980  1.00 29.82           O  
ATOM   3341  CB  LEU B  19     -13.337  34.808  14.715  1.00 27.77           C  
ATOM   3342  CG  LEU B  19     -12.796  34.356  16.086  1.00 27.84           C  
ATOM   3343  CD1 LEU B  19     -11.410  33.769  15.938  1.00 27.61           C  
ATOM   3344  CD2 LEU B  19     -12.751  35.531  17.054  1.00 26.48           C  
ATOM   3345  N   SER B  20     -15.857  35.125  12.331  1.00 30.89           N  
ATOM   3346  CA  SER B  20     -16.120  35.669  10.988  1.00 31.97           C  
ATOM   3347  C   SER B  20     -17.296  36.645  10.941  1.00 33.37           C  
ATOM   3348  O   SER B  20     -17.633  37.185   9.878  1.00 32.33           O  
ATOM   3349  CB  SER B  20     -16.364  34.528   9.992  1.00 29.08           C  
ATOM   3350  OG  SER B  20     -17.537  33.800  10.334  1.00 28.27           O  
ATOM   3351  N   LEU B  21     -17.909  36.862  12.100  1.00 34.89           N  
ATOM   3352  CA  LEU B  21     -19.045  37.764  12.199  1.00 37.08           C  
ATOM   3353  C   LEU B  21     -18.588  39.214  12.127  1.00 37.17           C  
ATOM   3354  O   LEU B  21     -19.237  40.045  11.511  1.00 37.69           O  
ATOM   3355  CB  LEU B  21     -19.799  37.506  13.506  1.00 38.07           C  
ATOM   3356  CG  LEU B  21     -20.581  36.189  13.506  1.00 38.91           C  
ATOM   3357  CD1 LEU B  21     -20.691  35.587  14.921  1.00 39.02           C  
ATOM   3358  CD2 LEU B  21     -21.939  36.463  12.911  1.00 39.95           C  
ATOM   3359  N   GLN B  22     -17.455  39.512  12.737  1.00 37.73           N  
ATOM   3360  CA  GLN B  22     -16.965  40.879  12.722  1.00 39.26           C  
ATOM   3361  C   GLN B  22     -15.501  40.940  12.340  1.00 38.74           C  
ATOM   3362  O   GLN B  22     -14.872  41.980  12.462  1.00 39.12           O  
ATOM   3363  CB  GLN B  22     -17.206  41.551  14.083  1.00 40.24           C  
ATOM   3364  CG  GLN B  22     -18.689  41.613  14.486  1.00 40.92           C  
ATOM   3365  CD  GLN B  22     -19.583  42.187  13.375  1.00 42.66           C  
ATOM   3366  NE2 GLN B  22     -20.876  41.848  13.416  1.00 41.91           N  
ATOM   3367  OE1 GLN B  22     -19.115  42.928  12.495  1.00 41.34           O  
ATOM   3368  N   ASN B  23     -14.973  39.810  11.878  1.00 38.16           N  
ATOM   3369  CA  ASN B  23     -13.594  39.725  11.429  1.00 37.55           C  
ATOM   3370  C   ASN B  23     -13.544  39.075  10.050  1.00 37.70           C  
ATOM   3371  O   ASN B  23     -14.505  38.450   9.621  1.00 37.39           O  
ATOM   3372  CB  ASN B  23     -12.777  38.921  12.411  1.00 37.46           C  
ATOM   3373  CG  ASN B  23     -12.626  39.619  13.715  1.00 37.97           C  
ATOM   3374  ND2 ASN B  23     -13.247  39.084  14.753  1.00 39.91           N  
ATOM   3375  OD1 ASN B  23     -11.963  40.634  13.795  1.00 39.67           O  
ATOM   3376  N   GLU B  24     -12.417  39.237   9.365  1.00 38.07           N  
ATOM   3377  CA  GLU B  24     -12.209  38.697   8.022  1.00 38.50           C  
ATOM   3378  C   GLU B  24     -11.426  37.387   8.153  1.00 37.17           C  
ATOM   3379  O   GLU B  24     -10.188  37.366   8.134  1.00 36.69           O  
ATOM   3380  CB  GLU B  24     -11.425  39.716   7.220  1.00 40.76           C  
ATOM   3381  CG  GLU B  24     -11.670  39.667   5.744  1.00 46.10           C  
ATOM   3382  CD  GLU B  24     -10.899  40.760   5.031  1.00 48.96           C  
ATOM   3383  OE1 GLU B  24     -10.946  41.916   5.528  1.00 50.14           O  
ATOM   3384  OE2 GLU B  24     -10.257  40.462   3.990  1.00 50.16           O1-
ATOM   3385  N   VAL B  25     -12.163  36.292   8.257  1.00 34.70           N  
ATOM   3386  CA  VAL B  25     -11.557  35.006   8.500  1.00 33.53           C  
ATOM   3387  C   VAL B  25     -11.234  34.143   7.309  1.00 34.53           C  
ATOM   3388  O   VAL B  25     -12.001  34.059   6.345  1.00 35.96           O  
ATOM   3389  CB  VAL B  25     -12.463  34.176   9.484  1.00 31.97           C  
ATOM   3390  CG1 VAL B  25     -11.940  32.765   9.634  1.00 31.60           C  
ATOM   3391  CG2 VAL B  25     -12.527  34.848  10.849  1.00 29.06           C  
ATOM   3392  N   THR B  26     -10.092  33.480   7.380  1.00 34.35           N  
ATOM   3393  CA  THR B  26      -9.711  32.556   6.331  1.00 35.15           C  
ATOM   3394  C   THR B  26      -9.286  31.272   7.015  1.00 36.02           C  
ATOM   3395  O   THR B  26      -8.350  31.264   7.820  1.00 35.34           O  
ATOM   3396  CB  THR B  26      -8.540  33.058   5.467  1.00 34.43           C  
ATOM   3397  CG2 THR B  26      -8.062  31.929   4.547  1.00 32.63           C  
ATOM   3398  OG1 THR B  26      -8.965  34.171   4.670  1.00 33.61           O  
ATOM   3399  N   ILE B  27     -10.002  30.200   6.705  1.00 37.69           N  
ATOM   3400  CA  ILE B  27      -9.717  28.890   7.260  1.00 39.74           C  
ATOM   3401  C   ILE B  27      -8.907  28.088   6.251  1.00 39.90           C  
ATOM   3402  O   ILE B  27      -9.177  28.102   5.041  1.00 39.18           O  
ATOM   3403  CB  ILE B  27     -10.990  28.120   7.564  1.00 41.22           C  
ATOM   3404  CG1 ILE B  27     -11.766  28.846   8.655  1.00 43.51           C  
ATOM   3405  CG2 ILE B  27     -10.647  26.697   7.961  1.00 41.67           C  
ATOM   3406  CD1 ILE B  27     -12.968  28.073   9.161  1.00 46.30           C  
ATOM   3407  N   VAL B  28      -7.904  27.407   6.774  1.00 40.15           N  
ATOM   3408  CA  VAL B  28      -7.011  26.605   5.971  1.00 41.43           C  
ATOM   3409  C   VAL B  28      -7.050  25.130   6.365  1.00 42.57           C  
ATOM   3410  O   VAL B  28      -7.073  24.783   7.548  1.00 42.01           O  
ATOM   3411  CB  VAL B  28      -5.578  27.097   6.129  1.00 40.80           C  
ATOM   3412  CG1 VAL B  28      -4.633  26.207   5.330  1.00 40.71           C  
ATOM   3413  CG2 VAL B  28      -5.494  28.560   5.720  1.00 39.85           C  
ATOM   3414  N   ASP B  29      -7.078  24.260   5.370  1.00 43.42           N  
ATOM   3415  CA  ASP B  29      -7.064  22.851   5.665  1.00 45.49           C  
ATOM   3416  C   ASP B  29      -6.289  22.169   4.550  1.00 47.18           C  
ATOM   3417  O   ASP B  29      -6.025  22.780   3.515  1.00 47.61           O  
ATOM   3418  CB  ASP B  29      -8.492  22.300   5.778  1.00 45.09           C  
ATOM   3419  CG  ASP B  29      -8.560  21.050   6.637  1.00 45.91           C  
ATOM   3420  OD1 ASP B  29      -8.154  19.978   6.141  1.00 46.61           O  
ATOM   3421  OD2 ASP B  29      -8.987  21.132   7.815  1.00 45.13           O1-
ATOM   3422  N   ILE B  30      -5.895  20.919   4.781  1.00 48.99           N  
ATOM   3423  CA  ILE B  30      -5.166  20.140   3.789  1.00 50.32           C  
ATOM   3424  C   ILE B  30      -6.084  19.077   3.179  1.00 51.58           C  
ATOM   3425  O   ILE B  30      -5.608  18.060   2.704  1.00 51.98           O  
ATOM   3426  CB  ILE B  30      -3.967  19.426   4.415  1.00 49.90           C  
ATOM   3427  CG1 ILE B  30      -4.463  18.513   5.540  1.00 49.70           C  
ATOM   3428  CG2 ILE B  30      -2.949  20.451   4.891  1.00 49.53           C  
ATOM   3429  CD1 ILE B  30      -3.409  17.696   6.199  1.00 49.40           C  
ATOM   3430  N   LEU B  31      -7.396  19.307   3.229  1.00 52.96           N  
ATOM   3431  CA  LEU B  31      -8.385  18.392   2.654  1.00 54.64           C  
ATOM   3432  C   LEU B  31      -9.305  19.225   1.775  1.00 55.97           C  
ATOM   3433  O   LEU B  31     -10.074  20.047   2.277  1.00 56.42           O  
ATOM   3434  CB  LEU B  31      -9.233  17.719   3.738  1.00 54.12           C  
ATOM   3435  CG  LEU B  31      -8.550  16.880   4.819  1.00 54.94           C  
ATOM   3436  CD1 LEU B  31      -9.602  16.407   5.838  1.00 54.64           C  
ATOM   3437  CD2 LEU B  31      -7.828  15.709   4.194  1.00 53.66           C  
ATOM   3438  N   PRO B  32      -9.246  19.028   0.450  1.00 57.13           N  
ATOM   3439  CA  PRO B  32     -10.101  19.796  -0.466  1.00 57.48           C  
ATOM   3440  C   PRO B  32     -11.596  19.712  -0.157  1.00 57.54           C  
ATOM   3441  O   PRO B  32     -12.309  20.711  -0.225  1.00 58.17           O  
ATOM   3442  CB  PRO B  32      -9.746  19.213  -1.825  1.00 57.93           C  
ATOM   3443  CG  PRO B  32      -8.277  18.883  -1.658  1.00 58.25           C  
ATOM   3444  CD  PRO B  32      -8.269  18.217  -0.299  1.00 57.78           C  
ATOM   3445  N   SER B  33     -12.067  18.523   0.189  1.00 57.58           N  
ATOM   3446  CA  SER B  33     -13.473  18.325   0.504  1.00 57.79           C  
ATOM   3447  C   SER B  33     -13.956  19.328   1.546  1.00 57.44           C  
ATOM   3448  O   SER B  33     -15.029  19.923   1.403  1.00 57.43           O  
ATOM   3449  CB  SER B  33     -13.691  16.896   1.012  1.00 58.89           C  
ATOM   3450  OG  SER B  33     -12.716  16.540   1.991  1.00 59.60           O  
ATOM   3451  N   LYS B  34     -13.153  19.513   2.593  1.00 56.99           N  
ATOM   3452  CA  LYS B  34     -13.492  20.440   3.675  1.00 55.66           C  
ATOM   3453  C   LYS B  34     -13.465  21.890   3.216  1.00 54.29           C  
ATOM   3454  O   LYS B  34     -14.345  22.665   3.590  1.00 54.51           O  
ATOM   3455  CB  LYS B  34     -12.563  20.236   4.881  1.00 56.01           C  
ATOM   3456  CG  LYS B  34     -12.793  18.911   5.597  1.00 56.48           C  
ATOM   3457  CD  LYS B  34     -12.278  18.920   7.027  1.00 57.14           C  
ATOM   3458  CE  LYS B  34     -12.594  17.600   7.705  1.00 57.38           C  
ATOM   3459  NZ  LYS B  34     -12.174  17.565   9.138  1.00 58.92           N1+
ATOM   3460  N   VAL B  35     -12.476  22.259   2.401  1.00 52.95           N  
ATOM   3461  CA  VAL B  35     -12.408  23.626   1.889  1.00 51.52           C  
ATOM   3462  C   VAL B  35     -13.618  23.888   0.978  1.00 52.10           C  
ATOM   3463  O   VAL B  35     -14.318  24.893   1.127  1.00 52.08           O  
ATOM   3464  CB  VAL B  35     -11.134  23.875   1.068  1.00 50.56           C  
ATOM   3465  CG1 VAL B  35     -11.137  25.293   0.532  1.00 49.42           C  
ATOM   3466  CG2 VAL B  35      -9.910  23.641   1.916  1.00 50.15           C  
ATOM   3467  N   ASP B  36     -13.878  22.987   0.037  1.00 51.77           N  
ATOM   3468  CA  ASP B  36     -15.004  23.188  -0.858  1.00 51.65           C  
ATOM   3469  C   ASP B  36     -16.308  23.300  -0.087  1.00 50.62           C  
ATOM   3470  O   ASP B  36     -17.169  24.113  -0.431  1.00 50.16           O  
ATOM   3471  CB  ASP B  36     -15.097  22.047  -1.870  1.00 53.98           C  
ATOM   3472  CG  ASP B  36     -13.917  22.021  -2.839  1.00 55.51           C  
ATOM   3473  OD1 ASP B  36     -13.157  23.025  -2.900  1.00 55.87           O  
ATOM   3474  OD2 ASP B  36     -13.764  20.991  -3.544  1.00 56.41           O1-
ATOM   3475  N   LYS B  37     -16.455  22.496   0.963  1.00 49.54           N  
ATOM   3476  CA  LYS B  37     -17.681  22.539   1.759  1.00 49.04           C  
ATOM   3477  C   LYS B  37     -17.886  23.869   2.464  1.00 48.21           C  
ATOM   3478  O   LYS B  37     -18.995  24.408   2.451  1.00 48.77           O  
ATOM   3479  CB  LYS B  37     -17.716  21.393   2.780  1.00 50.04           C  
ATOM   3480  CG  LYS B  37     -18.027  20.035   2.154  1.00 50.94           C  
ATOM   3481  CD  LYS B  37     -18.327  18.958   3.177  1.00 51.46           C  
ATOM   3482  CE  LYS B  37     -18.380  17.610   2.481  1.00 53.12           C  
ATOM   3483  NZ  LYS B  37     -18.677  16.468   3.393  1.00 55.13           N1+
ATOM   3484  N   ILE B  38     -16.818  24.386   3.081  1.00 47.21           N  
ATOM   3485  CA  ILE B  38     -16.843  25.663   3.795  1.00 45.31           C  
ATOM   3486  C   ILE B  38     -17.145  26.818   2.841  1.00 44.77           C  
ATOM   3487  O   ILE B  38     -18.013  27.630   3.110  1.00 44.10           O  
ATOM   3488  CB  ILE B  38     -15.488  25.922   4.518  1.00 44.82           C  
ATOM   3489  CG1 ILE B  38     -15.384  25.027   5.753  1.00 44.46           C  
ATOM   3490  CG2 ILE B  38     -15.348  27.389   4.894  1.00 43.52           C  
ATOM   3491  CD1 ILE B  38     -13.952  24.780   6.213  1.00 42.61           C  
ATOM   3492  N   ASN B  39     -16.433  26.872   1.724  1.00 45.39           N  
ATOM   3493  CA  ASN B  39     -16.630  27.923   0.732  1.00 46.77           C  
ATOM   3494  C   ASN B  39     -18.025  27.933   0.137  1.00 48.74           C  
ATOM   3495  O   ASN B  39     -18.419  28.902  -0.508  1.00 48.94           O  
ATOM   3496  CB  ASN B  39     -15.616  27.792  -0.390  1.00 45.46           C  
ATOM   3497  CG  ASN B  39     -14.296  28.390  -0.029  1.00 45.30           C  
ATOM   3498  ND2 ASN B  39     -13.225  27.621  -0.160  1.00 45.13           N  
ATOM   3499  OD1 ASN B  39     -14.236  29.537   0.370  1.00 45.85           O  
ATOM   3500  N   ASN B  40     -18.777  26.858   0.364  1.00 50.67           N  
ATOM   3501  CA  ASN B  40     -20.135  26.769  -0.155  1.00 52.11           C  
ATOM   3502  C   ASN B  40     -21.184  26.863   0.946  1.00 52.70           C  
ATOM   3503  O   ASN B  40     -22.384  26.712   0.694  1.00 53.49           O  
ATOM   3504  CB  ASN B  40     -20.302  25.469  -0.938  1.00 52.85           C  
ATOM   3505  CG  ASN B  40     -19.653  25.532  -2.306  1.00 53.85           C  
ATOM   3506  ND2 ASN B  40     -18.539  24.816  -2.479  1.00 53.45           N  
ATOM   3507  OD1 ASN B  40     -20.144  26.230  -3.196  1.00 54.29           O  
ATOM   3508  N   GLY B  41     -20.735  27.105   2.170  1.00 52.21           N  
ATOM   3509  CA  GLY B  41     -21.681  27.235   3.260  1.00 51.92           C  
ATOM   3510  C   GLY B  41     -22.074  25.951   3.958  1.00 51.68           C  
ATOM   3511  O   GLY B  41     -23.124  25.901   4.597  1.00 52.10           O  
ATOM   3512  N   LEU B  42     -21.253  24.912   3.853  1.00 51.23           N  
ATOM   3513  CA  LEU B  42     -21.580  23.664   4.517  1.00 50.90           C  
ATOM   3514  C   LEU B  42     -20.559  23.251   5.558  1.00 49.78           C  
ATOM   3515  O   LEU B  42     -19.357  23.382   5.344  1.00 49.86           O  
ATOM   3516  CB  LEU B  42     -21.687  22.529   3.512  1.00 52.46           C  
ATOM   3517  CG  LEU B  42     -22.787  22.473   2.473  1.00 53.50           C  
ATOM   3518  CD1 LEU B  42     -22.601  21.129   1.802  1.00 54.18           C  
ATOM   3519  CD2 LEU B  42     -24.200  22.606   3.072  1.00 53.93           C  
ATOM   3520  N   SER B  43     -21.042  22.723   6.675  1.00 48.12           N  
ATOM   3521  CA  SER B  43     -20.159  22.257   7.724  1.00 47.13           C  
ATOM   3522  C   SER B  43     -19.705  20.809   7.449  1.00 46.64           C  
ATOM   3523  O   SER B  43     -20.531  19.927   7.205  1.00 46.72           O  
ATOM   3524  CB  SER B  43     -20.875  22.321   9.070  1.00 46.51           C  
ATOM   3525  OG  SER B  43     -20.095  21.681  10.068  1.00 46.10           O  
ATOM   3526  N   PRO B  44     -18.385  20.548   7.482  1.00 45.38           N  
ATOM   3527  CA  PRO B  44     -17.865  19.194   7.239  1.00 45.01           C  
ATOM   3528  C   PRO B  44     -18.092  18.302   8.457  1.00 44.61           C  
ATOM   3529  O   PRO B  44     -17.579  17.179   8.533  1.00 44.90           O  
ATOM   3530  CB  PRO B  44     -16.371  19.421   6.993  1.00 44.47           C  
ATOM   3531  CG  PRO B  44     -16.302  20.854   6.551  1.00 45.11           C  
ATOM   3532  CD  PRO B  44     -17.299  21.537   7.450  1.00 44.76           C  
ATOM   3533  N   ILE B  45     -18.827  18.829   9.427  1.00 43.76           N  
ATOM   3534  CA  ILE B  45     -19.130  18.090  10.648  1.00 43.69           C  
ATOM   3535  C   ILE B  45     -20.516  18.450  11.115  1.00 43.48           C  
ATOM   3536  O   ILE B  45     -20.986  19.567  10.887  1.00 42.07           O  
ATOM   3537  CB  ILE B  45     -18.186  18.445  11.811  1.00 44.04           C  
ATOM   3538  CG1 ILE B  45     -17.983  19.966  11.846  1.00 44.74           C  
ATOM   3539  CG2 ILE B  45     -16.885  17.649  11.704  1.00 43.71           C  
ATOM   3540  CD1 ILE B  45     -17.414  20.494  13.152  1.00 45.16           C  
ATOM   3541  N   GLN B  46     -21.168  17.497  11.771  1.00 43.75           N  
ATOM   3542  CA  GLN B  46     -22.497  17.740  12.293  1.00 44.64           C  
ATOM   3543  C   GLN B  46     -22.407  18.722  13.459  1.00 43.94           C  
ATOM   3544  O   GLN B  46     -21.754  18.445  14.465  1.00 44.89           O  
ATOM   3545  CB  GLN B  46     -23.155  16.433  12.773  1.00 45.54           C  
ATOM   3546  CG  GLN B  46     -23.754  15.584  11.661  1.00 48.70           C  
ATOM   3547  CD  GLN B  46     -24.429  14.278  12.152  1.00 51.11           C  
ATOM   3548  NE2 GLN B  46     -24.387  14.011  13.469  1.00 51.26           N  
ATOM   3549  OE1 GLN B  46     -24.974  13.527  11.342  1.00 51.82           O  
ATOM   3550  N   ASP B  47     -23.031  19.885  13.303  1.00 42.89           N  
ATOM   3551  CA  ASP B  47     -23.076  20.877  14.364  1.00 41.56           C  
ATOM   3552  C   ASP B  47     -24.201  21.854  14.081  1.00 40.38           C  
ATOM   3553  O   ASP B  47     -24.132  22.677  13.174  1.00 39.86           O  
ATOM   3554  CB  ASP B  47     -21.745  21.610  14.523  1.00 40.98           C  
ATOM   3555  CG  ASP B  47     -21.712  22.456  15.782  1.00 40.79           C  
ATOM   3556  OD1 ASP B  47     -22.439  23.475  15.819  1.00 38.38           O  
ATOM   3557  OD2 ASP B  47     -20.981  22.086  16.736  1.00 42.33           O1-
ATOM   3558  N   GLU B  48     -25.251  21.726  14.871  1.00 39.86           N  
ATOM   3559  CA  GLU B  48     -26.441  22.554  14.728  1.00 40.69           C  
ATOM   3560  C   GLU B  48     -26.135  24.058  14.552  1.00 39.14           C  
ATOM   3561  O   GLU B  48     -26.583  24.686  13.579  1.00 38.48           O  
ATOM   3562  CB  GLU B  48     -27.340  22.332  15.944  1.00 41.50           C  
ATOM   3563  CG  GLU B  48     -28.797  22.580  15.695  1.00 43.79           C  
ATOM   3564  CD  GLU B  48     -29.554  22.760  16.998  1.00 45.86           C  
ATOM   3565  OE1 GLU B  48     -29.129  22.169  18.017  1.00 45.99           O  
ATOM   3566  OE2 GLU B  48     -30.571  23.487  17.010  1.00 47.68           O1-
ATOM   3567  N   TYR B  49     -25.362  24.622  15.475  1.00 37.50           N  
ATOM   3568  CA  TYR B  49     -25.028  26.040  15.398  1.00 36.47           C  
ATOM   3569  C   TYR B  49     -24.102  26.431  14.247  1.00 35.70           C  
ATOM   3570  O   TYR B  49     -24.322  27.466  13.608  1.00 35.50           O  
ATOM   3571  CB  TYR B  49     -24.465  26.519  16.729  1.00 35.95           C  
ATOM   3572  CG  TYR B  49     -25.543  26.801  17.746  1.00 35.66           C  
ATOM   3573  CD1 TYR B  49     -26.224  25.757  18.364  1.00 35.72           C  
ATOM   3574  CD2 TYR B  49     -25.880  28.123  18.094  1.00 35.71           C  
ATOM   3575  CE1 TYR B  49     -27.221  26.006  19.313  1.00 36.88           C  
ATOM   3576  CE2 TYR B  49     -26.866  28.393  19.034  1.00 35.98           C  
ATOM   3577  CZ  TYR B  49     -27.540  27.321  19.648  1.00 37.76           C  
ATOM   3578  OH  TYR B  49     -28.526  27.548  20.596  1.00 37.64           O  
ATOM   3579  N   ILE B  50     -23.083  25.622  13.969  1.00 34.80           N  
ATOM   3580  CA  ILE B  50     -22.195  25.923  12.852  1.00 34.90           C  
ATOM   3581  C   ILE B  50     -23.016  25.887  11.569  1.00 34.70           C  
ATOM   3582  O   ILE B  50     -22.900  26.758  10.720  1.00 33.20           O  
ATOM   3583  CB  ILE B  50     -21.084  24.887  12.689  1.00 35.13           C  
ATOM   3584  CG1 ILE B  50     -20.112  24.995  13.854  1.00 36.08           C  
ATOM   3585  CG2 ILE B  50     -20.353  25.125  11.362  1.00 35.35           C  
ATOM   3586  CD1 ILE B  50     -18.962  24.014  13.796  1.00 36.96           C  
ATOM   3587  N   GLU B  51     -23.862  24.866  11.452  1.00 35.37           N  
ATOM   3588  CA  GLU B  51     -24.695  24.703  10.266  1.00 36.40           C  
ATOM   3589  C   GLU B  51     -25.593  25.904  10.064  1.00 36.07           C  
ATOM   3590  O   GLU B  51     -25.706  26.429   8.964  1.00 36.02           O  
ATOM   3591  CB  GLU B  51     -25.541  23.430  10.389  1.00 36.77           C  
ATOM   3592  CG  GLU B  51     -24.770  22.155  10.059  1.00 36.73           C  
ATOM   3593  CD  GLU B  51     -25.423  20.903  10.638  1.00 36.92           C  
ATOM   3594  OE1 GLU B  51     -26.665  20.776  10.577  1.00 37.78           O  
ATOM   3595  OE2 GLU B  51     -24.689  20.033  11.154  1.00 36.39           O1-
ATOM   3596  N   TYR B  52     -26.235  26.328  11.139  1.00 36.64           N  
ATOM   3597  CA  TYR B  52     -27.119  27.461  11.078  1.00 36.20           C  
ATOM   3598  C   TYR B  52     -26.359  28.757  10.749  1.00 36.85           C  
ATOM   3599  O   TYR B  52     -26.839  29.582   9.977  1.00 36.44           O  
ATOM   3600  CB  TYR B  52     -27.869  27.623  12.413  1.00 36.69           C  
ATOM   3601  CG  TYR B  52     -28.676  28.891  12.414  1.00 37.74           C  
ATOM   3602  CD1 TYR B  52     -29.933  28.977  11.843  1.00 37.70           C  
ATOM   3603  CD2 TYR B  52     -28.122  30.039  12.962  1.00 39.22           C  
ATOM   3604  CE1 TYR B  52     -30.624  30.190  11.807  1.00 39.64           C  
ATOM   3605  CE2 TYR B  52     -28.792  31.254  12.931  1.00 40.64           C  
ATOM   3606  CZ  TYR B  52     -30.043  31.326  12.349  1.00 40.43           C  
ATOM   3607  OH  TYR B  52     -30.716  32.529  12.285  1.00 42.78           O  
ATOM   3608  N   TYR B  53     -25.161  28.934  11.303  1.00 37.46           N  
ATOM   3609  CA  TYR B  53     -24.447  30.184  11.059  1.00 37.95           C  
ATOM   3610  C   TYR B  53     -23.950  30.307   9.607  1.00 39.43           C  
ATOM   3611  O   TYR B  53     -24.011  31.386   9.004  1.00 39.46           O  
ATOM   3612  CB  TYR B  53     -23.276  30.336  12.059  1.00 37.07           C  
ATOM   3613  CG  TYR B  53     -23.598  31.023  13.385  1.00 37.57           C  
ATOM   3614  CD1 TYR B  53     -24.626  30.563  14.214  1.00 37.76           C  
ATOM   3615  CD2 TYR B  53     -22.880  32.154  13.801  1.00 37.73           C  
ATOM   3616  CE1 TYR B  53     -24.938  31.212  15.420  1.00 37.58           C  
ATOM   3617  CE2 TYR B  53     -23.183  32.813  15.008  1.00 38.47           C  
ATOM   3618  CZ  TYR B  53     -24.216  32.335  15.806  1.00 38.52           C  
ATOM   3619  OH  TYR B  53     -24.547  32.984  16.974  1.00 38.37           O  
ATOM   3620  N   LEU B  54     -23.474  29.200   9.045  1.00 40.20           N  
ATOM   3621  CA  LEU B  54     -22.957  29.200   7.685  1.00 41.58           C  
ATOM   3622  C   LEU B  54     -24.043  29.548   6.691  1.00 43.06           C  
ATOM   3623  O   LEU B  54     -23.797  30.195   5.670  1.00 43.27           O  
ATOM   3624  CB  LEU B  54     -22.378  27.826   7.346  1.00 40.85           C  
ATOM   3625  CG  LEU B  54     -21.010  27.511   7.957  1.00 40.59           C  
ATOM   3626  CD1 LEU B  54     -20.615  26.058   7.684  1.00 40.18           C  
ATOM   3627  CD2 LEU B  54     -20.003  28.483   7.375  1.00 40.61           C  
ATOM   3628  N   LYS B  55     -25.250  29.116   7.018  1.00 44.01           N  
ATOM   3629  CA  LYS B  55     -26.406  29.331   6.179  1.00 45.32           C  
ATOM   3630  C   LYS B  55     -27.179  30.617   6.408  1.00 46.14           C  
ATOM   3631  O   LYS B  55     -27.628  31.231   5.449  1.00 47.19           O  
ATOM   3632  CB  LYS B  55     -27.358  28.145   6.342  1.00 45.86           C  
ATOM   3633  CG  LYS B  55     -28.760  28.380   5.854  1.00 47.31           C  
ATOM   3634  CD  LYS B  55     -29.592  27.120   5.997  1.00 48.84           C  
ATOM   3635  CE  LYS B  55     -31.011  27.328   5.475  1.00 49.86           C  
ATOM   3636  NZ  LYS B  55     -31.671  26.014   5.178  1.00 51.24           N1+
ATOM   3637  N   SER B  56     -27.327  31.051   7.656  1.00 46.46           N  
ATOM   3638  CA  SER B  56     -28.153  32.223   7.915  1.00 46.32           C  
ATOM   3639  C   SER B  56     -27.520  33.473   8.498  1.00 46.76           C  
ATOM   3640  O   SER B  56     -28.204  34.485   8.660  1.00 45.90           O  
ATOM   3641  CB  SER B  56     -29.335  31.801   8.784  1.00 46.56           C  
ATOM   3642  OG  SER B  56     -29.905  30.585   8.296  1.00 47.75           O  
ATOM   3643  N   LYS B  57     -26.229  33.427   8.807  1.00 47.15           N  
ATOM   3644  CA  LYS B  57     -25.572  34.603   9.364  1.00 47.78           C  
ATOM   3645  C   LYS B  57     -24.749  35.291   8.299  1.00 47.44           C  
ATOM   3646  O   LYS B  57     -24.442  34.695   7.282  1.00 47.82           O  
ATOM   3647  CB  LYS B  57     -24.667  34.204  10.528  1.00 48.81           C  
ATOM   3648  CG  LYS B  57     -25.406  33.821  11.794  1.00 50.20           C  
ATOM   3649  CD  LYS B  57     -26.156  35.001  12.329  1.00 51.64           C  
ATOM   3650  CE  LYS B  57     -26.600  34.759  13.748  1.00 53.23           C  
ATOM   3651  NZ  LYS B  57     -27.193  36.009  14.296  1.00 54.87           N1+
ATOM   3652  N   GLN B  58     -24.419  36.557   8.504  1.00 47.32           N  
ATOM   3653  CA  GLN B  58     -23.581  37.227   7.531  1.00 47.35           C  
ATOM   3654  C   GLN B  58     -22.149  37.049   8.051  1.00 45.52           C  
ATOM   3655  O   GLN B  58     -21.742  37.661   9.028  1.00 44.42           O  
ATOM   3656  CB  GLN B  58     -23.992  38.708   7.351  1.00 49.93           C  
ATOM   3657  CG  GLN B  58     -23.845  39.669   8.543  1.00 53.61           C  
ATOM   3658  CD  GLN B  58     -24.236  41.139   8.179  1.00 56.50           C  
ATOM   3659  NE2 GLN B  58     -23.241  42.034   8.181  1.00 56.95           N  
ATOM   3660  OE1 GLN B  58     -25.410  41.449   7.896  1.00 56.86           O  
ATOM   3661  N   LEU B  59     -21.415  36.151   7.398  1.00 44.66           N  
ATOM   3662  CA  LEU B  59     -20.051  35.812   7.784  1.00 43.15           C  
ATOM   3663  C   LEU B  59     -19.021  36.176   6.732  1.00 42.92           C  
ATOM   3664  O   LEU B  59     -19.227  35.945   5.541  1.00 43.48           O  
ATOM   3665  CB  LEU B  59     -19.920  34.315   8.004  1.00 41.08           C  
ATOM   3666  CG  LEU B  59     -21.037  33.535   8.664  1.00 41.15           C  
ATOM   3667  CD1 LEU B  59     -20.667  32.067   8.729  1.00 39.25           C  
ATOM   3668  CD2 LEU B  59     -21.286  34.097  10.040  1.00 41.94           C  
ATOM   3669  N   SER B  60     -17.900  36.723   7.176  1.00 41.19           N  
ATOM   3670  CA  SER B  60     -16.823  37.040   6.267  1.00 39.89           C  
ATOM   3671  C   SER B  60     -15.863  35.864   6.440  1.00 38.78           C  
ATOM   3672  O   SER B  60     -14.840  35.973   7.099  1.00 37.72           O  
ATOM   3673  CB  SER B  60     -16.164  38.355   6.672  1.00 40.34           C  
ATOM   3674  OG  SER B  60     -14.963  38.550   5.935  1.00 42.64           O  
ATOM   3675  N   ILE B  61     -16.213  34.731   5.844  1.00 38.97           N  
ATOM   3676  CA  ILE B  61     -15.417  33.523   5.975  1.00 39.16           C  
ATOM   3677  C   ILE B  61     -15.217  32.810   4.655  1.00 41.20           C  
ATOM   3678  O   ILE B  61     -16.170  32.597   3.905  1.00 42.36           O  
ATOM   3679  CB  ILE B  61     -16.083  32.526   6.941  1.00 37.97           C  
ATOM   3680  CG1 ILE B  61     -15.120  31.379   7.264  1.00 37.52           C  
ATOM   3681  CG2 ILE B  61     -17.360  31.961   6.313  1.00 36.62           C  
ATOM   3682  CD1 ILE B  61     -15.657  30.435   8.305  1.00 37.78           C  
ATOM   3683  N   LYS B  62     -13.975  32.426   4.385  1.00 42.04           N  
ATOM   3684  CA  LYS B  62     -13.635  31.713   3.162  1.00 43.85           C  
ATOM   3685  C   LYS B  62     -12.599  30.644   3.512  1.00 44.32           C  
ATOM   3686  O   LYS B  62     -11.831  30.810   4.459  1.00 46.12           O  
ATOM   3687  CB  LYS B  62     -13.050  32.691   2.142  1.00 45.41           C  
ATOM   3688  CG  LYS B  62     -11.576  32.972   2.338  1.00 46.02           C  
ATOM   3689  CD  LYS B  62     -11.121  34.241   1.642  1.00 46.99           C  
ATOM   3690  CE  LYS B  62      -9.597  34.358   1.713  1.00 47.56           C  
ATOM   3691  NZ  LYS B  62      -9.123  35.655   1.196  1.00 48.64           N1+
ATOM   3692  N   ALA B  63     -12.567  29.547   2.771  1.00 43.95           N  
ATOM   3693  CA  ALA B  63     -11.593  28.499   3.067  1.00 43.85           C  
ATOM   3694  C   ALA B  63     -10.565  28.363   1.940  1.00 44.03           C  
ATOM   3695  O   ALA B  63     -10.776  28.846   0.824  1.00 43.74           O  
ATOM   3696  CB  ALA B  63     -12.307  27.164   3.299  1.00 42.90           C  
ATOM   3697  N   THR B  64      -9.443  27.719   2.239  1.00 43.77           N  
ATOM   3698  CA  THR B  64      -8.415  27.520   1.228  1.00 44.08           C  
ATOM   3699  C   THR B  64      -7.360  26.503   1.606  1.00 43.56           C  
ATOM   3700  O   THR B  64      -7.230  26.131   2.773  1.00 43.93           O  
ATOM   3701  CB  THR B  64      -7.661  28.784   0.918  1.00 43.31           C  
ATOM   3702  CG2 THR B  64      -6.905  29.265   2.140  1.00 43.73           C  
ATOM   3703  OG1 THR B  64      -6.702  28.485  -0.088  1.00 44.33           O  
ATOM   3704  N   LEU B  65      -6.610  26.053   0.607  1.00 43.18           N  
ATOM   3705  CA  LEU B  65      -5.529  25.099   0.847  1.00 43.11           C  
ATOM   3706  C   LEU B  65      -4.200  25.813   0.712  1.00 42.92           C  
ATOM   3707  O   LEU B  65      -3.152  25.261   1.041  1.00 42.29           O  
ATOM   3708  CB  LEU B  65      -5.593  23.931  -0.133  1.00 43.17           C  
ATOM   3709  CG  LEU B  65      -6.738  22.995   0.225  1.00 42.79           C  
ATOM   3710  CD1 LEU B  65      -7.797  23.121  -0.824  1.00 43.73           C  
ATOM   3711  CD2 LEU B  65      -6.240  21.567   0.348  1.00 43.45           C  
ATOM   3712  N   ASP B  66      -4.266  27.057   0.246  1.00 43.64           N  
ATOM   3713  CA  ASP B  66      -3.086  27.896   0.068  1.00 44.91           C  
ATOM   3714  C   ASP B  66      -2.644  28.556   1.406  1.00 45.50           C  
ATOM   3715  O   ASP B  66      -2.836  29.757   1.650  1.00 44.75           O  
ATOM   3716  CB  ASP B  66      -3.374  28.952  -1.015  1.00 45.40           C  
ATOM   3717  CG  ASP B  66      -2.126  29.699  -1.455  1.00 46.17           C  
ATOM   3718  OD1 ASP B  66      -1.032  29.422  -0.917  1.00 46.91           O  
ATOM   3719  OD2 ASP B  66      -2.245  30.577  -2.338  1.00 47.49           O1-
ATOM   3720  N   SER B  67      -2.049  27.725   2.257  1.00 46.25           N  
ATOM   3721  CA  SER B  67      -1.539  28.117   3.562  1.00 47.45           C  
ATOM   3722  C   SER B  67      -0.776  29.425   3.581  1.00 47.45           C  
ATOM   3723  O   SER B  67      -1.084  30.320   4.364  1.00 47.92           O  
ATOM   3724  CB  SER B  67      -0.611  27.032   4.100  1.00 47.67           C  
ATOM   3725  OG  SER B  67      -1.327  25.874   4.468  1.00 48.39           O  
ATOM   3726  N   LYS B  68       0.241  29.524   2.739  1.00 48.00           N  
ATOM   3727  CA  LYS B  68       1.056  30.727   2.703  1.00 48.86           C  
ATOM   3728  C   LYS B  68       0.256  31.955   2.346  1.00 48.14           C  
ATOM   3729  O   LYS B  68       0.410  32.999   2.979  1.00 48.90           O  
ATOM   3730  CB  LYS B  68       2.201  30.578   1.703  1.00 49.91           C  
ATOM   3731  CG  LYS B  68       3.153  29.464   2.044  1.00 52.12           C  
ATOM   3732  CD  LYS B  68       3.894  28.997   0.810  1.00 53.79           C  
ATOM   3733  CE  LYS B  68       4.527  27.648   1.035  1.00 54.77           C  
ATOM   3734  NZ  LYS B  68       4.839  27.016  -0.270  1.00 56.46           N1+
ATOM   3735  N   ALA B  69      -0.592  31.852   1.332  1.00 47.02           N  
ATOM   3736  CA  ALA B  69      -1.373  33.016   0.935  1.00 46.03           C  
ATOM   3737  C   ALA B  69      -2.236  33.492   2.099  1.00 45.54           C  
ATOM   3738  O   ALA B  69      -2.500  34.679   2.243  1.00 45.79           O  
ATOM   3739  CB  ALA B  69      -2.243  32.683  -0.256  1.00 45.43           C  
ATOM   3740  N   ALA B  70      -2.663  32.554   2.935  1.00 44.93           N  
ATOM   3741  CA  ALA B  70      -3.514  32.866   4.071  1.00 44.18           C  
ATOM   3742  C   ALA B  70      -2.719  33.400   5.254  1.00 44.41           C  
ATOM   3743  O   ALA B  70      -3.101  34.401   5.858  1.00 44.33           O  
ATOM   3744  CB  ALA B  70      -4.292  31.627   4.484  1.00 44.00           C  
ATOM   3745  N   TYR B  71      -1.614  32.735   5.582  1.00 43.65           N  
ATOM   3746  CA  TYR B  71      -0.794  33.162   6.702  1.00 43.74           C  
ATOM   3747  C   TYR B  71      -0.060  34.485   6.512  1.00 45.22           C  
ATOM   3748  O   TYR B  71       0.168  35.198   7.484  1.00 45.98           O  
ATOM   3749  CB  TYR B  71       0.223  32.079   7.068  1.00 40.96           C  
ATOM   3750  CG  TYR B  71      -0.400  30.750   7.419  1.00 37.73           C  
ATOM   3751  CD1 TYR B  71      -1.680  30.675   7.969  1.00 36.49           C  
ATOM   3752  CD2 TYR B  71       0.291  29.562   7.191  1.00 36.13           C  
ATOM   3753  CE1 TYR B  71      -2.255  29.445   8.274  1.00 34.78           C  
ATOM   3754  CE2 TYR B  71      -0.271  28.335   7.494  1.00 34.90           C  
ATOM   3755  CZ  TYR B  71      -1.541  28.290   8.028  1.00 34.81           C  
ATOM   3756  OH  TYR B  71      -2.097  27.082   8.290  1.00 34.01           O  
ATOM   3757  N   LYS B  72       0.305  34.822   5.278  1.00 46.58           N  
ATOM   3758  CA  LYS B  72       1.029  36.064   5.019  1.00 48.11           C  
ATOM   3759  C   LYS B  72       0.184  37.306   5.233  1.00 48.11           C  
ATOM   3760  O   LYS B  72       0.668  38.345   5.690  1.00 47.77           O  
ATOM   3761  CB  LYS B  72       1.563  36.074   3.582  1.00 50.61           C  
ATOM   3762  CG  LYS B  72       2.008  37.464   3.077  1.00 52.71           C  
ATOM   3763  CD  LYS B  72       2.743  37.358   1.742  1.00 55.16           C  
ATOM   3764  CE  LYS B  72       2.819  38.697   1.006  1.00 56.60           C  
ATOM   3765  NZ  LYS B  72       3.485  38.546  -0.331  1.00 58.25           N1+
ATOM   3766  N   GLU B  73      -1.083  37.176   4.887  1.00 48.29           N  
ATOM   3767  CA  GLU B  73      -2.050  38.250   4.977  1.00 49.32           C  
ATOM   3768  C   GLU B  73      -2.654  38.460   6.381  1.00 47.93           C  
ATOM   3769  O   GLU B  73      -3.191  39.522   6.681  1.00 47.65           O  
ATOM   3770  CB  GLU B  73      -3.167  37.946   3.982  1.00 51.93           C  
ATOM   3771  CG  GLU B  73      -4.010  39.125   3.595  1.00 56.29           C  
ATOM   3772  CD  GLU B  73      -5.352  38.696   3.026  1.00 58.82           C  
ATOM   3773  OE1 GLU B  73      -5.388  37.694   2.263  1.00 59.91           O  
ATOM   3774  OE2 GLU B  73      -6.365  39.372   3.344  1.00 60.53           O1-
ATOM   3775  N   ALA B  74      -2.555  37.444   7.225  1.00 46.19           N  
ATOM   3776  CA  ALA B  74      -3.117  37.469   8.565  1.00 45.38           C  
ATOM   3777  C   ALA B  74      -2.512  38.433   9.587  1.00 45.00           C  
ATOM   3778  O   ALA B  74      -1.339  38.790   9.503  1.00 44.37           O  
ATOM   3779  CB  ALA B  74      -3.091  36.055   9.128  1.00 45.61           C  
ATOM   3780  N   GLU B  75      -3.343  38.847  10.549  1.00 44.07           N  
ATOM   3781  CA  GLU B  75      -2.925  39.717  11.651  1.00 43.62           C  
ATOM   3782  C   GLU B  75      -2.779  38.805  12.862  1.00 42.09           C  
ATOM   3783  O   GLU B  75      -1.998  39.065  13.772  1.00 42.50           O  
ATOM   3784  CB  GLU B  75      -3.967  40.789  11.926  1.00 45.77           C  
ATOM   3785  CG  GLU B  75      -4.170  41.730  10.769  1.00 49.48           C  
ATOM   3786  CD  GLU B  75      -5.160  42.840  11.084  1.00 52.60           C  
ATOM   3787  OE1 GLU B  75      -4.829  43.694  11.950  1.00 53.45           O  
ATOM   3788  OE2 GLU B  75      -6.261  42.855  10.468  1.00 53.42           O1-
ATOM   3789  N   LEU B  76      -3.556  37.731  12.869  1.00 40.00           N  
ATOM   3790  CA  LEU B  76      -3.465  36.729  13.914  1.00 38.35           C  
ATOM   3791  C   LEU B  76      -3.671  35.378  13.251  1.00 36.37           C  
ATOM   3792  O   LEU B  76      -4.447  35.249  12.308  1.00 36.85           O  
ATOM   3793  CB  LEU B  76      -4.549  36.885  14.972  1.00 38.90           C  
ATOM   3794  CG  LEU B  76      -4.728  38.175  15.762  1.00 40.45           C  
ATOM   3795  CD1 LEU B  76      -5.928  37.958  16.694  1.00 40.20           C  
ATOM   3796  CD2 LEU B  76      -3.449  38.553  16.544  1.00 40.44           C  
ATOM   3797  N   VAL B  77      -2.979  34.369  13.744  1.00 33.60           N  
ATOM   3798  CA  VAL B  77      -3.157  33.032  13.216  1.00 31.66           C  
ATOM   3799  C   VAL B  77      -3.486  32.114  14.384  1.00 31.28           C  
ATOM   3800  O   VAL B  77      -2.746  32.021  15.363  1.00 30.97           O  
ATOM   3801  CB  VAL B  77      -1.902  32.476  12.525  1.00 30.61           C  
ATOM   3802  CG1 VAL B  77      -2.178  31.066  12.094  1.00 28.31           C  
ATOM   3803  CG2 VAL B  77      -1.508  33.351  11.335  1.00 29.78           C  
ATOM   3804  N   ILE B  78      -4.605  31.429  14.247  1.00 31.05           N  
ATOM   3805  CA  ILE B  78      -5.090  30.496  15.232  1.00 31.19           C  
ATOM   3806  C   ILE B  78      -4.836  29.078  14.705  1.00 30.91           C  
ATOM   3807  O   ILE B  78      -5.336  28.688  13.659  1.00 32.43           O  
ATOM   3808  CB  ILE B  78      -6.597  30.766  15.466  1.00 31.50           C  
ATOM   3809  CG1 ILE B  78      -6.751  32.194  16.027  1.00 30.48           C  
ATOM   3810  CG2 ILE B  78      -7.209  29.669  16.354  1.00 30.65           C  
ATOM   3811  CD1 ILE B  78      -8.175  32.707  16.112  1.00 32.77           C  
ATOM   3812  N   ILE B  79      -4.047  28.315  15.436  1.00 30.22           N  
ATOM   3813  CA  ILE B  79      -3.710  26.964  15.048  1.00 30.22           C  
ATOM   3814  C   ILE B  79      -4.582  25.934  15.772  1.00 30.56           C  
ATOM   3815  O   ILE B  79      -4.575  25.823  16.998  1.00 29.90           O  
ATOM   3816  CB  ILE B  79      -2.221  26.696  15.326  1.00 30.19           C  
ATOM   3817  CG1 ILE B  79      -1.368  27.758  14.595  1.00 30.78           C  
ATOM   3818  CG2 ILE B  79      -1.888  25.275  14.954  1.00 29.84           C  
ATOM   3819  CD1 ILE B  79       0.178  27.614  14.717  1.00 30.26           C  
ATOM   3820  N   ALA B  80      -5.338  25.176  14.998  1.00 29.79           N  
ATOM   3821  CA  ALA B  80      -6.209  24.184  15.578  1.00 30.69           C  
ATOM   3822  C   ALA B  80      -6.071  22.851  14.840  1.00 31.00           C  
ATOM   3823  O   ALA B  80      -7.071  22.167  14.567  1.00 30.80           O  
ATOM   3824  CB  ALA B  80      -7.660  24.690  15.537  1.00 29.36           C  
ATOM   3825  N   THR B  81      -4.828  22.490  14.524  1.00 30.64           N  
ATOM   3826  CA  THR B  81      -4.547  21.253  13.814  1.00 31.52           C  
ATOM   3827  C   THR B  81      -4.559  20.107  14.803  1.00 32.03           C  
ATOM   3828  O   THR B  81      -4.691  20.333  16.001  1.00 32.85           O  
ATOM   3829  CB  THR B  81      -3.186  21.341  13.103  1.00 32.40           C  
ATOM   3830  CG2 THR B  81      -3.274  22.252  11.852  1.00 31.94           C  
ATOM   3831  OG1 THR B  81      -2.218  21.865  14.013  1.00 32.14           O  
ATOM   3832  N   PRO B  82      -4.414  18.856  14.330  1.00 32.42           N  
ATOM   3833  CA  PRO B  82      -4.427  17.704  15.242  1.00 32.67           C  
ATOM   3834  C   PRO B  82      -3.228  17.536  16.167  1.00 33.06           C  
ATOM   3835  O   PRO B  82      -2.114  17.939  15.852  1.00 32.43           O  
ATOM   3836  CB  PRO B  82      -4.539  16.505  14.295  1.00 33.30           C  
ATOM   3837  CG  PRO B  82      -5.047  17.076  13.025  1.00 32.31           C  
ATOM   3838  CD  PRO B  82      -4.337  18.397  12.940  1.00 32.66           C  
ATOM   3839  N   THR B  83      -3.471  16.946  17.328  1.00 34.33           N  
ATOM   3840  CA  THR B  83      -2.393  16.636  18.261  1.00 36.00           C  
ATOM   3841  C   THR B  83      -2.718  15.270  18.879  1.00 38.10           C  
ATOM   3842  O   THR B  83      -3.223  15.167  20.007  1.00 39.16           O  
ATOM   3843  CB  THR B  83      -2.250  17.646  19.404  1.00 34.98           C  
ATOM   3844  CG2 THR B  83      -1.813  18.984  18.889  1.00 34.21           C  
ATOM   3845  OG1 THR B  83      -3.494  17.737  20.107  1.00 33.93           O  
ATOM   3846  N   ASN B  84      -2.409  14.211  18.148  1.00 39.93           N  
ATOM   3847  CA  ASN B  84      -2.700  12.879  18.648  1.00 40.58           C  
ATOM   3848  C   ASN B  84      -1.669  12.415  19.635  1.00 40.30           C  
ATOM   3849  O   ASN B  84      -0.518  12.858  19.625  1.00 39.21           O  
ATOM   3850  CB  ASN B  84      -2.747  11.865  17.511  1.00 42.54           C  
ATOM   3851  CG  ASN B  84      -3.459  12.393  16.280  1.00 45.84           C  
ATOM   3852  ND2 ASN B  84      -2.849  12.168  15.116  1.00 48.02           N  
ATOM   3853  OD1 ASN B  84      -4.546  12.984  16.362  1.00 45.61           O  
ATOM   3854  N   TYR B  85      -2.098  11.506  20.496  1.00 40.10           N  
ATOM   3855  CA  TYR B  85      -1.199  10.921  21.451  1.00 40.82           C  
ATOM   3856  C   TYR B  85      -0.566   9.753  20.708  1.00 41.91           C  
ATOM   3857  O   TYR B  85      -1.283   8.921  20.165  1.00 40.79           O  
ATOM   3858  CB  TYR B  85      -1.943  10.372  22.642  1.00 39.90           C  
ATOM   3859  CG  TYR B  85      -1.004   9.648  23.546  1.00 38.82           C  
ATOM   3860  CD1 TYR B  85      -0.154  10.360  24.373  1.00 37.73           C  
ATOM   3861  CD2 TYR B  85      -0.959   8.247  23.574  1.00 38.80           C  
ATOM   3862  CE1 TYR B  85       0.718   9.723  25.214  1.00 38.86           C  
ATOM   3863  CE2 TYR B  85      -0.077   7.578  24.423  1.00 38.89           C  
ATOM   3864  CZ  TYR B  85       0.760   8.334  25.248  1.00 39.46           C  
ATOM   3865  OH  TYR B  85       1.633   7.736  26.134  1.00 41.04           O  
ATOM   3866  N   ASN B  86       0.766   9.689  20.707  1.00 44.18           N  
ATOM   3867  CA  ASN B  86       1.517   8.633  20.006  1.00 46.21           C  
ATOM   3868  C   ASN B  86       2.087   7.631  20.997  1.00 47.10           C  
ATOM   3869  O   ASN B  86       2.981   7.947  21.781  1.00 46.45           O  
ATOM   3870  CB  ASN B  86       2.644   9.253  19.160  1.00 46.39           C  
ATOM   3871  CG  ASN B  86       3.336   8.237  18.264  1.00 47.04           C  
ATOM   3872  ND2 ASN B  86       3.172   8.398  16.963  1.00 47.94           N  
ATOM   3873  OD1 ASN B  86       4.003   7.321  18.735  1.00 47.15           O  
ATOM   3874  N   SER B  87       1.547   6.417  20.938  1.00 48.73           N  
ATOM   3875  CA  SER B  87       1.916   5.320  21.827  1.00 50.59           C  
ATOM   3876  C   SER B  87       3.399   4.914  21.799  1.00 51.53           C  
ATOM   3877  O   SER B  87       3.951   4.490  22.822  1.00 51.99           O  
ATOM   3878  CB  SER B  87       1.038   4.110  21.492  1.00 51.37           C  
ATOM   3879  OG  SER B  87      -0.260   4.546  21.075  1.00 53.86           O  
ATOM   3880  N   ARG B  88       4.042   5.039  20.640  1.00 51.81           N  
ATOM   3881  CA  ARG B  88       5.453   4.667  20.515  1.00 52.25           C  
ATOM   3882  C   ARG B  88       6.345   5.611  21.296  1.00 49.98           C  
ATOM   3883  O   ARG B  88       7.187   5.179  22.074  1.00 48.91           O  
ATOM   3884  CB  ARG B  88       5.888   4.665  19.043  1.00 55.98           C  
ATOM   3885  CG  ARG B  88       5.059   3.739  18.178  1.00 61.45           C  
ATOM   3886  CD  ARG B  88       5.408   3.855  16.702  1.00 66.62           C  
ATOM   3887  NE  ARG B  88       4.382   3.209  15.877  1.00 71.00           N  
ATOM   3888  CZ  ARG B  88       4.496   2.977  14.569  1.00 73.00           C  
ATOM   3889  NH1 ARG B  88       5.599   3.336  13.918  1.00 74.09           N1+
ATOM   3890  NH2 ARG B  88       3.507   2.379  13.911  1.00 74.10           N  
ATOM   3891  N   ILE B  89       6.138   6.908  21.101  1.00 47.59           N  
ATOM   3892  CA  ILE B  89       6.955   7.897  21.777  1.00 45.10           C  
ATOM   3893  C   ILE B  89       6.463   8.247  23.185  1.00 43.92           C  
ATOM   3894  O   ILE B  89       7.176   8.890  23.966  1.00 43.36           O  
ATOM   3895  CB  ILE B  89       7.063   9.165  20.916  1.00 44.59           C  
ATOM   3896  CG1 ILE B  89       5.751   9.937  20.921  1.00 44.62           C  
ATOM   3897  CG2 ILE B  89       7.379   8.775  19.494  1.00 44.20           C  
ATOM   3898  CD1 ILE B  89       5.813  11.249  20.140  1.00 44.32           C  
ATOM   3899  N   ASN B  90       5.262   7.791  23.523  1.00 43.15           N  
ATOM   3900  CA  ASN B  90       4.703   8.086  24.828  1.00 43.01           C  
ATOM   3901  C   ASN B  90       4.486   9.621  24.941  1.00 41.44           C  
ATOM   3902  O   ASN B  90       4.868  10.249  25.928  1.00 41.07           O  
ATOM   3903  CB  ASN B  90       5.684   7.593  25.896  1.00 45.12           C  
ATOM   3904  CG  ASN B  90       5.483   8.284  27.229  1.00 48.18           C  
ATOM   3905  ND2 ASN B  90       4.288   8.112  27.806  1.00 48.85           N  
ATOM   3906  OD1 ASN B  90       6.382   8.992  27.731  1.00 49.60           O  
ATOM   3907  N   TYR B  91       3.853  10.224  23.945  1.00 39.25           N  
ATOM   3908  CA  TYR B  91       3.696  11.675  23.975  1.00 38.18           C  
ATOM   3909  C   TYR B  91       2.851  12.116  22.805  1.00 37.20           C  
ATOM   3910  O   TYR B  91       2.626  11.338  21.871  1.00 34.54           O  
ATOM   3911  CB  TYR B  91       5.070  12.314  23.805  1.00 37.09           C  
ATOM   3912  CG  TYR B  91       5.322  13.561  24.594  1.00 36.94           C  
ATOM   3913  CD1 TYR B  91       5.564  13.497  25.966  1.00 36.53           C  
ATOM   3914  CD2 TYR B  91       5.375  14.805  23.964  1.00 36.28           C  
ATOM   3915  CE1 TYR B  91       5.863  14.637  26.688  1.00 35.95           C  
ATOM   3916  CE2 TYR B  91       5.678  15.956  24.679  1.00 35.91           C  
ATOM   3917  CZ  TYR B  91       5.922  15.859  26.034  1.00 36.13           C  
ATOM   3918  OH  TYR B  91       6.242  16.984  26.738  1.00 36.83           O  
ATOM   3919  N   PHE B  92       2.406  13.377  22.849  1.00 36.97           N  
ATOM   3920  CA  PHE B  92       1.627  13.935  21.745  1.00 36.62           C  
ATOM   3921  C   PHE B  92       2.569  14.081  20.564  1.00 37.04           C  
ATOM   3922  O   PHE B  92       3.736  14.452  20.738  1.00 36.70           O  
ATOM   3923  CB  PHE B  92       1.117  15.348  22.055  1.00 36.97           C  
ATOM   3924  CG  PHE B  92      -0.222  15.401  22.727  1.00 37.04           C  
ATOM   3925  CD1 PHE B  92      -0.931  14.244  23.012  1.00 37.11           C  
ATOM   3926  CD2 PHE B  92      -0.757  16.623  23.091  1.00 37.08           C  
ATOM   3927  CE1 PHE B  92      -2.136  14.303  23.652  1.00 37.10           C  
ATOM   3928  CE2 PHE B  92      -1.964  16.700  23.732  1.00 37.68           C  
ATOM   3929  CZ  PHE B  92      -2.662  15.543  24.017  1.00 38.02           C  
ATOM   3930  N   ASP B  93       2.071  13.790  19.373  1.00 37.51           N  
ATOM   3931  CA  ASP B  93       2.852  13.984  18.163  1.00 38.41           C  
ATOM   3932  C   ASP B  93       2.448  15.401  17.784  1.00 38.55           C  
ATOM   3933  O   ASP B  93       1.345  15.621  17.320  1.00 38.99           O  
ATOM   3934  CB  ASP B  93       2.418  13.010  17.082  1.00 40.20           C  
ATOM   3935  CG  ASP B  93       2.976  13.367  15.724  1.00 42.61           C  
ATOM   3936  OD1 ASP B  93       3.822  14.287  15.663  1.00 44.26           O  
ATOM   3937  OD2 ASP B  93       2.573  12.728  14.720  1.00 43.29           O1-
ATOM   3938  N   THR B  94       3.342  16.359  17.986  1.00 38.33           N  
ATOM   3939  CA  THR B  94       3.049  17.763  17.734  1.00 38.92           C  
ATOM   3940  C   THR B  94       3.488  18.294  16.387  1.00 39.63           C  
ATOM   3941  O   THR B  94       3.571  19.509  16.197  1.00 38.89           O  
ATOM   3942  CB  THR B  94       3.720  18.600  18.796  1.00 38.30           C  
ATOM   3943  CG2 THR B  94       3.149  18.255  20.177  1.00 38.42           C  
ATOM   3944  OG1 THR B  94       5.125  18.315  18.781  1.00 38.41           O  
ATOM   3945  N   GLN B  95       3.759  17.388  15.458  1.00 39.90           N  
ATOM   3946  CA  GLN B  95       4.232  17.764  14.145  1.00 40.92           C  
ATOM   3947  C   GLN B  95       3.283  18.632  13.332  1.00 40.95           C  
ATOM   3948  O   GLN B  95       3.728  19.425  12.493  1.00 40.99           O  
ATOM   3949  CB  GLN B  95       4.539  16.509  13.344  1.00 43.91           C  
ATOM   3950  CG  GLN B  95       3.282  15.752  12.922  1.00 46.84           C  
ATOM   3951  CD  GLN B  95       3.560  14.766  11.824  1.00 48.52           C  
ATOM   3952  NE2 GLN B  95       3.193  13.510  12.048  1.00 49.45           N  
ATOM   3953  OE1 GLN B  95       4.102  15.129  10.773  1.00 50.59           O  
ATOM   3954  N   HIS B  96       1.981  18.474  13.545  1.00 40.68           N  
ATOM   3955  CA  HIS B  96       1.011  19.257  12.779  1.00 41.50           C  
ATOM   3956  C   HIS B  96       0.865  20.688  13.266  1.00 40.41           C  
ATOM   3957  O   HIS B  96       0.399  21.546  12.540  1.00 40.46           O  
ATOM   3958  CB  HIS B  96      -0.347  18.559  12.774  1.00 43.53           C  
ATOM   3959  CG  HIS B  96      -0.296  17.188  12.182  1.00 46.32           C  
ATOM   3960  CD2 HIS B  96      -0.415  15.965  12.752  1.00 46.93           C  
ATOM   3961  ND1 HIS B  96      -0.049  16.969  10.842  1.00 47.07           N  
ATOM   3962  CE1 HIS B  96      -0.012  15.669  10.614  1.00 48.69           C  
ATOM   3963  NE2 HIS B  96      -0.231  15.036  11.755  1.00 49.17           N  
ATOM   3964  N   VAL B  97       1.257  20.932  14.506  1.00 40.09           N  
ATOM   3965  CA  VAL B  97       1.209  22.270  15.073  1.00 39.10           C  
ATOM   3966  C   VAL B  97       2.539  22.943  14.700  1.00 38.95           C  
ATOM   3967  O   VAL B  97       2.570  24.094  14.248  1.00 38.40           O  
ATOM   3968  CB  VAL B  97       1.069  22.208  16.621  1.00 38.12           C  
ATOM   3969  CG1 VAL B  97       1.320  23.599  17.256  1.00 36.84           C  
ATOM   3970  CG2 VAL B  97      -0.307  21.707  16.976  1.00 37.29           C  
ATOM   3971  N   GLU B  98       3.627  22.193  14.871  1.00 38.69           N  
ATOM   3972  CA  GLU B  98       4.965  22.687  14.580  1.00 39.20           C  
ATOM   3973  C   GLU B  98       5.083  23.070  13.140  1.00 38.00           C  
ATOM   3974  O   GLU B  98       5.640  24.105  12.810  1.00 38.25           O  
ATOM   3975  CB  GLU B  98       6.014  21.629  14.898  1.00 41.79           C  
ATOM   3976  CG  GLU B  98       6.163  21.349  16.386  1.00 44.21           C  
ATOM   3977  CD  GLU B  98       7.298  20.401  16.668  1.00 45.61           C  
ATOM   3978  OE1 GLU B  98       8.415  20.676  16.159  1.00 45.67           O  
ATOM   3979  OE2 GLU B  98       7.063  19.395  17.391  1.00 46.95           O1-
ATOM   3980  N   THR B  99       4.539  22.231  12.280  1.00 37.25           N  
ATOM   3981  CA  THR B  99       4.573  22.489  10.853  1.00 36.95           C  
ATOM   3982  C   THR B  99       3.864  23.812  10.498  1.00 35.72           C  
ATOM   3983  O   THR B  99       4.383  24.591   9.684  1.00 36.15           O  
ATOM   3984  CB  THR B  99       3.981  21.263  10.068  1.00 37.75           C  
ATOM   3985  CG2 THR B  99       2.567  21.550   9.535  1.00 38.40           C  
ATOM   3986  OG1 THR B  99       4.844  20.965   8.968  1.00 38.49           O  
ATOM   3987  N   VAL B 100       2.708  24.097  11.104  1.00 33.80           N  
ATOM   3988  CA  VAL B 100       2.042  25.368  10.809  1.00 32.95           C  
ATOM   3989  C   VAL B 100       2.839  26.568  11.386  1.00 32.92           C  
ATOM   3990  O   VAL B 100       2.971  27.593  10.726  1.00 32.35           O  
ATOM   3991  CB  VAL B 100       0.595  25.389  11.363  1.00 33.13           C  
ATOM   3992  CG1 VAL B 100      -0.015  26.791  11.212  1.00 32.59           C  
ATOM   3993  CG2 VAL B 100      -0.258  24.347  10.642  1.00 32.54           C  
ATOM   3994  N   ILE B 101       3.368  26.446  12.608  1.00 32.66           N  
ATOM   3995  CA  ILE B 101       4.146  27.539  13.216  1.00 32.94           C  
ATOM   3996  C   ILE B 101       5.272  27.959  12.257  1.00 34.51           C  
ATOM   3997  O   ILE B 101       5.436  29.134  11.946  1.00 33.58           O  
ATOM   3998  CB  ILE B 101       4.798  27.107  14.583  1.00 32.22           C  
ATOM   3999  CG1 ILE B 101       3.709  26.812  15.630  1.00 30.62           C  
ATOM   4000  CG2 ILE B 101       5.779  28.186  15.072  1.00 30.27           C  
ATOM   4001  CD1 ILE B 101       4.211  26.013  16.815  1.00 29.49           C  
ATOM   4002  N   LYS B 102       6.044  26.973  11.802  1.00 36.97           N  
ATOM   4003  CA  LYS B 102       7.149  27.195  10.883  1.00 39.09           C  
ATOM   4004  C   LYS B 102       6.644  27.905   9.635  1.00 39.60           C  
ATOM   4005  O   LYS B 102       7.223  28.905   9.203  1.00 39.71           O  
ATOM   4006  CB  LYS B 102       7.775  25.857  10.506  1.00 41.07           C  
ATOM   4007  CG  LYS B 102       9.143  25.955   9.858  1.00 44.39           C  
ATOM   4008  CD  LYS B 102       9.777  24.563   9.728  1.00 46.93           C  
ATOM   4009  CE  LYS B 102      11.277  24.653   9.452  1.00 48.92           C  
ATOM   4010  NZ  LYS B 102      11.928  23.325   9.607  1.00 50.10           N1+
ATOM   4011  N   GLU B 103       5.561  27.399   9.056  1.00 39.95           N  
ATOM   4012  CA  GLU B 103       4.994  28.016   7.871  1.00 40.91           C  
ATOM   4013  C   GLU B 103       4.613  29.468   8.131  1.00 40.62           C  
ATOM   4014  O   GLU B 103       4.972  30.361   7.356  1.00 39.99           O  
ATOM   4015  CB  GLU B 103       3.753  27.264   7.422  1.00 43.57           C  
ATOM   4016  CG  GLU B 103       3.842  26.691   6.034  1.00 48.17           C  
ATOM   4017  CD  GLU B 103       2.488  26.237   5.508  1.00 50.76           C  
ATOM   4018  OE1 GLU B 103       1.853  25.333   6.133  1.00 51.78           O  
ATOM   4019  OE2 GLU B 103       2.070  26.804   4.469  1.00 51.55           O1-
ATOM   4020  N   VAL B 104       3.873  29.704   9.213  1.00 40.11           N  
ATOM   4021  CA  VAL B 104       3.448  31.066   9.546  1.00 39.80           C  
ATOM   4022  C   VAL B 104       4.639  31.974   9.783  1.00 39.75           C  
ATOM   4023  O   VAL B 104       4.670  33.092   9.293  1.00 39.58           O  
ATOM   4024  CB  VAL B 104       2.572  31.118  10.814  1.00 39.46           C  
ATOM   4025  CG1 VAL B 104       2.208  32.562  11.127  1.00 38.56           C  
ATOM   4026  CG2 VAL B 104       1.314  30.279  10.615  1.00 38.51           C  
ATOM   4027  N   LEU B 105       5.621  31.495  10.537  1.00 40.36           N  
ATOM   4028  CA  LEU B 105       6.790  32.314  10.825  1.00 41.28           C  
ATOM   4029  C   LEU B 105       7.625  32.652   9.596  1.00 41.99           C  
ATOM   4030  O   LEU B 105       8.263  33.694   9.573  1.00 42.11           O  
ATOM   4031  CB  LEU B 105       7.661  31.657  11.905  1.00 40.37           C  
ATOM   4032  CG  LEU B 105       7.000  31.684  13.295  1.00 41.47           C  
ATOM   4033  CD1 LEU B 105       7.890  31.023  14.338  1.00 41.14           C  
ATOM   4034  CD2 LEU B 105       6.716  33.112  13.689  1.00 40.46           C  
ATOM   4035  N   SER B 106       7.609  31.792   8.575  1.00 42.58           N  
ATOM   4036  CA  SER B 106       8.382  32.046   7.362  1.00 42.41           C  
ATOM   4037  C   SER B 106       7.773  33.064   6.416  1.00 42.29           C  
ATOM   4038  O   SER B 106       8.473  33.591   5.555  1.00 43.03           O  
ATOM   4039  CB  SER B 106       8.681  30.742   6.591  1.00 43.39           C  
ATOM   4040  OG  SER B 106       7.546  29.914   6.379  1.00 44.49           O  
ATOM   4041  N   VAL B 107       6.491  33.374   6.561  1.00 41.15           N  
ATOM   4042  CA  VAL B 107       5.904  34.353   5.660  1.00 40.42           C  
ATOM   4043  C   VAL B 107       5.208  35.489   6.390  1.00 40.48           C  
ATOM   4044  O   VAL B 107       4.572  36.344   5.761  1.00 40.96           O  
ATOM   4045  CB  VAL B 107       4.901  33.697   4.712  1.00 40.62           C  
ATOM   4046  CG1 VAL B 107       5.591  32.625   3.877  1.00 40.96           C  
ATOM   4047  CG2 VAL B 107       3.788  33.074   5.505  1.00 40.47           C  
ATOM   4048  N   ASN B 108       5.332  35.513   7.714  1.00 39.60           N  
ATOM   4049  CA  ASN B 108       4.699  36.560   8.516  1.00 39.48           C  
ATOM   4050  C   ASN B 108       5.594  36.965   9.686  1.00 39.43           C  
ATOM   4051  O   ASN B 108       5.940  36.148  10.535  1.00 38.19           O  
ATOM   4052  CB  ASN B 108       3.325  36.084   9.013  1.00 38.99           C  
ATOM   4053  CG  ASN B 108       2.411  37.236   9.372  1.00 38.83           C  
ATOM   4054  ND2 ASN B 108       1.228  37.265   8.768  1.00 37.97           N  
ATOM   4055  OD1 ASN B 108       2.769  38.100  10.179  1.00 39.20           O  
ATOM   4056  N   SER B 109       5.954  38.242   9.735  1.00 40.31           N  
ATOM   4057  CA  SER B 109       6.856  38.729  10.772  1.00 41.07           C  
ATOM   4058  C   SER B 109       6.193  39.635  11.796  1.00 41.02           C  
ATOM   4059  O   SER B 109       6.868  40.250  12.622  1.00 41.46           O  
ATOM   4060  CB  SER B 109       7.993  39.508  10.121  1.00 41.68           C  
ATOM   4061  OG  SER B 109       7.485  40.719   9.581  1.00 43.67           O  
ATOM   4062  N   HIS B 110       4.876  39.735  11.745  1.00 41.22           N  
ATOM   4063  CA  HIS B 110       4.200  40.605  12.676  1.00 40.19           C  
ATOM   4064  C   HIS B 110       3.086  39.908  13.432  1.00 39.31           C  
ATOM   4065  O   HIS B 110       2.814  40.226  14.587  1.00 39.49           O  
ATOM   4066  CB  HIS B 110       3.657  41.817  11.916  1.00 40.85           C  
ATOM   4067  CG  HIS B 110       2.752  41.457  10.781  1.00 42.17           C  
ATOM   4068  CD2 HIS B 110       3.020  41.158   9.488  1.00 43.37           C  
ATOM   4069  ND1 HIS B 110       1.385  41.363  10.916  1.00 42.94           N  
ATOM   4070  CE1 HIS B 110       0.849  41.021   9.759  1.00 42.88           C  
ATOM   4071  NE2 HIS B 110       1.820  40.890   8.874  1.00 43.55           N  
ATOM   4072  N   ALA B 111       2.443  38.956  12.776  1.00 38.29           N  
ATOM   4073  CA  ALA B 111       1.325  38.231  13.369  1.00 36.70           C  
ATOM   4074  C   ALA B 111       1.689  37.404  14.578  1.00 35.02           C  
ATOM   4075  O   ALA B 111       2.720  36.740  14.596  1.00 36.68           O  
ATOM   4076  CB  ALA B 111       0.683  37.314  12.324  1.00 37.53           C  
ATOM   4077  N   THR B 112       0.837  37.428  15.591  1.00 32.56           N  
ATOM   4078  CA  THR B 112       1.072  36.600  16.768  1.00 30.56           C  
ATOM   4079  C   THR B 112       0.373  35.290  16.471  1.00 29.02           C  
ATOM   4080  O   THR B 112      -0.692  35.289  15.864  1.00 27.98           O  
ATOM   4081  CB  THR B 112       0.450  37.202  18.044  1.00 30.86           C  
ATOM   4082  CG2 THR B 112       0.530  36.207  19.180  1.00 28.83           C  
ATOM   4083  OG1 THR B 112       1.160  38.403  18.400  1.00 31.00           O  
ATOM   4084  N   LEU B 113       0.957  34.178  16.898  1.00 27.35           N  
ATOM   4085  CA  LEU B 113       0.348  32.887  16.651  1.00 26.88           C  
ATOM   4086  C   LEU B 113      -0.324  32.372  17.910  1.00 28.17           C  
ATOM   4087  O   LEU B 113       0.314  32.231  18.967  1.00 28.82           O  
ATOM   4088  CB  LEU B 113       1.388  31.857  16.198  1.00 25.70           C  
ATOM   4089  CG  LEU B 113       2.083  31.982  14.846  1.00 25.07           C  
ATOM   4090  CD1 LEU B 113       2.735  33.307  14.710  1.00 22.94           C  
ATOM   4091  CD2 LEU B 113       3.109  30.850  14.711  1.00 25.71           C  
ATOM   4092  N   ILE B 114      -1.611  32.060  17.783  1.00 27.20           N  
ATOM   4093  CA  ILE B 114      -2.374  31.562  18.903  1.00 26.76           C  
ATOM   4094  C   ILE B 114      -2.736  30.092  18.666  1.00 26.62           C  
ATOM   4095  O   ILE B 114      -3.443  29.776  17.733  1.00 26.28           O  
ATOM   4096  CB  ILE B 114      -3.629  32.418  19.078  1.00 27.14           C  
ATOM   4097  CG1 ILE B 114      -3.200  33.907  19.042  1.00 27.20           C  
ATOM   4098  CG2 ILE B 114      -4.358  32.014  20.367  1.00 25.92           C  
ATOM   4099  CD1 ILE B 114      -4.323  34.901  18.870  1.00 29.32           C  
ATOM   4100  N   ILE B 115      -2.226  29.212  19.516  1.00 25.45           N  
ATOM   4101  CA  ILE B 115      -2.479  27.781  19.419  1.00 25.47           C  
ATOM   4102  C   ILE B 115      -3.742  27.405  20.222  1.00 25.41           C  
ATOM   4103  O   ILE B 115      -3.803  27.659  21.435  1.00 24.96           O  
ATOM   4104  CB  ILE B 115      -1.299  26.977  20.015  1.00 25.77           C  
ATOM   4105  CG1 ILE B 115      -0.003  27.257  19.247  1.00 26.72           C  
ATOM   4106  CG2 ILE B 115      -1.629  25.512  19.997  1.00 26.83           C  
ATOM   4107  CD1 ILE B 115       1.240  26.633  19.870  1.00 24.87           C  
ATOM   4108  N   LYS B 116      -4.740  26.830  19.549  1.00 24.00           N  
ATOM   4109  CA  LYS B 116      -5.964  26.392  20.213  1.00 23.86           C  
ATOM   4110  C   LYS B 116      -5.874  24.875  20.428  1.00 24.38           C  
ATOM   4111  O   LYS B 116      -6.560  24.305  21.297  1.00 24.54           O  
ATOM   4112  CB  LYS B 116      -7.215  26.769  19.386  1.00 23.31           C  
ATOM   4113  CG  LYS B 116      -7.805  28.156  19.728  1.00 21.60           C  
ATOM   4114  CD  LYS B 116      -8.629  28.085  21.006  1.00 20.93           C  
ATOM   4115  CE  LYS B 116      -8.940  29.458  21.621  1.00 20.94           C  
ATOM   4116  NZ  LYS B 116      -9.682  29.304  22.905  1.00 17.46           N1+
ATOM   4117  N   SER B 117      -5.011  24.222  19.654  1.00 24.26           N  
ATOM   4118  CA  SER B 117      -4.797  22.774  19.788  1.00 24.85           C  
ATOM   4119  C   SER B 117      -4.267  22.434  21.175  1.00 25.19           C  
ATOM   4120  O   SER B 117      -3.419  23.130  21.709  1.00 25.69           O  
ATOM   4121  CB  SER B 117      -3.775  22.300  18.771  1.00 24.07           C  
ATOM   4122  OG  SER B 117      -4.202  22.618  17.473  1.00 26.61           O  
ATOM   4123  N   THR B 118      -4.766  21.361  21.759  1.00 26.70           N  
ATOM   4124  CA  THR B 118      -4.310  20.939  23.076  1.00 27.97           C  
ATOM   4125  C   THR B 118      -2.866  20.458  22.930  1.00 29.39           C  
ATOM   4126  O   THR B 118      -2.560  19.618  22.089  1.00 29.65           O  
ATOM   4127  CB  THR B 118      -5.182  19.817  23.571  1.00 28.82           C  
ATOM   4128  CG2 THR B 118      -4.592  19.178  24.813  1.00 28.99           C  
ATOM   4129  OG1 THR B 118      -6.501  20.342  23.819  1.00 29.63           O  
ATOM   4130  N   ILE B 119      -1.979  20.985  23.760  1.00 29.18           N  
ATOM   4131  CA  ILE B 119      -0.580  20.640  23.649  1.00 28.72           C  
ATOM   4132  C   ILE B 119       0.032  20.192  24.969  1.00 29.52           C  
ATOM   4133  O   ILE B 119      -0.607  20.275  26.011  1.00 30.32           O  
ATOM   4134  CB  ILE B 119       0.187  21.858  23.108  1.00 27.95           C  
ATOM   4135  CG1 ILE B 119      -0.328  23.128  23.806  1.00 26.34           C  
ATOM   4136  CG2 ILE B 119       0.008  21.954  21.600  1.00 27.65           C  
ATOM   4137  CD1 ILE B 119       0.401  24.408  23.424  1.00 24.78           C  
ATOM   4138  N   PRO B 120       1.281  19.686  24.940  1.00 30.15           N  
ATOM   4139  CA  PRO B 120       1.916  19.248  26.190  1.00 29.99           C  
ATOM   4140  C   PRO B 120       2.204  20.438  27.091  1.00 30.18           C  
ATOM   4141  O   PRO B 120       2.349  21.570  26.613  1.00 29.67           O  
ATOM   4142  CB  PRO B 120       3.223  18.595  25.716  1.00 29.86           C  
ATOM   4143  CG  PRO B 120       2.885  18.131  24.307  1.00 29.68           C  
ATOM   4144  CD  PRO B 120       2.108  19.306  23.777  1.00 29.43           C  
ATOM   4145  N   ILE B 121       2.275  20.192  28.392  1.00 29.82           N  
ATOM   4146  CA  ILE B 121       2.604  21.274  29.284  1.00 31.13           C  
ATOM   4147  C   ILE B 121       4.071  21.560  29.001  1.00 31.78           C  
ATOM   4148  O   ILE B 121       4.898  20.648  29.028  1.00 33.70           O  
ATOM   4149  CB  ILE B 121       2.454  20.872  30.749  1.00 31.32           C  
ATOM   4150  CG1 ILE B 121       0.973  20.575  31.050  1.00 31.52           C  
ATOM   4151  CG2 ILE B 121       3.046  21.968  31.631  1.00 30.03           C  
ATOM   4152  CD1 ILE B 121       0.718  19.912  32.361  1.00 30.39           C  
ATOM   4153  N   GLY B 122       4.385  22.812  28.703  1.00 32.55           N  
ATOM   4154  CA  GLY B 122       5.758  23.188  28.423  1.00 32.61           C  
ATOM   4155  C   GLY B 122       6.028  23.263  26.928  1.00 33.74           C  
ATOM   4156  O   GLY B 122       7.178  23.434  26.514  1.00 34.17           O  
ATOM   4157  N   PHE B 123       4.980  23.140  26.114  1.00 32.56           N  
ATOM   4158  CA  PHE B 123       5.146  23.191  24.665  1.00 31.33           C  
ATOM   4159  C   PHE B 123       5.371  24.604  24.166  1.00 30.57           C  
ATOM   4160  O   PHE B 123       6.217  24.808  23.304  1.00 30.57           O  
ATOM   4161  CB  PHE B 123       3.927  22.610  23.941  1.00 32.00           C  
ATOM   4162  CG  PHE B 123       4.112  22.457  22.447  1.00 31.29           C  
ATOM   4163  CD1 PHE B 123       4.998  21.514  21.934  1.00 31.60           C  
ATOM   4164  CD2 PHE B 123       3.384  23.243  21.554  1.00 32.32           C  
ATOM   4165  CE1 PHE B 123       5.156  21.349  20.554  1.00 30.91           C  
ATOM   4166  CE2 PHE B 123       3.535  23.085  20.163  1.00 31.56           C  
ATOM   4167  CZ  PHE B 123       4.420  22.136  19.670  1.00 30.81           C  
ATOM   4168  N   ILE B 124       4.614  25.582  24.670  1.00 29.77           N  
ATOM   4169  CA  ILE B 124       4.828  26.954  24.207  1.00 29.89           C  
ATOM   4170  C   ILE B 124       6.272  27.384  24.492  1.00 31.18           C  
ATOM   4171  O   ILE B 124       6.963  27.904  23.620  1.00 30.98           O  
ATOM   4172  CB  ILE B 124       3.899  27.979  24.891  1.00 27.85           C  
ATOM   4173  CG1 ILE B 124       2.444  27.760  24.467  1.00 26.72           C  
ATOM   4174  CG2 ILE B 124       4.400  29.385  24.589  1.00 25.21           C  
ATOM   4175  CD1 ILE B 124       2.111  28.093  23.045  1.00 23.90           C  
ATOM   4176  N   THR B 125       6.716  27.187  25.726  1.00 32.91           N  
ATOM   4177  CA  THR B 125       8.072  27.558  26.082  1.00 35.36           C  
ATOM   4178  C   THR B 125       9.045  26.869  25.129  1.00 36.88           C  
ATOM   4179  O   THR B 125       9.963  27.499  24.609  1.00 36.82           O  
ATOM   4180  CB  THR B 125       8.412  27.145  27.536  1.00 35.43           C  
ATOM   4181  CG2 THR B 125       9.892  27.275  27.779  1.00 35.04           C  
ATOM   4182  OG1 THR B 125       7.698  27.981  28.459  1.00 36.95           O  
ATOM   4183  N   GLU B 126       8.818  25.577  24.895  1.00 38.70           N  
ATOM   4184  CA  GLU B 126       9.659  24.755  24.015  1.00 40.40           C  
ATOM   4185  C   GLU B 126       9.632  25.230  22.570  1.00 40.53           C  
ATOM   4186  O   GLU B 126      10.634  25.160  21.866  1.00 41.50           O  
ATOM   4187  CB  GLU B 126       9.186  23.306  24.082  1.00 42.60           C  
ATOM   4188  CG  GLU B 126       9.875  22.332  23.156  1.00 46.93           C  
ATOM   4189  CD  GLU B 126       9.337  20.901  23.337  1.00 50.45           C  
ATOM   4190  OE1 GLU B 126       8.813  20.592  24.447  1.00 50.85           O  
ATOM   4191  OE2 GLU B 126       9.444  20.088  22.376  1.00 51.87           O1-
ATOM   4192  N   MET B 127       8.481  25.708  22.117  1.00 40.05           N  
ATOM   4193  CA  MET B 127       8.382  26.173  20.746  1.00 39.55           C  
ATOM   4194  C   MET B 127       9.017  27.544  20.607  1.00 39.63           C  
ATOM   4195  O   MET B 127       9.489  27.898  19.524  1.00 38.72           O  
ATOM   4196  CB  MET B 127       6.920  26.224  20.284  1.00 38.32           C  
ATOM   4197  CG  MET B 127       6.275  24.854  20.095  1.00 37.82           C  
ATOM   4198  SD  MET B 127       7.325  23.642  19.216  1.00 39.12           S  
ATOM   4199  CE  MET B 127       7.273  24.226  17.642  1.00 36.96           C  
ATOM   4200  N   ARG B 128       9.018  28.315  21.697  1.00 39.39           N  
ATOM   4201  CA  ARG B 128       9.605  29.656  21.669  1.00 39.76           C  
ATOM   4202  C   ARG B 128      11.130  29.587  21.579  1.00 40.03           C  
ATOM   4203  O   ARG B 128      11.749  30.426  20.921  1.00 39.94           O  
ATOM   4204  CB  ARG B 128       9.180  30.466  22.898  1.00 37.94           C  
ATOM   4205  CG  ARG B 128       7.746  30.986  22.846  1.00 36.51           C  
ATOM   4206  CD  ARG B 128       7.392  31.733  24.126  1.00 34.53           C  
ATOM   4207  NE  ARG B 128       6.129  32.451  24.013  1.00 34.14           N  
ATOM   4208  CZ  ARG B 128       5.813  33.522  24.734  1.00 33.26           C  
ATOM   4209  NH1 ARG B 128       6.678  33.989  25.624  1.00 33.51           N1+
ATOM   4210  NH2 ARG B 128       4.656  34.145  24.545  1.00 30.49           N  
ATOM   4211  N   GLN B 129      11.725  28.585  22.225  1.00 41.22           N  
ATOM   4212  CA  GLN B 129      13.170  28.418  22.184  1.00 43.53           C  
ATOM   4213  C   GLN B 129      13.544  27.902  20.796  1.00 43.30           C  
ATOM   4214  O   GLN B 129      14.454  28.426  20.152  1.00 42.82           O  
ATOM   4215  CB  GLN B 129      13.672  27.398  23.222  1.00 46.52           C  
ATOM   4216  CG  GLN B 129      13.039  27.417  24.646  1.00 51.70           C  
ATOM   4217  CD  GLN B 129      13.560  28.516  25.605  1.00 54.10           C  
ATOM   4218  NE2 GLN B 129      14.319  29.474  25.070  1.00 55.27           N  
ATOM   4219  OE1 GLN B 129      13.264  28.496  26.818  1.00 55.31           O  
ATOM   4220  N   LYS B 130      12.838  26.866  20.340  1.00 43.07           N  
ATOM   4221  CA  LYS B 130      13.112  26.267  19.028  1.00 42.15           C  
ATOM   4222  C   LYS B 130      13.047  27.293  17.881  1.00 41.09           C  
ATOM   4223  O   LYS B 130      13.934  27.317  17.015  1.00 41.34           O  
ATOM   4224  CB  LYS B 130      12.131  25.114  18.746  1.00 42.11           C  
ATOM   4225  CG  LYS B 130      12.400  24.372  17.437  1.00 41.88           C  
ATOM   4226  CD  LYS B 130      11.435  23.217  17.224  1.00 42.83           C  
ATOM   4227  CE  LYS B 130      12.108  22.048  16.506  1.00 43.40           C  
ATOM   4228  NZ  LYS B 130      11.338  20.785  16.681  1.00 44.50           N1+
ATOM   4229  N   PHE B 131      12.027  28.144  17.892  1.00 38.93           N  
ATOM   4230  CA  PHE B 131      11.841  29.132  16.841  1.00 37.99           C  
ATOM   4231  C   PHE B 131      12.368  30.499  17.150  1.00 37.52           C  
ATOM   4232  O   PHE B 131      12.251  31.421  16.336  1.00 38.07           O  
ATOM   4233  CB  PHE B 131      10.367  29.196  16.441  1.00 38.07           C  
ATOM   4234  CG  PHE B 131       9.927  27.967  15.701  1.00 38.03           C  
ATOM   4235  CD1 PHE B 131      10.243  27.823  14.343  1.00 38.16           C  
ATOM   4236  CD2 PHE B 131       9.248  26.946  16.348  1.00 36.58           C  
ATOM   4237  CE1 PHE B 131       9.889  26.677  13.648  1.00 37.72           C  
ATOM   4238  CE2 PHE B 131       8.892  25.791  15.656  1.00 36.34           C  
ATOM   4239  CZ  PHE B 131       9.211  25.656  14.314  1.00 37.69           C  
ATOM   4240  N   GLN B 132      12.956  30.625  18.334  1.00 36.83           N  
ATOM   4241  CA  GLN B 132      13.572  31.858  18.779  1.00 35.80           C  
ATOM   4242  C   GLN B 132      12.695  33.074  18.600  1.00 34.22           C  
ATOM   4243  O   GLN B 132      13.083  34.043  17.961  1.00 33.61           O  
ATOM   4244  CB  GLN B 132      14.924  32.039  18.056  1.00 35.88           C  
ATOM   4245  CG  GLN B 132      15.780  30.780  18.186  1.00 38.75           C  
ATOM   4246  CD  GLN B 132      17.187  30.887  17.586  1.00 41.10           C  
ATOM   4247  NE2 GLN B 132      17.880  32.001  17.847  1.00 41.41           N  
ATOM   4248  OE1 GLN B 132      17.645  29.961  16.911  1.00 41.88           O  
ATOM   4249  N   THR B 133      11.520  33.017  19.213  1.00 33.53           N  
ATOM   4250  CA  THR B 133      10.547  34.108  19.147  1.00 32.37           C  
ATOM   4251  C   THR B 133       9.580  34.017  20.330  1.00 31.58           C  
ATOM   4252  O   THR B 133       9.516  32.991  20.990  1.00 30.63           O  
ATOM   4253  CB  THR B 133       9.719  34.025  17.836  1.00 32.43           C  
ATOM   4254  CG2 THR B 133       8.937  32.690  17.788  1.00 29.74           C  
ATOM   4255  OG1 THR B 133       8.820  35.145  17.764  1.00 30.26           O  
ATOM   4256  N   ASP B 134       8.822  35.077  20.590  1.00 29.99           N  
ATOM   4257  CA  ASP B 134       7.871  35.028  21.684  1.00 31.02           C  
ATOM   4258  C   ASP B 134       6.462  35.187  21.147  1.00 30.61           C  
ATOM   4259  O   ASP B 134       5.483  35.251  21.890  1.00 31.36           O  
ATOM   4260  CB  ASP B 134       8.171  36.120  22.712  1.00 31.62           C  
ATOM   4261  CG  ASP B 134       8.076  37.524  22.137  1.00 32.92           C  
ATOM   4262  OD1 ASP B 134       7.885  37.705  20.900  1.00 32.06           O  
ATOM   4263  OD2 ASP B 134       8.205  38.454  22.956  1.00 33.72           O1-
ATOM   4264  N   ARG B 135       6.381  35.213  19.830  1.00 29.91           N  
ATOM   4265  CA  ARG B 135       5.136  35.397  19.116  1.00 28.57           C  
ATOM   4266  C   ARG B 135       4.196  34.171  19.084  1.00 27.81           C  
ATOM   4267  O   ARG B 135       3.317  34.077  18.232  1.00 28.22           O  
ATOM   4268  CB  ARG B 135       5.492  35.890  17.703  1.00 29.42           C  
ATOM   4269  CG  ARG B 135       6.158  37.298  17.705  1.00 30.25           C  
ATOM   4270  CD  ARG B 135       6.724  37.701  16.343  1.00 30.54           C  
ATOM   4271  NE  ARG B 135       5.800  37.426  15.244  1.00 30.75           N  
ATOM   4272  CZ  ARG B 135       6.167  36.973  14.045  1.00 30.76           C  
ATOM   4273  NH1 ARG B 135       7.449  36.746  13.760  1.00 30.80           N1+
ATOM   4274  NH2 ARG B 135       5.241  36.701  13.136  1.00 30.58           N  
ATOM   4275  N   ILE B 136       4.365  33.247  20.020  1.00 26.39           N  
ATOM   4276  CA  ILE B 136       3.518  32.060  20.094  1.00 26.06           C  
ATOM   4277  C   ILE B 136       2.852  31.972  21.481  1.00 27.38           C  
ATOM   4278  O   ILE B 136       3.550  31.914  22.522  1.00 25.94           O  
ATOM   4279  CB  ILE B 136       4.345  30.738  19.954  1.00 26.50           C  
ATOM   4280  CG1 ILE B 136       5.262  30.798  18.723  1.00 24.88           C  
ATOM   4281  CG2 ILE B 136       3.396  29.511  19.952  1.00 25.06           C  
ATOM   4282  CD1 ILE B 136       6.222  29.619  18.639  1.00 22.40           C  
ATOM   4283  N   ILE B 137       1.517  31.936  21.507  1.00 27.17           N  
ATOM   4284  CA  ILE B 137       0.829  31.788  22.777  1.00 27.25           C  
ATOM   4285  C   ILE B 137      -0.230  30.702  22.728  1.00 27.53           C  
ATOM   4286  O   ILE B 137      -0.608  30.234  21.649  1.00 28.21           O  
ATOM   4287  CB  ILE B 137       0.163  33.077  23.225  1.00 27.59           C  
ATOM   4288  CG1 ILE B 137      -0.899  33.489  22.201  1.00 27.58           C  
ATOM   4289  CG2 ILE B 137       1.200  34.141  23.444  1.00 25.21           C  
ATOM   4290  CD1 ILE B 137      -1.574  34.819  22.546  1.00 28.02           C  
ATOM   4291  N   PHE B 138      -0.699  30.288  23.906  1.00 26.31           N  
ATOM   4292  CA  PHE B 138      -1.725  29.259  23.996  1.00 25.79           C  
ATOM   4293  C   PHE B 138      -3.050  29.775  24.573  1.00 25.98           C  
ATOM   4294  O   PHE B 138      -3.089  30.575  25.513  1.00 25.83           O  
ATOM   4295  CB  PHE B 138      -1.214  28.119  24.864  1.00 25.60           C  
ATOM   4296  CG  PHE B 138      -2.195  26.996  25.059  1.00 25.95           C  
ATOM   4297  CD1 PHE B 138      -2.670  26.262  23.966  1.00 24.72           C  
ATOM   4298  CD2 PHE B 138      -2.625  26.656  26.339  1.00 25.04           C  
ATOM   4299  CE1 PHE B 138      -3.552  25.210  24.142  1.00 23.20           C  
ATOM   4300  CE2 PHE B 138      -3.511  25.599  26.533  1.00 26.16           C  
ATOM   4301  CZ  PHE B 138      -3.977  24.869  25.423  1.00 25.18           C  
ATOM   4302  N   SER B 139      -4.139  29.342  23.976  1.00 25.49           N  
ATOM   4303  CA  SER B 139      -5.433  29.708  24.485  1.00 26.00           C  
ATOM   4304  C   SER B 139      -6.240  28.434  24.352  1.00 26.64           C  
ATOM   4305  O   SER B 139      -6.756  28.138  23.276  1.00 28.58           O  
ATOM   4306  CB  SER B 139      -6.081  30.795  23.672  1.00 25.40           C  
ATOM   4307  OG  SER B 139      -7.445  30.865  24.059  1.00 24.38           O  
ATOM   4308  N   PRO B 140      -6.342  27.656  25.446  1.00 26.58           N  
ATOM   4309  CA  PRO B 140      -7.064  26.385  25.531  1.00 25.81           C  
ATOM   4310  C   PRO B 140      -8.485  26.440  25.048  1.00 26.71           C  
ATOM   4311  O   PRO B 140      -9.175  27.452  25.203  1.00 27.08           O  
ATOM   4312  CB  PRO B 140      -7.000  26.047  27.011  1.00 26.28           C  
ATOM   4313  CG  PRO B 140      -6.894  27.380  27.659  1.00 26.40           C  
ATOM   4314  CD  PRO B 140      -5.891  28.072  26.783  1.00 26.32           C  
ATOM   4315  N   GLU B 141      -8.923  25.342  24.452  1.00 27.09           N  
ATOM   4316  CA  GLU B 141     -10.287  25.249  23.975  1.00 27.52           C  
ATOM   4317  C   GLU B 141     -11.070  24.280  24.882  1.00 27.10           C  
ATOM   4318  O   GLU B 141     -10.565  23.215  25.239  1.00 26.08           O  
ATOM   4319  CB  GLU B 141     -10.282  24.801  22.514  1.00 27.61           C  
ATOM   4320  CG  GLU B 141     -11.660  24.511  21.934  1.00 32.84           C  
ATOM   4321  CD  GLU B 141     -12.625  25.725  21.951  1.00 35.61           C  
ATOM   4322  OE1 GLU B 141     -12.168  26.873  21.735  1.00 36.19           O  
ATOM   4323  OE2 GLU B 141     -13.855  25.521  22.162  1.00 37.36           O1-
ATOM   4324  N   PHE B 142     -12.287  24.653  25.274  1.00 27.26           N  
ATOM   4325  CA  PHE B 142     -13.080  23.777  26.134  1.00 29.42           C  
ATOM   4326  C   PHE B 142     -14.359  23.207  25.500  1.00 30.30           C  
ATOM   4327  O   PHE B 142     -15.174  22.597  26.196  1.00 32.49           O  
ATOM   4328  CB  PHE B 142     -13.413  24.508  27.459  1.00 28.63           C  
ATOM   4329  CG  PHE B 142     -12.191  25.029  28.171  1.00 29.02           C  
ATOM   4330  CD1 PHE B 142     -11.269  24.149  28.736  1.00 28.57           C  
ATOM   4331  CD2 PHE B 142     -11.931  26.384  28.232  1.00 29.27           C  
ATOM   4332  CE1 PHE B 142     -10.101  24.618  29.347  1.00 28.67           C  
ATOM   4333  CE2 PHE B 142     -10.754  26.873  28.842  1.00 29.07           C  
ATOM   4334  CZ  PHE B 142      -9.841  25.987  29.396  1.00 29.66           C  
ATOM   4335  N   LEU B 143     -14.522  23.358  24.190  1.00 30.01           N  
ATOM   4336  CA  LEU B 143     -15.725  22.875  23.510  1.00 29.83           C  
ATOM   4337  C   LEU B 143     -15.943  21.373  23.440  1.00 29.80           C  
ATOM   4338  O   LEU B 143     -14.997  20.587  23.421  1.00 30.33           O  
ATOM   4339  CB  LEU B 143     -15.785  23.430  22.080  1.00 30.64           C  
ATOM   4340  CG  LEU B 143     -14.797  22.903  21.035  1.00 29.80           C  
ATOM   4341  CD1 LEU B 143     -15.279  21.572  20.461  1.00 29.47           C  
ATOM   4342  CD2 LEU B 143     -14.657  23.947  19.925  1.00 29.26           C  
ATOM   4343  N   ARG B 144     -17.216  20.994  23.386  1.00 29.49           N  
ATOM   4344  CA  ARG B 144     -17.633  19.598  23.274  1.00 30.31           C  
ATOM   4345  C   ARG B 144     -18.094  19.381  21.848  1.00 29.91           C  
ATOM   4346  O   ARG B 144     -18.679  20.278  21.246  1.00 28.44           O  
ATOM   4347  CB  ARG B 144     -18.786  19.315  24.223  1.00 30.33           C  
ATOM   4348  CG  ARG B 144     -18.378  19.460  25.666  1.00 32.04           C  
ATOM   4349  CD  ARG B 144     -19.564  19.557  26.569  1.00 33.64           C  
ATOM   4350  NE  ARG B 144     -20.392  20.700  26.234  1.00 35.26           N  
ATOM   4351  CZ  ARG B 144     -21.434  21.080  26.958  1.00 38.41           C  
ATOM   4352  NH1 ARG B 144     -21.775  20.400  28.062  1.00 38.83           N1+
ATOM   4353  NH2 ARG B 144     -22.134  22.148  26.589  1.00 40.24           N  
ATOM   4354  N   GLU B 145     -17.823  18.208  21.288  1.00 30.19           N  
ATOM   4355  CA  GLU B 145     -18.258  17.974  19.923  1.00 31.09           C  
ATOM   4356  C   GLU B 145     -19.778  17.928  19.974  1.00 30.69           C  
ATOM   4357  O   GLU B 145     -20.352  17.548  20.990  1.00 29.74           O  
ATOM   4358  CB  GLU B 145     -17.663  16.683  19.384  1.00 33.01           C  
ATOM   4359  CG  GLU B 145     -16.157  16.621  19.565  1.00 36.09           C  
ATOM   4360  CD  GLU B 145     -15.559  15.301  19.100  1.00 37.89           C  
ATOM   4361  OE1 GLU B 145     -16.331  14.411  18.644  1.00 38.63           O  
ATOM   4362  OE2 GLU B 145     -14.318  15.164  19.190  1.00 37.51           O1-
ATOM   4363  N   SER B 146     -20.402  18.358  18.878  1.00 31.63           N  
ATOM   4364  CA  SER B 146     -21.864  18.465  18.712  1.00 31.70           C  
ATOM   4365  C   SER B 146     -22.345  19.765  19.382  1.00 31.48           C  
ATOM   4366  O   SER B 146     -23.511  20.139  19.291  1.00 30.79           O  
ATOM   4367  CB  SER B 146     -22.609  17.249  19.289  1.00 30.28           C  
ATOM   4368  OG  SER B 146     -22.900  17.401  20.671  1.00 31.09           O  
ATOM   4369  N   LYS B 147     -21.422  20.458  20.044  1.00 32.55           N  
ATOM   4370  CA  LYS B 147     -21.731  21.732  20.713  1.00 32.79           C  
ATOM   4371  C   LYS B 147     -20.499  22.652  20.595  1.00 31.50           C  
ATOM   4372  O   LYS B 147     -20.221  23.482  21.475  1.00 29.27           O  
ATOM   4373  CB  LYS B 147     -22.080  21.487  22.183  1.00 35.16           C  
ATOM   4374  CG  LYS B 147     -23.298  20.608  22.416  1.00 40.86           C  
ATOM   4375  CD  LYS B 147     -23.731  20.673  23.897  1.00 46.88           C  
ATOM   4376  CE  LYS B 147     -25.107  20.022  24.171  1.00 49.76           C  
ATOM   4377  NZ  LYS B 147     -25.543  20.155  25.624  1.00 51.91           N1+
ATOM   4378  N   ALA B 148     -19.799  22.504  19.468  1.00 30.24           N  
ATOM   4379  CA  ALA B 148     -18.573  23.243  19.201  1.00 30.46           C  
ATOM   4380  C   ALA B 148     -18.698  24.753  19.107  1.00 29.66           C  
ATOM   4381  O   ALA B 148     -17.868  25.470  19.683  1.00 29.70           O  
ATOM   4382  CB  ALA B 148     -17.896  22.703  17.931  1.00 30.86           C  
ATOM   4383  N   LEU B 149     -19.686  25.237  18.355  1.00 28.17           N  
ATOM   4384  CA  LEU B 149     -19.858  26.669  18.233  1.00 27.29           C  
ATOM   4385  C   LEU B 149     -20.651  27.085  19.457  1.00 27.06           C  
ATOM   4386  O   LEU B 149     -20.369  28.124  20.031  1.00 26.65           O  
ATOM   4387  CB  LEU B 149     -20.612  27.064  16.944  1.00 26.01           C  
ATOM   4388  CG  LEU B 149     -20.944  28.577  16.854  1.00 25.04           C  
ATOM   4389  CD1 LEU B 149     -19.692  29.427  17.105  1.00 23.91           C  
ATOM   4390  CD2 LEU B 149     -21.529  28.927  15.498  1.00 25.61           C  
ATOM   4391  N   TYR B 150     -21.624  26.262  19.842  1.00 26.61           N  
ATOM   4392  CA  TYR B 150     -22.455  26.542  21.016  1.00 26.51           C  
ATOM   4393  C   TYR B 150     -21.582  26.876  22.223  1.00 25.03           C  
ATOM   4394  O   TYR B 150     -21.795  27.877  22.905  1.00 23.56           O  
ATOM   4395  CB  TYR B 150     -23.363  25.338  21.361  1.00 27.01           C  
ATOM   4396  CG  TYR B 150     -24.198  25.640  22.577  1.00 28.75           C  
ATOM   4397  CD1 TYR B 150     -23.707  25.357  23.850  1.00 29.44           C  
ATOM   4398  CD2 TYR B 150     -25.450  26.257  22.471  1.00 29.81           C  
ATOM   4399  CE1 TYR B 150     -24.416  25.679  24.986  1.00 28.71           C  
ATOM   4400  CE2 TYR B 150     -26.178  26.588  23.612  1.00 29.85           C  
ATOM   4401  CZ  TYR B 150     -25.648  26.296  24.869  1.00 29.81           C  
ATOM   4402  OH  TYR B 150     -26.348  26.627  26.006  1.00 28.36           O  
ATOM   4403  N   ASP B 151     -20.580  26.039  22.468  1.00 26.58           N  
ATOM   4404  CA  ASP B 151     -19.678  26.245  23.600  1.00 26.74           C  
ATOM   4405  C   ASP B 151     -18.776  27.457  23.447  1.00 27.62           C  
ATOM   4406  O   ASP B 151     -18.229  27.923  24.429  1.00 28.67           O  
ATOM   4407  CB  ASP B 151     -18.855  24.981  23.896  1.00 26.23           C  
ATOM   4408  CG  ASP B 151     -19.701  23.863  24.555  1.00 26.16           C  
ATOM   4409  OD1 ASP B 151     -20.826  24.168  25.027  1.00 26.46           O  
ATOM   4410  OD2 ASP B 151     -19.247  22.696  24.607  1.00 21.71           O1-
ATOM   4411  N   ASN B 152     -18.594  27.978  22.239  1.00 28.24           N  
ATOM   4412  CA  ASN B 152     -17.819  29.201  22.128  1.00 29.97           C  
ATOM   4413  C   ASN B 152     -18.742  30.421  22.281  1.00 29.34           C  
ATOM   4414  O   ASN B 152     -18.268  31.516  22.608  1.00 28.80           O  
ATOM   4415  CB  ASN B 152     -17.061  29.278  20.810  1.00 32.51           C  
ATOM   4416  CG  ASN B 152     -15.728  28.584  20.890  1.00 37.01           C  
ATOM   4417  ND2 ASN B 152     -15.439  27.715  19.903  1.00 38.20           N  
ATOM   4418  OD1 ASN B 152     -14.956  28.818  21.833  1.00 37.44           O  
ATOM   4419  N   LEU B 153     -20.043  30.238  22.025  1.00 27.53           N  
ATOM   4420  CA  LEU B 153     -21.036  31.317  22.187  1.00 28.22           C  
ATOM   4421  C   LEU B 153     -21.397  31.450  23.676  1.00 27.91           C  
ATOM   4422  O   LEU B 153     -21.679  32.544  24.145  1.00 28.67           O  
ATOM   4423  CB  LEU B 153     -22.314  31.034  21.372  1.00 26.93           C  
ATOM   4424  CG  LEU B 153     -22.157  31.057  19.846  1.00 27.24           C  
ATOM   4425  CD1 LEU B 153     -23.459  30.641  19.184  1.00 24.99           C  
ATOM   4426  CD2 LEU B 153     -21.720  32.466  19.373  1.00 25.41           C  
ATOM   4427  N   TYR B 154     -21.353  30.327  24.404  1.00 27.90           N  
ATOM   4428  CA  TYR B 154     -21.653  30.264  25.843  1.00 27.23           C  
ATOM   4429  C   TYR B 154     -20.537  29.529  26.629  1.00 26.79           C  
ATOM   4430  O   TYR B 154     -20.767  28.521  27.303  1.00 27.36           O  
ATOM   4431  CB  TYR B 154     -22.993  29.551  26.037  1.00 28.29           C  
ATOM   4432  CG  TYR B 154     -24.101  30.179  25.222  1.00 30.82           C  
ATOM   4433  CD1 TYR B 154     -24.779  31.302  25.687  1.00 32.24           C  
ATOM   4434  CD2 TYR B 154     -24.454  29.658  23.963  1.00 32.22           C  
ATOM   4435  CE1 TYR B 154     -25.786  31.912  24.922  1.00 34.58           C  
ATOM   4436  CE2 TYR B 154     -25.458  30.252  23.184  1.00 33.26           C  
ATOM   4437  CZ  TYR B 154     -26.118  31.380  23.673  1.00 34.71           C  
ATOM   4438  OH  TYR B 154     -27.094  31.977  22.923  1.00 34.98           O  
ATOM   4439  N   PRO B 155     -19.305  30.020  26.539  1.00 25.80           N  
ATOM   4440  CA  PRO B 155     -18.165  29.420  27.233  1.00 25.84           C  
ATOM   4441  C   PRO B 155     -18.172  29.601  28.738  1.00 25.97           C  
ATOM   4442  O   PRO B 155     -18.594  30.628  29.249  1.00 26.01           O  
ATOM   4443  CB  PRO B 155     -16.999  30.164  26.649  1.00 25.85           C  
ATOM   4444  CG  PRO B 155     -17.574  31.550  26.561  1.00 25.36           C  
ATOM   4445  CD  PRO B 155     -18.890  31.255  25.866  1.00 26.15           C  
ATOM   4446  N   SER B 156     -17.658  28.599  29.434  1.00 26.54           N  
ATOM   4447  CA  SER B 156     -17.532  28.631  30.891  1.00 26.78           C  
ATOM   4448  C   SER B 156     -16.533  29.730  31.253  1.00 26.72           C  
ATOM   4449  O   SER B 156     -16.721  30.449  32.229  1.00 27.65           O  
ATOM   4450  CB  SER B 156     -17.018  27.272  31.396  1.00 26.50           C  
ATOM   4451  OG  SER B 156     -15.927  26.808  30.579  1.00 28.74           O  
ATOM   4452  N   ARG B 157     -15.461  29.840  30.468  1.00 25.62           N  
ATOM   4453  CA  ARG B 157     -14.429  30.852  30.687  1.00 25.10           C  
ATOM   4454  C   ARG B 157     -13.522  30.997  29.463  1.00 24.45           C  
ATOM   4455  O   ARG B 157     -13.582  30.189  28.534  1.00 24.30           O  
ATOM   4456  CB  ARG B 157     -13.584  30.507  31.936  1.00 22.88           C  
ATOM   4457  CG  ARG B 157     -12.585  29.310  31.824  1.00 23.00           C  
ATOM   4458  CD  ARG B 157     -13.222  27.952  31.645  1.00 22.97           C  
ATOM   4459  NE  ARG B 157     -12.350  26.859  32.096  1.00 25.14           N  
ATOM   4460  CZ  ARG B 157     -12.544  25.561  31.830  1.00 24.62           C  
ATOM   4461  NH1 ARG B 157     -13.582  25.167  31.103  1.00 24.36           N1+
ATOM   4462  NH2 ARG B 157     -11.698  24.650  32.287  1.00 24.57           N  
ATOM   4463  N   ILE B 158     -12.700  32.041  29.463  1.00 24.53           N  
ATOM   4464  CA  ILE B 158     -11.742  32.271  28.383  1.00 25.29           C  
ATOM   4465  C   ILE B 158     -10.335  32.441  28.963  1.00 25.02           C  
ATOM   4466  O   ILE B 158     -10.119  33.236  29.877  1.00 25.38           O  
ATOM   4467  CB  ILE B 158     -12.074  33.520  27.562  1.00 26.08           C  
ATOM   4468  CG1 ILE B 158     -13.361  33.299  26.781  1.00 26.14           C  
ATOM   4469  CG2 ILE B 158     -10.932  33.814  26.587  1.00 26.03           C  
ATOM   4470  CD1 ILE B 158     -13.984  34.608  26.326  1.00 26.10           C  
ATOM   4471  N   ILE B 159      -9.388  31.686  28.423  1.00 24.74           N  
ATOM   4472  CA  ILE B 159      -8.002  31.731  28.884  1.00 24.00           C  
ATOM   4473  C   ILE B 159      -7.037  31.923  27.701  1.00 25.46           C  
ATOM   4474  O   ILE B 159      -7.134  31.210  26.687  1.00 24.82           O  
ATOM   4475  CB  ILE B 159      -7.640  30.425  29.628  1.00 23.05           C  
ATOM   4476  CG1 ILE B 159      -8.552  30.282  30.841  1.00 23.28           C  
ATOM   4477  CG2 ILE B 159      -6.187  30.436  30.076  1.00 19.83           C  
ATOM   4478  CD1 ILE B 159      -8.337  29.036  31.638  1.00 26.36           C  
ATOM   4479  N   VAL B 160      -6.151  32.921  27.825  1.00 25.53           N  
ATOM   4480  CA  VAL B 160      -5.125  33.212  26.826  1.00 26.17           C  
ATOM   4481  C   VAL B 160      -3.854  33.445  27.612  1.00 27.85           C  
ATOM   4482  O   VAL B 160      -3.875  34.130  28.634  1.00 28.61           O  
ATOM   4483  CB  VAL B 160      -5.365  34.501  26.038  1.00 25.47           C  
ATOM   4484  CG1 VAL B 160      -4.271  34.656  25.006  1.00 22.93           C  
ATOM   4485  CG2 VAL B 160      -6.736  34.494  25.399  1.00 25.39           C  
ATOM   4486  N   SER B 161      -2.746  32.889  27.136  1.00 29.27           N  
ATOM   4487  CA  SER B 161      -1.473  33.053  27.814  1.00 30.61           C  
ATOM   4488  C   SER B 161      -0.617  34.174  27.227  1.00 31.83           C  
ATOM   4489  O   SER B 161      -0.845  34.652  26.125  1.00 31.00           O  
ATOM   4490  CB  SER B 161      -0.664  31.757  27.741  1.00 29.86           C  
ATOM   4491  OG  SER B 161      -0.076  31.590  26.461  1.00 29.14           O  
ATOM   4492  N   CYS B 162       0.371  34.570  28.008  1.00 34.29           N  
ATOM   4493  CA  CYS B 162       1.362  35.560  27.635  1.00 37.35           C  
ATOM   4494  C   CYS B 162       2.269  35.641  28.866  1.00 38.45           C  
ATOM   4495  O   CYS B 162       1.816  35.444  30.001  1.00 38.43           O  
ATOM   4496  CB  CYS B 162       0.719  36.902  27.280  1.00 38.42           C  
ATOM   4497  SG  CYS B 162       0.379  37.982  28.612  1.00 42.83           S  
ATOM   4498  N   GLU B 163       3.556  35.866  28.636  1.00 39.99           N  
ATOM   4499  CA  GLU B 163       4.541  35.915  29.715  1.00 41.63           C  
ATOM   4500  C   GLU B 163       4.854  37.346  30.131  1.00 43.18           C  
ATOM   4501  O   GLU B 163       4.674  38.267  29.338  1.00 43.15           O  
ATOM   4502  CB  GLU B 163       5.822  35.189  29.274  1.00 40.56           C  
ATOM   4503  CG  GLU B 163       5.575  33.812  28.644  1.00 38.94           C  
ATOM   4504  CD  GLU B 163       4.719  32.867  29.518  1.00 39.07           C  
ATOM   4505  OE1 GLU B 163       5.103  32.589  30.664  1.00 38.00           O  
ATOM   4506  OE2 GLU B 163       3.662  32.388  29.058  1.00 38.15           O1-
ATOM   4507  N   GLU B 164       5.303  37.524  31.381  1.00 45.51           N  
ATOM   4508  CA  GLU B 164       5.644  38.848  31.932  1.00 47.16           C  
ATOM   4509  C   GLU B 164       6.656  39.643  31.074  1.00 46.79           C  
ATOM   4510  O   GLU B 164       6.530  40.856  30.922  1.00 46.90           O  
ATOM   4511  CB  GLU B 164       6.174  38.681  33.370  1.00 49.93           C  
ATOM   4512  CG  GLU B 164       6.649  39.974  34.092  1.00 53.72           C  
ATOM   4513  CD  GLU B 164       5.517  40.960  34.426  1.00 56.34           C  
ATOM   4514  OE1 GLU B 164       4.583  40.560  35.163  1.00 57.90           O  
ATOM   4515  OE2 GLU B 164       5.563  42.134  33.960  1.00 56.84           O1-
ATOM   4516  N   ASN B 165       7.645  38.961  30.512  1.00 46.40           N  
ATOM   4517  CA  ASN B 165       8.638  39.622  29.674  1.00 47.02           C  
ATOM   4518  C   ASN B 165       8.372  39.492  28.182  1.00 45.61           C  
ATOM   4519  O   ASN B 165       9.322  39.499  27.393  1.00 45.71           O  
ATOM   4520  CB  ASN B 165      10.035  39.068  29.958  1.00 49.47           C  
ATOM   4521  CG  ASN B 165      10.458  39.288  31.394  1.00 52.06           C  
ATOM   4522  ND2 ASN B 165      10.179  40.491  31.910  1.00 52.55           N  
ATOM   4523  OD1 ASN B 165      11.025  38.391  32.041  1.00 52.37           O  
ATOM   4524  N   ASP B 166       7.107  39.347  27.791  1.00 42.76           N  
ATOM   4525  CA  ASP B 166       6.775  39.259  26.369  1.00 40.80           C  
ATOM   4526  C   ASP B 166       6.750  40.668  25.805  1.00 39.88           C  
ATOM   4527  O   ASP B 166       6.608  41.645  26.552  1.00 39.39           O  
ATOM   4528  CB  ASP B 166       5.402  38.620  26.135  1.00 38.90           C  
ATOM   4529  CG  ASP B 166       5.443  37.099  26.156  1.00 39.34           C  
ATOM   4530  OD1 ASP B 166       6.548  36.484  26.233  1.00 38.57           O  
ATOM   4531  OD2 ASP B 166       4.348  36.514  26.080  1.00 37.90           O1-
ATOM   4532  N   SER B 167       6.880  40.767  24.485  1.00 39.08           N  
ATOM   4533  CA  SER B 167       6.867  42.050  23.826  1.00 38.44           C  
ATOM   4534  C   SER B 167       5.479  42.671  23.933  1.00 38.20           C  
ATOM   4535  O   SER B 167       4.471  41.981  24.085  1.00 37.40           O  
ATOM   4536  CB  SER B 167       7.293  41.916  22.359  1.00 39.43           C  
ATOM   4537  OG  SER B 167       6.281  41.352  21.544  1.00 42.07           O  
ATOM   4538  N   PRO B 168       5.420  44.002  23.903  1.00 37.72           N  
ATOM   4539  CA  PRO B 168       4.155  44.714  23.994  1.00 37.39           C  
ATOM   4540  C   PRO B 168       3.141  44.303  22.927  1.00 37.20           C  
ATOM   4541  O   PRO B 168       1.930  44.341  23.175  1.00 38.15           O  
ATOM   4542  CB  PRO B 168       4.584  46.170  23.867  1.00 37.99           C  
ATOM   4543  CG  PRO B 168       5.916  46.176  24.609  1.00 37.52           C  
ATOM   4544  CD  PRO B 168       6.562  44.930  24.032  1.00 38.17           C  
ATOM   4545  N   LYS B 169       3.611  43.925  21.743  1.00 35.53           N  
ATOM   4546  CA  LYS B 169       2.693  43.508  20.678  1.00 34.63           C  
ATOM   4547  C   LYS B 169       2.040  42.159  21.078  1.00 33.30           C  
ATOM   4548  O   LYS B 169       0.825  41.990  20.975  1.00 33.14           O  
ATOM   4549  CB  LYS B 169       3.474  43.381  19.357  1.00 35.21           C  
ATOM   4550  CG  LYS B 169       2.745  42.741  18.178  1.00 34.40           C  
ATOM   4551  CD  LYS B 169       1.656  43.605  17.632  1.00 35.88           C  
ATOM   4552  CE  LYS B 169       1.352  43.224  16.195  1.00 35.81           C  
ATOM   4553  NZ  LYS B 169       0.862  41.815  16.108  1.00 37.68           N1+
ATOM   4554  N   VAL B 170       2.857  41.213  21.522  1.00 31.29           N  
ATOM   4555  CA  VAL B 170       2.358  39.916  21.962  1.00 31.59           C  
ATOM   4556  C   VAL B 170       1.479  40.005  23.236  1.00 30.91           C  
ATOM   4557  O   VAL B 170       0.536  39.260  23.373  1.00 31.13           O  
ATOM   4558  CB  VAL B 170       3.529  38.920  22.193  1.00 31.32           C  
ATOM   4559  CG1 VAL B 170       3.025  37.649  22.884  1.00 31.46           C  
ATOM   4560  CG2 VAL B 170       4.158  38.558  20.862  1.00 30.47           C  
ATOM   4561  N   LYS B 171       1.776  40.910  24.160  1.00 31.59           N  
ATOM   4562  CA  LYS B 171       0.932  41.039  25.345  1.00 32.88           C  
ATOM   4563  C   LYS B 171      -0.400  41.625  24.888  1.00 32.51           C  
ATOM   4564  O   LYS B 171      -1.477  41.171  25.312  1.00 32.83           O  
ATOM   4565  CB  LYS B 171       1.550  41.967  26.408  1.00 33.79           C  
ATOM   4566  CG  LYS B 171       2.719  41.382  27.186  1.00 34.91           C  
ATOM   4567  CD  LYS B 171       3.095  42.251  28.396  1.00 36.05           C  
ATOM   4568  CE  LYS B 171       4.272  41.642  29.187  1.00 37.29           C  
ATOM   4569  NZ  LYS B 171       4.579  42.307  30.508  1.00 37.53           N1+
ATOM   4570  N   ALA B 172      -0.315  42.616  24.005  1.00 31.34           N  
ATOM   4571  CA  ALA B 172      -1.508  43.281  23.471  1.00 31.83           C  
ATOM   4572  C   ALA B 172      -2.346  42.334  22.634  1.00 32.00           C  
ATOM   4573  O   ALA B 172      -3.567  42.345  22.733  1.00 32.62           O  
ATOM   4574  CB  ALA B 172      -1.123  44.514  22.635  1.00 29.92           C  
ATOM   4575  N   ASP B 173      -1.700  41.511  21.814  1.00 32.64           N  
ATOM   4576  CA  ASP B 173      -2.449  40.567  20.989  1.00 33.47           C  
ATOM   4577  C   ASP B 173      -3.110  39.496  21.868  1.00 34.23           C  
ATOM   4578  O   ASP B 173      -4.235  39.082  21.598  1.00 33.85           O  
ATOM   4579  CB  ASP B 173      -1.543  39.890  19.942  1.00 33.83           C  
ATOM   4580  CG  ASP B 173      -1.246  40.789  18.731  1.00 34.05           C  
ATOM   4581  OD1 ASP B 173      -1.943  41.799  18.542  1.00 33.47           O  
ATOM   4582  OD2 ASP B 173      -0.325  40.472  17.944  1.00 35.28           O1-
ATOM   4583  N   ALA B 174      -2.430  39.062  22.932  1.00 35.46           N  
ATOM   4584  CA  ALA B 174      -3.000  38.029  23.802  1.00 35.50           C  
ATOM   4585  C   ALA B 174      -4.289  38.556  24.402  1.00 35.61           C  
ATOM   4586  O   ALA B 174      -5.319  37.843  24.418  1.00 35.22           O  
ATOM   4587  CB  ALA B 174      -2.021  37.641  24.901  1.00 34.82           C  
ATOM   4588  N   GLU B 175      -4.236  39.813  24.863  1.00 35.75           N  
ATOM   4589  CA  GLU B 175      -5.394  40.488  25.473  1.00 35.10           C  
ATOM   4590  C   GLU B 175      -6.477  40.669  24.413  1.00 34.57           C  
ATOM   4591  O   GLU B 175      -7.675  40.428  24.647  1.00 33.65           O  
ATOM   4592  CB  GLU B 175      -5.031  41.865  26.056  0.50 35.80           C  
ATOM   4594  CG  GLU B 175      -6.174  42.464  26.910  0.50 37.03           C  
ATOM   4596  CD  GLU B 175      -5.907  43.879  27.419  0.50 37.07           C  
ATOM   4598  OE1 GLU B 175      -4.821  44.126  27.987  0.50 36.84           O  
ATOM   4600  OE2 GLU B 175      -6.800  44.741  27.261  0.50 37.47           O1-
ATOM   4602  N   LYS B 176      -6.045  41.096  23.237  1.00 33.76           N  
ATOM   4603  CA  LYS B 176      -6.976  41.326  22.147  1.00 34.38           C  
ATOM   4604  C   LYS B 176      -7.707  40.046  21.724  1.00 32.30           C  
ATOM   4605  O   LYS B 176      -8.902  40.067  21.417  1.00 31.72           O  
ATOM   4606  CB  LYS B 176      -6.223  41.916  20.970  1.00 37.60           C  
ATOM   4607  CG  LYS B 176      -7.071  42.674  19.991  1.00 42.08           C  
ATOM   4608  CD  LYS B 176      -6.162  43.635  19.202  1.00 45.65           C  
ATOM   4609  CE  LYS B 176      -5.514  44.683  20.116  1.00 47.34           C  
ATOM   4610  NZ  LYS B 176      -4.625  45.618  19.326  1.00 49.14           N1+
ATOM   4611  N   PHE B 177      -6.988  38.932  21.710  1.00 29.88           N  
ATOM   4612  CA  PHE B 177      -7.614  37.697  21.310  1.00 29.25           C  
ATOM   4613  C   PHE B 177      -8.645  37.307  22.362  1.00 28.32           C  
ATOM   4614  O   PHE B 177      -9.731  36.886  22.039  1.00 28.85           O  
ATOM   4615  CB  PHE B 177      -6.583  36.566  21.117  1.00 28.00           C  
ATOM   4616  CG  PHE B 177      -7.215  35.287  20.699  1.00 28.26           C  
ATOM   4617  CD1 PHE B 177      -7.846  35.190  19.446  1.00 27.81           C  
ATOM   4618  CD2 PHE B 177      -7.239  34.196  21.554  1.00 26.73           C  
ATOM   4619  CE1 PHE B 177      -8.497  34.028  19.067  1.00 27.05           C  
ATOM   4620  CE2 PHE B 177      -7.886  33.033  21.184  1.00 26.66           C  
ATOM   4621  CZ  PHE B 177      -8.521  32.949  19.932  1.00 27.18           C  
ATOM   4622  N   ALA B 178      -8.297  37.492  23.625  1.00 28.27           N  
ATOM   4623  CA  ALA B 178      -9.185  37.164  24.702  1.00 28.22           C  
ATOM   4624  C   ALA B 178     -10.466  37.956  24.590  1.00 29.12           C  
ATOM   4625  O   ALA B 178     -11.548  37.421  24.815  1.00 30.64           O  
ATOM   4626  CB  ALA B 178      -8.508  37.446  26.024  1.00 27.58           C  
ATOM   4627  N   LEU B 179     -10.355  39.232  24.250  1.00 29.42           N  
ATOM   4628  CA  LEU B 179     -11.529  40.070  24.148  1.00 30.71           C  
ATOM   4629  C   LEU B 179     -12.297  39.813  22.847  1.00 32.12           C  
ATOM   4630  O   LEU B 179     -13.488  40.080  22.779  1.00 32.05           O  
ATOM   4631  CB  LEU B 179     -11.134  41.548  24.304  1.00 31.63           C  
ATOM   4632  CG  LEU B 179     -10.426  41.889  25.635  1.00 34.87           C  
ATOM   4633  CD1 LEU B 179     -10.268  43.440  25.762  1.00 35.61           C  
ATOM   4634  CD2 LEU B 179     -11.214  41.320  26.846  1.00 33.58           C  
ATOM   4635  N   LEU B 180     -11.632  39.313  21.804  1.00 32.60           N  
ATOM   4636  CA  LEU B 180     -12.374  38.984  20.594  1.00 33.45           C  
ATOM   4637  C   LEU B 180     -13.266  37.795  20.947  1.00 33.26           C  
ATOM   4638  O   LEU B 180     -14.413  37.697  20.487  1.00 33.06           O  
ATOM   4639  CB  LEU B 180     -11.464  38.552  19.450  1.00 34.09           C  
ATOM   4640  CG  LEU B 180     -10.855  39.608  18.535  1.00 36.61           C  
ATOM   4641  CD1 LEU B 180     -10.053  38.868  17.475  1.00 37.27           C  
ATOM   4642  CD2 LEU B 180     -11.944  40.490  17.874  1.00 36.64           C  
ATOM   4643  N   LEU B 181     -12.744  36.869  21.754  1.00 32.67           N  
ATOM   4644  CA  LEU B 181     -13.567  35.708  22.097  1.00 32.25           C  
ATOM   4645  C   LEU B 181     -14.687  36.145  23.040  1.00 31.70           C  
ATOM   4646  O   LEU B 181     -15.808  35.654  22.932  1.00 30.15           O  
ATOM   4647  CB  LEU B 181     -12.752  34.576  22.744  1.00 30.91           C  
ATOM   4648  CG  LEU B 181     -11.673  33.814  21.941  1.00 32.42           C  
ATOM   4649  CD1 LEU B 181     -11.079  32.699  22.820  1.00 30.84           C  
ATOM   4650  CD2 LEU B 181     -12.255  33.206  20.674  1.00 30.34           C  
ATOM   4651  N   LYS B 182     -14.400  37.086  23.936  1.00 31.20           N  
ATOM   4652  CA  LYS B 182     -15.431  37.504  24.870  1.00 32.52           C  
ATOM   4653  C   LYS B 182     -16.577  38.240  24.206  1.00 31.97           C  
ATOM   4654  O   LYS B 182     -17.736  37.926  24.457  1.00 30.90           O  
ATOM   4655  CB  LYS B 182     -14.844  38.362  25.997  1.00 33.89           C  
ATOM   4656  CG  LYS B 182     -15.882  38.780  27.007  1.00 35.10           C  
ATOM   4657  CD  LYS B 182     -15.282  39.401  28.241  1.00 38.13           C  
ATOM   4658  CE  LYS B 182     -16.413  39.772  29.198  1.00 41.74           C  
ATOM   4659  NZ  LYS B 182     -15.972  39.996  30.605  1.00 43.56           N1+
ATOM   4660  N   SER B 183     -16.261  39.196  23.340  1.00 32.71           N  
ATOM   4661  CA  SER B 183     -17.305  39.972  22.679  1.00 34.45           C  
ATOM   4662  C   SER B 183     -18.068  39.198  21.636  1.00 35.26           C  
ATOM   4663  O   SER B 183     -19.184  39.579  21.273  1.00 35.52           O  
ATOM   4664  CB  SER B 183     -16.736  41.254  22.058  1.00 35.35           C  
ATOM   4665  OG  SER B 183     -15.692  40.995  21.127  1.00 37.20           O  
ATOM   4666  N   ALA B 184     -17.485  38.100  21.165  1.00 35.81           N  
ATOM   4667  CA  ALA B 184     -18.153  37.273  20.169  1.00 36.67           C  
ATOM   4668  C   ALA B 184     -19.152  36.364  20.864  1.00 37.76           C  
ATOM   4669  O   ALA B 184     -20.123  35.907  20.253  1.00 37.44           O  
ATOM   4670  CB  ALA B 184     -17.140  36.447  19.393  1.00 36.69           C  
ATOM   4671  N   ALA B 185     -18.934  36.118  22.150  1.00 38.54           N  
ATOM   4672  CA  ALA B 185     -19.838  35.247  22.892  1.00 40.77           C  
ATOM   4673  C   ALA B 185     -21.214  35.885  23.058  1.00 42.70           C  
ATOM   4674  O   ALA B 185     -21.315  37.102  23.144  1.00 43.06           O  
ATOM   4675  CB  ALA B 185     -19.245  34.934  24.257  1.00 40.01           C  
ATOM   4676  N   LYS B 186     -22.278  35.084  23.091  1.00 44.61           N  
ATOM   4677  CA  LYS B 186     -23.602  35.657  23.293  1.00 47.03           C  
ATOM   4678  C   LYS B 186     -23.874  35.690  24.789  1.00 49.26           C  
ATOM   4679  O   LYS B 186     -24.805  36.340  25.255  1.00 50.10           O  
ATOM   4680  CB  LYS B 186     -24.677  34.853  22.558  1.00 46.47           C  
ATOM   4681  CG  LYS B 186     -24.538  34.962  21.043  1.00 47.72           C  
ATOM   4682  CD  LYS B 186     -25.643  34.252  20.310  1.00 48.43           C  
ATOM   4683  CE  LYS B 186     -26.838  35.145  20.156  1.00 48.89           C  
ATOM   4684  NZ  LYS B 186     -26.455  36.306  19.330  1.00 48.87           N1+
ATOM   4685  N   LYS B 187     -23.048  34.983  25.547  1.00 51.52           N  
ATOM   4686  CA  LYS B 187     -23.187  34.962  26.991  1.00 53.54           C  
ATOM   4687  C   LYS B 187     -22.600  36.281  27.493  1.00 54.62           C  
ATOM   4688  O   LYS B 187     -21.638  36.803  26.923  1.00 54.74           O  
ATOM   4689  CB  LYS B 187     -22.420  33.772  27.570  1.00 54.60           C  
ATOM   4690  CG  LYS B 187     -22.502  33.653  29.070  1.00 55.72           C  
ATOM   4691  CD  LYS B 187     -21.745  32.430  29.536  1.00 57.50           C  
ATOM   4692  CE  LYS B 187     -21.756  32.306  31.053  1.00 59.10           C  
ATOM   4693  NZ  LYS B 187     -21.036  31.071  31.532  1.00 59.97           N1+
ATOM   4694  N   ASN B 188     -23.161  36.798  28.578  1.00 55.63           N  
ATOM   4695  CA  ASN B 188     -22.737  38.073  29.138  1.00 56.25           C  
ATOM   4696  C   ASN B 188     -21.539  38.114  30.107  1.00 55.23           C  
ATOM   4697  O   ASN B 188     -20.584  38.847  29.880  1.00 55.80           O  
ATOM   4698  CB  ASN B 188     -23.949  38.731  29.813  1.00 58.88           C  
ATOM   4699  CG  ASN B 188     -23.711  40.200  30.173  1.00 61.54           C  
ATOM   4700  ND2 ASN B 188     -24.804  40.958  30.318  1.00 62.57           N  
ATOM   4701  OD1 ASN B 188     -22.569  40.644  30.334  1.00 62.96           O  
ATOM   4702  N   ASN B 189     -21.545  37.349  31.184  1.00 53.54           N  
ATOM   4703  CA  ASN B 189     -20.422  37.521  32.087  1.00 52.42           C  
ATOM   4704  C   ASN B 189     -19.381  36.427  32.041  1.00 50.04           C  
ATOM   4705  O   ASN B 189     -19.252  35.631  32.969  1.00 50.70           O  
ATOM   4706  CB  ASN B 189     -20.932  37.724  33.515  1.00 55.01           C  
ATOM   4707  CG  ASN B 189     -21.730  39.026  33.671  1.00 57.44           C  
ATOM   4708  ND2 ASN B 189     -21.014  40.156  33.784  1.00 58.18           N  
ATOM   4709  OD1 ASN B 189     -22.975  39.017  33.673  1.00 58.31           O  
ATOM   4710  N   VAL B 190     -18.621  36.406  30.955  1.00 45.72           N  
ATOM   4711  CA  VAL B 190     -17.608  35.400  30.792  1.00 41.75           C  
ATOM   4712  C   VAL B 190     -16.291  35.786  31.420  1.00 38.47           C  
ATOM   4713  O   VAL B 190     -15.660  36.759  31.022  1.00 38.47           O  
ATOM   4714  CB  VAL B 190     -17.365  35.078  29.311  1.00 42.14           C  
ATOM   4715  CG1 VAL B 190     -16.248  34.064  29.186  1.00 40.03           C  
ATOM   4716  CG2 VAL B 190     -18.647  34.542  28.681  1.00 41.98           C  
ATOM   4717  N   PRO B 191     -15.867  35.026  32.429  1.00 35.13           N  
ATOM   4718  CA  PRO B 191     -14.599  35.289  33.113  1.00 33.07           C  
ATOM   4719  C   PRO B 191     -13.455  35.111  32.110  1.00 31.99           C  
ATOM   4720  O   PRO B 191     -13.463  34.179  31.292  1.00 30.53           O  
ATOM   4721  CB  PRO B 191     -14.535  34.215  34.184  1.00 32.87           C  
ATOM   4722  CG  PRO B 191     -15.938  33.720  34.305  1.00 33.32           C  
ATOM   4723  CD  PRO B 191     -16.521  33.819  32.944  1.00 33.42           C  
ATOM   4724  N   VAL B 192     -12.496  36.025  32.167  1.00 31.04           N  
ATOM   4725  CA  VAL B 192     -11.330  35.992  31.315  1.00 30.43           C  
ATOM   4726  C   VAL B 192     -10.086  35.898  32.202  1.00 31.05           C  
ATOM   4727  O   VAL B 192      -9.930  36.653  33.167  1.00 30.95           O  
ATOM   4728  CB  VAL B 192     -11.223  37.258  30.480  1.00 30.01           C  
ATOM   4729  CG1 VAL B 192      -9.865  37.298  29.771  1.00 29.24           C  
ATOM   4730  CG2 VAL B 192     -12.391  37.337  29.484  1.00 29.76           C  
ATOM   4731  N   LEU B 193      -9.213  34.948  31.893  1.00 31.01           N  
ATOM   4732  CA  LEU B 193      -7.984  34.807  32.645  1.00 31.47           C  
ATOM   4733  C   LEU B 193      -6.813  34.845  31.666  1.00 31.55           C  
ATOM   4734  O   LEU B 193      -6.838  34.221  30.589  1.00 31.99           O  
ATOM   4735  CB  LEU B 193      -7.936  33.471  33.414  1.00 32.63           C  
ATOM   4736  CG  LEU B 193      -9.040  33.129  34.429  1.00 34.33           C  
ATOM   4737  CD1 LEU B 193      -8.819  31.721  34.947  1.00 36.04           C  
ATOM   4738  CD2 LEU B 193      -9.023  34.109  35.591  1.00 35.90           C  
ATOM   4739  N   ILE B 194      -5.792  35.586  32.057  1.00 30.89           N  
ATOM   4740  CA  ILE B 194      -4.552  35.698  31.304  1.00 31.09           C  
ATOM   4741  C   ILE B 194      -3.547  35.088  32.274  1.00 30.26           C  
ATOM   4742  O   ILE B 194      -3.476  35.479  33.439  1.00 30.08           O  
ATOM   4743  CB  ILE B 194      -4.173  37.169  31.030  1.00 31.22           C  
ATOM   4744  CG1 ILE B 194      -5.289  37.849  30.240  1.00 30.58           C  
ATOM   4745  CG2 ILE B 194      -2.852  37.229  30.261  1.00 31.84           C  
ATOM   4746  CD1 ILE B 194      -5.572  37.181  28.900  1.00 31.70           C  
ATOM   4747  N   MET B 195      -2.794  34.103  31.821  1.00 29.76           N  
ATOM   4748  CA  MET B 195      -1.834  33.476  32.716  1.00 29.46           C  
ATOM   4749  C   MET B 195      -0.667  33.010  31.884  1.00 29.03           C  
ATOM   4750  O   MET B 195      -0.684  33.190  30.661  1.00 29.54           O  
ATOM   4751  CB  MET B 195      -2.496  32.299  33.463  1.00 28.84           C  
ATOM   4752  CG  MET B 195      -3.054  31.212  32.550  1.00 27.37           C  
ATOM   4753  SD  MET B 195      -3.888  29.855  33.404  1.00 29.93           S  
ATOM   4754  CE  MET B 195      -5.388  30.669  33.813  1.00 21.36           C  
ATOM   4755  N   GLY B 196       0.351  32.453  32.540  1.00 28.87           N  
ATOM   4756  CA  GLY B 196       1.521  31.952  31.828  1.00 28.80           C  
ATOM   4757  C   GLY B 196       1.150  30.745  30.969  1.00 29.11           C  
ATOM   4758  O   GLY B 196       0.203  30.030  31.286  1.00 29.84           O  
ATOM   4759  N   ALA B 197       1.881  30.516  29.883  1.00 28.58           N  
ATOM   4760  CA  ALA B 197       1.600  29.399  28.984  1.00 27.55           C  
ATOM   4761  C   ALA B 197       1.508  28.045  29.693  1.00 27.09           C  
ATOM   4762  O   ALA B 197       0.516  27.335  29.550  1.00 27.57           O  
ATOM   4763  CB  ALA B 197       2.663  29.331  27.876  1.00 27.10           C  
ATOM   4764  N   SER B 198       2.539  27.677  30.440  1.00 26.54           N  
ATOM   4765  CA  SER B 198       2.516  26.400  31.122  1.00 26.90           C  
ATOM   4766  C   SER B 198       1.284  26.272  32.013  1.00 27.02           C  
ATOM   4767  O   SER B 198       0.681  25.176  32.088  1.00 26.98           O  
ATOM   4768  CB  SER B 198       3.792  26.209  31.928  1.00 27.65           C  
ATOM   4769  OG  SER B 198       4.894  26.144  31.042  1.00 29.39           O  
ATOM   4770  N   GLU B 199       0.910  27.368  32.683  1.00 24.71           N  
ATOM   4771  CA  GLU B 199      -0.280  27.332  33.515  1.00 26.33           C  
ATOM   4772  C   GLU B 199      -1.486  27.032  32.620  1.00 25.42           C  
ATOM   4773  O   GLU B 199      -2.283  26.140  32.922  1.00 25.57           O  
ATOM   4774  CB  GLU B 199      -0.511  28.662  34.239  1.00 27.21           C  
ATOM   4775  CG  GLU B 199       0.236  28.792  35.542  1.00 27.87           C  
ATOM   4776  CD  GLU B 199       1.688  29.202  35.347  1.00 29.16           C  
ATOM   4777  OE1 GLU B 199       2.083  29.560  34.214  1.00 31.36           O  
ATOM   4778  OE2 GLU B 199       2.432  29.176  36.337  1.00 28.70           O1-
ATOM   4779  N   ALA B 200      -1.608  27.754  31.508  1.00 24.57           N  
ATOM   4780  CA  ALA B 200      -2.731  27.514  30.607  1.00 25.22           C  
ATOM   4781  C   ALA B 200      -2.670  26.099  30.029  1.00 25.09           C  
ATOM   4782  O   ALA B 200      -3.693  25.427  29.947  1.00 26.26           O  
ATOM   4783  CB  ALA B 200      -2.761  28.539  29.503  1.00 24.53           C  
ATOM   4784  N   GLU B 201      -1.489  25.626  29.644  1.00 24.55           N  
ATOM   4785  CA  GLU B 201      -1.404  24.266  29.111  1.00 25.04           C  
ATOM   4786  C   GLU B 201      -1.903  23.252  30.146  1.00 24.31           C  
ATOM   4787  O   GLU B 201      -2.655  22.320  29.828  1.00 23.79           O  
ATOM   4788  CB  GLU B 201       0.036  23.944  28.661  1.00 26.12           C  
ATOM   4789  CG  GLU B 201       0.475  24.779  27.445  1.00 26.83           C  
ATOM   4790  CD  GLU B 201       2.002  24.879  27.255  1.00 29.02           C  
ATOM   4791  OE1 GLU B 201       2.736  24.866  28.252  1.00 27.71           O  
ATOM   4792  OE2 GLU B 201       2.467  24.997  26.092  1.00 30.47           O1-
ATOM   4793  N   ALA B 202      -1.502  23.460  31.394  1.00 24.93           N  
ATOM   4794  CA  ALA B 202      -1.898  22.584  32.499  1.00 23.66           C  
ATOM   4795  C   ALA B 202      -3.422  22.620  32.714  1.00 23.45           C  
ATOM   4796  O   ALA B 202      -4.069  21.574  32.880  1.00 24.53           O  
ATOM   4797  CB  ALA B 202      -1.162  23.008  33.775  1.00 22.58           C  
ATOM   4798  N   VAL B 203      -4.004  23.815  32.692  1.00 23.01           N  
ATOM   4799  CA  VAL B 203      -5.439  23.927  32.890  1.00 22.37           C  
ATOM   4800  C   VAL B 203      -6.186  22.998  31.978  1.00 22.85           C  
ATOM   4801  O   VAL B 203      -7.055  22.284  32.425  1.00 24.06           O  
ATOM   4802  CB  VAL B 203      -5.959  25.361  32.643  1.00 22.92           C  
ATOM   4803  CG1 VAL B 203      -7.502  25.366  32.547  1.00 20.46           C  
ATOM   4804  CG2 VAL B 203      -5.479  26.272  33.767  1.00 22.50           C  
ATOM   4805  N   LYS B 204      -5.859  23.027  30.688  1.00 23.18           N  
ATOM   4806  CA  LYS B 204      -6.521  22.173  29.728  1.00 22.68           C  
ATOM   4807  C   LYS B 204      -6.375  20.692  30.072  1.00 22.84           C  
ATOM   4808  O   LYS B 204      -7.371  19.960  30.160  1.00 23.97           O  
ATOM   4809  CB  LYS B 204      -5.960  22.411  28.330  1.00 23.93           C  
ATOM   4810  CG  LYS B 204      -6.389  21.325  27.335  1.00 25.75           C  
ATOM   4811  CD  LYS B 204      -7.772  21.574  26.756  1.00 27.55           C  
ATOM   4812  CE  LYS B 204      -8.899  21.090  27.629  1.00 28.14           C  
ATOM   4813  NZ  LYS B 204     -10.167  20.995  26.840  1.00 29.54           N1+
ATOM   4814  N   LEU B 205      -5.138  20.253  30.270  1.00 22.15           N  
ATOM   4815  CA  LEU B 205      -4.895  18.865  30.578  1.00 23.26           C  
ATOM   4816  C   LEU B 205      -5.539  18.465  31.900  1.00 23.68           C  
ATOM   4817  O   LEU B 205      -6.161  17.407  31.978  1.00 25.20           O  
ATOM   4818  CB  LEU B 205      -3.389  18.594  30.605  1.00 23.67           C  
ATOM   4819  CG  LEU B 205      -2.751  18.764  29.242  1.00 23.74           C  
ATOM   4820  CD1 LEU B 205      -1.328  18.312  29.336  1.00 22.96           C  
ATOM   4821  CD2 LEU B 205      -3.519  17.936  28.181  1.00 24.78           C  
ATOM   4822  N   PHE B 206      -5.411  19.298  32.934  1.00 22.66           N  
ATOM   4823  CA  PHE B 206      -6.027  18.935  34.207  1.00 23.34           C  
ATOM   4824  C   PHE B 206      -7.547  18.970  34.148  1.00 23.98           C  
ATOM   4825  O   PHE B 206      -8.227  18.206  34.845  1.00 23.53           O  
ATOM   4826  CB  PHE B 206      -5.523  19.820  35.353  1.00 22.61           C  
ATOM   4827  CG  PHE B 206      -4.176  19.404  35.886  1.00 22.06           C  
ATOM   4828  CD1 PHE B 206      -4.056  18.307  36.727  1.00 21.65           C  
ATOM   4829  CD2 PHE B 206      -3.030  20.107  35.538  1.00 22.20           C  
ATOM   4830  CE1 PHE B 206      -2.809  17.904  37.226  1.00 21.72           C  
ATOM   4831  CE2 PHE B 206      -1.775  19.719  36.023  1.00 21.83           C  
ATOM   4832  CZ  PHE B 206      -1.661  18.615  36.870  1.00 21.38           C  
ATOM   4833  N   ALA B 207      -8.106  19.851  33.326  1.00 24.37           N  
ATOM   4834  CA  ALA B 207      -9.564  19.901  33.246  1.00 24.69           C  
ATOM   4835  C   ALA B 207     -10.100  18.578  32.625  1.00 25.89           C  
ATOM   4836  O   ALA B 207     -10.962  17.898  33.198  1.00 25.81           O  
ATOM   4837  CB  ALA B 207      -9.985  21.084  32.426  1.00 24.48           C  
ATOM   4838  N   ASN B 208      -9.589  18.221  31.448  1.00 26.31           N  
ATOM   4839  CA  ASN B 208     -10.002  16.989  30.788  1.00 25.85           C  
ATOM   4840  C   ASN B 208      -9.678  15.766  31.644  1.00 26.22           C  
ATOM   4841  O   ASN B 208     -10.436  14.807  31.678  1.00 26.59           O  
ATOM   4842  CB  ASN B 208      -9.307  16.869  29.444  1.00 26.54           C  
ATOM   4843  CG  ASN B 208      -9.990  17.654  28.397  1.00 27.60           C  
ATOM   4844  ND2 ASN B 208      -9.530  17.547  27.171  1.00 28.95           N  
ATOM   4845  OD1 ASN B 208     -10.951  18.350  28.684  1.00 31.20           O  
ATOM   4846  N   THR B 209      -8.552  15.788  32.344  1.00 25.54           N  
ATOM   4847  CA  THR B 209      -8.240  14.640  33.176  1.00 24.90           C  
ATOM   4848  C   THR B 209      -9.230  14.495  34.326  1.00 24.28           C  
ATOM   4849  O   THR B 209      -9.546  13.368  34.760  1.00 25.83           O  
ATOM   4850  CB  THR B 209      -6.781  14.708  33.689  1.00 25.14           C  
ATOM   4851  CG2 THR B 209      -6.535  13.713  34.834  1.00 24.08           C  
ATOM   4852  OG1 THR B 209      -5.914  14.364  32.608  1.00 23.86           O  
ATOM   4853  N   TYR B 210      -9.745  15.622  34.813  1.00 22.67           N  
ATOM   4854  CA  TYR B 210     -10.725  15.559  35.884  1.00 21.79           C  
ATOM   4855  C   TYR B 210     -12.017  14.933  35.336  1.00 20.89           C  
ATOM   4856  O   TYR B 210     -12.620  14.051  35.970  1.00 20.56           O  
ATOM   4857  CB  TYR B 210     -11.014  16.947  36.462  1.00 21.43           C  
ATOM   4858  CG  TYR B 210     -11.972  16.850  37.624  1.00 22.66           C  
ATOM   4859  CD1 TYR B 210     -13.334  16.758  37.412  1.00 21.09           C  
ATOM   4860  CD2 TYR B 210     -11.497  16.803  38.932  1.00 22.51           C  
ATOM   4861  CE1 TYR B 210     -14.210  16.608  38.463  1.00 23.97           C  
ATOM   4862  CE2 TYR B 210     -12.350  16.660  39.991  1.00 23.30           C  
ATOM   4863  CZ  TYR B 210     -13.712  16.558  39.759  1.00 25.12           C  
ATOM   4864  OH  TYR B 210     -14.583  16.397  40.819  1.00 25.48           O  
ATOM   4865  N   LEU B 211     -12.432  15.387  34.154  1.00 19.84           N  
ATOM   4866  CA  LEU B 211     -13.624  14.848  33.521  1.00 19.67           C  
ATOM   4867  C   LEU B 211     -13.443  13.338  33.288  1.00 21.01           C  
ATOM   4868  O   LEU B 211     -14.389  12.552  33.482  1.00 21.81           O  
ATOM   4869  CB  LEU B 211     -13.892  15.558  32.198  1.00 19.38           C  
ATOM   4870  CG  LEU B 211     -14.304  17.044  32.316  1.00 20.28           C  
ATOM   4871  CD1 LEU B 211     -14.240  17.691  30.913  1.00 19.47           C  
ATOM   4872  CD2 LEU B 211     -15.752  17.159  32.914  1.00 18.44           C  
ATOM   4873  N   ALA B 212     -12.237  12.926  32.883  1.00 20.47           N  
ATOM   4874  CA  ALA B 212     -11.998  11.502  32.645  1.00 20.09           C  
ATOM   4875  C   ALA B 212     -12.085  10.822  33.994  1.00 19.77           C  
ATOM   4876  O   ALA B 212     -12.720   9.767  34.119  1.00 19.89           O  
ATOM   4877  CB  ALA B 212     -10.635  11.272  31.996  1.00 19.80           C  
ATOM   4878  N   LEU B 213     -11.504  11.461  35.013  1.00 20.11           N  
ATOM   4879  CA  LEU B 213     -11.540  10.932  36.390  1.00 20.96           C  
ATOM   4880  C   LEU B 213     -12.968  10.637  36.807  1.00 21.55           C  
ATOM   4881  O   LEU B 213     -13.292   9.533  37.257  1.00 23.11           O  
ATOM   4882  CB  LEU B 213     -10.923  11.928  37.363  1.00 22.67           C  
ATOM   4883  CG  LEU B 213     -11.064  11.765  38.883  1.00 24.50           C  
ATOM   4884  CD1 LEU B 213     -10.611  10.396  39.390  1.00 24.58           C  
ATOM   4885  CD2 LEU B 213     -10.191  12.825  39.510  1.00 24.29           C  
ATOM   4886  N   ARG B 214     -13.833  11.618  36.611  1.00 22.10           N  
ATOM   4887  CA  ARG B 214     -15.232  11.484  36.961  1.00 21.54           C  
ATOM   4888  C   ARG B 214     -15.906  10.289  36.287  1.00 22.35           C  
ATOM   4889  O   ARG B 214     -16.557   9.488  36.974  1.00 23.28           O  
ATOM   4890  CB  ARG B 214     -15.964  12.775  36.605  1.00 21.78           C  
ATOM   4891  CG  ARG B 214     -17.292  12.894  37.252  1.00 22.84           C  
ATOM   4892  CD  ARG B 214     -17.989  14.209  36.895  1.00 23.26           C  
ATOM   4893  NE  ARG B 214     -19.367  14.181  37.386  1.00 24.67           N  
ATOM   4894  CZ  ARG B 214     -19.717  14.483  38.633  1.00 25.30           C  
ATOM   4895  NH1 ARG B 214     -18.796  14.845  39.530  1.00 23.15           N1+
ATOM   4896  NH2 ARG B 214     -20.987  14.432  38.976  1.00 24.06           N  
ATOM   4897  N   VAL B 215     -15.787  10.171  34.957  1.00 21.26           N  
ATOM   4898  CA  VAL B 215     -16.379   9.036  34.222  1.00 19.52           C  
ATOM   4899  C   VAL B 215     -15.829   7.713  34.756  1.00 20.01           C  
ATOM   4900  O   VAL B 215     -16.577   6.793  35.011  1.00 21.90           O  
ATOM   4901  CB  VAL B 215     -16.040   9.085  32.700  1.00 19.92           C  
ATOM   4902  CG1 VAL B 215     -16.528   7.795  31.990  1.00 17.90           C  
ATOM   4903  CG2 VAL B 215     -16.668  10.300  32.076  1.00 20.71           C  
ATOM   4904  N   ALA B 216     -14.515   7.621  34.905  1.00 19.88           N  
ATOM   4905  CA  ALA B 216     -13.881   6.410  35.422  1.00 21.35           C  
ATOM   4906  C   ALA B 216     -14.391   6.033  36.803  1.00 22.72           C  
ATOM   4907  O   ALA B 216     -14.546   4.850  37.136  1.00 23.54           O  
ATOM   4908  CB  ALA B 216     -12.379   6.606  35.497  1.00 20.70           C  
ATOM   4909  N   TYR B 217     -14.666   7.034  37.626  1.00 22.76           N  
ATOM   4910  CA  TYR B 217     -15.102   6.704  38.970  1.00 22.46           C  
ATOM   4911  C   TYR B 217     -16.483   6.101  38.919  1.00 23.03           C  
ATOM   4912  O   TYR B 217     -16.738   5.025  39.490  1.00 23.14           O  
ATOM   4913  CB  TYR B 217     -15.119   7.949  39.838  1.00 21.22           C  
ATOM   4914  CG  TYR B 217     -15.437   7.641  41.270  1.00 21.89           C  
ATOM   4915  CD1 TYR B 217     -14.518   6.958  42.082  1.00 23.06           C  
ATOM   4916  CD2 TYR B 217     -16.645   8.015  41.829  1.00 21.59           C  
ATOM   4917  CE1 TYR B 217     -14.821   6.665  43.425  1.00 22.84           C  
ATOM   4918  CE2 TYR B 217     -16.955   7.724  43.168  1.00 22.06           C  
ATOM   4919  CZ  TYR B 217     -16.045   7.052  43.956  1.00 22.82           C  
ATOM   4920  OH  TYR B 217     -16.351   6.760  45.271  1.00 22.37           O  
ATOM   4921  N   PHE B 218     -17.390   6.821  38.249  1.00 22.73           N  
ATOM   4922  CA  PHE B 218     -18.752   6.345  38.114  1.00 22.31           C  
ATOM   4923  C   PHE B 218     -18.756   5.012  37.364  1.00 22.23           C  
ATOM   4924  O   PHE B 218     -19.631   4.222  37.582  1.00 23.12           O  
ATOM   4925  CB  PHE B 218     -19.660   7.406  37.463  1.00 22.15           C  
ATOM   4926  CG  PHE B 218     -20.091   8.497  38.429  1.00 21.55           C  
ATOM   4927  CD1 PHE B 218     -21.029   8.229  39.411  1.00 22.06           C  
ATOM   4928  CD2 PHE B 218     -19.515   9.764  38.380  1.00 19.06           C  
ATOM   4929  CE1 PHE B 218     -21.383   9.215  40.346  1.00 23.59           C  
ATOM   4930  CE2 PHE B 218     -19.850  10.740  39.294  1.00 20.59           C  
ATOM   4931  CZ  PHE B 218     -20.784  10.475  40.283  1.00 21.00           C  
ATOM   4932  N   ASN B 219     -17.770   4.756  36.512  1.00 22.39           N  
ATOM   4933  CA  ASN B 219     -17.694   3.455  35.837  1.00 23.90           C  
ATOM   4934  C   ASN B 219     -17.185   2.368  36.814  1.00 24.85           C  
ATOM   4935  O   ASN B 219     -17.639   1.209  36.764  1.00 25.75           O  
ATOM   4936  CB  ASN B 219     -16.817   3.529  34.568  1.00 21.88           C  
ATOM   4937  CG  ASN B 219     -17.631   3.970  33.329  1.00 23.18           C  
ATOM   4938  ND2 ASN B 219     -16.951   4.233  32.203  1.00 22.01           N  
ATOM   4939  OD1 ASN B 219     -18.874   4.043  33.390  1.00 21.59           O  
ATOM   4940  N   GLU B 220     -16.294   2.718  37.741  1.00 25.03           N  
ATOM   4941  CA  GLU B 220     -15.839   1.679  38.692  1.00 25.32           C  
ATOM   4942  C   GLU B 220     -16.943   1.417  39.703  1.00 25.85           C  
ATOM   4943  O   GLU B 220     -17.095   0.301  40.200  1.00 26.62           O  
ATOM   4944  CB  GLU B 220     -14.552   2.077  39.404  1.00 23.14           C  
ATOM   4945  CG  GLU B 220     -13.402   2.292  38.437  1.00 21.69           C  
ATOM   4946  CD  GLU B 220     -12.052   2.249  39.106  1.00 22.08           C  
ATOM   4947  OE1 GLU B 220     -11.958   2.389  40.357  1.00 23.57           O  
ATOM   4948  OE2 GLU B 220     -11.067   2.092  38.373  1.00 20.91           O1-
ATOM   4949  N   LEU B 221     -17.722   2.451  40.008  1.00 25.46           N  
ATOM   4950  CA  LEU B 221     -18.852   2.282  40.919  1.00 24.81           C  
ATOM   4951  C   LEU B 221     -19.833   1.335  40.214  1.00 24.98           C  
ATOM   4952  O   LEU B 221     -20.391   0.410  40.828  1.00 24.32           O  
ATOM   4953  CB  LEU B 221     -19.527   3.634  41.173  1.00 25.23           C  
ATOM   4954  CG  LEU B 221     -20.764   3.731  42.074  1.00 25.00           C  
ATOM   4955  CD1 LEU B 221     -21.042   5.219  42.340  1.00 21.87           C  
ATOM   4956  CD2 LEU B 221     -21.971   3.054  41.390  1.00 22.36           C
[truncated: 118,909 more chars]
