# Supplementary material for: Structural Descriptors for Subunit Interface Regions in Homodimers: Effect of Lipid Membrane and Secondary Structure Type
Source: J Chem Inf Model. 2025 Mar 27;65(7):3117–26. doi: 10.1021/acs.jcim.4c01233 (PMC12004529; doi:10.1021/acs.jcim.4c01233)
Supplement: Supplementary file 3 — ci4c01233_si_003.tar [file ci4c01233_si_003.tar › database/alpha/3lom_cytop.pdb]

HEADER    3lom_chain_A
ATOM      1  N   MET A   1      88.424  57.549  53.253  1.00 90.52           N  
ATOM      2  CA  MET A   1      87.977  57.088  51.921  1.00 90.52           C  
ATOM      7  C   MET A   1      88.238  58.116  50.873  1.00 90.52           C  
ATOM      8  O   MET A   1      89.085  58.992  51.044  1.00 90.52           O  
ATOM      3  CB  MET A   1      86.480  56.735  51.960  1.00 90.52           C  
ATOM      4  CG  MET A   1      85.592  57.865  52.486  1.00 90.52           C  
ATOM      5  SD  MET A   1      83.820  57.457  52.536  1.00 90.52           S  
ATOM      6  CE  MET A   1      83.330  58.937  53.465  1.00 90.52           C  
ATOM      9  N   SER A   2      87.514  58.027  49.742  1.00133.44           N  
ATOM     10  CA  SER A   2      87.748  58.940  48.666  1.00133.44           C  
ATOM     13  C   SER A   2      86.987  60.204  48.895  1.00133.44           C  
ATOM     14  O   SER A   2      86.205  60.335  49.834  1.00133.44           O  
ATOM     11  CB  SER A   2      87.348  58.389  47.288  1.00133.44           C  
ATOM     12  OG  SER A   2      88.177  57.285  46.956  1.00133.44           O  
ATOM     15  N   LEU A   3      87.252  61.176  48.006  1.00138.24           N  
ATOM     16  CA  LEU A   3      86.689  62.494  47.975  1.00138.24           C  
ATOM     21  C   LEU A   3      85.231  62.394  47.650  1.00138.24           C  
ATOM     22  O   LEU A   3      84.431  63.224  48.073  1.00138.24           O  
ATOM     17  CB  LEU A   3      87.348  63.364  46.887  1.00138.24           C  
ATOM     18  CG  LEU A   3      86.797  64.798  46.794  1.00138.24           C  
ATOM     19  CD1 LEU A   3      87.119  65.601  48.067  1.00138.24           C  
ATOM     20  CD2 LEU A   3      87.283  65.500  45.517  1.00138.24           C  
ATOM     23  N   ASN A   4      84.840  61.338  46.915  1.00 69.77           N  
ATOM     24  CA  ASN A   4      83.522  61.210  46.356  1.00 69.77           C  
ATOM     29  C   ASN A   4      82.453  61.393  47.391  1.00 69.77           C  
ATOM     30  O   ASN A   4      81.447  62.039  47.109  1.00 69.77           O  
ATOM     25  CB  ASN A   4      83.271  59.831  45.724  1.00 69.77           C  
ATOM     26  CG  ASN A   4      84.200  59.659  44.533  1.00 69.77           C  
ATOM     28  ND2 ASN A   4      84.106  60.588  43.544  1.00 69.77           N  
ATOM     27  OD1 ASN A   4      84.987  58.715  44.481  1.00 69.77           O  
ATOM     31  N   SER A   5      82.623  60.864  48.615  1.00 40.14           N  
ATOM     32  CA  SER A   5      81.553  60.920  49.578  1.00 40.14           C  
ATOM     35  C   SER A   5      81.162  62.343  49.820  1.00 40.14           C  
ATOM     36  O   SER A   5      79.999  62.633  50.103  1.00 40.14           O  
ATOM     33  CB  SER A   5      81.931  60.305  50.936  1.00 40.14           C  
ATOM     34  OG  SER A   5      82.951  61.070  51.560  1.00 40.14           O  
ATOM     37  N   THR A   6      82.123  63.277  49.727  1.00100.00           N  
ATOM     38  CA  THR A   6      81.769  64.646  49.943  1.00100.00           C  
ATOM     42  C   THR A   6      80.849  65.087  48.844  1.00100.00           C  
ATOM     43  O   THR A   6      79.927  65.860  49.086  1.00100.00           O  
ATOM     39  CB  THR A   6      82.939  65.590  49.985  1.00100.00           C  
ATOM     41  CG2 THR A   6      83.525  65.759  48.576  1.00100.00           C  
ATOM     40  OG1 THR A   6      82.518  66.854  50.475  1.00100.00           O  
ATOM     44  N   GLN A   7      81.119  64.657  47.595  1.00 93.81           N  
ATOM     45  CA  GLN A   7      80.326  64.997  46.441  1.00 93.81           C  
ATOM     51  C   GLN A   7      79.024  64.266  46.412  1.00 93.81           C  
ATOM     52  O   GLN A   7      78.009  64.821  46.001  1.00 93.81           O  
ATOM     46  CB  GLN A   7      81.004  64.663  45.101  1.00 93.81           C  
ATOM     47  CG  GLN A   7      82.185  65.559  44.733  1.00 93.81           C  
ATOM     48  CD  GLN A   7      82.689  65.102  43.369  1.00 93.81           C  
ATOM     50  NE2 GLN A   7      82.757  66.053  42.398  1.00 93.81           N  
ATOM     49  OE1 GLN A   7      82.998  63.929  43.167  1.00 93.81           O  
ATOM     53  N   MET A   8      79.025  62.989  46.831  1.00103.99           N  
ATOM     54  CA  MET A   8      77.877  62.143  46.694  1.00103.99           C  
ATOM     59  C   MET A   8      76.725  62.722  47.453  1.00103.99           C  
ATOM     60  O   MET A   8      75.613  62.808  46.935  1.00103.99           O  
ATOM     55  CB  MET A   8      78.160  60.735  47.246  1.00103.99           C  
ATOM     56  CG  MET A   8      77.123  59.673  46.878  1.00103.99           C  
ATOM     57  SD  MET A   8      77.537  58.014  47.493  1.00103.99           S  
ATOM     58  CE  MET A   8      76.208  57.170  46.591  1.00103.99           C  
ATOM     61  N   ASN A   9      76.972  63.140  48.706  1.00 46.76           N  
ATOM     62  CA  ASN A   9      75.962  63.692  49.564  1.00 46.76           C  
ATOM     67  C   ASN A   9      75.563  65.055  49.092  1.00 46.76           C  
ATOM     68  O   ASN A   9      74.411  65.456  49.239  1.00 46.76           O  
ATOM     63  CB  ASN A   9      76.437  63.831  51.018  1.00 46.76           C  
ATOM     64  CG  ASN A   9      76.611  62.431  51.589  1.00 46.76           C  
ATOM     66  ND2 ASN A   9      77.782  62.174  52.232  1.00 46.76           N  
ATOM     65  OD1 ASN A   9      75.729  61.584  51.464  1.00 46.76           O  
ATOM     69  N   LYS A  10      76.520  65.822  48.543  1.00166.63           N  
ATOM     70  CA  LYS A  10      76.251  67.161  48.101  1.00166.63           C  
ATOM     76  C   LYS A  10      75.251  67.117  46.991  1.00166.63           C  
ATOM     77  O   LYS A  10      74.353  67.954  46.923  1.00166.63           O  
ATOM     71  CB  LYS A  10      77.498  67.870  47.548  1.00166.63           C  
ATOM     72  CG  LYS A  10      78.504  68.304  48.615  1.00166.63           C  
ATOM     73  CD  LYS A  10      77.964  69.370  49.570  1.00166.63           C  
ATOM     74  CE  LYS A  10      77.707  70.719  48.896  1.00166.63           C  
ATOM     75  NZ  LYS A  10      76.564  70.600  47.960  1.00166.63           N1+
ATOM     78  N   GLN A  11      75.396  66.133  46.087  1.00 45.89           N  
ATOM     79  CA  GLN A  11      74.549  65.994  44.941  1.00 45.89           C  
ATOM     85  C   GLN A  11      73.153  65.673  45.369  1.00 45.89           C  
ATOM     86  O   GLN A  11      72.201  66.139  44.748  1.00 45.89           O  
ATOM     80  CB  GLN A  11      75.009  64.877  43.991  1.00 45.89           C  
ATOM     81  CG  GLN A  11      76.356  65.159  43.320  1.00 45.89           C  
ATOM     82  CD  GLN A  11      76.680  63.975  42.418  1.00 45.89           C  
ATOM     84  NE2 GLN A  11      75.708  63.595  41.546  1.00 45.89           N  
ATOM     83  OE1 GLN A  11      77.768  63.410  42.484  1.00 45.89           O  
ATOM     87  N   VAL A  12      72.982  64.868  46.439  1.00112.43           N  
ATOM     88  CA  VAL A  12      71.651  64.480  46.812  1.00112.43           C  
ATOM     92  C   VAL A  12      70.865  65.708  47.143  1.00112.43           C  
ATOM     93  O   VAL A  12      69.688  65.800  46.806  1.00112.43           O  
ATOM     89  CB  VAL A  12      71.546  63.561  48.004  1.00112.43           C  
ATOM     90  CG1 VAL A  12      72.348  62.283  47.724  1.00112.43           C  
ATOM     91  CG2 VAL A  12      71.929  64.306  49.292  1.00112.43           C  
ATOM     94  N   ILE A  13      71.489  66.682  47.829  1.00 39.00           N  
ATOM     95  CA  ILE A  13      70.817  67.892  48.204  1.00 39.00           C  
ATOM    100  C   ILE A  13      70.445  68.652  46.967  1.00 39.00           C  
ATOM    101  O   ILE A  13      69.346  69.194  46.868  1.00 39.00           O  
ATOM     96  CB  ILE A  13      71.670  68.778  49.063  1.00 39.00           C  
ATOM     97  CG1 ILE A  13      72.010  68.061  50.381  1.00 39.00           C  
ATOM     98  CG2 ILE A  13      70.927  70.110  49.257  1.00 39.00           C  
ATOM     99  CD1 ILE A  13      73.099  68.761  51.192  1.00 39.00           C  
ATOM    102  N   ASP A  14      71.362  68.710  45.984  1.00 41.23           N  
ATOM    103  CA  ASP A  14      71.143  69.445  44.771  1.00 41.23           C  
ATOM    108  C   ASP A  14      69.965  68.854  44.059  1.00 41.23           C  
ATOM    109  O   ASP A  14      69.111  69.578  43.550  1.00 41.23           O  
ATOM    104  CB  ASP A  14      72.338  69.340  43.807  1.00 41.23           C  
ATOM    105  CG  ASP A  14      73.541  70.015  44.454  1.00 41.23           C  
ATOM    106  OD1 ASP A  14      73.345  71.067  45.117  1.00 41.23           O  
ATOM    107  OD2 ASP A  14      74.671  69.477  44.301  1.00 41.23           O1-
ATOM    110  N   LYS A  15      69.890  67.511  44.008  1.00 99.58           N  
ATOM    111  CA  LYS A  15      68.843  66.839  43.292  1.00 99.58           C  
ATOM    117  C   LYS A  15      67.513  67.090  43.930  1.00 99.58           C  
ATOM    118  O   LYS A  15      66.507  67.211  43.233  1.00 99.58           O  
ATOM    112  CB  LYS A  15      69.032  65.317  43.196  1.00 99.58           C  
ATOM    113  CG  LYS A  15      67.956  64.652  42.334  1.00 99.58           C  
ATOM    114  CD  LYS A  15      67.996  65.100  40.869  1.00 99.58           C  
ATOM    115  CE  LYS A  15      66.889  64.497  40.002  1.00 99.58           C  
ATOM    116  NZ  LYS A  15      67.146  63.058  39.775  1.00 99.58           N1+
ATOM    119  N   TYR A  16      67.461  67.163  45.272  1.00 82.98           N  
ATOM    120  CA  TYR A  16      66.208  67.327  45.952  1.00 82.98           C  
ATOM    129  C   TYR A  16      65.557  68.637  45.623  1.00 82.98           C  
ATOM    130  O   TYR A  16      64.333  68.697  45.507  1.00 82.98           O  
ATOM    121  CB  TYR A  16      66.276  67.143  47.480  1.00 82.98           C  
ATOM    122  CG  TYR A  16      66.351  65.672  47.733  1.00 82.98           C  
ATOM    123  CD1 TYR A  16      65.264  64.875  47.452  1.00 82.98           C  
ATOM    124  CD2 TYR A  16      67.476  65.085  48.266  1.00 82.98           C  
ATOM    125  CE1 TYR A  16      65.296  63.519  47.678  1.00 82.98           C  
ATOM    126  CE2 TYR A  16      67.516  63.728  48.496  1.00 82.98           C  
ATOM    127  CZ  TYR A  16      66.426  62.941  48.201  1.00 82.98           C  
ATOM    128  OH  TYR A  16      66.462  61.548  48.435  1.00 82.98           O  
ATOM    131  N   THR A  17      66.331  69.733  45.499  1.00108.94           N  
ATOM    132  CA  THR A  17      65.721  70.994  45.180  1.00108.94           C  
ATOM    136  C   THR A  17      65.120  70.918  43.806  1.00108.94           C  
ATOM    137  O   THR A  17      64.003  71.384  43.580  1.00108.94           O  
ATOM    133  CB  THR A  17      66.672  72.158  45.244  1.00108.94           C  
ATOM    135  CG2 THR A  17      67.629  72.123  44.041  1.00108.94           C  
ATOM    134  OG1 THR A  17      65.944  73.376  45.251  1.00108.94           O  
ATOM    138  N   GLN A  18      65.836  70.290  42.853  1.00 84.04           N  
ATOM    139  CA  GLN A  18      65.378  70.207  41.496  1.00 84.04           C  
ATOM    145  C   GLN A  18      64.081  69.464  41.496  1.00 84.04           C  
ATOM    146  O   GLN A  18      63.126  69.867  40.837  1.00 84.04           O  
ATOM    140  CB  GLN A  18      66.333  69.399  40.602  1.00 84.04           C  
ATOM    141  CG  GLN A  18      67.764  69.937  40.575  1.00 84.04           C  
ATOM    142  CD  GLN A  18      67.781  71.244  39.802  1.00 84.04           C  
ATOM    144  NE2 GLN A  18      67.186  72.310  40.400  1.00 84.04           N  
ATOM    143  OE1 GLN A  18      68.316  71.314  38.696  1.00 84.04           O  
ATOM    147  N   ARG A  19      64.005  68.362  42.262  1.00 62.68           N  
ATOM    148  CA  ARG A  19      62.827  67.546  42.287  1.00 62.68           C  
ATOM    156  C   ARG A  19      61.685  68.355  42.824  1.00 62.68           C  
ATOM    157  O   ARG A  19      60.568  68.278  42.315  1.00 62.68           O  
ATOM    149  CB  ARG A  19      62.986  66.316  43.194  1.00 62.68           C  
ATOM    150  CG  ARG A  19      61.829  65.323  43.095  1.00 62.68           C  
ATOM    151  CD  ARG A  19      61.992  64.123  44.029  1.00 62.68           C  
ATOM    152  NE  ARG A  19      60.961  63.115  43.661  1.00 62.68           N  
ATOM    153  CZ  ARG A  19      60.539  62.210  44.591  1.00 62.68           C  
ATOM    154  NH1 ARG A  19      60.966  62.324  45.882  1.00 62.68           N1+
ATOM    155  NH2 ARG A  19      59.689  61.203  44.235  1.00 62.68           N  
ATOM    158  N   HIS A  20      61.941  69.156  43.876  1.00 58.48           N  
ATOM    159  CA  HIS A  20      60.918  69.948  44.498  1.00 58.48           C  
ATOM    166  C   HIS A  20      60.370  70.954  43.536  1.00 58.48           C  
ATOM    167  O   HIS A  20      59.155  71.123  43.440  1.00 58.48           O  
ATOM    162  CB  HIS A  20      61.428  70.737  45.720  1.00 58.48           C  
ATOM    161  CG  HIS A  20      60.450  71.767  46.214  1.00 58.48           C  
ATOM    164  CD2 HIS A  20      60.547  73.126  46.195  1.00 58.48           C  
ATOM    160  ND1 HIS A  20      59.230  71.490  46.790  1.00 58.48           N  
ATOM    165  CE1 HIS A  20      58.655  72.684  47.087  1.00 58.48           C  
ATOM    163  NE2 HIS A  20      59.417  73.706  46.745  1.00 58.48           N  
ATOM    168  N   GLU A  21      61.256  71.652  42.800  1.00 38.07           N  
ATOM    169  CA  GLU A  21      60.842  72.689  41.895  1.00 38.07           C  
ATOM    175  C   GLU A  21      60.010  72.104  40.795  1.00 38.07           C  
ATOM    176  O   GLU A  21      58.985  72.672  40.422  1.00 38.07           O  
ATOM    170  CB  GLU A  21      62.046  73.416  41.269  1.00 38.07           C  
ATOM    171  CG  GLU A  21      62.839  74.228  42.298  1.00 38.07           C  
ATOM    172  CD  GLU A  21      64.084  74.789  41.627  1.00 38.07           C  
ATOM    173  OE1 GLU A  21      64.406  74.335  40.497  1.00 38.07           O  
ATOM    174  OE2 GLU A  21      64.732  75.680  42.240  1.00 38.07           O1-
ATOM    177  N   LEU A  22      60.424  70.942  40.251  1.00 86.73           N  
ATOM    178  CA  LEU A  22      59.683  70.327  39.183  1.00 86.73           C  
ATOM    183  C   LEU A  22      58.333  69.927  39.677  1.00 86.73           C  
ATOM    184  O   LEU A  22      57.345  70.045  38.959  1.00 86.73           O  
ATOM    179  CB  LEU A  22      60.352  69.078  38.573  1.00 86.73           C  
ATOM    180  CG  LEU A  22      61.466  69.388  37.550  1.00 86.73           C  
ATOM    181  CD1 LEU A  22      62.627  70.177  38.167  1.00 86.73           C  
ATOM    182  CD2 LEU A  22      61.929  68.112  36.829  1.00 86.73           C  
ATOM    185  N   TYR A  23      58.264  69.437  40.926  1.00 64.14           N  
ATOM    186  CA  TYR A  23      57.043  68.978  41.518  1.00 64.14           C  
ATOM    195  C   TYR A  23      56.083  70.125  41.641  1.00 64.14           C  
ATOM    196  O   TYR A  23      54.885  69.965  41.411  1.00 64.14           O  
ATOM    187  CB  TYR A  23      57.298  68.390  42.919  1.00 64.14           C  
ATOM    188  CG  TYR A  23      56.009  68.019  43.565  1.00 64.14           C  
ATOM    189  CD1 TYR A  23      55.328  68.938  44.330  1.00 64.14           C  
ATOM    190  CD2 TYR A  23      55.482  66.758  43.415  1.00 64.14           C  
ATOM    191  CE1 TYR A  23      54.141  68.607  44.937  1.00 64.14           C  
ATOM    192  CE2 TYR A  23      54.294  66.421  44.020  1.00 64.14           C  
ATOM    193  CZ  TYR A  23      53.623  67.346  44.782  1.00 64.14           C  
ATOM    194  OH  TYR A  23      52.405  67.004  45.405  1.00 64.14           O  
ATOM    197  N   LEU A  24      56.579  71.314  42.030  1.00149.02           N  
ATOM    198  CA  LEU A  24      55.706  72.434  42.238  1.00149.02           C  
ATOM    203  C   LEU A  24      55.098  72.877  40.939  1.00149.02           C  
ATOM    204  O   LEU A  24      53.915  73.212  40.883  1.00149.02           O  
ATOM    199  CB  LEU A  24      56.432  73.635  42.863  1.00149.02           C  
ATOM    200  CG  LEU A  24      55.468  74.707  43.399  1.00149.02           C  
ATOM    201  CD1 LEU A  24      54.677  74.188  44.607  1.00149.02           C  
ATOM    202  CD2 LEU A  24      56.202  76.010  43.721  1.00149.02           C  
ATOM    205  N   GLU A  25      55.897  72.891  39.854  1.00128.96           N  
ATOM    206  CA  GLU A  25      55.432  73.360  38.577  1.00128.96           C  
ATOM    212  C   GLU A  25      54.328  72.476  38.078  1.00128.96           C  
ATOM    213  O   GLU A  25      53.316  72.969  37.583  1.00128.96           O  
ATOM    207  CB  GLU A  25      56.546  73.384  37.519  1.00128.96           C  
ATOM    208  CG  GLU A  25      56.081  73.894  36.156  1.00128.96           C  
ATOM    209  CD  GLU A  25      55.821  75.390  36.252  1.00128.96           C  
ATOM    210  OE1 GLU A  25      55.992  75.962  37.361  1.00128.96           O  
ATOM    211  OE2 GLU A  25      55.439  75.980  35.205  1.00128.96           O1-
ATOM    214  N   GLN A  26      54.478  71.145  38.216  1.00 64.65           N  
ATOM    215  CA  GLN A  26      53.476  70.241  37.724  1.00 64.65           C  
ATOM    221  C   GLN A  26      52.215  70.512  38.477  1.00 64.65           C  
ATOM    222  O   GLN A  26      51.126  70.548  37.904  1.00 64.65           O  
ATOM    216  CB  GLN A  26      53.799  68.761  37.993  1.00 64.65           C  
ATOM    217  CG  GLN A  26      55.052  68.236  37.296  1.00 64.65           C  
ATOM    218  CD  GLN A  26      55.190  66.771  37.683  1.00 64.65           C  
ATOM    220  NE2 GLN A  26      54.312  65.906  37.112  1.00 64.65           N  
ATOM    219  OE1 GLN A  26      56.050  66.405  38.485  1.00 64.65           O  
ATOM    223  N   LEU A  27      52.349  70.725  39.795  1.00 55.15           N  
ATOM    224  CA  LEU A  27      51.236  70.932  40.672  1.00 55.15           C  
ATOM    229  C   LEU A  27      50.488  72.162  40.266  1.00 55.15           C  
ATOM    230  O   LEU A  27      49.264  72.139  40.159  1.00 55.15           O  
ATOM    225  CB  LEU A  27      51.702  71.143  42.125  1.00 55.15           C  
ATOM    226  CG  LEU A  27      50.580  71.383  43.149  1.00 55.15           C  
ATOM    227  CD1 LEU A  27      49.647  70.167  43.271  1.00 55.15           C  
ATOM    228  CD2 LEU A  27      51.167  71.816  44.504  1.00 55.15           C  
ATOM    231  N   LEU A  28      51.213  73.268  40.007  1.00 61.03           N  
ATOM    232  CA  LEU A  28      50.581  74.515  39.679  1.00 61.03           C  
ATOM    237  C   LEU A  28      49.839  74.405  38.382  1.00 61.03           C  
ATOM    238  O   LEU A  28      48.742  74.943  38.239  1.00 61.03           O  
ATOM    233  CB  LEU A  28      51.572  75.687  39.556  1.00 61.03           C  
ATOM    234  CG  LEU A  28      52.169  76.144  40.902  1.00 61.03           C  
ATOM    235  CD1 LEU A  28      53.153  77.310  40.716  1.00 61.03           C  
ATOM    236  CD2 LEU A  28      51.060  76.489  41.909  1.00 61.03           C  
ATOM    239  N   ASN A  29      50.419  73.690  37.403  1.00 65.12           N  
ATOM    240  CA  ASN A  29      49.850  73.596  36.089  1.00 65.12           C  
ATOM    245  C   ASN A  29      48.523  72.898  36.123  1.00 65.12           C  
ATOM    246  O   ASN A  29      47.657  73.192  35.303  1.00 65.12           O  
ATOM    241  CB  ASN A  29      50.752  72.845  35.095  1.00 65.12           C  
ATOM    242  CG  ASN A  29      51.947  73.737  34.779  1.00 65.12           C  
ATOM    244  ND2 ASN A  29      51.914  74.999  35.284  1.00 65.12           N  
ATOM    243  OD1 ASN A  29      52.886  73.323  34.102  1.00 65.12           O  
ATOM    247  N   GLU A  30      48.347  71.918  37.026  1.00 66.81           N  
ATOM    248  CA  GLU A  30      47.146  71.128  37.100  1.00 66.81           C  
ATOM    254  C   GLU A  30      45.961  71.902  37.608  1.00 66.81           C  
ATOM    255  O   GLU A  30      44.847  71.723  37.120  1.00 66.81           O  
ATOM    249  CB  GLU A  30      47.332  69.893  37.995  1.00 66.81           C  
ATOM    250  CG  GLU A  30      48.327  68.894  37.398  1.00 66.81           C  
ATOM    251  CD  GLU A  30      48.622  67.829  38.441  1.00 66.81           C  
ATOM    252  OE1 GLU A  30      48.725  68.203  39.639  1.00 66.81           O  
ATOM    253  OE2 GLU A  30      48.749  66.633  38.063  1.00 66.81           O1-
ATOM    256  N   ILE A  31      46.178  72.781  38.599  1.00138.04           N  
ATOM    257  CA  ILE A  31      45.158  73.518  39.298  1.00138.04           C  
ATOM    262  C   ILE A  31      44.440  74.458  38.375  1.00138.04           C  
ATOM    263  O   ILE A  31      45.035  75.052  37.475  1.00138.04           O  
ATOM    258  CB  ILE A  31      45.765  74.327  40.398  1.00138.04           C  
ATOM    259  CG1 ILE A  31      44.739  74.764  41.437  1.00138.04           C  
ATOM    260  CG2 ILE A  31      46.508  75.505  39.750  1.00138.04           C  
ATOM    261  CD1 ILE A  31      45.429  75.375  42.650  1.00138.04           C  
ATOM    264  N   ILE A  32      43.115  74.615  38.586  1.00101.71           N  
ATOM    265  CA  ILE A  32      42.345  75.503  37.764  1.00101.71           C  
ATOM    270  C   ILE A  32      42.403  76.840  38.434  1.00101.71           C  
ATOM    271  O   ILE A  32      41.868  77.028  39.523  1.00101.71           O  
ATOM    266  CB  ILE A  32      40.894  75.111  37.677  1.00101.71           C  
ATOM    267  CG1 ILE A  32      40.743  73.713  37.055  1.00101.71           C  
ATOM    268  CG2 ILE A  32      40.148  76.208  36.900  1.00101.71           C  
ATOM    269  CD1 ILE A  32      41.283  73.617  35.628  1.00101.71           C  
ATOM    272  N   ILE A  33      43.103  77.804  37.800  1.00 67.45           N  
ATOM    273  CA  ILE A  33      43.239  79.107  38.379  1.00 67.45           C  
ATOM    278  C   ILE A  33      42.651  80.083  37.400  1.00 67.45           C  
ATOM    279  O   ILE A  33      43.278  80.442  36.405  1.00 67.45           O  
ATOM    274  CB  ILE A  33      44.679  79.453  38.589  1.00 67.45           C  
ATOM    275  CG1 ILE A  33      45.360  78.406  39.485  1.00 67.45           C  
ATOM    276  CG2 ILE A  33      44.734  80.855  39.184  1.00 67.45           C  
ATOM    277  CD1 ILE A  33      46.884  78.525  39.512  1.00 67.45           C  
ATOM    280  N   PRO A  34      41.455  80.529  37.680  1.00 68.11           N  
ATOM    281  CA  PRO A  34      40.767  81.406  36.772  1.00 68.11           C  
ATOM    285  C   PRO A  34      41.351  82.775  36.615  1.00 68.11           C  
ATOM    286  O   PRO A  34      41.080  83.402  35.593  1.00 68.11           O  
ATOM    283  CB  PRO A  34      39.310  81.417  37.227  1.00 68.11           C  
ATOM    284  CG  PRO A  34      39.130  80.039  37.882  1.00 68.11           C  
ATOM    282  CD  PRO A  34      40.527  79.687  38.418  1.00 68.11           C  
ATOM    287  N   ALA A  35      42.132  83.274  37.594  1.00 38.67           N  
ATOM    288  CA  ALA A  35      42.637  84.614  37.456  1.00 38.67           C  
ATOM    290  C   ALA A  35      44.050  84.545  36.969  1.00 38.67           C  
ATOM    291  O   ALA A  35      44.900  83.868  37.547  1.00 38.67           O  
ATOM    289  CB  ALA A  35      42.647  85.400  38.780  1.00 38.67           C  
ATOM    292  N   PRO A  36      44.309  85.232  35.892  1.00 62.64           N  
ATOM    293  CA  PRO A  36      45.638  85.244  35.349  1.00 62.64           C  
ATOM    297  C   PRO A  36      46.620  85.932  36.241  1.00 62.64           C  
ATOM    298  O   PRO A  36      47.792  85.563  36.230  1.00 62.64           O  
ATOM    295  CB  PRO A  36      45.511  85.863  33.960  1.00 62.64           C  
ATOM    296  CG  PRO A  36      44.076  85.500  33.536  1.00 62.64           C  
ATOM    294  CD  PRO A  36      43.299  85.403  34.860  1.00 62.64           C  
ATOM    299  N   GLN A  37      46.174  86.943  37.008  1.00127.46           N  
ATOM    300  CA  GLN A  37      47.082  87.659  37.850  1.00127.46           C  
ATOM    306  C   GLN A  37      47.544  86.751  38.939  1.00127.46           C  
ATOM    307  O   GLN A  37      48.700  86.799  39.356  1.00127.46           O  
ATOM    301  CB  GLN A  37      46.459  88.908  38.485  1.00127.46           C  
ATOM    302  CG  GLN A  37      47.502  89.777  39.182  1.00127.46           C  
ATOM    303  CD  GLN A  37      46.827  91.077  39.576  1.00127.46           C  
ATOM    305  NE2 GLN A  37      47.173  92.178  38.857  1.00127.46           N  
ATOM    304  OE1 GLN A  37      46.011  91.116  40.494  1.00127.46           O  
ATOM    308  N   ILE A  38      46.632  85.909  39.454  1.00147.33           N  
ATOM    309  CA  ILE A  38      47.010  85.052  40.534  1.00147.33           C  
ATOM    314  C   ILE A  38      47.996  84.011  40.075  1.00147.33           C  
ATOM    315  O   ILE A  38      49.006  83.772  40.735  1.00147.33           O  
ATOM    310  CB  ILE A  38      45.826  84.454  41.238  1.00147.33           C  
ATOM    311  CG1 ILE A  38      46.252  83.787  42.549  1.00147.33           C  
ATOM    312  CG2 ILE A  38      45.074  83.554  40.267  1.00147.33           C  
ATOM    313  CD1 ILE A  38      46.676  84.796  43.615  1.00147.33           C  
ATOM    316  N   ARG A  39      47.755  83.393  38.903  1.00174.59           N  
ATOM    317  CA  ARG A  39      48.612  82.360  38.388  1.00174.59           C  
ATOM    325  C   ARG A  39      49.976  82.934  38.174  1.00174.59           C  
ATOM    326  O   ARG A  39      50.983  82.292  38.470  1.00174.59           O  
ATOM    318  CB  ARG A  39      48.124  81.886  37.011  1.00174.59           C  
ATOM    319  CG  ARG A  39      46.719  81.292  37.041  1.00174.59           C  
ATOM    320  CD  ARG A  39      45.953  81.459  35.726  1.00174.59           C  
ATOM    321  NE  ARG A  39      46.750  80.843  34.631  1.00174.59           N  
ATOM    322  CZ  ARG A  39      46.497  81.204  33.340  1.00174.59           C  
ATOM    323  NH1 ARG A  39      45.535  82.135  33.069  1.00174.59           N1+
ATOM    324  NH2 ARG A  39      47.201  80.629  32.321  1.00174.59           N  
ATOM    327  N   SER A  40      50.039  84.163  37.629  1.00 84.89           N  
ATOM    328  CA  SER A  40      51.302  84.786  37.345  1.00 84.89           C  
ATOM    331  C   SER A  40      52.039  85.077  38.620  1.00 84.89           C  
ATOM    332  O   SER A  40      53.234  84.808  38.723  1.00 84.89           O  
ATOM    329  CB  SER A  40      51.157  86.103  36.559  1.00 84.89           C  
ATOM    330  OG  SER A  40      50.407  87.049  37.306  1.00 84.89           O  
ATOM    333  N   ALA A  41      51.342  85.639  39.629  1.00 36.36           N  
ATOM    334  CA  ALA A  41      51.953  86.011  40.879  1.00 36.36           C  
ATOM    336  C   ALA A  41      52.435  84.795  41.605  1.00 36.36           C  
ATOM    337  O   ALA A  41      53.497  84.814  42.228  1.00 36.36           O  
ATOM    335  CB  ALA A  41      50.988  86.766  41.811  1.00 36.36           C  
ATOM    338  N   LEU A  42      51.654  83.699  41.551  1.00 57.90           N  
ATOM    339  CA  LEU A  42      52.019  82.493  42.238  1.00 57.90           C  
ATOM    344  C   LEU A  42      53.344  82.032  41.713  1.00 57.90           C  
ATOM    345  O   LEU A  42      54.247  81.718  42.483  1.00 57.90           O  
ATOM    340  CB  LEU A  42      51.019  81.350  41.972  1.00 57.90           C  
ATOM    341  CG  LEU A  42      49.610  81.566  42.559  1.00 57.90           C  
ATOM    342  CD1 LEU A  42      48.682  80.380  42.241  1.00 57.90           C  
ATOM    343  CD2 LEU A  42      49.674  81.854  44.067  1.00 57.90           C  
ATOM    346  N   HIS A  43      53.512  82.008  40.379  1.00 48.88           N  
ATOM    347  CA  HIS A  43      54.736  81.527  39.801  1.00 48.88           C  
ATOM    354  C   HIS A  43      55.868  82.430  40.174  1.00 48.88           C  
ATOM    355  O   HIS A  43      56.976  81.967  40.433  1.00 48.88           O  
ATOM    350  CB  HIS A  43      54.683  81.405  38.266  1.00 48.88           C  
ATOM    349  CG  HIS A  43      53.875  80.226  37.811  1.00 48.88           C  
ATOM    352  CD2 HIS A  43      54.269  78.944  37.576  1.00 48.88           C  
ATOM    348  ND1 HIS A  43      52.521  80.255  37.556  1.00 48.88           N  
ATOM    353  CE1 HIS A  43      52.168  78.999  37.180  1.00 48.88           C  
ATOM    351  NE2 HIS A  43      53.195  78.169  37.178  1.00 48.88           N  
ATOM    356  N   TYR A  44      55.617  83.750  40.209  1.00 65.43           N  
ATOM    357  CA  TYR A  44      56.648  84.708  40.491  1.00 65.43           C  
ATOM    366  C   TYR A  44      57.190  84.477  41.873  1.00 65.43           C  
ATOM    367  O   TYR A  44      58.402  84.449  42.081  1.00 65.43           O  
ATOM    358  CB  TYR A  44      56.079  86.139  40.417  1.00 65.43           C  
ATOM    359  CG  TYR A  44      57.131  87.150  40.710  1.00 65.43           C  
ATOM    360  CD1 TYR A  44      58.051  87.517  39.748  1.00 65.43           C  
ATOM    361  CD2 TYR A  44      57.184  87.751  41.942  1.00 65.43           C  
ATOM    362  CE1 TYR A  44      59.012  88.460  40.028  1.00 65.43           C  
ATOM    363  CE2 TYR A  44      58.143  88.695  42.226  1.00 65.43           C  
ATOM    364  CZ  TYR A  44      59.062  89.049  41.268  1.00 65.43           C  
ATOM    365  OH  TYR A  44      60.047  90.016  41.556  1.00 65.43           O  
ATOM    368  N   ALA A  45      56.298  84.322  42.870  1.00 48.23           N  
ATOM    369  CA  ALA A  45      56.693  84.155  44.242  1.00 48.23           C  
ATOM    371  C   ALA A  45      57.386  82.840  44.508  1.00 48.23           C  
ATOM    372  O   ALA A  45      58.398  82.801  45.206  1.00 48.23           O  
ATOM    370  CB  ALA A  45      55.493  84.239  45.205  1.00 48.23           C  
ATOM    373  N   LEU A  46      56.851  81.731  43.954  1.00134.45           N  
ATOM    374  CA  LEU A  46      57.286  80.376  44.210  1.00134.45           C  
ATOM    379  C   LEU A  46      58.660  80.027  43.712  1.00134.45           C  
ATOM    380  O   LEU A  46      59.333  79.201  44.328  1.00134.45           O  
ATOM    375  CB  LEU A  46      56.331  79.312  43.629  1.00134.45           C  
ATOM    376  CG  LEU A  46      55.070  79.026  44.469  1.00134.45           C  
ATOM    377  CD1 LEU A  46      55.415  78.202  45.717  1.00134.45           C  
ATOM    378  CD2 LEU A  46      54.306  80.305  44.822  1.00134.45           C  
ATOM    381  N   PHE A  47      59.115  80.575  42.570  1.00 71.79           N  
ATOM    382  CA  PHE A  47      60.372  80.074  42.090  1.00 71.79           C  
ATOM    390  C   PHE A  47      61.437  81.108  42.225  1.00 71.79           C  
ATOM    391  O   PHE A  47      61.224  82.284  41.937  1.00 71.79           O  
ATOM    383  CB  PHE A  47      60.325  79.619  40.620  1.00 71.79           C  
ATOM    384  CG  PHE A  47      59.404  78.446  40.547  1.00 71.79           C  
ATOM    385  CD1 PHE A  47      58.057  78.623  40.326  1.00 71.79           C  
ATOM    386  CD2 PHE A  47      59.885  77.166  40.711  1.00 71.79           C  
ATOM    387  CE1 PHE A  47      57.205  77.545  40.258  1.00 71.79           C  
ATOM    388  CE2 PHE A  47      59.036  76.085  40.644  1.00 71.79           C  
ATOM    389  CZ  PHE A  47      57.694  76.272  40.418  1.00 71.79           C  
ATOM    392  N   SER A  48      62.628  80.675  42.688  1.00 75.74           N  
ATOM    393  CA  SER A  48      63.716  81.588  42.850  1.00 75.74           C  
ATOM    396  C   SER A  48      64.976  80.773  42.859  1.00 75.74           C  
ATOM    397  O   SER A  48      64.930  79.544  42.843  1.00 75.74           O  
ATOM    394  CB  SER A  48      63.626  82.370  44.165  1.00 75.74           C  
ATOM    395  OG  SER A  48      64.482  83.496  44.102  1.00 75.74           O  
ATOM    398  N   GLY A  49      66.143  81.451  42.862  1.00 15.22           N  
ATOM    399  CA  GLY A  49      67.402  80.760  42.851  1.00 15.22           C  
ATOM    400  C   GLY A  49      67.723  80.332  44.247  1.00 15.22           C  
ATOM    401  O   GLY A  49      67.045  80.714  45.200  1.00 15.22           O  
ATOM    402  N   GLY A  50      68.787  79.516  44.397  1.00 20.95           N  
ATOM    403  CA  GLY A  50      69.192  79.058  45.695  1.00 20.95           C  
ATOM    404  C   GLY A  50      68.349  77.877  46.062  1.00 20.95           C  
ATOM    405  O   GLY A  50      67.534  77.412  45.267  1.00 20.95           O  
ATOM    406  N   LYS A  51      68.527  77.365  47.300  1.00150.15           N  
ATOM    407  CA  LYS A  51      67.790  76.209  47.726  1.00150.15           C  
ATOM    413  C   LYS A  51      66.876  76.608  48.848  1.00150.15           C  
ATOM    414  O   LYS A  51      67.138  77.570  49.565  1.00150.15           O  
ATOM    408  CB  LYS A  51      68.681  75.077  48.277  1.00150.15           C  
ATOM    409  CG  LYS A  51      69.753  74.584  47.300  1.00150.15           C  
ATOM    410  CD  LYS A  51      69.206  74.016  45.990  1.00150.15           C  
ATOM    411  CE  LYS A  51      70.299  73.547  45.025  1.00150.15           C  
ATOM    412  NZ  LYS A  51      70.949  72.323  45.546  1.00150.15           N1+
ATOM    415  N   ARG A  52      65.757  75.865  49.007  1.00131.10           N  
ATOM    416  CA  ARG A  52      64.805  76.110  50.057  0.50131.10           C  
ATOM    424  C   ARG A  52      65.015  75.018  51.071  1.00131.10           C  
ATOM    425  O   ARG A  52      64.871  73.836  50.764  1.00131.10           O  
ATOM    417  CB  ARG A  52      63.342  75.998  49.587  0.50131.10           C  
ATOM    418  CG  ARG A  52      62.968  76.966  48.459  0.50131.10           C  
ATOM    419  CD  ARG A  52      63.035  78.441  48.860  0.50131.10           C  
ATOM    420  NE  ARG A  52      64.302  78.999  48.306  0.50131.10           N  
ATOM    421  CZ  ARG A  52      65.011  79.921  49.020  0.50131.10           C  
ATOM    422  NH1 ARG A  52      64.596  80.277  50.270  0.50131.10           N1+
ATOM    423  NH2 ARG A  52      66.138  80.478  48.489  0.50131.10           N  
ATOM    426  N   ILE A  53      65.336  75.396  52.324  1.00 99.21           N  
ATOM    427  CA  ILE A  53      65.716  74.472  53.361  1.00 99.21           C  
ATOM    432  C   ILE A  53      64.621  73.528  53.786  1.00 99.21           C  
ATOM    433  O   ILE A  53      64.884  72.348  54.011  1.00 99.21           O  
ATOM    428  CB  ILE A  53      66.227  75.154  54.597  1.00 99.21           C  
ATOM    429  CG1 ILE A  53      66.911  74.129  55.517  1.00 99.21           C  
ATOM    430  CG2 ILE A  53      65.055  75.902  55.256  1.00 99.21           C  
ATOM    431  CD1 ILE A  53      68.164  73.504  54.901  1.00 99.21           C  
ATOM    434  N   ARG A  54      63.372  74.011  53.925  1.00126.51           N  
ATOM    435  CA  ARG A  54      62.312  73.208  54.480  1.00126.51           C  
ATOM    443  C   ARG A  54      62.025  71.978  53.663  1.00126.51           C  
ATOM    444  O   ARG A  54      61.878  70.900  54.240  1.00126.51           O  
ATOM    436  CB  ARG A  54      61.021  74.025  54.647  1.00126.51           C  
ATOM    437  CG  ARG A  54      61.205  75.106  55.715  1.00126.51           C  
ATOM    438  CD  ARG A  54      60.179  76.237  55.695  1.00126.51           C  
ATOM    439  NE  ARG A  54      60.553  77.162  56.802  1.00126.51           N  
ATOM    440  CZ  ARG A  54      61.549  78.078  56.621  1.00126.51           C  
ATOM    441  NH1 ARG A  54      62.189  78.162  55.417  1.00126.51           N1+
ATOM    442  NH2 ARG A  54      61.912  78.901  57.647  1.00126.51           N  
ATOM    445  N   PRO A  55      61.924  72.052  52.363  1.00 78.17           N  
ATOM    446  CA  PRO A  55      61.653  70.851  51.615  1.00 78.17           C  
ATOM    450  C   PRO A  55      62.759  69.839  51.698  1.00 78.17           C  
ATOM    451  O   PRO A  55      62.473  68.643  51.667  1.00 78.17           O  
ATOM    448  CB  PRO A  55      61.324  71.320  50.201  1.00 78.17           C  
ATOM    449  CG  PRO A  55      60.713  72.719  50.422  1.00 78.17           C  
ATOM    447  CD  PRO A  55      61.376  73.232  51.712  1.00 78.17           C  
ATOM    452  N   ILE A  56      64.023  70.290  51.803  1.00 94.98           N  
ATOM    453  CA  ILE A  56      65.157  69.406  51.856  1.00 94.98           C  
ATOM    458  C   ILE A  56      65.078  68.606  53.122  1.00 94.98           C  
ATOM    459  O   ILE A  56      65.304  67.395  53.125  1.00 94.98           O  
ATOM    454  CB  ILE A  56      66.461  70.157  51.890  1.00 94.98           C  
ATOM    455  CG1 ILE A  56      66.603  71.080  50.664  1.00 94.98           C  
ATOM    456  CG2 ILE A  56      67.596  69.125  52.014  1.00 94.98           C  
ATOM    457  CD1 ILE A  56      66.629  70.345  49.326  1.00 94.98           C  
ATOM    460  N   LEU A  57      64.737  69.279  54.238  1.00 48.83           N  
ATOM    461  CA  LEU A  57      64.672  68.639  55.524  1.00 48.83           C  
ATOM    466  C   LEU A  57      63.625  67.574  55.478  1.00 48.83           C  
ATOM    467  O   LEU A  57      63.797  66.505  56.062  1.00 48.83           O  
ATOM    462  CB  LEU A  57      64.315  69.612  56.662  1.00 48.83           C  
ATOM    463  CG  LEU A  57      65.436  70.617  56.984  1.00 48.83           C  
ATOM    464  CD1 LEU A  57      65.037  71.562  58.127  1.00 48.83           C  
ATOM    465  CD2 LEU A  57      66.763  69.891  57.270  1.00 48.83           C  
ATOM    468  N   VAL A  58      62.500  67.847  54.788  1.00 97.32           N  
ATOM    469  CA  VAL A  58      61.453  66.874  54.713  1.00 97.32           C  
ATOM    473  C   VAL A  58      61.965  65.665  53.977  1.00 97.32           C  
ATOM    474  O   VAL A  58      61.671  64.537  54.365  1.00 97.32           O  
ATOM    470  CB  VAL A  58      60.204  67.381  54.040  1.00 97.32           C  
ATOM    471  CG1 VAL A  58      60.294  67.212  52.514  1.00 97.32           C  
ATOM    472  CG2 VAL A  58      59.003  66.681  54.687  1.00 97.32           C  
ATOM    475  N   TYR A  59      62.743  65.861  52.887  1.00 68.15           N  
ATOM    476  CA  TYR A  59      63.247  64.741  52.134  1.00 68.15           C  
ATOM    485  C   TYR A  59      64.212  63.940  52.950  1.00 68.15           C  
ATOM    486  O   TYR A  59      64.139  62.713  52.973  1.00 68.15           O  
ATOM    477  CB  TYR A  59      64.017  65.119  50.852  1.00 68.15           C  
ATOM    478  CG  TYR A  59      63.060  65.567  49.804  1.00 68.15           C  
ATOM    479  CD1 TYR A  59      62.272  64.649  49.145  1.00 68.15           C  
ATOM    480  CD2 TYR A  59      62.967  66.895  49.462  1.00 68.15           C  
ATOM    481  CE1 TYR A  59      61.393  65.052  48.169  1.00 68.15           C  
ATOM    482  CE2 TYR A  59      62.090  67.304  48.486  1.00 68.15           C  
ATOM    483  CZ  TYR A  59      61.301  66.383  47.840  1.00 68.15           C  
ATOM    484  OH  TYR A  59      60.402  66.805  46.837  1.00 68.15           O  
ATOM    487  N   LEU A  60      65.157  64.614  53.629  1.00 56.19           N  
ATOM    488  CA  LEU A  60      66.186  63.920  54.354  1.00 56.19           C  
ATOM    493  C   LEU A  60      65.630  63.180  55.532  1.00 56.19           C  
ATOM    494  O   LEU A  60      66.046  62.056  55.809  1.00 56.19           O  
ATOM    489  CB  LEU A  60      67.304  64.855  54.834  1.00 56.19           C  
ATOM    490  CG  LEU A  60      68.087  65.476  53.662  1.00 56.19           C  
ATOM    491  CD1 LEU A  60      69.222  66.381  54.166  1.00 56.19           C  
ATOM    492  CD2 LEU A  60      68.570  64.400  52.674  1.00 56.19           C  
ATOM    495  N   ALA A  61      64.702  63.809  56.279  1.00 37.86           N  
ATOM    496  CA  ALA A  61      64.090  63.204  57.430  1.00 37.86           C  
ATOM    498  C   ALA A  61      63.251  62.047  56.991  1.00 37.86           C  
ATOM    499  O   ALA A  61      63.155  61.036  57.686  1.00 37.86           O  
ATOM    497  CB  ALA A  61      63.175  64.172  58.198  1.00 37.86           C  
ATOM    500  N   GLY A  62      62.588  62.195  55.829  1.00 28.03           N  
ATOM    501  CA  GLY A  62      61.712  61.192  55.293  1.00 28.03           C  
ATOM    502  C   GLY A  62      62.485  59.954  54.967  1.00 28.03           C  
ATOM    503  O   GLY A  62      61.979  58.844  55.120  1.00 28.03           O  
ATOM    504  N   ASP A  63      63.720  60.124  54.456  1.00 40.97           N  
ATOM    505  CA  ASP A  63      64.555  59.022  54.067  1.00 40.97           C  
ATOM    510  C   ASP A  63      64.938  58.209  55.271  1.00 40.97           C  
ATOM    511  O   ASP A  63      64.979  56.981  55.204  1.00 40.97           O  
ATOM    506  CB  ASP A  63      65.854  59.469  53.372  1.00 40.97           C  
ATOM    507  CG  ASP A  63      65.508  59.963  51.971  1.00 40.97           C  
ATOM    508  OD1 ASP A  63      64.360  59.714  51.516  1.00 40.97           O  
ATOM    509  OD2 ASP A  63      66.394  60.598  51.337  1.00 40.97           O1-
ATOM    512  N   LEU A  64      65.208  58.865  56.417  1.00 69.84           N  
ATOM    513  CA  LEU A  64      65.683  58.172  57.583  1.00 69.84           C  
ATOM    518  C   LEU A  64      64.673  57.141  57.998  1.00 69.84           C  
ATOM    519  O   LEU A  64      65.020  56.016  58.350  1.00 69.84           O  
ATOM    514  CB  LEU A  64      65.920  59.117  58.773  1.00 69.84           C  
ATOM    515  CG  LEU A  64      67.104  60.084  58.562  1.00 69.84           C  
ATOM    516  CD1 LEU A  64      67.308  61.013  59.768  1.00 69.84           C  
ATOM    517  CD2 LEU A  64      68.382  59.309  58.204  1.00 69.84           C  
ATOM    520  N   ILE A  65      63.394  57.546  58.018  1.00124.24           N  
ATOM    521  CA  ILE A  65      62.232  56.754  58.306  1.00124.24           C  
ATOM    526  C   ILE A  65      61.858  55.858  57.154  1.00124.24           C  
ATOM    527  O   ILE A  65      61.027  54.967  57.321  1.00124.24           O  
ATOM    522  CB  ILE A  65      61.053  57.549  58.791  1.00124.24           C  
ATOM    523  CG1 ILE A  65      60.546  58.548  57.746  1.00124.24           C  
ATOM    524  CG2 ILE A  65      61.472  58.209  60.115  1.00124.24           C  
ATOM    525  CD1 ILE A  65      59.175  59.109  58.114  1.00124.24           C  
ATOM    528  N   ASP A  66      62.363  56.140  55.931  1.00 76.69           N  
ATOM    529  CA  ASP A  66      62.099  55.349  54.751  1.00 76.69           C  
ATOM    534  C   ASP A  66      60.666  55.434  54.314  1.00 76.69           C  
ATOM    535  O   ASP A  66      60.065  54.432  53.930  1.00 76.69           O  
ATOM    530  CB  ASP A  66      62.457  53.861  54.929  1.00 76.69           C  
ATOM    531  CG  ASP A  66      63.974  53.738  55.001  1.00 76.69           C  
ATOM    532  OD1 ASP A  66      64.667  54.591  54.388  1.00 76.69           O  
ATOM    533  OD2 ASP A  66      64.460  52.789  55.674  1.00 76.69           O1-
ATOM    536  N   VAL A  67      60.086  56.649  54.357  1.00103.63           N  
ATOM    537  CA  VAL A  67      58.748  56.885  53.886  1.00103.63           C  
ATOM    541  C   VAL A  67      58.805  57.125  52.400  1.00103.63           C  
ATOM    542  O   VAL A  67      59.837  57.530  51.865  1.00103.63           O  
ATOM    538  CB  VAL A  67      58.095  58.067  54.545  1.00103.63           C  
ATOM    539  CG1 VAL A  67      58.846  59.344  54.131  1.00103.63           C  
ATOM    540  CG2 VAL A  67      56.597  58.071  54.200  1.00103.63           C  
ATOM    543  N   ASP A  68      57.680  56.870  51.695  1.00 60.39           N  
ATOM    544  CA  ASP A  68      57.587  56.967  50.260  1.00 60.39           C  
ATOM    549  C   ASP A  68      57.911  58.367  49.819  1.00 60.39           C  
ATOM    550  O   ASP A  68      57.457  59.346  50.408  1.00 60.39           O  
ATOM    545  CB  ASP A  68      56.178  56.588  49.758  1.00 60.39           C  
ATOM    546  CG  ASP A  68      56.170  56.464  48.243  1.00 60.39           C  
ATOM    547  OD1 ASP A  68      55.908  57.492  47.562  1.00 60.39           O  
ATOM    548  OD2 ASP A  68      56.424  55.336  47.744  1.00 60.39           O1-
ATOM    551  N   GLN A  69      58.725  58.477  48.749  1.00 74.68           N  
ATOM    552  CA  GLN A  69      59.181  59.733  48.213  1.00 74.68           C  
ATOM    558  C   GLN A  69      58.047  60.506  47.614  1.00 74.68           C  
ATOM    559  O   GLN A  69      58.082  61.735  47.581  1.00 74.68           O  
ATOM    553  CB  GLN A  69      60.320  59.603  47.184  1.00 74.68           C  
ATOM    554  CG  GLN A  69      61.635  59.158  47.834  1.00 74.68           C  
ATOM    555  CD  GLN A  69      62.781  59.412  46.864  1.00 74.68           C  
ATOM    557  NE2 GLN A  69      63.768  58.477  46.835  1.00 74.68           N  
ATOM    556  OE1 GLN A  69      62.804  60.416  46.153  1.00 74.68           O  
ATOM    560  N   GLY A  70      57.028  59.812  47.078  1.00 18.61           N  
ATOM    561  CA  GLY A  70      55.905  60.498  46.501  1.00 18.61           C  
ATOM    562  C   GLY A  70      55.228  61.299  47.575  1.00 18.61           C  
ATOM    563  O   GLY A  70      54.810  62.432  47.338  1.00 18.61           O  
ATOM    564  N   VAL A  71      55.086  60.715  48.783  1.00 36.76           N  
ATOM    565  CA  VAL A  71      54.465  61.391  49.890  1.00 36.76           C  
ATOM    569  C   VAL A  71      55.303  62.577  50.264  1.00 36.76           C  
ATOM    570  O   VAL A  71      54.776  63.640  50.587  1.00 36.76           O  
ATOM    566  CB  VAL A  71      54.345  60.533  51.117  1.00 36.76           C  
ATOM    567  CG1 VAL A  71      53.805  61.403  52.265  1.00 36.76           C  
ATOM    568  CG2 VAL A  71      53.457  59.321  50.790  1.00 36.76           C  
ATOM    571  N   LEU A  72      56.639  62.416  50.221  1.00 51.62           N  
ATOM    572  CA  LEU A  72      57.561  63.453  50.605  1.00 51.62           C  
ATOM    577  C   LEU A  72      57.402  64.654  49.721  1.00 51.62           C  
ATOM    578  O   LEU A  72      57.509  65.785  50.190  1.00 51.62           O  
ATOM    573  CB  LEU A  72      59.034  63.018  50.527  1.00 51.62           C  
ATOM    574  CG  LEU A  72      59.434  61.987  51.597  1.00 51.62           C  
ATOM    575  CD1 LEU A  72      60.916  61.593  51.469  1.00 51.62           C  
ATOM    576  CD2 LEU A  72      59.080  62.493  53.006  1.00 51.62           C  
ATOM    579  N   ASP A  73      57.157  64.445  48.413  1.00 47.37           N  
ATOM    580  CA  ASP A  73      57.031  65.549  47.502  1.00 47.37           C  
ATOM    585  C   ASP A  73      55.885  66.412  47.939  1.00 47.37           C  
ATOM    586  O   ASP A  73      55.986  67.639  47.930  1.00 47.37           O  
ATOM    581  CB  ASP A  73      56.710  65.105  46.064  1.00 47.37           C  
ATOM    582  CG  ASP A  73      57.931  64.411  45.483  1.00 47.37           C  
ATOM    583  OD1 ASP A  73      59.068  64.882  45.746  1.00 47.37           O  
ATOM    584  OD2 ASP A  73      57.739  63.390  44.768  1.00 47.37           O1-
ATOM    587  N   ILE A  74      54.761  65.780  48.328  1.00 43.97           N  
ATOM    588  CA  ILE A  74      53.561  66.476  48.703  1.00 43.97           C  
ATOM    593  C   ILE A  74      53.774  67.276  49.954  1.00 43.97           C  
ATOM    594  O   ILE A  74      53.396  68.445  50.021  1.00 43.97           O  
ATOM    589  CB  ILE A  74      52.428  65.531  48.968  1.00 43.97           C  
ATOM    590  CG1 ILE A  74      52.114  64.721  47.700  1.00 43.97           C  
ATOM    591  CG2 ILE A  74      51.236  66.345  49.499  1.00 43.97           C  
ATOM    592  CD1 ILE A  74      51.202  63.521  47.949  1.00 43.97           C  
ATOM    595  N   ILE A  75      54.397  66.664  50.980  1.00 94.34           N  
ATOM    596  CA  ILE A  75      54.583  67.306  52.254  1.00 94.34           C  
ATOM    601  C   ILE A  75      55.453  68.514  52.080  1.00 94.34           C  
ATOM    602  O   ILE A  75      55.166  69.580  52.622  1.00 94.34           O  
ATOM    597  CB  ILE A  75      55.278  66.417  53.246  1.00 94.34           C  
ATOM    598  CG1 ILE A  75      54.447  65.154  53.517  1.00 94.34           C  
ATOM    599  CG2 ILE A  75      55.556  67.248  54.511  1.00 94.34           C  
ATOM    600  CD1 ILE A  75      53.076  65.451  54.118  1.00 94.34           C  
ATOM    603  N   ALA A  76      56.547  68.365  51.313  1.00 40.01           N  
ATOM    604  CA  ALA A  76      57.502  69.413  51.085  1.00 40.01           C  
ATOM    606  C   ALA A  76      56.863  70.556  50.353  1.00 40.01           C  
ATOM    607  O   ALA A  76      57.205  71.711  50.596  1.00 40.01           O  
ATOM    605  CB  ALA A  76      58.707  68.946  50.250  1.00 40.01           C  
ATOM    608  N   ALA A  77      55.962  70.263  49.393  1.00 36.21           N  
ATOM    609  CA  ALA A  77      55.318  71.303  48.637  1.00 36.21           C  
ATOM    611  C   ALA A  77      54.451  72.127  49.540  1.00 36.21           C  
ATOM    612  O   ALA A  77      54.468  73.355  49.479  1.00 36.21           O  
ATOM    610  CB  ALA A  77      54.426  70.767  47.504  1.00 36.21           C  
ATOM    613  N   ALA A  78      53.684  71.458  50.423  1.00 30.82           N  
ATOM    614  CA  ALA A  78      52.777  72.127  51.313  1.00 30.82           C  
ATOM    616  C   ALA A  78      53.558  73.027  52.220  1.00 30.82           C  
ATOM    617  O   ALA A  78      53.131  74.143  52.509  1.00 30.82           O  
ATOM    615  CB  ALA A  78      51.989  71.150  52.204  1.00 30.82           C  
ATOM    618  N   LEU A  79      54.724  72.555  52.703  1.00 65.56           N  
ATOM    619  CA  LEU A  79      55.560  73.328  53.582  1.00 65.56           C  
ATOM    624  C   LEU A  79      56.066  74.558  52.900  1.00 65.56           C  
ATOM    625  O   LEU A  79      56.069  75.636  53.490  1.00 65.56           O  
ATOM    620  CB  LEU A  79      56.810  72.563  54.054  1.00 65.56           C  
ATOM    621  CG  LEU A  79      56.544  71.613  55.230  1.00 65.56           C  
ATOM    622  CD1 LEU A  79      57.809  70.839  55.633  1.00 65.56           C  
ATOM    623  CD2 LEU A  79      55.969  72.406  56.414  1.00 65.56           C  
ATOM    626  N   GLU A  80      56.534  74.427  51.648  1.00133.23           N  
ATOM    627  CA  GLU A  80      57.071  75.562  50.957  1.00133.23           C  
ATOM    633  C   GLU A  80      55.982  76.554  50.687  1.00133.23           C  
ATOM    634  O   GLU A  80      56.198  77.759  50.798  1.00133.23           O  
ATOM    628  CB  GLU A  80      57.757  75.192  49.629  1.00133.23           C  
ATOM    629  CG  GLU A  80      58.298  76.402  48.866  1.00133.23           C  
ATOM    630  CD  GLU A  80      59.079  77.289  49.828  1.00133.23           C  
ATOM    631  OE1 GLU A  80      59.642  76.759  50.823  1.00133.23           O  
ATOM    632  OE2 GLU A  80      59.111  78.524  49.576  1.00133.23           O1-
ATOM    635  N   LEU A  81      54.774  76.074  50.331  1.00 58.24           N  
ATOM    636  CA  LEU A  81      53.692  76.979  50.050  1.00 58.24           C  
ATOM    641  C   LEU A  81      53.366  77.772  51.283  1.00 58.24           C  
ATOM    642  O   LEU A  81      53.129  78.974  51.201  1.00 58.24           O  
ATOM    637  CB  LEU A  81      52.396  76.277  49.592  1.00 58.24           C  
ATOM    638  CG  LEU A  81      52.436  75.738  48.148  1.00 58.24           C  
ATOM    639  CD1 LEU A  81      51.110  75.058  47.772  1.00 58.24           C  
ATOM    640  CD2 LEU A  81      52.799  76.849  47.148  1.00 58.24           C  
ATOM    643  N   THR A  82      53.334  77.113  52.462  1.00 33.09           N  
ATOM    644  CA  THR A  82      53.016  77.797  53.686  1.00 33.09           C  
ATOM    648  C   THR A  82      54.076  78.816  53.977  1.00 33.09           C  
ATOM    649  O   THR A  82      53.771  79.965  54.292  1.00 33.09           O  
ATOM    645  CB  THR A  82      52.942  76.878  54.871  1.00 33.09           C  
ATOM    647  CG2 THR A  82      52.595  77.713  56.118  1.00 33.09           C  
ATOM    646  OG1 THR A  82      51.955  75.880  54.659  1.00 33.09           O  
ATOM    650  N   HIS A  83      55.360  78.425  53.855  1.00 55.75           N  
ATOM    651  CA  HIS A  83      56.441  79.319  54.158  1.00 55.75           C  
ATOM    658  C   HIS A  83      56.400  80.499  53.230  1.00 55.75           C  
ATOM    659  O   HIS A  83      56.582  81.636  53.663  1.00 55.75           O  
ATOM    654  CB  HIS A  83      57.821  78.658  54.011  1.00 55.75           C  
ATOM    653  CG  HIS A  83      58.952  79.597  54.310  1.00 55.75           C  
ATOM    656  CD2 HIS A  83      59.943  80.058  53.498  1.00 55.75           C  
ATOM    652  ND1 HIS A  83      59.170  80.181  55.539  1.00 55.75           N  
ATOM    657  CE1 HIS A  83      60.273  80.960  55.410  1.00 55.75           C  
ATOM    655  NE2 HIS A  83      60.777  80.918  54.190  1.00 55.75           N  
ATOM    660  N   CYS A  84      56.153  80.258  51.928  1.00 33.22           N  
ATOM    661  CA  CYS A  84      56.176  81.300  50.935  1.00 33.22           C  
ATOM    664  C   CYS A  84      55.100  82.312  51.199  1.00 33.22           C  
ATOM    665  O   CYS A  84      55.325  83.516  51.095  1.00 33.22           O  
ATOM    662  CB  CYS A  84      55.972  80.768  49.504  1.00 33.22           C  
ATOM    663  SG  CYS A  84      56.011  82.089  48.255  1.00 33.22           S  
ATOM    666  N   TYR A  85      53.901  81.838  51.570  1.00 89.02           N  
ATOM    667  CA  TYR A  85      52.769  82.675  51.847  1.00 89.02           C  
ATOM    676  C   TYR A  85      53.114  83.632  52.947  1.00 89.02           C  
ATOM    677  O   TYR A  85      52.815  84.823  52.860  1.00 89.02           O  
ATOM    668  CB  TYR A  85      51.568  81.787  52.243  1.00 89.02           C  
ATOM    669  CG  TYR A  85      50.813  82.338  53.405  1.00 89.02           C  
ATOM    670  CD1 TYR A  85      49.964  83.415  53.307  1.00 89.02           C  
ATOM    671  CD2 TYR A  85      50.958  81.716  54.625  1.00 89.02           C  
ATOM    672  CE1 TYR A  85      49.289  83.860  54.422  1.00 89.02           C  
ATOM    673  CE2 TYR A  85      50.287  82.157  55.740  1.00 89.02           C  
ATOM    674  CZ  TYR A  85      49.450  83.238  55.639  1.00 89.02           C  
ATOM    675  OH  TYR A  85      48.754  83.700  56.778  1.00 89.02           O  
ATOM    678  N   SER A  86      53.782  83.140  54.001  1.00 86.44           N  
ATOM    679  CA  SER A  86      54.122  83.954  55.133  1.00 86.44           C  
ATOM    682  C   SER A  86      55.059  85.040  54.718  1.00 86.44           C  
ATOM    683  O   SER A  86      54.918  86.185  55.142  1.00 86.44           O  
ATOM    680  CB  SER A  86      54.865  83.147  56.203  1.00 86.44           C  
ATOM    681  OG  SER A  86      54.117  81.983  56.511  1.00 86.44           O  
ATOM    684  N   LEU A  87      56.051  84.699  53.874  1.00 47.07           N  
ATOM    685  CA  LEU A  87      57.047  85.648  53.467  1.00 47.07           C  
ATOM    690  C   LEU A  87      56.399  86.760  52.700  1.00 47.07           C  
ATOM    691  O   LEU A  87      56.738  87.929  52.891  1.00 47.07           O  
ATOM    686  CB  LEU A  87      58.131  85.046  52.556  1.00 47.07           C  
ATOM    687  CG  LEU A  87      59.036  84.020  53.263  1.00 47.07           C  
ATOM    688  CD1 LEU A  87      60.103  83.461  52.308  1.00 47.07           C  
ATOM    689  CD2 LEU A  87      59.641  84.608  54.547  1.00 47.07           C  
ATOM    692  N   ILE A  88      55.444  86.425  51.812  1.00 35.69           N  
ATOM    693  CA  ILE A  88      54.807  87.414  50.992  1.00 35.69           C  
ATOM    698  C   ILE A  88      54.079  88.382  51.870  1.00 35.69           C  
ATOM    699  O   ILE A  88      54.159  89.589  51.651  1.00 35.69           O  
ATOM    694  CB  ILE A  88      53.811  86.818  50.039  1.00 35.69           C  
ATOM    695  CG1 ILE A  88      54.524  85.891  49.041  1.00 35.69           C  
ATOM    696  CG2 ILE A  88      53.027  87.961  49.372  1.00 35.69           C  
ATOM    697  CD1 ILE A  88      53.568  85.038  48.213  1.00 35.69           C  
ATOM    700  N   HIS A  89      53.341  87.880  52.880  1.00 63.98           N  
ATOM    701  CA  HIS A  89      52.590  88.729  53.764  1.00 63.98           C  
ATOM    708  C   HIS A  89      53.489  89.552  54.639  1.00 63.98           C  
ATOM    709  O   HIS A  89      53.200  90.720  54.890  1.00 63.98           O  
ATOM    704  CB  HIS A  89      51.592  87.963  54.650  1.00 63.98           C  
ATOM    703  CG  HIS A  89      50.387  87.523  53.873  1.00 63.98           C  
ATOM    706  CD2 HIS A  89      50.066  87.746  52.569  1.00 63.98           C  
ATOM    702  ND1 HIS A  89      49.344  86.792  54.397  1.00 63.98           N  
ATOM    707  CE1 HIS A  89      48.447  86.614  53.392  1.00 63.98           C  
ATOM    705  NE2 HIS A  89      48.843  87.175  52.264  1.00 63.98           N  
ATOM    710  N   ASP A  90      54.599  88.970  55.133  1.00 58.64           N  
ATOM    711  CA  ASP A  90      55.494  89.667  56.021  1.00 58.64           C  
ATOM    716  C   ASP A  90      56.123  90.820  55.295  1.00 58.64           C  
ATOM    717  O   ASP A  90      56.398  91.863  55.887  1.00 58.64           O  
ATOM    712  CB  ASP A  90      56.634  88.773  56.543  1.00 58.64           C  
ATOM    713  CG  ASP A  90      56.043  87.756  57.511  1.00 58.64           C  
ATOM    714  OD1 ASP A  90      54.835  87.886  57.842  1.00 58.64           O  
ATOM    715  OD2 ASP A  90      56.794  86.836  57.932  1.00 58.64           O1-
ATOM    718  N   ASP A  91      56.367  90.651  53.982  1.00 82.34           N  
ATOM    719  CA  ASP A  91      57.033  91.621  53.154  1.00 82.34           C  
ATOM    724  C   ASP A  91      56.233  92.889  53.010  1.00 82.34           C  
ATOM    725  O   ASP A  91      56.817  93.943  52.761  1.00 82.34           O  
ATOM    720  CB  ASP A  91      57.343  91.096  51.742  1.00 82.34           C  
ATOM    721  CG  ASP A  91      58.522  90.140  51.847  1.00 82.34           C  
ATOM    722  OD1 ASP A  91      59.411  90.400  52.703  1.00 82.34           O  
ATOM    723  OD2 ASP A  91      58.561  89.146  51.073  1.00 82.34           O1-
ATOM    726  N   LEU A  92      54.889  92.840  53.149  1.00111.70           N  
ATOM    727  CA  LEU A  92      54.075  94.008  52.907  1.00111.70           C  
ATOM    732  C   LEU A  92      54.418  95.136  53.827  1.00111.70           C  
ATOM    733  O   LEU A  92      55.010  94.971  54.892  1.00111.70           O  
ATOM    728  CB  LEU A  92      52.556  93.805  53.008  1.00111.70           C  
ATOM    729  CG  LEU A  92      51.975  92.901  51.911  1.00111.70           C  
ATOM    730  CD1 LEU A  92      52.194  91.415  52.221  1.00111.70           C  
ATOM    731  CD2 LEU A  92      50.520  93.262  51.614  1.00111.70           C  
ATOM    734  N   PRO A  93      54.034  96.309  53.375  1.00 77.92           N  
ATOM    735  CA  PRO A  93      54.327  97.557  54.029  1.00 77.92           C  
ATOM    739  C   PRO A  93      53.823  97.608  55.427  1.00 77.92           C  
ATOM    740  O   PRO A  93      54.424  98.303  56.244  1.00 77.92           O  
ATOM    737  CB  PRO A  93      53.717  98.639  53.137  1.00 77.92           C  
ATOM    738  CG  PRO A  93      53.685  97.997  51.736  1.00 77.92           C  
ATOM    736  CD  PRO A  93      53.553  96.491  52.013  1.00 77.92           C  
ATOM    741  N   ALA A  94      52.702  96.941  55.737  1.00 63.45           N  
ATOM    742  CA  ALA A  94      52.315  97.063  57.100  1.00 63.45           C  
ATOM    744  C   ALA A  94      53.355  96.410  57.965  1.00 63.45           C  
ATOM    745  O   ALA A  94      53.844  97.025  58.913  1.00 63.45           O  
ATOM    743  CB  ALA A  94      50.968  96.381  57.396  1.00 63.45           C  
ATOM    746  N   MET A  95      53.670  95.117  57.714  1.00114.64           N  
ATOM    747  CA  MET A  95      54.611  94.493  58.604  1.00114.64           C  
ATOM    752  C   MET A  95      56.077  94.838  58.477  1.00114.64           C  
ATOM    753  O   MET A  95      56.582  95.768  59.100  1.00114.64           O  
ATOM    748  CB  MET A  95      54.498  92.963  58.554  1.00114.64           C  
ATOM    749  CG  MET A  95      53.131  92.470  59.028  1.00114.64           C  
ATOM    750  SD  MET A  95      52.922  90.666  58.996  1.00114.64           S  
ATOM    751  CE  MET A  95      51.219  90.691  59.626  1.00114.64           C  
ATOM    754  N   ASP A  96      56.775  94.120  57.565  1.00 82.39           N  
ATOM    755  CA  ASP A  96      58.205  94.200  57.375  1.00 82.39           C  
ATOM    760  C   ASP A  96      58.583  95.336  56.477  1.00 82.39           C  
ATOM    761  O   ASP A  96      59.640  95.944  56.638  1.00 82.39           O  
ATOM    756  CB  ASP A  96      58.788  92.910  56.775  1.00 82.39           C  
ATOM    757  CG  ASP A  96      58.719  91.826  57.845  1.00 82.39           C  
ATOM    758  OD1 ASP A  96      58.434  92.172  59.023  1.00 82.39           O  
ATOM    759  OD2 ASP A  96      58.954  90.637  57.500  1.00 82.39           O1-
ATOM    762  N   ASN A  97      57.712  95.642  55.495  1.00 69.84           N  
ATOM    763  CA  ASN A  97      57.958  96.661  54.513  1.00 69.84           C  
ATOM    768  C   ASN A  97      59.230  96.395  53.754  1.00 69.84           C  
ATOM    769  O   ASN A  97      60.133  97.231  53.734  1.00 69.84           O  
ATOM    764  CB  ASN A  97      58.024  98.076  55.114  1.00 69.84           C  
ATOM    765  CG  ASN A  97      58.023  99.072  53.963  1.00 69.84           C  
ATOM    767  ND2 ASN A  97      56.858  99.193  53.272  1.00 69.84           N  
ATOM    766  OD1 ASN A  97      59.031  99.715  53.676  1.00 69.84           O  
ATOM    770  N   ASP A  98      59.336  95.212  53.105  1.00 50.31           N  
ATOM    771  CA  ASP A  98      60.510  94.870  52.344  1.00 50.31           C  
ATOM    776  C   ASP A  98      60.245  95.081  50.884  1.00 50.31           C  
ATOM    777  O   ASP A  98      59.391  94.425  50.289  1.00 50.31           O  
ATOM    772  CB  ASP A  98      60.937  93.403  52.518  1.00 50.31           C  
ATOM    773  CG  ASP A  98      61.477  93.237  53.930  1.00 50.31           C  
ATOM    774  OD1 ASP A  98      61.922  94.256  54.519  1.00 50.31           O  
ATOM    775  OD2 ASP A  98      61.452  92.085  54.439  1.00 50.31           O1-
ATOM    778  N   ASP A  99      60.973  96.038  50.272  1.00 46.91           N  
ATOM    779  CA  ASP A  99      60.875  96.297  48.863  1.00 46.91           C  
ATOM    784  C   ASP A  99      61.436  95.121  48.135  1.00 46.91           C  
ATOM    785  O   ASP A  99      60.927  94.725  47.087  1.00 46.91           O  
ATOM    780  CB  ASP A  99      61.669  97.537  48.419  1.00 46.91           C  
ATOM    781  CG  ASP A  99      60.907  98.770  48.879  1.00 46.91           C  
ATOM    782  OD1 ASP A  99      59.652  98.690  48.958  1.00 46.91           O  
ATOM    783  OD2 ASP A  99      61.568  99.807  49.154  1.00 46.91           O1-
ATOM    786  N   LEU A 100      62.522  94.532  48.672  1.00 94.76           N  
ATOM    787  CA  LEU A 100      63.121  93.440  47.966  1.00 94.76           C  
ATOM    792  C   LEU A 100      63.077  92.208  48.808  1.00 94.76           C  
ATOM    793  O   LEU A 100      63.334  92.243  50.010  1.00 94.76           O  
ATOM    788  CB  LEU A 100      64.600  93.669  47.604  1.00 94.76           C  
ATOM    789  CG  LEU A 100      64.843  94.882  46.687  1.00 94.76           C  
ATOM    790  CD1 LEU A 100      64.089  94.743  45.356  1.00 94.76           C  
ATOM    791  CD2 LEU A 100      64.561  96.201  47.420  1.00 94.76           C  
ATOM    794  N   ARG A 101      62.702  91.079  48.175  1.00176.26           N  
ATOM    795  CA  ARG A 101      62.802  89.795  48.799  1.00176.26           C  
ATOM    803  C   ARG A 101      63.969  89.176  48.119  1.00176.26           C  
ATOM    804  O   ARG A 101      63.950  88.984  46.904  1.00176.26           O  
ATOM    796  CB  ARG A 101      61.571  88.892  48.599  1.00176.26           C  
ATOM    797  CG  ARG A 101      61.804  87.432  49.002  1.00176.26           C  
ATOM    798  CD  ARG A 101      62.315  87.239  50.432  1.00176.26           C  
ATOM    799  NE  ARG A 101      61.279  87.731  51.381  1.00176.26           N  
ATOM    800  CZ  ARG A 101      61.539  87.688  52.720  1.00176.26           C  
ATOM    801  NH1 ARG A 101      62.728  87.183  53.160  1.00176.26           N1+
ATOM    802  NH2 ARG A 101      60.617  88.150  53.615  1.00176.26           N  
ATOM    805  N   ARG A 102      65.035  88.882  48.888  1.00173.32           N  
ATOM    806  CA  ARG A 102      66.201  88.379  48.238  1.00173.32           C  
ATOM    814  C   ARG A 102      66.676  89.528  47.399  1.00173.32           C  
ATOM    815  O   ARG A 102      66.559  90.685  47.799  1.00173.32           O  
ATOM    807  CB  ARG A 102      65.926  87.154  47.348  1.00173.32           C  
ATOM    808  CG  ARG A 102      67.156  86.345  46.951  1.00173.32           C  
ATOM    809  CD  ARG A 102      66.836  85.305  45.879  1.00173.32           C  
ATOM    810  NE  ARG A 102      65.578  84.624  46.297  1.00173.32           N  
ATOM    811  CZ  ARG A 102      65.621  83.487  47.046  1.00173.32           C  
ATOM    812  NH1 ARG A 102      66.823  82.968  47.430  1.00173.32           N1+
ATOM    813  NH2 ARG A 102      64.458  82.868  47.408  1.00173.32           N  
ATOM    816  N   GLY A 103      67.302  89.228  46.250  1.00 43.39           N  
ATOM    817  CA  GLY A 103      67.788  90.221  45.333  1.00 43.39           C  
ATOM    818  C   GLY A 103      66.679  90.943  44.615  1.00 43.39           C  
ATOM    819  O   GLY A 103      66.801  92.133  44.325  1.00 43.39           O  
ATOM    820  N   LYS A 104      65.583  90.228  44.283  1.00 92.42           N  
ATOM    821  CA  LYS A 104      64.528  90.725  43.436  1.00 92.42           C  
ATOM    827  C   LYS A 104      63.464  91.452  44.202  1.00 92.42           C  
ATOM    828  O   LYS A 104      63.380  91.417  45.428  1.00 92.42           O  
ATOM    822  CB  LYS A 104      63.839  89.594  42.654  1.00 92.42           C  
ATOM    823  CG  LYS A 104      63.274  88.505  43.572  1.00 92.42           C  
ATOM    824  CD  LYS A 104      62.438  87.442  42.854  1.00 92.42           C  
ATOM    825  CE  LYS A 104      61.901  86.360  43.796  1.00 92.42           C  
ATOM    826  NZ  LYS A 104      61.126  85.354  43.033  1.00 92.42           N1+
ATOM    829  N   PRO A 105      62.649  92.138  43.436  1.00 66.19           N  
ATOM    830  CA  PRO A 105      61.558  92.886  43.993  1.00 66.19           C  
ATOM    834  C   PRO A 105      60.540  91.967  44.587  1.00 66.19           C  
ATOM    835  O   PRO A 105      60.354  90.860  44.083  1.00 66.19           O  
ATOM    832  CB  PRO A 105      61.030  93.763  42.860  1.00 66.19           C  
ATOM    833  CG  PRO A 105      62.266  93.978  41.967  1.00 66.19           C  
ATOM    831  CD  PRO A 105      63.119  92.716  42.185  1.00 66.19           C  
ATOM    836  N   SER A 106      59.871  92.424  45.658  1.00 92.54           N  
ATOM    837  CA  SER A 106      58.897  91.665  46.381  1.00 92.54           C  
ATOM    840  C   SER A 106      57.645  91.569  45.566  1.00 92.54           C  
ATOM    841  O   SER A 106      57.465  92.290  44.587  1.00 92.54           O  
ATOM    838  CB  SER A 106      58.543  92.333  47.722  1.00 92.54           C  
ATOM    839  OG  SER A 106      57.475  91.649  48.352  1.00 92.54           O  
ATOM    842  N   CYS A 107      56.730  90.671  45.984  1.00 47.64           N  
ATOM    843  CA  CYS A 107      55.531  90.373  45.250  1.00 47.64           C  
ATOM    846  C   CYS A 107      54.678  91.598  45.087  1.00 47.64           C  
ATOM    847  O   CYS A 107      54.114  91.817  44.017  1.00 47.64           O  
ATOM    844  CB  CYS A 107      54.672  89.301  45.943  1.00 47.64           C  
ATOM    845  SG  CYS A 107      53.162  88.906  45.013  1.00 47.64           S  
ATOM    848  N   HIS A 108      54.529  92.420  46.142  1.00 74.00           N  
ATOM    849  CA  HIS A 108      53.705  93.591  46.004  1.00 74.00           C  
ATOM    856  C   HIS A 108      54.367  94.572  45.087  1.00 74.00           C  
ATOM    857  O   HIS A 108      53.696  95.322  44.382  1.00 74.00           O  
ATOM    852  CB  HIS A 108      53.336  94.272  47.338  1.00 74.00           C  
ATOM    851  CG  HIS A 108      54.495  94.542  48.242  1.00 74.00           C  
ATOM    854  CD2 HIS A 108      55.142  95.705  48.523  1.00 74.00           C  
ATOM    850  ND1 HIS A 108      55.118  93.572  48.993  1.00 74.00           N  
ATOM    855  CE1 HIS A 108      56.106  94.189  49.686  1.00 74.00           C  
ATOM    853  NE2 HIS A 108      56.160  95.485  49.434  1.00 74.00           N  
ATOM    858  N   LYS A 109      55.710  94.621  45.107  1.00127.40           N  
ATOM    859  CA  LYS A 109      56.466  95.521  44.282  1.00127.40           C  
ATOM    865  C   LYS A 109      56.295  95.162  42.830  1.00127.40           C  
ATOM    866  O   LYS A 109      56.066  96.032  41.990  1.00127.40           O  
ATOM    860  CB  LYS A 109      57.960  95.406  44.620  1.00127.40           C  
ATOM    861  CG  LYS A 109      58.804  96.585  44.162  1.00127.40           C  
ATOM    862  CD  LYS A 109      58.550  97.857  44.968  1.00127.40           C  
ATOM    863  CE  LYS A 109      59.542  98.975  44.646  1.00127.40           C  
ATOM    864  NZ  LYS A 109      59.234 100.175  45.455  1.00127.40           N1+
ATOM    867  N   ALA A 110      56.426  93.860  42.501  1.00 46.97           N  
ATOM    868  CA  ALA A 110      56.311  93.350  41.158  1.00 46.97           C  
ATOM    870  C   ALA A 110      54.904  93.520  40.670  1.00 46.97           C  
ATOM    871  O   ALA A 110      54.670  93.803  39.497  1.00 46.97           O  
ATOM    869  CB  ALA A 110      56.654  91.854  41.059  1.00 46.97           C  
ATOM    872  N   PHE A 111      53.928  93.323  41.573  1.00169.46           N  
ATOM    873  CA  PHE A 111      52.532  93.435  41.260  1.00169.46           C  
ATOM    881  C   PHE A 111      52.014  94.543  42.118  1.00169.46           C  
ATOM    882  O   PHE A 111      52.536  95.657  42.097  1.00169.46           O  
ATOM    874  CB  PHE A 111      51.710  92.185  41.628  1.00169.46           C  
ATOM    875  CG  PHE A 111      52.031  91.090  40.670  1.00169.46           C  
ATOM    876  CD1 PHE A 111      53.079  90.231  40.908  1.00169.46           C  
ATOM    877  CD2 PHE A 111      51.282  90.929  39.527  1.00169.46           C  
ATOM    878  CE1 PHE A 111      53.372  89.221  40.023  1.00169.46           C  
ATOM    879  CE2 PHE A 111      51.569  89.922  38.638  1.00169.46           C  
ATOM    880  CZ  PHE A 111      52.617  89.066  38.885  1.00169.46           C  
ATOM    883  N   ASP A 112      50.903  94.281  42.832  1.00 71.70           N  
ATOM    884  CA  ASP A 112      50.382  95.253  43.744  1.00 71.70           C  
ATOM    889  C   ASP A 112      50.152  94.568  45.057  1.00 71.70           C  
ATOM    890  O   ASP A 112      50.258  93.347  45.154  1.00 71.70           O  
ATOM    885  CB  ASP A 112      49.094  95.945  43.248  1.00 71.70           C  
ATOM    886  CG  ASP A 112      48.007  94.920  42.957  1.00 71.70           C  
ATOM    887  OD1 ASP A 112      48.127  93.750  43.407  1.00 71.70           O  
ATOM    888  OD2 ASP A 112      47.030  95.302  42.259  1.00 71.70           O1-
ATOM    891  N   GLU A 113      49.866  95.345  46.121  1.00115.84           N  
ATOM    892  CA  GLU A 113      49.694  94.732  47.404  1.00115.84           C  
ATOM    898  C   GLU A 113      48.487  93.844  47.426  1.00115.84           C  
ATOM    899  O   GLU A 113      48.517  92.788  48.052  1.00115.84           O  
ATOM    893  CB  GLU A 113      49.730  95.707  48.600  1.00115.84           C  
ATOM    894  CG  GLU A 113      48.826  96.930  48.517  1.00115.84           C  
ATOM    895  CD  GLU A 113      49.121  97.767  49.755  1.00115.84           C  
ATOM    896  OE1 GLU A 113      48.923  97.243  50.884  1.00115.84           O  
ATOM    897  OE2 GLU A 113      49.560  98.936  49.589  1.00115.84           O1-
ATOM    900  N   ALA A 114      47.400  94.202  46.718  1.00 35.32           N  
ATOM    901  CA  ALA A 114      46.230  93.370  46.768  1.00 35.32           C  
ATOM    903  C   ALA A 114      46.589  92.000  46.262  1.00 35.32           C  
ATOM    904  O   ALA A 114      46.183  90.999  46.845  1.00 35.32           O  
ATOM    902  CB  ALA A 114      45.080  93.904  45.897  1.00 35.32           C  
ATOM    905  N   THR A 115      47.378  91.911  45.174  1.00 38.38           N  
ATOM    906  CA  THR A 115      47.734  90.635  44.613  1.00 38.38           C  
ATOM    910  C   THR A 115      48.561  89.871  45.598  1.00 38.38           C  
ATOM    911  O   THR A 115      48.424  88.654  45.709  1.00 38.38           O  
ATOM    907  CB  THR A 115      48.525  90.739  43.343  1.00 38.38           C  
ATOM    909  CG2 THR A 115      48.867  89.318  42.860  1.00 38.38           C  
ATOM    908  OG1 THR A 115      47.772  91.427  42.355  1.00 38.38           O  
ATOM    912  N   ALA A 116      49.462  90.564  46.322  1.00 36.24           N  
ATOM    913  CA  ALA A 116      50.309  89.917  47.285  1.00 36.24           C  
ATOM    915  C   ALA A 116      49.472  89.316  48.379  1.00 36.24           C  
ATOM    916  O   ALA A 116      49.714  88.179  48.787  1.00 36.24           O  
ATOM    914  CB  ALA A 116      51.300  90.889  47.950  1.00 36.24           C  
ATOM    917  N   ILE A 117      48.459  90.053  48.887  1.00 91.86           N  
ATOM    918  CA  ILE A 117      47.667  89.494  49.951  1.00 91.86           C  
ATOM    923  C   ILE A 117      46.935  88.287  49.456  1.00 91.86           C  
ATOM    924  O   ILE A 117      46.951  87.244  50.106  1.00 91.86           O  
ATOM    919  CB  ILE A 117      46.601  90.393  50.529  1.00 91.86           C  
ATOM    920  CG1 ILE A 117      47.175  91.502  51.427  1.00 91.86           C  
ATOM    921  CG2 ILE A 117      45.602  89.486  51.267  1.00 91.86           C  
ATOM    922  CD1 ILE A 117      47.790  92.673  50.681  1.00 91.86           C  
ATOM    925  N   LEU A 118      46.286  88.396  48.280  1.00 86.80           N  
ATOM    926  CA  LEU A 118      45.477  87.329  47.761  1.00 86.80           C  
ATOM    931  C   LEU A 118      46.298  86.114  47.454  1.00 86.80           C  
ATOM    932  O   LEU A 118      45.878  84.997  47.750  1.00 86.80           O  
ATOM    927  CB  LEU A 118      44.698  87.718  46.490  1.00 86.80           C  
ATOM    928  CG  LEU A 118      43.448  88.584  46.749  1.00 86.80           C  
ATOM    929  CD1 LEU A 118      42.360  87.765  47.456  1.00 86.80           C  
ATOM    930  CD2 LEU A 118      43.774  89.888  47.489  1.00 86.80           C  
ATOM    933  N   VAL A 119      47.487  86.288  46.850  1.00 39.48           N  
ATOM    934  CA  VAL A 119      48.304  85.160  46.497  1.00 39.48           C  
ATOM    938  C   VAL A 119      48.703  84.448  47.750  1.00 39.48           C  
ATOM    939  O   VAL A 119      48.675  83.220  47.809  1.00 39.48           O  
ATOM    935  CB  VAL A 119      49.556  85.565  45.771  1.00 39.48           C  
ATOM    936  CG1 VAL A 119      50.466  84.334  45.623  1.00 39.48           C  
ATOM    937  CG2 VAL A 119      49.156  86.197  44.428  1.00 39.48           C  
ATOM    940  N   GLY A 120      49.082  85.210  48.793  1.00 20.75           N  
ATOM    941  CA  GLY A 120      49.477  84.608  50.034  1.00 20.75           C  
ATOM    942  C   GLY A 120      48.308  83.847  50.581  1.00 20.75           C  
ATOM    943  O   GLY A 120      48.458  82.721  51.056  1.00 20.75           O  
ATOM    944  N   ASP A 121      47.102  84.441  50.511  1.00 31.77           N  
ATOM    945  CA  ASP A 121      45.928  83.813  51.050  1.00 31.77           C  
ATOM    950  C   ASP A 121      45.691  82.528  50.321  1.00 31.77           C  
ATOM    951  O   ASP A 121      45.366  81.513  50.936  1.00 31.77           O  
ATOM    946  CB  ASP A 121      44.660  84.670  50.885  1.00 31.77           C  
ATOM    947  CG  ASP A 121      44.768  85.868  51.818  1.00 31.77           C  
ATOM    948  OD1 ASP A 121      45.470  85.750  52.859  1.00 31.77           O  
ATOM    949  OD2 ASP A 121      44.148  86.919  51.502  1.00 31.77           O1-
ATOM    952  N   GLY A 122      45.841  82.545  48.984  1.00 25.73           N  
ATOM    953  CA  GLY A 122      45.598  81.382  48.182  1.00 25.73           C  
ATOM    954  C   GLY A 122      46.595  80.314  48.506  1.00 25.73           C  
ATOM    955  O   GLY A 122      46.234  79.145  48.604  1.00 25.73           O  
ATOM    956  N   MET A 123      47.876  80.691  48.690  1.00 39.34           N  
ATOM    957  CA  MET A 123      48.922  79.727  48.905  1.00 39.34           C  
ATOM    962  C   MET A 123      48.647  78.967  50.159  1.00 39.34           C  
ATOM    963  O   MET A 123      48.853  77.755  50.213  1.00 39.34           O  
ATOM    958  CB  MET A 123      50.319  80.352  49.065  1.00 39.34           C  
ATOM    959  CG  MET A 123      50.868  80.975  47.782  1.00 39.34           C  
ATOM    960  SD  MET A 123      52.518  81.714  47.967  1.00 39.34           S  
ATOM    961  CE  MET A 123      52.628  82.272  46.243  1.00 39.34           C  
ATOM    964  N   GLN A 124      48.169  79.656  51.211  1.00 46.01           N  
ATOM    965  CA  GLN A 124      47.926  78.959  52.437  1.00 46.01           C  
ATOM    971  C   GLN A 124      46.889  77.911  52.173  1.00 46.01           C  
ATOM    972  O   GLN A 124      47.013  76.779  52.638  1.00 46.01           O  
ATOM    966  CB  GLN A 124      47.425  79.868  53.571  1.00 46.01           C  
ATOM    967  CG  GLN A 124      47.281  79.131  54.904  1.00 46.01           C  
ATOM    968  CD  GLN A 124      46.814  80.128  55.954  1.00 46.01           C  
ATOM    970  NE2 GLN A 124      46.436  81.353  55.500  1.00 46.01           N  
ATOM    969  OE1 GLN A 124      46.791  79.829  57.147  1.00 46.01           O  
ATOM    973  N   ALA A 125      45.842  78.264  51.401  1.00 33.38           N  
ATOM    974  CA  ALA A 125      44.786  77.352  51.064  1.00 33.38           C  
ATOM    976  C   ALA A 125      45.336  76.234  50.226  1.00 33.38           C  
ATOM    977  O   ALA A 125      44.947  75.081  50.408  1.00 33.38           O  
ATOM    975  CB  ALA A 125      43.657  78.020  50.260  1.00 33.38           C  
ATOM    978  N   LEU A 126      46.259  76.538  49.284  1.00162.23           N  
ATOM    979  CA  LEU A 126      46.780  75.514  48.410  1.00162.23           C  
ATOM    984  C   LEU A 126      47.483  74.453  49.183  1.00162.23           C  
ATOM    985  O   LEU A 126      47.313  73.268  48.899  1.00162.23           O  
ATOM    980  CB  LEU A 126      47.870  75.944  47.405  1.00162.23           C  
ATOM    981  CG  LEU A 126      47.399  76.584  46.093  1.00162.23           C  
ATOM    982  CD1 LEU A 126      46.339  75.696  45.429  1.00162.23           C  
ATOM    983  CD2 LEU A 126      47.012  78.056  46.223  1.00162.23           C  
ATOM    986  N   ALA A 127      48.285  74.850  50.184  1.00 37.91           N  
ATOM    987  CA  ALA A 127      49.091  73.901  50.889  1.00 37.91           C  
ATOM    989  C   ALA A 127      48.189  72.859  51.467  1.00 37.91           C  
ATOM    990  O   ALA A 127      48.525  71.675  51.452  1.00 37.91           O  
ATOM    988  CB  ALA A 127      49.879  74.534  52.050  1.00 37.91           C  
ATOM    991  N   ILE A 128      47.031  73.280  52.007  1.00 43.41           N  
ATOM    992  CA  ILE A 128      46.068  72.381  52.581  1.00 43.41           C  
ATOM    997  C   ILE A 128      45.442  71.533  51.509  1.00 43.41           C  
ATOM    998  O   ILE A 128      45.261  70.330  51.693  1.00 43.41           O  
ATOM    993  CB  ILE A 128      44.972  73.100  53.316  1.00 43.41           C  
ATOM    994  CG1 ILE A 128      45.554  73.913  54.487  1.00 43.41           C  
ATOM    995  CG2 ILE A 128      43.938  72.056  53.766  1.00 43.41           C  
ATOM    996  CD1 ILE A 128      44.550  74.875  55.121  1.00 43.41           C  
ATOM    999  N   GLU A 129      45.091  72.139  50.355  1.00 38.20           N  
ATOM   1000  CA  GLU A 129      44.427  71.440  49.285  1.00 38.20           C  
ATOM   1006  C   GLU A 129      45.315  70.338  48.791  1.00 38.20           C  
ATOM   1007  O   GLU A 129      44.869  69.210  48.581  1.00 38.20           O  
ATOM   1001  CB  GLU A 129      44.141  72.364  48.085  1.00 38.20           C  
ATOM   1002  CG  GLU A 129      43.436  71.664  46.922  1.00 38.20           C  
ATOM   1003  CD  GLU A 129      43.263  72.674  45.796  1.00 38.20           C  
ATOM   1004  OE1 GLU A 129      43.558  73.877  46.025  1.00 38.20           O  
ATOM   1005  OE2 GLU A 129      42.843  72.252  44.685  1.00 38.20           O1-
ATOM   1008  N   VAL A 130      46.614  70.643  48.617  1.00 38.09           N  
ATOM   1009  CA  VAL A 130      47.572  69.709  48.096  1.00 38.09           C  
ATOM   1013  C   VAL A 130      47.674  68.540  49.026  1.00 38.09           C  
ATOM   1014  O   VAL A 130      47.753  67.392  48.586  1.00 38.09           O  
ATOM   1010  CB  VAL A 130      48.933  70.326  47.960  1.00 38.09           C  
ATOM   1011  CG1 VAL A 130      49.914  69.252  47.462  1.00 38.09           C  
ATOM   1012  CG2 VAL A 130      48.822  71.558  47.042  1.00 38.09           C  
ATOM   1015  N   LEU A 131      47.689  68.800  50.347  1.00 50.03           N  
ATOM   1016  CA  LEU A 131      47.812  67.731  51.295  1.00 50.03           C  
ATOM   1021  C   LEU A 131      46.620  66.826  51.192  1.00 50.03           C  
ATOM   1022  O   LEU A 131      46.767  65.607  51.119  1.00 50.03           O  
ATOM   1017  CB  LEU A 131      47.867  68.224  52.756  1.00 50.03           C  
ATOM   1018  CG  LEU A 131      49.135  69.023  53.106  1.00 50.03           C  
ATOM   1019  CD1 LEU A 131      49.116  69.480  54.572  1.00 50.03           C  
ATOM   1020  CD2 LEU A 131      50.407  68.233  52.751  1.00 50.03           C  
ATOM   1023  N   LEU A 132      45.404  67.400  51.168  1.00 56.51           N  
ATOM   1024  CA  LEU A 132      44.215  66.595  51.197  1.00 56.51           C  
ATOM   1029  C   LEU A 132      44.042  65.761  49.958  1.00 56.51           C  
ATOM   1030  O   LEU A 132      43.815  64.558  50.052  1.00 56.51           O  
ATOM   1025  CB  LEU A 132      42.939  67.438  51.364  1.00 56.51           C  
ATOM   1026  CG  LEU A 132      42.885  68.205  52.699  1.00 56.51           C  
ATOM   1027  CD1 LEU A 132      41.589  69.023  52.819  1.00 56.51           C  
ATOM   1028  CD2 LEU A 132      43.112  67.269  53.897  1.00 56.51           C  
ATOM   1031  N   MET A 133      44.119  66.372  48.757  1.00 86.35           N  
ATOM   1032  CA  MET A 133      43.848  65.637  47.549  0.50 86.35           C  
ATOM   1037  C   MET A 133      44.897  64.611  47.243  1.00 86.35           C  
ATOM   1038  O   MET A 133      44.577  63.471  46.912  1.00 86.35           O  
ATOM   1033  CB  MET A 133      43.790  66.529  46.298  0.50 86.35           C  
ATOM   1034  CG  MET A 133      42.693  67.589  46.321  0.50 86.35           C  
ATOM   1035  SD  MET A 133      42.568  68.544  44.779  0.50 86.35           S  
ATOM   1036  CE  MET A 133      44.274  69.167  44.821  0.50 86.35           C  
ATOM   1039  N   ARG A 134      46.179  65.016  47.324  1.00150.68           N  
ATOM   1040  CA  ARG A 134      47.304  64.220  46.908  1.00150.68           C  
ATOM   1048  C   ARG A 134      47.587  63.048  47.803  1.00150.68           C  
ATOM   1049  O   ARG A 134      47.933  61.970  47.324  1.00150.68           O  
ATOM   1041  CB  ARG A 134      48.586  65.064  46.827  1.00150.68           C  
ATOM   1042  CG  ARG A 134      48.385  66.327  45.989  1.00150.68           C  
ATOM   1043  CD  ARG A 134      48.235  66.080  44.487  1.00150.68           C  
ATOM   1044  NE  ARG A 134      49.597  65.879  43.921  1.00150.68           N  
ATOM   1045  CZ  ARG A 134      49.933  66.498  42.753  1.00150.68           C  
ATOM   1046  NH1 ARG A 134      49.017  67.282  42.114  1.00150.68           N1+
ATOM   1047  NH2 ARG A 134      51.179  66.335  42.222  1.00150.68           N  
ATOM   1050  N   LEU A 135      47.502  63.250  49.132  1.00 64.45           N  
ATOM   1051  CA  LEU A 135      47.816  62.250  50.121  1.00 64.45           C  
ATOM   1056  C   LEU A 135      46.796  61.149  50.166  1.00 64.45           C  
ATOM   1057  O   LEU A 135      47.126  60.006  50.478  1.00 64.45           O  
ATOM   1052  CB  LEU A 135      47.925  62.825  51.545  1.00 64.45           C  
ATOM   1053  CG  LEU A 135      49.113  63.787  51.738  1.00 64.45           C  
ATOM   1054  CD1 LEU A 135      49.181  64.319  53.179  1.00 64.45           C  
ATOM   1055  CD2 LEU A 135      50.432  63.139  51.286  1.00 64.45           C  
ATOM   1058  N   SER A 136      45.524  61.469  49.865  1.00 50.26           N  
ATOM   1059  CA  SER A 136      44.429  60.560  50.068  1.00 50.26           C  
ATOM   1062  C   SER A 136      44.629  59.244  49.384  1.00 50.26           C  
ATOM   1063  O   SER A 136      44.353  58.213  49.997  1.00 50.26           O  
ATOM   1060  CB  SER A 136      43.087  61.130  49.583  1.00 50.26           C  
ATOM   1061  OG  SER A 136      42.715  62.243  50.382  1.00 50.26           O  
ATOM   1064  N   PRO A 137      45.045  59.169  48.158  1.00 74.95           N  
ATOM   1065  CA  PRO A 137      45.201  57.856  47.598  1.00 74.95           C  
ATOM   1069  C   PRO A 137      46.318  57.087  48.240  1.00 74.95           C  
ATOM   1070  O   PRO A 137      46.226  55.863  48.331  1.00 74.95           O  
ATOM   1067  CB  PRO A 137      45.356  58.070  46.096  1.00 74.95           C  
ATOM   1068  CG  PRO A 137      44.565  59.367  45.837  1.00 74.95           C  
ATOM   1066  CD  PRO A 137      44.660  60.151  47.158  1.00 74.95           C  
ATOM   1071  N   LEU A 138      47.397  57.788  48.633  1.00 74.05           N  
ATOM   1072  CA  LEU A 138      48.590  57.212  49.184  1.00 74.05           C  
ATOM   1077  C   LEU A 138      48.481  56.736  50.611  1.00 74.05           C  
ATOM   1078  O   LEU A 138      48.987  55.663  50.936  1.00 74.05           O  
ATOM   1073  CB  LEU A 138      49.773  58.190  49.123  1.00 74.05           C  
ATOM   1074  CG  LEU A 138      50.107  58.626  47.685  1.00 74.05           C  
ATOM   1075  CD1 LEU A 138      51.318  59.570  47.649  1.00 74.05           C  
ATOM   1076  CD2 LEU A 138      50.258  57.413  46.754  1.00 74.05           C  
ATOM   1079  N   LEU A 139      47.839  57.517  51.508  1.00107.01           N  
ATOM   1080  CA  LEU A 139      47.869  57.191  52.913  1.00107.01           C  
ATOM   1085  C   LEU A 139      46.477  57.030  53.439  1.00107.01           C  
ATOM   1086  O   LEU A 139      45.495  57.377  52.787  1.00107.01           O  
ATOM   1081  CB  LEU A 139      48.515  58.296  53.770  1.00107.01           C  
ATOM   1082  CG  LEU A 139      49.980  58.606  53.408  1.00107.01           C  
ATOM   1083  CD1 LEU A 139      50.095  59.154  51.978  1.00107.01           C  
ATOM   1084  CD2 LEU A 139      50.628  59.547  54.436  1.00107.01           C  
ATOM   1087  N   PRO A 140      46.386  56.492  54.633  1.00 67.02           N  
ATOM   1088  CA  PRO A 140      45.101  56.339  55.259  1.00 67.02           C  
ATOM   1092  C   PRO A 140      44.586  57.698  55.618  1.00 67.02           C  
ATOM   1093  O   PRO A 140      45.388  58.603  55.844  1.00 67.02           O  
ATOM   1090  CB  PRO A 140      45.326  55.411  56.450  1.00 67.02           C  
ATOM   1091  CG  PRO A 140      46.528  54.555  56.012  1.00 67.02           C  
ATOM   1089  CD  PRO A 140      47.322  55.464  55.059  1.00 67.02           C  
ATOM   1094  N   ALA A 141      43.252  57.853  55.697  1.00 30.46           N  
ATOM   1095  CA  ALA A 141      42.619  59.122  55.916  1.00 30.46           C  
ATOM   1097  C   ALA A 141      43.040  59.699  57.231  1.00 30.46           C  
ATOM   1098  O   ALA A 141      43.225  60.909  57.350  1.00 30.46           O  
ATOM   1096  CB  ALA A 141      41.084  59.023  55.924  1.00 30.46           C  
ATOM   1099  N   ALA A 142      43.199  58.850  58.262  1.00 24.80           N  
ATOM   1100  CA  ALA A 142      43.520  59.333  59.577  1.00 24.80           C  
ATOM   1102  C   ALA A 142      44.833  60.054  59.547  1.00 24.80           C  
ATOM   1103  O   ALA A 142      44.983  61.103  60.174  1.00 24.80           O  
ATOM   1101  CB  ALA A 142      43.640  58.201  60.609  1.00 24.80           C  
ATOM   1104  N   GLN A 143      45.821  59.503  58.817  1.00 34.96           N  
ATOM   1105  CA  GLN A 143      47.134  60.077  58.733  1.00 34.96           C  
ATOM   1111  C   GLN A 143      47.061  61.402  58.040  1.00 34.96           C  
ATOM   1112  O   GLN A 143      47.745  62.351  58.420  1.00 34.96           O  
ATOM   1106  CB  GLN A 143      48.109  59.197  57.926  1.00 34.96           C  
ATOM   1107  CG  GLN A 143      48.380  57.830  58.557  1.00 34.96           C  
ATOM   1108  CD  GLN A 143      49.349  57.079  57.654  1.00 34.96           C  
ATOM   1110  NE2 GLN A 143      49.620  55.789  57.989  1.00 34.96           N  
ATOM   1109  OE1 GLN A 143      49.854  57.625  56.674  1.00 34.96           O  
ATOM   1113  N   VAL A 144      46.215  61.499  56.996  1.00 34.18           N  
ATOM   1114  CA  VAL A 144      46.105  62.702  56.219  1.00 34.18           C  
ATOM   1118  C   VAL A 144      45.676  63.815  57.124  1.00 34.18           C  
ATOM   1119  O   VAL A 144      46.210  64.922  57.054  1.00 34.18           O  
ATOM   1115  CB  VAL A 144      45.081  62.593  55.123  1.00 34.18           C  
ATOM   1116  CG1 VAL A 144      44.950  63.959  54.424  1.00 34.18           C  
ATOM   1117  CG2 VAL A 144      45.498  61.451  54.181  1.00 34.18           C  
ATOM   1120  N   VAL A 145      44.690  63.543  58.001  1.00 31.04           N  
ATOM   1121  CA  VAL A 145      44.181  64.542  58.899  1.00 31.04           C  
ATOM   1125  C   VAL A 145      45.264  64.980  59.842  1.00 31.04           C  
ATOM   1126  O   VAL A 145      45.457  66.175  60.059  1.00 31.04           O  
ATOM   1122  CB  VAL A 145      43.038  64.043  59.737  1.00 31.04           C  
ATOM   1123  CG1 VAL A 145      42.650  65.141  60.743  1.00 31.04           C  
ATOM   1124  CG2 VAL A 145      41.892  63.621  58.801  1.00 31.04           C  
ATOM   1127  N   ALA A 146      46.009  64.018  60.421  1.00 31.02           N  
ATOM   1128  CA  ALA A 146      47.025  64.309  61.396  1.00 31.02           C  
ATOM   1130  C   ALA A 146      48.123  65.128  60.783  1.00 31.02           C  
ATOM   1131  O   ALA A 146      48.658  66.033  61.421  1.00 31.02           O  
ATOM   1129  CB  ALA A 146      47.670  63.042  61.980  1.00 31.02           C  
ATOM   1132  N   ILE A 147      48.507  64.815  59.531  1.00 36.85           N  
ATOM   1133  CA  ILE A 147      49.572  65.518  58.870  1.00 36.85           C  
ATOM   1138  C   ILE A 147      49.184  66.951  58.685  1.00 36.85           C  
ATOM   1139  O   ILE A 147      49.992  67.854  58.899  1.00 36.85           O  
ATOM   1134  CB  ILE A 147      49.881  64.950  57.512  1.00 36.85           C  
ATOM   1135  CG1 ILE A 147      50.413  63.513  57.639  1.00 36.85           C  
ATOM   1136  CG2 ILE A 147      50.843  65.912  56.796  1.00 36.85           C  
ATOM   1137  CD1 ILE A 147      50.480  62.761  56.310  1.00 36.85           C  
ATOM   1140  N   THR A 148      47.929  67.193  58.269  1.00 38.76           N  
ATOM   1141  CA  THR A 148      47.440  68.522  58.020  1.00 38.76           C  
ATOM   1145  C   THR A 148      47.375  69.276  59.312  1.00 38.76           C  
ATOM   1146  O   THR A 148      47.610  70.484  59.344  1.00 38.76           O  
ATOM   1142  CB  THR A 148      46.065  68.532  57.419  1.00 38.76           C  
ATOM   1144  CG2 THR A 148      45.674  69.989  57.118  1.00 38.76           C  
ATOM   1143  OG1 THR A 148      46.056  67.778  56.215  1.00 38.76           O  
ATOM   1147  N   GLN A 149      47.039  68.580  60.415  1.00 65.58           N  
ATOM   1148  CA  GLN A 149      46.885  69.216  61.693  1.00 65.58           C  
ATOM   1154  C   GLN A 149      48.191  69.827  62.102  1.00 65.58           C  
ATOM   1155  O   GLN A 149      48.222  70.933  62.638  1.00 65.58           O  
ATOM   1149  CB  GLN A 149      46.462  68.236  62.802  1.00 65.58           C  
ATOM   1150  CG  GLN A 149      46.241  68.910  64.159  1.00 65.58           C  
ATOM   1151  CD  GLN A 149      45.827  67.848  65.169  1.00 65.58           C  
ATOM   1153  NE2 GLN A 149      45.237  68.291  66.311  1.00 65.58           N  
ATOM   1152  OE1 GLN A 149      46.023  66.654  64.949  1.00 65.58           O  
ATOM   1156  N   VAL A 150      49.314  69.130  61.844  1.00 36.52           N  
ATOM   1157  CA  VAL A 150      50.603  69.602  62.267  1.00 36.52           C  
ATOM   1161  C   VAL A 150      50.913  70.929  61.634  1.00 36.52           C  
ATOM   1162  O   VAL A 150      51.369  71.848  62.312  1.00 36.52           O  
ATOM   1158  CB  VAL A 150      51.709  68.660  61.887  1.00 36.52           C  
ATOM   1159  CG1 VAL A 150      53.054  69.298  62.267  1.00 36.52           C  
ATOM   1160  CG2 VAL A 150      51.446  67.302  62.560  1.00 36.52           C  
ATOM   1163  N   LEU A 151      50.686  71.060  60.312  1.00 50.83           N  
ATOM   1164  CA  LEU A 151      51.014  72.265  59.597  1.00 50.83           C  
ATOM   1169  C   LEU A 151      50.141  73.398  60.043  1.00 50.83           C  
ATOM   1170  O   LEU A 151      50.614  74.514  60.256  1.00 50.83           O  
ATOM   1165  CB  LEU A 151      50.839  72.095  58.078  1.00 50.83           C  
ATOM   1166  CG  LEU A 151      51.176  73.352  57.253  1.00 50.83           C  
ATOM   1167  CD1 LEU A 151      52.663  73.721  57.379  1.00 50.83           C  
ATOM   1168  CD2 LEU A 151      50.726  73.189  55.790  1.00 50.83           C  
ATOM   1171  N   VAL A 152      48.833  73.127  60.196  1.00100.59           N  
ATOM   1172  CA  VAL A 152      47.866  74.130  60.542  1.00100.59           C  
ATOM   1176  C   VAL A 152      48.125  74.653  61.921  1.00100.59           C  
ATOM   1177  O   VAL A 152      47.983  75.850  62.166  1.00100.59           O  
ATOM   1173  CB  VAL A 152      46.458  73.606  60.474  1.00100.59           C  
ATOM   1174  CG1 VAL A 152      46.231  72.606  61.620  1.00100.59           C  
ATOM   1175  CG2 VAL A 152      45.493  74.801  60.457  1.00100.59           C  
ATOM   1178  N   ASN A 153      48.481  73.770  62.874  1.00 44.68           N  
ATOM   1179  CA  ASN A 153      48.718  74.215  64.220  1.00 44.68           C  
ATOM   1184  C   ASN A 153      49.925  75.102  64.245  1.00 44.68           C  
ATOM   1185  O   ASN A 153      49.923  76.147  64.891  1.00 44.68           O  
ATOM   1180  CB  ASN A 153      48.993  73.062  65.196  1.00 44.68           C  
ATOM   1181  CG  ASN A 153      47.712  72.261  65.357  1.00 44.68           C  
ATOM   1183  ND2 ASN A 153      47.863  70.912  65.417  1.00 44.68           N  
ATOM   1182  OD1 ASN A 153      46.613  72.808  65.424  1.00 44.68           O  
ATOM   1186  N   ALA A 154      50.998  74.695  63.543  1.00 43.12           N  
ATOM   1187  CA  ALA A 154      52.234  75.430  63.553  1.00 43.12           C  
ATOM   1189  C   ALA A 154      52.079  76.777  62.910  1.00 43.12           C  
ATOM   1190  O   ALA A 154      52.698  77.746  63.345  1.00 43.12           O  
ATOM   1188  CB  ALA A 154      53.364  74.699  62.808  1.00 43.12           C  
ATOM   1191  N   SER A 155      51.305  76.847  61.809  1.00 58.47           N  
ATOM   1192  CA  SER A 155      51.129  78.046  61.030  1.00 58.47           C  
ATOM   1195  C   SER A 155      50.131  79.018  61.599  1.00 58.47           C  
ATOM   1196  O   SER A 155      50.166  80.198  61.252  1.00 58.47           O  
ATOM   1193  CB  SER A 155      50.677  77.747  59.590  1.00 58.47           C  
ATOM   1194  OG  SER A 155      49.369  77.194  59.595  1.00 58.47           O  
ATOM   1197  N   GLY A 156      49.222  78.570  62.486  1.00 37.91           N  
ATOM   1198  CA  GLY A 156      48.126  79.413  62.892  1.00 37.91           C  
ATOM   1199  C   GLY A 156      48.483  80.327  64.021  1.00 37.91           C  
ATOM   1200  O   GLY A 156      49.646  80.646  64.262  1.00 37.91           O  
ATOM   1201  N   ILE A 157      47.426  80.782  64.728  1.00107.89           N  
ATOM   1202  CA  ILE A 157      47.455  81.707  65.828  1.00107.89           C  
ATOM   1207  C   ILE A 157      48.218  81.118  66.968  1.00107.89           C  
ATOM   1208  O   ILE A 157      48.828  81.836  67.760  1.00107.89           O  
ATOM   1203  CB  ILE A 157      46.087  82.107  66.309  1.00107.89           C  
ATOM   1204  CG1 ILE A 157      45.279  80.893  66.806  1.00107.89           C  
ATOM   1205  CG2 ILE A 157      45.406  82.884  65.171  1.00107.89           C  
ATOM   1206  CD1 ILE A 157      44.938  79.879  65.713  1.00107.89           C  
ATOM   1209  N   SER A 158      48.143  79.789  67.114  1.00122.77           N  
ATOM   1210  CA  SER A 158      48.831  79.077  68.147  1.00122.77           C  
ATOM   1213  C   SER A 158      50.306  79.088  67.874  1.00122.77           C  
ATOM   1214  O   SER A 158      51.080  78.575  68.685  1.00122.77           O  
ATOM   1211  CB  SER A 158      48.387  77.611  68.251  1.00122.77           C  
ATOM   1212  OG  SER A 158      49.104  76.963  69.290  1.00122.77           O  
ATOM   1215  N   GLY A 159      50.776  79.729  66.780  1.00178.50           N  
ATOM   1216  CA  GLY A 159      52.199  79.630  66.626  1.00178.50           C  
ATOM   1217  C   GLY A 159      52.734  80.636  65.646  1.00178.50           C  
ATOM   1218  O   GLY A 159      53.177  81.694  66.086  1.00178.50           O  
ATOM   1219  N   MET A 160      52.672  80.420  64.323  1.00 74.35           N  
ATOM   1220  CA  MET A 160      53.345  81.344  63.441  1.00 74.35           C  
ATOM   1225  C   MET A 160      52.764  82.729  63.498  1.00 74.35           C  
ATOM   1226  O   MET A 160      53.502  83.713  63.557  1.00 74.35           O  
ATOM   1221  CB  MET A 160      53.306  80.888  61.975  1.00 74.35           C  
ATOM   1222  CG  MET A 160      54.019  81.854  61.028  1.00 74.35           C  
ATOM   1223  SD  MET A 160      54.137  81.258  59.321  1.00 74.35           S  
ATOM   1224  CE  MET A 160      55.556  80.171  59.631  1.00 74.35           C  
ATOM   1227  N   VAL A 161      51.423  82.840  63.492  1.00 33.99           N  
ATOM   1228  CA  VAL A 161      50.763  84.115  63.433  1.00 33.99           C  
ATOM   1232  C   VAL A 161      51.091  84.926  64.647  1.00 33.99           C  
ATOM   1233  O   VAL A 161      51.377  86.118  64.544  1.00 33.99           O  
ATOM   1229  CB  VAL A 161      49.270  83.982  63.361  1.00 33.99           C  
ATOM   1230  CG1 VAL A 161      48.647  85.388  63.413  1.00 33.99           C  
ATOM   1231  CG2 VAL A 161      48.914  83.188  62.091  1.00 33.99           C  
ATOM   1234  N   SER A 162      51.036  84.301  65.838  1.00 72.97           N  
ATOM   1235  CA  SER A 162      51.330  84.997  67.058  1.00 72.97           C  
ATOM   1238  C   SER A 162      52.788  85.328  67.077  1.00 72.97           C  
ATOM   1239  O   SER A 162      53.192  86.375  67.585  1.00 72.97           O  
ATOM   1236  CB  SER A 162      51.008  84.168  68.315  1.00 72.97           C  
ATOM   1237  OG  SER A 162      51.777  82.973  68.335  1.00 72.97           O  
ATOM   1240  N   GLY A 163      53.624  84.441  66.503  1.00 27.38           N  
ATOM   1241  CA  GLY A 163      55.042  84.646  66.529  1.00 27.38           C  
ATOM   1242  C   GLY A 163      55.387  85.908  65.800  1.00 27.38           C  
ATOM   1243  O   GLY A 163      56.226  86.678  66.264  1.00 27.38           O  
ATOM   1244  N   GLN A 164      54.772  86.136  64.621  1.00 50.97           N  
ATOM   1245  CA  GLN A 164      55.049  87.304  63.826  1.00 50.97           C  
ATOM   1251  C   GLN A 164      54.526  88.541  64.495  1.00 50.97           C  
ATOM   1252  O   GLN A 164      55.188  89.578  64.500  1.00 50.97           O  
ATOM   1246  CB  GLN A 164      54.433  87.229  62.417  1.00 50.97           C  
ATOM   1247  CG  GLN A 164      54.652  88.486  61.569  1.00 50.97           C  
ATOM   1248  CD  GLN A 164      56.144  88.676  61.329  1.00 50.97           C  
ATOM   1250  NE2 GLN A 164      56.495  89.655  60.453  1.00 50.97           N  
ATOM   1249  OE1 GLN A 164      56.976  87.980  61.909  1.00 50.97           O  
ATOM   1253  N   SER A 165      53.315  88.462  65.079  1.00 33.69           N  
ATOM   1254  CA  SER A 165      52.701  89.602  65.699  1.00 33.69           C  
ATOM   1257  C   SER A 165      53.554  90.059  66.839  1.00 33.69           C  
ATOM   1258  O   SER A 165      53.812  91.252  66.994  1.00 33.69           O  
ATOM   1255  CB  SER A 165      51.307  89.285  66.267  1.00 33.69           C  
ATOM   1256  OG  SER A 165      50.747  90.444  66.870  1.00 33.69           O  
ATOM   1259  N   LEU A 166      54.016  89.105  67.664  1.00133.52           N  
ATOM   1260  CA  LEU A 166      54.803  89.397  68.829  1.00133.52           C  
ATOM   1265  C   LEU A 166      56.119  89.940  68.367  1.00133.52           C  
ATOM   1266  O   LEU A 166      56.703  90.816  69.001  1.00133.52           O  
ATOM   1261  CB  LEU A 166      55.055  88.127  69.666  1.00133.52           C  
ATOM   1262  CG  LEU A 166      55.563  88.389  71.096  1.00133.52           C  
ATOM   1263  CD1 LEU A 166      56.929  89.081  71.108  1.00133.52           C  
ATOM   1264  CD2 LEU A 166      54.505  89.136  71.923  1.00133.52           C  
ATOM   1267  N   ASP A 167      56.629  89.408  67.241  1.00 71.00           N  
ATOM   1268  CA  ASP A 167      57.901  89.822  66.729  1.00 71.00           C  
ATOM   1273  C   ASP A 167      57.839  91.274  66.360  1.00 71.00           C  
ATOM   1274  O   ASP A 167      58.770  92.030  66.627  1.00 71.00           O  
ATOM   1269  CB  ASP A 167      58.327  89.004  65.497  1.00 71.00           C  
ATOM   1270  CG  ASP A 167      59.798  89.280  65.232  1.00 71.00           C  
ATOM   1271  OD1 ASP A 167      60.118  90.410  64.781  1.00 71.00           O  
ATOM   1272  OD2 ASP A 167      60.622  88.354  65.469  1.00 71.00           O1-
ATOM   1275  N   LEU A 168      56.747  91.709  65.706  1.00 58.42           N  
ATOM   1276  CA  LEU A 168      56.644  93.084  65.311  1.00 58.42           C  
ATOM   1281  C   LEU A 168      56.465  93.994  66.495  1.00 58.42           C  
ATOM   1282  O   LEU A 168      57.154  95.006  66.609  1.00 58.42           O  
ATOM   1277  CB  LEU A 168      55.479  93.315  64.335  1.00 58.42           C  
ATOM   1278  CG  LEU A 168      55.667  92.570  62.998  1.00 58.42           C  
ATOM   1279  CD1 LEU A 168      54.492  92.817  62.040  1.00 58.42           C  
ATOM   1280  CD2 LEU A 168      57.024  92.903  62.360  1.00 58.42           C  
ATOM   1283  N   SER A 169      55.529  93.660  67.408  1.00 56.90           N  
ATOM   1284  CA  SER A 169      55.197  94.530  68.507  1.00 56.90           C  
ATOM   1287  C   SER A 169      56.271  94.630  69.558  1.00 56.90           C  
ATOM   1288  O   SER A 169      56.728  95.728  69.873  1.00 56.90           O  
ATOM   1285  CB  SER A 169      53.893  94.122  69.214  1.00 56.90           C  
ATOM   1286  OG  SER A 169      54.047  92.858  69.844  1.00 56.90           O  
ATOM   1289  N   GLU A 170      56.677  93.482  70.141  1.00113.25           N  
ATOM   1290  CA  GLU A 170      57.567  93.408  71.274  1.00113.25           C  
ATOM   1296  C   GLU A 170      59.000  93.744  70.975  1.00113.25           C  
ATOM   1297  O   GLU A 170      59.674  94.390  71.776  1.00113.25           O  
ATOM   1291  CB  GLU A 170      57.560  92.017  71.924  1.00113.25           C  
ATOM   1292  CG  GLU A 170      56.178  91.612  72.437  1.00113.25           C  
ATOM   1293  CD  GLU A 170      55.641  92.731  73.321  1.00113.25           C  
ATOM   1294  OE1 GLU A 170      55.310  93.819  72.778  1.00113.25           O  
ATOM   1295  OE2 GLU A 170      55.548  92.510  74.559  1.00113.25           O1-
ATOM   1298  N   LEU A 171      59.501  93.322  69.807  1.00162.24           N  
ATOM   1299  CA  LEU A 171      60.894  93.395  69.473  1.00162.24           C  
ATOM   1304  C   LEU A 171      61.329  94.826  69.433  1.00162.24           C  
ATOM   1305  O   LEU A 171      62.497  95.126  69.661  1.00162.24           O  
ATOM   1300  CB  LEU A 171      61.177  92.714  68.123  1.00162.24           C  
ATOM   1301  CG  LEU A 171      62.653  92.357  67.906  1.00162.24           C  
ATOM   1302  CD1 LEU A 171      63.131  91.403  69.016  1.00162.24           C  
ATOM   1303  CD2 LEU A 171      62.877  91.759  66.508  1.00162.24           C  
ATOM   1306  N   ALA A 172      60.399  95.753  69.140  1.00 34.49           N  
ATOM   1307  CA  ALA A 172      60.752  97.139  69.028  1.00 34.49           C  
ATOM   1309  C   ALA A 172      61.371  97.588  70.319  1.00 34.49           C  
ATOM   1310  O   ALA A 172      62.364  98.315  70.308  1.00 34.49           O  
ATOM   1308  CB  ALA A 172      59.535  98.041  68.761  1.00 34.49           C  
ATOM   1311  N   LYS A 173      60.806  97.164  71.469  1.00 85.87           N  
ATOM   1312  CA  LYS A 173      61.328  97.548  72.754  1.00 85.87           C  
ATOM   1318  C   LYS A 173      62.578  96.764  73.035  1.00 85.87           C  
ATOM   1319  O   LYS A 173      62.750  95.648  72.551  1.00 85.87           O  
ATOM   1313  CB  LYS A 173      60.336  97.317  73.908  1.00 85.87           C  
ATOM   1314  CG  LYS A 173      59.916  95.856  74.080  1.00 85.87           C  
ATOM   1315  CD  LYS A 173      59.103  95.589  75.347  1.00 85.87           C  
ATOM   1316  CE  LYS A 173      58.658  94.133  75.494  1.00 85.87           C  
ATOM   1317  NZ  LYS A 173      57.712  94.009  76.623  1.00 85.87           N1+
ATOM   1320  N   SER A 174      63.520  97.394  73.769  1.00100.41           N  
ATOM   1321  CA  SER A 174      64.781  96.829  74.167  1.00100.41           C  
ATOM   1324  C   SER A 174      64.653  96.022  75.429  1.00100.41           C  
ATOM   1325  O   SER A 174      65.632  95.439  75.891  1.00100.41           O  
ATOM   1322  CB  SER A 174      65.844  97.907  74.428  1.00100.41           C  
ATOM   1323  OG  SER A 174      67.066  97.297  74.815  1.00100.41           O  
ATOM   1326  N   SER A 175      63.464  96.011  76.055  1.00 56.54           N  
ATOM   1327  CA  SER A 175      63.235  95.383  77.332  1.00 56.54           C  
ATOM   1330  C   SER A 175      63.198  93.879  77.252  1.00 56.54           C  
ATOM   1331  O   SER A 175      63.228  93.212  78.286  1.00 56.54           O  
ATOM   1328  CB  SER A 175      61.909  95.833  77.975  1.00 56.54           C  
ATOM   1329  OG  SER A 175      61.933  97.235  78.201  1.00 56.54           O  
ATOM   1332  N   VAL A 176      63.141  93.298  76.039  1.00 56.18           N  
ATOM   1333  CA  VAL A 176      62.926  91.882  75.877  1.00 56.18           C  
ATOM   1337  C   VAL A 176      64.046  91.064  76.453  1.00 56.18           C  
ATOM   1338  O   VAL A 176      65.227  91.350  76.259  1.00 56.18           O  
ATOM   1334  CB  VAL A 176      62.752  91.483  74.437  1.00 56.18           C  
ATOM   1335  CG1 VAL A 176      62.577  89.959  74.348  1.00 56.18           C  
ATOM   1336  CG2 VAL A 176      61.572  92.282  73.855  1.00 56.18           C  
ATOM   1339  N   THR A 177      63.658  89.988  77.172  1.00 44.17           N  
ATOM   1340  CA  THR A 177      64.538  89.065  77.830  1.00 44.17           C  
ATOM   1344  C   THR A 177      64.958  88.026  76.839  1.00 44.17           C  
ATOM   1345  O   THR A 177      64.430  87.949  75.732  1.00 44.17           O  
ATOM   1341  CB  THR A 177      63.858  88.342  78.958  1.00 44.17           C  
ATOM   1343  CG2 THR A 177      63.361  89.375  79.982  1.00 44.17           C  
ATOM   1342  OG1 THR A 177      62.758  87.593  78.460  1.00 44.17           O  
ATOM   1346  N   GLU A 178      65.959  87.210  77.222  1.00 39.30           N  
ATOM   1347  CA  GLU A 178      66.457  86.151  76.395  1.00 39.30           C  
ATOM   1353  C   GLU A 178      65.369  85.137  76.228  1.00 39.30           C  
ATOM   1354  O   GLU A 178      65.186  84.572  75.151  1.00 39.30           O  
ATOM   1348  CB  GLU A 178      67.657  85.431  77.034  1.00 39.30           C  
ATOM   1349  CG  GLU A 178      68.238  84.307  76.175  1.00 39.30           C  
ATOM   1350  CD  GLU A 178      69.378  83.665  76.954  1.00 39.30           C  
ATOM   1351  OE1 GLU A 178      70.249  84.421  77.464  1.00 39.30           O  
ATOM   1352  OE2 GLU A 178      69.388  82.409  77.057  1.00 39.30           O1-
ATOM   1355  N   GLU A 179      64.614  84.885  77.314  1.00 43.84           N  
ATOM   1356  CA  GLU A 179      63.594  83.874  77.307  1.00 43.84           C  
ATOM   1362  C   GLU A 179      62.499  84.230  76.345  1.00 43.84           C  
ATOM   1363  O   GLU A 179      62.038  83.384  75.580  1.00 43.84           O  
ATOM   1357  CB  GLU A 179      62.978  83.665  78.703  1.00 43.84           C  
ATOM   1358  CG  GLU A 179      62.075  82.433  78.813  1.00 43.84           C  
ATOM   1359  CD  GLU A 179      61.802  82.190  80.292  1.00 43.84           C  
ATOM   1360  OE1 GLU A 179      62.791  82.040  81.057  1.00 43.84           O  
ATOM   1361  OE2 GLU A 179      60.602  82.156  80.681  1.00 43.84           O1-
ATOM   1364  N   GLN A 180      62.066  85.503  76.351  1.00 92.12           N  
ATOM   1365  CA  GLN A 180      60.977  85.971  75.534  1.00 92.12           C  
ATOM   1371  C   GLN A 180      61.370  85.895  74.091  1.00 92.12           C  
ATOM   1372  O   GLN A 180      60.571  85.519  73.232  1.00 92.12           O  
ATOM   1366  CB  GLN A 180      60.635  87.424  75.884  1.00 92.12           C  
ATOM   1367  CG  GLN A 180      59.297  87.922  75.353  1.00 92.12           C  
ATOM   1368  CD  GLN A 180      59.051  89.257  76.037  1.00 92.12           C  
ATOM   1370  NE2 GLN A 180      58.414  90.208  75.304  1.00 92.12           N  
ATOM   1369  OE1 GLN A 180      59.424  89.450  77.193  1.00 92.12           O  
ATOM   1373  N   LEU A 181      62.632  86.253  73.796  1.00 48.61           N  
ATOM   1374  CA  LEU A 181      63.147  86.273  72.459  1.00 48.61           C  
ATOM   1379  C   LEU A 181      63.130  84.874  71.931  1.00 48.61           C  
ATOM   1380  O   LEU A 181      62.827  84.636  70.764  1.00 48.61           O  
ATOM   1375  CB  LEU A 181      64.594  86.800  72.417  1.00 48.61           C  
ATOM   1376  CG  LEU A 181      65.178  86.936  71.001  1.00 48.61           C  
ATOM   1377  CD1 LEU A 181      64.388  87.963  70.173  1.00 48.61           C  
ATOM   1378  CD2 LEU A 181      66.682  87.255  71.050  1.00 48.61           C  
ATOM   1381  N   ARG A 182      63.474  83.902  72.792  1.00129.32           N  
ATOM   1382  CA  ARG A 182      63.505  82.527  72.393  1.00129.32           C  
ATOM   1390  C   ARG A 182      62.116  82.068  72.056  1.00129.32           C  
ATOM   1391  O   ARG A 182      61.927  81.308  71.107  1.00129.32           O  
ATOM   1383  CB  ARG A 182      64.113  81.626  73.482  1.00129.32           C  
ATOM   1384  CG  ARG A 182      65.604  81.921  73.697  1.00129.32           C  
ATOM   1385  CD  ARG A 182      66.230  81.240  74.917  1.00129.32           C  
ATOM   1386  NE  ARG A 182      66.471  79.809  74.580  1.00129.32           N  
ATOM   1387  CZ  ARG A 182      67.634  79.414  73.981  1.00129.32           C  
ATOM   1388  NH1 ARG A 182      68.596  80.327  73.660  1.00129.32           N1+
ATOM   1389  NH2 ARG A 182      67.837  78.094  73.698  1.00129.32           N  
ATOM   1392  N   GLU A 183      61.103  82.506  72.832  1.00 84.55           N  
ATOM   1393  CA  GLU A 183      59.742  82.095  72.602  1.00 84.55           C  
ATOM   1399  C   GLU A 183      59.208  82.653  71.314  1.00 84.55           C  
ATOM   1400  O   GLU A 183      58.517  81.953  70.573  1.00 84.55           O  
ATOM   1394  CB  GLU A 183      58.781  82.514  73.727  1.00 84.55           C  
ATOM   1395  CG  GLU A 183      57.337  82.076  73.470  1.00 84.55           C  
ATOM   1396  CD  GLU A 183      57.280  80.553  73.466  1.00 84.55           C  
ATOM   1397  OE1 GLU A 183      58.256  79.917  73.944  1.00 84.55           O  
ATOM   1398  OE2 GLU A 183      56.252  80.008  72.982  1.00 84.55           O1-
ATOM   1401  N   ILE A 184      59.517  83.930  71.005  1.00120.89           N  
ATOM   1402  CA  ILE A 184      58.972  84.557  69.831  1.00120.89           C  
ATOM   1407  C   ILE A 184      59.435  83.834  68.605  1.00120.89           C  
ATOM   1408  O   ILE A 184      58.642  83.570  67.702  1.00120.89           O  
ATOM   1403  CB  ILE A 184      59.351  86.013  69.699  1.00120.89           C  
ATOM   1404  CG1 ILE A 184      60.867  86.213  69.588  1.00120.89           C  
ATOM   1405  CG2 ILE A 184      58.746  86.775  70.878  1.00120.89           C  
ATOM   1406  CD1 ILE A 184      61.247  87.679  69.368  1.00120.89           C  
ATOM   1409  N   HIS A 185      60.735  83.493  68.541  1.00 64.78           N  
ATOM   1410  CA  HIS A 185      61.291  82.824  67.398  1.00 64.78           C  
ATOM   1417  C   HIS A 185      60.751  81.431  67.277  1.00 64.78           C  
ATOM   1418  O   HIS A 185      60.614  80.911  66.170  1.00 64.78           O  
ATOM   1413  CB  HIS A 185      62.825  82.773  67.410  1.00 64.78           C  
ATOM   1412  CG  HIS A 185      63.415  84.136  67.198  1.00 64.78           C  
ATOM   1415  CD2 HIS A 185      64.068  84.964  68.059  1.00 64.78           C  
ATOM   1411  ND1 HIS A 185      63.365  84.808  65.997  1.00 64.78           N  
ATOM   1416  CE1 HIS A 185      63.984  86.000  66.188  1.00 64.78           C  
ATOM   1414  NE2 HIS A 185      64.427  86.140  67.424  1.00 64.78           N  
ATOM   1419  N   LEU A 186      60.467  80.767  68.415  1.00102.37           N  
ATOM   1420  CA  LEU A 186      59.937  79.432  68.379  1.00102.37           C  
ATOM   1425  C   LEU A 186      58.609  79.488  67.694  1.00102.37           C  
ATOM   1426  O   LEU A 186      58.303  78.666  66.832  1.00102.37           O  
ATOM   1421  CB  LEU A 186      59.710  78.866  69.802  1.00102.37           C  
ATOM   1422  CG  LEU A 186      59.143  77.427  69.900  1.00102.37           C  
ATOM   1423  CD1 LEU A 186      57.681  77.309  69.434  1.00102.37           C  
ATOM   1424  CD2 LEU A 186      60.075  76.424  69.210  1.00102.37           C  
ATOM   1427  N   LEU A 187      57.772  80.470  68.074  1.00 60.00           N  
ATOM   1428  CA  LEU A 187      56.460  80.568  67.508  1.00 60.00           C  
ATOM   1433  C   LEU A 187      56.539  80.922  66.052  1.00 60.00           C  
ATOM   1434  O   LEU A 187      55.816  80.355  65.235  1.00 60.00           O  
ATOM   1429  CB  LEU A 187      55.603  81.642  68.197  1.00 60.00           C  
ATOM   1430  CG  LEU A 187      55.286  81.320  69.670  1.00 60.00           C  
ATOM   1431  CD1 LEU A 187      54.425  82.422  70.310  1.00 60.00           C  
ATOM   1432  CD2 LEU A 187      54.667  79.921  69.810  1.00 60.00           C  
ATOM   1435  N   LYS A 188      57.394  81.901  65.695  1.00 83.46           N  
ATOM   1436  CA  LYS A 188      57.447  82.361  64.335  1.00 83.46           C  
ATOM   1442  C   LYS A 188      57.975  81.310  63.392  1.00 83.46           C  
ATOM   1443  O   LYS A 188      57.266  80.871  62.489  1.00 83.46           O  
ATOM   1437  CB  LYS A 188      58.362  83.595  64.216  1.00 83.46           C  
ATOM   1438  CG  LYS A 188      58.436  84.237  62.831  1.00 83.46           C  
ATOM   1439  CD  LYS A 188      59.084  85.626  62.861  1.00 83.46           C  
ATOM   1440  CE  LYS A 188      59.186  86.299  61.493  1.00 83.46           C  
ATOM   1441  NZ  LYS A 188      59.795  87.642  61.633  1.00 83.46           N1+
ATOM   1444  N   THR A 189      59.276  80.964  63.523  1.00 92.31           N  
ATOM   1445  CA  THR A 189      59.945  79.982  62.701  1.00 92.31           C  
ATOM   1449  C   THR A 189      60.033  78.581  63.251  1.00 92.31           C  
ATOM   1450  O   THR A 189      59.980  77.608  62.500  1.00 92.31           O  
ATOM   1446  CB  THR A 189      61.347  80.387  62.361  1.00 92.31           C  
ATOM   1448  CG2 THR A 189      61.304  81.733  61.620  1.00 92.31           C  
ATOM   1447  OG1 THR A 189      62.123  80.502  63.545  1.00 92.31           O  
ATOM   1451  N   GLY A 190      60.200  78.443  64.582  1.00 41.93           N  
ATOM   1452  CA  GLY A 190      60.576  77.184  65.175  1.00 41.93           C  
ATOM   1453  C   GLY A 190      59.586  76.097  64.910  1.00 41.93           C  
ATOM   1454  O   GLY A 190      59.962  74.965  64.608  1.00 41.93           O  
ATOM   1455  N   LYS A 191      58.294  76.417  65.040  1.00 87.51           N  
ATOM   1456  CA  LYS A 191      57.224  75.473  64.923  1.00 87.51           C  
ATOM   1462  C   LYS A 191      57.136  74.951  63.518  1.00 87.51           C  
ATOM   1463  O   LYS A 191      56.844  73.775  63.308  1.00 87.51           O  
ATOM   1457  CB  LYS A 191      55.892  76.142  65.294  1.00 87.51           C  
ATOM   1458  CG  LYS A 191      54.830  75.188  65.827  1.00 87.51           C  
ATOM   1459  CD  LYS A 191      53.724  75.931  66.579  1.00 87.51           C  
ATOM   1460  CE  LYS A 191      52.851  75.036  67.457  1.00 87.51           C  
ATOM   1461  NZ  LYS A 191      51.891  75.869  68.217  1.00 87.51           N1+
ATOM   1464  N   LEU A 192      57.347  75.825  62.515  1.00 55.67           N  
ATOM   1465  CA  LEU A 192      57.236  75.435  61.135  1.00 55.67           C  
ATOM   1470  C   LEU A 192      58.350  74.497  60.771  1.00 55.67           C  
ATOM   1471  O   LEU A 192      58.136  73.506  60.073  1.00 55.67           O  
ATOM   1466  CB  LEU A 192      57.288  76.632  60.172  1.00 55.67           C  
ATOM   1467  CG  LEU A 192      57.089  76.235  58.699  1.00 55.67           C  
ATOM   1468  CD1 LEU A 192      55.701  75.614  58.476  1.00 55.67           C  
ATOM   1469  CD2 LEU A 192      57.360  77.421  57.762  1.00 55.67           C  
ATOM   1472  N   ILE A 193      59.578  74.792  61.238  1.00 97.00           N  
ATOM   1473  CA  ILE A 193      60.732  73.979  60.966  1.00 97.00           C  
ATOM   1478  C   ILE A 193      60.507  72.634  61.581  1.00 97.00           C  
ATOM   1479  O   ILE A 193      60.860  71.604  61.009  1.00 97.00           O  
ATOM   1474  CB  ILE A 193      61.992  74.532  61.569  1.00 97.00           C  
ATOM   1475  CG1 ILE A 193      62.359  75.886  60.938  1.00 97.00           C  
ATOM   1476  CG2 ILE A 193      63.089  73.466  61.420  1.00 97.00           C  
ATOM   1477  CD1 ILE A 193      62.695  75.798  59.451  1.00 97.00           C  
ATOM   1480  N   LEU A 194      59.917  72.626  62.788  1.00112.94           N  
ATOM   1481  CA  LEU A 194      59.670  71.436  63.550  1.00112.94           C  
ATOM   1486  C   LEU A 194      58.671  70.600  62.792  1.00112.94           C  
ATOM   1487  O   LEU A 194      58.719  69.371  62.824  1.00112.94           O  
ATOM   1482  CB  LEU A 194      59.103  71.764  64.944  1.00112.94           C  
ATOM   1483  CG  LEU A 194      59.270  70.644  65.989  1.00112.94           C  
ATOM   1484  CD1 LEU A 194      58.583  69.344  65.573  1.00112.94           C  
ATOM   1485  CD2 LEU A 194      60.753  70.446  66.348  1.00112.94           C  
ATOM   1488  N   ALA A 195      57.744  71.265  62.073  1.00 50.63           N  
ATOM   1489  CA  ALA A 195      56.678  70.648  61.330  1.00 50.63           C  
ATOM   1491  C   ALA A 195      57.241  69.734  60.278  1.00 50.63           C  
ATOM   1492  O   ALA A 195      56.615  68.734  59.925  1.00 50.63           O  
ATOM   1490  CB  ALA A 195      55.780  71.673  60.614  1.00 50.63           C  
ATOM   1493  N   CYS A 196      58.419  70.064  59.714  1.00 41.18           N  
ATOM   1494  CA  CYS A 196      58.983  69.247  58.674  1.00 41.18           C  
ATOM   1497  C   CYS A 196      59.172  67.856  59.197  1.00 41.18           C  
ATOM   1498  O   CYS A 196      58.864  66.882  58.512  1.00 41.18           O  
ATOM   1495  CB  CYS A 196      60.361  69.738  58.201  1.00 41.18           C  
ATOM   1496  SG  CYS A 196      60.282  71.362  57.391  1.00 41.18           S  
ATOM   1499  N   PHE A 197      59.725  67.731  60.415  1.00 60.25           N  
ATOM   1500  CA  PHE A 197      59.957  66.458  61.036  1.00 60.25           C  
ATOM   1508  C   PHE A 197      58.659  65.832  61.467  1.00 60.25           C  
ATOM   1509  O   PHE A 197      58.461  64.628  61.309  1.00 60.25           O  
ATOM   1501  CB  PHE A 197      60.877  66.580  62.261  1.00 60.25           C  
ATOM   1502  CG  PHE A 197      62.186  67.064  61.738  1.00 60.25           C  
ATOM   1503  CD1 PHE A 197      63.121  66.182  61.244  1.00 60.25           C  
ATOM   1504  CD2 PHE A 197      62.476  68.410  61.736  1.00 60.25           C  
ATOM   1505  CE1 PHE A 197      64.326  66.634  60.758  1.00 60.25           C  
ATOM   1506  CE2 PHE A 197      63.679  68.867  61.249  1.00 60.25           C  
ATOM   1507  CZ  PHE A 197      64.608  67.979  60.762  1.00 60.25           C  
ATOM   1510  N   GLU A 198      57.741  66.637  62.043  1.00 86.57           N  
ATOM   1511  CA  GLU A 198      56.507  66.133  62.590  1.00 86.57           C  
ATOM   1517  C   GLU A 198      55.599  65.585  61.528  1.00 86.57           C  
ATOM   1518  O   GLU A 198      54.967  64.549  61.729  1.00 86.57           O  
ATOM   1512  CB  GLU A 198      55.693  67.191  63.353  1.00 86.57           C  
ATOM   1513  CG  GLU A 198      56.355  67.663  64.646  1.00 86.57           C  
ATOM   1514  CD  GLU A 198      56.486  66.480  65.597  1.00 86.57           C  
ATOM   1515  OE1 GLU A 198      55.440  65.886  65.963  1.00 86.57           O  
ATOM   1516  OE2 GLU A 198      57.648  66.155  65.969  1.00 86.57           O1-
ATOM   1519  N   MET A 199      55.480  66.270  60.376  1.00 45.80           N  
ATOM   1520  CA  MET A 199      54.600  65.800  59.342  1.00 45.80           C  
ATOM   1525  C   MET A 199      55.127  64.501  58.814  1.00 45.80           C  
ATOM   1526  O   MET A 199      54.358  63.609  58.458  1.00 45.80           O  
ATOM   1521  CB  MET A 199      54.428  66.789  58.174  1.00 45.80           C  
ATOM   1522  CG  MET A 199      53.651  68.047  58.576  1.00 45.80           C  
ATOM   1523  SD  MET A 199      53.251  69.180  57.212  1.00 45.80           S  
ATOM   1524  CE  MET A 199      54.969  69.688  56.951  1.00 45.80           C  
ATOM   1527  N   VAL A 200      56.464  64.375  58.736  1.00 44.50           N  
ATOM   1528  CA  VAL A 200      57.108  63.186  58.260  1.00 44.50           C  
ATOM   1532  C   VAL A 200      56.788  62.044  59.189  1.00 44.50           C  
ATOM   1533  O   VAL A 200      56.529  60.929  58.743  1.00 44.50           O  
ATOM   1529  CB  VAL A 200      58.598  63.363  58.182  1.00 44.50           C  
ATOM   1530  CG1 VAL A 200      59.244  62.029  57.792  1.00 44.50           C  
ATOM   1531  CG2 VAL A 200      58.893  64.487  57.177  1.00 44.50           C  
ATOM   1534  N   LEU A 201      56.788  62.302  60.513  1.00 62.25           N  
ATOM   1535  CA  LEU A 201      56.528  61.314  61.531  1.00 62.25           C  
ATOM   1540  C   LEU A 201      55.118  60.805  61.454  1.00 62.25           C  
ATOM   1541  O   LEU A 201      54.858  59.629  61.725  1.00 62.25           O  
ATOM   1536  CB  LEU A 201      56.752  61.848  62.956  1.00 62.25           C  
ATOM   1537  CG  LEU A 201      58.237  62.087  63.283  1.00 62.25           C  
ATOM   1538  CD1 LEU A 201      58.419  62.620  64.712  1.00 62.25           C  
ATOM   1539  CD2 LEU A 201      59.064  60.819  63.022  1.00 62.25           C  
ATOM   1542  N   ALA A 202      54.172  61.680  61.087  1.00 65.24           N  
ATOM   1543  CA  ALA A 202      52.758  61.414  61.021  1.00 65.24           C  
ATOM   1545  C   ALA A 202      52.466  60.345  60.010  1.00 65.24           C  
ATOM   1546  O   ALA A 202      51.394  59.742  60.042  1.00 65.24           O  
ATOM   1544  CB  ALA A 202      51.934  62.656  60.641  1.00 65.24           C  
ATOM   1547  N   ALA A 203      53.370  60.173  59.024  1.00 60.80           N  
ATOM   1548  CA  ALA A 203      53.254  59.219  57.952  1.00 60.80           C  
ATOM   1550  C   ALA A 203      53.246  57.792  58.447  1.00 60.80           C  
ATOM   1551  O   ALA A 203      52.631  56.938  57.809  1.00 60.80           O  
ATOM   1549  CB  ALA A 203      54.393  59.339  56.925  1.00 60.80           C  
ATOM   1552  N   GLN A 204      53.967  57.456  59.542  1.00108.97           N  
ATOM   1553  CA  GLN A 204      53.999  56.074  59.974  1.00108.97           C  
ATOM   1559  C   GLN A 204      53.137  55.847  61.183  1.00108.97           C  
ATOM   1560  O   GLN A 204      52.940  56.741  62.005  1.00108.97           O  
ATOM   1554  CB  GLN A 204      55.402  55.542  60.316  1.00108.97           C  
ATOM   1555  CG  GLN A 204      56.269  55.246  59.091  1.00108.97           C  
ATOM   1556  CD  GLN A 204      57.008  56.503  58.689  1.00108.97           C  
ATOM   1558  NE2 GLN A 204      58.361  56.455  58.811  1.00108.97           N  
ATOM   1557  OE1 GLN A 204      56.410  57.497  58.280  1.00108.97           O  
ATOM   1561  N   HIS A 205      52.537  54.635  61.272  1.00 71.10           N  
ATOM   1562  CA  HIS A 205      51.681  54.297  62.379  1.00 71.10           C  
ATOM   1569  C   HIS A 205      52.438  54.007  63.642  1.00 71.10           C  
ATOM   1570  O   HIS A 205      52.085  54.529  64.698  1.00 71.10           O  
ATOM   1565  CB  HIS A 205      50.755  53.096  62.133  1.00 71.10           C  
ATOM   1564  CG  HIS A 205      49.668  53.038  63.165  1.00 71.10           C  
ATOM   1567  CD2 HIS A 205      49.645  52.475  64.405  1.00 71.10           C  
ATOM   1563  ND1 HIS A 205      48.431  53.620  62.995  1.00 71.10           N  
ATOM   1568  CE1 HIS A 205      47.728  53.386  64.132  1.00 71.10           C  
ATOM   1566  NE2 HIS A 205      48.424  52.693  65.017  1.00 71.10           N  
ATOM   1571  N   GLU A 206      53.494  53.161  63.588  1.00 97.02           N  
ATOM   1572  CA  GLU A 206      54.145  52.824  64.825  1.00 97.02           C  
ATOM   1578  C   GLU A 206      55.572  53.257  64.757  1.00 97.02           C  
ATOM   1579  O   GLU A 206      56.463  52.454  64.472  1.00 97.02           O  
ATOM   1573  CB  GLU A 206      54.176  51.310  65.103  1.00 97.02           C  
ATOM   1574  CG  GLU A 206      52.793  50.654  65.168  1.00 97.02           C  
ATOM   1575  CD  GLU A 206      52.425  50.216  63.760  1.00 97.02           C  
ATOM   1576  OE1 GLU A 206      53.317  49.642  63.078  1.00 97.02           O  
ATOM   1577  OE2 GLU A 206      51.258  50.448  63.347  1.00 97.02           O1-
ATOM   1580  N   VAL A 207      55.837  54.542  65.055  1.00 51.65           N  
ATOM   1581  CA  VAL A 207      57.186  55.026  65.042  1.00 51.65           C  
ATOM   1585  C   VAL A 207      57.674  54.924  66.456  1.00 51.65           C  
ATOM   1586  O   VAL A 207      56.902  55.122  67.394  1.00 51.65           O  
ATOM   1582  CB  VAL A 207      57.301  56.460  64.597  1.00 51.65           C  
ATOM   1583  CG1 VAL A 207      58.778  56.883  64.618  1.00 51.65           C  
ATOM   1584  CG2 VAL A 207      56.632  56.602  63.217  1.00 51.65           C  
ATOM   1587  N   SER A 208      58.966  54.593  66.644  1.00 75.16           N  
ATOM   1588  CA  SER A 208      59.521  54.439  67.963  1.00 75.16           C  
ATOM   1591  C   SER A 208      59.699  55.793  68.585  1.00 75.16           C  
ATOM   1592  O   SER A 208      59.981  56.775  67.903  1.00 75.16           O  
ATOM   1589  CB  SER A 208      60.893  53.751  67.949  1.00 75.16           C  
ATOM   1590  OG  SER A 208      61.397  53.629  69.269  1.00 75.16           O  
ATOM   1593  N   GLU A 209      59.546  55.866  69.923  1.00 75.62           N  
ATOM   1594  CA  GLU A 209      59.675  57.103  70.644  1.00 75.62           C  
ATOM   1600  C   GLU A 209      61.084  57.594  70.572  1.00 75.62           C  
ATOM   1601  O   GLU A 209      61.319  58.801  70.563  1.00 75.62           O  
ATOM   1595  CB  GLU A 209      59.288  57.008  72.131  1.00 75.62           C  
ATOM   1596  CG  GLU A 209      57.780  57.082  72.368  1.00 75.62           C  
ATOM   1597  CD  GLU A 209      57.359  58.541  72.215  1.00 75.62           C  
ATOM   1598  OE1 GLU A 209      58.259  59.403  72.020  1.00 75.62           O  
ATOM   1599  OE2 GLU A 209      56.131  58.814  72.293  1.00 75.62           O1-
ATOM   1602  N   GLN A 210      62.067  56.676  70.551  1.00 91.32           N  
ATOM   1603  CA  GLN A 210      63.443  57.078  70.511  1.00 91.32           C  
ATOM   1609  C   GLN A 210      63.710  57.807  69.234  1.00 91.32           C  
ATOM   1610  O   GLN A 210      64.487  58.760  69.215  1.00 91.32           O  
ATOM   1604  CB  GLN A 210      64.422  55.893  70.604  1.00 91.32           C  
ATOM   1605  CG  GLN A 210      64.570  55.336  72.023  1.00 91.32           C  
ATOM   1606  CD  GLN A 210      63.192  54.964  72.548  1.00 91.32           C  
ATOM   1608  NE2 GLN A 210      62.589  53.888  71.975  1.00 91.32           N  
ATOM   1607  OE1 GLN A 210      62.663  55.616  73.446  1.00 91.32           O  
ATOM   1611  N   ILE A 211      63.114  57.348  68.119  1.00 55.85           N  
ATOM   1612  CA  ILE A 211      63.315  58.011  66.863  1.00 55.85           C  
ATOM   1617  C   ILE A 211      62.651  59.356  66.865  1.00 55.85           C  
ATOM   1618  O   ILE A 211      63.246  60.346  66.441  1.00 55.85           O  
ATOM   1613  CB  ILE A 211      62.819  57.205  65.704  1.00 55.85           C  
ATOM   1614  CG1 ILE A 211      63.659  55.920  65.613  1.00 55.85           C  
ATOM   1615  CG2 ILE A 211      62.874  58.074  64.435  1.00 55.85           C  
ATOM   1616  CD1 ILE A 211      63.138  54.904  64.608  1.00 55.85           C  
ATOM   1619  N   LYS A 212      61.407  59.437  67.375  1.00 46.78           N  
ATOM   1620  CA  LYS A 212      60.678  60.677  67.349  1.00 46.78           C  
ATOM   1626  C   LYS A 212      61.430  61.725  68.110  1.00 46.78           C  
ATOM   1627  O   LYS A 212      61.551  62.861  67.656  1.00 46.78           O  
ATOM   1621  CB  LYS A 212      59.282  60.589  67.991  1.00 46.78           C  
ATOM   1622  CG  LYS A 212      58.264  59.768  67.197  1.00 46.78           C  
ATOM   1623  CD  LYS A 212      56.967  59.518  67.969  1.00 46.78           C  
ATOM   1624  CE  LYS A 212      55.873  58.851  67.135  1.00 46.78           C  
ATOM   1625  NZ  LYS A 212      54.655  58.666  67.956  1.00 46.78           N1+
ATOM   1628  N   SER A 213      61.958  61.363  69.293  1.00 29.62           N  
ATOM   1629  CA  SER A 213      62.643  62.307  70.130  1.00 29.62           C  
ATOM   1632  C   SER A 213      63.883  62.786  69.442  1.00 29.62           C  
ATOM   1633  O   SER A 213      64.274  63.941  69.601  1.00 29.62           O  
ATOM   1630  CB  SER A 213      63.082  61.700  71.473  1.00 29.62           C  
ATOM   1631  OG  SER A 213      63.760  62.678  72.251  1.00 29.62           O  
ATOM   1634  N   ALA A 214      64.549  61.904  68.673  1.00 34.73           N  
ATOM   1635  CA  ALA A 214      65.780  62.256  68.018  1.00 34.73           C  
ATOM   1637  C   ALA A 214      65.539  63.324  66.998  1.00 34.73           C  
ATOM   1638  O   ALA A 214      66.334  64.254  66.878  1.00 34.73           O  
ATOM   1636  CB  ALA A 214      66.428  61.068  67.286  1.00 34.73           C  
ATOM   1639  N   LEU A 215      64.452  63.193  66.213  1.00 47.63           N  
ATOM   1640  CA  LEU A 215      64.133  64.143  65.183  1.00 47.63           C  
ATOM   1645  C   LEU A 215      63.778  65.460  65.804  1.00 47.63           C  
ATOM   1646  O   LEU A 215      64.260  66.510  65.382  1.00 47.63           O  
ATOM   1641  CB  LEU A 215      62.926  63.700  64.337  1.00 47.63           C  
ATOM   1642  CG  LEU A 215      63.160  62.389  63.560  1.00 47.63           C  
ATOM   1643  CD1 LEU A 215      61.922  62.003  62.734  1.00 47.63           C  
ATOM   1644  CD2 LEU A 215      64.437  62.464  62.709  1.00 47.63           C  
ATOM   1647  N   ARG A 216      62.948  65.422  66.864  1.00 99.32           N  
ATOM   1648  CA  ARG A 216      62.450  66.607  67.501  1.00 99.32           C  
ATOM   1656  C   ARG A 216      63.590  67.414  68.038  1.00 99.32           C  
ATOM   1657  O   ARG A 216      63.554  68.642  67.976  1.00 99.32           O  
ATOM   1649  CB  ARG A 216      61.483  66.323  68.664  1.00 99.32           C  
ATOM   1650  CG  ARG A 216      60.097  65.845  68.214  1.00 99.32           C  
ATOM   1651  CD  ARG A 216      59.055  65.894  69.331  1.00 99.32           C  
ATOM   1652  NE  ARG A 216      57.731  65.527  68.751  1.00 99.32           N  
ATOM   1653  CZ  ARG A 216      57.353  64.218  68.691  1.00 99.32           C  
ATOM   1654  NH1 ARG A 216      58.217  63.247  69.107  1.00 99.32           N1+
ATOM   1655  NH2 ARG A 216      56.116  63.877  68.228  1.00 99.32           N  
ATOM   1658  N   THR A 217      64.622  66.756  68.602  1.00108.59           N  
ATOM   1659  CA  THR A 217      65.749  67.474  69.133  1.00108.59           C  
ATOM   1663  C   THR A 217      66.466  68.181  68.026  1.00108.59           C  
ATOM   1664  O   THR A 217      66.825  69.350  68.161  1.00108.59           O  
ATOM   1660  CB  THR A 217      66.761  66.597  69.816  1.00108.59           C  
ATOM   1662  CG2 THR A 217      66.137  65.983  71.073  1.00108.59           C  
ATOM   1661  OG1 THR A 217      67.218  65.581  68.935  1.00108.59           O  
ATOM   1665  N   TYR A 218      66.684  67.493  66.889  1.00 59.93           N  
ATOM   1666  CA  TYR A 218      67.397  68.079  65.792  1.00 59.93           C  
ATOM   1675  C   TYR A 218      66.629  69.277  65.324  1.00 59.93           C  
ATOM   1676  O   TYR A 218      67.204  70.339  65.090  1.00 59.93           O  
ATOM   1667  CB  TYR A 218      67.538  67.107  64.601  1.00 59.93           C  
ATOM   1668  CG  TYR A 218      68.277  67.774  63.486  1.00 59.93           C  
ATOM   1669  CD1 TYR A 218      69.651  67.865  63.497  1.00 59.93           C  
ATOM   1670  CD2 TYR A 218      67.589  68.295  62.414  1.00 59.93           C  
ATOM   1671  CE1 TYR A 218      70.323  68.475  62.462  1.00 59.93           C  
ATOM   1672  CE2 TYR A 218      68.256  68.905  61.376  1.00 59.93           C  
ATOM   1673  CZ  TYR A 218      69.626  68.996  61.399  1.00 59.93           C  
ATOM   1674  OH  TYR A 218      70.315  69.621  60.336  1.00 59.93           O  
ATOM   1677  N   GLY A 219      65.297  69.133  65.200  1.00 31.04           N  
ATOM   1678  CA  GLY A 219      64.448  70.172  64.682  1.00 31.04           C  
ATOM   1679  C   GLY A 219      64.449  71.397  65.550  1.00 31.04           C  
ATOM   1680  O   GLY A 219      64.467  72.517  65.042  1.00 31.04           O  
ATOM   1681  N   LYS A 220      64.389  71.225  66.884  1.00 74.01           N  
ATOM   1682  CA  LYS A 220      64.308  72.347  67.779  1.00 74.01           C  
ATOM   1688  C   LYS A 220      65.571  73.152  67.718  1.00 74.01           C  
ATOM   1689  O   LYS A 220      65.537  74.376  67.606  1.00 74.01           O  
ATOM   1683  CB  LYS A 220      64.095  71.893  69.233  1.00 74.01           C  
ATOM   1684  CG  LYS A 220      62.818  71.071  69.417  1.00 74.01           C  
ATOM   1685  CD  LYS A 220      62.764  70.310  70.742  1.00 74.01           C  
ATOM   1686  CE  LYS A 220      61.538  69.406  70.878  1.00 74.01           C  
ATOM   1687  NZ  LYS A 220      60.304  70.219  70.813  1.00 74.01           N1+
ATOM   1690  N   HIS A 221      66.728  72.471  67.784  1.00 60.76           N  
ATOM   1691  CA  HIS A 221      68.004  73.128  67.796  1.00 60.76           C  
ATOM   1698  C   HIS A 221      68.308  73.759  66.474  1.00 60.76           C  
ATOM   1699  O   HIS A 221      68.944  74.811  66.420  1.00 60.76           O  
ATOM   1694  CB  HIS A 221      69.153  72.185  68.186  1.00 60.76           C  
ATOM   1693  CG  HIS A 221      69.082  71.819  69.639  1.00 60.76           C  
ATOM   1696  CD2 HIS A 221      68.535  70.735  70.253  1.00 60.76           C  
ATOM   1692  ND1 HIS A 221      69.587  72.608  70.650  1.00 60.76           N  
ATOM   1697  CE1 HIS A 221      69.322  71.968  71.815  1.00 60.76           C  
ATOM   1695  NE2 HIS A 221      68.685  70.826  71.625  1.00 60.76           N  
ATOM   1700  N   ILE A 222      67.902  73.110  65.366  1.00 95.15           N  
ATOM   1701  CA  ILE A 222      68.185  73.623  64.057  1.00 95.15           C  
ATOM   1706  C   ILE A 222      67.428  74.905  63.835  1.00 95.15           C  
ATOM   1707  O   ILE A 222      67.983  75.879  63.329  1.00 95.15           O  
ATOM   1702  CB  ILE A 222      67.853  72.623  62.972  1.00 95.15           C  
ATOM   1703  CG1 ILE A 222      68.570  72.984  61.663  1.00 95.15           C  
ATOM   1704  CG2 ILE A 222      66.327  72.490  62.843  1.00 95.15           C  
ATOM   1705  CD1 ILE A 222      70.078  72.742  61.727  1.00 95.15           C  
ATOM   1708  N   GLY A 223      66.139  74.943  64.226  1.00 33.69           N  
ATOM   1709  CA  GLY A 223      65.296  76.090  64.020  1.00 33.69           C  
ATOM   1710  C   GLY A 223      65.809  77.258  64.802  1.00 33.69           C  
ATOM   1711  O   GLY A 223      65.698  78.401  64.363  1.00 33.69           O  
ATOM   1712  N   LEU A 224      66.304  77.002  66.026  1.00 52.76           N  
ATOM   1713  CA  LEU A 224      66.826  78.038  66.869  1.00 52.76           C  
ATOM   1718  C   LEU A 224      68.107  78.596  66.317  1.00 52.76           C  
ATOM   1719  O   LEU A 224      68.288  79.812  66.252  1.00 52.76           O  
ATOM   1714  CB  LEU A 224      67.134  77.534  68.285  1.00 52.76           C  
ATOM   1715  CG  LEU A 224      67.741  78.603  69.211  1.00 52.76           C  
ATOM   1716  CD1 LEU A 224      66.782  79.783  69.426  1.00 52.76           C  
ATOM   1717  CD2 LEU A 224      68.220  77.977  70.530  1.00 52.76           C  
ATOM   1720  N   VAL A 225      69.019  77.708  65.883  1.00105.54           N  
ATOM   1721  CA  VAL A 225      70.339  78.092  65.468  1.00105.54           C  
ATOM   1725  C   VAL A 225      70.301  78.942  64.236  1.00105.54           C  
ATOM   1726  O   VAL A 225      71.144  79.820  64.071  1.00105.54           O  
ATOM   1722  CB  VAL A 225      71.241  76.921  65.215  1.00105.54           C  
ATOM   1723  CG1 VAL A 225      70.761  76.181  63.956  1.00105.54           C  
ATOM   1724  CG2 VAL A 225      72.688  77.433  65.135  1.00105.54           C  
ATOM   1727  N   PHE A 226      69.340  78.701  63.323  1.00 68.02           N  
ATOM   1728  CA  PHE A 226      69.291  79.475  62.113  1.00 68.02           C  
ATOM   1736  C   PHE A 226      69.099  80.911  62.476  1.00 68.02           C  
ATOM   1737  O   PHE A 226      69.740  81.795  61.910  1.00 68.02           O  
ATOM   1729  CB  PHE A 226      68.124  79.114  61.172  1.00 68.02           C  
ATOM   1730  CG  PHE A 226      68.371  77.742  60.658  1.00 68.02           C  
ATOM   1731  CD1 PHE A 226      69.542  77.470  59.997  1.00 68.02           C  
ATOM   1732  CD2 PHE A 226      67.429  76.747  60.790  1.00 68.02           C  
ATOM   1733  CE1 PHE A 226      69.790  76.213  59.508  1.00 68.02           C  
ATOM   1734  CE2 PHE A 226      67.675  75.485  60.297  1.00 68.02           C  
ATOM   1735  CZ  PHE A 226      68.861  75.213  59.656  1.00 68.02           C  
ATOM   1738  N   GLN A 227      68.195  81.178  63.433  1.00 52.10           N  
ATOM   1739  CA  GLN A 227      67.890  82.520  63.830  1.00 52.10           C  
ATOM   1745  C   GLN A 227      69.097  83.140  64.462  1.00 52.10           C  
ATOM   1746  O   GLN A 227      69.346  84.333  64.298  1.00 52.10           O  
ATOM   1740  CB  GLN A 227      66.725  82.600  64.830  1.00 52.10           C  
ATOM   1741  CG  GLN A 227      66.229  84.030  65.045  1.00 52.10           C  
ATOM   1742  CD  GLN A 227      65.678  84.523  63.713  1.00 52.10           C  
ATOM   1744  NE2 GLN A 227      65.815  85.851  63.452  1.00 52.10           N  
ATOM   1743  OE1 GLN A 227      65.148  83.745  62.920  1.00 52.10           O  
ATOM   1747  N   MET A 228      69.871  82.349  65.230  1.00 41.38           N  
ATOM   1748  CA  MET A 228      71.053  82.882  65.842  1.00 41.38           C  
ATOM   1753  C   MET A 228      72.001  83.301  64.763  1.00 41.38           C  
ATOM   1754  O   MET A 228      72.616  84.362  64.845  1.00 41.38           O  
ATOM   1749  CB  MET A 228      71.799  81.872  66.732  1.00 41.38           C  
ATOM   1750  CG  MET A 228      71.088  81.558  68.048  1.00 41.38           C  
ATOM   1751  SD  MET A 228      71.968  80.365  69.102  1.00 41.38           S  
ATOM   1752  CE  MET A 228      70.838  80.531  70.513  1.00 41.38           C  
ATOM   1755  N   GLN A 229      72.134  82.472  63.710  1.00 59.92           N  
ATOM   1756  CA  GLN A 229      73.050  82.742  62.641  1.00 59.92           C  
ATOM   1762  C   GLN A 229      72.634  83.977  61.898  1.00 59.92           C  
ATOM   1763  O   GLN A 229      73.476  84.799  61.538  1.00 59.92           O  
ATOM   1757  CB  GLN A 229      73.156  81.566  61.658  1.00 59.92           C  
ATOM   1758  CG  GLN A 229      73.812  80.337  62.295  1.00 59.92           C  
ATOM   1759  CD  GLN A 229      73.712  79.170  61.326  1.00 59.92           C  
ATOM   1761  NE2 GLN A 229      74.886  78.680  60.845  1.00 59.92           N  
ATOM   1760  OE1 GLN A 229      72.619  78.703  61.010  1.00 59.92           O  
ATOM   1764  N   ASP A 230      71.321  84.156  61.659  1.00 49.91           N  
ATOM   1765  CA  ASP A 230      70.860  85.300  60.920  1.00 49.91           C  
ATOM   1770  C   ASP A 230      71.206  86.550  61.668  1.00 49.91           C  
ATOM   1771  O   ASP A 230      71.632  87.538  61.075  1.00 49.91           O  
ATOM   1766  CB  ASP A 230      69.339  85.307  60.683  1.00 49.91           C  
ATOM   1767  CG  ASP A 230      69.021  84.255  59.628  1.00 49.91           C  
ATOM   1768  OD1 ASP A 230      69.985  83.651  59.087  1.00 49.91           O  
ATOM   1769  OD2 ASP A 230      67.809  84.042  59.351  1.00 49.91           O1-
ATOM   1772  N   ASP A 231      71.026  86.534  63.001  1.00 47.40           N  
ATOM   1773  CA  ASP A 231      71.290  87.674  63.830  1.00 47.40           C  
ATOM   1778  C   ASP A 231      72.758  87.958  63.788  1.00 47.40           C  
ATOM   1779  O   ASP A 231      73.178  89.114  63.766  1.00 47.40           O  
ATOM   1774  CB  ASP A 231      70.919  87.403  65.297  1.00 47.40           C  
ATOM   1775  CG  ASP A 231      69.411  87.223  65.355  1.00 47.40           C  
ATOM   1776  OD1 ASP A 231      68.741  87.519  64.329  1.00 47.40           O  
ATOM   1777  OD2 ASP A 231      68.908  86.798  66.429  1.00 47.40           O1-
ATOM   1780  N   TYR A 232      73.576  86.892  63.806  1.00 60.61           N  
ATOM   1781  CA  TYR A 232      75.005  87.009  63.800  1.00 60.61           C  
ATOM   1790  C   TYR A 232      75.463  87.582  62.495  1.00 60.61           C  
ATOM   1791  O   TYR A 232      76.349  88.432  62.462  1.00 60.61           O  
ATOM   1782  CB  TYR A 232      75.701  85.648  63.988  1.00 60.61           C  
ATOM   1783  CG  TYR A 232      77.183  85.841  63.968  1.00 60.61           C  
ATOM   1784  CD1 TYR A 232      77.847  86.312  65.081  1.00 60.61           C  
ATOM   1785  CD2 TYR A 232      77.911  85.538  62.843  1.00 60.61           C  
ATOM   1786  CE1 TYR A 232      79.211  86.481  65.067  1.00 60.61           C  
ATOM   1787  CE2 TYR A 232      79.279  85.705  62.823  1.00 60.61           C  
ATOM   1788  CZ  TYR A 232      79.931  86.180  63.935  1.00 60.61           C  
ATOM   1789  OH  TYR A 232      81.332  86.350  63.918  1.00 60.61           O  
ATOM   1792  N   LEU A 233      74.877  87.110  61.380  1.00 71.51           N  
ATOM   1793  CA  LEU A 233      75.323  87.497  60.070  1.00 71.51           C  
ATOM   1798  C   LEU A 233      75.104  88.954  59.793  1.00 71.51           C  
ATOM   1799  O   LEU A 233      76.035  89.677  59.445  1.00 71.51           O  
ATOM   1794  CB  LEU A 233      74.576  86.732  58.964  1.00 71.51           C  
ATOM   1795  CG  LEU A 233      74.684  85.201  59.097  1.00 71.51           C  
ATOM   1796  CD1 LEU A 233      73.923  84.489  57.971  1.00 71.51           C  
ATOM   1797  CD2 LEU A 233      76.146  84.741  59.206  1.00 71.51           C  
ATOM   1800  N   ASP A 234      73.869  89.443  59.984  1.00122.37           N  
ATOM   1801  CA  ASP A 234      73.563  90.782  59.577  1.00122.37           C  
ATOM   1806  C   ASP A 234      74.363  91.766  60.358  1.00122.37           C  
ATOM   1807  O   ASP A 234      74.793  92.779  59.816  1.00122.37           O  
ATOM   1802  CB  ASP A 234      72.079  91.146  59.752  1.00122.37           C  
ATOM   1803  CG  ASP A 234      71.283  90.378  58.708  1.00122.37           C  
ATOM   1804  OD1 ASP A 234      71.911  89.665  57.880  1.00122.37           O  
ATOM   1805  OD2 ASP A 234      70.030  90.494  58.726  1.00122.37           O1-
ATOM   1808  N   LEU A 235      74.551  91.556  61.667  1.00 75.41           N  
ATOM   1809  CA  LEU A 235      75.265  92.591  62.351  1.00 75.41           C  
ATOM   1814  C   LEU A 235      76.722  92.635  61.960  1.00 75.41           C  
ATOM   1815  O   LEU A 235      77.211  93.650  61.468  1.00 75.41           O  
ATOM   1810  CB  LEU A 235      75.202  92.428  63.881  1.00 75.41           C  
ATOM   1811  CG  LEU A 235      75.763  93.632  64.661  1.00 75.41           C  
ATOM   1812  CD1 LEU A 235      74.866  94.869  64.484  1.00 75.41           C  
ATOM   1813  CD2 LEU A 235      76.008  93.283  66.138  1.00 75.41           C  
ATOM   1816  N   TYR A 236      77.449  91.516  62.175  1.00 89.71           N  
ATOM   1817  CA  TYR A 236      78.881  91.474  62.007  1.00 89.71           C  
ATOM   1826  C   TYR A 236      79.425  91.377  60.605  1.00 89.71           C  
ATOM   1827  O   TYR A 236      80.332  92.125  60.245  1.00 89.71           O  
ATOM   1818  CB  TYR A 236      79.531  90.394  62.886  1.00 89.71           C  
ATOM   1819  CG  TYR A 236      79.285  90.866  64.281  1.00 89.71           C  
ATOM   1820  CD1 TYR A 236      80.052  91.875  64.818  1.00 89.71           C  
ATOM   1821  CD2 TYR A 236      78.287  90.312  65.052  1.00 89.71           C  
ATOM   1822  CE1 TYR A 236      79.831  92.327  66.098  1.00 89.71           C  
ATOM   1823  CE2 TYR A 236      78.060  90.758  66.334  1.00 89.71           C  
ATOM   1824  CZ  TYR A 236      78.834  91.767  66.857  1.00 89.71           C  
ATOM   1825  OH  TYR A 236      78.606  92.229  68.171  1.00 89.71           O  
ATOM   1828  N   ALA A 237      78.883  90.476  59.766  1.00 58.17           N  
ATOM   1829  CA  ALA A 237      79.479  90.183  58.486  1.00 58.17           C  
ATOM   1831  C   ALA A 237      79.502  91.376  57.590  1.00 58.17           C  
ATOM   1832  O   ALA A 237      80.512  91.619  56.923  1.00 58.17           O  
ATOM   1830  CB  ALA A 237      78.751  89.051  57.738  1.00 58.17           C  
ATOM   1833  N   PRO A 238      78.459  92.145  57.531  1.00263.79           N  
ATOM   1834  CA  PRO A 238      78.489  93.266  56.639  1.00263.79           C  
ATOM   1838  C   PRO A 238      79.402  94.336  57.130  1.00263.79           C  
ATOM   1839  O   PRO A 238      79.773  94.316  58.303  1.00263.79           O  
ATOM   1836  CB  PRO A 238      77.039  93.705  56.429  1.00263.79           C  
ATOM   1837  CG  PRO A 238      76.220  92.826  57.388  1.00263.79           C  
ATOM   1835  CD  PRO A 238      77.115  91.599  57.627  1.00263.79           C  
ATOM   1840  N   THR A 239      79.790  95.277  56.242  1.00343.19           N  
ATOM   1841  CA  THR A 239      79.302  95.252  54.894  1.00343.19           C  
ATOM   1845  C   THR A 239      80.175  94.365  54.073  1.00343.19           C  
ATOM   1846  O   THR A 239      81.402  94.449  54.123  1.00343.19           O  
ATOM   1842  CB  THR A 239      79.296  96.601  54.233  1.00343.19           C  
ATOM   1844  CG2 THR A 239      80.743  97.123  54.168  1.00343.19           C  
ATOM   1843  OG1 THR A 239      78.740  96.513  52.928  1.00343.19           O  
ATOM   1847  N   GLN A 240      79.540  93.468  53.299  1.00330.37           N  
ATOM   1848  CA  GLN A 240      80.261  92.578  52.441  1.00330.37           C  
ATOM   1854  C   GLN A 240      79.316  92.136  51.377  1.00330.37           C  
ATOM   1855  O   GLN A 240      78.102  92.146  51.571  1.00330.37           O  
ATOM   1849  CB  GLN A 240      80.742  91.298  53.149  1.00330.37           C  
ATOM   1850  CG  GLN A 240      81.335  90.253  52.198  1.00330.37           C  
ATOM   1851  CD  GLN A 240      82.699  90.736  51.725  1.00330.37           C  
ATOM   1853  NE2 GLN A 240      83.144  91.912  52.242  1.00330.37           N  
ATOM   1852  OE1 GLN A 240      83.350  90.084  50.911  1.00330.37           O  
ATOM   1856  N   ILE A 241      79.852  91.750  50.205  1.00128.76           N  
ATOM   1857  CA  ILE A 241      78.966  91.206  49.225  1.00128.76           C  
ATOM   1862  C   ILE A 241      79.108  89.730  49.372  1.00128.76           C  
ATOM   1863  O   ILE A 241      80.104  89.124  48.977  1.00128.76           O  
ATOM   1858  CB  ILE A 241      79.249  91.644  47.808  1.00128.76           C  
ATOM   1859  CG1 ILE A 241      80.664  91.256  47.354  1.00128.76           C  
ATOM   1860  CG2 ILE A 241      78.946  93.149  47.714  1.00128.76           C  
ATOM   1861  CD1 ILE A 241      80.898  91.480  45.861  1.00128.76           C  
ATOM   1864  N   LEU A 242      78.086  89.124  50.002  1.00 33.36           N  
ATOM   1865  CA  LEU A 242      78.081  87.731  50.325  1.00 33.36           C  
ATOM   1870  C   LEU A 242      78.104  86.959  49.055  1.00 33.36           C  
ATOM   1871  O   LEU A 242      78.829  85.974  48.922  1.00 33.36           O  
ATOM   1866  CB  LEU A 242      76.812  87.328  51.093  1.00 33.36           C  
ATOM   1867  CG  LEU A 242      76.637  88.118  52.404  1.00 33.36           C  
ATOM   1868  CD1 LEU A 242      75.381  87.672  53.170  1.00 33.36           C  
ATOM   1869  CD2 LEU A 242      77.914  88.072  53.256  1.00 33.36           C  
ATOM   1872  N   GLY A 243      77.311  87.406  48.070  1.00 60.89           N  
ATOM   1873  CA  GLY A 243      77.242  86.694  46.835  1.00 60.89           C  
ATOM   1874  C   GLY A 243      76.740  87.659  45.824  1.00 60.89           C  
ATOM   1875  O   GLY A 243      76.834  88.871  46.006  1.00 60.89           O  
ATOM   1876  N   LYS A 244      76.187  87.132  44.718  1.00272.44           N  
ATOM   1877  CA  LYS A 244      75.706  88.016  43.709  1.00272.44           C  
ATOM   1883  C   LYS A 244      74.647  88.842  44.348  1.00272.44           C  
ATOM   1884  O   LYS A 244      73.848  88.351  45.143  1.00272.44           O  
ATOM   1878  CB  LYS A 244      75.088  87.301  42.497  1.00272.44           C  
ATOM   1879  CG  LYS A 244      74.927  88.228  41.296  1.00272.44           C  
ATOM   1880  CD  LYS A 244      76.268  88.655  40.699  1.00272.44           C  
ATOM   1881  CE  LYS A 244      76.144  89.645  39.543  1.00272.44           C  
ATOM   1882  NZ  LYS A 244      76.031  91.023  40.070  1.00272.44           N1+
ATOM   1885  N   GLY A 245      74.640  90.148  44.034  1.00105.22           N  
ATOM   1886  CA  GLY A 245      73.668  91.009  44.630  1.00105.22           C  
ATOM   1887  C   GLY A 245      74.204  91.386  45.969  1.00105.22           C  
ATOM   1888  O   GLY A 245      75.244  90.888  46.400  1.00105.22           O  
ATOM   1889  N   ARG A 246      73.487  92.284  46.665  1.00272.13           N  
ATOM   1890  CA  ARG A 246      73.899  92.724  47.963  1.00272.13           C  
ATOM   1898  C   ARG A 246      72.705  92.600  48.846  1.00272.13           C  
ATOM   1899  O   ARG A 246      71.570  92.707  48.386  1.00272.13           O  
ATOM   1891  CB  ARG A 246      74.347  94.197  47.963  1.00272.13           C  
ATOM   1892  CG  ARG A 246      75.709  94.398  47.295  1.00272.13           C  
ATOM   1893  CD  ARG A 246      75.952  95.800  46.727  1.00272.13           C  
ATOM   1894  NE  ARG A 246      75.362  96.804  47.656  1.00272.13           N  
ATOM   1895  CZ  ARG A 246      74.326  97.583  47.226  1.00272.13           C  
ATOM   1896  NH1 ARG A 246      73.830  97.413  45.966  1.00272.13           N1+
ATOM   1897  NH2 ARG A 246      73.800  98.541  48.042  1.00272.13           N  
ATOM   1900  N   SER A 247      72.929  92.338  50.147  1.00161.27           N  
ATOM   1901  CA  SER A 247      71.804  92.229  51.024  1.00161.27           C  
ATOM   1904  C   SER A 247      71.831  93.428  51.902  1.00161.27           C  
ATOM   1905  O   SER A 247      72.862  93.762  52.483  1.00161.27           O  
ATOM   1902  CB  SER A 247      71.847  91.001  51.951  1.00161.27           C  
ATOM   1903  OG  SER A 247      71.776  89.805  51.189  1.00161.27           O  
ATOM   1906  N   SER A 248      70.687  94.129  51.999  1.00153.49           N  
ATOM   1907  CA  SER A 248      70.650  95.271  52.857  1.00153.49           C  
ATOM   1910  C   SER A 248      69.445  95.121  53.719  1.00153.49           C  
ATOM   1911  O   SER A 248      68.331  94.951  53.228  1.00153.49           O  
ATOM   1908  CB  SER A 248      70.510  96.605  52.103  1.00153.49           C  
ATOM   1909  OG  SER A 248      71.678  96.856  51.334  1.00153.49           O  
ATOM   1912  N   ASP A 249      69.650  95.165  55.046  1.00176.53           N  
ATOM   1913  CA  ASP A 249      68.546  95.073  55.951  1.00176.53           C  
ATOM   1918  C   ASP A 249      68.527  96.345  56.725  1.00176.53           C  
ATOM   1919  O   ASP A 249      69.560  96.809  57.203  1.00176.53           O  
ATOM   1914  CB  ASP A 249      68.652  93.916  56.959  1.00176.53           C  
ATOM   1915  CG  ASP A 249      68.350  92.617  56.224  1.00176.53           C  
ATOM   1916  OD1 ASP A 249      67.334  92.588  55.477  1.00176.53           O  
ATOM   1917  OD2 ASP A 249      69.133  91.644  56.386  1.00176.53           O1-
ATOM   1920  N   GLN A 250      67.337  96.959  56.846  1.00225.62           N  
ATOM   1921  CA  GLN A 250      67.249  98.176  57.589  1.00225.62           C  
ATOM   1927  C   GLN A 250      67.347  97.795  59.025  1.00225.62           C  
ATOM   1928  O   GLN A 250      66.921  96.709  59.418  1.00225.62           O  
ATOM   1922  CB  GLN A 250      65.928  98.929  57.360  1.00225.62           C  
ATOM   1923  CG  GLN A 250      65.774  99.404  55.911  1.00225.62           C  
ATOM   1924  CD  GLN A 250      64.444 100.129  55.767  1.00225.62           C  
ATOM   1926  NE2 GLN A 250      64.441 101.233  54.976  1.00225.62           N  
ATOM   1925  OE1 GLN A 250      63.436  99.726  56.346  1.00225.62           O  
ATOM   1929  N   ALA A 251      67.939  98.676  59.853  1.00262.92           N  
ATOM   1930  CA  ALA A 251      68.096  98.330  61.232  1.00262.92           C  
ATOM   1932  C   ALA A 251      67.251  99.249  62.044  1.00262.92           C  
ATOM   1933  O   ALA A 251      67.085 100.424  61.719  1.00262.92           O  
ATOM   1931  CB  ALA A 251      69.540  98.468  61.744  1.00262.92           C  
ATOM   1934  N   ASN A 252      66.672  98.700  63.126  1.00235.61           N  
ATOM   1935  CA  ASN A 252      65.866  99.474  64.019  1.00235.61           C  
ATOM   1940  C   ASN A 252      66.414  99.216  65.379  1.00235.61           C  
ATOM   1941  O   ASN A 252      67.203  98.293  65.571  1.00235.61           O  
ATOM   1936  CB  ASN A 252      64.386  99.057  64.041  1.00235.61           C  
ATOM   1937  CG  ASN A 252      63.744  99.530  62.747  1.00235.61           C  
ATOM   1939  ND2 ASN A 252      63.638 100.876  62.586  1.00235.61           N  
ATOM   1938  OD1 ASN A 252      63.345  98.726  61.905  1.00235.61           O  
ATOM   1942  N   GLN A 253      66.047 100.055  66.363  1.00237.17           N  
ATOM   1943  CA  GLN A 253      66.543  99.784  67.676  1.00237.17           C  
ATOM   1949  C   GLN A 253      65.692  98.691  68.223  1.00237.17           C  
ATOM   1950  O   GLN A 253      64.472  98.818  68.294  1.00237.17           O  
ATOM   1944  CB  GLN A 253      66.451 100.982  68.638  1.00237.17           C  
ATOM   1945  CG  GLN A 253      65.016 101.434  68.919  1.00237.17           C  
ATOM   1946  CD  GLN A 253      65.063 102.616  69.876  1.00237.17           C  
ATOM   1948  NE2 GLN A 253      65.635 102.394  71.089  1.00237.17           N  
ATOM   1947  OE1 GLN A 253      64.600 103.708  69.554  1.00237.17           O  
ATOM   1951  N   LYS A 254      66.318  97.564  68.606  1.00217.24           N  
ATOM   1952  CA  LYS A 254      65.533  96.501  69.122  1.00217.24           C  
ATOM   1958  C   LYS A 254      66.420  95.517  69.792  1.00217.24           C  
ATOM   1959  O   LYS A 254      67.445  95.879  70.366  1.00217.24           O  
ATOM   1953  CB  LYS A 254      64.649  95.753  68.102  1.00217.24           C  
ATOM   1954  CG  LYS A 254      65.349  94.983  66.987  1.00217.24           C  
ATOM   1955  CD  LYS A 254      65.972  95.872  65.921  1.00217.24           C  
ATOM   1956  CE  LYS A 254      66.224  95.122  64.613  1.00217.24           C  
ATOM   1957  NZ  LYS A 254      64.934  94.690  64.025  1.00217.24           N1+
ATOM   1960  N   THR A 255      66.004  94.236  69.787  1.00118.38           N  
ATOM   1961  CA  THR A 255      66.776  93.229  70.443  1.00118.38           C  
ATOM   1965  C   THR A 255      66.924  92.056  69.534  1.00118.38           C  
ATOM   1966  O   THR A 255      65.991  91.658  68.838  1.00118.38           O  
ATOM   1962  CB  THR A 255      66.144  92.725  71.710  1.00118.38           C  
ATOM   1964  CG2 THR A 255      64.829  92.011  71.358  1.00118.38           C  
ATOM   1963  OG1 THR A 255      67.024  91.839  72.387  1.00118.38           O  
ATOM   1967  N   THR A 256      68.139  91.477  69.537  1.00112.56           N  
ATOM   1968  CA  THR A 256      68.472  90.345  68.735  1.00112.56           C  
ATOM   1972  C   THR A 256      69.357  89.463  69.564  1.00112.56           C  
ATOM   1973  O   THR A 256      69.728  89.811  70.684  1.00112.56           O  
ATOM   1969  CB  THR A 256      69.224  90.760  67.504  1.00112.56           C  
ATOM   1971  CG2 THR A 256      70.472  91.552  67.914  1.00112.56           C  
ATOM   1970  OG1 THR A 256      69.584  89.630  66.735  1.00112.56           O  
ATOM   1974  N   PHE A 257      69.694  88.268  69.043  1.00 76.46           N  
ATOM   1975  CA  PHE A 257      70.602  87.396  69.733  1.00 76.46           C  
ATOM   1983  C   PHE A 257      71.919  88.100  69.760  1.00 76.46           C  
ATOM   1984  O   PHE A 257      72.717  87.925  70.680  1.00 76.46           O  
ATOM   1976  CB  PHE A 257      70.801  86.020  69.070  1.00 76.46           C  
ATOM   1977  CG  PHE A 257      69.612  85.175  69.386  1.00 76.46           C  
ATOM   1978  CD1 PHE A 257      69.519  84.557  70.613  1.00 76.46           C  
ATOM   1979  CD2 PHE A 257      68.603  84.987  68.469  1.00 76.46           C  
ATOM   1980  CE1 PHE A 257      68.436  83.771  70.923  1.00 76.46           C  
ATOM   1981  CE2 PHE A 257      67.515  84.202  68.774  1.00 76.46           C  
ATOM   1982  CZ  PHE A 257      67.429  83.595  70.005  1.00 76.46           C  
ATOM   1985  N   ALA A 258      72.186  88.882  68.698  1.00 53.51           N  
ATOM   1986  CA  ALA A 258      73.395  89.641  68.566  1.00 53.51           C  
ATOM   1988  C   ALA A 258      73.471  90.671  69.652  1.00 53.51           C  
ATOM   1989  O   ALA A 258      74.557  91.000  70.119  1.00 53.51           O  
ATOM   1987  CB  ALA A 258      73.483  90.380  67.221  1.00 53.51           C  
ATOM   1990  N   THR A 259      72.334  91.288  70.020  1.00 61.86           N  
ATOM   1991  CA  THR A 259      72.331  92.264  71.078  1.00 61.86           C  
ATOM   1995  C   THR A 259      72.474  91.604  72.421  1.00 61.86           C  
ATOM   1996  O   THR A 259      73.100  92.151  73.328  1.00 61.86           O  
ATOM   1992  CB  THR A 259      71.083  93.102  71.101  1.00 61.86           C  
ATOM   1994  CG2 THR A 259      70.948  93.823  69.746  1.00 61.86           C  
ATOM   1993  OG1 THR A 259      69.944  92.291  71.346  1.00 61.86           O  
ATOM   1997  N   LEU A 260      71.829  90.434  72.601  1.00 74.54           N  
ATOM   1998  CA  LEU A 260      71.840  89.712  73.846  1.00 74.54           C  
ATOM   2003  C   LEU A 260      73.191  89.124  74.120  1.00 74.54           C  
ATOM   2004  O   LEU A 260      73.699  89.219  75.238  1.00 74.54           O  
ATOM   1999  CB  LEU A 260      70.855  88.537  73.821  1.00 74.54           C  
ATOM   2000  CG  LEU A 260      69.394  88.964  73.607  1.00 74.54           C  
ATOM   2001  CD1 LEU A 260      68.464  87.748  73.593  1.00 74.54           C  
ATOM   2002  CD2 LEU A 260      68.957  90.012  74.640  1.00 74.54           C  
ATOM   2005  N   PHE A 261      73.809  88.493  73.100  1.00129.73           N  
ATOM   2006  CA  PHE A 261      75.067  87.830  73.301  1.00129.73           C  
ATOM   2014  C   PHE A 261      76.113  88.578  72.539  1.00129.73           C  
ATOM   2015  O   PHE A 261      75.809  89.250  71.553  1.00129.73           O  
ATOM   2007  CB  PHE A 261      75.103  86.387  72.766  1.00129.73           C  
ATOM   2008  CG  PHE A 261      74.108  85.565  73.510  1.00129.73           C  
ATOM   2009  CD1 PHE A 261      74.462  84.914  74.670  1.00129.73           C  
ATOM   2010  CD2 PHE A 261      72.818  85.444  73.045  1.00129.73           C  
ATOM   2011  CE1 PHE A 261      73.542  84.157  75.354  1.00129.73           C  
ATOM   2012  CE2 PHE A 261      71.893  84.686  73.725  1.00129.73           C  
ATOM   2013  CZ  PHE A 261      72.257  84.038  74.881  1.00129.73           C  
ATOM   2016  N   ASN A 262      77.381  88.493  72.998  1.00 58.52           N  
ATOM   2017  CA  ASN A 262      78.454  89.165  72.316  1.00 58.52           C  
ATOM   2022  C   ASN A 262      78.921  88.259  71.219  1.00 58.52           C  
ATOM   2023  O   ASN A 262      78.430  87.140  71.080  1.00 58.52           O  
ATOM   2018  CB  ASN A 262      79.676  89.517  73.192  1.00 58.52           C  
ATOM   2019  CG  ASN A 262      80.414  88.241  73.574  1.00 58.52           C  
ATOM   2021  ND2 ASN A 262      81.751  88.360  73.796  1.00 58.52           N  
ATOM   2020  OD1 ASN A 262      79.826  87.165  73.663  1.00 58.52           O  
ATOM   2024  N   LYS A 263      79.889  88.722  70.402  1.00132.47           N  
ATOM   2025  CA  LYS A 263      80.296  87.941  69.270  1.00132.47           C  
ATOM   2031  C   LYS A 263      80.807  86.606  69.699  1.00132.47           C  
ATOM   2032  O   LYS A 263      80.442  85.594  69.108  1.00132.47           O  
ATOM   2026  CB  LYS A 263      81.420  88.558  68.420  1.00132.47           C  
ATOM   2027  CG  LYS A 263      80.996  89.742  67.561  1.00132.47           C  
ATOM   2028  CD  LYS A 263      82.147  90.318  66.736  1.00132.47           C  
ATOM   2029  CE  LYS A 263      83.433  90.518  67.533  1.00132.47           C  
ATOM   2030  NZ  LYS A 263      84.531  90.897  66.617  1.00132.47           N1+
ATOM   2033  N   GLN A 264      81.659  86.560  70.738  1.00 65.90           N  
ATOM   2034  CA  GLN A 264      82.270  85.323  71.132  1.00 65.90           C  
ATOM   2040  C   GLN A 264      81.220  84.375  71.619  1.00 65.90           C  
ATOM   2041  O   GLN A 264      81.209  83.202  71.246  1.00 65.90           O  
ATOM   2035  CB  GLN A 264      83.246  85.505  72.304  1.00 65.90           C  
ATOM   2036  CG  GLN A 264      84.247  86.639  72.088  1.00 65.90           C  
ATOM   2037  CD  GLN A 264      84.808  86.522  70.682  1.00 65.90           C  
ATOM   2039  NE2 GLN A 264      85.367  85.329  70.342  1.00 65.90           N  
ATOM   2038  OE1 GLN A 264      84.749  87.471  69.902  1.00 65.90           O  
ATOM   2042  N   GLN A 265      80.305  84.876  72.470  1.00 48.47           N  
ATOM   2043  CA  GLN A 265      79.284  84.062  73.065  1.00 48.47           C  
ATOM   2049  C   GLN A 265      78.330  83.573  72.024  1.00 48.47           C  
ATOM   2050  O   GLN A 265      77.902  82.421  72.066  1.00 48.47           O  
ATOM   2044  CB  GLN A 265      78.499  84.796  74.164  1.00 48.47           C  
ATOM   2045  CG  GLN A 265      79.350  85.030  75.415  1.00 48.47           C  
ATOM   2046  CD  GLN A 265      78.508  85.761  76.447  1.00 48.47           C  
ATOM   2048  NE2 GLN A 265      78.881  85.619  77.746  1.00 48.47           N  
ATOM   2047  OE1 GLN A 265      77.544  86.445  76.104  1.00 48.47           O  
ATOM   2051  N   LEU A 266      77.969  84.434  71.057  1.00 40.89           N  
ATOM   2052  CA  LEU A 266      77.036  84.036  70.042  1.00 40.89           C  
ATOM   2057  C   LEU A 266      77.653  82.932  69.248  1.00 40.89           C  
ATOM   2058  O   LEU A 266      76.996  81.941  68.927  1.00 40.89           O  
ATOM   2053  CB  LEU A 266      76.686  85.186  69.077  1.00 40.89           C  
ATOM   2054  CG  LEU A 266      75.686  84.801  67.968  1.00 40.89           C  
ATOM   2055  CD1 LEU A 266      74.334  84.363  68.556  1.00 40.89           C  
ATOM   2056  CD2 LEU A 266      75.537  85.935  66.938  1.00 40.89           C  
ATOM   2059  N   GLU A 267      78.957  83.063  68.943  1.00 46.66           N  
ATOM   2060  CA  GLU A 267      79.652  82.103  68.134  1.00 46.66           C  
ATOM   2066  C   GLU A 267      79.606  80.770  68.820  1.00 46.66           C  
ATOM   2067  O   GLU A 267      79.412  79.744  68.172  1.00 46.66           O  
ATOM   2061  CB  GLU A 267      81.119  82.508  67.896  1.00 46.66           C  
ATOM   2062  CG  GLU A 267      81.248  83.791  67.062  1.00 46.66           C  
ATOM   2063  CD  GLU A 267      82.723  84.127  66.887  1.00 46.66           C  
ATOM   2064  OE1 GLU A 267      83.574  83.334  67.371  1.00 46.66           O  
ATOM   2065  OE2 GLU A 267      83.017  85.187  66.270  1.00 46.66           O1-
ATOM   2068  N   GLU A 268      79.793  80.748  70.154  1.00 73.83           N  
ATOM   2069  CA  GLU A 268      79.737  79.519  70.899  1.00 73.83           C  
ATOM   2075  C   GLU A 268      78.345  78.978  70.863  1.00 73.83           C  
ATOM   2076  O   GLU A 268      78.142  77.774  70.717  1.00 73.83           O  
ATOM   2070  CB  GLU A 268      80.104  79.695  72.382  1.00 73.83           C  
ATOM   2071  CG  GLU A 268      79.789  78.460  73.232  1.00 73.83           C  
ATOM   2072  CD  GLU A 268      80.718  77.325  72.825  1.00 73.83           C  
ATOM   2073  OE1 GLU A 268      80.967  77.168  71.602  1.00 73.83           O  
ATOM   2074  OE2 GLU A 268      81.190  76.601  73.741  1.00 73.83           O1-
ATOM   2077  N   GLU A 269      77.344  79.871  70.978  1.00 70.01           N  
ATOM   2078  CA  GLU A 269      75.973  79.457  71.028  1.00 70.01           C  
ATOM   2084  C   GLU A 269      75.677  78.722  69.768  1.00 70.01           C  
ATOM   2085  O   GLU A 269      75.018  77.682  69.781  1.00 70.01           O  
ATOM   2079  CB  GLU A 269      75.013  80.657  71.078  1.00 70.01           C  
ATOM   2080  CG  GLU A 269      75.049  81.438  72.392  1.00 70.01           C  
ATOM   2081  CD  GLU A 269      74.104  80.745  73.362  1.00 70.01           C  
ATOM   2082  OE1 GLU A 269      73.785  79.549  73.127  1.00 70.01           O  
ATOM   2083  OE2 GLU A 269      73.681  81.404  74.347  1.00 70.01           O1-
ATOM   2086  N   ILE A 270      76.167  79.248  68.633  1.00 42.54           N  
ATOM   2087  CA  ILE A 270      75.912  78.609  67.382  1.00 42.54           C  
ATOM   2092  C   ILE A 270      76.560  77.258  67.400  1.00 42.54           C  
ATOM   2093  O   ILE A 270      75.948  76.266  67.008  1.00 42.54           O  
ATOM   2088  CB  ILE A 270      76.465  79.381  66.221  1.00 42.54           C  
ATOM   2089  CG1 ILE A 270      75.811  80.770  66.164  1.00 42.54           C  
ATOM   2090  CG2 ILE A 270      76.249  78.553  64.943  1.00 42.54           C  
ATOM   2091  CD1 ILE A 270      76.496  81.731  65.197  1.00 42.54           C  
ATOM   2094  N   ALA A 271      77.816  77.182  67.883  1.00 35.57           N  
ATOM   2095  CA  ALA A 271      78.563  75.954  67.872  1.00 35.57           C  
ATOM   2097  C   ALA A 271      77.907  74.904  68.720  1.00 35.57           C  
ATOM   2098  O   ALA A 271      77.759  73.761  68.290  1.00 35.57           O  
ATOM   2096  CB  ALA A 271      79.995  76.137  68.406  1.00 35.57           C  
ATOM   2099  N   VAL A 272      77.481  75.262  69.946  1.00 95.40           N  
ATOM   2100  CA  VAL A 272      76.926  74.281  70.836  1.00 95.40           C  
ATOM   2104  C   VAL A 272      75.650  73.728  70.283  1.00 95.40           C  
ATOM   2105  O   VAL A 272      75.433  72.519  70.314  1.00 95.40           O  
ATOM   2101  CB  VAL A 272      76.647  74.819  72.211  1.00 95.40           C  
ATOM   2102  CG1 VAL A 272      77.991  75.150  72.876  1.00 95.40           C  
ATOM   2103  CG2 VAL A 272      75.713  76.034  72.093  1.00 95.40           C  
ATOM   2106  N   HIS A 273      74.775  74.599  69.748  1.00 56.17           N  
ATOM   2107  CA  HIS A 273      73.495  74.160  69.264  1.00 56.17           C  
ATOM   2114  C   HIS A 273      73.653  73.229  68.099  1.00 56.17           C  
ATOM   2115  O   HIS A 273      72.914  72.252  67.992  1.00 56.17           O  
ATOM   2110  CB  HIS A 273      72.564  75.315  68.855  1.00 56.17           C  
ATOM   2109  CG  HIS A 273      72.010  76.045  70.043  1.00 56.17           C  
ATOM   2112  CD2 HIS A 273      72.389  77.221  70.614  1.00 56.17           C  
ATOM   2108  ND1 HIS A 273      70.952  75.585  70.797  1.00 56.17           N  
ATOM   2113  CE1 HIS A 273      70.746  76.499  71.778  1.00 56.17           C  
ATOM   2111  NE2 HIS A 273      71.593  77.510  71.707  1.00 56.17           N  
ATOM   2116  N   TYR A 274      74.594  73.516  67.177  1.00 70.93           N  
ATOM   2117  CA  TYR A 274      74.826  72.637  66.061  1.00 70.93           C  
ATOM   2126  C   TYR A 274      75.356  71.322  66.535  1.00 70.93           C  
ATOM   2127  O   TYR A 274      74.985  70.277  66.005  1.00 70.93           O  
ATOM   2118  CB  TYR A 274      75.799  73.170  64.991  1.00 70.93           C  
ATOM   2119  CG  TYR A 274      75.030  73.980  64.004  1.00 70.93           C  
ATOM   2120  CD1 TYR A 274      74.308  73.332  63.027  1.00 70.93           C  
ATOM   2121  CD2 TYR A 274      75.033  75.354  64.026  1.00 70.93           C  
ATOM   2122  CE1 TYR A 274      73.590  74.034  62.092  1.00 70.93           C  
ATOM   2123  CE2 TYR A 274      74.315  76.064  63.091  1.00 70.93           C  
ATOM   2124  CZ  TYR A 274      73.594  75.406  62.122  1.00 70.93           C  
ATOM   2125  OH  TYR A 274      72.860  76.130  61.161  1.00 70.93           O  
ATOM   2128  N   GLN A 275      76.249  71.341  67.541  1.00 90.34           N  
ATOM   2129  CA  GLN A 275      76.843  70.132  68.037  1.00 90.34           C  
ATOM   2135  C   GLN A 275      75.772  69.235  68.566  1.00 90.34           C  
ATOM   2136  O   GLN A 275      75.789  68.028  68.331  1.00 90.34           O  
ATOM   2130  CB  GLN A 275      77.838  70.393  69.181  1.00 90.34           C  
ATOM   2131  CG  GLN A 275      78.277  69.129  69.923  1.00 90.34           C  
ATOM   2132  CD  GLN A 275      78.951  68.180  68.944  1.00 90.34           C  
ATOM   2134  NE2 GLN A 275      79.297  68.693  67.733  1.00 90.34           N  
ATOM   2133  OE1 GLN A 275      79.163  67.008  69.249  1.00 90.34           O  
ATOM   2137  N   ILE A 276      74.803  69.810  69.293  1.00 41.01           N  
ATOM   2138  CA  ILE A 276      73.736  69.037  69.851  1.00 41.01           C  
ATOM   2143  C   ILE A 276      72.946  68.459  68.719  1.00 41.01           C  
ATOM   2144  O   ILE A 276      72.514  67.308  68.777  1.00 41.01           O  
ATOM   2139  CB  ILE A 276      72.818  69.866  70.698  1.00 41.01           C  
ATOM   2140  CG1 ILE A 276      73.605  70.475  71.872  1.00 41.01           C  
ATOM   2141  CG2 ILE A 276      71.638  68.980  71.133  1.00 41.01           C  
ATOM   2142  CD1 ILE A 276      72.857  71.590  72.598  1.00 41.01           C  
ATOM   2145  N   ALA A 277      72.733  69.255  67.656  1.00 30.60           N  
ATOM   2146  CA  ALA A 277      71.961  68.820  66.528  1.00 30.60           C  
ATOM   2148  C   ALA A 277      72.627  67.642  65.880  1.00 30.60           C  
ATOM   2149  O   ALA A 277      71.962  66.672  65.522  1.00 30.60           O  
ATOM   2147  CB  ALA A 277      71.818  69.910  65.451  1.00 30.60           C  
ATOM   2150  N   MET A 278      73.963  67.690  65.714  1.00 83.02           N  
ATOM   2151  CA  MET A 278      74.652  66.617  65.048  1.00 83.02           C  
ATOM   2156  C   MET A 278      74.552  65.342  65.833  1.00 83.02           C  
ATOM   2157  O   MET A 278      74.339  64.273  65.263  1.00 83.02           O  
ATOM   2152  CB  MET A 278      76.140  66.901  64.780  1.00 83.02           C  
ATOM   2153  CG  MET A 278      76.364  67.905  63.646  1.00 83.02           C  
ATOM   2154  SD  MET A 278      78.087  68.022  63.081  1.00 83.02           S  
ATOM   2155  CE  MET A 278      77.777  69.177  61.714  1.00 83.02           C  
ATOM   2158  N   ASP A 279      74.675  65.426  67.169  1.00 53.06           N  
ATOM   2159  CA  ASP A 279      74.700  64.282  68.040  1.00 53.06           C  
ATOM   2164  C   ASP A 279      73.394  63.545  68.012  1.00 53.06           C  
ATOM   2165  O   ASP A 279      73.369  62.334  68.216  1.00 53.06           O  
ATOM   2160  CB  ASP A 279      74.951  64.652  69.512  1.00 53.06           C  
ATOM   2161  CG  ASP A 279      76.404  65.064  69.672  1.00 53.06           C  
ATOM   2162  OD1 ASP A 279      77.174  64.919  68.685  1.00 53.06           O  
ATOM   2163  OD2 ASP A 279      76.766  65.523  70.788  1.00 53.06           O1-
ATOM   2166  N   SER A 280      72.272  64.250  67.781  1.00108.42           N  
ATOM   2167  CA  SER A 280      70.966  63.651  67.885  1.00108.42           C  
ATOM   2170  C   SER A 280      70.712  62.593  66.838  1.00108.42           C  
ATOM   2171  O   SER A 280      69.839  61.749  67.023  1.00108.42           O  
ATOM   2168  CB  SER A 280      69.822  64.683  67.815  1.00108.42           C  
ATOM   2169  OG  SER A 280      69.794  65.318  66.545  1.00108.42           O  
ATOM   2172  N   LEU A 281      71.426  62.663  65.700  1.00103.34           N  
ATOM   2173  CA  LEU A 281      71.360  61.824  64.525  1.00103.34           C  
ATOM   2178  C   LEU A 281      72.022  60.478  64.679  1.00103.34           C  
ATOM   2179  O   LEU A 281      71.823  59.589  63.852  1.00103.34           O  
ATOM   2174  CB  LEU A 281      71.979  62.535  63.314  1.00103.34           C  
ATOM   2175  CG  LEU A 281      71.293  63.889  63.044  1.00103.34           C  
ATOM   2176  CD1 LEU A 281      71.911  64.604  61.833  1.00103.34           C  
ATOM   2177  CD2 LEU A 281      69.768  63.728  62.937  1.00103.34           C  
ATOM   2180  N   ARG A 282      72.861  60.309  65.713  1.00124.22           N  
ATOM   2181  CA  ARG A 282      73.721  59.170  65.913  1.00124.22           C  
ATOM   2189  C   ARG A 282      72.946  57.886  65.909  1.00124.22           C  
ATOM   2190  O   ARG A 282      73.497  56.843  65.562  1.00124.22           O  
ATOM   2182  CB  ARG A 282      74.469  59.249  67.253  1.00124.22           C  
ATOM   2183  CG  ARG A 282      75.469  60.404  67.310  1.00124.22           C  
ATOM   2184  CD  ARG A 282      76.021  60.664  68.710  1.00124.22           C  
ATOM   2185  NE  ARG A 282      76.622  59.394  69.203  1.00124.22           N  
ATOM   2186  CZ  ARG A 282      76.981  59.285  70.515  1.00124.22           C  
ATOM   2187  NH1 ARG A 282      76.800  60.342  71.360  1.00124.22           N1+
ATOM   2188  NH2 ARG A 282      77.517  58.119  70.980  1.00124.22           N  
ATOM   2191  N   LEU A 283      71.668  57.899  66.322  1.00101.73           N  
ATOM   2192  CA  LEU A 283      70.910  56.681  66.357  1.00101.73           C  
ATOM   2197  C   LEU A 283      70.880  56.119  64.963  1.00101.73           C  
ATOM   2198  O   LEU A 283      71.019  54.910  64.786  1.00101.73           O  
ATOM   2193  CB  LEU A 283      69.459  56.938  66.836  1.00101.73           C  
ATOM   2194  CG  LEU A 283      68.549  55.709  67.083  1.00101.73           C  
ATOM   2195  CD1 LEU A 283      67.166  56.166  67.575  1.00101.73           C  
ATOM   2196  CD2 LEU A 283      68.422  54.785  65.861  1.00101.73           C  
ATOM   2199  N   PHE A 284      70.681  56.981  63.944  1.00 63.96           N  
ATOM   2200  CA  PHE A 284      70.609  56.573  62.565  1.00 63.96           C  
ATOM   2208  C   PHE A 284      71.943  56.100  62.079  1.00 63.96           C  
ATOM   2209  O   PHE A 284      72.026  55.126  61.331  1.00 63.96           O  
ATOM   2201  CB  PHE A 284      70.107  57.700  61.648  1.00 63.96           C  
ATOM   2202  CG  PHE A 284      68.723  57.987  62.122  1.00 63.96           C  
ATOM   2203  CD1 PHE A 284      67.667  57.194  61.732  1.00 63.96           C  
ATOM   2204  CD2 PHE A 284      68.487  59.047  62.969  1.00 63.96           C  
ATOM   2205  CE1 PHE A 284      66.391  57.459  62.175  1.00 63.96           C  
ATOM   2206  CE2 PHE A 284      67.213  59.316  63.415  1.00 63.96           C  
ATOM   2207  CZ  PHE A 284      66.164  58.521  63.017  1.00 63.96           C  
ATOM   2210  N   GLY A 285      73.033  56.785  62.474  1.00 31.92           N  
ATOM   2211  CA  GLY A 285      74.339  56.342  62.076  1.00 31.92           C  
ATOM   2212  C   GLY A 285      74.647  56.793  60.681  1.00 31.92           C  
ATOM   2213  O   GLY A 285      74.512  57.970  60.352  1.00 31.92           O  
ATOM   2214  N   SER A 286      75.107  55.840  59.843  1.00 75.31           N  
ATOM   2215  CA  SER A 286      75.568  56.071  58.501  1.00 75.31           C  
ATOM   2218  C   SER A 286      74.451  56.523  57.608  1.00 75.31           C  
ATOM   2219  O   SER A 286      74.695  57.222  56.626  1.00 75.31           O  
ATOM   2216  CB  SER A 286      76.181  54.809  57.868  1.00 75.31           C  
ATOM   2217  OG  SER A 286      76.619  55.089  56.547  1.00 75.31           O  
ATOM   2220  N   LYS A 287      73.195  56.138  57.910  1.00134.88           N  
ATOM   2221  CA  LYS A 287      72.093  56.515  57.068  1.00134.88           C  
ATOM   2227  C   LYS A 287      71.934  58.006  57.073  1.00134.88           C  
ATOM   2228  O   LYS A 287      71.466  58.587  56.097  1.00134.88           O  
ATOM   2222  CB  LYS A 287      70.732  55.935  57.494  1.00134.88           C  
ATOM   2223  CG  LYS A 287      70.525  54.461  57.137  1.00134.88           C  
ATOM   2224  CD  LYS A 287      69.216  53.875  57.675  1.00134.88           C  
ATOM   2225  CE  LYS A 287      67.971  54.323  56.901  1.00134.88           C  
ATOM   2226  NZ  LYS A 287      67.816  53.517  55.668  1.00134.88           N1+
ATOM   2229  N   ALA A 288      72.268  58.631  58.214  1.00 80.98           N  
ATOM   2230  CA  ALA A 288      72.199  60.029  58.557  1.00 80.98           C  
ATOM   2232  C   ALA A 288      73.172  60.887  57.795  1.00 80.98           C  
ATOM   2233  O   ALA A 288      73.017  62.107  57.765  1.00 80.98           O  
ATOM   2231  CB  ALA A 288      72.445  60.277  60.054  1.00 80.98           C  
ATOM   2234  N   ALA A 289      74.222  60.295  57.198  1.00 61.00           N  
ATOM   2235  CA  ALA A 289      75.335  61.026  56.651  1.00 61.00           C  
ATOM   2237  C   ALA A 289      74.889  62.112  55.713  1.00 61.00           C  
ATOM   2238  O   ALA A 289      75.547  63.148  55.629  1.00 61.00           O  
ATOM   2236  CB  ALA A 289      76.304  60.117  55.876  1.00 61.00           C  
ATOM   2239  N   ALA A 290      73.806  61.916  54.942  1.00 39.72           N  
ATOM   2240  CA  ALA A 290      73.400  62.967  54.048  1.00 39.72           C  
ATOM   2242  C   ALA A 290      73.010  64.194  54.832  1.00 39.72           C  
ATOM   2243  O   ALA A 290      73.417  65.305  54.495  1.00 39.72           O  
ATOM   2241  CB  ALA A 290      72.193  62.570  53.181  1.00 39.72           C  
ATOM   2244  N   LEU A 291      72.217  64.020  55.910  1.00 63.59           N  
ATOM   2245  CA  LEU A 291      71.727  65.115  56.709  1.00 63.59           C  
ATOM   2250  C   LEU A 291      72.842  65.780  57.464  1.00 63.59           C  
ATOM   2251  O   LEU A 291      72.836  66.999  57.637  1.00 63.59           O  
ATOM   2246  CB  LEU A 291      70.650  64.684  57.724  1.00 63.59           C  
ATOM   2247  CG  LEU A 291      70.107  65.830  58.599  1.00 63.59           C  
ATOM   2248  CD1 LEU A 291      69.459  66.934  57.750  1.00 63.59           C  
ATOM   2249  CD2 LEU A 291      69.151  65.289  59.675  1.00 63.59           C  
ATOM   2252  N   ILE A 292      73.820  64.993  57.953  1.00 35.36           N  
ATOM   2253  CA  ILE A 292      74.898  65.537  58.734  1.00 35.36           C  
ATOM   2258  C   ILE A 292      75.692  66.473  57.883  1.00 35.36           C  
ATOM   2259  O   ILE A 292      76.099  67.543  58.330  1.00 35.36           O  
ATOM   2254  CB  ILE A 292      75.842  64.488  59.246  1.00 35.36           C  
ATOM   2255  CG1 ILE A 292      75.114  63.539  60.214  1.00 35.36           C  
ATOM   2256  CG2 ILE A 292      77.050  65.198  59.880  1.00 35.36           C  
ATOM   2257  CD1 ILE A 292      75.914  62.283  60.556  1.00 35.36           C  
ATOM   2260  N   GLU A 293      75.940  66.085  56.624  1.00 73.60           N  
ATOM   2261  CA  GLU A 293      76.726  66.884  55.730  1.00 73.60           C  
ATOM   2267  C   GLU A 293      76.007  68.177  55.504  1.00 73.60           C  
ATOM   2268  O   GLU A 293      76.626  69.239  55.471  1.00 73.60           O  
ATOM   2262  CB  GLU A 293      76.933  66.164  54.384  1.00 73.60           C  
ATOM   2263  CG  GLU A 293      78.056  66.723  53.515  1.00 73.60           C  
ATOM   2264  CD  GLU A 293      77.447  67.724  52.554  1.00 73.60           C  
ATOM   2265  OE1 GLU A 293      77.092  68.844  53.007  1.00 73.60           O  
ATOM   2266  OE2 GLU A 293      77.325  67.380  51.348  1.00 73.60           O1-
ATOM   2269  N   LEU A 294      74.671  68.122  55.353  1.00 47.76           N  
ATOM   2270  CA  LEU A 294      73.902  69.311  55.125  1.00 47.76           C  
ATOM   2275  C   LEU A 294      74.006  70.192  56.326  1.00 47.76           C  
ATOM   2276  O   LEU A 294      74.212  71.396  56.197  1.00 47.76           O  
ATOM   2271  CB  LEU A 294      72.412  69.013  54.887  1.00 47.76           C  
ATOM   2272  CG  LEU A 294      71.567  70.273  54.632  1.00 47.76           C  
ATOM   2273  CD1 LEU A 294      71.974  70.972  53.324  1.00 47.76           C  
ATOM   2274  CD2 LEU A 294      70.065  69.953  54.703  1.00 47.76           C  
ATOM   2277  N   THR A 295      73.909  69.603  57.532  1.00117.05           N  
ATOM   2278  CA  THR A 295      73.912  70.396  58.727  1.00117.05           C  
ATOM   2282  C   THR A 295      75.225  71.108  58.809  1.00117.05           C  
ATOM   2283  O   THR A 295      75.293  72.263  59.225  1.00117.05           O  
ATOM   2279  CB  THR A 295      73.688  69.594  59.981  1.00117.05           C  
ATOM   2281  CG2 THR A 295      74.996  68.924  60.418  1.00117.05           C  
ATOM   2280  OG1 THR A 295      73.239  70.446  61.018  1.00117.05           O  
ATOM   2284  N   LYS A 296      76.310  70.421  58.408  1.00 45.76           N  
ATOM   2285  CA  LYS A 296      77.625  70.993  58.430  1.00 45.76           C  
ATOM   2291  C   LYS A 296      77.651  72.144  57.469  1.00 45.76           C  
ATOM   2292  O   LYS A 296      78.299  73.155  57.729  1.00 45.76           O  
ATOM   2286  CB  LYS A 296      78.708  69.982  58.019  1.00 45.76           C  
ATOM   2287  CG  LYS A 296      80.122  70.378  58.445  1.00 45.76           C  
ATOM   2288  CD  LYS A 296      81.099  69.203  58.397  1.00 45.76           C  
ATOM   2289  CE  LYS A 296      82.441  69.481  59.074  1.00 45.76           C  
ATOM   2290  NZ  LYS A 296      83.274  68.258  59.051  1.00 45.76           N1+
ATOM   2293  N   GLN A 297      76.955  72.016  56.320  1.00 44.29           N  
ATOM   2294  CA  GLN A 297      76.943  73.078  55.351  1.00 44.29           C  
ATOM   2300  C   GLN A 297      76.272  74.274  55.952  1.00 44.29           C  
ATOM   2301  O   GLN A 297      76.747  75.398  55.804  1.00 44.29           O  
ATOM   2295  CB  GLN A 297      76.134  72.756  54.080  1.00 44.29           C  
ATOM   2296  CG  GLN A 297      76.693  71.636  53.201  1.00 44.29           C  
ATOM   2297  CD  GLN A 297      75.815  71.578  51.956  1.00 44.29           C  
ATOM   2299  NE2 GLN A 297      75.749  70.386  51.306  1.00 44.29           N  
ATOM   2298  OE1 GLN A 297      75.202  72.572  51.571  1.00 44.29           O  
ATOM   2302  N   LEU A 298      75.138  74.063  56.649  1.00110.36           N  
ATOM   2303  CA  LEU A 298      74.416  75.172  57.203  1.00110.36           C  
ATOM   2308  C   LEU A 298      75.213  75.829  58.285  1.00110.36           C  
ATOM   2309  O   LEU A 298      75.099  77.033  58.500  1.00110.36           O  
ATOM   2304  CB  LEU A 298      73.002  74.849  57.726  1.00110.36           C  
ATOM   2305  CG  LEU A 298      71.980  74.580  56.595  1.00110.36           C  
ATOM   2306  CD1 LEU A 298      72.186  73.214  55.938  1.00110.36           C  
ATOM   2307  CD2 LEU A 298      70.535  74.783  57.053  1.00110.36           C  
ATOM   2310  N   GLN A 299      76.005  75.044  59.036  1.00 58.75           N  
ATOM   2311  CA  GLN A 299      76.814  75.587  60.090  1.00 58.75           C  
ATOM   2317  C   GLN A 299      77.912  76.458  59.536  1.00 58.75           C  
ATOM   2318  O   GLN A 299      78.249  77.487  60.121  1.00 58.75           O  
ATOM   2312  CB  GLN A 299      77.463  74.505  60.971  1.00 58.75           C  
ATOM   2313  CG  GLN A 299      78.313  75.071  62.110  1.00 58.75           C  
ATOM   2314  CD  GLN A 299      78.823  73.900  62.936  1.00 58.75           C  
ATOM   2316  NE2 GLN A 299      78.469  72.658  62.509  1.00 58.75           N  
ATOM   2315  OE1 GLN A 299      79.514  74.083  63.937  1.00 58.75           O  
ATOM   2319  N   ASN A 300      78.481  76.071  58.378  1.00 61.53           N  
ATOM   2320  CA  ASN A 300      79.633  76.695  57.779  1.00 61.53           C  
ATOM   2325  C   ASN A 300      79.377  78.118  57.410  1.00 61.53           C  
ATOM   2326  O   ASN A 300      80.304  78.922  57.401  1.00 61.53           O  
ATOM   2321  CB  ASN A 300      80.132  75.961  56.525  1.00 61.53           C  
ATOM   2322  CG  ASN A 300      80.794  74.673  56.992  1.00 61.53           C  
ATOM   2324  ND2 ASN A 300      81.072  73.748  56.036  1.00 61.53           N  
ATOM   2323  OD1 ASN A 300      81.074  74.499  58.178  1.00 61.53           O  
ATOM   2327  N   ARG A 301      78.123  78.473  57.101  1.00212.64           N  
ATOM   2328  CA  ARG A 301      77.769  79.792  56.663  1.00212.64           C  
ATOM   2336  C   ARG A 301      78.201  80.792  57.700  1.00212.64           C  
ATOM   2337  O   ARG A 301      78.471  81.949  57.381  1.00212.64           O  
ATOM   2329  CB  ARG A 301      76.247  79.902  56.478  1.00212.64           C  
ATOM   2330  CG  ARG A 301      75.735  81.324  56.293  1.00212.64           C  
ATOM   2331  CD  ARG A 301      74.217  81.399  56.110  1.00212.64           C  
ATOM   2332  NE  ARG A 301      73.622  80.274  56.886  1.00212.64           N  
ATOM   2333  CZ  ARG A 301      72.433  80.431  57.536  1.00212.64           C  
ATOM   2334  NH1 ARG A 301      71.808  81.644  57.538  1.00212.64           N1+
ATOM   2335  NH2 ARG A 301      71.871  79.371  58.187  1.00212.64           N  
ATOM   2338  N   SER A 302      78.174  80.416  58.990  1.00 61.76           N  
ATOM   2339  CA  SER A 302      78.656  81.313  60.005  1.00 61.76           C  
ATOM   2342  C   SER A 302      80.163  81.284  60.060  1.00 61.76           C  
ATOM   2343  O   SER A 302      80.795  82.261  60.460  1.00 61.76           O  
ATOM   2340  CB  SER A 302      78.130  80.968  61.409  1.00 61.76           C  
ATOM   2341  OG  SER A 302      78.642  81.886  62.365  1.00 61.76           O  
ATOM   2344  N   ASN A 303      80.767  80.141  59.671  1.00 77.14           N  
ATOM   2345  CA  ASN A 303      82.178  79.841  59.734  1.00 77.14           C  
ATOM   2350  C   ASN A 303      83.008  80.664  58.786  1.00 77.14           C  
ATOM   2351  O   ASN A 303      84.145  81.009  59.108  1.00 77.14           O  
ATOM   2346  CB  ASN A 303      82.481  78.368  59.400  1.00 77.14           C  
ATOM   2347  CG  ASN A 303      81.836  77.482  60.456  1.00 77.14           C  
ATOM   2349  ND2 ASN A 303      82.199  77.705  61.748  1.00 77.14           N  
ATOM   2348  OD1 ASN A 303      81.031  76.608  60.141  1.00 77.14           O  
ATOM   2352  N   LEU A 304      82.472  81.025  57.606  1.00 93.06           N  
ATOM   2353  CA  LEU A 304      83.283  81.656  56.597  1.00 93.06           C  
ATOM   2358  C   LEU A 304      83.921  82.894  57.124  1.00 93.06           C  
ATOM   2359  O   LEU A 304      85.054  83.202  56.756  1.00 93.06           O  
ATOM   2354  CB  LEU A 304      82.528  82.068  55.320  1.00 93.06           C  
ATOM   2355  CG  LEU A 304      82.159  80.907  54.379  1.00 93.06           C  
ATOM   2356  CD1 LEU A 304      81.128  79.963  55.008  1.00 93.06           C  
ATOM   2357  CD2 LEU A 304      81.720  81.429  53.003  1.00 93.06           C  
ATOM   2360  N   SER A 305      83.225  83.639  57.997  1.00 44.71           N  
ATOM   2361  CA  SER A 305      83.780  84.863  58.488  1.00 44.71           C  
ATOM   2364  C   SER A 305      85.090  84.549  59.136  1.00 44.71           C  
ATOM   2365  O   SER A 305      86.021  85.351  59.086  1.00 44.71           O  
ATOM   2362  CB  SER A 305      82.887  85.540  59.540  1.00 44.71           C  
ATOM   2363  OG  SER A 305      82.767  84.707  60.683  1.00 44.71           O  
ATOM   2366  N   GLU A 306      85.206  83.358  59.750  1.00157.37           N  
ATOM   2367  CA  GLU A 306      86.443  83.014  60.386  1.00157.37           C  
ATOM   2373  C   GLU A 306      87.222  82.143  59.457  1.00157.37           C  
ATOM   2374  O   GLU A 306      86.964  80.947  59.338  1.00157.37           O  
ATOM   2368  CB  GLU A 306      86.240  82.198  61.671  1.00157.37           C  
ATOM   2369  CG  GLU A 306      85.511  82.958  62.780  1.00157.37           C  
ATOM   2370  CD  GLU A 306      85.086  81.935  63.821  1.00157.37           C  
ATOM   2371  OE1 GLU A 306      85.195  80.715  63.526  1.00157.37           O  
ATOM   2372  OE2 GLU A 306      84.644  82.358  64.923  1.00157.37           O1-
ATOM   2375  N   GLY A 307      88.208  82.740  58.769  1.00116.95           N  
ATOM   2376  CA  GLY A 307      89.082  81.990  57.921  1.00116.95           C  
ATOM   2377  C   GLY A 307      89.878  81.120  58.833  1.00116.95           C  
ATOM   2378  O   GLY A 307      90.269  80.005  58.490  1.00116.95           O  
ATOM   2379  N   HIS A 308      90.128  81.650  60.042  1.00216.69           N  
ATOM   2380  CA  HIS A 308      90.963  81.046  61.032  1.00216.69           C  
ATOM   2387  C   HIS A 308      90.494  79.663  61.335  1.00216.69           C  
ATOM   2388  O   HIS A 308      89.314  79.335  61.215  1.00216.69           O  
ATOM   2383  CB  HIS A 308      90.979  81.833  62.351  1.00216.69           C  
ATOM   2382  CG  HIS A 308      91.367  83.266  62.145  1.00216.69           C  
ATOM   2385  CD2 HIS A 308      92.581  83.878  62.234  1.00216.69           C  
ATOM   2381  ND1 HIS A 308      90.476  84.251  61.787  1.00216.69           N  
ATOM   2386  CE1 HIS A 308      91.186  85.402  61.677  1.00216.69           C  
ATOM   2384  NE2 HIS A 308      92.468  85.224  61.939  1.00216.69           N  
ATOM   2389  N   HIS A 309      91.469  78.813  61.710  1.00240.13           N  
ATOM   2390  CA  HIS A 309      91.288  77.438  62.069  1.00240.13           C  
ATOM   2397  C   HIS A 309      90.567  77.374  63.377  1.00240.13           C  
ATOM   2398  O   HIS A 309      90.749  78.227  64.244  1.00240.13           O  
ATOM   2393  CB  HIS A 309      92.645  76.716  62.203  1.00240.13           C  
ATOM   2392  CG  HIS A 309      92.586  75.267  62.582  1.00240.13           C  
ATOM   2395  CD2 HIS A 309      92.392  74.157  61.817  1.00240.13           C  
ATOM   2391  ND1 HIS A 309      92.748  74.811  63.870  1.00240.13           N  
ATOM   2396  CE1 HIS A 309      92.646  73.459  63.827  1.00240.13           C  
ATOM   2394  NE2 HIS A 309      92.429  73.017  62.601  1.00240.13           N  
ATOM   2399  N   HIS A 310      89.703  76.353  63.535  1.00245.14           N  
ATOM   2400  CA  HIS A 310      88.936  76.165  64.734  1.00245.14           C  
ATOM   2407  C   HIS A 310      89.852  75.742  65.830  1.00245.14           C  
ATOM   2408  O   HIS A 310      90.753  74.932  65.623  1.00245.14           O  
ATOM   2403  CB  HIS A 310      87.853  75.078  64.586  1.00245.14           C  
ATOM   2402  CG  HIS A 310      87.141  74.735  65.863  1.00245.14           C  
ATOM   2405  CD2 HIS A 310      86.019  75.261  66.427  1.00245.14           C  
ATOM   2401  ND1 HIS A 310      87.556  73.738  66.720  1.00245.14           N  
ATOM   2406  CE1 HIS A 310      86.673  73.710  67.750  1.00245.14           C  
ATOM   2404  NE2 HIS A 310      85.722  74.617  67.617  1.00245.14           N  
ATOM   2409  N   HIS A 311      89.638  76.292  67.041  1.00257.48           N  
ATOM   2410  CA  HIS A 311      90.465  75.915  68.148  1.00257.48           C  
ATOM   2417  C   HIS A 311      89.610  75.141  69.093  1.00257.48           C  
ATOM   2418  O   HIS A 311      88.416  75.404  69.229  1.00257.48           O  
ATOM   2413  CB  HIS A 311      91.067  77.101  68.920  1.00257.48           C  
ATOM   2412  CG  HIS A 311      92.000  76.665  70.011  1.00257.48           C  
ATOM   2415  CD2 HIS A 311      91.892  76.788  71.363  1.00257.48           C  
ATOM   2411  ND1 HIS A 311      93.202  76.034  69.786  1.00257.48           N  
ATOM   2416  CE1 HIS A 311      93.759  75.805  71.002  1.00257.48           C  
ATOM   2414  NE2 HIS A 311      93.001  76.248  71.989  1.00257.48           N  
ATOM   2419  N   HIS A 312      90.214  74.144  69.767  1.00 80.82           N  
ATOM   2420  CA  HIS A 312      89.466  73.304  70.651  1.00 80.82           C  
ATOM   2427  C   HIS A 312      88.903  74.147  71.750  1.00 80.82           C  
ATOM   2428  O   HIS A 312      87.720  74.045  72.066  1.00 80.82           O  
ATOM   2423  CB  HIS A 312      90.318  72.191  71.287  1.00 80.82           C  
ATOM   2422  CG  HIS A 312      89.486  71.173  72.007  1.00 80.82           C  
ATOM   2425  CD2 HIS A 312      88.942  70.011  71.550  1.00 80.82           C  
ATOM   2421  ND1 HIS A 312      89.098  71.275  73.325  1.00 80.82           N  
ATOM   2426  CE1 HIS A 312      88.345  70.179  73.597  1.00 80.82           C  
ATOM   2424  NE2 HIS A 312      88.222  69.383  72.550  1.00 80.82           N  
ATOM   2429  N   HIS A 313      89.732  75.019  72.359  1.00 16.08           N  
ATOM   2430  CA  HIS A 313      89.218  75.841  73.414  1.00 16.08           C  
ATOM   2437  C   HIS A 313      88.367  76.930  72.776  1.00 16.08           C  
ATOM   2438  O   HIS A 313      87.794  76.661  71.685  1.00 16.08           O  
ATOM   2433  CB  HIS A 313      90.302  76.540  74.255  1.00 16.08           C  
ATOM   2432  CG  HIS A 313      91.045  75.619  75.179  1.00 16.08           C  
ATOM   2435  CD2 HIS A 313      92.221  74.953  75.008  1.00 16.08           C  
ATOM   2431  ND1 HIS A 313      90.615  75.299  76.447  1.00 16.08           N  
ATOM   2436  CE1 HIS A 313      91.542  74.463  76.977  1.00 16.08           C  
ATOM   2434  NE2 HIS A 313      92.536  74.224  76.140  1.00 16.08           N  
ATOM   2439  OXT HIS A 313      88.278  78.039  73.362  1.00 16.08           O1-
TER   
HEADER    3lom_chain_B
ATOM      1  N   MET B   1      -0.327  73.894  68.496  1.00128.69           N  
ATOM      2  CA  MET B   1       0.790  74.791  68.868  1.00128.69           C  
ATOM      7  C   MET B   1       0.347  76.211  68.726  1.00128.69           C  
ATOM      8  O   MET B   1      -0.836  76.515  68.865  1.00128.69           O  
ATOM      3  CB  MET B   1       2.002  74.518  67.956  1.00128.69           C  
ATOM      4  CG  MET B   1       3.309  75.155  68.433  1.00128.69           C  
ATOM      5  SD  MET B   1       3.988  74.438  69.959  1.00128.69           S  
ATOM      6  CE  MET B   1       2.820  75.283  71.064  1.00128.69           C  
ATOM      9  N   SER B   2       1.296  77.127  68.459  1.00132.77           N  
ATOM     10  CA  SER B   2       0.936  78.504  68.318  1.00132.77           C  
ATOM     13  C   SER B   2       0.298  78.669  66.980  1.00132.77           C  
ATOM     14  O   SER B   2       0.550  77.905  66.050  1.00132.77           O  
ATOM     11  CB  SER B   2       2.131  79.469  68.395  1.00132.77           C  
ATOM     12  OG  SER B   2       2.724  79.409  69.684  1.00132.77           O  
ATOM     15  N   LEU B   3      -0.586  79.674  66.877  1.00139.86           N  
ATOM     16  CA  LEU B   3      -1.272  79.963  65.656  1.00139.86           C  
ATOM     21  C   LEU B   3      -0.268  80.459  64.666  1.00139.86           C  
ATOM     22  O   LEU B   3      -0.339  80.132  63.483  1.00139.86           O  
ATOM     17  CB  LEU B   3      -2.344  81.054  65.834  1.00139.86           C  
ATOM     18  CG  LEU B   3      -3.133  81.387  64.553  1.00139.86           C  
ATOM     19  CD1 LEU B   3      -3.990  80.194  64.099  1.00139.86           C  
ATOM     20  CD2 LEU B   3      -3.955  82.676  64.718  1.00139.86           C  
ATOM     23  N   ASN B   4       0.714  81.252  65.141  1.00160.06           N  
ATOM     24  CA  ASN B   4       1.647  81.891  64.259  1.00160.06           C  
ATOM     29  C   ASN B   4       2.733  80.935  63.886  1.00160.06           C  
ATOM     30  O   ASN B   4       3.587  80.594  64.704  1.00160.06           O  
ATOM     25  CB  ASN B   4       2.338  83.099  64.913  1.00160.06           C  
ATOM     26  CG  ASN B   4       1.260  84.079  65.354  1.00160.06           C  
ATOM     28  ND2 ASN B   4       0.177  84.199  64.541  1.00160.06           N  
ATOM     27  OD1 ASN B   4       1.375  84.717  66.399  1.00160.06           O  
ATOM     31  N   SER B   5       2.703  80.457  62.627  1.00 52.49           N  
ATOM     32  CA  SER B   5       3.725  79.592  62.114  1.00 52.49           C  
ATOM     35  C   SER B   5       4.947  80.407  61.820  1.00 52.49           C  
ATOM     36  O   SER B   5       6.073  79.916  61.906  1.00 52.49           O  
ATOM     33  CB  SER B   5       3.316  78.886  60.810  1.00 52.49           C  
ATOM     34  OG  SER B   5       4.369  78.045  60.363  1.00 52.49           O  
ATOM     37  N   THR B   6       4.743  81.681  61.433  1.00105.48           N  
ATOM     38  CA  THR B   6       5.827  82.565  61.112  1.00105.48           C  
ATOM     42  C   THR B   6       6.623  82.803  62.349  1.00105.48           C  
ATOM     43  O   THR B   6       7.852  82.847  62.304  1.00105.48           O  
ATOM     39  CB  THR B   6       5.368  83.903  60.610  1.00105.48           C  
ATOM     41  CG2 THR B   6       4.596  83.703  59.297  1.00105.48           C  
ATOM     40  OG1 THR B   6       4.551  84.542  61.580  1.00105.48           O  
ATOM     44  N   GLN B   7       5.935  82.960  63.495  1.00 30.98           N  
ATOM     45  CA  GLN B   7       6.620  83.238  64.723  1.00 30.98           C  
ATOM     51  C   GLN B   7       7.490  82.073  65.060  1.00 30.98           C  
ATOM     52  O   GLN B   7       8.611  82.246  65.534  1.00 30.98           O  
ATOM     46  CB  GLN B   7       5.695  83.430  65.940  1.00 30.98           C  
ATOM     47  CG  GLN B   7       6.492  83.726  67.216  1.00 30.98           C  
ATOM     48  CD  GLN B   7       5.533  83.876  68.388  1.00 30.98           C  
ATOM     50  NE2 GLN B   7       6.102  84.106  69.602  1.00 30.98           N  
ATOM     49  OE1 GLN B   7       4.318  83.779  68.234  1.00 30.98           O  
ATOM     53  N   MET B   8       6.990  80.844  64.829  1.00 43.57           N  
ATOM     54  CA  MET B   8       7.735  79.673  65.190  0.50 43.57           C  
ATOM     59  C   MET B   8       9.001  79.638  64.393  1.00 43.57           C  
ATOM     60  O   MET B   8      10.072  79.355  64.925  1.00 43.57           O  
ATOM     55  CB  MET B   8       7.017  78.362  64.819  0.50 43.57           C  
ATOM     56  CG  MET B   8       5.643  78.161  65.458  0.50 43.57           C  
ATOM     57  SD  MET B   8       4.840  76.604  64.969  0.50 43.57           S  
ATOM     58  CE  MET B   8       4.827  76.985  63.193  0.50 43.57           C  
ATOM     61  N   ASN B   9       8.896  79.931  63.082  1.00 66.55           N  
ATOM     62  CA  ASN B   9      10.000  79.807  62.168  1.00 66.55           C  
ATOM     67  C   ASN B   9      11.094  80.781  62.458  1.00 66.55           C  
ATOM     68  O   ASN B   9      12.269  80.424  62.416  1.00 66.55           O  
ATOM     63  CB  ASN B   9       9.599  80.027  60.701  1.00 66.55           C  
ATOM     64  CG  ASN B   9       8.809  78.817  60.235  1.00 66.55           C  
ATOM     66  ND2 ASN B   9       8.790  77.746  61.071  1.00 66.55           N  
ATOM     65  OD1 ASN B   9       8.222  78.824  59.156  1.00 66.55           O  
ATOM     69  N   LYS B  10      10.738  82.042  62.748  1.00125.95           N  
ATOM     70  CA  LYS B  10      11.713  83.074  62.956  1.00125.95           C  
ATOM     76  C   LYS B  10      12.538  82.723  64.154  1.00125.95           C  
ATOM     77  O   LYS B  10      13.747  82.948  64.183  1.00125.95           O  
ATOM     71  CB  LYS B  10      11.045  84.435  63.219  1.00125.95           C  
ATOM     72  CG  LYS B  10      11.941  85.648  62.968  1.00125.95           C  
ATOM     73  CD  LYS B  10      11.145  86.953  62.888  1.00125.95           C  
ATOM     74  CE  LYS B  10       9.997  86.909  61.873  1.00125.95           C  
ATOM     75  NZ  LYS B  10       8.844  86.168  62.432  1.00125.95           N1+
ATOM     78  N   GLN B  11      11.887  82.151  65.180  1.00 82.11           N  
ATOM     79  CA  GLN B  11      12.527  81.818  66.417  1.00 82.11           C  
ATOM     85  C   GLN B  11      13.566  80.763  66.185  1.00 82.11           C  
ATOM     86  O   GLN B  11      14.618  80.782  66.820  1.00 82.11           O  
ATOM     80  CB  GLN B  11      11.524  81.316  67.469  1.00 82.11           C  
ATOM     81  CG  GLN B  11      12.113  81.199  68.875  1.00 82.11           C  
ATOM     82  CD  GLN B  11      10.965  80.926  69.836  1.00 82.11           C  
ATOM     84  NE2 GLN B  11       9.890  80.267  69.328  1.00 82.11           N  
ATOM     83  OE1 GLN B  11      11.023  81.294  71.009  1.00 82.11           O  
ATOM     87  N   VAL B  12      13.296  79.809  65.273  1.00 28.58           N  
ATOM     88  CA  VAL B  12      14.217  78.740  65.000  1.00 28.58           C  
ATOM     92  C   VAL B  12      15.495  79.329  64.487  1.00 28.58           C  
ATOM     93  O   VAL B  12      16.585  78.911  64.876  1.00 28.58           O  
ATOM     89  CB  VAL B  12      13.701  77.799  63.949  1.00 28.58           C  
ATOM     90  CG1 VAL B  12      14.781  76.747  63.652  1.00 28.58           C  
ATOM     91  CG2 VAL B  12      12.368  77.205  64.433  1.00 28.58           C  
ATOM     94  N   ILE B  13      15.387  80.317  63.580  1.00 36.86           N  
ATOM     95  CA  ILE B  13      16.539  80.942  62.997  1.00 36.86           C  
ATOM    100  C   ILE B  13      17.288  81.691  64.052  1.00 36.86           C  
ATOM    101  O   ILE B  13      18.516  81.639  64.109  1.00 36.86           O  
ATOM     96  CB  ILE B  13      16.180  81.907  61.908  1.00 36.86           C  
ATOM     97  CG1 ILE B  13      15.448  81.167  60.776  1.00 36.86           C  
ATOM     98  CG2 ILE B  13      17.468  82.612  61.448  1.00 36.86           C  
ATOM     99  CD1 ILE B  13      14.804  82.102  59.755  1.00 36.86           C  
ATOM    102  N   ASP B  14      16.555  82.414  64.915  1.00 71.48           N  
ATOM    103  CA  ASP B  14      17.169  83.212  65.935  1.00 71.48           C  
ATOM    108  C   ASP B  14      17.915  82.314  66.872  1.00 71.48           C  
ATOM    109  O   ASP B  14      19.019  82.640  67.304  1.00 71.48           O  
ATOM    104  CB  ASP B  14      16.143  83.997  66.765  1.00 71.48           C  
ATOM    105  CG  ASP B  14      16.908  84.996  67.617  1.00 71.48           C  
ATOM    106  OD1 ASP B  14      18.159  85.061  67.476  1.00 71.48           O  
ATOM    107  OD2 ASP B  14      16.249  85.707  68.421  1.00 71.48           O1-
ATOM    110  N   LYS B  15      17.330  81.148  67.208  1.00 81.84           N  
ATOM    111  CA  LYS B  15      17.960  80.246  68.126  1.00 81.84           C  
ATOM    117  C   LYS B  15      19.244  79.771  67.530  1.00 81.84           C  
ATOM    118  O   LYS B  15      20.238  79.621  68.237  1.00 81.84           O  
ATOM    112  CB  LYS B  15      17.104  79.010  68.458  1.00 81.84           C  
ATOM    113  CG  LYS B  15      15.846  79.349  69.261  1.00 81.84           C  
ATOM    114  CD  LYS B  15      14.873  78.178  69.417  1.00 81.84           C  
ATOM    115  CE  LYS B  15      15.331  77.146  70.449  1.00 81.84           C  
ATOM    116  NZ  LYS B  15      15.392  77.766  71.792  1.00 81.84           N1+
ATOM    119  N   TYR B  16      19.261  79.504  66.210  1.00 62.63           N  
ATOM    120  CA  TYR B  16      20.471  79.050  65.588  1.00 62.63           C  
ATOM    129  C   TYR B  16      21.507  80.128  65.658  1.00 62.63           C  
ATOM    130  O   TYR B  16      22.683  79.852  65.891  1.00 62.63           O  
ATOM    121  CB  TYR B  16      20.316  78.622  64.118  1.00 62.63           C  
ATOM    122  CG  TYR B  16      19.599  77.314  64.094  1.00 62.63           C  
ATOM    123  CD1 TYR B  16      20.209  76.182  64.588  1.00 62.63           C  
ATOM    124  CD2 TYR B  16      18.337  77.204  63.556  1.00 62.63           C  
ATOM    125  CE1 TYR B  16      19.572  74.963  64.568  1.00 62.63           C  
ATOM    126  CE2 TYR B  16      17.695  75.987  63.532  1.00 62.63           C  
ATOM    127  CZ  TYR B  16      18.308  74.867  64.041  1.00 62.63           C  
ATOM    128  OH  TYR B  16      17.649  73.619  64.018  1.00 62.63           O  
ATOM    131  N   THR B  17      21.098  81.393  65.445  1.00 31.96           N  
ATOM    132  CA  THR B  17      22.027  82.487  65.447  1.00 31.96           C  
ATOM    136  C   THR B  17      22.667  82.612  66.800  1.00 31.96           C  
ATOM    137  O   THR B  17      23.885  82.761  66.901  1.00 31.96           O  
ATOM    133  CB  THR B  17      21.366  83.798  65.131  1.00 31.96           C  
ATOM    135  CG2 THR B  17      22.438  84.900  65.116  1.00 31.96           C  
ATOM    134  OG1 THR B  17      20.726  83.728  63.865  1.00 31.96           O  
ATOM    138  N   GLN B  18      21.863  82.537  67.879  1.00 50.82           N  
ATOM    139  CA  GLN B  18      22.355  82.714  69.217  1.00 50.82           C  
ATOM    145  C   GLN B  18      23.324  81.621  69.524  1.00 50.82           C  
ATOM    146  O   GLN B  18      24.399  81.860  70.072  1.00 50.82           O  
ATOM    140  CB  GLN B  18      21.240  82.566  70.262  1.00 50.82           C  
ATOM    141  CG  GLN B  18      20.071  83.535  70.094  1.00 50.82           C  
ATOM    142  CD  GLN B  18      19.009  83.082  71.083  1.00 50.82           C  
ATOM    144  NE2 GLN B  18      19.428  82.887  72.363  1.00 50.82           N  
ATOM    143  OE1 GLN B  18      17.846  82.894  70.730  1.00 50.82           O  
ATOM    147  N   ARG B  19      22.945  80.384  69.153  1.00 62.26           N  
ATOM    148  CA  ARG B  19      23.698  79.197  69.426  1.00 62.26           C  
ATOM    156  C   ARG B  19      25.022  79.287  68.742  1.00 62.26           C  
ATOM    157  O   ARG B  19      26.058  78.964  69.322  1.00 62.26           O  
ATOM    149  CB  ARG B  19      22.947  77.950  68.930  1.00 62.26           C  
ATOM    150  CG  ARG B  19      23.713  76.641  69.097  1.00 62.26           C  
ATOM    151  CD  ARG B  19      22.809  75.410  69.073  1.00 62.26           C  
ATOM    152  NE  ARG B  19      23.676  74.217  68.880  1.00 62.26           N  
ATOM    153  CZ  ARG B  19      23.662  73.579  67.674  1.00 62.26           C  
ATOM    154  NH1 ARG B  19      22.854  74.033  66.673  1.00 62.26           N1+
ATOM    155  NH2 ARG B  19      24.449  72.482  67.480  1.00 62.26           N  
ATOM    158  N   HIS B  20      25.023  79.755  67.486  1.00 51.69           N  
ATOM    159  CA  HIS B  20      26.232  79.851  66.728  1.00 51.69           C  
ATOM    166  C   HIS B  20      27.183  80.808  67.381  1.00 51.69           C  
ATOM    167  O   HIS B  20      28.362  80.500  67.547  1.00 51.69           O  
ATOM    162  CB  HIS B  20      25.980  80.339  65.294  1.00 51.69           C  
ATOM    161  CG  HIS B  20      27.244  80.504  64.508  1.00 51.69           C  
ATOM    164  CD2 HIS B  20      27.838  81.638  64.052  1.00 51.69           C  
ATOM    160  ND1 HIS B  20      28.052  79.465  64.107  1.00 51.69           N  
ATOM    165  CE1 HIS B  20      29.091  80.019  63.432  1.00 51.69           C  
ATOM    163  NE2 HIS B  20      29.005  81.336  63.372  1.00 51.69           N  
ATOM    168  N   GLU B  21      26.695  81.996  67.785  1.00 50.65           N  
ATOM    169  CA  GLU B  21      27.561  82.995  68.344  1.00 50.65           C  
ATOM    175  C   GLU B  21      28.137  82.539  69.648  1.00 50.65           C  
ATOM    176  O   GLU B  21      29.305  82.800  69.931  1.00 50.65           O  
ATOM    170  CB  GLU B  21      26.879  84.359  68.539  1.00 50.65           C  
ATOM    171  CG  GLU B  21      26.604  85.048  67.200  1.00 50.65           C  
ATOM    172  CD  GLU B  21      26.094  86.455  67.465  1.00 50.65           C  
ATOM    173  OE1 GLU B  21      25.889  86.800  68.659  1.00 50.65           O  
ATOM    174  OE2 GLU B  21      25.906  87.204  66.470  1.00 50.65           O1-
ATOM    177  N   LEU B  22      27.341  81.848  70.483  1.00 32.29           N  
ATOM    178  CA  LEU B  22      27.835  81.405  71.758  1.00 32.29           C  
ATOM    183  C   LEU B  22      28.941  80.429  71.512  1.00 32.29           C  
ATOM    184  O   LEU B  22      29.953  80.423  72.211  1.00 32.29           O  
ATOM    179  CB  LEU B  22      26.763  80.702  72.608  1.00 32.29           C  
ATOM    180  CG  LEU B  22      27.277  80.228  73.982  1.00 32.29           C  
ATOM    181  CD1 LEU B  22      27.722  81.415  74.851  1.00 32.29           C  
ATOM    182  CD2 LEU B  22      26.244  79.334  74.688  1.00 32.29           C  
ATOM    185  N   TYR B  23      28.771  79.586  70.478  1.00 59.26           N  
ATOM    186  CA  TYR B  23      29.700  78.548  70.130  1.00 59.26           C  
ATOM    195  C   TYR B  23      31.019  79.160  69.763  1.00 59.26           C  
ATOM    196  O   TYR B  23      32.069  78.621  70.111  1.00 59.26           O  
ATOM    187  CB  TYR B  23      29.202  77.718  68.931  1.00 59.26           C  
ATOM    188  CG  TYR B  23      30.201  76.658  68.605  1.00 59.26           C  
ATOM    189  CD1 TYR B  23      31.283  76.938  67.804  1.00 59.26           C  
ATOM    190  CD2 TYR B  23      30.049  75.380  69.096  1.00 59.26           C  
ATOM    191  CE1 TYR B  23      32.202  75.962  67.498  1.00 59.26           C  
ATOM    192  CE2 TYR B  23      30.965  74.399  68.793  1.00 59.26           C  
ATOM    193  CZ  TYR B  23      32.043  74.693  67.995  1.00 59.26           C  
ATOM    194  OH  TYR B  23      32.985  73.690  67.681  1.00 59.26           O  
ATOM    197  N   LEU B  24      31.008  80.287  69.027  1.00 50.41           N  
ATOM    198  CA  LEU B  24      32.236  80.911  68.614  1.00 50.41           C  
ATOM    203  C   LEU B  24      33.001  81.386  69.808  1.00 50.41           C  
ATOM    204  O   LEU B  24      34.220  81.234  69.863  1.00 50.41           O  
ATOM    199  CB  LEU B  24      32.026  82.137  67.703  1.00 50.41           C  
ATOM    200  CG  LEU B  24      31.530  81.786  66.290  1.00 50.41           C  
ATOM    201  CD1 LEU B  24      31.342  83.049  65.432  1.00 50.41           C  
ATOM    202  CD2 LEU B  24      32.457  80.756  65.624  1.00 50.41           C  
ATOM    205  N   GLU B  25      32.304  81.973  70.800  1.00 68.67           N  
ATOM    206  CA  GLU B  25      32.968  82.524  71.949  1.00 68.67           C  
ATOM    212  C   GLU B  25      33.676  81.428  72.683  1.00 68.67           C  
ATOM    213  O   GLU B  25      34.825  81.586  73.093  1.00 68.67           O  
ATOM    207  CB  GLU B  25      31.991  83.184  72.937  1.00 68.67           C  
ATOM    208  CG  GLU B  25      31.286  84.417  72.364  1.00 68.67           C  
ATOM    209  CD  GLU B  25      32.268  85.582  72.335  1.00 68.67           C  
ATOM    210  OE1 GLU B  25      33.475  85.342  72.065  1.00 68.67           O  
ATOM    211  OE2 GLU B  25      31.819  86.732  72.587  1.00 68.67           O1-
ATOM    214  N   GLN B  26      33.009  80.274  72.852  1.00 36.13           N  
ATOM    215  CA  GLN B  26      33.589  79.186  73.583  1.00 36.13           C  
ATOM    221  C   GLN B  26      34.802  78.711  72.848  1.00 36.13           C  
ATOM    222  O   GLN B  26      35.833  78.421  73.450  1.00 36.13           O  
ATOM    216  CB  GLN B  26      32.633  77.988  73.701  1.00 36.13           C  
ATOM    217  CG  GLN B  26      31.318  78.333  74.404  1.00 36.13           C  
ATOM    218  CD  GLN B  26      31.640  78.737  75.834  1.00 36.13           C  
ATOM    220  NE2 GLN B  26      31.188  79.955  76.237  1.00 36.13           N  
ATOM    219  OE1 GLN B  26      32.282  77.992  76.572  1.00 36.13           O  
ATOM    223  N   LEU B  27      34.704  78.633  71.510  1.00108.92           N  
ATOM    224  CA  LEU B  27      35.758  78.111  70.690  1.00108.92           C  
ATOM    229  C   LEU B  27      36.965  78.997  70.790  1.00108.92           C  
ATOM    230  O   LEU B  27      38.085  78.508  70.925  1.00108.92           O  
ATOM    225  CB  LEU B  27      35.299  78.007  69.218  1.00108.92           C  
ATOM    226  CG  LEU B  27      36.238  77.273  68.236  1.00108.92           C  
ATOM    227  CD1 LEU B  27      35.592  77.176  66.849  1.00108.92           C  
ATOM    228  CD2 LEU B  27      37.627  77.912  68.138  1.00108.92           C  
ATOM    231  N   LEU B  28      36.768  80.327  70.742  1.00119.19           N  
ATOM    232  CA  LEU B  28      37.873  81.243  70.761  1.00119.19           C  
ATOM    237  C   LEU B  28      38.587  81.142  72.079  1.00119.19           C  
ATOM    238  O   LEU B  28      39.816  81.143  72.124  1.00119.19           O  
ATOM    233  CB  LEU B  28      37.411  82.695  70.499  1.00119.19           C  
ATOM    234  CG  LEU B  28      38.531  83.748  70.364  1.00119.19           C  
ATOM    235  CD1 LEU B  28      39.128  84.136  71.719  1.00119.19           C  
ATOM    236  CD2 LEU B  28      39.606  83.293  69.366  1.00119.19           C  
ATOM    239  N   ASN B  29      37.837  81.017  73.191  1.00107.22           N  
ATOM    240  CA  ASN B  29      38.453  80.970  74.489  1.00107.22           C  
ATOM    245  C   ASN B  29      39.281  79.729  74.636  1.00107.22           C  
ATOM    246  O   ASN B  29      40.293  79.738  75.335  1.00107.22           O  
ATOM    241  CB  ASN B  29      37.461  81.083  75.669  1.00107.22           C  
ATOM    242  CG  ASN B  29      36.498  79.907  75.702  1.00107.22           C  
ATOM    244  ND2 ASN B  29      35.174  80.214  75.738  1.00107.22           N  
ATOM    243  OD1 ASN B  29      36.911  78.751  75.722  1.00107.22           O  
ATOM    247  N   GLU B  30      38.872  78.623  73.990  1.00 56.97           N  
ATOM    248  CA  GLU B  30      39.541  77.358  74.121  1.00 56.97           C  
ATOM    254  C   GLU B  30      40.925  77.409  73.544  1.00 56.97           C  
ATOM    255  O   GLU B  30      41.828  76.744  74.047  1.00 56.97           O  
ATOM    249  CB  GLU B  30      38.788  76.215  73.423  1.00 56.97           C  
ATOM    250  CG  GLU B  30      37.429  75.921  74.064  1.00 56.97           C  
ATOM    251  CD  GLU B  30      36.776  74.780  73.301  1.00 56.97           C  
ATOM    252  OE1 GLU B  30      37.467  74.168  72.443  1.00 56.97           O  
ATOM    253  OE2 GLU B  30      35.574  74.504  73.565  1.00 56.97           O1-
ATOM    256  N   ILE B  31      41.131  78.188  72.467  1.00 74.49           N  
ATOM    257  CA  ILE B  31      42.389  78.213  71.770  1.00 74.49           C  
ATOM    262  C   ILE B  31      43.422  78.975  72.543  1.00 74.49           C  
ATOM    263  O   ILE B  31      43.143  80.007  73.150  1.00 74.49           O  
ATOM    258  CB  ILE B  31      42.258  78.823  70.408  1.00 74.49           C  
ATOM    259  CG1 ILE B  31      41.254  77.996  69.588  1.00 74.49           C  
ATOM    260  CG2 ILE B  31      43.653  78.918  69.768  1.00 74.49           C  
ATOM    261  CD1 ILE B  31      40.759  78.700  68.331  1.00 74.49           C  
ATOM    264  N   ILE B  32      44.671  78.462  72.543  1.00 56.21           N  
ATOM    265  CA  ILE B  32      45.719  79.143  73.244  1.00 56.21           C  
ATOM    270  C   ILE B  32      46.339  80.081  72.260  1.00 56.21           C  
ATOM    271  O   ILE B  32      46.832  79.667  71.210  1.00 56.21           O  
ATOM    266  CB  ILE B  32      46.775  78.222  73.777  1.00 56.21           C  
ATOM    267  CG1 ILE B  32      46.149  77.275  74.814  1.00 56.21           C  
ATOM    268  CG2 ILE B  32      47.926  79.071  74.341  1.00 56.21           C  
ATOM    269  CD1 ILE B  32      47.050  76.107  75.198  1.00 56.21           C  
ATOM    272  N   ILE B  33      46.283  81.391  72.573  1.00 64.84           N  
ATOM    273  CA  ILE B  33      46.784  82.399  71.684  1.00 64.84           C  
ATOM    278  C   ILE B  33      47.884  83.115  72.410  1.00 64.84           C  
ATOM    279  O   ILE B  33      47.637  83.844  73.370  1.00 64.84           O  
ATOM    274  CB  ILE B  33      45.715  83.407  71.359  1.00 64.84           C  
ATOM    275  CG1 ILE B  33      44.485  82.697  70.765  1.00 64.84           C  
ATOM    276  CG2 ILE B  33      46.311  84.470  70.424  1.00 64.84           C  
ATOM    277  CD1 ILE B  33      43.231  83.568  70.724  1.00 64.84           C  
ATOM    280  N   PRO B  34      49.095  82.930  71.958  1.00 62.84           N  
ATOM    281  CA  PRO B  34      50.228  83.537  72.605  1.00 62.84           C  
ATOM    285  C   PRO B  34      50.229  85.030  72.532  1.00 62.84           C  
ATOM    286  O   PRO B  34      50.812  85.659  73.415  1.00 62.84           O  
ATOM    283  CB  PRO B  34      51.457  82.877  71.987  1.00 62.84           C  
ATOM    284  CG  PRO B  34      50.950  81.479  71.587  1.00 62.84           C  
ATOM    282  CD  PRO B  34      49.451  81.679  71.305  1.00 62.84           C  
ATOM    287  N   ALA B  35      49.612  85.627  71.496  1.00 36.49           N  
ATOM    288  CA  ALA B  35      49.618  87.060  71.428  1.00 36.49           C  
ATOM    290  C   ALA B  35      48.229  87.531  71.715  1.00 36.49           C  
ATOM    291  O   ALA B  35      47.267  87.143  71.051  1.00 36.49           O  
ATOM    289  CB  ALA B  35      50.020  87.605  70.046  1.00 36.49           C  
ATOM    292  N   PRO B  36      48.115  88.368  72.708  1.00118.63           N  
ATOM    293  CA  PRO B  36      46.829  88.890  73.084  1.00118.63           C  
ATOM    297  C   PRO B  36      46.238  89.781  72.039  1.00118.63           C  
ATOM    298  O   PRO B  36      45.016  89.923  72.002  1.00118.63           O  
ATOM    295  CB  PRO B  36      47.034  89.568  74.435  1.00118.63           C  
ATOM    296  CG  PRO B  36      48.205  88.785  75.052  1.00118.63           C  
ATOM    294  CD  PRO B  36      49.022  88.297  73.843  1.00118.63           C  
ATOM    299  N   GLN B  37      47.079  90.407  71.198  1.00123.35           N  
ATOM    300  CA  GLN B  37      46.604  91.306  70.188  1.00123.35           C  
ATOM    306  C   GLN B  37      45.781  90.524  69.210  1.00123.35           C  
ATOM    307  O   GLN B  37      44.739  90.985  68.745  1.00123.35           O  
ATOM    301  CB  GLN B  37      47.763  91.949  69.406  1.00123.35           C  
ATOM    302  CG  GLN B  37      47.333  92.975  68.357  1.00123.35           C  
ATOM    303  CD  GLN B  37      47.096  94.304  69.059  1.00123.35           C  
ATOM    305  NE2 GLN B  37      47.009  95.401  68.260  1.00123.35           N  
ATOM    304  OE1 GLN B  37      46.995  94.368  70.283  1.00123.35           O  
ATOM    308  N   ILE B  38      46.246  89.309  68.863  1.00 50.56           N  
ATOM    309  CA  ILE B  38      45.540  88.507  67.908  1.00 50.56           C  
ATOM    314  C   ILE B  38      44.220  88.084  68.468  1.00 50.56           C  
ATOM    315  O   ILE B  38      43.209  88.108  67.765  1.00 50.56           O  
ATOM    310  CB  ILE B  38      46.302  87.302  67.448  1.00 50.56           C  
ATOM    311  CG1 ILE B  38      47.544  87.767  66.671  1.00 50.56           C  
ATOM    312  CG2 ILE B  38      45.355  86.419  66.615  1.00 50.56           C  
ATOM    313  CD1 ILE B  38      48.456  86.633  66.224  1.00 50.56           C  
ATOM    316  N   ARG B  39      44.195  87.689  69.754  1.00 50.77           N  
ATOM    317  CA  ARG B  39      42.986  87.232  70.381  1.00 50.77           C  
ATOM    325  C   ARG B  39      41.973  88.333  70.368  1.00 50.77           C  
ATOM    326  O   ARG B  39      40.805  88.106  70.052  1.00 50.77           O  
ATOM    318  CB  ARG B  39      43.207  86.849  71.854  1.00 50.77           C  
ATOM    319  CG  ARG B  39      41.912  86.566  72.618  1.00 50.77           C  
ATOM    320  CD  ARG B  39      42.137  86.218  74.091  1.00 50.77           C  
ATOM    321  NE  ARG B  39      42.652  84.821  74.152  1.00 50.77           N  
ATOM    322  CZ  ARG B  39      41.762  83.790  74.247  1.00 50.77           C  
ATOM    323  NH1 ARG B  39      40.427  84.060  74.271  1.00 50.77           N1+
ATOM    324  NH2 ARG B  39      42.196  82.498  74.326  1.00 50.77           N  
ATOM    327  N   SER B  40      42.397  89.562  70.715  1.00 33.89           N  
ATOM    328  CA  SER B  40      41.482  90.666  70.782  1.00 33.89           C  
ATOM    331  C   SER B  40      40.960  90.986  69.411  1.00 33.89           C  
ATOM    332  O   SER B  40      39.756  91.145  69.220  1.00 33.89           O  
ATOM    329  CB  SER B  40      42.135  91.941  71.343  1.00 33.89           C  
ATOM    330  OG  SER B  40      41.189  92.999  71.390  1.00 33.89           O  
ATOM    333  N   ALA B  41      41.862  91.082  68.417  1.00 38.39           N  
ATOM    334  CA  ALA B  41      41.499  91.454  67.076  1.00 38.39           C  
ATOM    336  C   ALA B  41      40.598  90.423  66.471  1.00 38.39           C  
ATOM    337  O   ALA B  41      39.694  90.754  65.705  1.00 38.39           O  
ATOM    335  CB  ALA B  41      42.717  91.614  66.151  1.00 38.39           C  
ATOM    338  N   LEU B  42      40.843  89.134  66.767  1.00 99.41           N  
ATOM    339  CA  LEU B  42      40.045  88.083  66.200  1.00 99.41           C  
ATOM    344  C   LEU B  42      38.636  88.246  66.690  1.00 99.41           C  
ATOM    345  O   LEU B  42      37.683  88.135  65.920  1.00 99.41           O  
ATOM    340  CB  LEU B  42      40.588  86.693  66.603  1.00 99.41           C  
ATOM    341  CG  LEU B  42      39.945  85.468  65.915  1.00 99.41           C  
ATOM    342  CD1 LEU B  42      40.675  84.180  66.328  1.00 99.41           C  
ATOM    343  CD2 LEU B  42      38.434  85.361  66.173  1.00 99.41           C  
ATOM    346  N   HIS B  43      38.470  88.533  67.994  1.00 37.15           N  
ATOM    347  CA  HIS B  43      37.165  88.677  68.572  1.00 37.15           C  
ATOM    354  C   HIS B  43      36.478  89.851  67.948  1.00 37.15           C  
ATOM    355  O   HIS B  43      35.299  89.788  67.607  1.00 37.15           O  
ATOM    350  CB  HIS B  43      37.226  88.915  70.089  1.00 37.15           C  
ATOM    349  CG  HIS B  43      35.872  88.962  70.728  1.00 37.15           C  
ATOM    352  CD2 HIS B  43      35.171  87.990  71.373  1.00 37.15           C  
ATOM    348  ND1 HIS B  43      35.071  90.083  70.755  1.00 37.15           N  
ATOM    353  CE1 HIS B  43      33.935  89.736  71.411  1.00 37.15           C  
ATOM    351  NE2 HIS B  43      33.950  88.475  71.804  1.00 37.15           N  
ATOM    356  N   TYR B  44      37.221  90.954  67.764  1.00 85.75           N  
ATOM    357  CA  TYR B  44      36.678  92.179  67.257  1.00 85.75           C  
ATOM    366  C   TYR B  44      36.158  91.909  65.872  1.00 85.75           C  
ATOM    367  O   TYR B  44      35.045  92.305  65.526  1.00 85.75           O  
ATOM    358  CB  TYR B  44      37.788  93.248  67.189  1.00 85.75           C  
ATOM    359  CG  TYR B  44      37.227  94.620  67.042  1.00 85.75           C  
ATOM    360  CD1 TYR B  44      36.651  95.242  68.126  1.00 85.75           C  
ATOM    361  CD2 TYR B  44      37.308  95.300  65.851  1.00 85.75           C  
ATOM    362  CE1 TYR B  44      36.141  96.514  68.022  1.00 85.75           C  
ATOM    363  CE2 TYR B  44      36.800  96.574  65.741  1.00 85.75           C  
ATOM    364  CZ  TYR B  44      36.213  97.183  66.826  1.00 85.75           C  
ATOM    365  OH  TYR B  44      35.692  98.489  66.713  1.00 85.75           O  
ATOM    368  N   ALA B  45      36.961  91.211  65.044  1.00 38.17           N  
ATOM    369  CA  ALA B  45      36.602  90.904  63.684  1.00 38.17           C  
ATOM    371  C   ALA B  45      35.423  89.973  63.625  1.00 38.17           C  
ATOM    372  O   ALA B  45      34.500  90.184  62.841  1.00 38.17           O  
ATOM    370  CB  ALA B  45      37.747  90.231  62.909  1.00 38.17           C  
ATOM    373  N   LEU B  46      35.419  88.919  64.468  1.00168.25           N  
ATOM    374  CA  LEU B  46      34.374  87.928  64.463  1.00168.25           C  
ATOM    379  C   LEU B  46      33.059  88.522  64.842  1.00168.25           C  
ATOM    380  O   LEU B  46      32.025  88.071  64.352  1.00168.25           O  
ATOM    375  CB  LEU B  46      34.573  86.770  65.460  1.00168.25           C  
ATOM    376  CG  LEU B  46      35.483  85.634  64.976  1.00168.25           C  
ATOM    377  CD1 LEU B  46      35.603  84.542  66.052  1.00168.25           C  
ATOM    378  CD2 LEU B  46      34.977  85.072  63.636  1.00168.25           C  
ATOM    381  N   PHE B  47      33.042  89.495  65.774  1.00 87.38           N  
ATOM    382  CA  PHE B  47      31.763  90.016  66.163  1.00 87.38           C  
ATOM    390  C   PHE B  47      31.631  91.430  65.693  1.00 87.38           C  
ATOM    391  O   PHE B  47      31.642  92.361  66.498  1.00 87.38           O  
ATOM    383  CB  PHE B  47      31.572  90.027  67.688  1.00 87.38           C  
ATOM    384  CG  PHE B  47      31.608  88.609  68.138  1.00 87.38           C  
ATOM    385  CD1 PHE B  47      32.812  87.978  68.353  1.00 87.38           C  
ATOM    386  CD2 PHE B  47      30.441  87.911  68.345  1.00 87.38           C  
ATOM    387  CE1 PHE B  47      32.850  86.669  68.768  1.00 87.38           C  
ATOM    388  CE2 PHE B  47      30.475  86.602  68.760  1.00 87.38           C  
ATOM    389  CZ  PHE B  47      31.680  85.978  68.971  1.00 87.38           C  
ATOM    392  N   SER B  48      31.525  91.612  64.363  1.00 66.15           N  
ATOM    393  CA  SER B  48      31.308  92.884  63.727  1.00 66.15           C  
ATOM    396  C   SER B  48      29.838  93.153  63.621  1.00 66.15           C  
ATOM    397  O   SER B  48      29.440  94.255  63.243  1.00 66.15           O  
ATOM    394  CB  SER B  48      31.875  92.938  62.298  1.00 66.15           C  
ATOM    395  OG  SER B  48      33.284  92.761  62.320  1.00 66.15           O  
ATOM    398  N   GLY B  49      28.983  92.163  63.956  1.00 33.37           N  
ATOM    399  CA  GLY B  49      27.572  92.348  63.763  1.00 33.37           C  
ATOM    400  C   GLY B  49      27.166  91.697  62.471  1.00 33.37           C  
ATOM    401  O   GLY B  49      26.209  92.123  61.828  1.00 33.37           O  
ATOM    402  N   GLY B  50      27.896  90.639  62.058  1.00 31.91           N  
ATOM    403  CA  GLY B  50      27.604  89.947  60.831  1.00 31.91           C  
ATOM    404  C   GLY B  50      26.297  89.217  60.962  1.00 31.91           C  
ATOM    405  O   GLY B  50      25.897  88.797  62.046  1.00 31.91           O  
ATOM    406  N   LYS B  51      25.618  89.052  59.808  1.00141.50           N  
ATOM    407  CA  LYS B  51      24.327  88.443  59.628  1.00141.50           C  
ATOM    413  C   LYS B  51      24.381  86.966  59.895  1.00141.50           C  
ATOM    414  O   LYS B  51      23.377  86.370  60.281  1.00141.50           O  
ATOM    408  CB  LYS B  51      23.784  88.655  58.206  1.00141.50           C  
ATOM    409  CG  LYS B  51      23.584  90.133  57.856  1.00141.50           C  
ATOM    410  CD  LYS B  51      22.611  90.869  58.781  1.00141.50           C  
ATOM    411  CE  LYS B  51      23.243  91.333  60.096  1.00141.50           C  
ATOM    412  NZ  LYS B  51      22.249  92.066  60.912  1.00141.50           N1+
ATOM    415  N   ARG B  52      25.547  86.331  59.663  1.00136.37           N  
ATOM    416  CA  ARG B  52      25.727  84.921  59.898  1.00136.37           C  
ATOM    424  C   ARG B  52      24.861  84.102  58.980  1.00136.37           C  
ATOM    425  O   ARG B  52      24.306  83.084  59.393  1.00136.37           O  
ATOM    417  CB  ARG B  52      25.374  84.513  61.341  1.00136.37           C  
ATOM    418  CG  ARG B  52      26.123  85.301  62.422  1.00136.37           C  
ATOM    419  CD  ARG B  52      27.477  84.715  62.820  1.00136.37           C  
ATOM    420  NE  ARG B  52      27.941  85.466  64.021  1.00136.37           N  
ATOM    421  CZ  ARG B  52      29.153  86.094  64.021  1.00136.37           C  
ATOM    422  NH1 ARG B  52      29.961  86.021  62.924  1.00136.37           N1+
ATOM    423  NH2 ARG B  52      29.560  86.794  65.122  1.00136.37           N  
ATOM    426  N   ILE B  53      24.744  84.505  57.700  1.00 88.99           N  
ATOM    427  CA  ILE B  53      23.917  83.793  56.760  1.00 88.99           C  
ATOM    432  C   ILE B  53      24.460  82.418  56.503  1.00 88.99           C  
ATOM    433  O   ILE B  53      23.699  81.458  56.395  1.00 88.99           O  
ATOM    428  CB  ILE B  53      23.767  84.496  55.438  1.00 88.99           C  
ATOM    429  CG1 ILE B  53      22.616  83.863  54.635  1.00 88.99           C  
ATOM    430  CG2 ILE B  53      25.120  84.471  54.709  1.00 88.99           C  
ATOM    431  CD1 ILE B  53      21.247  84.059  55.284  1.00 88.99           C  
ATOM    434  N   ARG B  54      25.794  82.288  56.379  1.00119.64           N  
ATOM    435  CA  ARG B  54      26.406  81.025  56.071  1.00119.64           C  
ATOM    443  C   ARG B  54      26.148  80.035  57.170  1.00119.64           C  
ATOM    444  O   ARG B  54      25.850  78.875  56.884  1.00119.64           O  
ATOM    436  CB  ARG B  54      27.912  81.186  55.830  1.00119.64           C  
ATOM    437  CG  ARG B  54      28.161  81.973  54.541  1.00119.64           C  
ATOM    438  CD  ARG B  54      29.475  82.747  54.510  1.00119.64           C  
ATOM    439  NE  ARG B  54      29.534  83.442  53.194  1.00119.64           N  
ATOM    440  CZ  ARG B  54      28.776  84.557  52.977  1.00119.64           C  
ATOM    441  NH1 ARG B  54      27.852  84.948  53.898  1.00119.64           N1+
ATOM    442  NH2 ARG B  54      28.916  85.276  51.828  1.00119.64           N  
ATOM    445  N   PRO B  55      26.272  80.414  58.416  1.00 78.63           N  
ATOM    446  CA  PRO B  55      25.957  79.492  59.477  1.00 78.63           C  
ATOM    450  C   PRO B  55      24.497  79.141  59.510  1.00 78.63           C  
ATOM    451  O   PRO B  55      24.161  77.989  59.783  1.00 78.63           O  
ATOM    448  CB  PRO B  55      26.481  80.145  60.755  1.00 78.63           C  
ATOM    449  CG  PRO B  55      27.658  81.007  60.260  1.00 78.63           C  
ATOM    447  CD  PRO B  55      27.283  81.380  58.815  1.00 78.63           C  
ATOM    452  N   ILE B  56      23.608  80.104  59.208  1.00 86.44           N  
ATOM    453  CA  ILE B  56      22.197  79.845  59.271  1.00 86.44           C  
ATOM    458  C   ILE B  56      21.873  78.784  58.266  1.00 86.44           C  
ATOM    459  O   ILE B  56      21.117  77.856  58.551  1.00 86.44           O  
ATOM    454  CB  ILE B  56      21.370  81.050  58.924  1.00 86.44           C  
ATOM    455  CG1 ILE B  56      21.636  82.192  59.919  1.00 86.44           C  
ATOM    456  CG2 ILE B  56      19.896  80.611  58.876  1.00 86.44           C  
ATOM    457  CD1 ILE B  56      21.279  81.838  61.360  1.00 86.44           C  
ATOM    460  N   LEU B  57      22.447  78.899  57.053  1.00 51.30           N  
ATOM    461  CA  LEU B  57      22.186  77.955  56.002  1.00 51.30           C  
ATOM    466  C   LEU B  57      22.680  76.595  56.399  1.00 51.30           C  
ATOM    467  O   LEU B  57      22.019  75.598  56.120  1.00 51.30           O  
ATOM    462  CB  LEU B  57      22.866  78.317  54.670  1.00 51.30           C  
ATOM    463  CG  LEU B  57      22.257  79.540  53.959  1.00 51.30           C  
ATOM    464  CD1 LEU B  57      22.992  79.832  52.642  1.00 51.30           C  
ATOM    465  CD2 LEU B  57      20.744  79.372  53.745  1.00 51.30           C  
ATOM    468  N   VAL B  58      23.863  76.507  57.047  1.00120.86           N  
ATOM    469  CA  VAL B  58      24.357  75.200  57.386  1.00120.86           C  
ATOM    473  C   VAL B  58      23.430  74.531  58.354  1.00120.86           C  
ATOM    474  O   VAL B  58      23.171  73.336  58.225  1.00120.86           O  
ATOM    470  CB  VAL B  58      25.764  75.134  57.933  1.00120.86           C  
ATOM    471  CG1 VAL B  58      26.733  75.574  56.833  1.00120.86           C  
ATOM    472  CG2 VAL B  58      25.891  75.951  59.221  1.00120.86           C  
ATOM    475  N   TYR B  59      22.908  75.268  59.357  1.00 71.77           N  
ATOM    476  CA  TYR B  59      22.016  74.653  60.303  1.00 71.77           C  
ATOM    485  C   TYR B  59      20.754  74.219  59.623  1.00 71.77           C  
ATOM    486  O   TYR B  59      20.302  73.090  59.809  1.00 71.77           O  
ATOM    477  CB  TYR B  59      21.546  75.588  61.434  1.00 71.77           C  
ATOM    478  CG  TYR B  59      22.643  75.854  62.408  1.00 71.77           C  
ATOM    479  CD1 TYR B  59      22.967  74.916  63.362  1.00 71.77           C  
ATOM    480  CD2 TYR B  59      23.326  77.049  62.390  1.00 71.77           C  
ATOM    481  CE1 TYR B  59      23.969  75.163  64.273  1.00 71.77           C  
ATOM    482  CE2 TYR B  59      24.328  77.303  63.299  1.00 71.77           C  
ATOM    483  CZ  TYR B  59      24.650  76.356  64.245  1.00 71.77           C  
ATOM    484  OH  TYR B  59      25.673  76.602  65.185  1.00 71.77           O  
ATOM    487  N   LEU B  60      20.152  75.112  58.810  1.00 52.34           N  
ATOM    488  CA  LEU B  60      18.874  74.828  58.213  1.00 52.34           C  
ATOM    493  C   LEU B  60      18.966  73.664  57.280  1.00 52.34           C  
ATOM    494  O   LEU B  60      18.131  72.764  57.338  1.00 52.34           O  
ATOM    489  CB  LEU B  60      18.285  76.019  57.435  1.00 52.34           C  
ATOM    490  CG  LEU B  60      17.889  77.205  58.337  1.00 52.34           C  
ATOM    491  CD1 LEU B  60      17.297  78.358  57.511  1.00 52.34           C  
ATOM    492  CD2 LEU B  60      16.958  76.759  59.477  1.00 52.34           C  
ATOM    495  N   ALA B  61      19.981  73.652  56.397  1.00 40.36           N  
ATOM    496  CA  ALA B  61      20.163  72.590  55.444  1.00 40.36           C  
ATOM    498  C   ALA B  61      20.483  71.327  56.180  1.00 40.36           C  
ATOM    499  O   ALA B  61      20.109  70.235  55.755  1.00 40.36           O  
ATOM    497  CB  ALA B  61      21.309  72.851  54.455  1.00 40.36           C  
ATOM    500  N   GLY B  62      21.239  71.451  57.287  1.00 24.16           N  
ATOM    501  CA  GLY B  62      21.640  70.329  58.085  1.00 24.16           C  
ATOM    502  C   GLY B  62      20.433  69.677  58.679  1.00 24.16           C  
ATOM    503  O   GLY B  62      20.380  68.455  58.810  1.00 24.16           O  
ATOM    504  N   ASP B  63      19.444  70.494  59.088  1.00 39.77           N  
ATOM    505  CA  ASP B  63      18.237  70.015  59.700  1.00 39.77           C  
ATOM    510  C   ASP B  63      17.490  69.167  58.714  1.00 39.77           C  
ATOM    511  O   ASP B  63      16.948  68.124  59.070  1.00 39.77           O  
ATOM    506  CB  ASP B  63      17.305  71.166  60.122  1.00 39.77           C  
ATOM    507  CG  ASP B  63      16.138  70.598  60.917  1.00 39.77           C  
ATOM    508  OD1 ASP B  63      16.099  69.356  61.119  1.00 39.77           O  
ATOM    509  OD2 ASP B  63      15.269  71.406  61.339  1.00 39.77           O1-
ATOM    512  N   LEU B  64      17.462  69.575  57.430  1.00125.74           N  
ATOM    513  CA  LEU B  64      16.701  68.844  56.453  1.00125.74           C  
ATOM    518  C   LEU B  64      17.187  67.425  56.375  1.00125.74           C  
ATOM    519  O   LEU B  64      16.388  66.493  56.309  1.00125.74           O  
ATOM    514  CB  LEU B  64      16.806  69.434  55.032  1.00125.74           C  
ATOM    515  CG  LEU B  64      15.927  70.670  54.736  1.00125.74           C  
ATOM    516  CD1 LEU B  64      14.449  70.283  54.625  1.00125.74           C  
ATOM    517  CD2 LEU B  64      16.130  71.803  55.741  1.00125.74           C  
ATOM    520  N   ILE B  65      18.518  67.246  56.319  1.00117.77           N  
ATOM    521  CA  ILE B  65      19.224  65.994  56.272  1.00117.77           C  
ATOM    526  C   ILE B  65      19.266  65.293  57.605  1.00117.77           C  
ATOM    527  O   ILE B  65      19.607  64.114  57.658  1.00117.77           O  
ATOM    522  CB  ILE B  65      20.605  66.072  55.681  1.00117.77           C  
ATOM    523  CG1 ILE B  65      21.553  66.942  56.516  1.00117.77           C  
ATOM    524  CG2 ILE B  65      20.440  66.547  54.226  1.00117.77           C  
ATOM    525  CD1 ILE B  65      23.022  66.729  56.148  1.00117.77           C  
ATOM    528  N   ASP B  66      19.028  66.017  58.721  1.00 80.20           N  
ATOM    529  CA  ASP B  66      19.060  65.470  60.058  1.00 80.20           C  
ATOM    534  C   ASP B  66      20.430  65.047  60.494  1.00 80.20           C  
ATOM    535  O   ASP B  66      20.616  63.959  61.037  1.00 80.20           O  
ATOM    530  CB  ASP B  66      18.108  64.280  60.270  1.00 80.20           C  
ATOM    531  CG  ASP B  66      16.700  64.837  60.393  1.00 80.20           C  
ATOM    532  OD1 ASP B  66      16.571  66.082  60.525  1.00 80.20           O  
ATOM    533  OD2 ASP B  66      15.734  64.028  60.368  1.00 80.20           O1-
ATOM    536  N   VAL B  67      21.432  65.914  60.253  1.00117.83           N  
ATOM    537  CA  VAL B  67      22.763  65.712  60.751  1.00117.83           C  
ATOM    541  C   VAL B  67      22.823  66.286  62.138  1.00117.83           C  
ATOM    542  O   VAL B  67      22.084  67.213  62.467  1.00117.83           O  
ATOM    538  CB  VAL B  67      23.806  66.371  59.896  1.00117.83           C  
ATOM    539  CG1 VAL B  67      23.373  67.823  59.643  1.00117.83           C  
ATOM    540  CG2 VAL B  67      25.168  66.251  60.599  1.00117.83           C  
ATOM    543  N   ASP B  68      23.708  65.725  62.993  1.00 57.97           N  
ATOM    544  CA  ASP B  68      23.834  66.136  64.367  1.00 57.97           C  
ATOM    549  C   ASP B  68      24.208  67.586  64.410  1.00 57.97           C  
ATOM    550  O   ASP B  68      25.106  68.033  63.701  1.00 57.97           O  
ATOM    545  CB  ASP B  68      24.927  65.352  65.119  1.00 57.97           C  
ATOM    546  CG  ASP B  68      24.926  65.755  66.588  1.00 57.97           C  
ATOM    547  OD1 ASP B  68      23.838  66.120  67.109  1.00 57.97           O  
ATOM    548  OD2 ASP B  68      26.019  65.688  67.212  1.00 57.97           O1-
ATOM    551  N   GLN B  69      23.535  68.350  65.293  1.00 65.18           N  
ATOM    552  CA  GLN B  69      23.737  69.765  65.430  1.00 65.18           C  
ATOM    558  C   GLN B  69      25.134  70.014  65.895  1.00 65.18           C  
ATOM    559  O   GLN B  69      25.717  71.053  65.589  1.00 65.18           O  
ATOM    553  CB  GLN B  69      22.750  70.439  66.398  1.00 65.18           C  
ATOM    554  CG  GLN B  69      21.318  70.468  65.853  1.00 65.18           C  
ATOM    555  CD  GLN B  69      20.471  71.389  66.721  1.00 65.18           C  
ATOM    557  NE2 GLN B  69      19.126  71.213  66.648  1.00 65.18           N  
ATOM    556  OE1 GLN B  69      20.987  72.250  67.432  1.00 65.18           O  
ATOM    560  N   GLY B  70      25.703  69.073  66.669  1.00 26.36           N  
ATOM    561  CA  GLY B  70      27.043  69.237  67.152  1.00 26.36           C  
ATOM    562  C   GLY B  70      27.958  69.345  65.971  1.00 26.36           C  
ATOM    563  O   GLY B  70      28.923  70.108  65.999  1.00 26.36           O  
ATOM    564  N   VAL B  71      27.707  68.540  64.917  1.00 47.64           N  
ATOM    565  CA  VAL B  71      28.501  68.579  63.721  1.00 47.64           C  
ATOM    569  C   VAL B  71      28.296  69.889  63.009  1.00 47.64           C  
ATOM    570  O   VAL B  71      29.251  70.488  62.516  1.00 47.64           O  
ATOM    566  CB  VAL B  71      28.160  67.475  62.763  1.00 47.64           C  
ATOM    567  CG1 VAL B  71      28.951  67.686  61.461  1.00 47.64           C  
ATOM    568  CG2 VAL B  71      28.450  66.130  63.453  1.00 47.64           C  
ATOM    571  N   LEU B  72      27.040  70.374  62.940  1.00120.34           N  
ATOM    572  CA  LEU B  72      26.749  71.603  62.246  1.00120.34           C  
ATOM    577  C   LEU B  72      27.415  72.754  62.924  1.00120.34           C  
ATOM    578  O   LEU B  72      27.689  73.769  62.286  1.00120.34           O  
ATOM    573  CB  LEU B  72      25.263  71.970  62.084  1.00120.34           C  
ATOM    574  CG  LEU B  72      24.501  71.050  61.118  1.00120.34           C  
ATOM    575  CD1 LEU B  72      24.138  69.717  61.776  1.00120.34           C  
ATOM    576  CD2 LEU B  72      23.310  71.768  60.475  1.00120.34           C  
ATOM    579  N   ASP B  73      27.632  72.659  64.249  1.00 49.04           N  
ATOM    580  CA  ASP B  73      28.284  73.730  64.944  1.00 49.04           C  
ATOM    585  C   ASP B  73      29.667  73.913  64.388  1.00 49.04           C  
ATOM    586  O   ASP B  73      30.102  75.042  64.169  1.00 49.04           O  
ATOM    581  CB  ASP B  73      28.425  73.490  66.458  1.00 49.04           C  
ATOM    582  CG  ASP B  73      27.078  73.754  67.114  1.00 49.04           C  
ATOM    583  OD1 ASP B  73      26.228  74.426  66.471  1.00 49.04           O  
ATOM    584  OD2 ASP B  73      26.886  73.297  68.272  1.00 49.04           O1-
ATOM    587  N   ILE B  74      30.390  72.804  64.134  1.00103.69           N  
ATOM    588  CA  ILE B  74      31.752  72.852  63.671  1.00103.69           C  
ATOM    593  C   ILE B  74      31.822  73.470  62.303  1.00103.69           C  
ATOM    594  O   ILE B  74      32.673  74.319  62.038  1.00103.69           O  
ATOM    589  CB  ILE B  74      32.346  71.482  63.537  1.00103.69           C  
ATOM    590  CG1 ILE B  74      32.228  70.703  64.857  1.00103.69           C  
ATOM    591  CG2 ILE B  74      33.797  71.654  63.059  1.00103.69           C  
ATOM    592  CD1 ILE B  74      32.977  71.340  66.025  1.00103.69           C  
ATOM    595  N   ILE B  75      30.925  73.037  61.396  1.00 44.95           N  
ATOM    596  CA  ILE B  75      30.907  73.458  60.020  1.00 44.95           C  
ATOM    601  C   ILE B  75      30.585  74.917  59.921  1.00 44.95           C  
ATOM    602  O   ILE B  75      31.222  75.651  59.166  1.00 44.95           O  
ATOM    597  CB  ILE B  75      29.879  72.711  59.223  1.00 44.95           C  
ATOM    598  CG1 ILE B  75      30.196  71.205  59.242  1.00 44.95           C  
ATOM    599  CG2 ILE B  75      29.826  73.312  57.808  1.00 44.95           C  
ATOM    600  CD1 ILE B  75      29.050  70.333  58.731  1.00 44.95           C  
ATOM    603  N   ALA B  76      29.575  75.372  60.685  1.00 34.09           N  
ATOM    604  CA  ALA B  76      29.141  76.741  60.652  1.00 34.09           C  
ATOM    606  C   ALA B  76      30.268  77.623  61.092  1.00 34.09           C  
ATOM    607  O   ALA B  76      30.477  78.695  60.524  1.00 34.09           O  
ATOM    605  CB  ALA B  76      27.953  77.003  61.591  1.00 34.09           C  
ATOM    608  N   ALA B  77      31.015  77.202  62.131  1.00 35.57           N  
ATOM    609  CA  ALA B  77      32.094  77.995  62.650  1.00 35.57           C  
ATOM    611  C   ALA B  77      33.169  78.153  61.615  1.00 35.57           C  
ATOM    612  O   ALA B  77      33.668  79.256  61.402  1.00 35.57           O  
ATOM    610  CB  ALA B  77      32.747  77.372  63.897  1.00 35.57           C  
ATOM    613  N   ALA B  78      33.530  77.054  60.920  1.00 36.57           N  
ATOM    614  CA  ALA B  78      34.615  77.071  59.975  1.00 36.57           C  
ATOM    616  C   ALA B  78      34.326  78.033  58.863  1.00 36.57           C  
ATOM    617  O   ALA B  78      35.197  78.805  58.466  1.00 36.57           O  
ATOM    615  CB  ALA B  78      34.860  75.697  59.330  1.00 36.57           C  
ATOM    618  N   LEU B  79      33.089  78.006  58.334  1.00 54.18           N  
ATOM    619  CA  LEU B  79      32.671  78.839  57.238  1.00 54.18           C  
ATOM    624  C   LEU B  79      32.673  80.279  57.643  1.00 54.18           C  
ATOM    625  O   LEU B  79      33.077  81.146  56.870  1.00 54.18           O  
ATOM    620  CB  LEU B  79      31.237  78.521  56.785  1.00 54.18           C  
ATOM    621  CG  LEU B  79      31.085  77.151  56.103  1.00 54.18           C  
ATOM    622  CD1 LEU B  79      29.631  76.896  55.678  1.00 54.18           C  
ATOM    623  CD2 LEU B  79      32.064  77.022  54.924  1.00 54.18           C  
ATOM    626  N   GLU B  80      32.185  80.574  58.862  1.00 84.10           N  
ATOM    627  CA  GLU B  80      32.100  81.930  59.319  1.00 84.10           C  
ATOM    633  C   GLU B  80      33.481  82.483  59.484  1.00 84.10           C  
ATOM    634  O   GLU B  80      33.731  83.646  59.172  1.00 84.10           O  
ATOM    628  CB  GLU B  80      31.368  82.066  60.664  1.00 84.10           C  
ATOM    629  CG  GLU B  80      31.217  83.519  61.115  1.00 84.10           C  
ATOM    630  CD  GLU B  80      30.287  84.220  60.134  1.00 84.10           C  
ATOM    631  OE1 GLU B  80      29.541  83.506  59.411  1.00 84.10           O  
ATOM    632  OE2 GLU B  80      30.312  85.478  60.093  1.00 84.10           O1-
ATOM    635  N   LEU B  81      34.417  81.655  59.991  1.00 47.32           N  
ATOM    636  CA  LEU B  81      35.775  82.080  60.192  1.00 47.32           C  
ATOM    641  C   LEU B  81      36.385  82.414  58.865  1.00 47.32           C  
ATOM    642  O   LEU B  81      37.092  83.414  58.735  1.00 47.32           O  
ATOM    637  CB  LEU B  81      36.654  80.989  60.833  1.00 47.32           C  
ATOM    638  CG  LEU B  81      36.321  80.693  62.306  1.00 47.32           C  
ATOM    639  CD1 LEU B  81      37.233  79.593  62.874  1.00 47.32           C  
ATOM    640  CD2 LEU B  81      36.375  81.976  63.150  1.00 47.32           C  
ATOM    643  N   THR B  82      36.135  81.571  57.844  1.00 34.41           N  
ATOM    644  CA  THR B  82      36.690  81.786  56.536  1.00 34.41           C  
ATOM    648  C   THR B  82      36.144  83.062  55.974  1.00 34.41           C  
ATOM    649  O   THR B  82      36.893  83.919  55.506  1.00 34.41           O  
ATOM    645  CB  THR B  82      36.333  80.687  55.576  1.00 34.41           C  
ATOM    647  CG2 THR B  82      36.956  80.999  54.206  1.00 34.41           C  
ATOM    646  OG1 THR B  82      36.808  79.439  56.061  1.00 34.41           O  
ATOM    650  N   HIS B  83      34.815  83.242  56.050  1.00 60.38           N  
ATOM    651  CA  HIS B  83      34.166  84.393  55.492  1.00 60.38           C  
ATOM    658  C   HIS B  83      34.681  85.640  56.147  1.00 60.38           C  
ATOM    659  O   HIS B  83      34.928  86.642  55.477  1.00 60.38           O  
ATOM    654  CB  HIS B  83      32.643  84.350  55.695  1.00 60.38           C  
ATOM    653  CG  HIS B  83      31.948  85.576  55.188  1.00 60.38           C  
ATOM    656  CD2 HIS B  83      31.271  86.537  55.874  1.00 60.38           C  
ATOM    652  ND1 HIS B  83      31.882  85.941  53.863  1.00 60.38           N  
ATOM    657  CE1 HIS B  83      31.174  87.097  53.811  1.00 60.38           C  
ATOM    655  NE2 HIS B  83      30.781  87.498  55.007  1.00 60.38           N  
ATOM    660  N   CYS B  84      34.843  85.609  57.482  1.00 44.55           N  
ATOM    661  CA  CYS B  84      35.282  86.750  58.237  0.50 44.55           C  
ATOM    664  C   CYS B  84      36.699  87.111  57.891  1.00 44.55           C  
ATOM    665  O   CYS B  84      37.039  88.293  57.838  1.00 44.55           O  
ATOM    662  CB  CYS B  84      35.230  86.511  59.756  0.50 44.55           C  
ATOM    663  SG  CYS B  84      33.534  86.281  60.370  0.50 44.55           S  
ATOM    666  N   TYR B  85      37.578  86.116  57.657  1.00 75.41           N  
ATOM    667  CA  TYR B  85      38.949  86.467  57.412  1.00 75.41           C  
ATOM    676  C   TYR B  85      38.984  87.249  56.136  1.00 75.41           C  
ATOM    677  O   TYR B  85      39.734  88.215  56.007  1.00 75.41           O  
ATOM    668  CB  TYR B  85      39.936  85.282  57.304  1.00 75.41           C  
ATOM    669  CG  TYR B  85      40.268  84.939  55.891  1.00 75.41           C  
ATOM    670  CD1 TYR B  85      41.282  85.619  55.254  1.00 75.41           C  
ATOM    671  CD2 TYR B  85      39.616  83.940  55.209  1.00 75.41           C  
ATOM    672  CE1 TYR B  85      41.631  85.326  53.957  1.00 75.41           C  
ATOM    673  CE2 TYR B  85      39.958  83.641  53.910  1.00 75.41           C  
ATOM    674  CZ  TYR B  85      40.965  84.333  53.281  1.00 75.41           C  
ATOM    675  OH  TYR B  85      41.315  84.023  51.949  1.00 75.41           O  
ATOM    678  N   SER B  86      38.148  86.841  55.161  1.00 88.86           N  
ATOM    679  CA  SER B  86      38.082  87.447  53.862  1.00 88.86           C  
ATOM    682  C   SER B  86      37.701  88.886  54.008  1.00 88.86           C  
ATOM    683  O   SER B  86      38.231  89.754  53.317  1.00 88.86           O  
ATOM    680  CB  SER B  86      36.974  86.828  53.000  1.00 88.86           C  
ATOM    681  OG  SER B  86      37.083  85.415  53.015  1.00 88.86           O  
ATOM    684  N   LEU B  87      36.754  89.167  54.921  1.00 55.83           N  
ATOM    685  CA  LEU B  87      36.243  90.494  55.117  1.00 55.83           C  
ATOM    690  C   LEU B  87      37.338  91.404  55.593  1.00 55.83           C  
ATOM    691  O   LEU B  87      37.447  92.543  55.136  1.00 55.83           O  
ATOM    686  CB  LEU B  87      35.141  90.545  56.186  1.00 55.83           C  
ATOM    687  CG  LEU B  87      33.905  89.699  55.837  1.00 55.83           C  
ATOM    688  CD1 LEU B  87      32.833  89.796  56.935  1.00 55.83           C  
ATOM    689  CD2 LEU B  87      33.369  90.045  54.440  1.00 55.83           C  
ATOM    692  N   ILE B  88      38.174  90.925  56.534  1.00 40.20           N  
ATOM    693  CA  ILE B  88      39.221  91.711  57.126  1.00 40.20           C  
ATOM    698  C   ILE B  88      40.219  92.079  56.077  1.00 40.20           C  
ATOM    699  O   ILE B  88      40.683  93.218  56.027  1.00 40.20           O  
ATOM    694  CB  ILE B  88      39.966  90.957  58.188  1.00 40.20           C  
ATOM    695  CG1 ILE B  88      39.010  90.545  59.319  1.00 40.20           C  
ATOM    696  CG2 ILE B  88      41.143  91.827  58.661  1.00 40.20           C  
ATOM    697  CD1 ILE B  88      39.606  89.516  60.279  1.00 40.20           C  
ATOM    700  N   HIS B  89      40.602  91.106  55.230  1.00 56.22           N  
ATOM    701  CA  HIS B  89      41.553  91.367  54.191  1.00 56.22           C  
ATOM    708  C   HIS B  89      40.971  92.302  53.175  1.00 56.22           C  
ATOM    709  O   HIS B  89      41.663  93.192  52.684  1.00 56.22           O  
ATOM    704  CB  HIS B  89      42.057  90.110  53.462  1.00 56.22           C  
ATOM    703  CG  HIS B  89      43.168  89.419  54.200  1.00 56.22           C  
ATOM    706  CD2 HIS B  89      43.941  89.869  55.227  1.00 56.22           C  
ATOM    702  ND1 HIS B  89      43.631  88.156  53.907  1.00 56.22           N  
ATOM    707  CE1 HIS B  89      44.656  87.906  54.763  1.00 56.22           C  
ATOM    705  NE2 HIS B  89      44.879  88.917  55.583  1.00 56.22           N  
ATOM    710  N   ASP B  90      39.678  92.137  52.836  1.00 64.09           N  
ATOM    711  CA  ASP B  90      39.065  92.959  51.830  1.00 64.09           C  
ATOM    716  C   ASP B  90      39.071  94.397  52.270  1.00 64.09           C  
ATOM    717  O   ASP B  90      39.211  95.301  51.449  1.00 64.09           O  
ATOM    712  CB  ASP B  90      37.613  92.554  51.521  1.00 64.09           C  
ATOM    713  CG  ASP B  90      37.663  91.255  50.727  1.00 64.09           C  
ATOM    714  OD1 ASP B  90      38.781  90.887  50.276  1.00 64.09           O  
ATOM    715  OD2 ASP B  90      36.591  90.615  50.559  1.00 64.09           O1-
ATOM    718  N   ASP B  91      38.920  94.643  53.584  1.00 80.71           N  
ATOM    719  CA  ASP B  91      38.829  95.959  54.163  1.00 80.71           C  
ATOM    724  C   ASP B  91      40.111  96.742  54.042  1.00 80.71           C  
ATOM    725  O   ASP B  91      40.075  97.971  54.074  1.00 80.71           O  
ATOM    720  CB  ASP B  91      38.427  95.932  55.648  1.00 80.71           C  
ATOM    721  CG  ASP B  91      36.943  95.594  55.719  1.00 80.71           C  
ATOM    722  OD1 ASP B  91      36.256  95.729  54.670  1.00 80.71           O  
ATOM    723  OD2 ASP B  91      36.476  95.200  56.820  1.00 80.71           O1-
ATOM    726  N   LEU B  92      41.275  96.071  53.913  1.00 62.82           N  
ATOM    727  CA  LEU B  92      42.562  96.729  53.906  1.00 62.82           C  
ATOM    732  C   LEU B  92      42.638  97.783  52.838  1.00 62.82           C  
ATOM    733  O   LEU B  92      41.914  97.763  51.843  1.00 62.82           O  
ATOM    728  CB  LEU B  92      43.740  95.762  53.687  1.00 62.82           C  
ATOM    729  CG  LEU B  92      43.973  94.784  54.852  1.00 62.82           C  
ATOM    730  CD1 LEU B  92      45.163  93.854  54.564  1.00 62.82           C  
ATOM    731  CD2 LEU B  92      44.129  95.535  56.185  1.00 62.82           C  
ATOM    734  N   PRO B  93      43.516  98.736  53.070  1.00 75.08           N  
ATOM    735  CA  PRO B  93      43.690  99.854  52.175  1.00 75.08           C  
ATOM    739  C   PRO B  93      44.111  99.475  50.787  1.00 75.08           C  
ATOM    740  O   PRO B  93      43.797 100.215  49.855  1.00 75.08           O  
ATOM    737  CB  PRO B  93      44.647 100.806  52.890  1.00 75.08           C  
ATOM    738  CG  PRO B  93      44.376 100.534  54.381  1.00 75.08           C  
ATOM    736  CD  PRO B  93      43.919  99.064  54.430  1.00 75.08           C  
ATOM    741  N   ALA B  94      44.825  98.351  50.618  1.00 40.24           N  
ATOM    742  CA  ALA B  94      45.252  97.916  49.319  1.00 40.24           C  
ATOM    744  C   ALA B  94      44.036  97.608  48.499  1.00 40.24           C  
ATOM    745  O   ALA B  94      44.012  97.833  47.289  1.00 40.24           O  
ATOM    743  CB  ALA B  94      46.106  96.637  49.370  1.00 40.24           C  
ATOM    746  N   MET B  95      42.988  97.070  49.151  1.00117.29           N  
ATOM    747  CA  MET B  95      41.797  96.641  48.478  1.00117.29           C  
ATOM    752  C   MET B  95      40.729  97.683  48.613  1.00117.29           C  
ATOM    753  O   MET B  95      40.849  98.791  48.092  1.00117.29           O  
ATOM    748  CB  MET B  95      41.230  95.322  49.034  1.00117.29           C  
ATOM    749  CG  MET B  95      42.102  94.109  48.710  1.00117.29           C  
ATOM    750  SD  MET B  95      42.092  93.634  46.954  1.00117.29           S  
ATOM    751  CE  MET B  95      43.238  92.240  47.156  1.00117.29           C  
ATOM    754  N   ASP B  96      39.632  97.311  49.303  1.00 66.58           N  
ATOM    755  CA  ASP B  96      38.447  98.107  49.474  1.00 66.58           C  
ATOM    760  C   ASP B  96      38.764  99.379  50.208  1.00 66.58           C  
ATOM    761  O   ASP B  96      38.145 100.412  49.954  1.00 66.58           O  
ATOM    756  CB  ASP B  96      37.352  97.361  50.253  1.00 66.58           C  
ATOM    757  CG  ASP B  96      36.879  96.199  49.387  1.00 66.58           C  
ATOM    758  OD1 ASP B  96      37.323  96.121  48.209  1.00 66.58           O  
ATOM    759  OD2 ASP B  96      36.070  95.375  49.889  1.00 66.58           O1-
ATOM    762  N   ASN B  97      39.742  99.344  51.133  1.00 71.38           N  
ATOM    763  CA  ASN B  97      40.112 100.507  51.892  1.00 71.38           C  
ATOM    768  C   ASN B  97      38.924 101.070  52.610  1.00 71.38           C  
ATOM    769  O   ASN B  97      38.555 102.228  52.412  1.00 71.38           O  
ATOM    764  CB  ASN B  97      40.752 101.628  51.056  1.00 71.38           C  
ATOM    765  CG  ASN B  97      41.348 102.636  52.031  1.00 71.38           C  
ATOM    767  ND2 ASN B  97      41.056 103.945  51.812  1.00 71.38           N  
ATOM    766  OD1 ASN B  97      42.051 102.268  52.972  1.00 71.38           O  
ATOM    770  N   ASP B  98      38.286 100.243  53.467  1.00 51.52           N  
ATOM    771  CA  ASP B  98      37.146 100.679  54.221  1.00 51.52           C  
ATOM    776  C   ASP B  98      37.588 101.032  55.609  1.00 51.52           C  
ATOM    777  O   ASP B  98      38.132 100.200  56.333  1.00 51.52           O  
ATOM    772  CB  ASP B  98      36.061  99.598  54.361  1.00 51.52           C  
ATOM    773  CG  ASP B  98      35.459  99.368  52.985  1.00 51.52           C  
ATOM    774  OD1 ASP B  98      35.352 100.360  52.215  1.00 51.52           O  
ATOM    775  OD2 ASP B  98      35.109  98.196  52.679  1.00 51.52           O1-
ATOM    778  N   ASP B  99      37.392 102.307  55.995  1.00 50.06           N  
ATOM    779  CA  ASP B  99      37.692 102.765  57.321  1.00 50.06           C  
ATOM    784  C   ASP B  99      36.713 102.151  58.272  1.00 50.06           C  
ATOM    785  O   ASP B  99      37.059 101.794  59.396  1.00 50.06           O  
ATOM    780  CB  ASP B  99      37.583 104.293  57.470  1.00 50.06           C  
ATOM    781  CG  ASP B  99      38.790 104.935  56.798  1.00 50.06           C  
ATOM    782  OD1 ASP B  99      39.816 104.226  56.617  1.00 50.06           O  
ATOM    783  OD2 ASP B  99      38.705 106.147  56.466  1.00 50.06           O1-
ATOM    786  N   LEU B 100      35.441 102.015  57.853  1.00 99.23           N  
ATOM    787  CA  LEU B 100      34.487 101.504  58.792  1.00 99.23           C  
ATOM    792  C   LEU B 100      33.830 100.280  58.248  1.00 99.23           C  
ATOM    793  O   LEU B 100      33.739 100.089  57.035  1.00 99.23           O  
ATOM    788  CB  LEU B 100      33.368 102.498  59.138  1.00 99.23           C  
ATOM    789  CG  LEU B 100      33.876 103.781  59.820  1.00 99.23           C  
ATOM    790  CD1 LEU B 100      34.693 104.652  58.854  1.00 99.23           C  
ATOM    791  CD2 LEU B 100      32.725 104.544  60.484  1.00 99.23           C  
ATOM    794  N   ARG B 101      33.409  99.381  59.161  1.00158.92           N  
ATOM    795  CA  ARG B 101      32.620  98.254  58.763  1.00158.92           C  
ATOM    803  C   ARG B 101      31.443  98.263  59.681  1.00158.92           C  
ATOM    804  O   ARG B 101      31.593  98.134  60.896  1.00158.92           O  
ATOM    796  CB  ARG B 101      33.328  96.895  58.870  1.00158.92           C  
ATOM    797  CG  ARG B 101      32.570  95.804  58.111  1.00158.92           C  
ATOM    798  CD  ARG B 101      33.366  94.517  57.895  1.00158.92           C  
ATOM    799  NE  ARG B 101      32.520  93.629  57.049  1.00158.92           N  
ATOM    800  CZ  ARG B 101      32.561  93.724  55.687  1.00158.92           C  
ATOM    801  NH1 ARG B 101      33.437  94.579  55.085  1.00158.92           N1+
ATOM    802  NH2 ARG B 101      31.720  92.966  54.924  1.00158.92           N  
ATOM    805  N   ARG B 102      30.228  98.426  59.123  1.00133.14           N  
ATOM    806  CA  ARG B 102      29.094  98.530  59.989  1.00133.14           C  
ATOM    814  C   ARG B 102      29.289  99.755  60.825  1.00133.14           C  
ATOM    815  O   ARG B 102      29.800 100.762  60.337  1.00133.14           O  
ATOM    807  CB  ARG B 102      28.825  97.279  60.848  1.00133.14           C  
ATOM    808  CG  ARG B 102      27.996  96.227  60.098  1.00133.14           C  
ATOM    809  CD  ARG B 102      28.693  95.593  58.891  1.00133.14           C  
ATOM    810  NE  ARG B 102      27.638  94.998  58.018  1.00133.14           N  
ATOM    811  CZ  ARG B 102      27.197  93.720  58.208  1.00133.14           C  
ATOM    812  NH1 ARG B 102      27.698  92.963  59.228  1.00133.14           N1+
ATOM    813  NH2 ARG B 102      26.252  93.197  57.373  1.00133.14           N  
ATOM    816  N   GLY B 103      28.808  99.744  62.081  1.00 41.86           N  
ATOM    817  CA  GLY B 103      28.940 100.913  62.905  1.00 41.86           C  
ATOM    818  C   GLY B 103      30.366 101.221  63.283  1.00 41.86           C  
ATOM    819  O   GLY B 103      30.831 102.346  63.106  1.00 41.86           O  
ATOM    820  N   LYS B 104      31.117 100.219  63.782  1.00117.72           N  
ATOM    821  CA  LYS B 104      32.430 100.449  64.332  1.00117.72           C  
ATOM    827  C   LYS B 104      33.478 100.522  63.262  1.00117.72           C  
ATOM    828  O   LYS B 104      33.228 100.277  62.083  1.00117.72           O  
ATOM    822  CB  LYS B 104      32.837  99.383  65.365  1.00117.72           C  
ATOM    823  CG  LYS B 104      32.774  97.948  64.841  1.00117.72           C  
ATOM    824  CD  LYS B 104      33.354  96.926  65.821  1.00117.72           C  
ATOM    825  CE  LYS B 104      33.292  95.482  65.320  1.00117.72           C  
ATOM    826  NZ  LYS B 104      34.418  95.213  64.399  1.00117.72           N1+
ATOM    829  N   PRO B 105      34.656 100.917  63.688  1.00 67.73           N  
ATOM    830  CA  PRO B 105      35.777 101.031  62.791  1.00 67.73           C  
ATOM    834  C   PRO B 105      36.237  99.680  62.343  1.00 67.73           C  
ATOM    835  O   PRO B 105      35.978  98.698  63.037  1.00 67.73           O  
ATOM    832  CB  PRO B 105      36.838 101.824  63.550  1.00 67.73           C  
ATOM    833  CG  PRO B 105      36.016 102.691  64.519  1.00 67.73           C  
ATOM    831  CD  PRO B 105      34.751 101.862  64.790  1.00 67.73           C  
ATOM    836  N   SER B 106      36.914  99.613  61.180  1.00 99.70           N  
ATOM    837  CA  SER B 106      37.381  98.371  60.633  1.00 99.70           C  
ATOM    840  C   SER B 106      38.510  97.879  61.477  1.00 99.70           C  
ATOM    841  O   SER B 106      39.103  98.632  62.245  1.00 99.70           O  
ATOM    838  CB  SER B 106      37.973  98.496  59.223  1.00 99.70           C  
ATOM    839  OG  SER B 106      37.009  99.017  58.328  1.00 99.70           O  
ATOM    842  N   CYS B 107      38.873  96.593  61.293  1.00 46.24           N  
ATOM    843  CA  CYS B 107      39.854  95.945  62.117  1.00 46.24           C  
ATOM    846  C   CYS B 107      41.171  96.656  62.051  1.00 46.24           C  
ATOM    847  O   CYS B 107      41.825  96.842  63.075  1.00 46.24           O  
ATOM    844  CB  CYS B 107      40.094  94.480  61.717  1.00 46.24           C  
ATOM    845  SG  CYS B 107      41.328  93.668  62.777  1.00 46.24           S  
ATOM    848  N   HIS B 108      41.607  97.071  60.849  1.00 73.43           N  
ATOM    849  CA  HIS B 108      42.883  97.723  60.742  1.00 73.43           C  
ATOM    856  C   HIS B 108      42.851  99.031  61.476  1.00 73.43           C  
ATOM    857  O   HIS B 108      43.863  99.448  62.034  1.00 73.43           O  
ATOM    852  CB  HIS B 108      43.331  97.953  59.284  1.00 73.43           C  
ATOM    851  CG  HIS B 108      42.325  98.658  58.423  1.00 73.43           C  
ATOM    854  CD2 HIS B 108      42.258  99.961  58.037  1.00 73.43           C  
ATOM    850  ND1 HIS B 108      41.249  98.036  57.831  1.00 73.43           N  
ATOM    855  CE1 HIS B 108      40.588  98.985  57.122  1.00 73.43           C  
ATOM    853  NE2 HIS B 108      41.164 100.170  57.216  1.00 73.43           N  
ATOM    858  N   LYS B 109      41.715  99.755  61.454  1.00110.80           N  
ATOM    859  CA  LYS B 109      41.653 101.006  62.161  1.00110.80           C  
ATOM    865  C   LYS B 109      41.630 100.812  63.654  1.00110.80           C  
ATOM    866  O   LYS B 109      42.262 101.567  64.391  1.00110.80           O  
ATOM    860  CB  LYS B 109      40.450 101.868  61.766  1.00110.80           C  
ATOM    861  CG  LYS B 109      40.544 102.338  60.318  1.00110.80           C  
ATOM    862  CD  LYS B 109      39.362 103.194  59.883  1.00110.80           C  
ATOM    863  CE  LYS B 109      39.584 104.687  60.142  1.00110.80           C  
ATOM    864  NZ  LYS B 109      39.713 104.934  61.594  1.00110.80           N1+
ATOM    867  N   ALA B 110      40.879  99.804  64.140  1.00 51.76           N  
ATOM    868  CA  ALA B 110      40.742  99.541  65.549  1.00 51.76           C  
ATOM    870  C   ALA B 110      42.071  99.143  66.111  1.00 51.76           C  
ATOM    871  O   ALA B 110      42.391  99.441  67.260  1.00 51.76           O  
ATOM    869  CB  ALA B 110      39.752  98.403  65.853  1.00 51.76           C  
ATOM    872  N   PHE B 111      42.868  98.417  65.312  1.00173.04           N  
ATOM    873  CA  PHE B 111      44.162  97.959  65.724  1.00173.04           C  
ATOM    881  C   PHE B 111      45.127  98.523  64.727  1.00173.04           C  
ATOM    882  O   PHE B 111      45.233  99.741  64.585  1.00173.04           O  
ATOM    874  CB  PHE B 111      44.272  96.425  65.730  1.00173.04           C  
ATOM    875  CG  PHE B 111      43.409  95.942  66.849  1.00173.04           C  
ATOM    876  CD1 PHE B 111      42.071  95.680  66.648  1.00173.04           C  
ATOM    877  CD2 PHE B 111      43.933  95.766  68.110  1.00173.04           C  
ATOM    878  CE1 PHE B 111      41.277  95.237  67.680  1.00173.04           C  
ATOM    879  CE2 PHE B 111      43.146  95.322  69.148  1.00173.04           C  
ATOM    880  CZ  PHE B 111      41.813  95.060  68.934  1.00173.04           C  
ATOM    883  N   ASP B 112      45.927  97.657  64.076  1.00 88.53           N  
ATOM    884  CA  ASP B 112      46.809  98.128  63.044  1.00 88.53           C  
ATOM    889  C   ASP B 112      46.686  97.212  61.860  1.00 88.53           C  
ATOM    890  O   ASP B 112      46.042  96.166  61.936  1.00 88.53           O  
ATOM    885  CB  ASP B 112      48.284  98.239  63.481  1.00 88.53           C  
ATOM    886  CG  ASP B 112      48.751  96.892  64.008  1.00 88.53           C  
ATOM    887  OD1 ASP B 112      48.482  96.604  65.204  1.00 88.53           O  
ATOM    888  OD2 ASP B 112      49.397  96.142  63.232  1.00 88.53           O1-
ATOM    891  N   GLU B 113      47.285  97.605  60.714  1.00 51.43           N  
ATOM    892  CA  GLU B 113      47.172  96.844  59.500  1.00 51.43           C  
ATOM    898  C   GLU B 113      47.819  95.502  59.647  1.00 51.43           C  
ATOM    899  O   GLU B 113      47.286  94.502  59.167  1.00 51.43           O  
ATOM    893  CB  GLU B 113      47.779  97.544  58.270  1.00 51.43           C  
ATOM    894  CG  GLU B 113      46.933  98.726  57.787  1.00 51.43           C  
ATOM    895  CD  GLU B 113      47.561  99.278  56.516  1.00 51.43           C  
ATOM    896  OE1 GLU B 113      47.327  98.682  55.432  1.00 51.43           O  
ATOM    897  OE2 GLU B 113      48.288 100.303  56.613  1.00 51.43           O1-
ATOM    900  N   ALA B 114      48.978  95.433  60.326  1.00 31.71           N  
ATOM    901  CA  ALA B 114      49.662  94.180  60.458  1.00 31.71           C  
ATOM    903  C   ALA B 114      48.762  93.229  61.182  1.00 31.71           C  
ATOM    904  O   ALA B 114      48.646  92.065  60.802  1.00 31.71           O  
ATOM    902  CB  ALA B 114      50.967  94.295  61.263  1.00 31.71           C  
ATOM    905  N   THR B 115      48.078  93.709  62.237  1.00 31.04           N  
ATOM    906  CA  THR B 115      47.219  92.866  63.019  1.00 31.04           C  
ATOM    910  C   THR B 115      46.102  92.369  62.155  1.00 31.04           C  
ATOM    911  O   THR B 115      45.745  91.193  62.206  1.00 31.04           O  
ATOM    907  CB  THR B 115      46.612  93.585  64.188  1.00 31.04           C  
ATOM    909  CG2 THR B 115      45.733  92.599  64.974  1.00 31.04           C  
ATOM    908  OG1 THR B 115      47.636  94.095  65.030  1.00 31.04           O  
ATOM    912  N   ALA B 116      45.529  93.254  61.320  1.00 31.77           N  
ATOM    913  CA  ALA B 116      44.437  92.869  60.475  1.00 31.77           C  
ATOM    915  C   ALA B 116      44.900  91.785  59.548  1.00 31.77           C  
ATOM    916  O   ALA B 116      44.166  90.834  59.285  1.00 31.77           O  
ATOM    914  CB  ALA B 116      43.915  94.028  59.607  1.00 31.77           C  
ATOM    917  N   ILE B 117      46.129  91.907  59.009  1.00 41.91           N  
ATOM    918  CA  ILE B 117      46.618  90.927  58.078  1.00 41.91           C  
ATOM    923  C   ILE B 117      46.809  89.608  58.771  1.00 41.91           C  
ATOM    924  O   ILE B 117      46.327  88.577  58.303  1.00 41.91           O  
ATOM    919  CB  ILE B 117      47.940  91.320  57.483  1.00 41.91           C  
ATOM    920  CG1 ILE B 117      47.819  92.673  56.764  1.00 41.91           C  
ATOM    921  CG2 ILE B 117      48.405  90.182  56.559  1.00 41.91           C  
ATOM    922  CD1 ILE B 117      49.168  93.290  56.399  1.00 41.91           C  
ATOM    925  N   LEU B 118      47.497  89.611  59.929  1.00 90.42           N  
ATOM    926  CA  LEU B 118      47.797  88.384  60.616  1.00 90.42           C  
ATOM    931  C   LEU B 118      46.551  87.716  61.106  1.00 90.42           C  
ATOM    932  O   LEU B 118      46.447  86.491  61.053  1.00 90.42           O  
ATOM    927  CB  LEU B 118      48.770  88.551  61.795  1.00 90.42           C  
ATOM    928  CG  LEU B 118      50.231  88.737  61.341  1.00 90.42           C  
ATOM    929  CD1 LEU B 118      50.413  89.996  60.484  1.00 90.42           C  
ATOM    930  CD2 LEU B 118      51.194  88.686  62.535  1.00 90.42           C  
ATOM    933  N   VAL B 119      45.573  88.491  61.608  1.00 30.99           N  
ATOM    934  CA  VAL B 119      44.373  87.893  62.123  1.00 30.99           C  
ATOM    938  C   VAL B 119      43.663  87.179  61.014  1.00 30.99           C  
ATOM    939  O   VAL B 119      43.184  86.060  61.194  1.00 30.99           O  
ATOM    935  CB  VAL B 119      43.431  88.897  62.716  1.00 30.99           C  
ATOM    936  CG1 VAL B 119      42.131  88.178  63.112  1.00 30.99           C  
ATOM    937  CG2 VAL B 119      44.141  89.587  63.894  1.00 30.99           C  
ATOM    940  N   GLY B 120      43.588  87.803  59.823  1.00 18.59           N  
ATOM    941  CA  GLY B 120      42.914  87.183  58.718  1.00 18.59           C  
ATOM    942  C   GLY B 120      43.619  85.901  58.402  1.00 18.59           C  
ATOM    943  O   GLY B 120      42.986  84.888  58.107  1.00 18.59           O  
ATOM    944  N   ASP B 121      44.962  85.918  58.454  1.00 38.05           N  
ATOM    945  CA  ASP B 121      45.746  84.761  58.134  1.00 38.05           C  
ATOM    950  C   ASP B 121      45.416  83.673  59.112  1.00 38.05           C  
ATOM    951  O   ASP B 121      45.238  82.516  58.731  1.00 38.05           O  
ATOM    946  CB  ASP B 121      47.254  85.027  58.290  1.00 38.05           C  
ATOM    947  CG  ASP B 121      47.661  86.110  57.301  1.00 38.05           C  
ATOM    948  OD1 ASP B 121      47.017  86.207  56.223  1.00 38.05           O  
ATOM    949  OD2 ASP B 121      48.620  86.863  57.621  1.00 38.05           O1-
ATOM    952  N   GLY B 122      45.333  84.030  60.408  1.00 26.18           N  
ATOM    953  CA  GLY B 122      45.111  83.084  61.467  1.00 26.18           C  
ATOM    954  C   GLY B 122      43.755  82.452  61.381  1.00 26.18           C  
ATOM    955  O   GLY B 122      43.612  81.255  61.620  1.00 26.18           O  
ATOM    956  N   MET B 123      42.716  83.247  61.064  1.00 47.16           N  
ATOM    957  CA  MET B 123      41.364  82.758  61.035  1.00 47.16           C  
ATOM    962  C   MET B 123      41.206  81.750  59.942  1.00 47.16           C  
ATOM    963  O   MET B 123      40.425  80.808  60.075  1.00 47.16           O  
ATOM    958  CB  MET B 123      40.331  83.877  60.830  1.00 47.16           C  
ATOM    959  CG  MET B 123      40.307  84.863  62.000  1.00 47.16           C  
ATOM    960  SD  MET B 123      39.122  86.228  61.831  1.00 47.16           S  
ATOM    961  CE  MET B 123      37.665  85.209  62.191  1.00 47.16           C  
ATOM    964  N   GLN B 124      41.905  81.941  58.808  1.00 44.16           N  
ATOM    965  CA  GLN B 124      41.771  80.987  57.746  1.00 44.16           C  
ATOM    971  C   GLN B 124      42.315  79.670  58.219  1.00 44.16           C  
ATOM    972  O   GLN B 124      41.716  78.624  57.975  1.00 44.16           O  
ATOM    966  CB  GLN B 124      42.516  81.393  56.462  1.00 44.16           C  
ATOM    967  CG  GLN B 124      42.264  80.427  55.302  1.00 44.16           C  
ATOM    968  CD  GLN B 124      43.031  80.918  54.084  1.00 44.16           C  
ATOM    970  NE2 GLN B 124      43.898  81.948  54.285  1.00 44.16           N  
ATOM    969  OE1 GLN B 124      42.858  80.407  52.978  1.00 44.16           O  
ATOM    973  N   ALA B 125      43.474  79.692  58.910  1.00 28.09           N  
ATOM    974  CA  ALA B 125      44.095  78.498  59.419  1.00 28.09           C  
ATOM    976  C   ALA B 125      43.232  77.885  60.479  1.00 28.09           C  
ATOM    977  O   ALA B 125      43.061  76.667  60.528  1.00 28.09           O  
ATOM    975  CB  ALA B 125      45.470  78.768  60.054  1.00 28.09           C  
ATOM    978  N   LEU B 126      42.646  78.730  61.348  1.00 43.53           N  
ATOM    979  CA  LEU B 126      41.876  78.278  62.473  1.00 43.53           C  
ATOM    984  C   LEU B 126      40.698  77.499  61.979  1.00 43.53           C  
ATOM    985  O   LEU B 126      40.312  76.498  62.581  1.00 43.53           O  
ATOM    980  CB  LEU B 126      41.347  79.442  63.329  1.00 43.53           C  
ATOM    981  CG  LEU B 126      40.560  78.973  64.564  1.00 43.53           C  
ATOM    982  CD1 LEU B 126      41.467  78.176  65.515  1.00 43.53           C  
ATOM    983  CD2 LEU B 126      39.851  80.146  65.259  1.00 43.53           C  
ATOM    986  N   ALA B 127      40.096  77.933  60.857  1.00 32.43           N  
ATOM    987  CA  ALA B 127      38.931  77.280  60.335  1.00 32.43           C  
ATOM    989  C   ALA B 127      39.274  75.861  60.003  1.00 32.43           C  
ATOM    990  O   ALA B 127      38.456  74.962  60.192  1.00 32.43           O  
ATOM    988  CB  ALA B 127      38.402  77.944  59.050  1.00 32.43           C  
ATOM    991  N   ILE B 128      40.482  75.631  59.453  1.00 89.43           N  
ATOM    992  CA  ILE B 128      40.920  74.307  59.109  1.00 89.43           C  
ATOM    997  C   ILE B 128      41.134  73.513  60.363  1.00 89.43           C  
ATOM    998  O   ILE B 128      40.728  72.356  60.453  1.00 89.43           O  
ATOM    993  CB  ILE B 128      42.206  74.303  58.337  1.00 89.43           C  
ATOM    994  CG1 ILE B 128      42.046  75.113  57.038  1.00 89.43           C  
ATOM    995  CG2 ILE B 128      42.614  72.838  58.105  1.00 89.43           C  
ATOM    996  CD1 ILE B 128      40.947  74.589  56.113  1.00 89.43           C  
ATOM    999  N   GLU B 129      41.768  74.131  61.378  1.00 37.61           N  
ATOM   1000  CA  GLU B 129      42.100  73.451  62.599  1.00 37.61           C  
ATOM   1006  C   GLU B 129      40.839  72.964  63.244  1.00 37.61           C  
ATOM   1007  O   GLU B 129      40.777  71.837  63.733  1.00 37.61           O  
ATOM   1001  CB  GLU B 129      42.800  74.376  63.609  1.00 37.61           C  
ATOM   1002  CG  GLU B 129      43.201  73.684  64.913  1.00 37.61           C  
ATOM   1003  CD  GLU B 129      43.861  74.723  65.812  1.00 37.61           C  
ATOM   1004  OE1 GLU B 129      44.681  75.523  65.288  1.00 37.61           O  
ATOM   1005  OE2 GLU B 129      43.556  74.729  67.035  1.00 37.61           O1-
ATOM   1008  N   VAL B 130      39.791  73.806  63.243  1.00 37.17           N  
ATOM   1009  CA  VAL B 130      38.550  73.480  63.885  1.00 37.17           C  
ATOM   1013  C   VAL B 130      37.953  72.255  63.257  1.00 37.17           C  
ATOM   1014  O   VAL B 130      37.458  71.375  63.960  1.00 37.17           O  
ATOM   1010  CB  VAL B 130      37.541  74.588  63.771  1.00 37.17           C  
ATOM   1011  CG1 VAL B 130      36.208  74.109  64.372  1.00 37.17           C  
ATOM   1012  CG2 VAL B 130      38.112  75.844  64.450  1.00 37.17           C  
ATOM   1015  N   LEU B 131      37.967  72.166  61.912  1.00 54.74           N  
ATOM   1016  CA  LEU B 131      37.373  71.048  61.237  1.00 54.74           C  
ATOM   1021  C   LEU B 131      38.104  69.785  61.572  1.00 54.74           C  
ATOM   1022  O   LEU B 131      37.493  68.776  61.920  1.00 54.74           O  
ATOM   1017  CB  LEU B 131      37.424  71.187  59.704  1.00 54.74           C  
ATOM   1018  CG  LEU B 131      36.548  72.321  59.143  1.00 54.74           C  
ATOM   1019  CD1 LEU B 131      36.656  72.399  57.610  1.00 54.74           C  
ATOM   1020  CD2 LEU B 131      35.092  72.185  59.616  1.00 54.74           C  
ATOM   1023  N   LEU B 132      39.443  69.802  61.476  1.00107.50           N  
ATOM   1024  CA  LEU B 132      40.172  68.588  61.690  1.00107.50           C  
ATOM   1029  C   LEU B 132      40.098  68.111  63.111  1.00107.50           C  
ATOM   1030  O   LEU B 132      39.871  66.927  63.345  1.00107.50           O  
ATOM   1025  CB  LEU B 132      41.639  68.681  61.241  1.00107.50           C  
ATOM   1026  CG  LEU B 132      41.761  68.738  59.704  1.00107.50           C  
ATOM   1027  CD1 LEU B 132      41.075  69.983  59.124  1.00107.50           C  
ATOM   1028  CD2 LEU B 132      43.215  68.592  59.244  1.00107.50           C  
ATOM   1031  N   MET B 133      40.315  68.991  64.107  1.00103.03           N  
ATOM   1032  CA  MET B 133      40.309  68.526  65.469  0.50103.03           C  
ATOM   1037  C   MET B 133      38.940  68.137  65.967  1.00103.03           C  
ATOM   1038  O   MET B 133      38.784  67.100  66.606  1.00103.03           O  
ATOM   1033  CB  MET B 133      40.913  69.550  66.452  0.50103.03           C  
ATOM   1034  CG  MET B 133      40.117  70.849  66.605  0.50103.03           C  
ATOM   1035  SD  MET B 133      40.857  72.035  67.772  0.50103.03           S  
ATOM   1036  CE  MET B 133      39.592  73.323  67.558  0.50103.03           C  
ATOM   1039  N   ARG B 134      37.923  68.983  65.707  1.00178.78           N  
ATOM   1040  CA  ARG B 134      36.578  68.841  66.209  1.00178.78           C  
ATOM   1048  C   ARG B 134      35.774  67.756  65.551  1.00178.78           C  
ATOM   1049  O   ARG B 134      34.944  67.125  66.199  1.00178.78           O  
ATOM   1041  CB  ARG B 134      35.778  70.138  66.036  1.00178.78           C  
ATOM   1042  CG  ARG B 134      36.429  71.342  66.717  1.00178.78           C  
ATOM   1043  CD  ARG B 134      35.888  71.639  68.114  1.00178.78           C  
ATOM   1044  NE  ARG B 134      36.632  72.828  68.613  1.00178.78           N  
ATOM   1045  CZ  ARG B 134      36.016  73.750  69.408  1.00178.78           C  
ATOM   1046  NH1 ARG B 134      34.708  73.587  69.766  1.00178.78           N1+
ATOM   1047  NH2 ARG B 134      36.709  74.842  69.839  1.00178.78           N  
ATOM   1050  N   LEU B 135      35.924  67.591  64.223  1.00 79.99           N  
ATOM   1051  CA  LEU B 135      35.181  66.639  63.439  1.00 79.99           C  
ATOM   1056  C   LEU B 135      35.631  65.228  63.654  1.00 79.99           C  
ATOM   1057  O   LEU B 135      34.862  64.291  63.450  1.00 79.99           O  
ATOM   1052  CB  LEU B 135      35.212  66.920  61.925  1.00 79.99           C  
ATOM   1053  CG  LEU B 135      34.388  68.159  61.526  1.00 79.99           C  
ATOM   1054  CD1 LEU B 135      34.424  68.393  60.007  1.00 79.99           C  
ATOM   1055  CD2 LEU B 135      32.955  68.066  62.075  1.00 79.99           C  
ATOM   1058  N   SER B 136      36.903  65.032  64.032  1.00 88.13           N  
ATOM   1059  CA  SER B 136      37.460  63.713  64.107  1.00 88.13           C  
ATOM   1062  C   SER B 136      36.680  62.819  65.032  1.00 88.13           C  
ATOM   1063  O   SER B 136      36.405  61.679  64.663  1.00 88.13           O  
ATOM   1060  CB  SER B 136      38.925  63.725  64.569  1.00 88.13           C  
ATOM   1061  OG  SER B 136      39.459  62.412  64.500  1.00 88.13           O  
ATOM   1064  N   PRO B 137      36.312  63.221  66.216  1.00154.25           N  
ATOM   1065  CA  PRO B 137      35.594  62.317  67.072  1.00154.25           C  
ATOM   1069  C   PRO B 137      34.214  61.976  66.593  1.00154.25           C  
ATOM   1070  O   PRO B 137      33.745  60.873  66.869  1.00154.25           O  
ATOM   1067  CB  PRO B 137      35.654  62.927  68.477  1.00154.25           C  
ATOM   1068  CG  PRO B 137      36.233  64.342  68.270  1.00154.25           C  
ATOM   1066  CD  PRO B 137      37.041  64.223  66.968  1.00154.25           C  
ATOM   1071  N   LEU B 138      33.528  62.928  65.935  1.00123.17           N  
ATOM   1072  CA  LEU B 138      32.187  62.762  65.452  1.00123.17           C  
ATOM   1077  C   LEU B 138      32.086  61.917  64.209  1.00123.17           C  
ATOM   1078  O   LEU B 138      31.123  61.166  64.062  1.00123.17           O  
ATOM   1073  CB  LEU B 138      31.511  64.101  65.110  1.00123.17           C  
ATOM   1074  CG  LEU B 138      31.377  65.062  66.305  1.00123.17           C  
ATOM   1075  CD1 LEU B 138      32.743  65.588  66.767  1.00123.17           C  
ATOM   1076  CD2 LEU B 138      30.390  66.195  65.993  1.00123.17           C  
ATOM   1079  N   LEU B 139      33.045  62.053  63.262  1.00114.26           N  
ATOM   1080  CA  LEU B 139      32.935  61.426  61.965  1.00114.26           C  
ATOM   1085  C   LEU B 139      34.187  60.668  61.629  1.00114.26           C  
ATOM   1086  O   LEU B 139      35.226  60.804  62.271  1.00114.26           O  
ATOM   1081  CB  LEU B 139      32.782  62.438  60.815  1.00114.26           C  
ATOM   1082  CG  LEU B 139      31.524  63.320  60.882  1.00114.26           C  
ATOM   1083  CD1 LEU B 139      31.517  64.187  62.152  1.00114.26           C  
ATOM   1084  CD2 LEU B 139      31.370  64.160  59.604  1.00114.26           C  
ATOM   1087  N   PRO B 140      34.075  59.864  60.594  1.00100.35           N  
ATOM   1088  CA  PRO B 140      35.197  59.097  60.116  1.00100.35           C  
ATOM   1092  C   PRO B 140      36.187  60.001  59.444  1.00100.35           C  
ATOM   1093  O   PRO B 140      35.804  61.080  58.995  1.00100.35           O  
ATOM   1090  CB  PRO B 140      34.611  58.035  59.187  1.00100.35           C  
ATOM   1091  CG  PRO B 140      33.178  57.839  59.713  1.00100.35           C  
ATOM   1089  CD  PRO B 140      32.809  59.198  60.329  1.00100.35           C  
ATOM   1094  N   ALA B 141      37.458  59.563  59.341  1.00 29.21           N  
ATOM   1095  CA  ALA B 141      38.527  60.372  58.825  1.00 29.21           C  
ATOM   1097  C   ALA B 141      38.256  60.761  57.405  1.00 29.21           C  
ATOM   1098  O   ALA B 141      38.538  61.890  57.008  1.00 29.21           O  
ATOM   1096  CB  ALA B 141      39.886  59.652  58.854  1.00 29.21           C  
ATOM   1099  N   ALA B 142      37.705  59.837  56.600  1.00 28.69           N  
ATOM   1100  CA  ALA B 142      37.462  60.105  55.211  1.00 28.69           C  
ATOM   1102  C   ALA B 142      36.497  61.243  55.096  1.00 28.69           C  
ATOM   1103  O   ALA B 142      36.612  62.076  54.199  1.00 28.69           O  
ATOM   1101  CB  ALA B 142      36.847  58.903  54.473  1.00 28.69           C  
ATOM   1104  N   GLN B 143      35.488  61.287  55.981  1.00 95.74           N  
ATOM   1105  CA  GLN B 143      34.516  62.340  55.926  1.00 95.74           C  
ATOM   1111  C   GLN B 143      35.149  63.644  56.311  1.00 95.74           C  
ATOM   1112  O   GLN B 143      34.796  64.693  55.778  1.00 95.74           O  
ATOM   1106  CB  GLN B 143      33.273  62.057  56.794  1.00 95.74           C  
ATOM   1107  CG  GLN B 143      32.473  60.875  56.234  1.00 95.74           C  
ATOM   1108  CD  GLN B 143      31.244  60.607  57.093  1.00 95.74           C  
ATOM   1110  NE2 GLN B 143      30.113  60.253  56.422  1.00 95.74           N  
ATOM   1109  OE1 GLN B 143      31.284  60.702  58.314  1.00 95.74           O  
ATOM   1113  N   VAL B 144      36.103  63.614  57.260  1.00 39.49           N  
ATOM   1114  CA  VAL B 144      36.761  64.814  57.702  1.00 39.49           C  
ATOM   1118  C   VAL B 144      37.493  65.421  56.540  1.00 39.49           C  
ATOM   1119  O   VAL B 144      37.456  66.637  56.344  1.00 39.49           O  
ATOM   1115  CB  VAL B 144      37.767  64.543  58.785  1.00 39.49           C  
ATOM   1116  CG1 VAL B 144      38.456  65.864  59.166  1.00 39.49           C  
ATOM   1117  CG2 VAL B 144      37.053  63.852  59.960  1.00 39.49           C  
ATOM   1120  N   VAL B 145      38.191  64.590  55.739  1.00105.70           N  
ATOM   1121  CA  VAL B 145      38.948  65.111  54.634  1.00105.70           C  
ATOM   1125  C   VAL B 145      38.030  65.691  53.598  1.00105.70           C  
ATOM   1126  O   VAL B 145      38.307  66.756  53.049  1.00105.70           O  
ATOM   1122  CB  VAL B 145      39.840  64.110  53.951  1.00105.70           C  
ATOM   1123  CG1 VAL B 145      40.846  63.570  54.978  1.00105.70           C  
ATOM   1124  CG2 VAL B 145      38.993  63.037  53.257  1.00105.70           C  
ATOM   1127  N   ALA B 146      36.901  65.014  53.311  1.00 38.19           N  
ATOM   1128  CA  ALA B 146      36.033  65.435  52.244  1.00 38.19           C  
ATOM   1130  C   ALA B 146      35.472  66.806  52.493  1.00 38.19           C  
ATOM   1131  O   ALA B 146      35.461  67.643  51.592  1.00 38.19           O  
ATOM   1129  CB  ALA B 146      34.837  64.488  52.048  1.00 38.19           C  
ATOM   1132  N   ILE B 147      34.986  67.073  53.717  1.00127.24           N  
ATOM   1133  CA  ILE B 147      34.386  68.340  54.050  1.00127.24           C  
ATOM   1138  C   ILE B 147      35.404  69.435  54.019  1.00127.24           C  
ATOM   1139  O   ILE B 147      35.121  70.546  53.575  1.00127.24           O  
ATOM   1134  CB  ILE B 147      33.783  68.340  55.425  1.00127.24           C  
ATOM   1135  CG1 ILE B 147      33.153  69.705  55.730  1.00127.24           C  
ATOM   1136  CG2 ILE B 147      34.861  67.908  56.429  1.00127.24           C  
ATOM   1137  CD1 ILE B 147      32.331  69.721  57.016  1.00127.24           C  
ATOM   1140  N   THR B 148      36.614  69.154  54.530  1.00 45.20           N  
ATOM   1141  CA  THR B 148      37.667  70.129  54.591  1.00 45.20           C  
ATOM   1145  C   THR B 148      38.039  70.496  53.190  1.00 45.20           C  
ATOM   1146  O   THR B 148      38.376  71.647  52.916  1.00 45.20           O  
ATOM   1142  CB  THR B 148      38.894  69.605  55.282  1.00 45.20           C  
ATOM   1144  CG2 THR B 148      39.946  70.725  55.351  1.00 45.20           C  
ATOM   1143  OG1 THR B 148      38.570  69.178  56.598  1.00 45.20           O  
ATOM   1147  N   GLN B 149      37.986  69.521  52.259  1.00 96.93           N  
ATOM   1148  CA  GLN B 149      38.367  69.796  50.904  1.00 96.93           C  
ATOM   1154  C   GLN B 149      37.479  70.862  50.354  1.00 96.93           C  
ATOM   1155  O   GLN B 149      37.957  71.803  49.725  1.00 96.93           O  
ATOM   1149  CB  GLN B 149      38.130  68.645  49.917  1.00 96.93           C  
ATOM   1150  CG  GLN B 149      39.036  67.427  50.011  1.00 96.93           C  
ATOM   1151  CD  GLN B 149      38.712  66.649  48.744  1.00 96.93           C  
ATOM   1153  NE2 GLN B 149      37.878  67.266  47.862  1.00 96.93           N  
ATOM   1152  OE1 GLN B 149      39.182  65.531  48.542  1.00 96.93           O  
ATOM   1156  N   VAL B 150      36.161  70.750  50.605  1.00 99.00           N  
ATOM   1157  CA  VAL B 150      35.227  71.636  49.975  1.00 99.00           C  
ATOM   1161  C   VAL B 150      35.505  73.057  50.359  1.00 99.00           C  
ATOM   1162  O   VAL B 150      35.427  73.952  49.518  1.00 99.00           O  
ATOM   1158  CB  VAL B 150      33.787  71.335  50.281  1.00 99.00           C  
ATOM   1159  CG1 VAL B 150      33.472  71.723  51.731  1.00 99.00           C  
ATOM   1160  CG2 VAL B 150      32.922  72.068  49.244  1.00 99.00           C  
ATOM   1163  N   LEU B 151      35.829  73.311  51.639  1.00 50.34           N  
ATOM   1164  CA  LEU B 151      36.068  74.658  52.083  1.00 50.34           C  
ATOM   1169  C   LEU B 151      37.271  75.232  51.398  1.00 50.34           C  
ATOM   1170  O   LEU B 151      37.233  76.350  50.884  1.00 50.34           O  
ATOM   1165  CB  LEU B 151      36.324  74.724  53.599  1.00 50.34           C  
ATOM   1166  CG  LEU B 151      36.574  76.145  54.131  1.00 50.34           C  
ATOM   1167  CD1 LEU B 151      35.331  77.036  53.957  1.00 50.34           C  
ATOM   1168  CD2 LEU B 151      37.091  76.111  55.578  1.00 50.34           C  
ATOM   1171  N   VAL B 152      38.373  74.461  51.357  1.00 39.07           N  
ATOM   1172  CA  VAL B 152      39.615  74.925  50.807  1.00 39.07           C  
ATOM   1176  C   VAL B 152      39.473  75.189  49.345  1.00 39.07           C  
ATOM   1177  O   VAL B 152      40.008  76.176  48.842  1.00 39.07           O  
ATOM   1173  CB  VAL B 152      40.725  73.932  50.978  1.00 39.07           C  
ATOM   1174  CG1 VAL B 152      41.976  74.474  50.265  1.00 39.07           C  
ATOM   1175  CG2 VAL B 152      40.927  73.673  52.481  1.00 39.07           C  
ATOM   1178  N   ASN B 153      38.771  74.309  48.608  1.00113.54           N  
ATOM   1179  CA  ASN B 153      38.689  74.525  47.195  0.50113.54           C  
ATOM   1184  C   ASN B 153      37.936  75.787  46.894  1.00113.54           C  
ATOM   1185  O   ASN B 153      38.350  76.563  46.034  1.00113.54           O  
ATOM   1180  CB  ASN B 153      38.117  73.331  46.395  0.50113.54           C  
ATOM   1181  CG  ASN B 153      36.735  72.917  46.883  0.50113.54           C  
ATOM   1183  ND2 ASN B 153      36.637  71.674  47.423  0.50113.54           N  
ATOM   1182  OD1 ASN B 153      35.764  73.660  46.760  0.50113.54           O  
ATOM   1186  N   ALA B 154      36.818  76.034  47.602  1.00 47.74           N  
ATOM   1187  CA  ALA B 154      35.993  77.189  47.365  1.00 47.74           C  
ATOM   1189  C   ALA B 154      36.701  78.471  47.711  1.00 47.74           C  
ATOM   1190  O   ALA B 154      36.544  79.474  47.017  1.00 47.74           O  
ATOM   1188  CB  ALA B 154      34.687  77.162  48.178  1.00 47.74           C  
ATOM   1191  N   SER B 155      37.448  78.483  48.832  1.00 60.45           N  
ATOM   1192  CA  SER B 155      38.094  79.660  49.359  1.00 60.45           C  
ATOM   1195  C   SER B 155      39.398  80.007  48.691  1.00 60.45           C  
ATOM   1196  O   SER B 155      39.874  81.132  48.842  1.00 60.45           O  
ATOM   1193  CB  SER B 155      38.389  79.536  50.863  1.00 60.45           C  
ATOM   1194  OG  SER B 155      39.345  78.510  51.085  1.00 60.45           O  
ATOM   1197  N   GLY B 156      40.019  79.076  47.942  1.00 36.51           N  
ATOM   1198  CA  GLY B 156      41.358  79.318  47.471  1.00 36.51           C  
ATOM   1199  C   GLY B 156      41.389  80.013  46.145  1.00 36.51           C  
ATOM   1200  O   GLY B 156      40.468  80.728  45.757  1.00 36.51           O  
ATOM   1201  N   ILE B 157      42.512  79.797  45.425  1.00 54.85           N  
ATOM   1202  CA  ILE B 157      42.828  80.397  44.160  1.00 54.85           C  
ATOM   1207  C   ILE B 157      41.819  79.990  43.136  1.00 54.85           C  
ATOM   1208  O   ILE B 157      41.537  80.740  42.203  1.00 54.85           O  
ATOM   1203  CB  ILE B 157      44.199  80.041  43.658  1.00 54.85           C  
ATOM   1204  CG1 ILE B 157      44.333  78.527  43.428  1.00 54.85           C  
ATOM   1205  CG2 ILE B 157      45.226  80.622  44.646  1.00 54.85           C  
ATOM   1206  CD1 ILE B 157      45.608  78.142  42.677  1.00 54.85           C  
ATOM   1209  N   SER B 158      41.301  78.756  43.233  1.00 84.02           N  
ATOM   1210  CA  SER B 158      40.324  78.306  42.288  1.00 84.02           C  
ATOM   1213  C   SER B 158      39.035  79.044  42.493  1.00 84.02           C  
ATOM   1214  O   SER B 158      38.225  79.125  41.572  1.00 84.02           O  
ATOM   1211  CB  SER B 158      40.029  76.800  42.413  1.00 84.02           C  
ATOM   1212  OG  SER B 158      39.466  76.517  43.686  1.00 84.02           O  
ATOM   1215  N   GLY B 159      38.795  79.584  43.706  1.00 45.81           N  
ATOM   1216  CA  GLY B 159      37.530  80.201  44.007  1.00 45.81           C  
ATOM   1217  C   GLY B 159      37.657  81.651  44.371  1.00 45.81           C  
ATOM   1218  O   GLY B 159      37.934  82.514  43.539  1.00 45.81           O  
ATOM   1219  N   MET B 160      37.447  81.917  45.677  1.00 55.16           N  
ATOM   1220  CA  MET B 160      37.319  83.219  46.266  1.00 55.16           C  
ATOM   1225  C   MET B 160      38.516  84.081  45.997  1.00 55.16           C  
ATOM   1226  O   MET B 160      38.357  85.262  45.693  1.00 55.16           O  
ATOM   1221  CB  MET B 160      37.160  83.149  47.792  1.00 55.16           C  
ATOM   1222  CG  MET B 160      37.020  84.521  48.448  1.00 55.16           C  
ATOM   1223  SD  MET B 160      37.053  84.482  50.264  1.00 55.16           S  
ATOM   1224  CE  MET B 160      35.418  83.721  50.474  1.00 55.16           C  
ATOM   1227  N   VAL B 161      39.743  83.540  46.095  1.00 36.35           N  
ATOM   1228  CA  VAL B 161      40.894  84.383  45.916  1.00 36.35           C  
ATOM   1232  C   VAL B 161      40.876  84.996  44.548  1.00 36.35           C  
ATOM   1233  O   VAL B 161      41.038  86.207  44.400  1.00 36.35           O  
ATOM   1229  CB  VAL B 161      42.188  83.636  46.061  1.00 36.35           C  
ATOM   1230  CG1 VAL B 161      43.351  84.592  45.746  1.00 36.35           C  
ATOM   1231  CG2 VAL B 161      42.245  83.037  47.477  1.00 36.35           C  
ATOM   1234  N   SER B 162      40.664  84.175  43.504  1.00 74.42           N  
ATOM   1235  CA  SER B 162      40.668  84.670  42.156  1.00 74.42           C  
ATOM   1238  C   SER B 162      39.508  85.598  41.959  1.00 74.42           C  
ATOM   1239  O   SER B 162      39.630  86.632  41.302  1.00 74.42           O  
ATOM   1236  CB  SER B 162      40.536  83.541  41.118  1.00 74.42           C  
ATOM   1237  OG  SER B 162      40.550  84.080  39.805  1.00 74.42           O  
ATOM   1240  N   GLY B 163      38.347  85.254  42.547  1.00 23.49           N  
ATOM   1241  CA  GLY B 163      37.149  86.017  42.347  1.00 23.49           C  
ATOM   1242  C   GLY B 163      37.327  87.408  42.865  1.00 23.49           C  
ATOM   1243  O   GLY B 163      36.855  88.361  42.246  1.00 23.49           O  
ATOM   1244  N   GLN B 164      37.974  87.556  44.037  1.00 55.11           N  
ATOM   1245  CA  GLN B 164      38.186  88.850  44.628  1.00 55.11           C  
ATOM   1251  C   GLN B 164      39.128  89.651  43.788  1.00 55.11           C  
ATOM   1252  O   GLN B 164      38.940  90.854  43.617  1.00 55.11           O  
ATOM   1246  CB  GLN B 164      38.774  88.786  46.049  1.00 55.11           C  
ATOM   1247  CG  GLN B 164      39.126  90.157  46.639  1.00 55.11           C  
ATOM   1248  CD  GLN B 164      37.851  90.943  46.914  1.00 55.11           C  
ATOM   1250  NE2 GLN B 164      37.995  92.089  47.632  1.00 55.11           N  
ATOM   1249  OE1 GLN B 164      36.760  90.557  46.497  1.00 55.11           O  
ATOM   1253  N   SER B 165      40.176  89.012  43.237  1.00 76.17           N  
ATOM   1254  CA  SER B 165      41.137  89.739  42.458  1.00 76.17           C  
ATOM   1257  C   SER B 165      40.410  90.383  41.324  1.00 76.17           C  
ATOM   1258  O   SER B 165      40.591  91.568  41.044  1.00 76.17           O  
ATOM   1255  CB  SER B 165      42.226  88.837  41.847  1.00 76.17           C  
ATOM   1256  OG  SER B 165      43.016  88.256  42.873  1.00 76.17           O  
ATOM   1259  N   LEU B 166      39.552  89.605  40.650  1.00 68.23           N  
ATOM   1260  CA  LEU B 166      38.803  90.088  39.527  1.00 68.23           C  
ATOM   1265  C   LEU B 166      37.824  91.144  39.960  1.00 68.23           C  
ATOM   1266  O   LEU B 166      37.574  92.116  39.247  1.00 68.23           O  
ATOM   1261  CB  LEU B 166      37.979  88.990  38.834  1.00 68.23           C  
ATOM   1262  CG  LEU B 166      38.824  87.949  38.081  1.00 68.23           C  
ATOM   1263  CD1 LEU B 166      37.934  86.887  37.414  1.00 68.23           C  
ATOM   1264  CD2 LEU B 166      39.768  88.634  37.079  1.00 68.23           C  
ATOM   1267  N   ASP B 167      37.222  90.977  41.145  1.00 75.32           N  
ATOM   1268  CA  ASP B 167      36.198  91.882  41.575  1.00 75.32           C  
ATOM   1273  C   ASP B 167      36.744  93.272  41.702  1.00 75.32           C  
ATOM   1274  O   ASP B 167      36.087  94.243  41.317  1.00 75.32           O  
ATOM   1269  CB  ASP B 167      35.604  91.462  42.933  1.00 75.32           C  
ATOM   1270  CG  ASP B 167      34.365  92.298  43.221  1.00 75.32           C  
ATOM   1271  OD1 ASP B 167      34.500  93.549  43.301  1.00 75.32           O  
ATOM   1272  OD2 ASP B 167      33.269  91.697  43.376  1.00 75.32           O1-
ATOM   1275  N   LEU B 168      37.953  93.407  42.282  1.00122.20           N  
ATOM   1276  CA  LEU B 168      38.528  94.708  42.465  1.00122.20           C  
ATOM   1281  C   LEU B 168      38.892  95.334  41.161  1.00122.20           C  
ATOM   1282  O   LEU B 168      38.562  96.493  40.913  1.00122.20           O  
ATOM   1277  CB  LEU B 168      39.801  94.691  43.335  1.00122.20           C  
ATOM   1278  CG  LEU B 168      39.557  94.439  44.839  1.00122.20           C  
ATOM   1279  CD1 LEU B 168      38.918  95.657  45.522  1.00122.20           C  
ATOM   1280  CD2 LEU B 168      38.749  93.159  45.079  1.00122.20           C  
ATOM   1283  N   SER B 169      39.591  94.566  40.305  1.00118.33           N  
ATOM   1284  CA  SER B 169      40.120  95.051  39.065  1.00118.33           C  
ATOM   1287  C   SER B 169      39.041  95.413  38.094  1.00118.33           C  
ATOM   1288  O   SER B 169      38.831  96.581  37.767  1.00118.33           O  
ATOM   1285  CB  SER B 169      40.989  93.982  38.385  1.00118.33           C  
ATOM   1286  OG  SER B 169      41.486  94.467  37.149  1.00118.33           O  
ATOM   1289  N   GLU B 170      38.302  94.379  37.669  1.00155.19           N  
ATOM   1290  CA  GLU B 170      37.403  94.413  36.550  1.00155.19           C  
ATOM   1296  C   GLU B 170      36.215  95.334  36.705  1.00155.19           C  
ATOM   1297  O   GLU B 170      35.892  96.103  35.802  1.00155.19           O  
ATOM   1291  CB  GLU B 170      36.866  93.003  36.264  1.00155.19           C  
ATOM   1292  CG  GLU B 170      36.543  92.776  34.795  1.00155.19           C  
ATOM   1293  CD  GLU B 170      37.887  92.709  34.089  1.00155.19           C  
ATOM   1294  OE1 GLU B 170      38.902  92.414  34.779  1.00155.19           O  
ATOM   1295  OE2 GLU B 170      37.924  92.960  32.857  1.00155.19           O1-
ATOM   1298  N   LEU B 171      35.538  95.318  37.861  1.00132.06           N  
ATOM   1299  CA  LEU B 171      34.298  96.032  38.018  1.00132.06           C  
ATOM   1304  C   LEU B 171      34.439  97.521  37.916  1.00132.06           C  
ATOM   1305  O   LEU B 171      33.449  98.223  37.691  1.00132.06           O  
ATOM   1300  CB  LEU B 171      33.546  95.705  39.319  1.00132.06           C  
ATOM   1301  CG  LEU B 171      32.914  94.297  39.318  1.00132.06           C  
ATOM   1302  CD1 LEU B 171      33.981  93.190  39.340  1.00132.06           C  
ATOM   1303  CD2 LEU B 171      31.860  94.153  40.425  1.00132.06           C  
ATOM   1306  N   ALA B 172      35.645  98.059  38.161  1.00 55.92           N  
ATOM   1307  CA  ALA B 172      35.803  99.481  38.130  1.00 55.92           C  
ATOM   1309  C   ALA B 172      35.447 100.014  36.776  1.00 55.92           C  
ATOM   1310  O   ALA B 172      34.634 100.934  36.679  1.00 55.92           O  
ATOM   1308  CB  ALA B 172      37.255  99.902  38.397  1.00 55.92           C  
ATOM   1311  N   LYS B 173      36.011  99.395  35.713  1.00128.40           N  
ATOM   1312  CA  LYS B 173      35.914  99.777  34.328  1.00128.40           C  
ATOM   1318  C   LYS B 173      34.664  99.222  33.694  1.00128.40           C  
ATOM   1319  O   LYS B 173      33.954  98.408  34.282  1.00128.40           O  
ATOM   1313  CB  LYS B 173      37.150  99.304  33.542  1.00128.40           C  
ATOM   1314  CG  LYS B 173      37.503  97.849  33.862  1.00128.40           C  
ATOM   1315  CD  LYS B 173      38.722  97.288  33.129  1.00128.40           C  
ATOM   1316  CE  LYS B 173      39.208  95.975  33.749  1.00128.40           C  
ATOM   1317  NZ  LYS B 173      40.522  95.586  33.192  1.00128.40           N1+
ATOM   1320  N   SER B 174      34.337  99.776  32.503  1.00129.59           N  
ATOM   1321  CA  SER B 174      33.219  99.486  31.643  1.00129.59           C  
ATOM   1324  C   SER B 174      33.483  98.358  30.674  1.00129.59           C  
ATOM   1325  O   SER B 174      32.628  98.049  29.844  1.00129.59           O  
ATOM   1322  CB  SER B 174      32.805 100.724  30.828  1.00129.59           C  
ATOM   1323  OG  SER B 174      31.682 100.439  30.009  1.00129.59           O  
ATOM   1326  N   SER B 175      34.684  97.753  30.684  1.00109.60           N  
ATOM   1327  CA  SER B 175      35.020  96.734  29.716  1.00109.60           C  
ATOM   1330  C   SER B 175      34.345  95.408  29.983  1.00109.60           C  
ATOM   1331  O   SER B 175      34.187  94.602  29.067  1.00109.60           O  
ATOM   1328  CB  SER B 175      36.533  96.456  29.652  1.00109.60           C  
ATOM   1329  OG  SER B 175      36.988  95.899  30.877  1.00109.60           O  
ATOM   1332  N   VAL B 176      33.914  95.140  31.232  1.00130.80           N  
ATOM   1333  CA  VAL B 176      33.463  93.820  31.611  1.00130.80           C  
ATOM   1337  C   VAL B 176      32.147  93.414  31.004  1.00130.80           C  
ATOM   1338  O   VAL B 176      31.216  94.208  30.882  1.00130.80           O  
ATOM   1334  CB  VAL B 176      33.353  93.653  33.098  1.00130.80           C  
ATOM   1335  CG1 VAL B 176      32.292  94.637  33.620  1.00130.80           C  
ATOM   1336  CG2 VAL B 176      33.049  92.179  33.410  1.00130.80           C  
ATOM   1339  N   THR B 177      32.066  92.113  30.623  1.00 56.39           N  
ATOM   1340  CA  THR B 177      30.928  91.464  30.024  1.00 56.39           C  
ATOM   1344  C   THR B 177      30.098  90.837  31.113  1.00 56.39           C  
ATOM   1345  O   THR B 177      30.551  90.696  32.246  1.00 56.39           O  
ATOM   1341  CB  THR B 177      31.336  90.352  29.103  1.00 56.39           C  
ATOM   1343  CG2 THR B 177      32.250  90.931  28.009  1.00 56.39           C  
ATOM   1342  OG1 THR B 177      32.031  89.349  29.831  1.00 56.39           O  
ATOM   1346  N   GLU B 178      28.845  90.441  30.779  1.00 58.87           N  
ATOM   1347  CA  GLU B 178      27.927  89.822  31.703  1.00 58.87           C  
ATOM   1353  C   GLU B 178      28.487  88.494  32.105  1.00 58.87           C  
ATOM   1354  O   GLU B 178      28.377  88.072  33.255  1.00 58.87           O  
ATOM   1348  CB  GLU B 178      26.535  89.575  31.089  1.00 58.87           C  
ATOM   1349  CG  GLU B 178      25.537  88.976  32.085  1.00 58.87           C  
ATOM   1350  CD  GLU B 178      24.191  88.804  31.393  1.00 58.87           C  
ATOM   1351  OE1 GLU B 178      23.833  89.683  30.565  1.00 58.87           O  
ATOM   1352  OE2 GLU B 178      23.502  87.790  31.685  1.00 58.87           O1-
ATOM   1355  N   GLU B 179      29.113  87.794  31.145  1.00 69.99           N  
ATOM   1356  CA  GLU B 179      29.642  86.483  31.390  1.00 69.99           C  
ATOM   1362  C   GLU B 179      30.722  86.579  32.420  1.00 69.99           C  
ATOM   1363  O   GLU B 179      30.809  85.746  33.320  1.00 69.99           O  
ATOM   1357  CB  GLU B 179      30.251  85.870  30.120  1.00 69.99           C  
ATOM   1358  CG  GLU B 179      29.202  85.587  29.043  1.00 69.99           C  
ATOM   1359  CD  GLU B 179      29.931  85.319  27.738  1.00 69.99           C  
ATOM   1360  OE1 GLU B 179      31.027  85.912  27.546  1.00 69.99           O  
ATOM   1361  OE2 GLU B 179      29.405  84.525  26.914  1.00 69.99           O1-
ATOM   1364  N   GLN B 180      31.573  87.613  32.308  1.00130.44           N  
ATOM   1365  CA  GLN B 180      32.677  87.799  33.203  1.00130.44           C  
ATOM   1371  C   GLN B 180      32.143  88.078  34.574  1.00130.44           C  
ATOM   1372  O   GLN B 180      32.669  87.594  35.576  1.00130.44           O  
ATOM   1366  CB  GLN B 180      33.523  89.015  32.800  1.00130.44           C  
ATOM   1367  CG  GLN B 180      34.885  89.057  33.479  1.00130.44           C  
ATOM   1368  CD  GLN B 180      35.749  88.059  32.733  1.00130.44           C  
ATOM   1370  NE2 GLN B 180      36.676  87.390  33.468  1.00130.44           N  
ATOM   1369  OE1 GLN B 180      35.594  87.874  31.527  1.00130.44           O  
ATOM   1373  N   LEU B 181      31.071  88.886  34.638  1.00 60.75           N  
ATOM   1374  CA  LEU B 181      30.484  89.301  35.877  1.00 60.75           C  
ATOM   1379  C   LEU B 181      29.946  88.111  36.618  1.00 60.75           C  
ATOM   1380  O   LEU B 181      30.155  87.980  37.823  1.00 60.75           O  
ATOM   1375  CB  LEU B 181      29.312  90.272  35.644  1.00 60.75           C  
ATOM   1376  CG  LEU B 181      28.708  90.880  36.922  1.00 60.75           C  
ATOM   1377  CD1 LEU B 181      29.697  91.844  37.600  1.00 60.75           C  
ATOM   1378  CD2 LEU B 181      27.343  91.527  36.633  1.00 60.75           C  
ATOM   1381  N   ARG B 182      29.229  87.204  35.922  1.00106.85           N  
ATOM   1382  CA  ARG B 182      28.681  86.058  36.597  1.00106.85           C  
ATOM   1390  C   ARG B 182      29.789  85.197  37.101  1.00106.85           C  
ATOM   1391  O   ARG B 182      29.702  84.646  38.198  1.00106.85           O  
ATOM   1383  CB  ARG B 182      27.742  85.186  35.743  1.00106.85           C  
ATOM   1384  CG  ARG B 182      26.292  85.681  35.738  1.00106.85           C  
ATOM   1385  CD  ARG B 182      25.985  86.808  34.754  1.00106.85           C  
ATOM   1386  NE  ARG B 182      24.601  87.279  35.048  1.00106.85           N  
ATOM   1387  CZ  ARG B 182      23.529  86.457  34.847  1.00106.85           C  
ATOM   1388  NH1 ARG B 182      23.718  85.151  34.491  1.00106.85           N1+
ATOM   1389  NH2 ARG B 182      22.262  86.933  35.020  1.00106.85           N  
ATOM   1392  N   GLU B 183      30.865  85.050  36.310  1.00 85.69           N  
ATOM   1393  CA  GLU B 183      31.935  84.198  36.730  1.00 85.69           C  
ATOM   1399  C   GLU B 183      32.584  84.765  37.955  1.00 85.69           C  
ATOM   1400  O   GLU B 183      32.893  84.031  38.892  1.00 85.69           O  
ATOM   1394  CB  GLU B 183      33.024  84.003  35.663  1.00 85.69           C  
ATOM   1395  CG  GLU B 183      34.026  82.917  36.057  1.00 85.69           C  
ATOM   1396  CD  GLU B 183      33.262  81.600  36.113  1.00 85.69           C  
ATOM   1397  OE1 GLU B 183      32.739  81.176  35.049  1.00 85.69           O  
ATOM   1398  OE2 GLU B 183      33.179  81.001  37.217  1.00 85.69           O1-
ATOM   1401  N   ILE B 184      32.780  86.095  38.001  1.00 38.85           N  
ATOM   1402  CA  ILE B 184      33.461  86.686  39.115  1.00 38.85           C  
ATOM   1407  C   ILE B 184      32.678  86.404  40.363  1.00 38.85           C  
ATOM   1408  O   ILE B 184      33.245  86.015  41.382  1.00 38.85           O  
ATOM   1403  CB  ILE B 184      33.580  88.179  38.987  1.00 38.85           C  
ATOM   1404  CG1 ILE B 184      34.445  88.547  37.769  1.00 38.85           C  
ATOM   1405  CG2 ILE B 184      34.105  88.739  40.319  1.00 38.85           C  
ATOM   1406  CD1 ILE B 184      34.383  90.028  37.400  1.00 38.85           C  
ATOM   1409  N   HIS B 185      31.344  86.582  40.304  1.00 71.44           N  
ATOM   1410  CA  HIS B 185      30.492  86.400  41.447  1.00 71.44           C  
ATOM   1417  C   HIS B 185      30.467  84.973  41.890  1.00 71.44           C  
ATOM   1418  O   HIS B 185      30.384  84.690  43.085  1.00 71.44           O  
ATOM   1413  CB  HIS B 185      29.031  86.809  41.194  1.00 71.44           C  
ATOM   1412  CG  HIS B 185      28.881  88.260  40.850  1.00 71.44           C  
ATOM   1415  CD2 HIS B 185      28.340  88.853  39.751  1.00 71.44           C  
ATOM   1411  ND1 HIS B 185      29.293  89.288  41.667  1.00 71.44           N  
ATOM   1416  CE1 HIS B 185      28.984  90.444  41.028  1.00 71.44           C  
ATOM   1414  NE2 HIS B 185      28.403  90.230  39.861  1.00 71.44           N  
ATOM   1419  N   LEU B 186      30.496  84.027  40.937  1.00 45.51           N  
ATOM   1420  CA  LEU B 186      30.446  82.648  41.319  1.00 45.51           C  
ATOM   1425  C   LEU B 186      31.667  82.351  42.135  1.00 45.51           C  
ATOM   1426  O   LEU B 186      31.591  81.682  43.165  1.00 45.51           O  
ATOM   1421  CB  LEU B 186      30.444  81.699  40.109  1.00 45.51           C  
ATOM   1422  CG  LEU B 186      30.398  80.205  40.485  1.00 45.51           C  
ATOM   1423  CD1 LEU B 186      29.122  79.858  41.271  1.00 45.51           C  
ATOM   1424  CD2 LEU B 186      30.589  79.320  39.243  1.00 45.51           C  
ATOM   1427  N   LEU B 187      32.840  82.827  41.684  1.00113.59           N  
ATOM   1428  CA  LEU B 187      34.042  82.551  42.414  1.00113.59           C  
ATOM   1433  C   LEU B 187      34.101  83.271  43.730  1.00113.59           C  
ATOM   1434  O   LEU B 187      34.494  82.677  44.733  1.00113.59           O  
ATOM   1429  CB  LEU B 187      35.325  82.884  41.634  1.00113.59           C  
ATOM   1430  CG  LEU B 187      35.608  81.884  40.499  1.00113.59           C  
ATOM   1431  CD1 LEU B 187      34.483  81.875  39.463  1.00113.59           C  
ATOM   1432  CD2 LEU B 187      36.980  82.133  39.864  1.00113.59           C  
ATOM   1435  N   LYS B 188      33.756  84.576  43.768  1.00 86.67           N  
ATOM   1436  CA  LYS B 188      33.928  85.283  45.007  1.00 86.67           C  
ATOM   1442  C   LYS B 188      32.987  84.799  46.067  1.00 86.67           C  
ATOM   1443  O   LYS B 188      33.417  84.334  47.121  1.00 86.67           O  
ATOM   1437  CB  LYS B 188      33.691  86.798  44.864  1.00 86.67           C  
ATOM   1438  CG  LYS B 188      33.874  87.572  46.172  1.00 86.67           C  
ATOM   1439  CD  LYS B 188      33.904  89.093  45.996  1.00 86.67           C  
ATOM   1440  CE  LYS B 188      34.026  89.863  47.313  1.00 86.67           C  
ATOM   1441  NZ  LYS B 188      34.045  91.320  47.050  1.00 86.67           N1+
ATOM   1444  N   THR B 189      31.674  85.005  45.852  1.00153.36           N  
ATOM   1445  CA  THR B 189      30.662  84.593  46.787  1.00153.36           C  
ATOM   1449  C   THR B 189      30.078  83.222  46.558  1.00153.36           C  
ATOM   1450  O   THR B 189      29.908  82.446  47.497  1.00153.36           O  
ATOM   1446  CB  THR B 189      29.521  85.569  46.808  1.00153.36           C  
ATOM   1448  CG2 THR B 189      28.826  85.541  45.441  1.00153.36           C  
ATOM   1447  OG1 THR B 189      28.601  85.235  47.831  1.00153.36           O  
ATOM   1451  N   GLY B 190      29.800  82.876  45.283  1.00 52.28           N  
ATOM   1452  CA  GLY B 190      28.959  81.754  44.941  1.00 52.28           C  
ATOM   1453  C   GLY B 190      29.455  80.447  45.468  1.00 52.28           C  
ATOM   1454  O   GLY B 190      28.663  79.628  45.934  1.00 52.28           O  
ATOM   1455  N   LYS B 191      30.768  80.195  45.372  1.00 58.88           N  
ATOM   1456  CA  LYS B 191      31.319  78.934  45.777  1.00 58.88           C  
ATOM   1462  C   LYS B 191      31.260  78.718  47.266  1.00 58.88           C  
ATOM   1463  O   LYS B 191      31.063  77.591  47.713  1.00 58.88           O  
ATOM   1457  CB  LYS B 191      32.769  78.742  45.300  1.00 58.88           C  
ATOM   1458  CG  LYS B 191      32.844  78.541  43.783  1.00 58.88           C  
ATOM   1459  CD  LYS B 191      34.251  78.626  43.186  1.00 58.88           C  
ATOM   1460  CE  LYS B 191      34.266  78.360  41.678  1.00 58.88           C  
ATOM   1461  NZ  LYS B 191      35.644  78.446  41.151  1.00 58.88           N1+
ATOM   1464  N   LEU B 192      31.481  79.766  48.081  1.00 67.29           N  
ATOM   1465  CA  LEU B 192      31.486  79.600  49.512  1.00 67.29           C  
ATOM   1470  C   LEU B 192      30.092  79.324  49.997  1.00 67.29           C  
ATOM   1471  O   LEU B 192      29.892  78.590  50.964  1.00 67.29           O  
ATOM   1466  CB  LEU B 192      32.033  80.825  50.265  1.00 67.29           C  
ATOM   1467  CG  LEU B 192      32.264  80.546  51.762  1.00 67.29           C  
ATOM   1468  CD1 LEU B 192      33.348  79.475  51.957  1.00 67.29           C  
ATOM   1469  CD2 LEU B 192      32.569  81.835  52.539  1.00 67.29           C  
ATOM   1472  N   ILE B 193      29.088  79.954  49.358  1.00 44.88           N  
ATOM   1473  CA  ILE B 193      27.711  79.755  49.717  1.00 44.88           C  
ATOM   1478  C   ILE B 193      27.348  78.331  49.428  1.00 44.88           C  
ATOM   1479  O   ILE B 193      26.631  77.691  50.195  1.00 44.88           O  
ATOM   1474  CB  ILE B 193      26.770  80.654  48.970  1.00 44.88           C  
ATOM   1475  CG1 ILE B 193      27.038  82.123  49.346  1.00 44.88           C  
ATOM   1476  CG2 ILE B 193      25.334  80.195  49.269  1.00 44.88           C  
ATOM   1477  CD1 ILE B 193      26.299  83.127  48.464  1.00 44.88           C  
ATOM   1480  N   LEU B 194      27.843  77.805  48.294  1.00131.98           N  
ATOM   1481  CA  LEU B 194      27.602  76.457  47.862  1.00131.98           C  
ATOM   1486  C   LEU B 194      28.210  75.527  48.870  1.00131.98           C  
ATOM   1487  O   LEU B 194      27.666  74.462  49.159  1.00131.98           O  
ATOM   1482  CB  LEU B 194      28.250  76.172  46.495  1.00131.98           C  
ATOM   1483  CG  LEU B 194      27.983  74.760  45.943  1.00131.98           C  
ATOM   1484  CD1 LEU B 194      26.493  74.563  45.618  1.00131.98           C  
ATOM   1485  CD2 LEU B 194      28.902  74.454  44.749  1.00131.98           C  
ATOM   1488  N   ALA B 195      29.351  75.940  49.455  1.00 47.80           N  
ATOM   1489  CA  ALA B 195      30.126  75.153  50.373  1.00 47.80           C  
ATOM   1491  C   ALA B 195      29.288  74.787  51.560  1.00 47.80           C  
ATOM   1492  O   ALA B 195      29.477  73.720  52.142  1.00 47.80           O  
ATOM   1490  CB  ALA B 195      31.370  75.897  50.894  1.00 47.80           C  
ATOM   1493  N   CYS B 196      28.362  75.670  51.980  1.00 41.03           N  
ATOM   1494  CA  CYS B 196      27.550  75.364  53.122  1.00 41.03           C  
ATOM   1497  C   CYS B 196      26.798  74.094  52.851  1.00 41.03           C  
ATOM   1498  O   CYS B 196      26.721  73.216  53.709  1.00 41.03           O  
ATOM   1495  CB  CYS B 196      26.511  76.457  53.431  1.00 41.03           C  
ATOM   1496  SG  CYS B 196      27.271  78.032  53.927  1.00 41.03           S  
ATOM   1499  N   PHE B 197      26.203  73.977  51.648  1.00 57.86           N  
ATOM   1500  CA  PHE B 197      25.434  72.824  51.268  1.00 57.86           C  
ATOM   1508  C   PHE B 197      26.306  71.622  51.055  1.00 57.86           C  
ATOM   1509  O   PHE B 197      25.965  70.519  51.480  1.00 57.86           O  
ATOM   1501  CB  PHE B 197      24.631  73.060  49.976  1.00 57.86           C  
ATOM   1502  CG  PHE B 197      23.631  74.126  50.270  1.00 57.86           C  
ATOM   1503  CD1 PHE B 197      22.415  73.815  50.838  1.00 57.86           C  
ATOM   1504  CD2 PHE B 197      23.909  75.443  49.980  1.00 57.86           C  
ATOM   1505  CE1 PHE B 197      21.494  74.799  51.111  1.00 57.86           C  
ATOM   1506  CE2 PHE B 197      22.992  76.430  50.250  1.00 57.86           C  
ATOM   1507  CZ  PHE B 197      21.781  76.111  50.816  1.00 57.86           C  
ATOM   1510  N   GLU B 198      27.452  71.792  50.363  1.00 99.68           N  
ATOM   1511  CA  GLU B 198      28.290  70.667  50.047  1.00 99.68           C  
ATOM   1517  C   GLU B 198      28.896  70.091  51.294  1.00 99.68           C  
ATOM   1518  O   GLU B 198      29.002  68.873  51.426  1.00 99.68           O  
ATOM   1512  CB  GLU B 198      29.389  70.984  49.017  1.00 99.68           C  
ATOM   1513  CG  GLU B 198      28.825  71.361  47.636  1.00 99.68           C  
ATOM   1514  CD  GLU B 198      27.978  70.217  47.068  1.00 99.68           C  
ATOM   1515  OE1 GLU B 198      27.907  69.138  47.716  1.00 99.68           O  
ATOM   1516  OE2 GLU B 198      27.386  70.412  45.972  1.00 99.68           O1-
ATOM   1519  N   MET B 199      29.306  70.948  52.248  1.00 50.89           N  
ATOM   1520  CA  MET B 199      29.912  70.486  53.467  1.00 50.89           C  
ATOM   1525  C   MET B 199      28.898  69.682  54.234  1.00 50.89           C  
ATOM   1526  O   MET B 199      29.229  68.665  54.840  1.00 50.89           O  
ATOM   1521  CB  MET B 199      30.368  71.649  54.366  1.00 50.89           C  
ATOM   1522  CG  MET B 199      31.431  72.526  53.703  1.00 50.89           C  
ATOM   1523  SD  MET B 199      31.975  73.961  54.677  1.00 50.89           S  
ATOM   1524  CE  MET B 199      33.085  73.040  55.779  1.00 50.89           C  
ATOM   1527  N   VAL B 200      27.629  70.138  54.249  1.00 45.58           N  
ATOM   1528  CA  VAL B 200      26.580  69.456  54.955  1.00 45.58           C  
ATOM   1532  C   VAL B 200      26.312  68.113  54.326  1.00 45.58           C  
ATOM   1533  O   VAL B 200      26.169  67.113  55.028  1.00 45.58           O  
ATOM   1529  CB  VAL B 200      25.296  70.235  54.965  1.00 45.58           C  
ATOM   1530  CG1 VAL B 200      24.212  69.385  55.647  1.00 45.58           C  
ATOM   1531  CG2 VAL B 200      25.553  71.584  55.663  1.00 45.58           C  
ATOM   1534  N   LEU B 201      26.258  68.048  52.979  1.00 61.83           N  
ATOM   1535  CA  LEU B 201      25.959  66.835  52.256  1.00 61.83           C  
ATOM   1540  C   LEU B 201      27.019  65.805  52.501  1.00 61.83           C  
ATOM   1541  O   LEU B 201      26.736  64.611  52.569  1.00 61.83           O  
ATOM   1536  CB  LEU B 201      25.855  67.044  50.733  1.00 61.83           C  
ATOM   1537  CG  LEU B 201      24.589  67.809  50.308  1.00 61.83           C  
ATOM   1538  CD1 LEU B 201      24.529  68.000  48.783  1.00 61.83           C  
ATOM   1539  CD2 LEU B 201      23.325  67.122  50.856  1.00 61.83           C  
ATOM   1542  N   ALA B 202      28.269  66.267  52.647  1.00 74.09           N  
ATOM   1543  CA  ALA B 202      29.463  65.490  52.834  1.00 74.09           C  
ATOM   1545  C   ALA B 202      29.392  64.707  54.112  1.00 74.09           C  
ATOM   1546  O   ALA B 202      30.187  63.788  54.306  1.00 74.09           O  
ATOM   1544  CB  ALA B 202      30.735  66.356  52.898  1.00 74.09           C  
ATOM   1547  N   ALA B 203      28.549  65.148  55.067  1.00 54.54           N  
ATOM   1548  CA  ALA B 203      28.385  64.520  56.352  1.00 54.54           C  
ATOM   1550  C   ALA B 203      27.812  63.130  56.241  1.00 54.54           C  
ATOM   1551  O   ALA B 203      28.156  62.260  57.039  1.00 54.54           O  
ATOM   1549  CB  ALA B 203      27.458  65.319  57.287  1.00 54.54           C  
ATOM   1552  N   GLN B 204      26.898  62.885  55.281  1.00 68.50           N  
ATOM   1553  CA  GLN B 204      26.221  61.614  55.193  1.00 68.50           C  
ATOM   1559  C   GLN B 204      26.885  60.734  54.177  1.00 68.50           C  
ATOM   1560  O   GLN B 204      27.549  61.207  53.256  1.00 68.50           O  
ATOM   1554  CB  GLN B 204      24.753  61.762  54.754  1.00 68.50           C  
ATOM   1555  CG  GLN B 204      23.934  62.720  55.625  1.00 68.50           C  
ATOM   1556  CD  GLN B 204      23.687  62.075  56.980  1.00 68.50           C  
ATOM   1558  NE2 GLN B 204      22.977  60.915  56.977  1.00 68.50           N  
ATOM   1557  OE1 GLN B 204      24.108  62.592  58.014  1.00 68.50           O  
ATOM   1561  N   HIS B 205      26.752  59.402  54.373  1.00 60.77           N  
ATOM   1562  CA  HIS B 205      27.324  58.417  53.496  1.00 60.77           C  
ATOM   1569  C   HIS B 205      26.647  58.447  52.159  1.00 60.77           C  
ATOM   1570  O   HIS B 205      27.294  58.643  51.132  1.00 60.77           O  
ATOM   1565  CB  HIS B 205      27.161  56.995  54.058  1.00 60.77           C  
ATOM   1564  CG  HIS B 205      27.726  56.855  55.442  1.00 60.77           C  
ATOM   1567  CD2 HIS B 205      27.108  56.979  56.649  1.00 60.77           C  
ATOM   1563  ND1 HIS B 205      29.044  56.577  55.724  1.00 60.77           N  
ATOM   1568  CE1 HIS B 205      29.159  56.547  57.076  1.00 60.77           C  
ATOM   1566  NE2 HIS B 205      28.008  56.786  57.681  1.00 60.77           N  
ATOM   1571  N   GLU B 206      25.309  58.269  52.130  1.00 85.41           N  
ATOM   1572  CA  GLU B 206      24.657  58.278  50.854  1.00 85.41           C  
ATOM   1578  C   GLU B 206      23.376  59.029  51.008  1.00 85.41           C  
ATOM   1579  O   GLU B 206      22.440  58.559  51.652  1.00 85.41           O  
ATOM   1573  CB  GLU B 206      24.317  56.869  50.342  1.00 85.41           C  
ATOM   1574  CG  GLU B 206      23.855  56.838  48.885  1.00 85.41           C  
ATOM   1575  CD  GLU B 206      23.576  55.388  48.512  1.00 85.41           C  
ATOM   1576  OE1 GLU B 206      23.366  54.565  49.443  1.00 85.41           O  
ATOM   1577  OE2 GLU B 206      23.572  55.085  47.290  1.00 85.41           O1-
ATOM   1580  N   VAL B 207      23.310  60.231  50.407  1.00 47.96           N  
ATOM   1581  CA  VAL B 207      22.119  61.022  50.469  1.00 47.96           C  
ATOM   1585  C   VAL B 207      21.423  60.839  49.160  1.00 47.96           C  
ATOM   1586  O   VAL B 207      22.056  60.494  48.163  1.00 47.96           O  
ATOM   1582  CB  VAL B 207      22.380  62.491  50.655  1.00 47.96           C  
ATOM   1583  CG1 VAL B 207      21.030  63.227  50.700  1.00 47.96           C  
ATOM   1584  CG2 VAL B 207      23.230  62.683  51.922  1.00 47.96           C  
ATOM   1587  N   SER B 208      20.090  61.047  49.135  1.00 95.41           N  
ATOM   1588  CA  SER B 208      19.347  60.880  47.918  1.00 95.41           C  
ATOM   1591  C   SER B 208      19.859  61.848  46.908  1.00 95.41           C  
ATOM   1592  O   SER B 208      20.290  62.954  47.229  1.00 95.41           O  
ATOM   1589  CB  SER B 208      17.846  61.197  48.031  1.00 95.41           C  
ATOM   1590  OG  SER B 208      17.158  60.171  48.722  1.00 95.41           O  
ATOM   1593  N   GLU B 209      19.816  61.426  45.634  1.00 78.74           N  
ATOM   1594  CA  GLU B 209      20.252  62.244  44.547  1.00 78.74           C  
ATOM   1600  C   GLU B 209      19.305  63.396  44.426  1.00 78.74           C  
ATOM   1601  O   GLU B 209      19.707  64.505  44.083  1.00 78.74           O  
ATOM   1595  CB  GLU B 209      20.267  61.489  43.208  1.00 78.74           C  
ATOM   1596  CG  GLU B 209      21.249  60.315  43.199  1.00 78.74           C  
ATOM   1597  CD  GLU B 209      22.635  60.841  43.548  1.00 78.74           C  
ATOM   1598  OE1 GLU B 209      23.070  61.840  42.912  1.00 78.74           O  
ATOM   1599  OE2 GLU B 209      23.274  60.255  44.461  1.00 78.74           O1-
ATOM   1602  N   GLN B 210      18.008  63.155  44.701  1.00 74.12           N  
ATOM   1603  CA  GLN B 210      17.024  64.194  44.578  1.00 74.12           C  
ATOM   1609  C   GLN B 210      17.348  65.278  45.557  1.00 74.12           C  
ATOM   1610  O   GLN B 210      17.243  66.463  45.239  1.00 74.12           O  
ATOM   1604  CB  GLN B 210      15.594  63.725  44.911  1.00 74.12           C  
ATOM   1605  CG  GLN B 210      15.027  62.669  43.958  1.00 74.12           C  
ATOM   1606  CD  GLN B 210      15.362  61.286  44.502  1.00 74.12           C  
ATOM   1608  NE2 GLN B 210      14.331  60.403  44.590  1.00 74.12           N  
ATOM   1607  OE1 GLN B 210      16.507  60.999  44.846  1.00 74.12           O  
ATOM   1611  N   ILE B 211      17.740  64.889  46.786  1.00 94.44           N  
ATOM   1612  CA  ILE B 211      18.035  65.828  47.829  1.00 94.44           C  
ATOM   1617  C   ILE B 211      19.247  66.628  47.467  1.00 94.44           C  
ATOM   1618  O   ILE B 211      19.268  67.848  47.627  1.00 94.44           O  
ATOM   1613  CB  ILE B 211      18.317  65.150  49.142  1.00 94.44           C  
ATOM   1614  CG1 ILE B 211      17.087  64.354  49.608  1.00 94.44           C  
ATOM   1615  CG2 ILE B 211      18.758  66.223  50.151  1.00 94.44           C  
ATOM   1616  CD1 ILE B 211      15.860  65.228  49.854  1.00 94.44           C  
ATOM   1619  N   LYS B 212      20.296  65.957  46.955  1.00 41.61           N  
ATOM   1620  CA  LYS B 212      21.519  66.640  46.643  1.00 41.61           C  
ATOM   1626  C   LYS B 212      21.253  67.675  45.599  1.00 41.61           C  
ATOM   1627  O   LYS B 212      21.745  68.799  45.692  1.00 41.61           O  
ATOM   1621  CB  LYS B 212      22.615  65.699  46.112  1.00 41.61           C  
ATOM   1622  CG  LYS B 212      23.145  64.732  47.173  1.00 41.61           C  
ATOM   1623  CD  LYS B 212      23.999  63.599  46.605  1.00 41.61           C  
ATOM   1624  CE  LYS B 212      24.511  62.633  47.674  1.00 41.61           C  
ATOM   1625  NZ  LYS B 212      25.151  61.462  47.037  1.00 41.61           N1+
ATOM   1628  N   SER B 213      20.450  67.321  44.579  1.00 28.96           N  
ATOM   1629  CA  SER B 213      20.172  68.211  43.488  1.00 28.96           C  
ATOM   1632  C   SER B 213      19.404  69.398  43.983  1.00 28.96           C  
ATOM   1633  O   SER B 213      19.664  70.526  43.568  1.00 28.96           O  
ATOM   1630  CB  SER B 213      19.326  67.547  42.386  1.00 28.96           C  
ATOM   1631  OG  SER B 213      19.078  68.468  41.334  1.00 28.96           O  
ATOM   1634  N   ALA B 214      18.430  69.174  44.883  1.00 32.52           N  
ATOM   1635  CA  ALA B 214      17.588  70.241  45.349  1.00 32.52           C  
ATOM   1637  C   ALA B 214      18.400  71.260  46.089  1.00 32.52           C  
ATOM   1638  O   ALA B 214      18.238  72.461  45.876  1.00 32.52           O  
ATOM   1636  CB  ALA B 214      16.488  69.752  46.308  1.00 32.52           C  
ATOM   1639  N   LEU B 215      19.299  70.803  46.982  1.00 50.83           N  
ATOM   1640  CA  LEU B 215      20.100  71.691  47.778  1.00 50.83           C  
ATOM   1645  C   LEU B 215      21.052  72.447  46.908  1.00 50.83           C  
ATOM   1646  O   LEU B 215      21.293  73.633  47.122  1.00 50.83           O  
ATOM   1641  CB  LEU B 215      20.929  70.948  48.841  1.00 50.83           C  
ATOM   1642  CG  LEU B 215      20.079  70.217  49.899  1.00 50.83           C  
ATOM   1643  CD1 LEU B 215      20.971  69.564  50.967  1.00 50.83           C  
ATOM   1644  CD2 LEU B 215      19.005  71.138  50.505  1.00 50.83           C  
ATOM   1647  N   ARG B 216      21.645  71.765  45.912  1.00183.29           N  
ATOM   1648  CA  ARG B 216      22.582  72.407  45.037  1.00183.29           C  
ATOM   1656  C   ARG B 216      21.901  73.431  44.181  1.00183.29           C  
ATOM   1657  O   ARG B 216      22.508  74.441  43.830  1.00183.29           O  
ATOM   1649  CB  ARG B 216      23.450  71.423  44.231  1.00183.29           C  
ATOM   1650  CG  ARG B 216      22.700  70.347  43.454  1.00183.29           C  
ATOM   1651  CD  ARG B 216      23.635  69.221  43.006  1.00183.29           C  
ATOM   1652  NE  ARG B 216      24.497  68.867  44.172  1.00183.29           N  
ATOM   1653  CZ  ARG B 216      25.113  67.651  44.230  1.00183.29           C  
ATOM   1654  NH1 ARG B 216      24.924  66.738  43.231  1.00183.29           N1+
ATOM   1655  NH2 ARG B 216      25.916  67.340  45.289  1.00183.29           N  
ATOM   1658  N   THR B 217      20.632  73.193  43.795  1.00 36.97           N  
ATOM   1659  CA  THR B 217      19.897  74.140  43.001  1.00 36.97           C  
ATOM   1663  C   THR B 217      19.650  75.378  43.814  1.00 36.97           C  
ATOM   1664  O   THR B 217      19.782  76.496  43.319  1.00 36.97           O  
ATOM   1660  CB  THR B 217      18.566  73.601  42.565  1.00 36.97           C  
ATOM   1662  CG2 THR B 217      17.863  74.655  41.694  1.00 36.97           C  
ATOM   1661  OG1 THR B 217      18.748  72.404  41.823  1.00 36.97           O  
ATOM   1665  N   TYR B 218      19.276  75.201  45.097  1.00 64.20           N  
ATOM   1666  CA  TYR B 218      18.980  76.293  45.982  1.00 64.20           C  
ATOM   1675  C   TYR B 218      20.227  77.101  46.208  1.00 64.20           C  
ATOM   1676  O   TYR B 218      20.201  78.328  46.140  1.00 64.20           O  
ATOM   1667  CB  TYR B 218      18.470  75.783  47.346  1.00 64.20           C  
ATOM   1668  CG  TYR B 218      18.142  76.929  48.241  1.00 64.20           C  
ATOM   1669  CD1 TYR B 218      16.927  77.571  48.142  1.00 64.20           C  
ATOM   1670  CD2 TYR B 218      19.042  77.353  49.193  1.00 64.20           C  
ATOM   1671  CE1 TYR B 218      16.619  78.624  48.973  1.00 64.20           C  
ATOM   1672  CE2 TYR B 218      18.739  78.405  50.025  1.00 64.20           C  
ATOM   1673  CZ  TYR B 218      17.526  79.043  49.916  1.00 64.20           C  
ATOM   1674  OH  TYR B 218      17.213  80.123  50.769  1.00 64.20           O  
ATOM   1677  N   GLY B 219      21.365  76.423  46.460  1.00 31.28           N  
ATOM   1678  CA  GLY B 219      22.604  77.093  46.764  1.00 31.28           C  
ATOM   1679  C   GLY B 219      23.065  77.931  45.607  1.00 31.28           C  
ATOM   1680  O   GLY B 219      23.533  79.051  45.800  1.00 31.28           O  
ATOM   1681  N   LYS B 220      22.975  77.397  44.373  1.00143.67           N  
ATOM   1682  CA  LYS B 220      23.437  78.119  43.219  1.00143.67           C  
ATOM   1688  C   LYS B 220      22.626  79.359  43.014  1.00143.67           C  
ATOM   1689  O   LYS B 220      23.178  80.443  42.835  1.00143.67           O  
ATOM   1683  CB  LYS B 220      23.324  77.302  41.920  1.00143.67           C  
ATOM   1684  CG  LYS B 220      24.490  76.345  41.677  1.00143.67           C  
ATOM   1685  CD  LYS B 220      25.814  77.080  41.449  1.00143.67           C  
ATOM   1686  CE  LYS B 220      27.010  76.160  41.197  1.00143.67           C  
ATOM   1687  NZ  LYS B 220      27.453  75.552  42.470  1.00143.67           N1+
ATOM   1690  N   HIS B 221      21.287  79.223  43.038  1.00 71.07           N  
ATOM   1691  CA  HIS B 221      20.382  80.307  42.767  1.00 71.07           C  
ATOM   1698  C   HIS B 221      20.375  81.327  43.859  1.00 71.07           C  
ATOM   1699  O   HIS B 221      20.166  82.510  43.594  1.00 71.07           O  
ATOM   1694  CB  HIS B 221      18.942  79.838  42.515  1.00 71.07           C  
ATOM   1693  CG  HIS B 221      18.825  79.167  41.180  1.00 71.07           C  
ATOM   1696  CD2 HIS B 221      18.993  77.862  40.833  1.00 71.07           C  
ATOM   1692  ND1 HIS B 221      18.546  79.834  40.009  1.00 71.07           N  
ATOM   1697  CE1 HIS B 221      18.560  78.909  39.017  1.00 71.07           C  
ATOM   1695  NE2 HIS B 221      18.826  77.697  39.468  1.00 71.07           N  
ATOM   1700  N   ILE B 222      20.523  80.889  45.122  1.00 98.17           N  
ATOM   1701  CA  ILE B 222      20.538  81.796  46.231  1.00 98.17           C  
ATOM   1706  C   ILE B 222      21.790  82.621  46.157  1.00 98.17           C  
ATOM   1707  O   ILE B 222      21.764  83.828  46.396  1.00 98.17           O  
ATOM   1702  CB  ILE B 222      20.468  81.082  47.562  1.00 98.17           C  
ATOM   1703  CG1 ILE B 222      20.030  82.052  48.669  1.00 98.17           C  
ATOM   1704  CG2 ILE B 222      21.803  80.371  47.841  1.00 98.17           C  
ATOM   1705  CD1 ILE B 222      18.553  82.434  48.570  1.00 98.17           C  
ATOM   1708  N   GLY B 223      22.930  81.981  45.820  1.00 38.46           N  
ATOM   1709  CA  GLY B 223      24.209  82.632  45.761  1.00 38.46           C  
ATOM   1710  C   GLY B 223      24.218  83.676  44.686  1.00 38.46           C  
ATOM   1711  O   GLY B 223      24.819  84.734  44.858  1.00 38.46           O  
ATOM   1712  N   LEU B 224      23.613  83.372  43.520  1.00 60.42           N  
ATOM   1713  CA  LEU B 224      23.568  84.292  42.416  1.00 60.42           C  
ATOM   1718  C   LEU B 224      22.681  85.461  42.742  1.00 60.42           C  
ATOM   1719  O   LEU B 224      23.028  86.608  42.468  1.00 60.42           O  
ATOM   1714  CB  LEU B 224      23.034  83.634  41.129  1.00 60.42           C  
ATOM   1715  CG  LEU B 224      22.971  84.590  39.922  1.00 60.42           C  
ATOM   1716  CD1 LEU B 224      24.366  85.075  39.500  1.00 60.42           C  
ATOM   1717  CD2 LEU B 224      22.184  83.964  38.758  1.00 60.42           C  
ATOM   1720  N   VAL B 225      21.506  85.189  43.347  1.00120.75           N  
ATOM   1721  CA  VAL B 225      20.495  86.176  43.629  1.00120.75           C  
ATOM   1725  C   VAL B 225      20.940  87.169  44.663  1.00120.75           C  
ATOM   1726  O   VAL B 225      20.534  88.328  44.607  1.00120.75           O  
ATOM   1722  CB  VAL B 225      19.198  85.581  44.094  1.00120.75           C  
ATOM   1723  CG1 VAL B 225      19.389  85.002  45.506  1.00120.75           C  
ATOM   1724  CG2 VAL B 225      18.108  86.662  43.993  1.00120.75           C  
ATOM   1727  N   PHE B 226      21.756  86.757  45.653  1.00 86.75           N  
ATOM   1728  CA  PHE B 226      22.175  87.701  46.656  1.00 86.75           C  
ATOM   1736  C   PHE B 226      22.897  88.793  45.949  1.00 86.75           C  
ATOM   1737  O   PHE B 226      22.729  89.971  46.254  1.00 86.75           O  
ATOM   1729  CB  PHE B 226      23.168  87.150  47.698  1.00 86.75           C  
ATOM   1730  CG  PHE B 226      22.464  86.259  48.662  1.00 86.75           C  
ATOM   1731  CD1 PHE B 226      21.549  86.782  49.546  1.00 86.75           C  
ATOM   1732  CD2 PHE B 226      22.745  84.913  48.713  1.00 86.75           C  
ATOM   1733  CE1 PHE B 226      20.904  85.970  50.447  1.00 86.75           C  
ATOM   1734  CE2 PHE B 226      22.104  84.097  49.613  1.00 86.75           C  
ATOM   1735  CZ  PHE B 226      21.177  84.624  50.479  1.00 86.75           C  
ATOM   1738  N   GLN B 227      23.739  88.406  44.981  1.00 91.68           N  
ATOM   1739  CA  GLN B 227      24.539  89.319  44.233  1.00 91.68           C  
ATOM   1745  C   GLN B 227      23.652  90.192  43.416  1.00 91.68           C  
ATOM   1746  O   GLN B 227      23.930  91.374  43.239  1.00 91.68           O  
ATOM   1740  CB  GLN B 227      25.498  88.602  43.269  1.00 91.68           C  
ATOM   1741  CG  GLN B 227      26.543  89.539  42.672  1.00 91.68           C  
ATOM   1742  CD  GLN B 227      27.385  90.041  43.839  1.00 91.68           C  
ATOM   1744  NE2 GLN B 227      27.661  91.372  43.860  1.00 91.68           N  
ATOM   1743  OE1 GLN B 227      27.772  89.272  44.717  1.00 91.68           O  
ATOM   1747  N   MET B 228      22.563  89.632  42.866  1.00 73.43           N  
ATOM   1748  CA  MET B 228      21.696  90.455  42.085  1.00 73.43           C  
ATOM   1753  C   MET B 228      21.159  91.523  42.986  1.00 73.43           C  
ATOM   1754  O   MET B 228      21.088  92.684  42.593  1.00 73.43           O  
ATOM   1749  CB  MET B 228      20.496  89.700  41.495  1.00 73.43           C  
ATOM   1750  CG  MET B 228      20.901  88.738  40.383  1.00 73.43           C  
ATOM   1751  SD  MET B 228      19.529  87.814  39.641  1.00 73.43           S  
ATOM   1752  CE  MET B 228      20.549  87.179  38.279  1.00 73.43           C  
ATOM   1755  N   GLN B 229      20.758  91.156  44.221  1.00 88.50           N  
ATOM   1756  CA  GLN B 229      20.210  92.107  45.151  1.00 88.50           C  
ATOM   1762  C   GLN B 229      21.256  93.066  45.624  1.00 88.50           C  
ATOM   1763  O   GLN B 229      21.014  94.268  45.732  1.00 88.50           O  
ATOM   1757  CB  GLN B 229      19.554  91.446  46.375  1.00 88.50           C  
ATOM   1758  CG  GLN B 229      18.280  90.674  46.021  1.00 88.50           C  
ATOM   1759  CD  GLN B 229      17.716  90.065  47.295  1.00 88.50           C  
ATOM   1761  NE2 GLN B 229      16.410  90.336  47.567  1.00 88.50           N  
ATOM   1760  OE1 GLN B 229      18.416  89.371  48.030  1.00 88.50           O  
ATOM   1764  N   ASP B 230      22.467  92.561  45.902  1.00 68.26           N  
ATOM   1765  CA  ASP B 230      23.490  93.424  46.407  1.00 68.26           C  
ATOM   1770  C   ASP B 230      23.727  94.454  45.357  1.00 68.26           C  
ATOM   1771  O   ASP B 230      23.942  95.621  45.670  1.00 68.26           O  
ATOM   1766  CB  ASP B 230      24.821  92.692  46.650  1.00 68.26           C  
ATOM   1767  CG  ASP B 230      24.636  91.731  47.819  1.00 68.26           C  
ATOM   1768  OD1 ASP B 230      23.640  91.896  48.572  1.00 68.26           O  
ATOM   1769  OD2 ASP B 230      25.489  90.815  47.969  1.00 68.26           O1-
ATOM   1772  N   ASP B 231      23.687  94.030  44.080  1.00122.26           N  
ATOM   1773  CA  ASP B 231      23.909  94.892  42.956  1.00122.26           C  
ATOM   1778  C   ASP B 231      22.805  95.867  42.795  1.00122.26           C  
ATOM   1779  O   ASP B 231      23.000  96.936  42.235  1.00122.26           O  
ATOM   1774  CB  ASP B 231      24.087  94.151  41.619  1.00122.26           C  
ATOM   1775  CG  ASP B 231      25.507  93.607  41.595  1.00122.26           C  
ATOM   1776  OD1 ASP B 231      26.209  93.758  42.631  1.00122.26           O  
ATOM   1777  OD2 ASP B 231      25.917  93.051  40.541  1.00122.26           O1-
ATOM   1780  N   TYR B 232      21.585  95.521  43.207  1.00120.07           N  
ATOM   1781  CA  TYR B 232      20.574  96.515  43.051  1.00120.07           C  
ATOM   1790  C   TYR B 232      20.968  97.676  43.916  1.00120.07           C  
ATOM   1791  O   TYR B 232      21.002  98.826  43.481  1.00120.07           O  
ATOM   1782  CB  TYR B 232      19.205  96.013  43.525  1.00120.07           C  
ATOM   1783  CG  TYR B 232      18.234  97.109  43.280  1.00120.07           C  
ATOM   1784  CD1 TYR B 232      17.749  97.310  42.010  1.00120.07           C  
ATOM   1785  CD2 TYR B 232      17.812  97.926  44.304  1.00120.07           C  
ATOM   1786  CE1 TYR B 232      16.848  98.313  41.763  1.00120.07           C  
ATOM   1787  CE2 TYR B 232      16.908  98.934  44.062  1.00120.07           C  
ATOM   1788  CZ  TYR B 232      16.425  99.123  42.789  1.00120.07           C  
ATOM   1789  OH  TYR B 232      15.496 100.150  42.528  1.00120.07           O  
ATOM   1792  N   LEU B 233      21.315  97.391  45.179  1.00139.09           N  
ATOM   1793  CA  LEU B 233      21.665  98.446  46.081  1.00139.09           C  
ATOM   1798  C   LEU B 233      22.974  99.078  45.671  1.00139.09           C  
ATOM   1799  O   LEU B 233      23.102 100.299  45.606  1.00139.09           O  
ATOM   1794  CB  LEU B 233      21.792  97.952  47.531  1.00139.09           C  
ATOM   1795  CG  LEU B 233      20.453  97.450  48.107  1.00139.09           C  
ATOM   1796  CD1 LEU B 233      19.933  96.215  47.353  1.00139.09           C  
ATOM   1797  CD2 LEU B 233      20.544  97.237  49.625  1.00139.09           C  
ATOM   1800  N   ASP B 234      23.963  98.220  45.368  1.00118.72           N  
ATOM   1801  CA  ASP B 234      25.343  98.466  45.028  1.00118.72           C  
ATOM   1806  C   ASP B 234      25.513  99.023  43.641  1.00118.72           C  
ATOM   1807  O   ASP B 234      26.636  99.338  43.256  1.00118.72           O  
ATOM   1802  CB  ASP B 234      26.204  97.195  45.105  1.00118.72           C  
ATOM   1803  CG  ASP B 234      26.299  96.782  46.568  1.00118.72           C  
ATOM   1804  OD1 ASP B 234      25.557  97.375  47.396  1.00118.72           O  
ATOM   1805  OD2 ASP B 234      27.113  95.874  46.878  1.00118.72           O1-
ATOM   1808  N   LEU B 235      24.454  98.999  42.812  1.00161.14           N  
ATOM   1809  CA  LEU B 235      24.382  99.501  41.457  1.00161.14           C  
ATOM   1814  C   LEU B 235      24.499 100.920  41.503  1.00161.14           C  
ATOM   1815  O   LEU B 235      25.026 101.585  40.605  1.00161.14           O  
ATOM   1810  CB  LEU B 235      23.009  99.310  40.802  1.00161.14           C  
ATOM   1811  CG  LEU B 235      22.784 100.332  39.658  1.00161.14           C  
ATOM   1812  CD1 LEU B 235      23.816 100.185  38.527  1.00161.14           C  
ATOM   1813  CD2 LEU B 235      21.319 100.373  39.189  1.00161.14           C  
ATOM   1816  N   TYR B 236      23.906 101.386  42.585  1.00206.32           N  
ATOM   1817  CA  TYR B 236      24.026 102.739  42.818  1.00206.32           C  
ATOM   1826  C   TYR B 236      25.553 102.908  42.881  1.00206.32           C  
ATOM   1827  O   TYR B 236      26.053 103.924  42.418  1.00206.32           O  
ATOM   1818  CB  TYR B 236      23.215 103.127  44.067  1.00206.32           C  
ATOM   1819  CG  TYR B 236      21.802 102.793  43.662  1.00206.32           C  
ATOM   1820  CD1 TYR B 236      21.093 103.657  42.858  1.00206.32           C  
ATOM   1821  CD2 TYR B 236      21.188 101.622  44.061  1.00206.32           C  
ATOM   1822  CE1 TYR B 236      19.805 103.374  42.465  1.00206.32           C  
ATOM   1823  CE2 TYR B 236      19.899 101.332  43.673  1.00206.32           C  
ATOM   1824  CZ  TYR B 236      19.205 102.208  42.875  1.00206.32           C  
ATOM   1825  OH  TYR B 236      17.884 101.912  42.476  1.00206.32           O  
ATOM   1828  N   ALA B 237      26.319 101.902  43.412  1.00266.63           N  
ATOM   1829  CA  ALA B 237      27.795 101.785  43.514  1.00266.63           C  
ATOM   1831  C   ALA B 237      28.847 101.485  42.344  1.00266.63           C  
ATOM   1832  O   ALA B 237      29.771 102.281  42.455  1.00266.63           O  
ATOM   1830  CB  ALA B 237      28.250 100.949  44.728  1.00266.63           C  
ATOM   1833  N   PRO B 238      29.006 100.576  41.281  1.00351.75           N  
ATOM   1834  CA  PRO B 238      30.151 100.547  40.362  1.00351.75           C  
ATOM   1838  C   PRO B 238      30.307 101.917  39.822  1.00351.75           C  
ATOM   1839  O   PRO B 238      29.308 102.466  39.371  1.00351.75           O  
ATOM   1836  CB  PRO B 238      29.776  99.555  39.268  1.00351.75           C  
ATOM   1837  CG  PRO B 238      28.241  99.660  39.218  1.00351.75           C  
ATOM   1835  CD  PRO B 238      27.835  99.967  40.671  1.00351.75           C  
ATOM   1840  N   THR B 239      31.526 102.484  39.901  1.00259.36           N  
ATOM   1841  CA  THR B 239      31.766 103.816  39.436  1.00259.36           C  
ATOM   1845  C   THR B 239      33.099 103.805  38.771  1.00259.36           C  
ATOM   1846  O   THR B 239      33.867 102.854  38.913  1.00259.36           O  
ATOM   1842  CB  THR B 239      31.821 104.831  40.539  1.00259.36           C  
ATOM   1844  CG2 THR B 239      30.466 104.850  41.267  1.00259.36           C  
ATOM   1843  OG1 THR B 239      32.864 104.509  41.448  1.00259.36           O  
ATOM   1847  N   GLN B 240      33.405 104.865  38.004  1.00102.15           N  
ATOM   1848  CA  GLN B 240      34.653 104.878  37.311  1.00102.15           C  
ATOM   1854  C   GLN B 240      35.780 104.941  38.293  1.00102.15           C  
ATOM   1855  O   GLN B 240      36.787 104.254  38.126  1.00102.15           O  
ATOM   1849  CB  GLN B 240      34.796 106.027  36.294  1.00102.15           C  
ATOM   1850  CG  GLN B 240      34.816 107.433  36.891  1.00102.15           C  
ATOM   1851  CD  GLN B 240      34.962 108.408  35.730  1.00102.15           C  
ATOM   1853  NE2 GLN B 240      35.944 109.341  35.837  1.00102.15           N  
ATOM   1852  OE1 GLN B 240      34.223 108.336  34.747  1.00102.15           O  
ATOM   1856  N   ILE B 241      35.645 105.747  39.364  1.00170.28           N  
ATOM   1857  CA  ILE B 241      36.740 105.815  40.284  1.00170.28           C  
ATOM   1862  C   ILE B 241      36.726 104.557  41.084  1.00170.28           C  
ATOM   1863  O   ILE B 241      35.718 104.198  41.692  1.00170.28           O  
ATOM   1858  CB  ILE B 241      36.680 106.976  41.238  1.00170.28           C  
ATOM   1859  CG1 ILE B 241      35.437 106.893  42.142  1.00170.28           C  
ATOM   1860  CG2 ILE B 241      36.746 108.268  40.407  1.00170.28           C  
ATOM   1861  CD1 ILE B 241      34.114 106.999  41.385  1.00170.28           C  
ATOM   1864  N   LEU B 242      37.864 103.840  41.076  1.00306.20           N  
ATOM   1865  CA  LEU B 242      37.967 102.603  41.785  1.00306.20           C  
ATOM   1870  C   LEU B 242      39.265 102.622  42.517  1.00306.20           C  
ATOM   1871  O   LEU B 242      40.240 103.215  42.056  1.00306.20           O  
ATOM   1866  CB  LEU B 242      37.959 101.391  40.835  1.00306.20           C  
ATOM   1867  CG  LEU B 242      38.070 100.002  41.495  1.00306.20           C  
ATOM   1868  CD1 LEU B 242      39.485  99.726  42.027  1.00306.20           C  
ATOM   1869  CD2 LEU B 242      36.977  99.795  42.557  1.00306.20           C  
ATOM   1872  N   GLY B 243      39.304 101.991  43.704  1.00153.38           N  
ATOM   1873  CA  GLY B 243      40.547 101.927  44.406  1.00153.38           C  
ATOM   1874  C   GLY B 243      40.852 100.478  44.583  1.00153.38           C  
ATOM   1875  O   GLY B 243      40.162  99.772  45.316  1.00153.38           O  
ATOM   1876  N   LYS B 244      41.906  99.997  43.898  1.00271.38           N  
ATOM   1877  CA  LYS B 244      42.266  98.619  44.028  1.00271.38           C  
ATOM   1883  C   LYS B 244      43.736  98.517  43.812  1.00271.38           C  
ATOM   1884  O   LYS B 244      44.339  99.359  43.148  1.00271.38           O  
ATOM   1878  CB  LYS B 244      41.671  97.694  42.957  1.00271.38           C  
ATOM   1879  CG  LYS B 244      42.171  98.036  41.551  1.00271.38           C  
ATOM   1880  CD  LYS B 244      42.140  96.861  40.574  1.00271.38           C  
ATOM   1881  CE  LYS B 244      43.355  95.945  40.755  1.00271.38           C  
ATOM   1882  NZ  LYS B 244      43.406  94.915  39.698  1.00271.38           N1+
ATOM   1885  N   GLY B 245      44.347  97.471  44.392  1.00106.36           N  
ATOM   1886  CA  GLY B 245      45.734  97.205  44.161  1.00106.36           C  
ATOM   1887  C   GLY B 245      46.534  98.416  44.500  1.00106.36           C  
ATOM   1888  O   GLY B 245      46.539  98.889  45.634  1.00106.36           O  
ATOM   1889  N   ARG B 246      47.246  98.937  43.486  1.00270.80           N  
ATOM   1890  CA  ARG B 246      48.119 100.051  43.678  1.00270.80           C  
ATOM   1898  C   ARG B 246      47.298 101.273  43.910  1.00270.80           C  
ATOM   1899  O   ARG B 246      46.111 101.316  43.596  1.00270.80           O  
ATOM   1891  CB  ARG B 246      49.065 100.295  42.490  1.00270.80           C  
ATOM   1892  CG  ARG B 246      49.969  99.094  42.203  1.00270.80           C  
ATOM   1893  CD  ARG B 246      51.169  98.958  43.148  1.00270.80           C  
ATOM   1894  NE  ARG B 246      50.673  99.095  44.545  1.00270.80           N  
ATOM   1895  CZ  ARG B 246      50.077  98.040  45.174  1.00270.80           C  
ATOM   1896  NH1 ARG B 246      49.899  96.858  44.515  1.00270.80           N1+
ATOM   1897  NH2 ARG B 246      49.649  98.175  46.462  1.00270.80           N  
ATOM   1900  N   SER B 247      47.937 102.300  44.501  1.00 91.24           N  
ATOM   1901  CA  SER B 247      47.261 103.512  44.853  1.00 91.24           C  
ATOM   1904  C   SER B 247      46.637 104.089  43.627  1.00 91.24           C  
ATOM   1905  O   SER B 247      45.434 104.338  43.601  1.00 91.24           O  
ATOM   1902  CB  SER B 247      48.214 104.576  45.422  1.00 91.24           C  
ATOM   1903  OG  SER B 247      47.496 105.757  45.751  1.00 91.24           O  
ATOM   1906  N   SER B 248      47.429 104.300  42.557  1.00 99.30           N  
ATOM   1907  CA  SER B 248      46.822 104.894  41.407  1.00 99.30           C  
ATOM   1910  C   SER B 248      46.613 103.826  40.389  1.00 99.30           C  
ATOM   1911  O   SER B 248      47.559 103.185  39.932  1.00 99.30           O  
ATOM   1908  CB  SER B 248      47.672 106.004  40.758  1.00 99.30           C  
ATOM   1909  OG  SER B 248      48.868 105.463  40.216  1.00 99.30           O  
ATOM   1912  N   ASP B 249      45.336 103.599  40.026  1.00206.90           N  
ATOM   1913  CA  ASP B 249      45.015 102.617  39.037  1.00206.90           C  
ATOM   1918  C   ASP B 249      43.946 103.221  38.187  1.00206.90           C  
ATOM   1919  O   ASP B 249      42.916 103.667  38.694  1.00206.90           O  
ATOM   1914  CB  ASP B 249      44.461 101.312  39.633  1.00206.90           C  
ATOM   1915  CG  ASP B 249      44.597 100.208  38.593  1.00206.90           C  
ATOM   1916  OD1 ASP B 249      45.084 100.506  37.470  1.00206.90           O  
ATOM   1917  OD2 ASP B 249      44.221  99.049  38.913  1.00206.90           O1-
ATOM   1920  N   GLN B 250      44.169 103.269  36.863  1.00270.53           N  
ATOM   1921  CA  GLN B 250      43.195 103.863  35.998  1.00270.53           C  
ATOM   1927  C   GLN B 250      42.136 102.839  35.741  1.00270.53           C  
ATOM   1928  O   GLN B 250      42.409 101.639  35.735  1.00270.53           O  
ATOM   1922  CB  GLN B 250      43.793 104.330  34.662  1.00270.53           C  
ATOM   1923  CG  GLN B 250      42.850 105.191  33.825  1.00270.53           C  
ATOM   1924  CD  GLN B 250      43.673 105.788  32.693  1.00270.53           C  
ATOM   1926  NE2 GLN B 250      43.136 105.719  31.446  1.00270.53           N  
ATOM   1925  OE1 GLN B 250      44.771 106.298  32.912  1.00270.53           O  
ATOM   1929  N   ALA B 251      40.879 103.291  35.547  1.00260.78           N  
ATOM   1930  CA  ALA B 251      39.816 102.352  35.337  1.00260.78           C  
ATOM   1932  C   ALA B 251      38.717 103.034  34.589  1.00260.78           C  
ATOM   1933  O   ALA B 251      38.758 104.240  34.352  1.00260.78           O  
ATOM   1931  CB  ALA B 251      39.212 101.816  36.646  1.00260.78           C  
ATOM   1934  N   ASN B 252      37.705 102.244  34.172  1.00180.32           N  
ATOM   1935  CA  ASN B 252      36.574 102.752  33.451  1.00180.32           C  
ATOM   1940  C   ASN B 252      35.432 102.853  34.416  1.00180.32           C  
ATOM   1941  O   ASN B 252      35.665 102.982  35.615  1.00180.32           O  
ATOM   1936  CB  ASN B 252      36.169 101.890  32.249  1.00180.32           C  
ATOM   1937  CG  ASN B 252      37.243 102.057  31.184  1.00180.32           C  
ATOM   1939  ND2 ASN B 252      37.328 101.079  30.243  1.00180.32           N  
ATOM   1938  OD1 ASN B 252      37.983 103.039  31.185  1.00180.32           O  
ATOM   1942  N   GLN B 253      34.170 102.824  33.924  1.00213.89           N  
ATOM   1943  CA  GLN B 253      33.040 103.067  34.785  1.00213.89           C  
ATOM   1949  C   GLN B 253      32.295 101.828  35.199  1.00213.89           C  
ATOM   1950  O   GLN B 253      32.735 100.694  35.013  1.00213.89           O  
ATOM   1944  CB  GLN B 253      32.000 104.053  34.218  1.00213.89           C  
ATOM   1945  CG  GLN B 253      32.507 105.495  34.133  1.00213.89           C  
ATOM   1946  CD  GLN B 253      31.310 106.408  33.910  1.00213.89           C  
ATOM   1948  NE2 GLN B 253      30.629 106.790  35.025  1.00213.89           N  
ATOM   1947  OE1 GLN B 253      30.991 106.774  32.780  1.00213.89           O  
ATOM   1951  N   LYS B 254      31.108 102.094  35.793  1.00283.02           N  
ATOM   1952  CA  LYS B 254      30.155 101.247  36.469  1.00283.02           C  
ATOM   1958  C   LYS B 254      29.739 100.037  35.712  1.00283.02           C  
ATOM   1959  O   LYS B 254      29.529 100.088  34.500  1.00283.02           O  
ATOM   1953  CB  LYS B 254      28.834 101.974  36.752  1.00283.02           C  
ATOM   1954  CG  LYS B 254      28.139 102.563  35.526  1.00283.02           C  
ATOM   1955  CD  LYS B 254      26.701 102.990  35.822  1.00283.02           C  
ATOM   1956  CE  LYS B 254      26.075 103.854  34.729  1.00283.02           C  
ATOM   1957  NZ  LYS B 254      26.725 105.184  34.711  1.00283.02           N1+
ATOM   1960  N   THR B 255      29.617  98.898  36.438  1.00130.89           N  
ATOM   1961  CA  THR B 255      29.077  97.733  35.797  1.00130.89           C  
ATOM   1965  C   THR B 255      28.575  96.746  36.818  1.00130.89           C  
ATOM   1966  O   THR B 255      29.339  96.225  37.631  1.00130.89           O  
ATOM   1962  CB  THR B 255      30.078  96.982  34.967  1.00130.89           C  
ATOM   1964  CG2 THR B 255      29.365  95.788  34.312  1.00130.89           C  
ATOM   1963  OG1 THR B 255      30.627  97.820  33.961  1.00130.89           O  
ATOM   1967  N   THR B 256      27.269  96.414  36.762  1.00103.57           N  
ATOM   1968  CA  THR B 256      26.726  95.444  37.669  1.00103.57           C  
ATOM   1972  C   THR B 256      25.635  94.737  36.933  1.00103.57           C  
ATOM   1973  O   THR B 256      25.528  94.841  35.714  1.00103.57           O  
ATOM   1969  CB  THR B 256      26.125  96.044  38.904  1.00103.57           C  
ATOM   1971  CG2 THR B 256      27.219  96.830  39.644  1.00103.57           C  
ATOM   1970  OG1 THR B 256      25.049  96.903  38.560  1.00103.57           O  
ATOM   1974  N   PHE B 257      24.814  93.964  37.667  1.00114.55           N  
ATOM   1975  CA  PHE B 257      23.663  93.334  37.090  1.00114.55           C  
ATOM   1983  C   PHE B 257      22.780  94.458  36.672  1.00114.55           C  
ATOM   1984  O   PHE B 257      22.002  94.361  35.729  1.00114.55           O  
ATOM   1976  CB  PHE B 257      22.841  92.478  38.072  1.00114.55           C  
ATOM   1977  CG  PHE B 257      23.550  91.194  38.335  1.00114.55           C  
ATOM   1978  CD1 PHE B 257      23.339  90.107  37.523  1.00114.55           C  
ATOM   1979  CD2 PHE B 257      24.426  91.061  39.383  1.00114.55           C  
ATOM   1980  CE1 PHE B 257      23.982  88.913  37.749  1.00114.55           C  
ATOM   1981  CE2 PHE B 257      25.072  89.868  39.614  1.00114.55           C  
ATOM   1982  CZ  PHE B 257      24.854  88.787  38.798  1.00114.55           C  
ATOM   1985  N   ALA B 258      22.855  95.547  37.443  1.00101.76           N  
ATOM   1986  CA  ALA B 258      22.105  96.755  37.266  1.00101.76           C  
ATOM   1988  C   ALA B 258      22.468  97.476  35.988  1.00101.76           C  
ATOM   1989  O   ALA B 258      21.662  98.226  35.450  1.00101.76           O  
ATOM   1987  CB  ALA B 258      22.277  97.689  38.455  1.00101.76           C  
ATOM   1990  N   THR B 259      23.720  97.412  35.511  1.00 77.16           N  
ATOM   1991  CA  THR B 259      23.988  98.055  34.250  1.00 77.16           C  
ATOM   1995  C   THR B 259      23.395  97.216  33.165  1.00 77.16           C  
ATOM   1996  O   THR B 259      22.868  97.721  32.174  1.00 77.16           O  
ATOM   1992  CB  THR B 259      25.458  98.203  33.973  1.00 77.16           C  
ATOM   1994  CG2 THR B 259      26.093  99.037  35.100  1.00 77.16           C  
ATOM   1993  OG1 THR B 259      26.075  96.927  33.901  1.00 77.16           O  
ATOM   1997  N   LEU B 260      23.500  95.888  33.343  1.00 68.31           N  
ATOM   1998  CA  LEU B 260      23.050  94.902  32.406  1.00 68.31           C  
ATOM   2003  C   LEU B 260      21.555  94.956  32.301  1.00 68.31           C  
ATOM   2004  O   LEU B 260      21.006  94.853  31.204  1.00 68.31           O  
ATOM   1999  CB  LEU B 260      23.407  93.485  32.875  1.00 68.31           C  
ATOM   2000  CG  LEU B 260      24.914  93.279  33.120  1.00 68.31           C  
ATOM   2001  CD1 LEU B 260      25.211  91.846  33.587  1.00 68.31           C  
ATOM   2002  CD2 LEU B 260      25.750  93.697  31.901  1.00 68.31           C  
ATOM   2005  N   PHE B 261      20.857  95.116  33.445  1.00166.99           N  
ATOM   2006  CA  PHE B 261      19.415  95.071  33.448  1.00166.99           C  
ATOM   2014  C   PHE B 261      18.906  96.388  33.976  1.00166.99           C  
ATOM   2015  O   PHE B 261      19.570  97.028  34.778  1.00166.99           O  
ATOM   2007  CB  PHE B 261      18.855  94.015  34.421  1.00166.99           C  
ATOM   2008  CG  PHE B 261      19.437  92.678  34.102  1.00166.99           C  
ATOM   2009  CD1 PHE B 261      18.859  91.864  33.156  1.00166.99           C  
ATOM   2010  CD2 PHE B 261      20.569  92.238  34.751  1.00166.99           C  
ATOM   2011  CE1 PHE B 261      19.400  90.632  32.870  1.00166.99           C  
ATOM   2012  CE2 PHE B 261      21.118  91.007  34.471  1.00166.99           C  
ATOM   2013  CZ  PHE B 261      20.531  90.203  33.524  1.00166.99           C  
ATOM   2016  N   ASN B 262      17.705  96.840  33.554  1.00 76.10           N  
ATOM   2017  CA  ASN B 262      17.156  98.077  34.048  1.00 76.10           C  
ATOM   2022  C   ASN B 262      16.613  97.865  35.438  1.00 76.10           C  
ATOM   2023  O   ASN B 262      16.583  96.743  35.940  1.00 76.10           O  
ATOM   2018  CB  ASN B 262      16.060  98.680  33.149  1.00 76.10           C  
ATOM   2019  CG  ASN B 262      14.902  97.701  33.041  1.00 76.10           C  
ATOM   2021  ND2 ASN B 262      14.878  96.911  31.933  1.00 76.10           N  
ATOM   2020  OD1 ASN B 262      14.035  97.645  33.910  1.00 76.10           O  
ATOM   2024  N   LYS B 263      16.171  98.960  36.101  1.00167.50           N  
ATOM   2025  CA  LYS B 263      15.767  98.904  37.480  1.00167.50           C  
ATOM   2031  C   LYS B 263      14.643  97.915  37.636  1.00167.50           C  
ATOM   2032  O   LYS B 263      14.689  97.044  38.505  1.00167.50           O  
ATOM   2026  CB  LYS B 263      15.293 100.274  38.006  1.00167.50           C  
ATOM   2027  CG  LYS B 263      15.482 100.480  39.511  1.00167.50           C  
ATOM   2028  CD  LYS B 263      16.934 100.793  39.902  1.00167.50           C  
ATOM   2029  CE  LYS B 263      17.343 102.244  39.629  1.00167.50           C  
ATOM   2030  NZ  LYS B 263      18.787 102.434  39.894  1.00167.50           N1+
ATOM   2033  N   GLN B 264      13.607  98.004  36.780  1.00170.76           N  
ATOM   2034  CA  GLN B 264      12.472  97.130  36.869  1.00170.76           C  
ATOM   2040  C   GLN B 264      12.846  95.718  36.530  1.00170.76           C  
ATOM   2041  O   GLN B 264      12.343  94.790  37.157  1.00170.76           O  
ATOM   2035  CB  GLN B 264      11.338  97.531  35.912  1.00170.76           C  
ATOM   2036  CG  GLN B 264      10.713  98.889  36.234  1.00170.76           C  
ATOM   2037  CD  GLN B 264      11.649  99.991  35.757  1.00170.76           C  
ATOM   2039  NE2 GLN B 264      11.397 101.242  36.227  1.00170.76           N  
ATOM   2038  OE1 GLN B 264      12.574  99.752  34.982  1.00170.76           O  
ATOM   2042  N   GLN B 265      13.699  95.514  35.501  1.00135.72           N  
ATOM   2043  CA  GLN B 265      14.021  94.179  35.072  1.00135.72           C  
ATOM   2049  C   GLN B 265      14.901  93.452  36.043  1.00135.72           C  
ATOM   2050  O   GLN B 265      14.764  92.241  36.198  1.00135.72           O  
ATOM   2044  CB  GLN B 265      14.602  94.054  33.650  1.00135.72           C  
ATOM   2045  CG  GLN B 265      15.994  94.621  33.449  1.00135.72           C  
ATOM   2046  CD  GLN B 265      16.375  94.400  31.991  1.00135.72           C  
ATOM   2048  NE2 GLN B 265      15.625  93.504  31.297  1.00135.72           N  
ATOM   2047  OE1 GLN B 265      17.314  95.010  31.482  1.00135.72           O  
ATOM   2051  N   LEU B 266      15.835  94.153  36.716  1.00135.65           N  
ATOM   2052  CA  LEU B 266      16.715  93.502  37.652  1.00135.65           C  
ATOM   2057  C   LEU B 266      15.825  92.946  38.710  1.00135.65           C  
ATOM   2058  O   LEU B 266      16.021  91.839  39.211  1.00135.65           O  
ATOM   2053  CB  LEU B 266      17.665  94.498  38.351  1.00135.65           C  
ATOM   2054  CG  LEU B 266      18.808  93.875  39.184  1.00135.65           C  
ATOM   2055  CD1 LEU B 266      18.314  92.922  40.281  1.00135.65           C  
ATOM   2056  CD2 LEU B 266      19.869  93.246  38.274  1.00135.65           C  
ATOM   2059  N   GLU B 267      14.799  93.735  39.063  1.00 84.87           N  
ATOM   2060  CA  GLU B 267      13.853  93.372  40.066  1.00 84.87           C  
ATOM   2066  C   GLU B 267      13.144  92.124  39.597  1.00 84.87           C  
ATOM   2067  O   GLU B 267      12.840  91.233  40.389  1.00 84.87           O  
ATOM   2061  CB  GLU B 267      12.875  94.531  40.342  1.00 84.87           C  
ATOM   2062  CG  GLU B 267      13.614  95.739  40.945  1.00 84.87           C  
ATOM   2063  CD  GLU B 267      12.703  96.959  40.978  1.00 84.87           C  
ATOM   2064  OE1 GLU B 267      11.508  96.819  40.604  1.00 84.87           O  
ATOM   2065  OE2 GLU B 267      13.195  98.051  41.375  1.00 84.87           O1-
ATOM   2068  N   GLU B 268      12.878  92.008  38.281  1.00 73.82           N  
ATOM   2069  CA  GLU B 268      12.224  90.847  37.736  1.00 73.82           C  
ATOM   2075  C   GLU B 268      13.100  89.637  37.940  1.00 73.82           C  
ATOM   2076  O   GLU B 268      12.608  88.563  38.282  1.00 73.82           O  
ATOM   2070  CB  GLU B 268      11.942  90.991  36.227  1.00 73.82           C  
ATOM   2071  CG  GLU B 268      11.230  89.789  35.597  1.00 73.82           C  
ATOM   2072  CD  GLU B 268      12.279  88.809  35.090  1.00 73.82           C  
ATOM   2073  OE1 GLU B 268      13.405  89.266  34.758  1.00 73.82           O  
ATOM   2074  OE2 GLU B 268      11.963  87.592  35.020  1.00 73.82           O1-
ATOM   2077  N   GLU B 269      14.428  89.783  37.747  1.00 94.13           N  
ATOM   2078  CA  GLU B 269      15.352  88.680  37.851  1.00 94.13           C  
ATOM   2084  C   GLU B 269      15.389  88.168  39.256  1.00 94.13           C  
ATOM   2085  O   GLU B 269      15.477  86.962  39.482  1.00 94.13           O  
ATOM   2079  CB  GLU B 269      16.795  89.065  37.472  1.00 94.13           C  
ATOM   2080  CG  GLU B 269      16.998  89.315  35.976  1.00 94.13           C  
ATOM   2081  CD  GLU B 269      17.002  87.967  35.270  1.00 94.13           C  
ATOM   2082  OE1 GLU B 269      17.431  86.965  35.904  1.00 94.13           O  
ATOM   2083  OE2 GLU B 269      16.572  87.921  34.087  1.00 94.13           O1-
ATOM   2086  N   ILE B 270      15.333  89.067  40.252  1.00131.30           N  
ATOM   2087  CA  ILE B 270      15.430  88.586  41.597  1.00131.30           C  
ATOM   2092  C   ILE B 270      14.277  87.690  41.919  1.00131.30           C  
ATOM   2093  O   ILE B 270      14.461  86.639  42.531  1.00131.30           O  
ATOM   2088  CB  ILE B 270      15.607  89.672  42.619  1.00131.30           C  
ATOM   2089  CG1 ILE B 270      14.477  90.703  42.566  1.00131.30           C  
ATOM   2090  CG2 ILE B 270      17.010  90.265  42.438  1.00131.30           C  
ATOM   2091  CD1 ILE B 270      14.667  91.795  43.613  1.00131.30           C  
ATOM   2094  N   ALA B 271      13.053  88.056  41.500  1.00 41.70           N  
ATOM   2095  CA  ALA B 271      11.913  87.239  41.805  1.00 41.70           C  
ATOM   2097  C   ALA B 271      12.058  85.881  41.172  1.00 41.70           C  
ATOM   2098  O   ALA B 271      11.745  84.870  41.799  1.00 41.70           O  
ATOM   2096  CB  ALA B 271      10.594  87.845  41.297  1.00 41.70           C  
ATOM   2099  N   VAL B 272      12.536  85.811  39.910  1.00106.74           N  
ATOM   2100  CA  VAL B 272      12.602  84.547  39.221  1.00106.74           C  
ATOM   2104  C   VAL B 272      13.565  83.597  39.876  1.00106.74           C  
ATOM   2105  O   VAL B 272      13.243  82.425  40.061  1.00106.74           O  
ATOM   2101  CB  VAL B 272      12.970  84.661  37.766  1.00106.74           C  
ATOM   2102  CG1 VAL B 272      11.864  85.454  37.054  1.00106.74           C  
ATOM   2103  CG2 VAL B 272      14.369  85.276  37.627  1.00106.74           C  
ATOM   2106  N   HIS B 273      14.775  84.062  40.246  1.00 65.06           N  
ATOM   2107  CA  HIS B 273      15.749  83.181  40.832  1.00 65.06           C  
ATOM   2114  C   HIS B 273      15.292  82.716  42.180  1.00 65.06           C  
ATOM   2115  O   HIS B 273      15.565  81.581  42.570  1.00 65.06           O  
ATOM   2110  CB  HIS B 273      17.151  83.800  40.943  1.00 65.06           C  
ATOM   2109  CG  HIS B 273      17.847  83.820  39.612  1.00 65.06           C  
ATOM   2112  CD2 HIS B 273      17.906  84.787  38.655  1.00 65.06           C  
ATOM   2108  ND1 HIS B 273      18.574  82.758  39.118  1.00 65.06           N  
ATOM   2113  CE1 HIS B 273      19.035  83.133  37.897  1.00 65.06           C  
ATOM   2111  NE2 HIS B 273      18.655  84.355  37.572  1.00 65.06           N  
ATOM   2116  N   TYR B 274      14.607  83.590  42.944  1.00 84.97           N  
ATOM   2117  CA  TYR B 274      14.096  83.186  44.224  1.00 84.97           C  
ATOM   2126  C   TYR B 274      13.070  82.109  44.046  1.00 84.97           C  
ATOM   2127  O   TYR B 274      13.007  81.177  44.846  1.00 84.97           O  
ATOM   2118  CB  TYR B 274      13.483  84.317  45.074  1.00 84.97           C  
ATOM   2119  CG  TYR B 274      14.590  85.008  45.801  1.00 84.97           C  
ATOM   2120  CD1 TYR B 274      15.170  84.387  46.885  1.00 84.97           C  
ATOM   2121  CD2 TYR B 274      15.037  86.258  45.437  1.00 84.97           C  
ATOM   2122  CE1 TYR B 274      16.184  84.990  47.589  1.00 84.97           C  
ATOM   2123  CE2 TYR B 274      16.052  86.868  46.139  1.00 84.97           C  
ATOM   2124  CZ  TYR B 274      16.628  86.235  47.215  1.00 84.97           C  
ATOM   2125  OH  TYR B 274      17.670  86.856  47.938  1.00 84.97           O  
ATOM   2128  N   GLN B 275      12.230  82.207  42.999  1.00109.25           N  
ATOM   2129  CA  GLN B 275      11.208  81.218  42.786  1.00109.25           C  
ATOM   2135  C   GLN B 275      11.850  79.881  42.546  1.00109.25           C  
ATOM   2136  O   GLN B 275      11.377  78.865  43.054  1.00109.25           O  
ATOM   2130  CB  GLN B 275      10.312  81.534  41.577  1.00109.25           C  
ATOM   2131  CG  GLN B 275       9.212  80.494  41.344  1.00109.25           C  
ATOM   2132  CD  GLN B 275       8.211  80.588  42.488  1.00109.25           C  
ATOM   2134  NE2 GLN B 275       7.885  79.420  43.103  1.00109.25           N  
ATOM   2133  OE1 GLN B 275       7.738  81.670  42.831  1.00109.25           O  
ATOM   2137  N   ILE B 276      12.953  79.847  41.771  1.00 85.04           N  
ATOM   2138  CA  ILE B 276      13.628  78.615  41.467  1.00 85.04           C  
ATOM   2143  C   ILE B 276      14.145  78.041  42.750  1.00 85.04           C  
ATOM   2144  O   ILE B 276      14.066  76.836  42.985  1.00 85.04           O  
ATOM   2139  CB  ILE B 276      14.798  78.815  40.548  1.00 85.04           C  
ATOM   2140  CG1 ILE B 276      14.330  79.409  39.207  1.00 85.04           C  
ATOM   2141  CG2 ILE B 276      15.521  77.465  40.400  1.00 85.04           C  
ATOM   2142  CD1 ILE B 276      13.351  78.513  38.450  1.00 85.04           C  
ATOM   2145  N   ALA B 277      14.707  78.908  43.612  1.00 28.75           N  
ATOM   2146  CA  ALA B 277      15.231  78.484  44.877  1.00 28.75           C  
ATOM   2148  C   ALA B 277      14.101  77.937  45.693  1.00 28.75           C  
ATOM   2149  O   ALA B 277      14.249  76.918  46.367  1.00 28.75           O  
ATOM   2147  CB  ALA B 277      15.858  79.639  45.675  1.00 28.75           C  
ATOM   2150  N   MET B 278      12.933  78.607  45.646  1.00 54.16           N  
ATOM   2151  CA  MET B 278      11.777  78.211  46.404  1.00 54.16           C  
ATOM   2156  C   MET B 278      11.321  76.844  45.976  1.00 54.16           C  
ATOM   2157  O   MET B 278      11.006  76.000  46.813  1.00 54.16           O  
ATOM   2152  CB  MET B 278      10.580  79.153  46.185  1.00 54.16           C  
ATOM   2153  CG  MET B 278      10.697  80.503  46.895  1.00 54.16           C  
ATOM   2154  SD  MET B 278      10.231  80.462  48.653  1.00 54.16           S  
ATOM   2155  CE  MET B 278      11.562  79.334  49.151  1.00 54.16           C  
ATOM   2158  N   ASP B 279      11.296  76.587  44.655  1.00 44.71           N  
ATOM   2159  CA  ASP B 279      10.782  75.361  44.100  1.00 44.71           C  
ATOM   2164  C   ASP B 279      11.598  74.179  44.526  1.00 44.71           C  
ATOM   2165  O   ASP B 279      11.057  73.097  44.743  1.00 44.71           O  
ATOM   2160  CB  ASP B 279      10.763  75.353  42.562  1.00 44.71           C  
ATOM   2161  CG  ASP B 279       9.610  76.233  42.112  1.00 44.71           C  
ATOM   2162  OD1 ASP B 279       8.703  76.484  42.950  1.00 44.71           O  
ATOM   2163  OD2 ASP B 279       9.615  76.662  40.927  1.00 44.71           O1-
ATOM   2166  N   SER B 280      12.924  74.353  44.657  1.00 94.10           N  
ATOM   2167  CA  SER B 280      13.816  73.265  44.953  1.00 94.10           C  
ATOM   2170  C   SER B 280      13.467  72.665  46.284  1.00 94.10           C  
ATOM   2171  O   SER B 280      13.719  71.485  46.519  1.00 94.10           O  
ATOM   2168  CB  SER B 280      15.270  73.739  45.086  1.00 94.10           C  
ATOM   2169  OG  SER B 280      15.643  74.479  43.936  1.00 94.10           O  
ATOM   2172  N   LEU B 281      12.921  73.496  47.188  1.00 83.79           N  
ATOM   2173  CA  LEU B 281      12.549  73.205  48.547  1.00 83.79           C  
ATOM   2178  C   LEU B 281      11.330  72.327  48.654  1.00 83.79           C  
ATOM   2179  O   LEU B 281      11.106  71.699  49.688  1.00 83.79           O  
ATOM   2174  CB  LEU B 281      12.297  74.487  49.360  1.00 83.79           C  
ATOM   2175  CG  LEU B 281      13.558  75.370  49.469  1.00 83.79           C  
ATOM   2176  CD1 LEU B 281      13.292  76.641  50.292  1.00 83.79           C  
ATOM   2177  CD2 LEU B 281      14.757  74.561  49.989  1.00 83.79           C  
ATOM   2180  N   ARG B 282      10.495  72.273  47.600  1.00131.94           N  
ATOM   2181  CA  ARG B 282       9.214  71.612  47.609  1.00131.94           C  
ATOM   2189  C   ARG B 282       9.352  70.173  48.011  1.00131.94           C  
ATOM   2190  O   ARG B 282       8.437  69.607  48.608  1.00131.94           O  
ATOM   2182  CB  ARG B 282       8.547  71.602  46.225  1.00131.94           C  
ATOM   2183  CG  ARG B 282       8.201  72.987  45.681  1.00131.94           C  
ATOM   2184  CD  ARG B 282       7.605  72.928  44.274  1.00131.94           C  
ATOM   2185  NE  ARG B 282       8.649  72.343  43.387  1.00131.94           N  
ATOM   2186  CZ  ARG B 282       8.349  71.289  42.575  1.00131.94           C  
ATOM   2187  NH1 ARG B 282       7.095  70.749  42.588  1.00131.94           N1+
ATOM   2188  NH2 ARG B 282       9.309  70.766  41.757  1.00131.94           N  
ATOM   2191  N   LEU B 283      10.480  69.526  47.678  1.00107.23           N  
ATOM   2192  CA  LEU B 283      10.646  68.128  47.961  1.00107.23           C  
ATOM   2197  C   LEU B 283      10.551  67.884  49.444  1.00107.23           C  
ATOM   2198  O   LEU B 283       9.937  66.908  49.872  1.00107.23           O  
ATOM   2193  CB  LEU B 283      12.004  67.604  47.446  1.00107.23           C  
ATOM   2194  CG  LEU B 283      12.293  66.107  47.695  1.00107.23           C  
ATOM   2195  CD1 LEU B 283      12.631  65.815  49.165  1.00107.23           C  
ATOM   2196  CD2 LEU B 283      11.154  65.224  47.161  1.00107.23           C  
ATOM   2199  N   PHE B 284      11.145  68.772  50.264  1.00 75.03           N  
ATOM   2200  CA  PHE B 284      11.208  68.622  51.694  1.00 75.03           C  
ATOM   2208  C   PHE B 284       9.849  68.713  52.316  1.00 75.03           C  
ATOM   2209  O   PHE B 284       9.564  68.020  53.292  1.00 75.03           O  
ATOM   2201  CB  PHE B 284      12.116  69.674  52.358  1.00 75.03           C  
ATOM   2202  CG  PHE B 284      13.472  69.497  51.765  1.00 75.03           C  
ATOM   2203  CD1 PHE B 284      14.257  68.418  52.103  1.00 75.03           C  
ATOM   2204  CD2 PHE B 284      13.965  70.423  50.875  1.00 75.03           C  
ATOM   2205  CE1 PHE B 284      15.508  68.261  51.554  1.00 75.03           C  
ATOM   2206  CE2 PHE B 284      15.215  70.271  50.322  1.00 75.03           C  
ATOM   2207  CZ  PHE B 284      15.989  69.187  50.659  1.00 75.03           C  
ATOM   2210  N   GLY B 285       8.973  69.592  51.797  1.00 26.98           N  
ATOM   2211  CA  GLY B 285       7.661  69.695  52.369  1.00 26.98           C  
ATOM   2212  C   GLY B 285       7.729  70.531  53.612  1.00 26.98           C  
ATOM   2213  O   GLY B 285       8.265  71.638  53.606  1.00 26.98           O  
ATOM   2214  N   SER B 286       7.149  70.011  54.712  1.00 79.37           N  
ATOM   2215  CA  SER B 286       7.017  70.714  55.959  1.00 79.37           C  
ATOM   2218  C   SER B 286       8.348  70.982  56.605  1.00 79.37           C  
ATOM   2219  O   SER B 286       8.511  71.985  57.298  1.00 79.37           O  
ATOM   2216  CB  SER B 286       6.158  69.944  56.977  1.00 79.37           C  
ATOM   2217  OG  SER B 286       6.778  68.711  57.309  1.00 79.37           O  
ATOM   2220  N   LYS B 287       9.347  70.113  56.373  1.00 72.05           N  
ATOM   2221  CA  LYS B 287      10.626  70.173  57.034  1.00 72.05           C  
ATOM   2227  C   LYS B 287      11.334  71.469  56.723  1.00 72.05           C  
ATOM   2228  O   LYS B 287      12.106  71.976  57.535  1.00 72.05           O  
ATOM   2222  CB  LYS B 287      11.528  69.011  56.586  1.00 72.05           C  
ATOM   2223  CG  LYS B 287      12.693  68.688  57.520  1.00 72.05           C  
ATOM   2224  CD  LYS B 287      13.283  67.304  57.239  1.00 72.05           C  
ATOM   2225  CE  LYS B 287      14.270  66.809  58.296  1.00 72.05           C  
ATOM   2226  NZ  LYS B 287      14.595  65.387  58.043  1.00 72.05           N1+
ATOM   2229  N   ALA B 288      11.120  71.977  55.497  1.00 90.27           N  
ATOM   2230  CA  ALA B 288      11.645  73.150  54.836  1.00 90.27           C  
ATOM   2232  C   ALA B 288      11.147  74.471  55.360  1.00 90.27           C  
ATOM   2233  O   ALA B 288      11.738  75.507  55.057  1.00 90.27           O  
ATOM   2231  CB  ALA B 288      11.366  73.142  53.324  1.00 90.27           C  
ATOM   2234  N   ALA B 289      10.024  74.501  56.100  1.00 60.55           N  
ATOM   2235  CA  ALA B 289       9.329  75.733  56.389  1.00 60.55           C  
ATOM   2237  C   ALA B 289      10.227  76.795  56.960  1.00 60.55           C  
ATOM   2238  O   ALA B 289      10.064  77.968  56.626  1.00 60.55           O  
ATOM   2236  CB  ALA B 289       8.172  75.530  57.381  1.00 60.55           C  
ATOM   2239  N   ALA B 290      11.172  76.454  57.852  1.00 37.38           N  
ATOM   2240  CA  ALA B 290      12.031  77.472  58.400  1.00 37.38           C  
ATOM   2242  C   ALA B 290      12.888  78.069  57.319  1.00 37.38           C  
ATOM   2243  O   ALA B 290      13.105  79.280  57.288  1.00 37.38           O  
ATOM   2241  CB  ALA B 290      12.970  76.926  59.489  1.00 37.38           C  
ATOM   2244  N   LEU B 291      13.414  77.225  56.410  1.00 55.14           N  
ATOM   2245  CA  LEU B 291      14.280  77.655  55.343  1.00 55.14           C  
ATOM   2250  C   LEU B 291      13.513  78.542  54.410  1.00 55.14           C  
ATOM   2251  O   LEU B 291      14.049  79.520  53.891  1.00 55.14           O  
ATOM   2246  CB  LEU B 291      14.838  76.469  54.532  1.00 55.14           C  
ATOM   2247  CG  LEU B 291      15.773  76.861  53.370  1.00 55.14           C  
ATOM   2248  CD1 LEU B 291      17.002  77.638  53.869  1.00 55.14           C  
ATOM   2249  CD2 LEU B 291      16.156  75.621  52.543  1.00 55.14           C  
ATOM   2252  N   ILE B 292      12.235  78.202  54.157  1.00 37.71           N  
ATOM   2253  CA  ILE B 292      11.419  78.985  53.273  1.00 37.71           C  
ATOM   2258  C   ILE B 292      11.227  80.344  53.871  1.00 37.71           C  
ATOM   2259  O   ILE B 292      11.297  81.353  53.171  1.00 37.71           O  
ATOM   2254  CB  ILE B 292      10.058  78.391  53.046  1.00 37.71           C  
ATOM   2255  CG1 ILE B 292      10.181  77.033  52.335  1.00 37.71           C  
ATOM   2256  CG2 ILE B 292       9.205  79.418  52.280  1.00 37.71           C  
ATOM   2257  CD1 ILE B 292       8.880  76.234  52.316  1.00 37.71           C  
ATOM   2260  N   GLU B 293      10.979  80.415  55.193  1.00112.82           N  
ATOM   2261  CA  GLU B 293      10.733  81.699  55.784  1.00112.82           C  
ATOM   2267  C   GLU B 293      11.960  82.546  55.681  1.00112.82           C  
ATOM   2268  O   GLU B 293      11.864  83.756  55.492  1.00112.82           O  
ATOM   2262  CB  GLU B 293      10.307  81.681  57.260  1.00112.82           C  
ATOM   2263  CG  GLU B 293       9.729  83.045  57.652  1.00112.82           C  
ATOM   2264  CD  GLU B 293       9.365  83.055  59.124  1.00112.82           C  
ATOM   2265  OE1 GLU B 293       8.212  82.673  59.451  1.00112.82           O  
ATOM   2266  OE2 GLU B 293      10.239  83.457  59.937  1.00112.82           O1-
ATOM   2269  N   LEU B 294      13.151  81.936  55.826  1.00 48.01           N  
ATOM   2270  CA  LEU B 294      14.381  82.671  55.726  1.00 48.01           C  
ATOM   2275  C   LEU B 294      14.498  83.224  54.341  1.00 48.01           C  
ATOM   2276  O   LEU B 294      14.883  84.377  54.152  1.00 48.01           O  
ATOM   2271  CB  LEU B 294      15.616  81.782  55.962  1.00 48.01           C  
ATOM   2272  CG  LEU B 294      16.959  82.525  55.837  1.00 48.01           C  
ATOM   2273  CD1 LEU B 294      17.116  83.596  56.928  1.00 48.01           C  
ATOM   2274  CD2 LEU B 294      18.138  81.539  55.793  1.00 48.01           C  
ATOM   2277  N   THR B 295      14.141  82.414  53.328  1.00119.58           N  
ATOM   2278  CA  THR B 295      14.305  82.832  51.968  1.00119.58           C  
ATOM   2282  C   THR B 295      13.406  84.003  51.714  1.00119.58           C  
ATOM   2283  O   THR B 295      13.755  84.898  50.947  1.00119.58           O  
ATOM   2279  CB  THR B 295      14.023  81.744  50.967  1.00119.58           C  
ATOM   2281  CG2 THR B 295      12.513  81.641  50.732  1.00119.58           C  
ATOM   2280  OG1 THR B 295      14.657  82.045  49.735  1.00119.58           O  
ATOM   2284  N   LYS B 296      12.213  84.020  52.340  1.00 68.08           N  
ATOM   2285  CA  LYS B 296      11.289  85.104  52.145  1.00 68.08           C  
ATOM   2291  C   LYS B 296      11.889  86.375  52.664  1.00 68.08           C  
ATOM   2292  O   LYS B 296      11.797  87.420  52.022  1.00 68.08           O  
ATOM   2286  CB  LYS B 296       9.946  84.885  52.866  1.00 68.08           C  
ATOM   2287  CG  LYS B 296       9.168  83.687  52.321  1.00 68.08           C  
ATOM   2288  CD  LYS B 296       7.967  83.284  53.177  1.00 68.08           C  
ATOM   2289  CE  LYS B 296       6.670  83.972  52.756  1.00 68.08           C  
ATOM   2290  NZ  LYS B 296       5.557  83.530  53.625  1.00 68.08           N1+
ATOM   2293  N   GLN B 297      12.536  86.320  53.841  1.00 43.30           N  
ATOM   2294  CA  GLN B 297      13.093  87.494  54.451  1.00 43.30           C  
ATOM   2300  C   GLN B 297      14.180  88.030  53.567  1.00 43.30           C  
ATOM   2301  O   GLN B 297      14.284  89.239  53.359  1.00 43.30           O  
ATOM   2295  CB  GLN B 297      13.707  87.186  55.827  1.00 43.30           C  
ATOM   2296  CG  GLN B 297      12.685  86.635  56.827  1.00 43.30           C  
ATOM   2297  CD  GLN B 297      13.388  86.362  58.152  1.00 43.30           C  
ATOM   2299  NE2 GLN B 297      12.681  85.664  59.081  1.00 43.30           N  
ATOM   2298  OE1 GLN B 297      14.536  86.753  58.354  1.00 43.30           O  
ATOM   2302  N   LEU B 298      15.011  87.130  53.009  1.00 54.40           N  
ATOM   2303  CA  LEU B 298      16.118  87.513  52.174  1.00 54.40           C  
ATOM   2308  C   LEU B 298      15.596  88.192  50.953  1.00 54.40           C  
ATOM   2309  O   LEU B 298      16.203  89.140  50.455  1.00 54.40           O  
ATOM   2304  CB  LEU B 298      16.980  86.317  51.736  1.00 54.40           C  
ATOM   2305  CG  LEU B 298      17.751  85.675  52.906  1.00 54.40           C  
ATOM   2306  CD1 LEU B 298      18.606  84.488  52.434  1.00 54.40           C  
ATOM   2307  CD2 LEU B 298      18.573  86.727  53.671  1.00 54.40           C  
ATOM   2310  N   GLN B 299      14.458  87.711  50.425  1.00102.23           N  
ATOM   2311  CA  GLN B 299      13.866  88.300  49.259  1.00102.23           C  
ATOM   2317  C   GLN B 299      13.442  89.704  49.584  1.00102.23           C  
ATOM   2318  O   GLN B 299      13.548  90.602  48.751  1.00102.23           O  
ATOM   2312  CB  GLN B 299      12.617  87.552  48.771  1.00102.23           C  
ATOM   2313  CG  GLN B 299      12.910  86.121  48.328  1.00102.23           C  
ATOM   2314  CD  GLN B 299      11.630  85.521  47.768  1.00102.23           C  
ATOM   2316  NE2 GLN B 299      11.579  84.163  47.697  1.00102.23           N  
ATOM   2315  OE1 GLN B 299      10.703  86.237  47.394  1.00102.23           O  
ATOM   2319  N   ASN B 300      12.965  89.926  50.821  1.00 87.82           N  
ATOM   2320  CA  ASN B 300      12.431  91.190  51.260  1.00 87.82           C  
ATOM   2325  C   ASN B 300      13.443  92.300  51.259  1.00 87.82           C  
ATOM   2326  O   ASN B 300      13.068  93.466  51.173  1.00 87.82           O  
ATOM   2321  CB  ASN B 300      11.787  91.137  52.656  1.00 87.82           C  
ATOM   2322  CG  ASN B 300      10.347  90.670  52.485  1.00 87.82           C  
ATOM   2324  ND2 ASN B 300      10.146  89.495  51.835  1.00 87.82           N  
ATOM   2323  OD1 ASN B 300       9.414  91.352  52.907  1.00 87.82           O  
ATOM   2327  N   ARG B 301      14.745  91.984  51.346  1.00154.90           N  
ATOM   2328  CA  ARG B 301      15.788  92.970  51.486  1.00154.90           C  
ATOM   2336  C   ARG B 301      15.738  93.966  50.362  1.00154.90           C  
ATOM   2337  O   ARG B 301      16.093  95.134  50.524  1.00154.90           O  
ATOM   2329  CB  ARG B 301      17.165  92.283  51.484  1.00154.90           C  
ATOM   2330  CG  ARG B 301      17.312  91.323  52.670  1.00154.90           C  
ATOM   2331  CD  ARG B 301      18.247  90.134  52.436  1.00154.90           C  
ATOM   2332  NE  ARG B 301      19.654  90.603  52.550  1.00154.90           N  
ATOM   2333  CZ  ARG B 301      20.452  90.636  51.444  1.00154.90           C  
ATOM   2334  NH1 ARG B 301      19.958  90.270  50.226  1.00154.90           N1+
ATOM   2335  NH2 ARG B 301      21.755  91.019  51.565  1.00154.90           N  
ATOM   2338  N   SER B 302      15.375  93.517  49.158  1.00161.87           N  
ATOM   2339  CA  SER B 302      15.303  94.403  48.036  1.00161.87           C  
ATOM   2342  C   SER B 302      13.987  95.109  47.974  1.00161.87           C  
ATOM   2343  O   SER B 302      13.737  95.866  47.036  1.00161.87           O  
ATOM   2340  CB  SER B 302      15.518  93.674  46.701  1.00161.87           C  
ATOM   2341  OG  SER B 302      15.607  94.612  45.642  1.00161.87           O  
ATOM   2344  N   ASN B 303      13.085  94.868  48.939  1.00175.23           N  
ATOM   2345  CA  ASN B 303      11.807  95.503  48.836  1.00175.23           C  
ATOM   2350  C   ASN B 303      11.991  96.926  49.222  1.00175.23           C  
ATOM   2351  O   ASN B 303      12.262  97.237  50.381  1.00175.23           O  
ATOM   2346  CB  ASN B 303      10.744  94.921  49.783  1.00175.23           C  
ATOM   2347  CG  ASN B 303      10.418  93.501  49.344  1.00175.23           C  
ATOM   2349  ND2 ASN B 303       9.618  92.782  50.177  1.00175.23           N  
ATOM   2348  OD1 ASN B 303      10.851  93.045  48.287  1.00175.23           O  
ATOM   2352  N   LEU B 304      11.868  97.845  48.245  1.00109.26           N  
ATOM   2353  CA  LEU B 304      11.961  99.211  48.644  1.00109.26           C  
ATOM   2358  C   LEU B 304      10.784  99.391  49.543  1.00109.26           C  
ATOM   2359  O   LEU B 304       9.652  99.088  49.170  1.00109.26           O  
ATOM   2354  CB  LEU B 304      11.885 100.208  47.474  1.00109.26           C  
ATOM   2355  CG  LEU B 304      13.095 100.101  46.522  1.00109.26           C  
ATOM   2356  CD1 LEU B 304      13.048 101.168  45.418  1.00109.26           C  
ATOM   2357  CD2 LEU B 304      14.421 100.119  47.300  1.00109.26           C  
ATOM   2360  N   SER B 305      11.030  99.873  50.774  1.00168.00           N  
ATOM   2361  CA  SER B 305       9.969  99.929  51.734  1.00168.00           C  
ATOM   2364  C   SER B 305       9.007 101.005  51.374  1.00168.00           C  
ATOM   2365  O   SER B 305       9.377 102.041  50.824  1.00168.00           O  
ATOM   2362  CB  SER B 305      10.451 100.193  53.171  1.00168.00           C  
ATOM   2363  OG  SER B 305       9.342 100.229  54.057  1.00168.00           O  
ATOM   2366  N   GLU B 306       7.720 100.748  51.671  1.00238.25           N  
ATOM   2367  CA  GLU B 306       6.688 101.716  51.475  1.00238.25           C  
ATOM   2373  C   GLU B 306       5.904 101.734  52.740  1.00238.25           C  
ATOM   2374  O   GLU B 306       5.839 100.738  53.459  1.00238.25           O  
ATOM   2368  CB  GLU B 306       5.674 101.387  50.366  1.00238.25           C  
ATOM   2369  CG  GLU B 306       6.203 101.551  48.941  1.00238.25           C  
ATOM   2370  CD  GLU B 306       4.999 101.507  48.009  1.00238.25           C  
ATOM   2371  OE1 GLU B 306       4.084 102.352  48.189  1.00238.25           O  
ATOM   2372  OE2 GLU B 306       4.975 100.625  47.108  1.00238.25           O1-
ATOM   2375  N   GLY B 307       5.304 102.892  53.056  1.00107.04           N  
ATOM   2376  CA  GLY B 307       4.497 102.986  54.232  1.00107.04           C  
ATOM   2377  C   GLY B 307       4.014 104.390  54.293  1.00107.04           C  
ATOM   2378  O   GLY B 307       4.690 105.309  53.833  1.00107.04           O  
ATOM   2379  N   HIS B 308       2.819 104.597  54.874  1.00112.85           N  
ATOM   2380  CA  HIS B 308       2.334 105.937  54.956  1.00112.85           C  
ATOM   2387  C   HIS B 308       3.303 106.674  55.814  1.00112.85           C  
ATOM   2388  O   HIS B 308       3.747 107.770  55.475  1.00112.85           O  
ATOM   2383  CB  HIS B 308       0.946 106.046  55.608  1.00112.85           C  
ATOM   2382  CG  HIS B 308       0.434 107.455  55.614  1.00112.85           C  
ATOM   2385  CD2 HIS B 308       0.430 108.385  56.609  1.00112.85           C  
ATOM   2381  ND1 HIS B 308      -0.145 108.068  54.525  1.00112.85           N  
ATOM   2386  CE1 HIS B 308      -0.469 109.328  54.911  1.00112.85           C  
ATOM   2384  NE2 HIS B 308      -0.139 109.567  56.167  1.00112.85           N  
ATOM   2389  N   HIS B 309       3.678 106.059  56.950  1.00190.08           N  
ATOM   2390  CA  HIS B 309       4.617 106.676  57.832  1.00190.08           C  
ATOM   2397  C   HIS B 309       5.933 106.015  57.607  1.00190.08           C  
ATOM   2398  O   HIS B 309       6.155 104.887  58.045  1.00190.08           O  
ATOM   2393  CB  HIS B 309       4.261 106.493  59.318  1.00190.08           C  
ATOM   2392  CG  HIS B 309       5.246 107.135  60.247  1.00190.08           C  
ATOM   2395  CD2 HIS B 309       5.307 108.405  60.735  1.00190.08           C  
ATOM   2391  ND1 HIS B 309       6.328 106.475  60.783  1.00190.08           N  
ATOM   2396  CE1 HIS B 309       6.987 107.368  61.563  1.00190.08           C  
ATOM   2394  NE2 HIS B 309       6.404 108.553  61.565  1.00190.08           N  
ATOM   2399  N   HIS B 310       6.843 106.704  56.894  1.00267.10           N  
ATOM   2400  CA  HIS B 310       8.135 106.133  56.675  1.00267.10           C  
ATOM   2407  C   HIS B 310       9.123 107.251  56.716  1.00267.10           C  
ATOM   2408  O   HIS B 310       8.783 108.409  56.479  1.00267.10           O  
ATOM   2403  CB  HIS B 310       8.276 105.408  55.323  1.00267.10           C  
ATOM   2402  CG  HIS B 310       9.561 104.639  55.205  1.00267.10           C  
ATOM   2405  CD2 HIS B 310      10.659 104.885  54.441  1.00267.10           C  
ATOM   2401  ND1 HIS B 310       9.838 103.485  55.904  1.00267.10           N  
ATOM   2406  CE1 HIS B 310      11.084 103.092  55.532  1.00267.10           C  
ATOM   2404  NE2 HIS B 310      11.621 103.911  54.647  1.00267.10           N  
ATOM   2409  N   HIS B 311      10.381 106.919  57.053  1.00134.01           N  
ATOM   2410  CA  HIS B 311      11.428 107.890  57.138  1.00134.01           C  
ATOM   2417  C   HIS B 311      11.643 108.449  55.767  1.00134.01           C  
ATOM   2418  O   HIS B 311      11.776 109.659  55.588  1.00134.01           O  
ATOM   2413  CB  HIS B 311      12.742 107.256  57.627  1.00134.01           C  
ATOM   2412  CG  HIS B 311      13.866 108.227  57.818  1.00134.01           C  
ATOM   2415  CD2 HIS B 311      15.026 108.370  57.121  1.00134.01           C  
ATOM   2411  ND1 HIS B 311      13.904 109.178  58.812  1.00134.01           N  
ATOM   2416  CE1 HIS B 311      15.077 109.846  58.669  1.00134.01           C  
ATOM   2414  NE2 HIS B 311      15.793 109.390  57.657  1.00134.01           N  
ATOM   2419  N   HIS B 312      11.651 107.558  54.760  1.00175.36           N  
ATOM   2420  CA  HIS B 312      11.896 107.928  53.396  1.00175.36           C  
ATOM   2427  C   HIS B 312      10.705 108.663  52.881  1.00175.36           C  
ATOM   2428  O   HIS B 312       9.578 108.424  53.311  1.00175.36           O  
ATOM   2423  CB  HIS B 312      12.114 106.709  52.487  1.00175.36           C  
ATOM   2422  CG  HIS B 312      13.239 105.850  52.979  1.00175.36           C  
ATOM   2425  CD2 HIS B 312      14.216 106.138  53.881  1.00175.36           C  
ATOM   2421  ND1 HIS B 312      13.467 104.553  52.577  1.00175.36           N  
ATOM   2426  CE1 HIS B 312      14.562 104.123  53.254  1.00175.36           C  
ATOM   2424  NE2 HIS B 312      15.051 105.049  54.058  1.00175.36           N  
ATOM   2429  N   HIS B 313      10.937 109.606  51.948  1.00 88.92           N  
ATOM   2430  CA  HIS B 313       9.849 110.341  51.379  1.00 88.92           C  
ATOM   2437  C   HIS B 313       9.332 109.507  50.214  1.00 88.92           C  
ATOM   2438  O   HIS B 313      10.130 109.252  49.272  1.00 88.92           O  
ATOM   2433  CB  HIS B 313      10.264 111.711  50.816  1.00 88.92           C  
ATOM   2432  CG  HIS B 313       9.119 112.488  50.233  1.00 88.92           C  
ATOM   2435  CD2 HIS B 313       7.831 112.115  49.998  1.00 88.92           C  
ATOM   2431  ND1 HIS B 313       9.213 113.796  49.814  1.00 88.92           N  
ATOM   2436  CE1 HIS B 313       7.986 114.148  49.352  1.00 88.92           C  
ATOM   2434  NE2 HIS B 313       7.115 113.160  49.444  1.00 88.92           N  
ATOM   2439  OXT HIS B 313       8.137 109.111  50.250  1.00 88.92           O1-
TER   
