# Supplementary material for: Structural Descriptors for Subunit Interface Regions in Homodimers: Effect of Lipid Membrane and Secondary Structure Type
Source: J Chem Inf Model. 2025 Mar 27;65(7):3117–26. doi: 10.1021/acs.jcim.4c01233 (PMC12004529; doi:10.1021/acs.jcim.4c01233)
Supplement: Supplementary file 3 — ci4c01233_si_003.tar [file ci4c01233_si_003.tar › database/alpha/3beo_cytop.pdb]

ATOM      1  N   GLY A   1       6.932  38.769  77.808  1.00 22.80           N  
ATOM      2  CA  GLY A   1       7.850  39.916  78.027  1.00 21.38           C  
ATOM      3  C   GLY A   1       9.133  39.638  77.272  1.00 21.34           C  
ATOM      4  O   GLY A   1       9.476  40.406  76.377  1.00 23.81           O  
ATOM      5  N   PRO A   2       9.854  38.532  77.627  1.00 19.86           N  
ATOM      6  CA  PRO A   2      10.961  38.079  76.749  1.00 17.60           C  
ATOM      7  C   PRO A   2      10.493  37.646  75.361  1.00 16.81           C  
ATOM      8  O   PRO A   2       9.365  37.176  75.203  1.00 17.74           O  
ATOM      9  CB  PRO A   2      11.576  36.897  77.496  1.00 18.13           C  
ATOM     10  CG  PRO A   2      11.092  37.054  78.951  1.00 19.54           C  
ATOM     11  CD  PRO A   2       9.732  37.698  78.829  1.00 19.68           C  
ATOM     12  N   VAL A   3      11.358  37.832  74.359  1.00 14.51           N  
ATOM     13  CA  VAL A   3      11.031  37.491  73.002  1.00 14.40           C  
ATOM     14  C   VAL A   3      11.516  36.078  72.688  1.00 13.25           C  
ATOM     15  O   VAL A   3      12.701  35.799  72.580  1.00 10.58           O  
ATOM     16  CB  VAL A   3      11.604  38.522  71.989  1.00 13.92           C  
ATOM     17  CG1 VAL A   3      11.463  38.057  70.532  1.00 12.89           C  
ATOM     18  CG2 VAL A   3      10.908  39.862  72.180  1.00 15.09           C  
ATOM     19  N   ASP A   4      10.551  35.214  72.458  1.00 12.66           N  
ATOM     20  CA  ASP A   4      10.896  33.920  71.941  1.00 12.60           C  
ATOM     21  C   ASP A   4      11.120  33.936  70.419  1.00 12.49           C  
ATOM     22  O   ASP A   4      10.186  34.123  69.651  1.00 13.45           O  
ATOM     23  CB  ASP A   4       9.804  32.913  72.299  1.00 12.43           C  
ATOM     24  CG  ASP A   4      10.228  31.506  72.011  1.00 14.70           C  
ATOM     25  OD1 ASP A   4      11.009  31.258  71.054  1.00 13.28           O  
ATOM     26  OD2 ASP A   4       9.829  30.621  72.771  1.00 21.19           O1-
ATOM     27  N   MET A   5      12.376  33.755  70.023  1.00 11.85           N  
ATOM     28  CA  MET A   5      12.807  33.866  68.615  1.00 12.39           C  
ATOM     29  C   MET A   5      12.690  32.553  67.809  1.00 12.73           C  
ATOM     30  O   MET A   5      13.121  32.489  66.640  1.00 12.65           O  
ATOM     31  CB  MET A   5      14.253  34.403  68.592  1.00 11.49           C  
ATOM     32  CG  MET A   5      14.364  35.855  69.049  1.00 12.74           C  
ATOM     33  SD  MET A   5      16.032  36.472  68.977  1.00 12.62           S  
ATOM     34  CE  MET A   5      16.216  36.582  67.186  1.00 13.24           C  
ATOM     35  N   THR A   6      12.117  31.524  68.411  1.00 12.60           N  
ATOM     36  CA  THR A   6      12.301  30.158  67.905  1.00 14.11           C  
ATOM     37  C   THR A   6      11.233  29.681  66.909  1.00 13.99           C  
ATOM     38  O   THR A   6      11.419  28.631  66.288  1.00 14.33           O  
ATOM     39  CB  THR A   6      12.470  29.081  69.064  1.00 14.46           C  
ATOM     40  CG2 THR A   6      13.674  29.380  70.009  1.00 15.37           C  
ATOM     41  OG1 THR A   6      11.263  28.943  69.815  1.00 16.00           O  
ATOM     42  N   GLU A   7      10.153  30.436  66.736  1.00 14.29           N  
ATOM     43  CA  GLU A   7       8.984  30.048  65.916  1.00 15.37           C  
ATOM     44  C   GLU A   7       8.422  31.245  65.185  1.00 14.66           C  
ATOM     45  O   GLU A   7       7.297  31.704  65.470  1.00 16.33           O  
ATOM     46  CB  GLU A   7       7.886  29.427  66.781  1.00 15.77           C  
ATOM     47  CG  GLU A   7       8.346  28.149  67.360  1.00 18.03           C  
ATOM     48  CD  GLU A   7       7.238  27.240  67.803  1.00 21.64           C  
ATOM     49  OE1 GLU A   7       6.239  27.063  67.040  1.00 31.12           O  
ATOM     50  OE2 GLU A   7       7.383  26.680  68.921  1.00 30.15           O1-
ATOM     51  N   ARG A   8       9.170  31.707  64.189  1.00 13.87           N  
ATOM     52  CA  ARG A   8       8.815  32.929  63.469  1.00 12.46           C  
ATOM     53  C   ARG A   8       8.707  32.703  61.959  1.00 11.83           C  
ATOM     54  O   ARG A   8       9.438  31.932  61.389  1.00 13.69           O  
ATOM     55  CB  ARG A   8       9.893  33.979  63.723  1.00 12.54           C  
ATOM     56  CG  ARG A   8      10.083  34.340  65.204  1.00 11.43           C  
ATOM     57  CD  ARG A   8      11.178  35.408  65.305  1.00 10.49           C  
ATOM     58  NE  ARG A   8      12.486  34.819  64.983  1.00  9.41           N  
ATOM     59  CZ  ARG A   8      13.600  35.496  64.689  1.00 10.46           C  
ATOM     60  NH1 ARG A   8      13.606  36.841  64.600  1.00 11.17           N1+
ATOM     61  NH2 ARG A   8      14.724  34.833  64.431  1.00 11.49           N  
ATOM     62  N   LEU A   9       7.800  33.430  61.345  1.00 11.28           N  
ATOM     63  CA  LEU A   9       7.599  33.477  59.913  1.00 10.88           C  
ATOM     64  C   LEU A   9       8.622  34.471  59.373  1.00 11.26           C  
ATOM     65  O   LEU A   9       8.669  35.615  59.806  1.00 11.97           O  
ATOM     66  CB  LEU A   9       6.170  34.010  59.618  1.00 10.08           C  
ATOM     67  CG  LEU A   9       5.743  33.988  58.157  1.00 10.93           C  
ATOM     68  CD1 LEU A   9       5.496  32.570  57.676  1.00 10.43           C  
ATOM     69  CD2 LEU A   9       4.460  34.809  58.032  1.00  9.94           C  
ATOM     70  N   LYS A  10       9.400  34.055  58.383  1.00 11.61           N  
ATOM     71  CA  LYS A  10      10.405  34.960  57.781  1.00 12.38           C  
ATOM     72  C   LYS A  10       9.719  35.799  56.690  1.00 12.37           C  
ATOM     73  O   LYS A  10       9.217  35.266  55.703  1.00 11.88           O  
ATOM     74  CB  LYS A  10      11.600  34.180  57.218  1.00 12.80           C  
ATOM     75  CG  LYS A  10      12.423  33.473  58.271  1.00 14.82           C  
ATOM     76  CD  LYS A  10      13.686  32.850  57.719  1.00 15.95           C  
ATOM     77  CE  LYS A  10      13.443  31.458  57.228  1.00 19.84           C  
ATOM     78  NZ  LYS A  10      14.674  30.766  56.775  1.00 21.15           N1+
ATOM     79  N   VAL A  11       9.672  37.105  56.900  1.00 11.74           N  
ATOM     80  CA  VAL A  11       9.039  38.032  55.987  1.00 11.69           C  
ATOM     81  C   VAL A  11      10.123  38.965  55.449  1.00 11.67           C  
ATOM     82  O   VAL A  11      10.727  39.713  56.214  1.00 12.38           O  
ATOM     83  CB  VAL A  11       7.948  38.860  56.694  1.00 11.25           C  
ATOM     84  CG1 VAL A  11       7.413  39.976  55.768  1.00 10.91           C  
ATOM     85  CG2 VAL A  11       6.801  37.928  57.176  1.00 12.56           C  
ATOM     86  N   MET A  12      10.386  38.893  54.143  1.00 10.66           N  
ATOM     87  CA  MET A  12      11.403  39.746  53.502  1.00 10.30           C  
ATOM     88  C   MET A  12      10.746  40.862  52.704  1.00  9.86           C  
ATOM     89  O   MET A  12      10.042  40.601  51.712  1.00 10.41           O  
ATOM     90  CB  MET A  12      12.345  38.974  52.576  1.00  9.93           C  
ATOM     91  CG  MET A  12      13.406  39.870  51.934  1.00 11.69           C  
ATOM     92  SD  MET A  12      14.639  38.930  50.979  1.00 13.15           S  
ATOM     93  CE  MET A  12      15.546  37.987  52.230  1.00 12.07           C  
ATOM     94  N   THR A  13      11.013  42.094  53.119  1.00  9.41           N  
ATOM     95  CA  THR A  13      10.525  43.282  52.422  1.00 10.04           C  
ATOM     96  C   THR A  13      11.614  43.689  51.470  1.00  9.13           C  
ATOM     97  O   THR A  13      12.817  43.744  51.862  1.00  9.56           O  
ATOM     98  CB  THR A  13      10.167  44.430  53.402  1.00 11.67           C  
ATOM     99  CG2 THR A  13       8.920  44.079  54.226  1.00 11.90           C  
ATOM    100  OG1 THR A  13      11.280  44.686  54.270  1.00 14.28           O  
ATOM    101  N   ILE A  14      11.234  43.957  50.228  1.00  8.30           N  
ATOM    102  CA  ILE A  14      12.241  44.329  49.206  1.00  9.71           C  
ATOM    103  C   ILE A  14      11.844  45.610  48.501  1.00  9.78           C  
ATOM    104  O   ILE A  14      10.709  45.723  48.016  1.00 10.61           O  
ATOM    105  CB  ILE A  14      12.451  43.233  48.159  1.00  8.24           C  
ATOM    106  CG1 ILE A  14      12.692  41.899  48.878  1.00  9.26           C  
ATOM    107  CG2 ILE A  14      13.612  43.612  47.213  1.00  8.86           C  
ATOM    108  CD1 ILE A  14      13.022  40.759  47.938  1.00 11.41           C  
ATOM    109  N   PHE A  15      12.814  46.519  48.375  1.00  9.23           N  
ATOM    110  CA  PHE A  15      12.600  47.782  47.664  1.00  9.15           C  
ATOM    111  C   PHE A  15      13.959  48.418  47.285  1.00  9.13           C  
ATOM    112  O   PHE A  15      15.008  47.908  47.656  1.00  7.26           O  
ATOM    113  CB  PHE A  15      11.726  48.746  48.484  1.00  9.99           C  
ATOM    114  CG  PHE A  15      12.186  48.955  49.893  1.00 11.54           C  
ATOM    115  CD1 PHE A  15      12.996  50.066  50.231  1.00  9.44           C  
ATOM    116  CD2 PHE A  15      11.790  48.088  50.913  1.00 12.72           C  
ATOM    117  CE1 PHE A  15      13.385  50.260  51.519  1.00  9.54           C  
ATOM    118  CE2 PHE A  15      12.248  48.259  52.246  1.00 10.97           C  
ATOM    119  CZ  PHE A  15      13.008  49.377  52.543  1.00 12.96           C  
ATOM    120  N   GLY A  16      13.945  49.526  46.546  1.00  8.11           N  
ATOM    121  CA  GLY A  16      15.196  50.073  46.073  1.00  8.52           C  
ATOM    122  C   GLY A  16      15.274  51.555  45.779  1.00  9.22           C  
ATOM    123  O   GLY A  16      16.331  52.044  45.443  1.00  9.49           O  
ATOM    124  N   THR A  17      14.173  52.236  45.986  1.00  8.61           N  
ATOM    125  CA  THR A  17      14.022  53.649  45.591  1.00  9.43           C  
ATOM    126  C   THR A  17      13.416  54.496  46.693  1.00  9.34           C  
ATOM    127  O   THR A  17      12.807  53.980  47.652  1.00  8.47           O  
ATOM    128  CB  THR A  17      13.124  53.724  44.333  1.00  9.55           C  
ATOM    129  CG2 THR A  17      13.679  52.864  43.156  1.00  8.24           C  
ATOM    130  OG1 THR A  17      11.780  53.371  44.668  1.00  9.40           O  
ATOM    131  N   ARG A  18      13.617  55.816  46.586  1.00  9.24           N  
ATOM    132  CA  ARG A  18      12.945  56.772  47.498  1.00  9.58           C  
ATOM    133  C   ARG A  18      11.460  56.497  47.734  1.00  8.78           C  
ATOM    134  O   ARG A  18      11.067  56.328  48.924  1.00  8.36           O  
ATOM    135  CB  ARG A  18      13.133  58.212  47.036  1.00  9.14           C  
ATOM    136  CG  ARG A  18      12.242  59.208  47.789  1.00  9.72           C  
ATOM    137  CD  ARG A  18      12.590  60.652  47.505  1.00  9.39           C  
ATOM    138  NE  ARG A  18      12.252  61.042  46.140  1.00 11.48           N  
ATOM    139  CZ  ARG A  18      12.631  62.190  45.567  1.00 11.41           C  
ATOM    140  NH1 ARG A  18      13.413  63.052  46.219  1.00 11.92           N1+
ATOM    141  NH2 ARG A  18      12.253  62.468  44.313  1.00 12.88           N  
ATOM    142  N   PRO A  19      10.621  56.431  46.659  1.00  9.07           N  
ATOM    143  CA  PRO A  19       9.186  56.301  46.927  1.00  9.55           C  
ATOM    144  C   PRO A  19       8.806  54.977  47.571  1.00  9.37           C  
ATOM    145  O   PRO A  19       7.942  54.948  48.463  1.00 10.73           O  
ATOM    146  CB  PRO A  19       8.529  56.416  45.545  1.00  9.66           C  
ATOM    147  CG  PRO A  19       9.637  56.115  44.596  1.00  8.43           C  
ATOM    148  CD  PRO A  19      10.881  56.570  45.228  1.00  9.55           C  
ATOM    149  N   GLU A  20       9.464  53.896  47.151  1.00  9.75           N  
ATOM    150  CA  GLU A  20       9.187  52.612  47.768  1.00  9.17           C  
ATOM    151  C   GLU A  20       9.558  52.645  49.234  1.00  8.88           C  
ATOM    152  O   GLU A  20       8.829  52.145  50.071  1.00  8.87           O  
ATOM    153  CB  GLU A  20       9.986  51.506  47.147  1.00  8.93           C  
ATOM    154  CG  GLU A  20       9.637  51.103  45.764  1.00  8.75           C  
ATOM    155  CD  GLU A  20      10.736  50.237  45.194  1.00  9.80           C  
ATOM    156  OE1 GLU A  20      11.880  50.744  45.057  1.00 13.04           O  
ATOM    157  OE2 GLU A  20      10.472  49.071  44.892  1.00 12.34           O1-
ATOM    158  N   ALA A  21      10.750  53.178  49.518  1.00  9.56           N  
ATOM    159  CA  ALA A  21      11.240  53.293  50.878  1.00  9.25           C  
ATOM    160  C   ALA A  21      10.309  54.069  51.800  1.00  9.65           C  
ATOM    161  O   ALA A  21      10.065  53.629  52.924  1.00 10.76           O  
ATOM    162  CB  ALA A  21      12.700  53.863  50.928  1.00  8.86           C  
ATOM    163  N   ILE A  22       9.730  55.168  51.331  1.00  9.91           N  
ATOM    164  CA  ILE A  22       8.788  55.953  52.158  1.00 10.83           C  
ATOM    165  C   ILE A  22       7.492  55.165  52.462  1.00 10.08           C  
ATOM    166  O   ILE A  22       7.001  55.145  53.592  1.00 10.77           O  
ATOM    167  CB  ILE A  22       8.471  57.294  51.505  1.00 10.67           C  
ATOM    168  CG1 ILE A  22       9.735  58.181  51.471  1.00 12.14           C  
ATOM    169  CG2 ILE A  22       7.262  57.982  52.209  1.00 10.69           C  
ATOM    170  CD1 ILE A  22       9.680  59.416  50.541  1.00 11.71           C  
ATOM    171  N   LYS A  23       7.016  54.447  51.468  1.00  9.48           N  
ATOM    172  CA  LYS A  23       5.757  53.701  51.548  1.00  9.54           C  
ATOM    173  C   LYS A  23       5.910  52.360  52.278  1.00  9.76           C  
ATOM    174  O   LYS A  23       4.916  51.838  52.832  1.00 11.77           O  
ATOM    175  CB  LYS A  23       5.119  53.547  50.167  1.00  8.46           C  
ATOM    176  CG  LYS A  23       4.457  54.819  49.643  1.00  9.15           C  
ATOM    177  CD  LYS A  23       3.962  54.630  48.206  1.00 10.44           C  
ATOM    178  CE  LYS A  23       2.958  55.735  47.760  1.00 10.06           C  
ATOM    179  NZ  LYS A  23       2.675  55.704  46.276  1.00  9.36           N1+
ATOM    180  N   MET A  24       7.136  51.819  52.283  1.00  9.97           N  
ATOM    181  CA  MET A  24       7.456  50.546  52.957  1.00  9.56           C  
ATOM    182  C   MET A  24       8.004  50.692  54.376  1.00  9.38           C  
ATOM    183  O   MET A  24       7.858  49.782  55.203  1.00  8.68           O  
ATOM    184  CB  MET A  24       8.445  49.788  52.127  1.00 10.05           C  
ATOM    185  CG  MET A  24       7.892  49.234  50.831  1.00 11.82           C  
ATOM    186  SD  MET A  24       6.572  47.962  51.033  1.00 14.20           S  
ATOM    187  CE  MET A  24       7.469  46.408  50.837  1.00 17.16           C  
ATOM    188  N   ALA A  25       8.614  51.834  54.685  1.00  9.86           N  
ATOM    189  CA  ALA A  25       9.059  52.143  56.068  1.00  9.70           C  
ATOM    190  C   ALA A  25       7.996  51.864  57.184  1.00  9.88           C  
ATOM    191  O   ALA A  25       8.306  51.154  58.144  1.00  8.08           O  
ATOM    192  CB  ALA A  25       9.679  53.577  56.171  1.00 10.88           C  
ATOM    193  N   PRO A  26       6.753  52.394  57.062  1.00 11.13           N  
ATOM    194  CA  PRO A  26       5.669  52.060  58.043  1.00 11.10           C  
ATOM    195  C   PRO A  26       5.355  50.562  58.173  1.00 11.25           C  
ATOM    196  O   PRO A  26       5.034  50.044  59.266  1.00 11.08           O  
ATOM    197  CB  PRO A  26       4.448  52.813  57.508  1.00 11.74           C  
ATOM    198  CG  PRO A  26       4.978  53.844  56.583  1.00 13.57           C  
ATOM    199  CD  PRO A  26       6.288  53.357  56.027  1.00 11.52           C  
ATOM    200  N   LEU A  27       5.421  49.864  57.052  1.00 10.97           N  
ATOM    201  CA  LEU A  27       5.205  48.419  57.028  1.00 10.30           C  
ATOM    202  C   LEU A  27       6.330  47.679  57.762  1.00  9.41           C  
ATOM    203  O   LEU A  27       6.054  46.764  58.552  1.00  9.96           O  
ATOM    204  CB  LEU A  27       5.091  47.930  55.587  1.00 10.44           C  
ATOM    205  CG  LEU A  27       4.784  46.428  55.394  1.00 10.09           C  
ATOM    206  CD1 LEU A  27       3.546  45.946  56.188  1.00 11.75           C  
ATOM    207  CD2 LEU A  27       4.643  46.163  53.856  1.00  9.70           C  
ATOM    208  N   VAL A  28       7.584  48.043  57.486  1.00  8.71           N  
ATOM    209  CA  VAL A  28       8.733  47.499  58.214  1.00  9.65           C  
ATOM    210  C   VAL A  28       8.556  47.718  59.707  1.00  9.01           C  
ATOM    211  O   VAL A  28       8.810  46.803  60.495  1.00 12.27           O  
ATOM    212  CB  VAL A  28      10.070  48.119  57.741  1.00  8.00           C  
ATOM    213  CG1 VAL A  28      11.236  47.673  58.612  1.00  8.02           C  
ATOM    214  CG2 VAL A  28      10.301  47.767  56.247  1.00 10.70           C  
ATOM    215  N   LEU A  29       8.180  48.937  60.088  1.00 11.29           N  
ATOM    216  CA  LEU A  29       7.983  49.294  61.520  1.00 11.69           C  
ATOM    217  C   LEU A  29       6.886  48.443  62.132  1.00 12.14           C  
ATOM    218  O   LEU A  29       6.964  48.008  63.328  1.00 11.45           O  
ATOM    219  CB  LEU A  29       7.689  50.804  61.652  1.00 13.22           C  
ATOM    220  CG  LEU A  29       8.908  51.728  61.374  1.00 14.65           C  
ATOM    221  CD1 LEU A  29       8.596  53.256  61.583  1.00 17.03           C  
ATOM    222  CD2 LEU A  29      10.174  51.299  62.147  1.00 19.48           C  
ATOM    223  N   GLU A  30       5.859  48.163  61.345  1.00 12.08           N  
ATOM    224  CA  GLU A  30       4.759  47.369  61.830  1.00 11.67           C  
ATOM    225  C   GLU A  30       5.140  45.914  61.954  1.00 11.46           C  
ATOM    226  O   GLU A  30       4.793  45.283  62.981  1.00 12.87           O  
ATOM    227  CB  GLU A  30       3.496  47.601  60.999  1.00 11.62           C  
ATOM    228  CG  GLU A  30       2.250  46.786  61.381  1.00 14.64           C  
ATOM    229  CD  GLU A  30       1.631  47.147  62.716  1.00 21.57           C  
ATOM    230  OE1 GLU A  30       1.708  48.322  63.132  1.00 20.62           O  
ATOM    231  OE2 GLU A  30       1.017  46.238  63.330  1.00 26.07           O1-
ATOM    232  N   LEU A  31       5.885  45.364  60.983  1.00 10.46           N  
ATOM    233  CA  LEU A  31       6.360  43.969  61.088  1.00 10.68           C  
ATOM    234  C   LEU A  31       7.182  43.760  62.351  1.00 12.12           C  
ATOM    235  O   LEU A  31       7.072  42.732  62.997  1.00 13.04           O  
ATOM    236  CB  LEU A  31       7.175  43.587  59.881  1.00 10.09           C  
ATOM    237  CG  LEU A  31       6.347  43.491  58.614  1.00 10.59           C  
ATOM    238  CD1 LEU A  31       7.251  43.605  57.383  1.00 11.03           C  
ATOM    239  CD2 LEU A  31       5.520  42.156  58.612  1.00 10.82           C  
ATOM    240  N   GLN A  32       7.967  44.779  62.697  1.00 12.41           N  
ATOM    241  CA  GLN A  32       8.881  44.749  63.827  1.00 12.81           C  
ATOM    242  C   GLN A  32       8.121  44.747  65.158  1.00 12.17           C  
ATOM    243  O   GLN A  32       8.716  44.457  66.184  1.00 12.70           O  
ATOM    244  CB  GLN A  32       9.834  45.945  63.745  1.00 11.92           C  
ATOM    245  CG  GLN A  32      10.810  45.852  62.621  1.00 14.15           C  
ATOM    246  CD  GLN A  32      11.780  47.014  62.478  1.00 14.31           C  
ATOM    247  NE2 GLN A  32      12.765  46.821  61.614  1.00 17.06           N  
ATOM    248  OE1 GLN A  32      11.679  48.045  63.138  1.00 20.44           O  
ATOM    249  N   LYS A  33       6.815  45.078  65.141  1.00 12.98           N  
ATOM    250  CA  LYS A  33       5.984  45.041  66.369  1.00 13.92           C  
ATOM    251  C   LYS A  33       5.520  43.634  66.774  1.00 14.00           C  
ATOM    252  O   LYS A  33       4.837  43.460  67.829  1.00 13.89           O  
ATOM    253  CB  LYS A  33       4.779  45.989  66.237  1.00 14.94           C  
ATOM    254  CG  LYS A  33       5.170  47.490  66.230  1.00 17.44           C  
ATOM    255  CD  LYS A  33       4.014  48.353  65.746  1.00 16.81           C  
ATOM    256  CE  LYS A  33       4.284  49.830  65.916  1.00 21.29           C  
ATOM    257  NZ  LYS A  33       3.172  50.545  65.250  1.00 21.83           N1+
ATOM    258  N   HIS A  34       5.904  42.634  65.993  1.00 12.32           N  
ATOM    259  CA  HIS A  34       5.439  41.266  66.170  1.00 13.05           C  
ATOM    260  C   HIS A  34       6.660  40.345  66.200  1.00 13.56           C  
ATOM    261  O   HIS A  34       6.721  39.384  65.414  1.00 13.70           O  
ATOM    262  CB  HIS A  34       4.492  40.863  65.039  1.00 14.01           C  
ATOM    263  CG  HIS A  34       3.253  41.688  64.955  1.00 15.60           C  
ATOM    264  CD2 HIS A  34       2.036  41.524  65.518  1.00 19.51           C  
ATOM    265  ND1 HIS A  34       3.183  42.855  64.230  1.00 17.82           N  
ATOM    266  CE1 HIS A  34       1.979  43.381  64.347  1.00 19.45           C  
ATOM    267  NE2 HIS A  34       1.261  42.594  65.126  1.00 22.79           N  
ATOM    268  N   PRO A  35       7.589  40.597  67.145  1.00 13.61           N  
ATOM    269  CA  PRO A  35       8.854  39.888  67.141  1.00 12.96           C  
ATOM    270  C   PRO A  35       8.798  38.378  67.428  1.00 13.19           C  
ATOM    271  O   PRO A  35       9.732  37.701  67.060  1.00 12.14           O  
ATOM    272  CB  PRO A  35       9.684  40.629  68.193  1.00 14.24           C  
ATOM    273  CG  PRO A  35       8.708  41.101  69.149  1.00 13.56           C  
ATOM    274  CD  PRO A  35       7.550  41.553  68.272  1.00 13.37           C  
ATOM    275  N   GLU A  36       7.737  37.855  68.070  1.00 12.05           N  
ATOM    276  CA  GLU A  36       7.660  36.403  68.339  1.00 13.64           C  
ATOM    277  C   GLU A  36       6.958  35.661  67.185  1.00 13.64           C  
ATOM    278  O   GLU A  36       7.070  34.432  67.088  1.00 14.21           O  
ATOM    279  CB  GLU A  36       6.903  36.125  69.658  1.00 13.03           C  
ATOM    280  CG  GLU A  36       7.598  36.627  70.841  1.00 11.84           C  
ATOM    281  CD  GLU A  36       7.041  36.061  72.143  1.00 15.36           C  
ATOM    282  OE1 GLU A  36       5.821  36.255  72.370  1.00 19.33           O  
ATOM    283  OE2 GLU A  36       7.823  35.450  72.912  1.00 17.48           O1-
ATOM    284  N   LYS A  37       6.246  36.405  66.318  1.00 12.88           N  
ATOM    285  CA  LYS A  37       5.566  35.834  65.168  1.00 13.07           C  
ATOM    286  C   LYS A  37       6.344  35.981  63.871  1.00 11.89           C  
ATOM    287  O   LYS A  37       6.177  35.190  62.970  1.00 12.47           O  
ATOM    288  CB  LYS A  37       4.186  36.465  64.987  1.00 12.69           C  
ATOM    289  CG  LYS A  37       3.176  36.165  66.052  1.00 15.17           C  
ATOM    290  CD  LYS A  37       1.768  36.539  65.585  1.00 16.21           C  
ATOM    291  CE  LYS A  37       0.680  36.335  66.696  1.00 19.50           C  
ATOM    292  NZ  LYS A  37       0.008  35.014  66.554  1.00 21.92           N1+
ATOM    293  N   ILE A  38       7.115  37.051  63.767  1.00 10.90           N  
ATOM    294  CA  ILE A  38       7.768  37.435  62.513  1.00 11.40           C  
ATOM    295  C   ILE A  38       9.258  37.755  62.657  1.00 11.24           C  
ATOM    296  O   ILE A  38       9.662  38.516  63.544  1.00 10.86           O  
ATOM    297  CB  ILE A  38       7.073  38.701  61.887  1.00 11.83           C  
ATOM    298  CG1 ILE A  38       5.613  38.402  61.527  1.00 12.15           C  
ATOM    299  CG2 ILE A  38       7.894  39.232  60.653  1.00 11.14           C  
ATOM    300  CD1 ILE A  38       4.890  39.748  61.213  1.00 12.27           C  
ATOM    301  N   GLU A  39      10.060  37.147  61.772  1.00 11.67           N  
ATOM    302  CA  GLU A  39      11.455  37.564  61.530  1.00 12.38           C  
ATOM    303  C   GLU A  39      11.437  38.482  60.312  1.00 12.88           C  
ATOM    304  O   GLU A  39      11.236  38.030  59.201  1.00 12.01           O  
ATOM    305  CB  GLU A  39      12.382  36.349  61.300  1.00 12.58           C  
ATOM    306  CG  GLU A  39      13.834  36.702  60.967  1.00 13.44           C  
ATOM    307  CD  GLU A  39      14.738  35.465  60.749  1.00 14.56           C  
ATOM    308  OE1 GLU A  39      14.297  34.288  60.843  1.00 15.60           O  
ATOM    309  OE2 GLU A  39      15.918  35.698  60.442  1.00 21.75           O1-
ATOM    310  N   SER A  40      11.646  39.774  60.554  1.00 13.28           N  
ATOM    311  CA  SER A  40      11.503  40.805  59.513  1.00 12.21           C  
ATOM    312  C   SER A  40      12.874  41.017  58.942  1.00 11.80           C  
ATOM    313  O   SER A  40      13.803  41.285  59.680  1.00  9.97           O  
ATOM    314  CB  SER A  40      10.968  42.106  60.086  1.00 13.24           C  
ATOM    315  OG  SER A  40      11.118  43.173  59.178  1.00 12.28           O  
ATOM    316  N   ILE A  41      12.989  40.810  57.632  1.00 11.12           N  
ATOM    317  CA  ILE A  41      14.255  40.983  56.921  1.00 11.46           C  
ATOM    318  C   ILE A  41      14.046  42.050  55.860  1.00 10.70           C  
ATOM    319  O   ILE A  41      13.096  41.981  55.080  1.00 11.90           O  
ATOM    320  CB  ILE A  41      14.711  39.695  56.228  1.00 10.86           C  
ATOM    321  CG1 ILE A  41      14.653  38.476  57.184  1.00 11.69           C  
ATOM    322  CG2 ILE A  41      16.101  39.831  55.760  1.00 11.10           C  
ATOM    323  CD1 ILE A  41      14.517  37.156  56.509  1.00 12.95           C  
ATOM    324  N   VAL A  42      14.922  43.043  55.843  1.00 10.15           N  
ATOM    325  CA  VAL A  42      14.849  44.130  54.895  1.00 10.73           C  
ATOM    326  C   VAL A  42      15.993  44.004  53.914  1.00 10.34           C  
ATOM    327  O   VAL A  42      17.179  44.013  54.292  1.00 10.02           O  
ATOM    328  CB  VAL A  42      14.971  45.554  55.587  1.00 10.76           C  
ATOM    329  CG1 VAL A  42      14.839  46.663  54.567  1.00 11.59           C  
ATOM    330  CG2 VAL A  42      13.933  45.680  56.674  1.00 11.56           C  
ATOM    331  N   THR A  43      15.612  43.946  52.655  1.00 10.55           N  
ATOM    332  CA  THR A  43      16.555  43.816  51.542  1.00 10.64           C  
ATOM    333  C   THR A  43      16.347  44.993  50.589  1.00 10.13           C  
ATOM    334  O   THR A  43      15.209  45.257  50.123  1.00 10.47           O  
ATOM    335  CB  THR A  43      16.344  42.474  50.821  1.00 11.05           C  
ATOM    336  CG2 THR A  43      17.181  42.396  49.511  1.00 11.25           C  
ATOM    337  OG1 THR A  43      16.678  41.364  51.680  1.00 11.42           O  
ATOM    338  N   VAL A  44      17.447  45.687  50.255  1.00 10.96           N  
ATOM    339  CA  VAL A  44      17.370  46.773  49.263  1.00  9.97           C  
ATOM    340  C   VAL A  44      18.249  46.484  48.071  1.00  8.74           C  
ATOM    341  O   VAL A  44      19.410  46.035  48.230  1.00  7.46           O  
ATOM    342  CB  VAL A  44      17.675  48.184  49.836  1.00  9.86           C  
ATOM    343  CG1 VAL A  44      16.620  48.533  50.928  1.00  8.96           C  
ATOM    344  CG2 VAL A  44      19.113  48.343  50.317  1.00  7.50           C  
ATOM    345  N   THR A  45      17.709  46.764  46.892  1.00  8.54           N  
ATOM    346  CA  THR A  45      18.469  46.698  45.683  1.00  9.08           C  
ATOM    347  C   THR A  45      19.400  47.907  45.560  1.00  8.77           C  
ATOM    348  O   THR A  45      20.425  47.818  44.905  1.00 10.47           O  
ATOM    349  CB  THR A  45      17.563  46.646  44.461  1.00  8.44           C  
ATOM    350  CG2 THR A  45      16.678  45.371  44.460  1.00  7.95           C  
ATOM    351  OG1 THR A  45      16.734  47.813  44.451  1.00  8.06           O  
ATOM    352  N   ALA A  46      19.062  49.003  46.228  1.00  9.56           N  
ATOM    353  CA  ALA A  46      19.701  50.322  45.961  1.00  8.96           C  
ATOM    354  C   ALA A  46      19.801  50.611  44.470  1.00  9.14           C  
ATOM    355  O   ALA A  46      20.858  51.052  44.003  1.00 11.17           O  
ATOM    356  CB  ALA A  46      21.100  50.432  46.616  1.00  9.73           C  
ATOM    357  N   GLN A  47      18.714  50.378  43.758  1.00  9.39           N  
ATOM    358  CA  GLN A  47      18.428  51.012  42.483  1.00  9.39           C  
ATOM    359  C   GLN A  47      18.670  52.533  42.598  1.00 10.67           C  
ATOM    360  O   GLN A  47      19.241  53.173  41.689  1.00 11.28           O  
ATOM    361  CB  GLN A  47      16.976  50.805  42.116  1.00  9.57           C  
ATOM    362  CG  GLN A  47      16.624  51.375  40.780  1.00  8.62           C  
ATOM    363  CD  GLN A  47      15.163  51.132  40.409  1.00  9.14           C  
ATOM    364  NE2 GLN A  47      14.592  52.106  39.738  1.00  9.78           N  
ATOM    365  OE1 GLN A  47      14.552  50.090  40.745  1.00 10.28           O  
ATOM    366  N   HIS A  48      18.205  53.090  43.713  1.00 10.80           N  
ATOM    367  CA  HIS A  48      18.656  54.408  44.156  1.00 10.42           C  
ATOM    368  C   HIS A  48      19.703  54.241  45.248  1.00 10.78           C  
ATOM    369  O   HIS A  48      19.626  53.290  46.025  1.00 11.39           O  
ATOM    370  CB  HIS A  48      17.499  55.200  44.762  1.00 10.78           C  
ATOM    371  CG  HIS A  48      16.531  55.731  43.759  1.00 10.59           C  
ATOM    372  CD2 HIS A  48      16.517  55.664  42.405  1.00  9.71           C  
ATOM    373  ND1 HIS A  48      15.452  56.500  44.123  1.00 10.65           N  
ATOM    374  CE1 HIS A  48      14.804  56.873  43.039  1.00 10.74           C  
ATOM    375  NE2 HIS A  48      15.439  56.392  41.979  1.00 10.36           N  
ATOM    376  N   ARG A  49      20.659  55.166  45.327  1.00 11.03           N  
ATOM    377  CA  ARG A  49      21.655  55.172  46.400  1.00 11.39           C  
ATOM    378  C   ARG A  49      21.388  56.319  47.383  1.00 11.98           C  
ATOM    379  O   ARG A  49      20.800  56.108  48.445  1.00 13.17           O  
ATOM    380  CB  ARG A  49      23.088  55.219  45.826  1.00  9.28           C  
ATOM    381  CG  ARG A  49      24.217  55.199  46.870  1.00 11.20           C  
ATOM    382  CD  ARG A  49      24.413  53.830  47.544  1.00 11.34           C  
ATOM    383  NE  ARG A  49      23.412  53.504  48.577  1.00 11.82           N  
ATOM    384  CZ  ARG A  49      23.127  52.267  48.984  1.00 13.23           C  
ATOM    385  NH1 ARG A  49      23.744  51.214  48.459  1.00 13.40           N1+
ATOM    386  NH2 ARG A  49      22.222  52.077  49.918  1.00 14.97           N  
ATOM    387  N   GLN A  50      21.757  57.532  46.990  1.00 12.93           N  
ATOM    388  CA  GLN A  50      21.595  58.712  47.855  1.00 13.17           C  
ATOM    389  C   GLN A  50      20.140  58.958  48.276  1.00 13.14           C  
ATOM    390  O   GLN A  50      19.876  59.154  49.482  1.00 12.45           O  
ATOM    391  CB  GLN A  50      22.228  59.964  47.210  1.00 13.68           C  
ATOM    392  CG  GLN A  50      23.722  59.807  46.885  1.00 14.83           C  
ATOM    393  CD  GLN A  50      23.973  59.270  45.457  1.00 16.82           C  
ATOM    394  NE2 GLN A  50      25.200  59.379  44.994  1.00 22.75           N  
ATOM    395  OE1 GLN A  50      23.065  58.755  44.803  1.00 17.84           O  
ATOM    396  N   MET A  51      19.200  58.907  47.323  1.00 12.40           N  
ATOM    397  CA  MET A  51      17.785  59.182  47.613  1.00 13.99           C  
ATOM    398  C   MET A  51      17.141  58.072  48.420  1.00 12.77           C  
ATOM    399  O   MET A  51      16.277  58.330  49.253  1.00 13.93           O  
ATOM    400  CB  MET A  51      17.010  59.537  46.338  1.00 12.85           C  
ATOM    401  CG  MET A  51      17.448  60.909  45.783  1.00 14.72           C  
ATOM    402  SD  MET A  51      16.323  61.670  44.559  1.00 22.14           S  
ATOM    403  CE  MET A  51      16.414  60.416  43.375  1.00 14.97           C  
ATOM    404  N   LEU A  52      17.650  56.854  48.288  1.00 11.56           N  
ATOM    405  CA  LEU A  52      17.207  55.778  49.152  1.00 12.32           C  
ATOM    406  C   LEU A  52      17.703  55.952  50.599  1.00 11.57           C  
ATOM    407  O   LEU A  52      16.952  55.807  51.578  1.00 10.46           O  
ATOM    408  CB  LEU A  52      17.656  54.432  48.573  1.00 11.30           C  
ATOM    409  CG  LEU A  52      17.428  53.214  49.457  1.00 11.72           C  
ATOM    410  CD1 LEU A  52      15.971  53.013  49.736  1.00 11.77           C  
ATOM    411  CD2 LEU A  52      18.074  51.989  48.817  1.00 13.07           C  
ATOM    412  N   ASP A  53      18.999  56.214  50.740  1.00 12.38           N  
ATOM    413  CA  ASP A  53      19.637  56.419  52.051  1.00 13.28           C  
ATOM    414  C   ASP A  53      18.998  57.565  52.854  1.00 13.44           C  
ATOM    415  O   ASP A  53      18.857  57.477  54.082  1.00 14.01           O  
ATOM    416  CB  ASP A  53      21.134  56.630  51.831  1.00 13.21           C  
ATOM    417  CG  ASP A  53      21.846  55.342  51.345  1.00 14.66           C  
ATOM    418  OD1 ASP A  53      21.260  54.236  51.445  1.00 16.01           O  
ATOM    419  OD2 ASP A  53      22.989  55.458  50.833  1.00 16.56           O1-
ATOM    420  N   GLN A  54      18.588  58.610  52.146  1.00 14.08           N  
ATOM    421  CA  GLN A  54      17.848  59.716  52.714  1.00 14.38           C  
ATOM    422  C   GLN A  54      16.616  59.269  53.456  1.00 13.74           C  
ATOM    423  O   GLN A  54      16.307  59.829  54.515  1.00 14.20           O  
ATOM    424  CB  GLN A  54      17.425  60.704  51.632  1.00 15.48           C  
ATOM    425  CG  GLN A  54      18.394  61.742  51.268  1.00 17.51           C  
ATOM    426  CD  GLN A  54      17.741  62.878  50.513  1.00 14.52           C  
ATOM    427  NE2 GLN A  54      17.319  62.598  49.288  1.00 14.02           N  
ATOM    428  OE1 GLN A  54      17.630  64.013  51.027  1.00 20.54           O  
ATOM    429  N   VAL A  55      15.930  58.239  52.928  1.00 13.13           N  
ATOM    430  CA  VAL A  55      14.682  57.755  53.521  1.00 12.56           C  
ATOM    431  C   VAL A  55      15.015  56.814  54.663  1.00 12.88           C  
ATOM    432  O   VAL A  55      14.454  56.953  55.763  1.00 13.09           O  
ATOM    433  CB  VAL A  55      13.767  56.997  52.504  1.00 11.91           C  
ATOM    434  CG1 VAL A  55      12.487  56.539  53.190  1.00 10.50           C  
ATOM    435  CG2 VAL A  55      13.401  57.867  51.271  1.00 11.32           C  
ATOM    436  N   LEU A  56      15.904  55.848  54.399  1.00 12.84           N  
ATOM    437  CA  LEU A  56      16.341  54.878  55.429  1.00 12.73           C  
ATOM    438  C   LEU A  56      16.811  55.599  56.690  1.00 13.51           C  
ATOM    439  O   LEU A  56      16.498  55.138  57.814  1.00 12.02           O  
ATOM    440  CB  LEU A  56      17.449  53.964  54.890  1.00 11.95           C  
ATOM    441  CG  LEU A  56      17.137  53.001  53.717  1.00 12.95           C  
ATOM    442  CD1 LEU A  56      18.404  52.203  53.340  1.00 14.85           C  
ATOM    443  CD2 LEU A  56      16.009  52.029  54.070  1.00 13.89           C  
ATOM    444  N   SER A  57      17.525  56.722  56.523  1.00 13.27           N  
ATOM    445  CA  SER A  57      18.068  57.479  57.677  1.00 15.07           C  
ATOM    446  C   SER A  57      16.968  58.133  58.550  1.00 15.31           C  
ATOM    447  O   SER A  57      17.037  58.103  59.781  1.00 16.26           O  
ATOM    448  CB  SER A  57      19.061  58.538  57.175  1.00 16.03           C  
ATOM    449  OG  SER A  57      19.724  59.198  58.229  1.00 20.03           O  
ATOM    450  N   ILE A  58      15.987  58.758  57.910  1.00 15.57           N  
ATOM    451  CA  ILE A  58      14.813  59.299  58.619  1.00 15.40           C  
ATOM    452  C   ILE A  58      14.114  58.231  59.489  1.00 15.21           C  
ATOM    453  O   ILE A  58      13.852  58.458  60.671  1.00 16.29           O  
ATOM    454  CB  ILE A  58      13.819  59.943  57.624  1.00 16.50           C  
ATOM    455  CG1 ILE A  58      14.401  61.232  57.023  1.00 16.51           C  
ATOM    456  CG2 ILE A  58      12.481  60.235  58.276  1.00 15.50           C  
ATOM    457  CD1 ILE A  58      14.708  62.265  58.006  1.00 19.04           C  
ATOM    458  N   PHE A  59      13.853  57.057  58.924  1.00 14.85           N  
ATOM    459  CA  PHE A  59      13.115  55.999  59.644  1.00 15.26           C  
ATOM    460  C   PHE A  59      13.996  55.112  60.497  1.00 15.29           C  
ATOM    461  O   PHE A  59      13.477  54.299  61.278  1.00 15.34           O  
ATOM    462  CB  PHE A  59      12.266  55.161  58.675  1.00 15.57           C  
ATOM    463  CG  PHE A  59      11.180  55.951  58.031  1.00 14.77           C  
ATOM    464  CD1 PHE A  59       9.966  56.096  58.650  1.00 12.84           C  
ATOM    465  CD2 PHE A  59      11.382  56.564  56.822  1.00 14.02           C  
ATOM    466  CE1 PHE A  59       8.963  56.906  58.108  1.00 17.20           C  
ATOM    467  CE2 PHE A  59      10.381  57.349  56.248  1.00 14.14           C  
ATOM    468  CZ  PHE A  59       9.168  57.506  56.868  1.00 15.77           C  
ATOM    469  N   GLY A  60      15.318  55.225  60.315  1.00 15.50           N  
ATOM    470  CA  GLY A  60      16.291  54.498  61.126  1.00 15.56           C  
ATOM    471  C   GLY A  60      16.365  53.033  60.775  1.00 14.94           C  
ATOM    472  O   GLY A  60      16.582  52.142  61.665  1.00 14.99           O  
ATOM    473  N   ILE A  61      16.144  52.758  59.501  1.00 13.99           N  
ATOM    474  CA  ILE A  61      16.128  51.388  59.010  0.50 14.23           C  
ATOM    475  C   ILE A  61      17.466  51.047  58.392  1.00 14.59           C  
ATOM    476  O   ILE A  61      17.910  51.651  57.396  1.00 13.46           O  
ATOM    477  CB  ILE A  61      14.981  51.151  58.004  0.50 13.06           C  
ATOM    478  CG1 ILE A  61      13.629  51.371  58.710  0.50 14.71           C  
ATOM    479  CG2 ILE A  61      15.101  49.735  57.391  0.50 13.08           C  
ATOM    480  CD1 ILE A  61      12.438  51.592  57.787  1.00 16.84           C  
ATOM    481  N   THR A  62      18.114  50.043  58.974  1.00 13.92           N  
ATOM    482  CA  THR A  62      19.338  49.478  58.434  1.00 14.01           C  
ATOM    483  C   THR A  62      18.989  48.158  57.729  1.00 13.78           C  
ATOM    484  O   THR A  62      18.589  47.231  58.373  1.00 13.37           O  
ATOM    485  CB  THR A  62      20.392  49.212  59.515  1.00 13.53           C  
ATOM    486  CG2 THR A  62      21.584  48.506  58.904  1.00 14.28           C  
ATOM    487  OG1 THR A  62      20.803  50.457  60.124  1.00 16.66           O  
ATOM    488  N   PRO A  63      19.167  48.096  56.407  1.00 12.91           N  
ATOM    489  CA  PRO A  63      18.860  46.881  55.688  1.00 12.37           C  
ATOM    490  C   PRO A  63      19.711  45.720  56.126  1.00 11.79           C  
ATOM    491  O   PRO A  63      20.877  45.910  56.425  1.00 12.54           O  
ATOM    492  CB  PRO A  63      19.212  47.233  54.247  1.00 12.87           C  
ATOM    493  CG  PRO A  63      19.102  48.714  54.181  1.00 13.09           C  
ATOM    494  CD  PRO A  63      19.638  49.156  55.501  1.00 13.41           C  
ATOM    495  N   ASP A  64      19.113  44.534  56.120  1.00 12.01           N  
ATOM    496  CA  ASP A  64      19.847  43.303  56.336  1.00 11.86           C  
ATOM    497  C   ASP A  64      20.738  42.943  55.137  1.00 11.39           C  
ATOM    498  O   ASP A  64      21.860  42.410  55.303  1.00 12.73           O  
ATOM    499  CB  ASP A  64      18.885  42.153  56.573  1.00 12.80           C  
ATOM    500  CG  ASP A  64      18.107  42.312  57.836  1.00 13.43           C  
ATOM    501  OD1 ASP A  64      18.617  41.942  58.905  1.00 21.16           O  
ATOM    502  OD2 ASP A  64      17.008  42.818  57.736  1.00 13.73           O1-
ATOM    503  N   PHE A  65      20.204  43.154  53.949  1.00 10.73           N  
ATOM    504  CA  PHE A  65      20.921  43.047  52.697  1.00 11.71           C  
ATOM    505  C   PHE A  65      20.840  44.344  51.853  1.00 11.11           C  
ATOM    506  O   PHE A  65      19.757  44.881  51.660  1.00 10.91           O  
ATOM    507  CB  PHE A  65      20.327  41.921  51.897  1.00 11.90           C  
ATOM    508  CG  PHE A  65      20.421  40.582  52.562  1.00 11.26           C  
ATOM    509  CD1 PHE A  65      21.571  39.822  52.375  1.00 12.81           C  
ATOM    510  CD2 PHE A  65      19.402  40.085  53.349  1.00 13.75           C  
ATOM    511  CE1 PHE A  65      21.692  38.521  52.911  1.00 13.71           C  
ATOM    512  CE2 PHE A  65      19.533  38.755  53.937  1.00 12.88           C  
ATOM    513  CZ  PHE A  65      20.654  38.018  53.724  1.00 12.81           C  
ATOM    514  N   ASP A  66      21.965  44.751  51.233  1.00 11.98           N  
ATOM    515  CA  ASP A  66      22.003  45.939  50.347  1.00 11.78           C  
ATOM    516  C   ASP A  66      22.855  45.619  49.093  1.00 11.52           C  
ATOM    517  O   ASP A  66      24.067  45.389  49.196  1.00 12.22           O  
ATOM    518  CB  ASP A  66      22.528  47.101  51.164  1.00 11.63           C  
ATOM    519  CG  ASP A  66      22.625  48.415  50.405  1.00 11.63           C  
ATOM    520  OD1 ASP A  66      22.727  48.453  49.177  1.00 11.49           O  
ATOM    521  OD2 ASP A  66      22.656  49.458  51.055  1.00 15.10           O1-
ATOM    522  N   LEU A  67      22.206  45.513  47.922  1.00 10.39           N  
ATOM    523  CA  LEU A  67      22.902  45.032  46.719  1.00 10.76           C  
ATOM    524  C   LEU A  67      23.711  46.184  46.081  1.00 10.87           C  
ATOM    525  O   LEU A  67      24.534  45.930  45.155  1.00 11.70           O  
ATOM    526  CB  LEU A  67      21.910  44.501  45.663  1.00 11.10           C  
ATOM    527  CG  LEU A  67      21.001  43.332  45.968  1.00 10.97           C  
ATOM    528  CD1 LEU A  67      20.234  42.986  44.723  1.00  7.98           C  
ATOM    529  CD2 LEU A  67      21.860  42.196  46.506  1.00 11.89           C  
ATOM    530  N   ASN A  68      23.427  47.427  46.473  1.00 11.59           N  
ATOM    531  CA  ASN A  68      24.172  48.597  45.919  1.00 11.88           C  
ATOM    532  C   ASN A  68      24.291  48.563  44.377  1.00 12.01           C  
ATOM    533  O   ASN A  68      25.396  48.708  43.857  1.00 11.88           O  
ATOM    534  CB  ASN A  68      25.576  48.592  46.552  1.00 12.28           C  
ATOM    535  CG  ASN A  68      26.367  49.896  46.326  1.00 13.04           C  
ATOM    536  ND2 ASN A  68      27.654  49.741  46.136  1.00 14.69           N  
ATOM    537  OD1 ASN A  68      25.803  51.008  46.278  1.00 13.47           O  
ATOM    538  N   ILE A  69      23.174  48.358  43.654  1.00 10.78           N  
ATOM    539  CA  ILE A  69      23.262  48.148  42.213  1.00 11.33           C  
ATOM    540  C   ILE A  69      23.410  49.418  41.429  1.00 11.20           C  
ATOM    541  O   ILE A  69      23.858  49.377  40.275  1.00 13.25           O  
ATOM    542  CB  ILE A  69      22.085  47.332  41.613  1.00 10.64           C  
ATOM    543  CG1 ILE A  69      20.762  48.140  41.624  1.00 10.14           C  
ATOM    544  CG2 ILE A  69      22.036  45.988  42.280  1.00 10.42           C  
ATOM    545  CD1 ILE A  69      19.568  47.417  40.899  1.00 10.17           C  
ATOM    546  N   MET A  70      23.060  50.563  42.001  1.00 12.28           N  
ATOM    547  CA  MET A  70      22.988  51.789  41.155  1.00 12.33           C  
ATOM    548  C   MET A  70      24.257  52.077  40.321  1.00 12.32           C  
ATOM    549  O   MET A  70      25.368  52.083  40.868  1.00 13.57           O  
ATOM    550  CB  MET A  70      22.704  53.021  42.008  1.00 11.28           C  
ATOM    551  CG  MET A  70      22.194  54.188  41.189  1.00 13.17           C  
ATOM    552  SD  MET A  70      21.906  55.769  42.024  1.00 13.26           S  
ATOM    553  CE  MET A  70      23.607  56.362  42.148  1.00 14.80           C  
ATOM    554  N   LYS A  71      24.053  52.348  39.023  1.00 12.60           N  
ATOM    555  CA  LYS A  71      25.076  52.851  38.096  1.00 14.48           C  
ATOM    556  C   LYS A  71      24.675  54.256  37.651  1.00 14.03           C  
ATOM    557  O   LYS A  71      23.481  54.615  37.646  1.00 13.16           O  
ATOM    558  CB  LYS A  71      25.205  51.949  36.849  1.00 14.63           C  
ATOM    559  CG  LYS A  71      25.743  50.531  37.082  1.00 18.52           C  
ATOM    560  CD  LYS A  71      25.636  49.642  35.841  1.00 19.70           C  
ATOM    561  CE  LYS A  71      26.490  50.120  34.687  1.00 23.99           C  
ATOM    562  NZ  LYS A  71      26.222  49.300  33.420  1.00 25.15           N1+
ATOM    563  N   ASP A  72      25.659  55.050  37.228  1.00 14.00           N  
ATOM    564  CA  ASP A  72      25.342  56.412  36.678  1.00 13.87           C  
ATOM    565  C   ASP A  72      24.567  56.249  35.365  1.00 13.56           C  
ATOM    566  O   ASP A  72      24.997  55.495  34.461  1.00 14.18           O  
ATOM    567  CB  ASP A  72      26.664  57.196  36.449  1.00 14.66           C  
ATOM    568  CG  ASP A  72      26.477  58.498  35.656  1.00 15.37           C  
ATOM    569  OD1 ASP A  72      25.832  59.460  36.127  1.00 22.36           O  
ATOM    570  OD2 ASP A  72      27.065  58.595  34.543  1.00 23.84           O1-
ATOM    571  N   ARG A  73      23.438  56.947  35.236  1.00 13.25           N  
ATOM    572  CA  ARG A  73      22.626  56.918  33.992  1.00 13.49           C  
ATOM    573  C   ARG A  73      22.349  55.468  33.567  1.00 12.93           C  
ATOM    574  O   ARG A  73      22.653  55.052  32.441  1.00 13.40           O  
ATOM    575  CB  ARG A  73      23.323  57.659  32.861  1.00 14.10           C  
ATOM    576  CG  ARG A  73      23.623  59.160  33.125  1.00 15.18           C  
ATOM    577  CD  ARG A  73      24.419  59.713  31.979  1.00 16.70           C  
ATOM    578  NE  ARG A  73      24.723  61.139  32.171  1.00 18.53           N  
ATOM    579  CZ  ARG A  73      24.142  62.161  31.559  1.00 20.40           C  
ATOM    580  NH1 ARG A  73      23.148  61.984  30.690  1.00 23.39           N1+
ATOM    581  NH2 ARG A  73      24.580  63.398  31.836  1.00 21.80           N  
ATOM    582  N   GLN A  74      21.802  54.687  34.496  1.00 11.97           N  
ATOM    583  CA  GLN A  74      21.658  53.264  34.289  1.00 11.37           C  
ATOM    584  C   GLN A  74      20.471  53.018  33.410  1.00 10.99           C  
ATOM    585  O   GLN A  74      19.521  53.814  33.391  1.00 12.69           O  
ATOM    586  CB  GLN A  74      21.489  52.558  35.639  1.00 11.59           C  
ATOM    587  CG  GLN A  74      20.146  52.799  36.350  1.00  8.15           C  
ATOM    588  CD  GLN A  74      20.230  52.500  37.829  1.00 10.98           C  
ATOM    589  NE2 GLN A  74      19.208  52.932  38.597  1.00 10.71           N  
ATOM    590  OE1 GLN A  74      21.232  51.922  38.293  1.00 11.22           O  
ATOM    591  N   THR A  75      20.498  51.862  32.737  1.00 11.49           N  
ATOM    592  CA  THR A  75      19.429  51.414  31.863  1.00 11.58           C  
ATOM    593  C   THR A  75      18.441  50.500  32.633  1.00 10.58           C  
ATOM    594  O   THR A  75      18.745  49.982  33.719  1.00 11.09           O  
ATOM    595  CB  THR A  75      20.050  50.657  30.657  1.00 11.72           C  
ATOM    596  CG2 THR A  75      21.148  51.549  29.905  1.00 11.69           C  
ATOM    597  OG1 THR A  75      20.684  49.452  31.145  1.00 11.59           O  
ATOM    598  N   LEU A  76      17.279  50.248  32.040  1.00 10.43           N  
ATOM    599  CA  LEU A  76      16.304  49.318  32.641  1.00  9.99           C  
ATOM    600  C   LEU A  76      16.916  47.944  32.638  1.00  9.50           C  
ATOM    601  O   LEU A  76      16.601  47.133  33.518  1.00  9.97           O  
ATOM    602  CB  LEU A  76      15.020  49.311  31.838  1.00 10.09           C  
ATOM    603  CG  LEU A  76      14.184  50.606  31.864  1.00  8.40           C  
ATOM    604  CD1 LEU A  76      12.944  50.386  31.027  1.00 11.42           C  
ATOM    605  CD2 LEU A  76      13.803  50.952  33.348  1.00 10.48           C  
ATOM    606  N   ILE A  77      17.750  47.655  31.613  1.00  9.75           N  
ATOM    607  CA  ILE A  77      18.434  46.345  31.576  1.00  9.97           C  
ATOM    608  C   ILE A  77      19.471  46.187  32.701  1.00 10.37           C  
ATOM    609  O   ILE A  77      19.580  45.108  33.284  1.00  9.19           O  
ATOM    610  CB  ILE A  77      19.046  46.063  30.220  1.00 10.10           C  
ATOM    611  CG1 ILE A  77      17.920  45.857  29.256  1.00 12.09           C  
ATOM    612  CG2 ILE A  77      19.872  44.758  30.276  1.00 10.96           C  
ATOM    613  CD1 ILE A  77      18.386  45.950  27.931  1.00 14.17           C  
ATOM    614  N   ASP A  78      20.205  47.258  33.014  1.00 10.96           N  
ATOM    615  CA  ASP A  78      21.176  47.314  34.124  1.00 10.62           C  
ATOM    616  C   ASP A  78      20.463  46.909  35.423  1.00  9.43           C  
ATOM    617  O   ASP A  78      20.868  45.938  36.113  1.00  8.03           O  
ATOM    618  CB  ASP A  78      21.737  48.729  34.327  1.00 12.02           C  
ATOM    619  CG  ASP A  78      22.788  49.117  33.313  1.00 14.02           C  
ATOM    620  OD1 ASP A  78      23.518  48.210  32.842  1.00 16.94           O  
ATOM    621  OD2 ASP A  78      22.898  50.338  33.013  1.00 17.63           O1-
ATOM    622  N   ILE A  79      19.331  47.568  35.679  1.00  8.42           N  
ATOM    623  CA  ILE A  79      18.619  47.353  36.950  1.00  9.10           C  
ATOM    624  C   ILE A  79      18.043  45.892  36.962  1.00  8.18           C  
ATOM    625  O   ILE A  79      18.105  45.178  37.975  1.00  9.73           O  
ATOM    626  CB  ILE A  79      17.432  48.252  37.083  1.00  7.94           C  
ATOM    627  CG1 ILE A  79      17.824  49.712  37.019  1.00 10.70           C  
ATOM    628  CG2 ILE A  79      16.731  47.906  38.373  1.00  8.43           C  
ATOM    629  CD1 ILE A  79      16.625  50.621  36.829  1.00 10.20           C  
ATOM    630  N   THR A  80      17.501  45.464  35.829  1.00  8.71           N  
ATOM    631  CA  THR A  80      16.849  44.160  35.730  0.50  7.21           C  
ATOM    632  C   THR A  80      17.858  43.048  35.999  1.00  8.97           C  
ATOM    633  O   THR A  80      17.636  42.161  36.822  1.00  9.61           O  
ATOM    634  CB  THR A  80      16.173  43.974  34.331  0.50  6.05           C  
ATOM    635  CG2 THR A  80      15.485  42.588  34.266  0.50  7.02           C  
ATOM    636  OG1 THR A  80      15.190  44.990  34.151  0.50  5.40           O  
ATOM    637  N   THR A  81      19.017  43.119  35.362  1.00  9.58           N  
ATOM    638  CA  THR A  81      19.948  41.971  35.483  1.00  9.51           C  
ATOM    639  C   THR A  81      20.707  41.991  36.827  1.00  9.79           C  
ATOM    640  O   THR A  81      20.868  40.953  37.506  1.00 10.83           O  
ATOM    641  CB  THR A  81      20.946  41.940  34.351  1.00 10.92           C  
ATOM    642  CG2 THR A  81      20.287  41.835  32.976  1.00 10.77           C  
ATOM    643  OG1 THR A  81      21.686  43.129  34.394  1.00 11.99           O  
ATOM    644  N   ARG A  82      21.154  43.187  37.241  1.00  9.52           N  
ATOM    645  CA  ARG A  82      21.868  43.329  38.525  1.00 11.14           C  
ATOM    646  C   ARG A  82      20.970  43.025  39.694  1.00  9.10           C  
ATOM    647  O   ARG A  82      21.377  42.345  40.649  1.00 11.59           O  
ATOM    648  CB  ARG A  82      22.482  44.735  38.636  1.00  8.86           C  
ATOM    649  CG  ARG A  82      23.522  45.015  37.573  1.00 11.61           C  
ATOM    650  CD  ARG A  82      23.697  46.487  37.373  1.00 18.06           C  
ATOM    651  NE  ARG A  82      24.439  47.130  38.458  1.00 23.27           N  
ATOM    652  CZ  ARG A  82      25.766  47.237  38.518  1.00 25.27           C  
ATOM    653  NH1 ARG A  82      26.542  46.679  37.590  1.00 29.89           N1+
ATOM    654  NH2 ARG A  82      26.331  47.874  39.531  1.00 24.36           N  
ATOM    655  N   GLY A  83      19.731  43.520  39.633  1.00 10.68           N  
ATOM    656  CA  GLY A  83      18.765  43.249  40.654  1.00 10.62           C  
ATOM    657  C   GLY A  83      18.403  41.773  40.717  1.00 10.09           C  
ATOM    658  O   GLY A  83      18.320  41.205  41.797  1.00 12.36           O  
ATOM    659  N   LEU A  84      18.083  41.179  39.577  1.00 10.16           N  
ATOM    660  CA  LEU A  84      17.711  39.759  39.591  1.00  9.76           C  
ATOM    661  C   LEU A  84      18.833  38.872  40.141  1.00 10.49           C  
ATOM    662  O   LEU A  84      18.590  37.953  40.937  1.00 10.16           O  
ATOM    663  CB  LEU A  84      17.334  39.311  38.167  1.00  9.75           C  
ATOM    664  CG  LEU A  84      16.919  37.838  38.051  1.00  9.12           C  
ATOM    665  CD1 LEU A  84      15.736  37.485  38.926  1.00 10.43           C  
ATOM    666  CD2 LEU A  84      16.576  37.602  36.553  1.00 10.40           C  
ATOM    667  N   GLU A  85      20.049  39.038  39.623  1.00 10.71           N  
ATOM    668  CA  GLU A  85      21.150  38.150  40.076  1.00 11.98           C  
ATOM    669  C   GLU A  85      21.387  38.312  41.577  1.00 11.66           C  
ATOM    670  O   GLU A  85      21.562  37.338  42.272  1.00 12.08           O  
ATOM    671  CB  GLU A  85      22.432  38.404  39.335  1.00 13.04           C  
ATOM    672  CG  GLU A  85      22.389  38.057  37.915  1.00 15.76           C  
ATOM    673  CD  GLU A  85      23.589  38.544  37.147  1.00 18.18           C  
ATOM    674  OE1 GLU A  85      24.249  39.522  37.581  1.00 25.87           O  
ATOM    675  OE2 GLU A  85      23.871  37.946  36.073  1.00 26.18           O1-
ATOM    676  N   GLY A  86      21.373  39.553  42.071  0.50 10.16           N  
ATOM    677  CA  GLY A  86      21.641  39.782  43.472  1.00 11.14           C  
ATOM    678  C   GLY A  86      20.539  39.293  44.396  0.50  9.92           C  
ATOM    679  O   GLY A  86      20.793  38.710  45.441  0.50  8.25           O  
ATOM    680  N   LEU A  87      19.296  39.518  43.989  1.00 10.30           N  
ATOM    681  CA  LEU A  87      18.155  39.102  44.804  1.00 10.04           C  
ATOM    682  C   LEU A  87      18.075  37.563  44.833  1.00 10.09           C  
ATOM    683  O   LEU A  87      17.709  36.995  45.835  1.00 10.10           O  
ATOM    684  CB  LEU A  87      16.844  39.723  44.303  1.00 10.63           C  
ATOM    685  CG  LEU A  87      16.737  41.236  44.619  1.00  8.77           C  
ATOM    686  CD1 LEU A  87      15.375  41.786  44.187  1.00 15.80           C  
ATOM    687  CD2 LEU A  87      16.975  41.574  46.160  1.00  8.62           C  
ATOM    688  N   ASP A  88      18.439  36.905  43.737  1.00 10.17           N  
ATOM    689  CA  ASP A  88      18.389  35.421  43.731  1.00 10.56           C  
ATOM    690  C   ASP A  88      19.352  34.907  44.794  1.00 10.15           C  
ATOM    691  O   ASP A  88      19.070  33.997  45.584  1.00 10.71           O  
ATOM    692  CB  ASP A  88      18.763  34.916  42.348  1.00 11.36           C  
ATOM    693  CG  ASP A  88      18.869  33.443  42.284  1.00 11.90           C  
ATOM    694  OD1 ASP A  88      17.840  32.790  42.543  1.00 12.79           O  
ATOM    695  OD2 ASP A  88      19.998  32.949  41.944  1.00 14.92           O1-
ATOM    696  N   LYS A  89      20.528  35.514  44.847  1.00 10.60           N  
ATOM    697  CA  LYS A  89      21.513  35.135  45.863  1.00 12.02           C  
ATOM    698  C   LYS A  89      20.968  35.358  47.275  1.00 11.00           C  
ATOM    699  O   LYS A  89      21.157  34.502  48.136  1.00 10.38           O  
ATOM    700  CB  LYS A  89      22.808  35.870  45.611  1.00 12.65           C  
ATOM    701  CG  LYS A  89      23.410  35.460  44.302  1.00 15.11           C  
ATOM    702  CD  LYS A  89      24.718  36.077  44.024  1.00 16.61           C  
ATOM    703  CE  LYS A  89      25.163  35.781  42.583  1.00 21.19           C  
ATOM    704  NZ  LYS A  89      26.639  35.938  42.372  1.00 22.73           N1+
ATOM    705  N   VAL A  90      20.330  36.529  47.503  1.00  9.48           N  
ATOM    706  CA  VAL A  90      19.826  36.871  48.868  1.00 10.51           C  
ATOM    707  C   VAL A  90      18.762  35.849  49.274  1.00 10.38           C  
ATOM    708  O   VAL A  90      18.697  35.406  50.460  1.00 10.86           O  
ATOM    709  CB  VAL A  90      19.295  38.342  48.920  1.00  9.51           C  
ATOM    710  CG1 VAL A  90      18.479  38.607  50.190  1.00 14.19           C  
ATOM    711  CG2 VAL A  90      20.477  39.328  48.864  1.00 11.40           C  
ATOM    712  N   MET A  91      17.903  35.508  48.326  1.00 10.28           N  
ATOM    713  CA  MET A  91      16.780  34.603  48.603  1.00 10.69           C  
ATOM    714  C   MET A  91      17.218  33.192  48.885  1.00 10.74           C  
ATOM    715  O   MET A  91      16.634  32.534  49.751  1.00 10.69           O  
ATOM    716  CB  MET A  91      15.736  34.643  47.487  1.00 10.19           C  
ATOM    717  CG  MET A  91      14.957  35.974  47.458  1.00  9.10           C  
ATOM    718  SD  MET A  91      13.845  36.059  46.089  1.00 11.86           S  
ATOM    719  CE  MET A  91      13.473  37.822  46.157  1.00  8.44           C  
ATOM    720  N   LYS A  92      18.278  32.764  48.209  1.00 11.02           N  
ATOM    721  CA  LYS A  92      18.872  31.425  48.443  1.00 12.67           C  
ATOM    722  C   LYS A  92      19.561  31.332  49.801  1.00 12.85           C  
ATOM    723  O   LYS A  92      19.568  30.246  50.422  1.00 15.44           O  
ATOM    724  CB  LYS A  92      19.815  31.077  47.278  1.00 11.73           C  
ATOM    725  CG  LYS A  92      19.091  30.532  46.083  1.00 13.19           C  
ATOM    726  CD  LYS A  92      19.999  30.294  44.903  1.00 13.21           C  
ATOM    727  CE  LYS A  92      19.320  29.524  43.824  1.00 13.63           C  
ATOM    728  NZ  LYS A  92      18.155  30.217  43.146  1.00 11.70           N1+
ATOM    729  N   GLU A  93      20.095  32.466  50.294  1.00 14.17           N  
ATOM    730  CA  GLU A  93      20.757  32.582  51.597  1.00 14.45           C  
ATOM    731  C   GLU A  93      19.775  32.658  52.771  1.00 13.95           C  
ATOM    732  O   GLU A  93      19.920  31.915  53.768  1.00 15.63           O  
ATOM    733  CB  GLU A  93      21.646  33.829  51.639  1.00 13.88           C  
ATOM    734  CG  GLU A  93      22.534  33.872  52.827  1.00 17.48           C  
ATOM    735  CD  GLU A  93      23.468  35.090  52.880  1.00 20.33           C  
ATOM    736  OE1 GLU A  93      23.691  35.530  54.018  1.00 28.51           O  
ATOM    737  OE2 GLU A  93      23.968  35.581  51.840  1.00 27.83           O1-
ATOM    738  N   ALA A  94      18.773  33.526  52.630  1.00 12.82           N  
ATOM    739  CA  ALA A  94      17.840  33.800  53.739  1.00 12.88           C  
ATOM    740  C   ALA A  94      16.600  32.943  53.775  1.00 11.73           C  
ATOM    741  O   ALA A  94      16.008  32.802  54.865  1.00 10.83           O  
ATOM    742  CB  ALA A  94      17.441  35.206  53.729  1.00 12.21           C  
ATOM    743  N   LYS A  95      16.203  32.399  52.613  1.00 12.55           N  
ATOM    744  CA  LYS A  95      15.071  31.500  52.475  1.00 13.60           C  
ATOM    745  C   LYS A  95      13.790  32.022  53.188  1.00 12.58           C  
ATOM    746  O   LYS A  95      13.254  31.341  54.081  1.00 11.84           O  
ATOM    747  CB  LYS A  95      15.484  30.094  52.999  1.00 13.92           C  
ATOM    748  CG  LYS A  95      16.611  29.466  52.111  1.00 16.52           C  
ATOM    749  CD  LYS A  95      17.243  28.274  52.690  1.00 17.59           C  
ATOM    750  CE  LYS A  95      18.129  27.604  51.643  1.00 20.42           C  
ATOM    751  NZ  LYS A  95      18.848  26.392  52.210  1.00 23.04           N1+
ATOM    752  N   PRO A  96      13.305  33.243  52.801  1.00 11.95           N  
ATOM    753  CA  PRO A  96      12.142  33.807  53.436  1.00 11.40           C  
ATOM    754  C   PRO A  96      10.892  33.005  53.073  1.00 11.28           C  
ATOM    755  O   PRO A  96      10.833  32.375  51.996  1.00 11.35           O  
ATOM    756  CB  PRO A  96      12.051  35.256  52.845  1.00 12.42           C  
ATOM    757  CG  PRO A  96      12.692  35.140  51.500  1.00 10.34           C  
ATOM    758  CD  PRO A  96      13.834  34.124  51.730  1.00 12.81           C  
ATOM    759  N   ASP A  97       9.895  33.048  53.965  1.00 10.23           N  
ATOM    760  CA  ASP A  97       8.598  32.459  53.708  1.00 10.21           C  
ATOM    761  C   ASP A  97       7.686  33.287  52.787  1.00  9.34           C  
ATOM    762  O   ASP A  97       6.789  32.717  52.151  1.00  9.85           O  
ATOM    763  CB  ASP A  97       7.904  32.135  55.036  1.00 10.45           C  
ATOM    764  CG  ASP A  97       8.747  31.241  55.911  1.00 12.06           C  
ATOM    765  OD1 ASP A  97       9.120  30.148  55.426  1.00 15.12           O  
ATOM    766  OD2 ASP A  97       9.070  31.626  57.049  1.00 11.05           O1-
ATOM    767  N   ILE A  98       7.914  34.606  52.732  1.00  8.85           N  
ATOM    768  CA  ILE A  98       7.199  35.475  51.817  1.00  9.17           C  
ATOM    769  C   ILE A  98       8.044  36.680  51.517  1.00  8.34           C  
ATOM    770  O   ILE A  98       8.767  37.137  52.388  1.00  8.87           O  
ATOM    771  CB  ILE A  98       5.809  35.873  52.374  1.00  8.78           C  
ATOM    772  CG1 ILE A  98       5.023  36.696  51.363  1.00 11.10           C  
ATOM    773  CG2 ILE A  98       5.922  36.563  53.721  1.00  9.40           C  
ATOM    774  CD1 ILE A  98       3.526  36.820  51.658  1.00  9.61           C  
ATOM    775  N   VAL A  99       7.977  37.140  50.265  1.00  7.43           N  
ATOM    776  CA  VAL A  99       8.596  38.381  49.838  1.00  7.90           C  
ATOM    777  C   VAL A  99       7.535  39.407  49.604  1.00  7.20           C  
ATOM    778  O   VAL A  99       6.518  39.166  48.926  1.00  8.05           O  
ATOM    779  CB  VAL A  99       9.424  38.152  48.563  1.00  8.52           C  
ATOM    780  CG1 VAL A  99       9.779  39.478  47.835  1.00 10.53           C  
ATOM    781  CG2 VAL A  99      10.673  37.240  48.889  1.00  7.62           C  
ATOM    782  N   LEU A 100       7.761  40.605  50.170  1.00  7.66           N  
ATOM    783  CA  LEU A 100       6.826  41.701  50.025  1.00  7.71           C  
ATOM    784  C   LEU A 100       7.525  42.723  49.113  1.00  8.10           C  
ATOM    785  O   LEU A 100       8.710  43.073  49.335  1.00  8.22           O  
ATOM    786  CB  LEU A 100       6.424  42.313  51.362  1.00  7.63           C  
ATOM    787  CG  LEU A 100       5.860  41.419  52.442  1.00  8.36           C  
ATOM    788  CD1 LEU A 100       5.593  42.303  53.712  1.00 10.62           C  
ATOM    789  CD2 LEU A 100       4.596  40.690  52.015  1.00  9.09           C  
ATOM    790  N   VAL A 101       6.820  43.098  48.042  1.00  9.14           N  
ATOM    791  CA  VAL A 101       7.300  44.097  47.046  1.00  8.31           C  
ATOM    792  C   VAL A 101       6.326  45.270  46.969  1.00  8.26           C  
ATOM    793  O   VAL A 101       5.143  45.182  47.425  1.00  8.18           O  
ATOM    794  CB  VAL A 101       7.464  43.480  45.656  1.00  8.87           C  
ATOM    795  CG1 VAL A 101       8.524  42.332  45.736  1.00  8.44           C  
ATOM    796  CG2 VAL A 101       6.116  42.985  45.101  1.00  5.22           C  
ATOM    797  N   HIS A 102       6.808  46.399  46.482  1.00  8.62           N  
ATOM    798  CA  HIS A 102       5.952  47.583  46.523  1.00  7.51           C  
ATOM    799  C   HIS A 102       5.747  48.197  45.161  1.00  8.67           C  
ATOM    800  O   HIS A 102       6.732  48.583  44.515  1.00  9.63           O  
ATOM    801  CB  HIS A 102       6.524  48.694  47.409  1.00  9.48           C  
ATOM    802  CG  HIS A 102       5.646  49.901  47.412  1.00 10.21           C  
ATOM    803  CD2 HIS A 102       4.569  50.208  48.168  1.00 11.82           C  
ATOM    804  ND1 HIS A 102       5.721  50.871  46.448  1.00 10.89           N  
ATOM    805  CE1 HIS A 102       4.780  51.769  46.651  1.00 11.06           C  
ATOM    806  NE2 HIS A 102       4.073  51.403  47.705  1.00 11.23           N  
ATOM    807  N   GLY A 103       4.497  48.400  44.797  1.00  8.51           N  
ATOM    808  CA  GLY A 103       4.138  49.324  43.716  1.00  7.43           C  
ATOM    809  C   GLY A 103       4.573  48.920  42.329  1.00  8.22           C  
ATOM    810  O   GLY A 103       4.199  47.877  41.817  1.00  8.10           O  
ATOM    811  N   ASP A 104       5.470  49.711  41.744  1.00  8.25           N  
ATOM    812  CA  ASP A 104       5.687  49.598  40.285  1.00  8.00           C  
ATOM    813  C   ASP A 104       7.048  49.967  39.712  1.00  8.18           C  
ATOM    814  O   ASP A 104       7.121  50.387  38.545  1.00  8.03           O  
ATOM    815  CB  ASP A 104       4.566  50.360  39.571  1.00  8.41           C  
ATOM    816  CG  ASP A 104       4.451  51.807  40.017  1.00  8.83           C  
ATOM    817  OD1 ASP A 104       5.512  52.387  40.310  1.00  9.83           O  
ATOM    818  OD2 ASP A 104       3.282  52.363  40.041  1.00 10.55           O1-
ATOM    819  N   THR A 105       8.109  49.875  40.529  1.00  7.04           N  
ATOM    820  CA  THR A 105       9.473  50.188  40.050  1.00  7.41           C  
ATOM    821  C   THR A 105       9.974  48.920  39.339  1.00  7.42           C  
ATOM    822  O   THR A 105       9.379  47.823  39.429  1.00  8.48           O  
ATOM    823  CB  THR A 105      10.481  50.525  41.202  1.00  7.32           C  
ATOM    824  CG2 THR A 105      10.035  51.650  42.138  1.00  6.35           C  
ATOM    825  OG1 THR A 105      10.745  49.347  42.004  1.00  9.46           O  
ATOM    826  N   THR A 106      11.098  49.033  38.657  1.00  8.23           N  
ATOM    827  CA  THR A 106      11.773  47.851  38.106  1.00  7.96           C  
ATOM    828  C   THR A 106      12.260  46.916  39.223  1.00  8.08           C  
ATOM    829  O   THR A 106      12.216  45.676  39.070  1.00  9.45           O  
ATOM    830  CB  THR A 106      12.895  48.254  37.122  1.00  8.65           C  
ATOM    831  CG2 THR A 106      13.536  47.054  36.525  1.00  8.25           C  
ATOM    832  OG1 THR A 106      12.356  49.048  36.098  1.00  7.39           O  
ATOM    833  N   THR A 107      12.657  47.476  40.374  1.00  8.74           N  
ATOM    834  CA  THR A 107      12.923  46.654  41.567  1.00  8.30           C  
ATOM    835  C   THR A 107      11.731  45.751  41.969  1.00  7.45           C  
ATOM    836  O   THR A 107      11.941  44.538  42.191  1.00  7.99           O  
ATOM    837  CB  THR A 107      13.479  47.524  42.733  1.00  7.29           C  
ATOM    838  CG2 THR A 107      13.510  46.767  44.090  1.00  9.56           C  
ATOM    839  OG1 THR A 107      14.808  47.933  42.428  1.00  7.36           O  
ATOM    840  N   THR A 108      10.519  46.302  41.989  1.00  7.58           N  
ATOM    841  CA  THR A 108       9.289  45.593  42.281  1.00  8.01           C  
ATOM    842  C   THR A 108       9.157  44.338  41.387  1.00  7.72           C  
ATOM    843  O   THR A 108       8.960  43.220  41.864  1.00  7.81           O  
ATOM    844  CB  THR A 108       8.048  46.476  42.040  1.00  7.75           C  
ATOM    845  CG2 THR A 108       6.735  45.774  42.582  1.00  8.58           C  
ATOM    846  OG1 THR A 108       8.223  47.781  42.646  1.00  8.21           O  
ATOM    847  N   PHE A 109       9.338  44.546  40.086  1.00  7.20           N  
ATOM    848  CA  PHE A 109       9.240  43.497  39.086  1.00  7.77           C  
ATOM    849  C   PHE A 109      10.308  42.461  39.303  1.00  7.14           C  
ATOM    850  O   PHE A 109       9.978  41.269  39.349  1.00  7.60           O  
ATOM    851  CB  PHE A 109       9.293  44.111  37.676  1.00  7.59           C  
ATOM    852  CG  PHE A 109       9.692  43.159  36.579  1.00  8.67           C  
ATOM    853  CD1 PHE A 109       9.025  41.975  36.394  1.00 11.98           C  
ATOM    854  CD2 PHE A 109      10.732  43.462  35.741  1.00  9.37           C  
ATOM    855  CE1 PHE A 109       9.391  41.098  35.340  1.00  9.26           C  
ATOM    856  CE2 PHE A 109      11.087  42.606  34.693  1.00  9.76           C  
ATOM    857  CZ  PHE A 109      10.425  41.414  34.534  1.00  9.13           C  
ATOM    858  N   ILE A 110      11.585  42.832  39.316  1.00  7.44           N  
ATOM    859  CA  ILE A 110      12.620  41.772  39.461  0.50  8.14           C  
ATOM    860  C   ILE A 110      12.671  41.123  40.844  1.00  8.93           C  
ATOM    861  O   ILE A 110      13.063  39.947  40.980  1.00  8.34           O  
ATOM    862  CB  ILE A 110      14.025  42.176  38.939  0.50  9.84           C  
ATOM    863  CG1 ILE A 110      14.547  43.472  39.556  0.50  8.39           C  
ATOM    864  CG2 ILE A 110      13.974  42.279  37.443  0.50 12.13           C  
ATOM    865  CD1 ILE A 110      15.030  43.371  40.891  1.00 12.78           C  
ATOM    866  N   ALA A 111      12.165  41.814  41.871  1.00  9.28           N  
ATOM    867  CA  ALA A 111      12.001  41.200  43.212  1.00  8.89           C  
ATOM    868  C   ALA A 111      10.931  40.068  43.155  1.00 10.00           C  
ATOM    869  O   ALA A 111      11.149  38.885  43.582  1.00  9.45           O  
ATOM    870  CB  ALA A 111      11.678  42.280  44.280  1.00  9.57           C  
ATOM    871  N   SER A 112       9.818  40.394  42.531  1.00 10.02           N  
ATOM    872  CA  SER A 112       8.778  39.393  42.259  0.50  8.60           C  
ATOM    873  C   SER A 112       9.277  38.209  41.419  1.00  8.92           C  
ATOM    874  O   SER A 112       9.061  37.058  41.780  1.00  6.74           O  
ATOM    875  CB  SER A 112       7.588  40.064  41.601  0.50  8.87           C  
ATOM    876  OG  SER A 112       7.060  41.064  42.457  0.50  8.62           O  
ATOM    877  N   LEU A 113       9.983  38.512  40.324  1.00  9.07           N  
ATOM    878  CA  LEU A 113      10.584  37.479  39.468  1.00  9.00           C  
ATOM    879  C   LEU A 113      11.563  36.536  40.256  1.00  8.60           C  
ATOM    880  O   LEU A 113      11.500  35.334  40.158  1.00  8.14           O  
ATOM    881  CB  LEU A 113      11.277  38.105  38.281  1.00  8.37           C  
ATOM    882  CG  LEU A 113      11.548  37.184  37.090  1.00  9.05           C  
ATOM    883  CD1 LEU A 113      10.247  36.645  36.511  1.00 10.80           C  
ATOM    884  CD2 LEU A 113      12.464  37.861  36.050  1.00 10.27           C  
ATOM    885  N   ALA A 114      12.458  37.129  41.026  1.00  8.15           N  
ATOM    886  CA  ALA A 114      13.422  36.370  41.800  1.00  9.37           C  
ATOM    887  C   ALA A 114      12.675  35.445  42.797  1.00  9.36           C  
ATOM    888  O   ALA A 114      13.032  34.252  42.932  1.00  9.58           O  
ATOM    889  CB  ALA A 114      14.387  37.334  42.523  1.00  9.83           C  
ATOM    890  N   ALA A 115      11.652  35.988  43.487  1.00 10.03           N  
ATOM    891  CA  ALA A 115      10.835  35.200  44.439  1.00  8.74           C  
ATOM    892  C   ALA A 115      10.256  33.997  43.674  1.00  8.46           C  
ATOM    893  O   ALA A 115      10.481  32.872  44.095  1.00  9.20           O  
ATOM    894  CB  ALA A 115       9.711  36.056  45.051  1.00  8.80           C  
ATOM    895  N   PHE A 116       9.692  34.235  42.495  1.00  8.63           N  
ATOM    896  CA  PHE A 116       9.006  33.187  41.634  1.00  8.80           C  
ATOM    897  C   PHE A 116       9.996  32.143  41.197  1.00  7.17           C  
ATOM    898  O   PHE A 116       9.723  30.945  41.324  1.00  8.09           O  
ATOM    899  CB  PHE A 116       8.305  33.830  40.423  1.00  9.65           C  
ATOM    900  CG  PHE A 116       7.762  32.835  39.453  1.00  8.30           C  
ATOM    901  CD1 PHE A 116       6.742  32.005  39.828  1.00  9.67           C  
ATOM    902  CD2 PHE A 116       8.384  32.614  38.229  1.00  9.83           C  
ATOM    903  CE1 PHE A 116       6.267  31.033  38.966  1.00 10.11           C  
ATOM    904  CE2 PHE A 116       7.940  31.650  37.376  1.00 10.47           C  
ATOM    905  CZ  PHE A 116       6.869  30.838  37.755  1.00  9.86           C  
ATOM    906  N   TYR A 117      11.208  32.594  40.823  1.00  8.27           N  
ATOM    907  CA  TYR A 117      12.328  31.731  40.501  1.00  7.92           C  
ATOM    908  C   TYR A 117      12.882  30.877  41.663  1.00  7.81           C  
ATOM    909  O   TYR A 117      13.652  29.953  41.410  1.00  9.11           O  
ATOM    910  CB  TYR A 117      13.480  32.516  39.847  1.00  8.14           C  
ATOM    911  CG  TYR A 117      13.261  32.947  38.399  1.00  7.56           C  
ATOM    912  CD1 TYR A 117      12.169  32.535  37.663  1.00  9.62           C  
ATOM    913  CD2 TYR A 117      14.193  33.733  37.761  1.00  9.71           C  
ATOM    914  CE1 TYR A 117      12.031  32.889  36.302  1.00 11.39           C  
ATOM    915  CE2 TYR A 117      14.033  34.117  36.446  1.00  8.64           C  
ATOM    916  CZ  TYR A 117      12.956  33.694  35.726  1.00  9.04           C  
ATOM    917  OH  TYR A 117      12.799  34.075  34.399  1.00 11.38           O  
ATOM    918  N   ASN A 118      12.437  31.154  42.888  1.00  8.34           N  
ATOM    919  CA  ASN A 118      12.782  30.403  44.090  1.00  9.13           C  
ATOM    920  C   ASN A 118      11.521  29.766  44.739  1.00  9.46           C  
ATOM    921  O   ASN A 118      11.589  29.226  45.823  1.00 10.26           O  
ATOM    922  CB  ASN A 118      13.534  31.325  45.046  1.00  9.81           C  
ATOM    923  CG  ASN A 118      14.959  31.543  44.613  1.00 10.49           C  
ATOM    924  ND2 ASN A 118      15.228  32.711  44.074  1.00 10.66           N  
ATOM    925  OD1 ASN A 118      15.825  30.688  44.834  1.00 12.42           O  
ATOM    926  N   GLN A 119      10.404  29.854  44.042  1.00  9.40           N  
ATOM    927  CA  GLN A 119       9.082  29.391  44.506  1.00 10.01           C  
ATOM    928  C   GLN A 119       8.768  29.926  45.870  1.00  8.52           C  
ATOM    929  O   GLN A 119       8.291  29.189  46.714  1.00 10.62           O  
ATOM    930  CB  GLN A 119       9.018  27.854  44.478  1.00 10.15           C  
ATOM    931  CG  GLN A 119       9.231  27.329  43.053  1.00 13.35           C  
ATOM    932  CD  GLN A 119       8.854  25.881  42.834  1.00 14.71           C  
ATOM    933  NE2 GLN A 119       8.779  25.468  41.555  1.00 18.87           N  
ATOM    934  OE1 GLN A 119       8.698  25.117  43.788  1.00 22.35           O  
ATOM    935  N   ILE A 120       8.958  31.241  46.070  1.00 10.04           N  
ATOM    936  CA  ILE A 120       8.625  31.974  47.313  1.00  9.41           C  
ATOM    937  C   ILE A 120       7.392  32.858  47.060  1.00  9.00           C  
ATOM    938  O   ILE A 120       7.346  33.576  46.068  1.00 10.33           O  
ATOM    939  CB  ILE A 120       9.814  32.854  47.803  1.00  9.32           C  
ATOM    940  CG1 ILE A 120      11.131  32.012  47.976  1.00  9.10           C  
ATOM    941  CG2 ILE A 120       9.453  33.588  49.129  1.00  8.89           C  
ATOM    942  CD1 ILE A 120      12.367  32.829  48.136  1.00 12.58           C  
ATOM    943  N   PRO A 121       6.375  32.788  47.916  1.00  8.84           N  
ATOM    944  CA  PRO A 121       5.177  33.615  47.714  1.00  8.58           C  
ATOM    945  C   PRO A 121       5.476  35.082  47.742  1.00  7.20           C  
ATOM    946  O   PRO A 121       6.374  35.508  48.456  1.00  9.13           O  
ATOM    947  CB  PRO A 121       4.281  33.244  48.899  1.00  8.61           C  
ATOM    948  CG  PRO A 121       4.819  31.994  49.393  1.00 10.31           C  
ATOM    949  CD  PRO A 121       6.236  31.944  49.120  1.00  8.90           C  
ATOM    950  N   VAL A 122       4.678  35.853  46.997  1.00  7.97           N  
ATOM    951  CA  VAL A 122       4.872  37.299  46.858  1.00  8.32           C  
ATOM    952  C   VAL A 122       3.605  38.044  47.259  1.00  8.32           C  
ATOM    953  O   VAL A 122       2.478  37.693  46.848  1.00  8.50           O  
ATOM    954  CB  VAL A 122       5.242  37.628  45.385  1.00  7.25           C  
ATOM    955  CG1 VAL A 122       5.257  39.160  45.086  1.00  7.76           C  
ATOM    956  CG2 VAL A 122       6.563  36.959  45.043  1.00  8.34           C  
ATOM    957  N   GLY A 123       3.798  39.054  48.108  1.00  9.07           N  
ATOM    958  CA  GLY A 123       2.740  39.939  48.518  1.00  9.04           C  
ATOM    959  C   GLY A 123       3.051  41.297  47.920  1.00  8.77           C  
ATOM    960  O   GLY A 123       4.157  41.838  48.124  1.00  9.19           O  
ATOM    961  N   HIS A 124       2.067  41.834  47.207  1.00  8.04           N  
ATOM    962  CA  HIS A 124       2.200  43.095  46.440  1.00  8.74           C  
ATOM    963  C   HIS A 124       1.519  44.236  47.180  1.00  8.77           C  
ATOM    964  O   HIS A 124       0.286  44.338  47.185  1.00  9.65           O  
ATOM    965  CB  HIS A 124       1.579  42.938  45.042  1.00  8.93           C  
ATOM    966  CG  HIS A 124       1.926  44.062  44.106  1.00  7.66           C  
ATOM    967  CD2 HIS A 124       2.790  45.105  44.254  1.00  7.51           C  
ATOM    968  ND1 HIS A 124       1.284  44.275  42.905  1.00  9.99           N  
ATOM    969  CE1 HIS A 124       1.739  45.382  42.351  1.00  7.53           C  
ATOM    970  NE2 HIS A 124       2.689  45.881  43.123  1.00  8.48           N  
ATOM    971  N   VAL A 125       2.331  45.061  47.819  1.00  8.60           N  
ATOM    972  CA  VAL A 125       1.871  46.233  48.540  1.00  9.43           C  
ATOM    973  C   VAL A 125       1.658  47.305  47.481  1.00  9.59           C  
ATOM    974  O   VAL A 125       2.551  47.556  46.667  1.00 10.27           O  
ATOM    975  CB  VAL A 125       2.907  46.760  49.592  1.00  9.28           C  
ATOM    976  CG1 VAL A 125       2.311  47.906  50.419  1.00 10.40           C  
ATOM    977  CG2 VAL A 125       3.380  45.631  50.492  1.00  9.38           C  
ATOM    978  N   GLU A 126       0.475  47.924  47.518  1.00  9.94           N  
ATOM    979  CA  GLU A 126       0.010  48.933  46.519  1.00 10.20           C  
ATOM    980  C   GLU A 126      -0.332  48.232  45.212  1.00  9.76           C  
ATOM    981  O   GLU A 126       0.240  48.490  44.168  1.00 12.33           O  
ATOM    982  CB  GLU A 126       1.027  50.085  46.271  1.00  9.49           C  
ATOM    983  CG  GLU A 126       0.369  51.344  45.677  1.00  9.46           C  
ATOM    984  CD  GLU A 126       1.352  52.351  45.247  1.00 11.06           C  
ATOM    985  OE1 GLU A 126       1.459  53.314  46.010  1.00 14.12           O  
ATOM    986  OE2 GLU A 126       2.013  52.192  44.172  1.00  9.96           O1-
ATOM    987  N   ALA A 127      -1.306  47.348  45.278  1.00  9.21           N  
ATOM    988  CA  ALA A 127      -1.616  46.454  44.170  1.00  9.55           C  
ATOM    989  C   ALA A 127      -2.757  46.955  43.312  1.00  9.11           C  
ATOM    990  O   ALA A 127      -3.765  47.401  43.855  1.00  8.72           O  
ATOM    991  CB  ALA A 127      -1.917  45.010  44.755  1.00  9.25           C  
ATOM    992  N   GLY A 128      -2.629  46.907  41.967  1.00  9.16           N  
ATOM    993  CA  GLY A 128      -3.782  47.130  41.101  1.00  9.35           C  
ATOM    994  C   GLY A 128      -4.005  48.490  40.479  1.00  8.66           C  
ATOM    995  O   GLY A 128      -5.064  48.751  39.885  1.00  8.89           O  
ATOM    996  N   LEU A 129      -3.034  49.374  40.614  1.00  9.49           N  
ATOM    997  CA  LEU A 129      -3.139  50.706  39.990  1.00  9.38           C  
ATOM    998  C   LEU A 129      -3.008  50.521  38.488  1.00  8.60           C  
ATOM    999  O   LEU A 129      -2.133  49.763  38.007  1.00  9.52           O  
ATOM   1000  CB  LEU A 129      -2.071  51.682  40.511  1.00  9.49           C  
ATOM   1001  CG  LEU A 129      -2.348  52.279  41.879  1.00 11.57           C  
ATOM   1002  CD1 LEU A 129      -2.594  51.274  43.010  1.00 15.47           C  
ATOM   1003  CD2 LEU A 129      -1.198  53.285  42.181  1.00 11.90           C  
ATOM   1004  N   ARG A 130      -3.828  51.231  37.745  1.00  8.25           N  
ATOM   1005  CA  ARG A 130      -3.768  51.151  36.273  1.00  9.06           C  
ATOM   1006  C   ARG A 130      -4.026  52.460  35.559  1.00  8.49           C  
ATOM   1007  O   ARG A 130      -4.947  53.183  35.926  1.00  8.67           O  
ATOM   1008  CB  ARG A 130      -4.810  50.134  35.740  1.00  8.15           C  
ATOM   1009  CG  ARG A 130      -4.734  48.721  36.244  1.00  8.72           C  
ATOM   1010  CD  ARG A 130      -3.567  47.927  35.673  1.00  9.65           C  
ATOM   1011  NE  ARG A 130      -3.576  46.551  36.120  1.00  9.38           N  
ATOM   1012  CZ  ARG A 130      -2.924  46.121  37.197  1.00 10.03           C  
ATOM   1013  NH1 ARG A 130      -2.121  46.933  37.883  1.00  8.11           N1+
ATOM   1014  NH2 ARG A 130      -2.935  44.842  37.483  1.00  9.25           N  
ATOM   1015  N   THR A 131      -3.271  52.675  34.468  1.00  9.79           N  
ATOM   1016  CA  THR A 131      -3.638  53.597  33.376  1.00 11.08           C  
ATOM   1017  C   THR A 131      -4.040  52.869  32.061  1.00 10.81           C  
ATOM   1018  O   THR A 131      -4.490  53.516  31.142  1.00 10.36           O  
ATOM   1019  CB  THR A 131      -2.466  54.560  32.972  1.00 11.14           C  
ATOM   1020  CG2 THR A 131      -2.017  55.408  34.178  1.00 12.71           C  
ATOM   1021  OG1 THR A 131      -1.365  53.808  32.411  1.00  9.39           O  
ATOM   1022  N   TRP A 132      -3.791  51.559  31.953  1.00 11.65           N  
ATOM   1023  CA  TRP A 132      -4.034  50.776  30.766  1.00 12.16           C  
ATOM   1024  C   TRP A 132      -3.250  51.257  29.532  1.00 12.53           C  
ATOM   1025  O   TRP A 132      -3.581  50.906  28.385  1.00 14.55           O  
ATOM   1026  CB  TRP A 132      -5.561  50.702  30.522  1.00 13.90           C  
ATOM   1027  CG  TRP A 132      -6.223  49.999  31.649  1.00 13.73           C  
ATOM   1028  CD1 TRP A 132      -6.154  48.610  31.926  1.00 14.41           C  
ATOM   1029  CD2 TRP A 132      -6.975  50.559  32.698  1.00 14.96           C  
ATOM   1030  CE2 TRP A 132      -7.344  49.487  33.560  1.00 14.96           C  
ATOM   1031  CE3 TRP A 132      -7.370  51.854  33.027  1.00 15.78           C  
ATOM   1032  NE1 TRP A 132      -6.826  48.326  33.041  1.00 15.44           N  
ATOM   1033  CZ2 TRP A 132      -8.095  49.685  34.710  1.00 15.82           C  
ATOM   1034  CZ3 TRP A 132      -8.102  52.042  34.184  1.00 15.53           C  
ATOM   1035  CH2 TRP A 132      -8.486  50.967  34.983  1.00 15.62           C  
ATOM   1036  N   ASP A 133      -2.213  52.055  29.768  1.00 11.62           N  
ATOM   1037  CA  ASP A 133      -1.349  52.556  28.702  1.00 11.85           C  
ATOM   1038  C   ASP A 133       0.069  52.137  29.036  1.00 10.97           C  
ATOM   1039  O   ASP A 133       0.652  52.664  29.962  1.00 10.08           O  
ATOM   1040  CB  ASP A 133      -1.402  54.085  28.628  1.00 12.28           C  
ATOM   1041  CG  ASP A 133      -0.717  54.614  27.419  1.00 13.57           C  
ATOM   1042  OD1 ASP A 133       0.247  53.960  26.962  1.00 14.14           O  
ATOM   1043  OD2 ASP A 133      -1.123  55.710  26.952  1.00 18.02           O1-
ATOM   1044  N   LYS A 134       0.601  51.153  28.317  1.00 12.45           N  
ATOM   1045  CA  LYS A 134       1.931  50.625  28.657  1.00 12.23           C  
ATOM   1046  C   LYS A 134       3.094  51.564  28.351  1.00 11.32           C  
ATOM   1047  O   LYS A 134       4.228  51.245  28.671  1.00 10.69           O  
ATOM   1048  CB  LYS A 134       2.170  49.271  28.006  1.00 12.68           C  
ATOM   1049  CG  LYS A 134       2.359  49.237  26.507  1.00 13.40           C  
ATOM   1050  CD  LYS A 134       2.791  47.804  26.120  1.00 11.46           C  
ATOM   1051  CE  LYS A 134       2.909  47.612  24.618  1.00 15.94           C  
ATOM   1052  NZ  LYS A 134       3.577  46.327  24.276  1.00 13.40           N1+
ATOM   1053  N   TYR A 135       2.815  52.707  27.705  1.00 11.84           N  
ATOM   1054  CA  TYR A 135       3.823  53.746  27.512  1.00 11.33           C  
ATOM   1055  C   TYR A 135       3.585  55.035  28.337  1.00 11.34           C  
ATOM   1056  O   TYR A 135       4.289  56.042  28.177  1.00 11.29           O  
ATOM   1057  CB  TYR A 135       3.998  54.021  26.017  1.00 12.56           C  
ATOM   1058  CG  TYR A 135       4.393  52.779  25.226  1.00 10.48           C  
ATOM   1059  CD1 TYR A 135       5.500  51.996  25.624  1.00 14.32           C  
ATOM   1060  CD2 TYR A 135       3.639  52.363  24.132  1.00 11.93           C  
ATOM   1061  CE1 TYR A 135       5.859  50.834  24.918  1.00 11.86           C  
ATOM   1062  CE2 TYR A 135       4.008  51.245  23.381  1.00 14.30           C  
ATOM   1063  CZ  TYR A 135       5.118  50.476  23.793  1.00 13.05           C  
ATOM   1064  OH  TYR A 135       5.429  49.378  23.048  1.00 13.50           O  
ATOM   1065  N   SER A 136       2.646  54.980  29.276  1.00 11.70           N  
ATOM   1066  CA  SER A 136       2.350  56.096  30.153  1.00 11.39           C  
ATOM   1067  C   SER A 136       1.595  55.649  31.454  1.00 10.48           C  
ATOM   1068  O   SER A 136       0.355  55.511  31.456  1.00  9.05           O  
ATOM   1069  CB  SER A 136       1.521  57.168  29.436  1.00 12.02           C  
ATOM   1070  OG  SER A 136       1.295  58.242  30.326  1.00 14.39           O  
ATOM   1071  N   PRO A 137       2.341  55.438  32.552  1.00 10.87           N  
ATOM   1072  CA  PRO A 137       3.789  55.634  32.790  1.00  9.33           C  
ATOM   1073  C   PRO A 137       4.573  54.479  32.253  1.00  9.93           C  
ATOM   1074  O   PRO A 137       4.065  53.361  32.300  1.00  9.98           O  
ATOM   1075  CB  PRO A 137       3.922  55.671  34.319  1.00  9.44           C  
ATOM   1076  CG  PRO A 137       2.700  54.967  34.776  1.00 10.25           C  
ATOM   1077  CD  PRO A 137       1.650  55.026  33.772  1.00  9.39           C  
ATOM   1078  N   TYR A 138       5.764  54.797  31.735  1.00  9.87           N  
ATOM   1079  CA  TYR A 138       6.720  53.843  31.240  1.00  9.25           C  
ATOM   1080  C   TYR A 138       7.976  53.868  32.076  1.00  9.12           C  
ATOM   1081  O   TYR A 138       8.590  54.987  32.232  1.00 10.33           O  
ATOM   1082  CB  TYR A 138       7.091  54.191  29.821  1.00  9.47           C  
ATOM   1083  CG  TYR A 138       8.091  53.276  29.162  1.00  9.92           C  
ATOM   1084  CD1 TYR A 138       7.676  52.100  28.532  1.00 11.04           C  
ATOM   1085  CD2 TYR A 138       9.469  53.599  29.155  1.00  9.51           C  
ATOM   1086  CE1 TYR A 138       8.630  51.231  27.932  1.00  9.81           C  
ATOM   1087  CE2 TYR A 138      10.376  52.791  28.557  1.00  9.62           C  
ATOM   1088  CZ  TYR A 138       9.944  51.623  27.903  1.00  9.98           C  
ATOM   1089  OH  TYR A 138      10.860  50.827  27.301  1.00 10.90           O  
ATOM   1090  N   PRO A 139       8.401  52.681  32.558  1.00  8.80           N  
ATOM   1091  CA  PRO A 139       7.808  51.266  32.429  1.00  7.35           C  
ATOM   1092  C   PRO A 139       6.887  50.781  33.614  1.00  6.52           C  
ATOM   1093  O   PRO A 139       6.543  49.559  33.731  1.00  7.87           O  
ATOM   1094  CB  PRO A 139       9.059  50.400  32.503  1.00  8.17           C  
ATOM   1095  CG  PRO A 139       9.893  51.098  33.523  1.00  9.65           C  
ATOM   1096  CD  PRO A 139       9.670  52.620  33.309  1.00  8.66           C  
ATOM   1097  N   GLU A 140       6.410  51.741  34.402  1.00  7.31           N  
ATOM   1098  CA  GLU A 140       5.695  51.447  35.669  1.00  6.61           C  
ATOM   1099  C   GLU A 140       4.381  50.758  35.438  1.00  7.56           C  
ATOM   1100  O   GLU A 140       4.039  49.891  36.198  1.00  8.05           O  
ATOM   1101  CB  GLU A 140       5.496  52.716  36.509  1.00  7.38           C  
ATOM   1102  CG  GLU A 140       6.794  53.337  37.050  1.00  8.63           C  
ATOM   1103  CD  GLU A 140       7.502  54.343  36.111  1.00  9.05           C  
ATOM   1104  OE1 GLU A 140       7.134  54.414  34.921  1.00  8.60           O  
ATOM   1105  OE2 GLU A 140       8.481  54.987  36.587  1.00 10.23           O1-
ATOM   1106  N   GLU A 141       3.625  51.123  34.405  1.00  7.23           N  
ATOM   1107  CA  GLU A 141       2.365  50.404  34.152  1.00  7.51           C  
ATOM   1108  C   GLU A 141       2.622  48.905  33.899  1.00  7.96           C  
ATOM   1109  O   GLU A 141       1.941  48.038  34.469  1.00  7.82           O  
ATOM   1110  CB  GLU A 141       1.620  51.003  32.972  1.00  7.49           C  
ATOM   1111  CG  GLU A 141       0.388  50.307  32.587  1.00  7.46           C  
ATOM   1112  CD  GLU A 141      -0.853  50.459  33.490  1.00 10.63           C  
ATOM   1113  OE1 GLU A 141      -0.827  51.199  34.464  1.00 11.28           O  
ATOM   1114  OE2 GLU A 141      -1.876  49.815  33.158  1.00 11.23           O1-
ATOM   1115  N   MET A 142       3.637  48.616  33.085  1.00  8.34           N  
ATOM   1116  CA  MET A 142       4.007  47.236  32.840  1.00  8.99           C  
ATOM   1117  C   MET A 142       4.551  46.596  34.108  1.00  8.58           C  
ATOM   1118  O   MET A 142       4.234  45.456  34.378  1.00  8.47           O  
ATOM   1119  CB  MET A 142       5.001  47.117  31.681  1.00 10.16           C  
ATOM   1120  CG  MET A 142       5.095  45.735  31.127  1.00 12.30           C  
ATOM   1121  SD  MET A 142       3.521  45.131  30.549  1.00 13.78           S  
ATOM   1122  CE  MET A 142       3.102  46.245  29.278  1.00 10.29           C  
ATOM   1123  N   ASN A 143       5.327  47.326  34.907  1.00  7.55           N  
ATOM   1124  CA  ASN A 143       5.912  46.695  36.134  1.00  8.09           C  
ATOM   1125  C   ASN A 143       4.814  46.202  37.101  1.00  7.37           C  
ATOM   1126  O   ASN A 143       4.898  45.122  37.626  1.00  8.02           O  
ATOM   1127  CB  ASN A 143       6.809  47.673  36.886  1.00  8.33           C  
ATOM   1128  CG  ASN A 143       8.124  47.929  36.180  1.00  8.77           C  
ATOM   1129  ND2 ASN A 143       8.747  49.094  36.487  1.00  8.80           N  
ATOM   1130  OD1 ASN A 143       8.589  47.100  35.353  1.00  8.78           O  
ATOM   1131  N   ARG A 144       3.780  47.003  37.285  1.00  8.08           N  
ATOM   1132  CA  ARG A 144       2.661  46.611  38.183  1.00  7.64           C  
ATOM   1133  C   ARG A 144       1.782  45.538  37.525  1.00  7.96           C  
ATOM   1134  O   ARG A 144       1.282  44.683  38.204  1.00  7.65           O  
ATOM   1135  CB  ARG A 144       1.889  47.859  38.676  1.00  8.90           C  
ATOM   1136  CG  ARG A 144       1.236  48.700  37.665  1.00  7.52           C  
ATOM   1137  CD  ARG A 144       1.098  50.142  38.133  1.00  8.01           C  
ATOM   1138  NE  ARG A 144       0.560  51.033  37.116  1.00  8.66           N  
ATOM   1139  CZ  ARG A 144       0.696  52.352  37.117  1.00  9.70           C  
ATOM   1140  NH1 ARG A 144       1.392  52.916  38.085  1.00 11.67           N1+
ATOM   1141  NH2 ARG A 144       0.146  53.129  36.165  1.00 10.38           N  
ATOM   1142  N   GLN A 145       1.669  45.499  36.196  1.00  7.59           N  
ATOM   1143  CA  GLN A 145       0.990  44.328  35.539  1.00  8.23           C  
ATOM   1144  C   GLN A 145       1.738  42.997  35.667  1.00  8.19           C  
ATOM   1145  O   GLN A 145       1.134  41.886  35.924  1.00  9.58           O  
ATOM   1146  CB  GLN A 145       0.786  44.615  34.063  1.00  7.23           C  
ATOM   1147  CG  GLN A 145      -0.381  45.632  33.836  1.00  9.55           C  
ATOM   1148  CD  GLN A 145      -1.741  44.961  33.743  1.00 18.20           C  
ATOM   1149  NE2 GLN A 145      -2.629  45.611  33.034  1.00 24.61           N  
ATOM   1150  OE1 GLN A 145      -2.021  43.885  34.352  1.00 20.69           O  
ATOM   1151  N   LEU A 146       3.037  43.094  35.445  1.00  7.14           N  
ATOM   1152  CA  LEU A 146       3.923  41.918  35.529  1.00  8.04           C  
ATOM   1153  C   LEU A 146       3.909  41.358  36.961  1.00  7.97           C  
ATOM   1154  O   LEU A 146       3.698  40.163  37.208  1.00  7.86           O  
ATOM   1155  CB  LEU A 146       5.346  42.337  35.133  1.00  7.38           C  
ATOM   1156  CG  LEU A 146       5.590  42.595  33.623  1.00  4.74           C  
ATOM   1157  CD1 LEU A 146       6.867  43.351  33.433  1.00  6.12           C  
ATOM   1158  CD2 LEU A 146       5.541  41.330  32.800  1.00  7.98           C  
ATOM   1159  N   THR A 147       4.188  42.257  37.902  1.00  8.15           N  
ATOM   1160  CA  THR A 147       4.085  41.981  39.367  1.00  8.05           C  
ATOM   1161  C   THR A 147       2.674  41.369  39.699  1.00  8.81           C  
ATOM   1162  O   THR A 147       2.590  40.348  40.447  1.00 11.41           O  
ATOM   1163  CB  THR A 147       4.395  43.249  40.226  1.00  7.60           C  
ATOM   1164  CG2 THR A 147       4.267  42.944  41.667  1.00  8.88           C  
ATOM   1165  OG1 THR A 147       5.726  43.683  40.040  1.00  6.06           O  
ATOM   1166  N   GLY A 148       1.606  41.934  39.119  1.00  9.36           N  
ATOM   1167  CA  GLY A 148       0.197  41.468  39.290  1.00  8.76           C  
ATOM   1168  C   GLY A 148       0.010  39.993  39.018  1.00  8.50           C  
ATOM   1169  O   GLY A 148      -0.646  39.288  39.767  1.00  8.43           O  
ATOM   1170  N   VAL A 149       0.571  39.533  37.907  1.00  7.78           N  
ATOM   1171  CA  VAL A 149       0.436  38.085  37.575  1.00  8.32           C  
ATOM   1172  C   VAL A 149       1.284  37.151  38.426  1.00  9.60           C  
ATOM   1173  O   VAL A 149       0.926  35.966  38.588  1.00  9.39           O  
ATOM   1174  CB  VAL A 149       0.632  37.880  36.056  1.00  8.79           C  
ATOM   1175  CG1 VAL A 149      -0.465  38.589  35.297  1.00  8.01           C  
ATOM   1176  CG2 VAL A 149       2.009  38.205  35.619  1.00 11.17           C  
ATOM   1177  N   MET A 150       2.349  37.694  39.022  1.00  8.12           N  
ATOM   1178  CA  MET A 150       3.233  36.935  39.953  1.00  9.86           C  
ATOM   1179  C   MET A 150       2.753  36.902  41.410  1.00 10.23           C  
ATOM   1180  O   MET A 150       3.042  35.953  42.129  1.00 11.89           O  
ATOM   1181  CB  MET A 150       4.679  37.448  39.874  1.00  9.28           C  
ATOM   1182  CG  MET A 150       5.335  37.051  38.553  1.00 10.06           C  
ATOM   1183  SD  MET A 150       7.052  37.508  38.437  1.00 13.56           S  
ATOM   1184  CE  MET A 150       6.778  39.235  38.037  1.00 11.98           C  
ATOM   1185  N   ALA A 151       1.976  37.881  41.822  1.00 10.62           N  
ATOM   1186  CA  ALA A 151       1.687  38.049  43.259  1.00  9.80           C  
ATOM   1187  C   ALA A 151       0.698  36.967  43.735  1.00 10.18           C  
ATOM   1188  O   ALA A 151      -0.214  36.590  42.985  1.00 10.82           O  
ATOM   1189  CB  ALA A 151       1.133  39.467  43.512  1.00 10.74           C  
ATOM   1190  N   ASP A 152       0.918  36.489  44.975  1.00 10.16           N  
ATOM   1191  CA  ASP A 152      -0.012  35.600  45.699  1.00  9.76           C  
ATOM   1192  C   ASP A 152      -1.036  36.364  46.560  1.00  9.22           C  
ATOM   1193  O   ASP A 152      -2.140  35.855  46.781  1.00 10.74           O  
ATOM   1194  CB  ASP A 152       0.732  34.638  46.589  1.00  9.59           C  
ATOM   1195  CG  ASP A 152       1.752  33.764  45.809  1.00 12.59           C  
ATOM   1196  OD1 ASP A 152       1.380  32.639  45.520  1.00 17.63           O  
ATOM   1197  OD2 ASP A 152       2.876  34.175  45.504  1.00 10.69           O1-
ATOM   1198  N   LEU A 153      -0.661  37.527  47.068  1.00  8.85           N  
ATOM   1199  CA  LEU A 153      -1.555  38.388  47.815  1.00  8.02           C  
ATOM   1200  C   LEU A 153      -1.410  39.787  47.246  1.00  7.21           C  
ATOM   1201  O   LEU A 153      -0.283  40.222  46.965  1.00  7.09           O  
ATOM   1202  CB  LEU A 153      -1.160  38.444  49.305  1.00  8.33           C  
ATOM   1203  CG  LEU A 153      -1.109  37.132  50.092  1.00  9.71           C  
ATOM   1204  CD1 LEU A 153      -0.491  37.316  51.549  1.00  9.38           C  
ATOM   1205  CD2 LEU A 153      -2.493  36.453  50.185  1.00 10.38           C  
ATOM   1206  N   HIS A 154      -2.544  40.475  47.180  1.00  6.80           N  
ATOM   1207  CA  HIS A 154      -2.705  41.796  46.531  1.00  7.85           C  
ATOM   1208  C   HIS A 154      -3.244  42.783  47.589  1.00  8.93           C  
ATOM   1209  O   HIS A 154      -4.372  42.617  48.071  1.00  9.19           O  
ATOM   1210  CB  HIS A 154      -3.658  41.723  45.363  1.00  8.15           C  
ATOM   1211  CG  HIS A 154      -3.241  40.770  44.281  1.00  9.69           C  
ATOM   1212  CD2 HIS A 154      -2.406  40.938  43.232  1.00  8.20           C  
ATOM   1213  ND1 HIS A 154      -3.681  39.470  44.224  1.00 11.81           N  
ATOM   1214  CE1 HIS A 154      -3.153  38.877  43.156  1.00  8.74           C  
ATOM   1215  NE2 HIS A 154      -2.359  39.744  42.554  1.00 12.80           N  
ATOM   1216  N   PHE A 155      -2.424  43.747  47.998  1.00  8.87           N  
ATOM   1217  CA  PHE A 155      -2.848  44.772  48.979  1.00  9.16           C  
ATOM   1218  C   PHE A 155      -3.153  46.052  48.226  1.00  9.95           C  
ATOM   1219  O   PHE A 155      -2.282  46.923  47.987  1.00 10.14           O  
ATOM   1220  CB  PHE A 155      -1.809  44.982  50.090  1.00  9.68           C  
ATOM   1221  CG  PHE A 155      -1.360  43.722  50.686  1.00 10.57           C  
ATOM   1222  CD1 PHE A 155      -2.244  42.973  51.465  1.00 11.80           C  
ATOM   1223  CD2 PHE A 155      -0.104  43.253  50.473  1.00  9.59           C  
ATOM   1224  CE1 PHE A 155      -1.848  41.741  52.003  1.00 12.24           C  
ATOM   1225  CE2 PHE A 155       0.293  42.019  51.046  1.00  8.35           C  
ATOM   1226  CZ  PHE A 155      -0.573  41.291  51.782  1.00 10.57           C  
ATOM   1227  N   SER A 156      -4.417  46.143  47.852  1.00  9.06           N  
ATOM   1228  CA  SER A 156      -4.947  47.262  47.098  1.00 10.51           C  
ATOM   1229  C   SER A 156      -5.271  48.435  48.026  1.00  9.69           C  
ATOM   1230  O   SER A 156      -5.923  48.282  49.078  1.00 10.17           O  
ATOM   1231  CB  SER A 156      -6.196  46.892  46.332  1.00  9.31           C  
ATOM   1232  OG  SER A 156      -6.004  45.854  45.373  1.00  9.35           O  
ATOM   1233  N   PRO A 157      -4.804  49.632  47.652  1.00 11.11           N  
ATOM   1234  CA  PRO A 157      -5.033  50.833  48.473  1.00 11.43           C  
ATOM   1235  C   PRO A 157      -6.510  51.289  48.532  1.00 12.36           C  
ATOM   1236  O   PRO A 157      -6.951  51.812  49.557  1.00 12.42           O  
ATOM   1237  CB  PRO A 157      -4.144  51.895  47.803  1.00 12.17           C  
ATOM   1238  CG  PRO A 157      -3.705  51.374  46.540  1.00 13.22           C  
ATOM   1239  CD  PRO A 157      -3.949  49.889  46.485  1.00  9.88           C  
ATOM   1240  N   THR A 158      -7.221  51.041  47.446  1.00 11.27           N  
ATOM   1241  CA  THR A 158      -8.567  51.514  47.183  1.00 12.81           C  
ATOM   1242  C   THR A 158      -9.494  50.468  46.558  1.00 12.10           C  
ATOM   1243  O   THR A 158      -9.065  49.492  45.968  1.00 12.52           O  
ATOM   1244  CB  THR A 158      -8.520  52.738  46.240  1.00 13.42           C  
ATOM   1245  CG2 THR A 158      -7.659  53.812  46.817  1.00 14.82           C  
ATOM   1246  OG1 THR A 158      -7.989  52.354  44.951  1.00 13.85           O  
ATOM   1247  N   ALA A 159     -10.792  50.719  46.683  1.00 12.66           N  
ATOM   1248  CA  ALA A 159     -11.783  49.911  46.043  1.00 12.80           C  
ATOM   1249  C   ALA A 159     -11.539  49.815  44.538  1.00 12.07           C  
ATOM   1250  O   ALA A 159     -11.691  48.738  44.015  1.00  9.85           O  
ATOM   1251  CB  ALA A 159     -13.184  50.438  46.287  1.00 13.32           C  
ATOM   1252  N   LYS A 160     -11.237  50.910  43.836  1.00 12.64           N  
ATOM   1253  CA  LYS A 160     -11.052  50.825  42.359  1.00 13.86           C  
ATOM   1254  C   LYS A 160      -9.874  49.920  41.994  1.00 12.63           C  
ATOM   1255  O   LYS A 160      -9.956  49.151  41.060  1.00 12.39           O  
ATOM   1256  CB  LYS A 160     -10.799  52.204  41.752  1.00 15.10           C  
ATOM   1257  CG  LYS A 160     -12.009  53.073  41.648  1.00 18.05           C  
ATOM   1258  CD  LYS A 160     -11.560  54.521  41.322  1.00 17.64           C  
ATOM   1259  CE  LYS A 160     -12.679  55.517  41.498  1.00 21.91           C  
ATOM   1260  NZ  LYS A 160     -13.295  55.807  40.182  1.00 26.58           N1+
ATOM   1261  N   SER A 161      -8.763  50.029  42.719  1.00 12.10           N  
ATOM   1262  CA  SER A 161      -7.610  49.196  42.367  1.00 12.06           C  
ATOM   1263  C   SER A 161      -7.954  47.720  42.572  1.00 11.28           C  
ATOM   1264  O   SER A 161      -7.553  46.875  41.753  1.00 11.03           O  
ATOM   1265  CB  SER A 161      -6.340  49.604  43.111  1.00 12.10           C  
ATOM   1266  OG  SER A 161      -6.566  49.842  44.456  1.00 15.87           O  
ATOM   1267  N   ALA A 162      -8.692  47.400  43.652  1.00 11.24           N  
ATOM   1268  CA  ALA A 162      -9.214  46.018  43.846  1.00 11.51           C  
ATOM   1269  C   ALA A 162     -10.059  45.545  42.667  1.00 12.37           C  
ATOM   1270  O   ALA A 162      -9.881  44.431  42.146  1.00 13.19           O  
ATOM   1271  CB  ALA A 162     -10.085  45.978  45.135  1.00 12.68           C  
ATOM   1272  N   THR A 163     -10.965  46.422  42.223  1.00 12.75           N  
ATOM   1273  CA  THR A 163     -11.831  46.136  41.068  1.00 12.76           C  
ATOM   1274  C   THR A 163     -10.975  45.854  39.785  1.00 11.82           C  
ATOM   1275  O   THR A 163     -11.237  44.879  39.004  1.00 11.33           O  
ATOM   1276  CB  THR A 163     -12.948  47.274  40.974  1.00 12.46           C  
ATOM   1277  CG2 THR A 163     -13.864  47.134  39.789  1.00 15.18           C  
ATOM   1278  OG1 THR A 163     -13.748  47.286  42.203  1.00 14.14           O  
ATOM   1279  N   ASN A 164      -9.927  46.640  39.593  1.00 10.80           N  
ATOM   1280  CA  ASN A 164      -9.042  46.454  38.434  1.00 12.28           C  
ATOM   1281  C   ASN A 164      -8.500  45.064  38.412  1.00 11.54           C  
ATOM   1282  O   ASN A 164      -8.501  44.448  37.359  1.00 12.45           O  
ATOM   1283  CB  ASN A 164      -7.862  47.430  38.463  1.00 11.57           C  
ATOM   1284  CG  ASN A 164      -8.305  48.855  38.142  1.00 12.40           C  
ATOM   1285  ND2 ASN A 164      -7.454  49.806  38.435  1.00 13.56           N  
ATOM   1286  OD1 ASN A 164      -9.448  49.086  37.665  1.00 12.79           O  
ATOM   1287  N   LEU A 165      -8.096  44.571  39.573  1.00 10.62           N  
ATOM   1288  CA  LEU A 165      -7.510  43.195  39.685  1.00 11.98           C  
ATOM   1289  C   LEU A 165      -8.611  42.145  39.464  1.00 12.69           C  
ATOM   1290  O   LEU A 165      -8.389  41.107  38.851  1.00 12.62           O  
ATOM   1291  CB  LEU A 165      -6.835  42.957  41.049  1.00 11.07           C  
ATOM   1292  CG  LEU A 165      -5.583  43.805  41.319  1.00 10.68           C  
ATOM   1293  CD1 LEU A 165      -5.147  43.812  42.773  1.00 10.66           C  
ATOM   1294  CD2 LEU A 165      -4.442  43.366  40.390  1.00 10.70           C  
ATOM   1295  N   GLN A 166      -9.787  42.417  40.007  1.00 14.33           N  
ATOM   1296  CA  GLN A 166     -10.939  41.503  39.884  1.00 14.90           C  
ATOM   1297  C   GLN A 166     -11.258  41.344  38.403  1.00 15.55           C  
ATOM   1298  O   GLN A 166     -11.470  40.248  37.946  1.00 16.56           O  
ATOM   1299  CB  GLN A 166     -12.110  42.105  40.639  1.00 15.87           C  
ATOM   1300  CG  GLN A 166     -13.251  41.210  40.984  1.00 17.38           C  
ATOM   1301  CD  GLN A 166     -14.171  41.970  41.949  1.00 18.22           C  
ATOM   1302  NE2 GLN A 166     -15.319  41.421  42.228  1.00 24.32           N  
ATOM   1303  OE1 GLN A 166     -13.831  43.060  42.385  1.00 24.41           O  
ATOM   1304  N   LYS A 167     -11.248  42.454  37.660  1.00 16.24           N  
ATOM   1305  CA  LYS A 167     -11.531  42.449  36.223  1.00 16.44           C  
ATOM   1306  C   LYS A 167     -10.474  41.676  35.378  1.00 15.58           C  
ATOM   1307  O   LYS A 167     -10.787  41.185  34.270  1.00 16.18           O  
ATOM   1308  CB  LYS A 167     -11.691  43.873  35.695  1.00 17.15           C  
ATOM   1309  CG  LYS A 167     -12.977  44.571  36.103  1.00 22.18           C  
ATOM   1310  CD  LYS A 167     -13.273  45.721  35.141  1.00 21.71           C  
ATOM   1311  CE  LYS A 167     -14.078  45.296  33.917  1.00 27.55           C  
ATOM   1312  NZ  LYS A 167     -14.165  46.327  32.780  1.00 29.93           N1+
ATOM   1313  N   GLU A 168      -9.250  41.546  35.916  1.00 14.25           N  
ATOM   1314  CA  GLU A 168      -8.184  40.752  35.298  1.00 13.48           C  
ATOM   1315  C   GLU A 168      -8.198  39.270  35.746  1.00 13.18           C  
ATOM   1316  O   GLU A 168      -7.268  38.508  35.485  1.00 12.46           O  
ATOM   1317  CB  GLU A 168      -6.822  41.409  35.559  1.00 13.26           C  
ATOM   1318  CG  GLU A 168      -6.756  42.913  35.033  1.00  9.85           C  
ATOM   1319  CD  GLU A 168      -5.487  43.622  35.507  1.00 13.37           C  
ATOM   1320  OE1 GLU A 168      -4.819  43.156  36.449  1.00 11.76           O  
ATOM   1321  OE2 GLU A 168      -5.127  44.683  34.940  1.00 11.05           O1-
ATOM   1322  N   ASN A 169      -9.259  38.864  36.417  1.00 13.80           N  
ATOM   1323  CA  ASN A 169      -9.393  37.494  36.881  1.00 14.06           C  
ATOM   1324  C   ASN A 169      -8.447  37.070  37.995  1.00 13.62           C  
ATOM   1325  O   ASN A 169      -8.212  35.908  38.145  1.00 14.46           O  
ATOM   1326  CB  ASN A 169      -9.272  36.499  35.709  1.00 14.51           C  
ATOM   1327  CG  ASN A 169     -10.004  35.190  35.963  1.00 15.65           C  
ATOM   1328  ND2 ASN A 169      -9.518  34.112  35.351  1.00 20.41           N  
ATOM   1329  OD1 ASN A 169     -10.991  35.147  36.696  1.00 17.70           O  
ATOM   1330  N   LYS A 170      -7.930  37.989  38.810  1.00 12.26           N  
ATOM   1331  CA  LYS A 170      -7.188  37.587  39.990  1.00 14.16           C  
ATOM   1332  C   LYS A 170      -8.188  36.932  40.994  1.00 14.93           C  
ATOM   1333  O   LYS A 170      -9.398  37.172  40.921  1.00 14.81           O  
ATOM   1334  CB  LYS A 170      -6.520  38.774  40.647  1.00 13.52           C  
ATOM   1335  CG  LYS A 170      -5.131  39.173  40.159  1.00 15.37           C  
ATOM   1336  CD  LYS A 170      -5.087  39.686  38.714  1.00 12.74           C  
ATOM   1337  CE  LYS A 170      -3.688  40.144  38.335  1.00 12.18           C  
ATOM   1338  NZ  LYS A 170      -3.518  40.597  36.952  1.00 12.50           N1+
ATOM   1339  N   ASP A 171      -7.642  36.061  41.848  1.00 15.48           N  
ATOM   1340  CA  ASP A 171      -8.392  35.368  42.913  1.00 15.99           C  
ATOM   1341  C   ASP A 171      -8.918  36.396  43.926  1.00 15.45           C  
ATOM   1342  O   ASP A 171      -8.154  37.058  44.661  1.00 12.81           O  
ATOM   1343  CB  ASP A 171      -7.456  34.352  43.586  1.00 16.59           C  
ATOM   1344  CG  ASP A 171      -8.137  33.471  44.619  1.00 17.12           C  
ATOM   1345  OD1 ASP A 171      -9.276  33.755  45.054  1.00 19.40           O  
ATOM   1346  OD2 ASP A 171      -7.468  32.470  45.002  1.00 18.40           O1-
ATOM   1347  N   GLU A 172     -10.242  36.529  43.947  1.00 15.31           N  
ATOM   1348  CA  GLU A 172     -10.934  37.502  44.810  1.00 16.79           C  
ATOM   1349  C   GLU A 172     -10.571  37.354  46.266  1.00 15.46           C  
ATOM   1350  O   GLU A 172     -10.527  38.348  46.973  1.00 14.84           O  
ATOM   1351  CB  GLU A 172     -12.442  37.334  44.701  1.00 18.13           C  
ATOM   1352  CG  GLU A 172     -12.958  37.741  43.348  1.00 21.42           C  
ATOM   1353  CD  GLU A 172     -14.485  37.892  43.300  1.00 21.92           C  
ATOM   1354  OE1 GLU A 172     -15.207  37.270  44.141  1.00 27.96           O  
ATOM   1355  OE2 GLU A 172     -14.938  38.627  42.389  1.00 27.32           O1-
ATOM   1356  N   SER A 173     -10.267  36.123  46.675  1.00 14.22           N  
ATOM   1357  CA  SER A 173      -9.937  35.798  48.073  1.00 14.37           C  
ATOM   1358  C   SER A 173      -8.485  36.155  48.482  1.00 13.17           C  
ATOM   1359  O   SER A 173      -8.067  35.896  49.597  1.00 13.42           O  
ATOM   1360  CB  SER A 173     -10.168  34.325  48.334  1.00 14.81           C  
ATOM   1361  OG  SER A 173      -9.221  33.612  47.629  1.00 17.53           O  
ATOM   1362  N   ARG A 174      -7.746  36.689  47.537  1.00 11.57           N  
ATOM   1363  CA  ARG A 174      -6.357  37.157  47.682  1.00 11.51           C  
ATOM   1364  C   ARG A 174      -6.224  38.668  47.510  1.00 10.40           C  
ATOM   1365  O   ARG A 174      -5.116  39.169  47.500  1.00 12.42           O  
ATOM   1366  CB  ARG A 174      -5.469  36.490  46.606  1.00 11.69           C  
ATOM   1367  CG  ARG A 174      -5.406  34.918  46.650  1.00 13.37           C  
ATOM   1368  CD  ARG A 174      -4.879  34.448  47.985  1.00 15.36           C  
ATOM   1369  NE  ARG A 174      -4.806  32.976  48.080  1.00 15.36           N  
ATOM   1370  CZ  ARG A 174      -3.735  32.263  47.769  1.00 18.62           C  
ATOM   1371  NH1 ARG A 174      -2.625  32.873  47.350  1.00 17.15           N1+
ATOM   1372  NH2 ARG A 174      -3.752  30.944  47.877  1.00 17.51           N  
ATOM   1373  N   ILE A 175      -7.335  39.371  47.378  1.00 10.05           N  
ATOM   1374  CA  ILE A 175      -7.327  40.806  47.200  1.00 10.40           C  
ATOM   1375  C   ILE A 175      -7.880  41.472  48.471  1.00 10.57           C  
ATOM   1376  O   ILE A 175      -8.930  41.087  48.971  1.00 10.76           O  
ATOM   1377  CB  ILE A 175      -8.130  41.263  45.962  1.00 11.05           C  
ATOM   1378  CG1 ILE A 175      -7.643  40.579  44.650  1.00 11.10           C  
ATOM   1379  CG2 ILE A 175      -7.964  42.791  45.793  1.00 11.12           C  
ATOM   1380  CD1 ILE A 175      -8.573  40.740  43.481  1.00  9.23           C  
ATOM   1381  N   PHE A 176      -7.117  42.413  49.017  1.00 10.61           N  
ATOM   1382  CA  PHE A 176      -7.527  43.088  50.248  1.00 10.31           C  
ATOM   1383  C   PHE A 176      -7.374  44.591  50.064  1.00 11.28           C  
ATOM   1384  O   PHE A 176      -6.312  45.014  49.646  1.00 13.11           O  
ATOM   1385  CB  PHE A 176      -6.667  42.645  51.412  1.00 11.67           C  
ATOM   1386  CG  PHE A 176      -6.615  41.175  51.587  1.00 10.84           C  
ATOM   1387  CD1 PHE A 176      -7.571  40.511  52.374  1.00 15.16           C  
ATOM   1388  CD2 PHE A 176      -5.632  40.437  50.942  1.00 14.68           C  
ATOM   1389  CE1 PHE A 176      -7.525  39.090  52.514  1.00 15.47           C  
ATOM   1390  CE2 PHE A 176      -5.562  39.014  51.098  1.00 13.85           C  
ATOM   1391  CZ  PHE A 176      -6.536  38.352  51.886  1.00 13.01           C  
ATOM   1392  N   ILE A 177      -8.393  45.361  50.490  1.00  9.67           N  
ATOM   1393  CA  ILE A 177      -8.358  46.828  50.431  1.00 10.29           C  
ATOM   1394  C   ILE A 177      -7.915  47.365  51.782  1.00 10.05           C  
ATOM   1395  O   ILE A 177      -8.567  47.116  52.819  1.00 10.19           O  
ATOM   1396  CB  ILE A 177      -9.686  47.440  49.991  1.00 10.26           C  
ATOM   1397  CG1 ILE A 177     -10.148  46.870  48.628  1.00  9.18           C  
ATOM   1398  CG2 ILE A 177      -9.580  48.907  49.971  1.00 10.37           C  
ATOM   1399  CD1 ILE A 177     -11.616  46.944  48.405  1.00 11.31           C  
ATOM   1400  N   THR A 178      -6.769  48.017  51.792  1.00 10.25           N  
ATOM   1401  CA  THR A 178      -6.081  48.391  53.044  1.00  9.96           C  
ATOM   1402  C   THR A 178      -5.926  49.890  53.330  1.00  9.87           C  
ATOM   1403  O   THR A 178      -5.702  50.284  54.479  1.00 11.22           O  
ATOM   1404  CB  THR A 178      -4.664  47.838  53.032  1.00 10.40           C  
ATOM   1405  CG2 THR A 178      -4.650  46.294  53.115  1.00 10.82           C  
ATOM   1406  OG1 THR A 178      -4.011  48.289  51.838  1.00  9.44           O  
ATOM   1407  N   GLY A 179      -6.118  50.710  52.314  1.00 10.31           N  
ATOM   1408  CA  GLY A 179      -5.571  52.083  52.290  1.00 10.64           C  
ATOM   1409  C   GLY A 179      -4.136  52.080  51.731  1.00 10.76           C  
ATOM   1410  O   GLY A 179      -3.468  51.032  51.651  1.00 11.06           O  
ATOM   1411  N   ASN A 180      -3.637  53.278  51.399  1.00 10.84           N  
ATOM   1412  CA  ASN A 180      -2.275  53.385  50.940  1.00 10.64           C  
ATOM   1413  C   ASN A 180      -1.357  53.672  52.126  1.00 10.77           C  
ATOM   1414  O   ASN A 180      -1.649  54.542  52.946  1.00 11.07           O  
ATOM   1415  CB  ASN A 180      -2.156  54.411  49.793  1.00 10.51           C  
ATOM   1416  CG  ASN A 180      -0.844  54.306  49.069  1.00  9.71           C  
ATOM   1417  ND2 ASN A 180      -0.896  54.029  47.770  1.00 11.97           N  
ATOM   1418  OD1 ASN A 180       0.207  54.377  49.681  1.00 11.02           O  
ATOM   1419  N   THR A 181      -0.283  52.888  52.270  1.00 10.88           N  
ATOM   1420  CA  THR A 181       0.686  53.120  53.348  1.00 10.82           C  
ATOM   1421  C   THR A 181       1.367  54.515  53.267  1.00 10.33           C  
ATOM   1422  O   THR A 181       2.046  54.928  54.192  1.00 11.13           O  
ATOM   1423  CB  THR A 181       1.825  52.032  53.365  1.00 11.48           C  
ATOM   1424  CG2 THR A 181       1.270  50.629  53.635  1.00  9.44           C  
ATOM   1425  OG1 THR A 181       2.545  52.069  52.118  1.00 11.03           O  
ATOM   1426  N   ALA A 182       1.209  55.245  52.158  1.00 10.79           N  
ATOM   1427  CA  ALA A 182       1.702  56.656  52.115  1.00 11.26           C  
ATOM   1428  C   ALA A 182       1.167  57.484  53.281  1.00 11.81           C  
ATOM   1429  O   ALA A 182       1.846  58.401  53.832  1.00 12.27           O  
ATOM   1430  CB  ALA A 182       1.325  57.292  50.825  1.00 12.71           C  
ATOM   1431  N   ILE A 183      -0.066  57.180  53.637  1.00 11.32           N  
ATOM   1432  CA  ILE A 183      -0.776  57.957  54.647  1.00 11.12           C  
ATOM   1433  C   ILE A 183      -0.245  57.548  56.038  1.00 11.54           C  
ATOM   1434  O   ILE A 183      -0.179  58.388  56.927  1.00 12.10           O  
ATOM   1435  CB  ILE A 183      -2.319  57.771  54.500  1.00 10.68           C  
ATOM   1436  CG1 ILE A 183      -2.795  58.081  53.063  1.00 10.77           C  
ATOM   1437  CG2 ILE A 183      -3.107  58.733  55.441  1.00 12.67           C  
ATOM   1438  CD1 ILE A 183      -2.488  59.486  52.498  1.00 10.51           C  
ATOM   1439  N   ASP A 184       0.163  56.274  56.194  1.00 12.12           N  
ATOM   1440  CA  ASP A 184       0.784  55.794  57.421  1.00 11.33           C  
ATOM   1441  C   ASP A 184       2.002  56.662  57.715  1.00 11.73           C  
ATOM   1442  O   ASP A 184       2.231  57.042  58.857  1.00 12.99           O  
ATOM   1443  CB  ASP A 184       1.262  54.332  57.301  1.00 11.88           C  
ATOM   1444  CG  ASP A 184       0.129  53.322  57.131  1.00 12.78           C  
ATOM   1445  OD1 ASP A 184      -0.909  53.617  56.503  1.00 12.11           O  
ATOM   1446  OD2 ASP A 184       0.304  52.170  57.626  1.00 14.27           O1-
ATOM   1447  N   ALA A 185       2.819  56.910  56.668  1.00 11.95           N  
ATOM   1448  CA  ALA A 185       4.021  57.731  56.772  1.00 12.45           C  
ATOM   1449  C   ALA A 185       3.688  59.208  57.025  1.00 12.89           C  
ATOM   1450  O   ALA A 185       4.234  59.838  57.931  1.00 13.90           O  
ATOM   1451  CB  ALA A 185       4.828  57.647  55.468  1.00 10.82           C  
ATOM   1452  N   LEU A 186       2.818  59.747  56.182  1.00 13.41           N  
ATOM   1453  CA  LEU A 186       2.396  61.167  56.278  1.00 14.50           C  
ATOM   1454  C   LEU A 186       1.930  61.571  57.692  1.00 15.84           C  
ATOM   1455  O   LEU A 186       2.300  62.650  58.205  1.00 17.06           O  
ATOM   1456  CB  LEU A 186       1.284  61.422  55.267  1.00 14.66           C  
ATOM   1457  CG  LEU A 186       0.887  62.866  54.910  1.00 13.57           C  
ATOM   1458  CD1 LEU A 186       2.031  63.640  54.225  1.00 15.76           C  
ATOM   1459  CD2 LEU A 186      -0.372  62.861  54.055  1.00 14.13           C  
ATOM   1460  N   LYS A 187       1.166  60.715  58.352  1.00 17.52           N  
ATOM   1461  CA  LYS A 187       0.635  61.105  59.663  1.00 19.03           C  
ATOM   1462  C   LYS A 187       1.732  61.255  60.732  1.00 19.73           C  
ATOM   1463  O   LYS A 187       1.507  61.907  61.774  1.00 20.98           O  
ATOM   1464  CB  LYS A 187      -0.514  60.187  60.093  1.00 20.48           C  
ATOM   1465  CG  LYS A 187      -0.144  58.869  60.633  1.00 19.84           C  
ATOM   1466  CD  LYS A 187      -1.351  58.213  61.325  1.00 22.12           C  
ATOM   1467  CE  LYS A 187      -0.934  56.985  62.090  1.00 25.33           C  
ATOM   1468  NZ  LYS A 187       0.100  56.234  61.363  1.00 26.57           N1+
ATOM   1469  N   THR A 188       2.909  60.684  60.498  1.00 19.84           N  
ATOM   1470  CA  THR A 188       4.019  60.829  61.450  1.00 20.48           C  
ATOM   1471  C   THR A 188       5.049  61.916  61.119  1.00 20.75           C  
ATOM   1472  O   THR A 188       5.894  62.239  61.969  1.00 21.89           O  
ATOM   1473  CB  THR A 188       4.794  59.531  61.575  1.00 21.02           C  
ATOM   1474  CG2 THR A 188       3.821  58.335  61.691  1.00 22.23           C  
ATOM   1475  OG1 THR A 188       5.642  59.375  60.425  1.00 20.21           O  
ATOM   1476  N   THR A 189       5.021  62.437  59.886  1.00 19.59           N  
ATOM   1477  CA  THR A 189       5.991  63.422  59.454  1.00 19.17           C  
ATOM   1478  C   THR A 189       5.470  64.838  59.587  1.00 18.13           C  
ATOM   1479  O   THR A 189       6.232  65.707  59.964  1.00 19.25           O  
ATOM   1480  CB  THR A 189       6.413  63.234  57.995  1.00 18.28           C  
ATOM   1481  CG2 THR A 189       7.114  61.871  57.781  1.00 17.40           C  
ATOM   1482  OG1 THR A 189       5.267  63.334  57.186  1.00 17.39           O  
ATOM   1483  N   VAL A 190       4.200  65.068  59.267  1.00 18.55           N  
ATOM   1484  CA  VAL A 190       3.610  66.433  59.278  1.00 18.67           C  
ATOM   1485  C   VAL A 190       3.509  66.976  60.685  1.00 19.20           C  
ATOM   1486  O   VAL A 190       3.124  66.266  61.600  1.00 18.44           O  
ATOM   1487  CB  VAL A 190       2.212  66.493  58.626  1.00 19.37           C  
ATOM   1488  CG1 VAL A 190       1.660  67.994  58.618  1.00 18.58           C  
ATOM   1489  CG2 VAL A 190       2.250  65.936  57.163  1.00 18.36           C  
ATOM   1490  N   LYS A 191       3.873  68.249  60.842  1.00 18.10           N  
ATOM   1491  CA  LYS A 191       3.796  68.739  62.254  0.00 31.73           C  
ATOM   1492  C   LYS A 191       3.558  70.238  62.544  1.00 34.72           C  
ATOM   1493  O   LYS A 191       3.510  70.698  61.394  1.00 32.75           O  
ATOM   1494  CB  LYS A 191       5.170  68.575  62.898  0.00 31.60           C  
ATOM   1495  CG  LYS A 191       6.293  69.289  62.161  0.00 31.60           C  
ATOM   1496  CD  LYS A 191       7.621  69.121  62.896  0.00 33.19           C  
ATOM   1497  CE  LYS A 191       8.664  70.134  62.427  0.00 33.71           C  
ATOM   1498  NZ  LYS A 191       9.842  70.254  63.331  0.00 38.74           N1+
ATOM   1499  N   GLU A 192       2.792  70.680  63.537  1.00 35.10           N  
ATOM   1500  CA  GLU A 192       2.263  72.046  63.554  1.00 35.72           C  
ATOM   1501  C   GLU A 192       3.358  73.084  63.549  1.00 35.42           C  
ATOM   1502  O   GLU A 192       3.246  74.091  62.854  1.00 35.39           O  
ATOM   1503  CB  GLU A 192       1.375  72.287  64.787  1.00 36.41           C  
ATOM   1504  CG  GLU A 192       0.719  73.674  64.831  1.00 37.10           C  
ATOM   1505  CD  GLU A 192      -0.060  74.024  63.545  1.00 40.18           C  
ATOM   1506  OE1 GLU A 192       0.576  74.407  62.522  1.00 39.90           O  
ATOM   1507  OE2 GLU A 192      -1.309  73.905  63.559  1.00 41.55           O1-
ATOM   1508  N   THR A 193       4.398  72.842  64.339  1.00 34.66           N  
ATOM   1509  CA  THR A 193       5.518  73.765  64.488  1.00 33.98           C  
ATOM   1510  C   THR A 193       6.642  73.294  63.576  1.00 32.66           C  
ATOM   1511  O   THR A 193       7.160  72.199  63.753  1.00 31.31           O  
ATOM   1512  CB  THR A 193       6.022  73.794  65.951  1.00 34.14           C  
ATOM   1513  CG2 THR A 193       7.184  74.773  66.122  1.00 34.88           C  
ATOM   1514  OG1 THR A 193       4.946  74.191  66.812  1.00 35.45           O  
ATOM   1515  N   TYR A 194       7.013  74.124  62.609  1.00 30.55           N  
ATOM   1516  CA  TYR A 194       7.979  73.723  61.604  1.00 30.29           C  
ATOM   1517  C   TYR A 194       8.503  74.945  60.881  1.00 29.62           C  
ATOM   1518  O   TYR A 194       7.721  75.833  60.535  1.00 30.35           O  
ATOM   1519  CB  TYR A 194       7.337  72.749  60.580  1.00 27.81           C  
ATOM   1520  CG  TYR A 194       8.276  72.423  59.439  1.00 27.63           C  
ATOM   1521  CD1 TYR A 194       9.288  71.467  59.586  1.00 24.28           C  
ATOM   1522  CD2 TYR A 194       8.187  73.101  58.224  1.00 25.04           C  
ATOM   1523  CE1 TYR A 194      10.181  71.195  58.550  1.00 23.45           C  
ATOM   1524  CE2 TYR A 194       9.069  72.837  57.186  1.00 24.68           C  
ATOM   1525  CZ  TYR A 194      10.055  71.882  57.351  1.00 23.56           C  
ATOM   1526  OH  TYR A 194      10.914  71.639  56.319  1.00 23.33           O  
ATOM   1527  N   SER A 195       9.816  75.006  60.675  1.00 29.48           N  
ATOM   1528  CA  SER A 195      10.392  75.961  59.709  1.00 30.04           C  
ATOM   1529  C   SER A 195      11.494  75.333  58.862  1.00 29.36           C  
ATOM   1530  O   SER A 195      12.106  74.325  59.236  1.00 29.64           O  
ATOM   1531  CB  SER A 195      10.920  77.242  60.387  1.00 30.49           C  
ATOM   1532  OG  SER A 195      11.007  78.325  59.449  1.00 31.19           O  
ATOM   1533  N   HIS A 196      11.715  75.945  57.706  1.00 29.47           N  
ATOM   1534  CA  HIS A 196      12.769  75.577  56.764  1.00 28.74           C  
ATOM   1535  C   HIS A 196      13.192  76.871  56.070  1.00 28.39           C  
ATOM   1536  O   HIS A 196      12.344  77.763  55.888  1.00 26.75           O  
ATOM   1537  CB  HIS A 196      12.223  74.598  55.714  1.00 28.89           C  
ATOM   1538  CG  HIS A 196      13.280  73.892  54.911  1.00 28.24           C  
ATOM   1539  CD2 HIS A 196      13.920  74.240  53.770  1.00 26.56           C  
ATOM   1540  ND1 HIS A 196      13.772  72.647  55.259  1.00 27.46           N  
ATOM   1541  CE1 HIS A 196      14.682  72.277  54.374  1.00 26.35           C  
ATOM   1542  NE2 HIS A 196      14.781  73.217  53.455  1.00 25.71           N  
ATOM   1543  N   PRO A 197      14.485  76.994  55.693  1.00 28.46           N  
ATOM   1544  CA  PRO A 197      14.960  78.169  54.927  1.00 28.69           C  
ATOM   1545  C   PRO A 197      14.116  78.553  53.708  1.00 28.33           C  
ATOM   1546  O   PRO A 197      13.843  79.733  53.491  1.00 28.32           O  
ATOM   1547  CB  PRO A 197      16.362  77.756  54.478  1.00 29.15           C  
ATOM   1548  CG  PRO A 197      16.821  76.796  55.514  1.00 29.16           C  
ATOM   1549  CD  PRO A 197      15.603  76.107  56.069  1.00 29.02           C  
ATOM   1550  N   VAL A 198      13.743  77.570  52.902  1.00 27.95           N  
ATOM   1551  CA  VAL A 198      12.757  77.778  51.831  1.00 28.21           C  
ATOM   1552  C   VAL A 198      11.535  78.580  52.289  1.00 28.11           C  
ATOM   1553  O   VAL A 198      11.072  79.481  51.582  1.00 28.77           O  
ATOM   1554  CB  VAL A 198      12.311  76.407  51.228  1.00 27.50           C  
ATOM   1555  CG1 VAL A 198      10.876  76.458  50.817  1.00 28.21           C  
ATOM   1556  CG2 VAL A 198      13.230  76.037  50.070  1.00 28.94           C  
ATOM   1557  N   LEU A 199      11.036  78.274  53.486  1.00 27.68           N  
ATOM   1558  CA  LEU A 199       9.893  78.948  54.038  1.00 28.83           C  
ATOM   1559  C   LEU A 199      10.297  80.292  54.670  1.00 29.46           C  
ATOM   1560  O   LEU A 199       9.472  81.194  54.715  1.00 29.91           O  
ATOM   1561  CB  LEU A 199       9.181  78.078  55.074  1.00 28.25           C  
ATOM   1562  CG  LEU A 199       8.584  76.773  54.543  1.00 26.39           C  
ATOM   1563  CD1 LEU A 199       7.867  76.074  55.663  1.00 23.69           C  
ATOM   1564  CD2 LEU A 199       7.646  77.039  53.323  1.00 22.97           C  
ATOM   1565  N   GLU A 200      11.549  80.410  55.127  1.00 30.88           N  
ATOM   1566  CA  GLU A 200      12.095  81.699  55.607  1.00 32.56           C  
ATOM   1567  C   GLU A 200      12.167  82.724  54.473  1.00 32.83           C  
ATOM   1568  O   GLU A 200      11.637  83.828  54.612  1.00 33.54           O  
ATOM   1569  CB  GLU A 200      13.486  81.540  56.243  1.00 33.11           C  
ATOM   1570  CG  GLU A 200      13.577  80.574  57.448  1.00 34.50           C  
ATOM   1571  CD  GLU A 200      15.020  80.389  57.958  1.00 34.74           C  
ATOM   1572  OE1 GLU A 200      15.761  81.403  58.044  1.00 37.18           O  
ATOM   1573  OE2 GLU A 200      15.414  79.238  58.280  1.00 38.67           O1-
ATOM   1574  N   LYS A 201      12.788  82.353  53.348  1.00 32.80           N  
ATOM   1575  CA  LYS A 201      12.984  83.269  52.195  1.00 33.27           C  
ATOM   1576  C   LYS A 201      11.721  83.576  51.373  1.00 32.99           C  
ATOM   1577  O   LYS A 201      11.775  84.348  50.411  1.00 33.05           O  
ATOM   1578  CB  LYS A 201      14.096  82.747  51.270  1.00 33.57           C  
ATOM   1579  CG  LYS A 201      13.713  81.531  50.408  1.00 35.00           C  
ATOM   1580  CD  LYS A 201      14.805  81.184  49.360  1.00 35.62           C  
ATOM   1581  CE  LYS A 201      15.952  80.384  49.959  1.00 38.19           C  
ATOM   1582  NZ  LYS A 201      16.872  79.786  48.917  1.00 37.84           N1+
ATOM   1583  N   LEU A 202      10.602  82.958  51.746  1.00 32.38           N  
ATOM   1584  CA  LEU A 202       9.316  83.159  51.087  1.00 32.46           C  
ATOM   1585  C   LEU A 202       8.722  84.524  51.467  1.00 32.74           C  
ATOM   1586  O   LEU A 202       8.045  85.172  50.669  1.00 32.15           O  
ATOM   1587  CB  LEU A 202       8.371  82.011  51.505  1.00 32.25           C  
ATOM   1588  CG  LEU A 202       7.122  81.652  50.704  1.00 31.52           C  
ATOM   1589  CD1 LEU A 202       7.432  81.371  49.237  1.00 28.71           C  
ATOM   1590  CD2 LEU A 202       6.426  80.469  51.389  1.00 31.51           C  
ATOM   1591  N   GLY A 203       9.000  84.978  52.687  1.00 33.37           N  
ATOM   1592  CA  GLY A 203       8.213  86.060  53.274  1.00 33.54           C  
ATOM   1593  C   GLY A 203       6.755  85.630  53.248  1.00 33.78           C  
ATOM   1594  O   GLY A 203       6.448  84.478  53.559  1.00 33.86           O  
ATOM   1595  N   ASN A 204       5.861  86.522  52.822  1.00 34.02           N  
ATOM   1596  CA  ASN A 204       4.442  86.171  52.692  1.00 34.03           C  
ATOM   1597  C   ASN A 204       3.996  85.912  51.252  1.00 32.68           C  
ATOM   1598  O   ASN A 204       2.811  86.035  50.922  1.00 33.38           O  
ATOM   1599  CB  ASN A 204       3.567  87.230  53.353  1.00 35.93           C  
ATOM   1600  CG  ASN A 204       3.648  87.165  54.875  1.00 40.32           C  
ATOM   1601  ND2 ASN A 204       3.272  86.014  55.457  1.00 43.39           N  
ATOM   1602  OD1 ASN A 204       4.091  88.107  55.508  1.00 46.64           O  
ATOM   1603  N   ASN A 205       4.947  85.542  50.398  1.00 30.21           N  
ATOM   1604  CA  ASN A 205       4.643  85.103  49.042  1.00 28.47           C  
ATOM   1605  C   ASN A 205       3.952  83.765  49.081  1.00 26.37           C  
ATOM   1606  O   ASN A 205       4.053  83.055  50.076  1.00 25.88           O  
ATOM   1607  CB  ASN A 205       5.922  84.903  48.229  1.00 27.98           C  
ATOM   1608  CG  ASN A 205       6.495  86.190  47.682  1.00 28.00           C  
ATOM   1609  ND2 ASN A 205       7.676  86.077  47.092  1.00 23.91           N  
ATOM   1610  OD1 ASN A 205       5.888  87.272  47.760  1.00 29.20           O  
ATOM   1611  N   ARG A 206       3.304  83.410  47.974  1.00 25.12           N  
ATOM   1612  CA  ARG A 206       2.710  82.086  47.788  1.00 24.61           C  
ATOM   1613  C   ARG A 206       3.761  81.108  47.245  1.00 22.63           C  
ATOM   1614  O   ARG A 206       4.493  81.434  46.303  1.00 22.41           O  
ATOM   1615  CB  ARG A 206       1.538  82.151  46.801  1.00 24.22           C  
ATOM   1616  CG  ARG A 206       0.322  82.874  47.347  1.00 25.87           C  
ATOM   1617  CD  ARG A 206      -0.736  83.000  46.319  1.00 27.61           C  
ATOM   1618  NE  ARG A 206      -0.330  83.827  45.175  1.00 29.99           N  
ATOM   1619  CZ  ARG A 206      -1.068  84.007  44.082  1.00 31.57           C  
ATOM   1620  NH1 ARG A 206      -2.259  83.436  43.980  1.00 31.11           N1+
ATOM   1621  NH2 ARG A 206      -0.621  84.767  43.086  1.00 32.26           N  
ATOM   1622  N   LEU A 207       3.815  79.914  47.830  1.00 20.63           N  
ATOM   1623  CA  LEU A 207       4.811  78.916  47.469  1.00 20.15           C  
ATOM   1624  C   LEU A 207       4.193  77.954  46.443  1.00 18.88           C  
ATOM   1625  O   LEU A 207       3.136  77.398  46.675  1.00 18.18           O  
ATOM   1626  CB  LEU A 207       5.302  78.148  48.718  1.00 19.34           C  
ATOM   1627  CG  LEU A 207       6.254  76.931  48.544  1.00 20.27           C  
ATOM   1628  CD1 LEU A 207       7.482  77.344  47.806  1.00 19.30           C  
ATOM   1629  CD2 LEU A 207       6.660  76.303  49.895  1.00 20.93           C  
ATOM   1630  N   VAL A 208       4.829  77.816  45.284  1.00 18.28           N  
ATOM   1631  CA  VAL A 208       4.518  76.766  44.345  1.00 17.88           C  
ATOM   1632  C   VAL A 208       5.653  75.759  44.465  1.00 17.22           C  
ATOM   1633  O   VAL A 208       6.819  76.091  44.216  1.00 16.92           O  
ATOM   1634  CB  VAL A 208       4.426  77.284  42.886  1.00 17.97           C  
ATOM   1635  CG1 VAL A 208       4.100  76.152  41.903  1.00 19.72           C  
ATOM   1636  CG2 VAL A 208       3.350  78.363  42.787  1.00 18.63           C  
ATOM   1637  N   LEU A 209       5.300  74.539  44.849  1.00 15.85           N  
ATOM   1638  CA  LEU A 209       6.262  73.453  45.019  1.00 15.77           C  
ATOM   1639  C   LEU A 209       6.134  72.546  43.807  1.00 15.33           C  
ATOM   1640  O   LEU A 209       5.002  72.128  43.465  1.00 15.10           O  
ATOM   1641  CB  LEU A 209       5.971  72.693  46.316  1.00 16.18           C  
ATOM   1642  CG  LEU A 209       6.923  71.519  46.629  1.00 15.15           C  
ATOM   1643  CD1 LEU A 209       8.364  71.983  46.790  1.00 17.17           C  
ATOM   1644  CD2 LEU A 209       6.486  70.714  47.908  1.00 15.37           C  
ATOM   1645  N   MET A 210       7.275  72.256  43.167  1.00 13.70           N  
ATOM   1646  CA  MET A 210       7.286  71.403  41.957  1.00 15.24           C  
ATOM   1647  C   MET A 210       8.285  70.245  42.051  1.00 14.38           C  
ATOM   1648  O   MET A 210       9.361  70.367  42.638  1.00 13.01           O  
ATOM   1649  CB  MET A 210       7.580  72.224  40.704  1.00 14.64           C  
ATOM   1650  CG  MET A 210       8.979  72.785  40.609  1.00 16.02           C  
ATOM   1651  SD  MET A 210       9.329  73.620  39.012  1.00 18.26           S  
ATOM   1652  CE  MET A 210       9.404  72.205  37.880  1.00 16.89           C  
ATOM   1653  N   THR A 211       7.905  69.132  41.432  1.00 13.97           N  
ATOM   1654  CA  THR A 211       8.832  68.020  41.163  1.00 13.78           C  
ATOM   1655  C   THR A 211       8.514  67.438  39.772  1.00 13.69           C  
ATOM   1656  O   THR A 211       7.350  67.460  39.311  1.00 13.28           O  
ATOM   1657  CB  THR A 211       8.759  66.918  42.269  1.00 14.63           C  
ATOM   1658  CG2 THR A 211       8.811  67.540  43.723  1.00 14.73           C  
ATOM   1659  OG1 THR A 211       7.569  66.126  42.111  1.00 13.78           O  
ATOM   1660  N   ALA A 212       9.540  66.938  39.083  1.00 13.28           N  
ATOM   1661  CA  ALA A 212       9.335  66.359  37.737  1.00 12.26           C  
ATOM   1662  C   ALA A 212      10.437  65.382  37.438  1.00 10.96           C  
ATOM   1663  O   ALA A 212      11.618  65.734  37.570  1.00  9.83           O  
ATOM   1664  CB  ALA A 212       9.311  67.464  36.603  1.00 12.51           C  
ATOM   1665  N   HIS A 213      10.055  64.142  37.108  1.00 10.89           N  
ATOM   1666  CA  HIS A 213      11.021  63.068  36.807  1.00 10.64           C  
ATOM   1667  C   HIS A 213      10.492  61.853  35.997  1.00 10.70           C  
ATOM   1668  O   HIS A 213      11.218  60.869  35.824  1.00  9.69           O  
ATOM   1669  CB  HIS A 213      11.652  62.530  38.139  1.00  9.79           C  
ATOM   1670  CG  HIS A 213      10.683  61.773  39.009  1.00  9.53           C  
ATOM   1671  CD2 HIS A 213       9.828  62.212  39.959  1.00  8.90           C  
ATOM   1672  ND1 HIS A 213      10.530  60.399  38.964  1.00 12.34           N  
ATOM   1673  CE1 HIS A 213       9.614  60.032  39.847  1.00  9.93           C  
ATOM   1674  NE2 HIS A 213       9.183  61.108  40.478  1.00 13.53           N  
ATOM   1675  N   ARG A 214       9.221  61.851  35.568  1.00 11.13           N  
ATOM   1676  CA  ARG A 214       8.678  60.681  34.871  1.00 11.14           C  
ATOM   1677  C   ARG A 214       9.529  60.434  33.626  1.00 12.23           C  
ATOM   1678  O   ARG A 214       9.938  61.395  32.933  1.00 10.95           O  
ATOM   1679  CB  ARG A 214       7.211  60.881  34.453  1.00 11.27           C  
ATOM   1680  CG  ARG A 214       6.223  60.900  35.564  1.00 10.99           C  
ATOM   1681  CD  ARG A 214       5.564  59.550  35.848  1.00 10.61           C  
ATOM   1682  NE  ARG A 214       6.522  58.555  36.346  1.00 11.56           N  
ATOM   1683  CZ  ARG A 214       6.925  58.468  37.620  1.00 10.42           C  
ATOM   1684  NH1 ARG A 214       6.435  59.275  38.564  1.00 12.17           N1+
ATOM   1685  NH2 ARG A 214       7.811  57.532  37.960  1.00 11.49           N  
ATOM   1686  N   ARG A 215       9.823  59.142  33.399  1.00 11.17           N  
ATOM   1687  CA  ARG A 215      10.704  58.700  32.313  1.00 11.85           C  
ATOM   1688  C   ARG A 215      10.176  59.204  30.958  1.00 11.38           C  
ATOM   1689  O   ARG A 215      10.959  59.687  30.106  1.00 11.63           O  
ATOM   1690  CB  ARG A 215      10.805  57.162  32.356  1.00 11.58           C  
ATOM   1691  CG  ARG A 215      11.907  56.601  31.461  1.00 12.49           C  
ATOM   1692  CD  ARG A 215      12.166  55.148  31.736  1.00 12.79           C  
ATOM   1693  NE  ARG A 215      12.486  54.924  33.152  1.00 13.63           N  
ATOM   1694  CZ  ARG A 215      13.671  54.539  33.622  1.00 14.41           C  
ATOM   1695  NH1 ARG A 215      14.633  54.174  32.788  1.00 16.61           N1+
ATOM   1696  NH2 ARG A 215      13.869  54.441  34.925  1.00 14.88           N  
ATOM   1697  N   GLU A 216       8.877  59.082  30.749  1.00 11.57           N  
ATOM   1698  CA  GLU A 216       8.232  59.384  29.479  1.00 11.69           C  
ATOM   1699  C   GLU A 216       8.118  60.880  29.291  1.00 11.34           C  
ATOM   1700  O   GLU A 216       7.777  61.330  28.208  1.00 13.23           O  
ATOM   1701  CB  GLU A 216       6.831  58.762  29.375  1.00 10.73           C  
ATOM   1702  CG  GLU A 216       5.802  59.216  30.351  1.00 10.96           C  
ATOM   1703  CD  GLU A 216       5.824  58.507  31.695  1.00 10.93           C  
ATOM   1704  OE1 GLU A 216       6.719  57.622  31.916  1.00 11.71           O  
ATOM   1705  OE2 GLU A 216       4.934  58.910  32.542  1.00 12.45           O1-
ATOM   1706  N   ASN A 217       8.406  61.631  30.363  1.00 11.33           N  
ATOM   1707  CA  ASN A 217       8.390  63.120  30.341  1.00 11.57           C  
ATOM   1708  C   ASN A 217       9.746  63.751  30.055  1.00 11.84           C  
ATOM   1709  O   ASN A 217       9.850  64.989  29.835  1.00 13.23           O  
ATOM   1710  CB  ASN A 217       7.792  63.660  31.659  1.00 12.14           C  
ATOM   1711  CG  ASN A 217       6.267  63.580  31.686  1.00 13.19           C  
ATOM   1712  ND2 ASN A 217       5.672  63.910  32.819  1.00  9.97           N  
ATOM   1713  OD1 ASN A 217       5.646  63.269  30.688  1.00 13.94           O  
ATOM   1714  N   LEU A 218      10.785  62.926  30.044  1.00 11.02           N  
ATOM   1715  CA  LEU A 218      12.124  63.365  29.820  1.00 12.47           C  
ATOM   1716  C   LEU A 218      12.186  64.004  28.455  1.00 13.04           C  
ATOM   1717  O   LEU A 218      11.618  63.474  27.530  1.00 13.78           O  
ATOM   1718  CB  LEU A 218      13.132  62.204  29.897  1.00 12.39           C  
ATOM   1719  CG  LEU A 218      13.252  61.591  31.304  1.00 11.54           C  
ATOM   1720  CD1 LEU A 218      14.122  60.344  31.277  1.00 12.61           C  
ATOM   1721  CD2 LEU A 218      13.785  62.684  32.271  1.00 14.09           C  
ATOM   1722  N   GLY A 219      12.907  65.115  28.357  1.00 13.89           N  
ATOM   1723  CA  GLY A 219      13.097  65.823  27.082  1.00 14.69           C  
ATOM   1724  C   GLY A 219      12.023  66.849  26.817  1.00 15.25           C  
ATOM   1725  O   GLY A 219      11.738  67.719  27.669  1.00 14.91           O  
ATOM   1726  N   GLU A 220      11.433  66.769  25.623  1.00 17.35           N  
ATOM   1727  CA  GLU A 220      10.422  67.735  25.181  1.00 17.83           C  
ATOM   1728  C   GLU A 220       9.292  68.050  26.200  1.00 16.84           C  
ATOM   1729  O   GLU A 220       9.013  69.219  26.459  1.00 16.84           O  
ATOM   1730  CB  GLU A 220       9.849  67.293  23.816  1.00 18.10           C  
ATOM   1731  CG  GLU A 220       8.782  68.200  23.248  1.00 20.26           C  
ATOM   1732  CD  GLU A 220       8.321  67.799  21.860  1.00 22.09           C  
ATOM   1733  OE1 GLU A 220       8.565  66.636  21.452  1.00 28.02           O  
ATOM   1734  OE2 GLU A 220       7.648  68.642  21.216  1.00 26.81           O1-
ATOM   1735  N   PRO A 221       8.656  67.026  26.796  1.00 16.60           N  
ATOM   1736  CA  PRO A 221       7.581  67.317  27.747  1.00 16.59           C  
ATOM   1737  C   PRO A 221       8.056  68.170  28.943  1.00 15.84           C  
ATOM   1738  O   PRO A 221       7.413  69.160  29.280  1.00 16.59           O  
ATOM   1739  CB  PRO A 221       7.131  65.912  28.204  1.00 16.25           C  
ATOM   1740  CG  PRO A 221       7.611  64.989  27.104  1.00 15.93           C  
ATOM   1741  CD  PRO A 221       8.892  65.564  26.689  1.00 16.14           C  
ATOM   1742  N   MET A 222       9.191  67.824  29.552  1.00 15.47           N  
ATOM   1743  CA  MET A 222       9.712  68.643  30.670  1.00 16.36           C  
ATOM   1744  C   MET A 222      10.085  70.058  30.212  1.00 16.40           C  
ATOM   1745  O   MET A 222       9.881  71.033  30.945  1.00 16.41           O  
ATOM   1746  CB  MET A 222      10.913  68.003  31.369  1.00 16.71           C  
ATOM   1747  CG  MET A 222      10.550  67.202  32.568  1.00 17.32           C  
ATOM   1748  SD  MET A 222      11.885  66.238  33.272  1.00 20.60           S  
ATOM   1749  CE  MET A 222      10.991  64.781  33.887  1.00 21.51           C  
ATOM   1750  N   ARG A 223      10.628  70.180  29.011  1.00 15.42           N  
ATOM   1751  CA  ARG A 223      10.947  71.536  28.503  1.00 16.21           C  
ATOM   1752  C   ARG A 223       9.662  72.359  28.436  1.00 15.72           C  
ATOM   1753  O   ARG A 223       9.671  73.528  28.781  1.00 16.35           O  
ATOM   1754  CB  ARG A 223      11.661  71.485  27.174  1.00 15.62           C  
ATOM   1755  CG  ARG A 223      13.121  70.914  27.243  1.00 18.49           C  
ATOM   1756  CD  ARG A 223      13.900  71.170  25.951  1.00 18.75           C  
ATOM   1757  NE  ARG A 223      13.402  70.445  24.769  1.00 21.55           N  
ATOM   1758  CZ  ARG A 223      13.732  69.184  24.461  1.00 22.84           C  
ATOM   1759  NH1 ARG A 223      14.537  68.493  25.248  1.00 22.31           N1+
ATOM   1760  NH2 ARG A 223      13.234  68.584  23.378  1.00 20.20           N  
ATOM   1761  N   ASN A 224       8.567  71.748  27.996  1.00 16.15           N  
ATOM   1762  CA  ASN A 224       7.241  72.413  27.948  1.00 16.90           C  
ATOM   1763  C   ASN A 224       6.735  72.855  29.310  1.00 17.36           C  
ATOM   1764  O   ASN A 224       6.189  73.945  29.453  1.00 17.22           O  
ATOM   1765  CB  ASN A 224       6.213  71.478  27.353  1.00 16.93           C  
ATOM   1766  CG  ASN A 224       6.171  71.567  25.881  1.00 18.47           C  
ATOM   1767  ND2 ASN A 224       5.137  72.189  25.350  1.00 19.48           N  
ATOM   1768  OD1 ASN A 224       7.065  71.086  25.219  1.00 21.19           O  
ATOM   1769  N   MET A 225       6.863  71.950  30.279  1.00 17.17           N  
ATOM   1770  CA  MET A 225       6.548  72.231  31.685  1.00 17.39           C  
ATOM   1771  C   MET A 225       7.340  73.435  32.197  1.00 17.31           C  
ATOM   1772  O   MET A 225       6.769  74.376  32.741  1.00 17.44           O  
ATOM   1773  CB  MET A 225       6.935  71.054  32.554  1.00 17.90           C  
ATOM   1774  CG  MET A 225       6.151  69.767  32.288  1.00 16.86           C  
ATOM   1775  SD  MET A 225       6.910  68.479  33.340  1.00 20.23           S  
ATOM   1776  CE  MET A 225       6.303  66.937  32.703  1.00 19.34           C  
ATOM   1777  N   PHE A 226       8.653  73.379  32.001  1.00 16.95           N  
ATOM   1778  CA  PHE A 226       9.542  74.359  32.609  1.00 16.96           C  
ATOM   1779  C   PHE A 226       9.314  75.723  32.005  1.00 17.73           C  
ATOM   1780  O   PHE A 226       9.277  76.709  32.732  1.00 17.25           O  
ATOM   1781  CB  PHE A 226      11.001  73.935  32.523  1.00 15.68           C  
ATOM   1782  CG  PHE A 226      11.322  72.652  33.305  1.00 14.33           C  
ATOM   1783  CD1 PHE A 226      10.383  72.067  34.143  1.00 14.24           C  
ATOM   1784  CD2 PHE A 226      12.583  72.051  33.187  1.00 15.17           C  
ATOM   1785  CE1 PHE A 226      10.691  70.915  34.828  1.00 14.00           C  
ATOM   1786  CE2 PHE A 226      12.903  70.883  33.887  1.00 14.25           C  
ATOM   1787  CZ  PHE A 226      11.944  70.313  34.688  1.00 15.82           C  
ATOM   1788  N   ARG A 227       9.112  75.777  30.692  1.00 18.43           N  
ATOM   1789  CA  ARG A 227       8.791  77.067  30.037  1.00 19.60           C  
ATOM   1790  C   ARG A 227       7.467  77.673  30.515  1.00 19.37           C  
ATOM   1791  O   ARG A 227       7.347  78.912  30.650  1.00 19.59           O  
ATOM   1792  CB  ARG A 227       8.781  76.891  28.530  1.00 19.64           C  
ATOM   1793  CG  ARG A 227      10.188  76.605  27.985  1.00 21.78           C  
ATOM   1794  CD  ARG A 227      10.257  76.715  26.499  1.00 23.30           C  
ATOM   1795  NE  ARG A 227       9.532  75.623  25.850  1.00 26.64           N  
ATOM   1796  CZ  ARG A 227      10.082  74.626  25.159  1.00 27.04           C  
ATOM   1797  NH1 ARG A 227      11.386  74.554  24.947  1.00 27.96           N1+
ATOM   1798  NH2 ARG A 227       9.291  73.722  24.610  1.00 25.71           N  
ATOM   1799  N   ALA A 228       6.464  76.828  30.746  1.00 19.34           N  
ATOM   1800  CA  ALA A 228       5.225  77.285  31.355  1.00 19.66           C  
ATOM   1801  C   ALA A 228       5.482  77.836  32.758  1.00 19.74           C  
ATOM   1802  O   ALA A 228       4.847  78.797  33.161  1.00 19.25           O  
ATOM   1803  CB  ALA A 228       4.165  76.179  31.436  1.00 19.41           C  
ATOM   1804  N   ILE A 229       6.399  77.217  33.498  1.00 19.14           N  
ATOM   1805  CA  ILE A 229       6.620  77.623  34.892  1.00 20.12           C  
ATOM   1806  C   ILE A 229       7.312  79.003  34.918  1.00 20.19           C  
ATOM   1807  O   ILE A 229       6.940  79.875  35.685  1.00 20.75           O  
ATOM   1808  CB  ILE A 229       7.390  76.526  35.679  1.00 19.62           C  
ATOM   1809  CG1 ILE A 229       6.553  75.239  35.820  1.00 19.99           C  
ATOM   1810  CG2 ILE A 229       7.777  76.993  37.048  1.00 19.03           C  
ATOM   1811  CD1 ILE A 229       5.090  75.403  35.810  1.00 22.59           C  
ATOM   1812  N   LYS A 230       8.284  79.220  34.032  1.00 21.18           N  
ATOM   1813  CA  LYS A 230       8.898  80.582  33.897  1.00 22.84           C  
ATOM   1814  C   LYS A 230       7.887  81.664  33.553  1.00 23.60           C  
ATOM   1815  O   LYS A 230       7.983  82.811  34.061  1.00 24.37           O  
ATOM   1816  CB  LYS A 230      10.001  80.567  32.856  1.00 23.00           C  
ATOM   1817  CG  LYS A 230      11.255  79.896  33.317  1.00 24.69           C  
ATOM   1818  CD  LYS A 230      12.403  80.137  32.364  1.00 24.96           C  
ATOM   1819  CE  LYS A 230      12.150  79.539  31.002  1.00 26.61           C  
ATOM   1820  NZ  LYS A 230      13.354  79.627  30.087  1.00 24.06           N1+
ATOM   1821  N   ARG A 231       6.913  81.337  32.705  1.00 23.85           N  
ATOM   1822  CA  ARG A 231       5.859  82.301  32.327  1.00 24.98           C  
ATOM   1823  C   ARG A 231       4.881  82.616  33.454  1.00 25.09           C  
ATOM   1824  O   ARG A 231       4.356  83.739  33.557  1.00 24.66           O  
ATOM   1825  CB  ARG A 231       5.080  81.812  31.117  1.00 25.18           C  
ATOM   1826  CG  ARG A 231       5.902  81.741  29.842  1.00 26.73           C  
ATOM   1827  CD  ARG A 231       5.136  81.035  28.737  1.00 27.23           C  
ATOM   1828  NE  ARG A 231       3.807  81.595  28.512  1.00 28.62           N  
ATOM   1829  CZ  ARG A 231       2.854  81.023  27.771  1.00 30.63           C  
ATOM   1830  NH1 ARG A 231       3.056  79.853  27.170  1.00 30.23           N1+
ATOM   1831  NH2 ARG A 231       1.685  81.623  27.629  1.00 29.60           N  
ATOM   1832  N   LEU A 232       4.621  81.615  34.292  1.00 24.64           N  
ATOM   1833  CA  LEU A 232       3.815  81.812  35.486  1.00 24.80           C  
ATOM   1834  C   LEU A 232       4.512  82.740  36.454  1.00 24.40           C  
ATOM   1835  O   LEU A 232       3.871  83.619  37.018  1.00 25.37           O  
ATOM   1836  CB  LEU A 232       3.557  80.471  36.173  1.00 23.87           C  
ATOM   1837  CG  LEU A 232       2.559  79.549  35.456  1.00 24.70           C  
ATOM   1838  CD1 LEU A 232       2.607  78.098  36.029  1.00 25.81           C  
ATOM   1839  CD2 LEU A 232       1.137  80.084  35.562  1.00 25.76           C  
ATOM   1840  N   VAL A 233       5.805  82.501  36.673  1.00 24.97           N  
ATOM   1841  CA  VAL A 233       6.639  83.308  37.566  1.00 25.70           C  
ATOM   1842  C   VAL A 233       6.722  84.750  37.011  1.00 26.63           C  
ATOM   1843  O   VAL A 233       6.613  85.712  37.775  1.00 26.68           O  
ATOM   1844  CB  VAL A 233       8.050  82.656  37.763  1.00 25.16           C  
ATOM   1845  CG1 VAL A 233       9.052  83.633  38.395  1.00 25.22           C  
ATOM   1846  CG2 VAL A 233       7.947  81.359  38.589  1.00 24.56           C  
ATOM   1847  N   ASP A 234       6.883  84.891  35.694  1.00 27.58           N  
ATOM   1848  CA  ASP A 234       6.898  86.220  35.057  1.00 28.19           C  
ATOM   1849  C   ASP A 234       5.612  86.995  35.333  1.00 29.00           C  
ATOM   1850  O   ASP A 234       5.628  88.228  35.484  1.00 29.76           O  
ATOM   1851  CB  ASP A 234       7.034  86.108  33.527  1.00 28.39           C  
ATOM   1852  CG  ASP A 234       8.418  85.749  33.064  1.00 28.19           C  
ATOM   1853  OD1 ASP A 234       9.349  85.736  33.888  1.00 29.01           O  
ATOM   1854  OD2 ASP A 234       8.563  85.457  31.845  1.00 29.76           O1-
ATOM   1855  N   LYS A 235       4.484  86.292  35.319  1.00 29.08           N  
ATOM   1856  CA  LYS A 235       3.185  86.929  35.459  1.00 29.42           C  
ATOM   1857  C   LYS A 235       2.847  87.210  36.928  1.00 29.65           C  
ATOM   1858  O   LYS A 235       2.329  88.258  37.242  1.00 28.57           O  
ATOM   1859  CB  LYS A 235       2.096  86.050  34.816  1.00 29.77           C  
ATOM   1860  CG  LYS A 235       0.691  86.610  34.952  1.00 29.87           C  
ATOM   1861  CD  LYS A 235      -0.247  85.985  34.000  1.00 30.50           C  
ATOM   1862  CE  LYS A 235      -1.657  86.522  34.164  1.00 31.68           C  
ATOM   1863  NZ  LYS A 235      -2.458  86.217  32.953  1.00 33.19           N1+
ATOM   1864  N   HIS A 236       3.161  86.258  37.806  1.00 28.87           N  
ATOM   1865  CA  HIS A 236       2.795  86.309  39.232  1.00 28.82           C  
ATOM   1866  C   HIS A 236       4.006  86.658  40.095  1.00 28.81           C  
ATOM   1867  O   HIS A 236       4.828  85.817  40.429  1.00 27.53           O  
ATOM   1868  CB  HIS A 236       2.134  84.982  39.655  1.00 28.43           C  
ATOM   1869  CG  HIS A 236       0.861  84.707  38.920  1.00 27.61           C  
ATOM   1870  CD2 HIS A 236       0.609  83.978  37.808  1.00 27.78           C  
ATOM   1871  ND1 HIS A 236      -0.331  85.317  39.254  1.00 29.98           N  
ATOM   1872  CE1 HIS A 236      -1.274  84.933  38.413  1.00 29.25           C  
ATOM   1873  NE2 HIS A 236      -0.732  84.118  37.523  1.00 27.33           N  
ATOM   1874  N   GLU A 237       4.087  87.942  40.450  1.00 29.37           N  
ATOM   1875  CA  GLU A 237       5.254  88.523  41.097  1.00 30.16           C  
ATOM   1876  C   GLU A 237       5.379  88.100  42.565  1.00 29.01           C  
ATOM   1877  O   GLU A 237       6.465  88.155  43.131  1.00 28.97           O  
ATOM   1878  CB  GLU A 237       5.209  90.069  40.959  1.00 31.33           C  
ATOM   1879  CG  GLU A 237       3.816  90.600  40.579  1.00 33.87           C  
ATOM   1880  CD  GLU A 237       3.806  92.073  40.320  1.00 35.44           C  
ATOM   1881  OE1 GLU A 237       3.871  92.820  41.321  1.00 42.05           O  
ATOM   1882  OE2 GLU A 237       3.723  92.463  39.124  1.00 41.95           O1-
ATOM   1883  N   ASP A 238       4.271  87.656  43.146  1.00 27.24           N  
ATOM   1884  CA  ASP A 238       4.226  87.229  44.549  1.00 26.79           C  
ATOM   1885  C   ASP A 238       4.341  85.700  44.703  1.00 25.11           C  
ATOM   1886  O   ASP A 238       3.973  85.158  45.735  1.00 24.85           O  
ATOM   1887  CB  ASP A 238       2.938  87.721  45.209  1.00 27.28           C  
ATOM   1888  CG  ASP A 238       1.710  87.008  44.708  1.00 30.17           C  
ATOM   1889  OD1 ASP A 238       1.648  86.668  43.510  1.00 33.21           O  
ATOM   1890  OD2 ASP A 238       0.797  86.772  45.526  1.00 35.61           O1-
ATOM   1891  N   VAL A 239       4.821  85.036  43.665  1.00 23.38           N  
ATOM   1892  CA  VAL A 239       5.037  83.556  43.700  1.00 22.32           C  
ATOM   1893  C   VAL A 239       6.509  83.227  43.765  1.00 21.32           C  
ATOM   1894  O   VAL A 239       7.309  83.869  43.091  1.00 21.80           O  
ATOM   1895  CB  VAL A 239       4.493  82.874  42.436  1.00 21.93           C  
ATOM   1896  CG1 VAL A 239       4.875  81.368  42.380  1.00 21.70           C  
ATOM   1897  CG2 VAL A 239       2.973  83.071  42.334  1.00 23.83           C  
ATOM   1898  N   GLN A 240       6.876  82.209  44.558  1.00 19.96           N  
ATOM   1899  CA  GLN A 240       8.198  81.629  44.485  1.00 19.05           C  
ATOM   1900  C   GLN A 240       7.987  80.144  44.219  1.00 17.81           C  
ATOM   1901  O   GLN A 240       7.040  79.582  44.729  1.00 16.60           O  
ATOM   1902  CB  GLN A 240       9.009  81.853  45.762  1.00 19.49           C  
ATOM   1903  CG  GLN A 240       9.324  83.315  46.044  1.00 21.01           C  
ATOM   1904  CD  GLN A 240      10.309  83.484  47.201  1.00 21.67           C  
ATOM   1905  NE2 GLN A 240      10.150  84.568  47.964  1.00 24.56           N  
ATOM   1906  OE1 GLN A 240      11.199  82.641  47.410  1.00 25.52           O  
ATOM   1907  N   VAL A 241       8.817  79.595  43.341  1.00 16.73           N  
ATOM   1908  CA  VAL A 241       8.747  78.165  42.968  1.00 16.35           C  
ATOM   1909  C   VAL A 241       9.931  77.463  43.615  1.00 16.13           C  
ATOM   1910  O   VAL A 241      11.066  77.912  43.490  1.00 17.29           O  
ATOM   1911  CB  VAL A 241       8.761  77.932  41.404  1.00 16.64           C  
ATOM   1912  CG1 VAL A 241       8.780  76.435  41.069  1.00 16.05           C  
ATOM   1913  CG2 VAL A 241       7.557  78.597  40.736  1.00 16.96           C  
ATOM   1914  N   VAL A 242       9.695  76.347  44.305  1.00 15.31           N  
ATOM   1915  CA  VAL A 242      10.788  75.583  44.854  1.00 15.04           C  
ATOM   1916  C   VAL A 242      10.750  74.230  44.155  1.00 14.60           C  
ATOM   1917  O   VAL A 242       9.704  73.662  44.065  1.00 14.79           O  
ATOM   1918  CB  VAL A 242      10.669  75.439  46.390  1.00 15.69           C  
ATOM   1919  CG1 VAL A 242      11.733  74.485  46.942  1.00 16.11           C  
ATOM   1920  CG2 VAL A 242      10.762  76.832  47.050  1.00 17.42           C  
ATOM   1921  N   TYR A 243      11.894  73.781  43.656  1.00 14.12           N  
ATOM   1922  CA  TYR A 243      11.993  72.542  42.842  1.00 14.31           C  
ATOM   1923  C   TYR A 243      13.138  71.735  43.438  1.00 13.69           C  
ATOM   1924  O   TYR A 243      14.302  71.989  43.124  1.00 14.26           O  
ATOM   1925  CB  TYR A 243      12.256  72.880  41.353  1.00 14.41           C  
ATOM   1926  CG  TYR A 243      12.354  71.718  40.379  1.00 14.65           C  
ATOM   1927  CD1 TYR A 243      12.039  70.387  40.744  1.00 15.41           C  
ATOM   1928  CD2 TYR A 243      12.765  71.945  39.069  1.00 16.57           C  
ATOM   1929  CE1 TYR A 243      12.145  69.307  39.803  1.00 14.91           C  
ATOM   1930  CE2 TYR A 243      12.870  70.899  38.151  1.00 16.14           C  
ATOM   1931  CZ  TYR A 243      12.541  69.596  38.500  1.00 15.76           C  
ATOM   1932  OH  TYR A 243      12.685  68.620  37.529  1.00 16.29           O  
ATOM   1933  N   PRO A 244      12.814  70.747  44.306  1.00 14.14           N  
ATOM   1934  CA  PRO A 244      13.818  69.782  44.743  1.00 13.58           C  
ATOM   1935  C   PRO A 244      14.042  68.826  43.552  1.00 13.82           C  
ATOM   1936  O   PRO A 244      13.225  67.930  43.298  1.00 12.95           O  
ATOM   1937  CB  PRO A 244      13.151  69.097  45.969  1.00 14.18           C  
ATOM   1938  CG  PRO A 244      11.945  69.984  46.292  1.00 14.40           C  
ATOM   1939  CD  PRO A 244      11.523  70.443  44.919  1.00 12.54           C  
ATOM   1940  N   VAL A 245      15.156  69.020  42.866  1.00 11.98           N  
ATOM   1941  CA  VAL A 245      15.398  68.379  41.591  1.00 13.12           C  
ATOM   1942  C   VAL A 245      15.887  66.938  41.790  1.00 12.60           C  
ATOM   1943  O   VAL A 245      16.852  66.697  42.508  1.00 12.61           O  
ATOM   1944  CB  VAL A 245      16.394  69.161  40.689  1.00 13.20           C  
ATOM   1945  CG1 VAL A 245      16.311  68.602  39.279  1.00 13.56           C  
ATOM   1946  CG2 VAL A 245      16.020  70.678  40.668  1.00 13.84           C  
ATOM   1947  N   HIS A 246      15.165  66.000  41.175  1.00 12.77           N  
ATOM   1948  CA  HIS A 246      15.551  64.558  41.141  1.00 13.02           C  
ATOM   1949  C   HIS A 246      17.026  64.381  40.699  1.00 13.64           C  
ATOM   1950  O   HIS A 246      17.543  65.202  39.903  1.00 15.63           O  
ATOM   1951  CB  HIS A 246      14.591  63.868  40.213  1.00 13.07           C  
ATOM   1952  CG  HIS A 246      14.691  62.378  40.183  1.00 10.80           C  
ATOM   1953  CD2 HIS A 246      13.804  61.422  40.556  1.00 11.77           C  
ATOM   1954  ND1 HIS A 246      15.812  61.716  39.745  1.00  9.82           N  
ATOM   1955  CE1 HIS A 246      15.592  60.407  39.798  1.00 10.87           C  
ATOM   1956  NE2 HIS A 246      14.390  60.203  40.313  1.00 10.56           N  
ATOM   1957  N   MET A 247      17.712  63.345  41.209  1.00 13.88           N  
ATOM   1958  CA  MET A 247      19.166  63.132  40.929  1.00 14.35           C  
ATOM   1959  C   MET A 247      19.509  62.645  39.497  1.00 12.61           C  
ATOM   1960  O   MET A 247      20.666  62.681  39.087  1.00 13.84           O  
ATOM   1961  CB  MET A 247      19.783  62.206  41.973  1.00 13.93           C  
ATOM   1962  CG  MET A 247      19.685  62.787  43.378  1.00 18.24           C  
ATOM   1963  SD  MET A 247      20.873  62.022  44.479  1.00 21.90           S  
ATOM   1964  CE  MET A 247      22.424  62.252  43.585  1.00 22.57           C  
ATOM   1965  N   ASN A 248      18.508  62.223  38.742  1.00 12.18           N  
ATOM   1966  CA  ASN A 248      18.717  61.811  37.367  1.00 12.28           C  
ATOM   1967  C   ASN A 248      19.456  62.932  36.604  1.00 11.53           C  
ATOM   1968  O   ASN A 248      18.909  64.044  36.486  1.00 11.35           O  
ATOM   1969  CB  ASN A 248      17.375  61.466  36.705  1.00 12.69           C  
ATOM   1970  CG  ASN A 248      17.532  60.996  35.282  1.00 12.61           C  
ATOM   1971  ND2 ASN A 248      16.457  60.498  34.678  1.00 11.28           N  
ATOM   1972  OD1 ASN A 248      18.644  61.057  34.738  1.00 12.87           O  
ATOM   1973  N   PRO A 249      20.692  62.659  36.113  1.00 12.38           N  
ATOM   1974  CA  PRO A 249      21.476  63.700  35.372  1.00 13.35           C  
ATOM   1975  C   PRO A 249      20.690  64.294  34.213  1.00 13.91           C  
ATOM   1976  O   PRO A 249      20.843  65.465  33.884  1.00 14.15           O  
ATOM   1977  CB  PRO A 249      22.676  62.901  34.838  1.00 13.59           C  
ATOM   1978  CG  PRO A 249      22.841  61.766  35.749  1.00 14.71           C  
ATOM   1979  CD  PRO A 249      21.449  61.379  36.197  1.00 11.83           C  
ATOM   1980  N   VAL A 250      19.828  63.492  33.595  1.00 13.33           N  
ATOM   1981  CA  VAL A 250      18.987  63.976  32.496  1.00 14.06           C  
ATOM   1982  C   VAL A 250      18.012  65.081  32.955  1.00 13.78           C  
ATOM   1983  O   VAL A 250      17.846  66.126  32.286  1.00 14.91           O  
ATOM   1984  CB  VAL A 250      18.232  62.814  31.777  1.00 13.47           C  
ATOM   1985  CG1 VAL A 250      17.295  63.357  30.681  1.00 15.77           C  
ATOM   1986  CG2 VAL A 250      19.208  61.781  31.183  1.00 14.20           C  
ATOM   1987  N   VAL A 251      17.377  64.875  34.108  1.00 13.57           N  
ATOM   1988  CA  VAL A 251      16.428  65.851  34.642  1.00 13.21           C  
ATOM   1989  C   VAL A 251      17.195  67.135  34.952  1.00 13.63           C  
ATOM   1990  O   VAL A 251      16.768  68.264  34.626  1.00 13.79           O  
ATOM   1991  CB  VAL A 251      15.709  65.266  35.869  1.00 11.63           C  
ATOM   1992  CG1 VAL A 251      14.941  66.307  36.683  1.00 13.26           C  
ATOM   1993  CG2 VAL A 251      14.792  64.130  35.386  1.00 11.89           C  
ATOM   1994  N   ARG A 252      18.360  66.942  35.555  1.00 14.48           N  
ATOM   1995  CA  ARG A 252      19.200  68.070  35.995  1.00 15.48           C  
ATOM   1996  C   ARG A 252      19.694  68.936  34.850  1.00 16.37           C  
ATOM   1997  O   ARG A 252      19.689  70.165  34.963  1.00 17.48           O  
ATOM   1998  CB  ARG A 252      20.337  67.554  36.824  1.00 14.77           C  
ATOM   1999  CG  ARG A 252      19.801  66.908  38.076  1.00 16.43           C  
ATOM   2000  CD  ARG A 252      20.736  66.981  39.199  1.00 18.63           C  
ATOM   2001  NE  ARG A 252      20.016  66.792  40.461  1.00 19.69           N  
ATOM   2002  CZ  ARG A 252      20.501  67.060  41.661  1.00 19.53           C  
ATOM   2003  NH1 ARG A 252      21.734  67.548  41.808  1.00 21.06           N1+
ATOM   2004  NH2 ARG A 252      19.741  66.846  42.715  1.00 18.70           N  
ATOM   2005  N   GLU A 253      20.064  68.313  33.738  1.00 17.73           N  
ATOM   2006  CA  GLU A 253      20.406  69.068  32.524  1.00 18.15           C  
ATOM   2007  C   GLU A 253      19.265  69.962  32.055  1.00 17.70           C  
ATOM   2008  O   GLU A 253      19.478  71.170  31.853  1.00 17.20           O  
ATOM   2009  CB  GLU A 253      20.803  68.109  31.404  1.00 18.92           C  
ATOM   2010  CG  GLU A 253      22.169  67.458  31.630  1.00 22.35           C  
ATOM   2011  CD  GLU A 253      22.490  66.258  30.676  1.00 23.14           C  
ATOM   2012  OE1 GLU A 253      21.625  65.750  29.920  1.00 29.56           O  
ATOM   2013  OE2 GLU A 253      23.670  65.838  30.687  1.00 28.02           O1-
ATOM   2014  N   THR A 254      18.058  69.384  31.936  1.00 16.87           N  
ATOM   2015  CA  THR A 254      16.874  70.111  31.496  1.00 17.04           C  
ATOM   2016  C   THR A 254      16.513  71.232  32.487  1.00 17.01           C  
ATOM   2017  O   THR A 254      16.235  72.370  32.068  1.00 17.18           O  
ATOM   2018  CB  THR A 254      15.666  69.166  31.263  1.00 16.59           C  
ATOM   2019  CG2 THR A 254      14.477  69.887  30.633  1.00 15.78           C  
ATOM   2020  OG1 THR A 254      16.050  68.096  30.390  1.00 15.55           O  
ATOM   2021  N   ALA A 255      16.537  70.906  33.783  1.00 17.13           N  
ATOM   2022  CA  ALA A 255      16.243  71.859  34.857  1.00 17.81           C  
ATOM   2023  C   ALA A 255      17.195  73.040  34.814  1.00 17.70           C  
ATOM   2024  O   ALA A 255      16.757  74.199  34.803  1.00 17.70           O  
ATOM   2025  CB  ALA A 255      16.340  71.173  36.222  1.00 17.02           C  
ATOM   2026  N   ASN A 256      18.490  72.751  34.772  1.00 18.51           N  
ATOM   2027  CA  ASN A 256      19.500  73.811  34.727  1.00 20.60           C  
ATOM   2028  C   ASN A 256      19.396  74.674  33.459  1.00 21.27           C  
ATOM   2029  O   ASN A 256      19.493  75.930  33.515  1.00 19.75           O  
ATOM   2030  CB  ASN A 256      20.923  73.247  34.819  1.00 21.19           C  
ATOM   2031  CG  ASN A 256      21.247  72.644  36.184  1.00 24.50           C  
ATOM   2032  ND2 ASN A 256      20.716  73.239  37.258  1.00 27.36           N  
ATOM   2033  OD1 ASN A 256      22.003  71.663  36.262  1.00 29.12           O  
ATOM   2034  N   ASP A 257      19.183  74.001  32.327  1.00 21.47           N  
ATOM   2035  CA  ASP A 257      19.109  74.673  31.013  1.00 22.37           C  
ATOM   2036  C   ASP A 257      17.993  75.714  31.011  1.00 22.25           C  
ATOM   2037  O   ASP A 257      18.230  76.873  30.630  1.00 22.42           O  
ATOM   2038  CB  ASP A 257      18.824  73.677  29.889  1.00 22.81           C  
ATOM   2039  CG  ASP A 257      20.038  72.836  29.490  1.00 25.84           C  
ATOM   2040  OD1 ASP A 257      21.170  73.065  29.975  1.00 30.40           O  
ATOM   2041  OD2 ASP A 257      19.853  71.931  28.657  1.00 29.88           O1-
ATOM   2042  N   ILE A 258      16.790  75.295  31.423  1.00 21.14           N  
ATOM   2043  CA  ILE A 258      15.587  76.135  31.314  1.00 21.87           C  
ATOM   2044  C   ILE A 258      15.324  77.029  32.540  1.00 21.99           C  
ATOM   2045  O   ILE A 258      14.956  78.192  32.351  1.00 21.63           O  
ATOM   2046  CB  ILE A 258      14.312  75.332  30.966  1.00 21.32           C  
ATOM   2047  CG1 ILE A 258      14.488  74.575  29.672  1.00 22.26           C  
ATOM   2048  CG2 ILE A 258      13.090  76.244  30.769  1.00 21.41           C  
ATOM   2049  CD1 ILE A 258      13.379  73.663  29.375  1.00 21.81           C  
ATOM   2050  N   LEU A 259      15.533  76.508  33.754  1.00 21.71           N  
ATOM   2051  CA  LEU A 259      15.181  77.205  35.022  1.00 22.36           C  
ATOM   2052  C   LEU A 259      16.374  77.688  35.852  1.00 22.85           C  
ATOM   2053  O   LEU A 259      16.177  78.310  36.893  1.00 22.15           O  
ATOM   2054  CB  LEU A 259      14.345  76.275  35.913  1.00 20.87           C  
ATOM   2055  CG  LEU A 259      13.083  75.682  35.282  1.00 21.61           C  
ATOM   2056  CD1 LEU A 259      12.502  74.565  36.133  1.00 19.59           C  
ATOM   2057  CD2 LEU A 259      12.061  76.769  35.046  1.00 21.43           C  
ATOM   2058  N   GLY A 260      17.593  77.366  35.434  1.00 23.98           N  
ATOM   2059  CA  GLY A 260      18.769  77.703  36.214  1.00 26.00           C  
ATOM   2060  C   GLY A 260      18.970  79.212  36.278  1.00 27.21           C  
ATOM   2061  O   GLY A 260      18.819  79.913  35.277  1.00 27.24           O  
ATOM   2062  N   ASP A 261      19.297  79.720  37.460  1.00 29.06           N  
ATOM   2063  CA  ASP A 261      19.518  81.163  37.649  1.00 30.37           C  
ATOM   2064  C   ASP A 261      18.321  82.088  37.337  1.00 31.09           C  
ATOM   2065  O   ASP A 261      18.523  83.281  37.077  1.00 31.47           O  
ATOM   2066  CB  ASP A 261      20.751  81.611  36.838  1.00 31.55           C  
ATOM   2067  CG  ASP A 261      22.038  81.065  37.403  1.00 35.69           C  
ATOM   2068  OD1 ASP A 261      22.266  81.257  38.620  1.00 41.50           O  
ATOM   2069  OD2 ASP A 261      22.822  80.441  36.632  1.00 41.10           O1-
ATOM   2070  N   TYR A 262      17.094  81.563  37.386  1.00 31.42           N  
ATOM   2071  CA  TYR A 262      15.897  82.381  37.139  1.00 30.31           C  
ATOM   2072  C   TYR A 262      15.355  82.895  38.470  1.00 29.51           C  
ATOM   2073  O   TYR A 262      15.154  82.124  39.412  1.00 27.75           O  
ATOM   2074  CB  TYR A 262      14.819  81.575  36.431  1.00 32.31           C  
ATOM   2075  CG  TYR A 262      13.897  82.392  35.554  1.00 32.79           C  
ATOM   2076  CD1 TYR A 262      14.324  82.852  34.312  1.00 34.92           C  
ATOM   2077  CD2 TYR A 262      12.604  82.702  35.957  1.00 35.26           C  
ATOM   2078  CE1 TYR A 262      13.495  83.582  33.481  1.00 33.89           C  
ATOM   2079  CE2 TYR A 262      11.747  83.452  35.127  1.00 34.25           C  
ATOM   2080  CZ  TYR A 262      12.205  83.883  33.887  1.00 34.63           C  
ATOM   2081  OH  TYR A 262      11.379  84.607  33.049  1.00 35.31           O  
ATOM   2082  N   GLY A 263      15.094  84.204  38.538  1.00 27.77           N  
ATOM   2083  CA  GLY A 263      14.660  84.824  39.779  1.00 26.25           C  
ATOM   2084  C   GLY A 263      13.347  84.270  40.272  1.00 24.50           C  
ATOM   2085  O   GLY A 263      12.438  84.029  39.476  1.00 24.00           O  
ATOM   2086  N   ARG A 264      13.270  84.064  41.590  1.00 22.88           N  
ATOM   2087  CA  ARG A 264      12.117  83.443  42.278  1.00 22.10           C  
ATOM   2088  C   ARG A 264      11.842  81.979  41.876  1.00 20.58           C  
ATOM   2089  O   ARG A 264      10.770  81.460  42.164  1.00 19.50           O  
ATOM   2090  CB  ARG A 264      10.867  84.300  42.135  1.00 22.46           C  
ATOM   2091  CG  ARG A 264      10.999  85.581  42.891  1.00 22.81           C  
ATOM   2092  CD  ARG A 264       9.733  86.412  42.799  1.00 23.56           C  
ATOM   2093  NE  ARG A 264       9.530  86.952  41.454  1.00 23.96           N  
ATOM   2094  CZ  ARG A 264       8.566  86.608  40.610  1.00 25.01           C  
ATOM   2095  NH1 ARG A 264       7.665  85.683  40.922  1.00 23.81           N1+
ATOM   2096  NH2 ARG A 264       8.509  87.183  39.422  1.00 25.34           N  
ATOM   2097  N   ILE A 265      12.808  81.330  41.242  1.00 18.82           N  
ATOM   2098  CA  ILE A 265      12.769  79.847  41.068  1.00 18.57           C  
ATOM   2099  C   ILE A 265      14.013  79.265  41.727  1.00 18.72           C  
ATOM   2100  O   ILE A 265      15.144  79.675  41.410  1.00 18.92           O  
ATOM   2101  CB  ILE A 265      12.700  79.444  39.582  1.00 18.46           C  
ATOM   2102  CG1 ILE A 265      11.480  80.114  38.899  1.00 17.91           C  
ATOM   2103  CG2 ILE A 265      12.667  77.896  39.425  1.00 17.45           C  
ATOM   2104  CD1 ILE A 265      11.214  79.672  37.474  1.00 17.48           C  
ATOM   2105  N   HIS A 266      13.808  78.334  42.664  1.00 18.12           N  
ATOM   2106  CA  HIS A 266      14.873  77.815  43.504  1.00 17.88           C  
ATOM   2107  C   HIS A 266      15.029  76.349  43.203  1.00 17.39           C  
ATOM   2108  O   HIS A 266      14.175  75.559  43.561  1.00 17.11           O  
ATOM   2109  CB  HIS A 266      14.506  77.981  44.962  1.00 18.35           C  
ATOM   2110  CG  HIS A 266      14.171  79.386  45.312  1.00 20.60           C  
ATOM   2111  CD2 HIS A 266      14.946  80.494  45.347  1.00 21.70           C  
ATOM   2112  ND1 HIS A 266      12.890  79.798  45.601  1.00 23.03           N  
ATOM   2113  CE1 HIS A 266      12.897  81.103  45.831  1.00 22.46           C  
ATOM   2114  NE2 HIS A 266      14.133  81.549  45.690  1.00 23.47           N  
ATOM   2115  N   LEU A 267      16.104  76.016  42.501  1.00 17.22           N  
ATOM   2116  CA  LEU A 267      16.465  74.606  42.269  1.00 16.63           C  
ATOM   2117  C   LEU A 267      17.344  74.167  43.442  1.00 16.32           C  
ATOM   2118  O   LEU A 267      18.371  74.765  43.702  1.00 16.64           O  
ATOM   2119  CB  LEU A 267      17.227  74.414  40.947  1.00 16.89           C  
ATOM   2120  CG  LEU A 267      16.624  74.959  39.662  1.00 16.85           C  
ATOM   2121  CD1 LEU A 267      17.562  74.615  38.483  1.00 18.18           C  
ATOM   2122  CD2 LEU A 267      15.203  74.459  39.397  1.00 19.34           C  
ATOM   2123  N   ILE A 268      16.918  73.129  44.167  1.00 16.01           N  
ATOM   2124  CA  ILE A 268      17.585  72.685  45.350  1.00 15.81           C  
ATOM   2125  C   ILE A 268      17.753  71.177  45.271  1.00 15.70           C  
ATOM   2126  O   ILE A 268      17.175  70.538  44.376  1.00 14.78           O  
ATOM   2127  CB  ILE A 268      16.827  73.109  46.650  1.00 15.99           C  
ATOM   2128  CG1 ILE A 268      15.459  72.443  46.763  1.00 15.30           C  
ATOM   2129  CG2 ILE A 268      16.650  74.645  46.661  1.00 15.54           C  
ATOM   2130  CD1 ILE A 268      14.745  72.694  48.080  1.00 16.58           C  
ATOM   2131  N   GLU A 269      18.540  70.633  46.200  1.00 15.22           N  
ATOM   2132  CA  GLU A 269      18.726  69.176  46.287  1.00 15.79           C  
ATOM   2133  C   GLU A 269      17.460  68.537  46.827  1.00 15.41           C  
ATOM   2134  O   GLU A 269      16.677  69.203  47.468  1.00 16.34           O  
ATOM   2135  CB  GLU A 269      19.915  68.843  47.188  1.00 16.53           C  
ATOM   2136  CG  GLU A 269      21.270  69.193  46.601  1.00 18.45           C  
ATOM   2137  CD  GLU A 269      21.609  68.402  45.355  1.00 19.66           C  
ATOM   2138  OE1 GLU A 269      21.357  67.165  45.305  1.00 20.94           O  
ATOM   2139  OE2 GLU A 269      22.102  69.039  44.408  1.00 23.66           O1-
ATOM   2140  N   PRO A 270      17.238  67.230  46.551  1.00 14.95           N  
ATOM   2141  CA  PRO A 270      16.122  66.524  47.150  1.00 15.09           C  
ATOM   2142  C   PRO A 270      15.982  66.724  48.647  1.00 14.94           C  
ATOM   2143  O   PRO A 270      16.976  66.670  49.382  1.00 14.79           O  
ATOM   2144  CB  PRO A 270      16.442  65.063  46.838  1.00 14.66           C  
ATOM   2145  CG  PRO A 270      17.173  65.136  45.525  1.00 15.01           C  
ATOM   2146  CD  PRO A 270      17.961  66.388  45.567  1.00 15.46           C  
ATOM   2147  N   LEU A 271      14.756  67.018  49.079  1.00 14.91           N  
ATOM   2148  CA  LEU A 271      14.471  67.227  50.509  1.00 14.59           C  
ATOM   2149  C   LEU A 271      14.213  65.892  51.167  1.00 13.98           C  
ATOM   2150  O   LEU A 271      13.689  64.956  50.531  1.00 14.03           O  
ATOM   2151  CB  LEU A 271      13.265  68.138  50.719  1.00 14.89           C  
ATOM   2152  CG  LEU A 271      13.449  69.610  50.350  1.00 16.37           C  
ATOM   2153  CD1 LEU A 271      12.088  70.336  50.393  1.00 16.78           C  
ATOM   2154  CD2 LEU A 271      14.452  70.237  51.276  1.00 14.02           C  
ATOM   2155  N   ASP A 272      14.591  65.766  52.426  1.00 13.79           N  
ATOM   2156  CA  ASP A 272      14.213  64.550  53.145  1.00 14.14           C  
ATOM   2157  C   ASP A 272      12.676  64.545  53.315  1.00 13.55           C  
ATOM   2158  O   ASP A 272      12.028  65.564  53.097  1.00 14.22           O  
ATOM   2159  CB  ASP A 272      15.030  64.361  54.421  1.00 14.22           C  
ATOM   2160  CG  ASP A 272      14.601  65.259  55.578  1.00 15.57           C  
ATOM   2161  OD1 ASP A 272      13.401  65.469  55.812  1.00 17.01           O  
ATOM   2162  OD2 ASP A 272      15.503  65.697  56.336  1.00 17.76           O1-
ATOM   2163  N   VAL A 273      12.085  63.399  53.651  1.00 13.10           N  
ATOM   2164  CA  VAL A 273      10.633  63.286  53.639  1.00 13.07           C  
ATOM   2165  C   VAL A 273       9.949  64.178  54.709  1.00 12.41           C  
ATOM   2166  O   VAL A 273       8.843  64.669  54.474  1.00 12.78           O  
ATOM   2167  CB  VAL A 273      10.180  61.786  53.756  1.00 12.44           C  
ATOM   2168  CG1 VAL A 273      10.508  61.267  55.148  1.00 12.54           C  
ATOM   2169  CG2 VAL A 273       8.689  61.630  53.358  1.00 12.40           C  
ATOM   2170  N   ILE A 274      10.611  64.437  55.843  1.00 13.03           N  
ATOM   2171  CA  ILE A 274      10.003  65.344  56.847  1.00 12.81           C  
ATOM   2172  C   ILE A 274       9.955  66.748  56.303  1.00 13.11           C  
ATOM   2173  O   ILE A 274       8.927  67.421  56.396  1.00 12.37           O  
ATOM   2174  CB  ILE A 274      10.756  65.316  58.195  1.00 13.20           C  
ATOM   2175  CG1 ILE A 274      10.689  63.895  58.805  1.00 12.86           C  
ATOM   2176  CG2 ILE A 274      10.214  66.373  59.112  1.00 13.47           C  
ATOM   2177  CD1 ILE A 274      11.569  63.723  60.024  1.00 15.29           C  
ATOM   2178  N   ASP A 275      11.066  67.219  55.745  1.00 12.88           N  
ATOM   2179  CA  ASP A 275      11.057  68.557  55.114  1.00 13.58           C  
ATOM   2180  C   ASP A 275      10.083  68.649  53.953  1.00 13.56           C  
ATOM   2181  O   ASP A 275       9.321  69.593  53.880  1.00 14.05           O  
ATOM   2182  CB  ASP A 275      12.452  68.981  54.708  1.00 14.42           C  
ATOM   2183  CG  ASP A 275      13.322  69.344  55.884  1.00 14.90           C  
ATOM   2184  OD1 ASP A 275      12.807  69.734  56.961  1.00 16.87           O  
ATOM   2185  OD2 ASP A 275      14.541  69.207  55.744  1.00 20.78           O1-
ATOM   2186  N   PHE A 276      10.070  67.650  53.064  1.00 13.19           N  
ATOM   2187  CA  PHE A 276       9.208  67.717  51.928  1.00 13.67           C  
ATOM   2188  C   PHE A 276       7.730  67.728  52.320  1.00 13.43           C  
ATOM   2189  O   PHE A 276       6.979  68.547  51.832  1.00 13.47           O  
ATOM   2190  CB  PHE A 276       9.475  66.599  50.922  1.00 12.85           C  
ATOM   2191  CG  PHE A 276       8.716  66.774  49.658  1.00 12.50           C  
ATOM   2192  CD1 PHE A 276       9.242  67.535  48.620  1.00 13.54           C  
ATOM   2193  CD2 PHE A 276       7.431  66.244  49.522  1.00 14.57           C  
ATOM   2194  CE1 PHE A 276       8.536  67.694  47.432  1.00 12.91           C  
ATOM   2195  CE2 PHE A 276       6.708  66.423  48.357  1.00 13.96           C  
ATOM   2196  CZ  PHE A 276       7.271  67.138  47.306  1.00 13.19           C  
ATOM   2197  N   HIS A 277       7.288  66.780  53.153  1.00 14.34           N  
ATOM   2198  CA  HIS A 277       5.895  66.761  53.579  1.00 14.14           C  
ATOM   2199  C   HIS A 277       5.463  68.068  54.239  1.00 14.94           C  
ATOM   2200  O   HIS A 277       4.395  68.576  53.938  1.00 15.39           O  
ATOM   2201  CB  HIS A 277       5.637  65.635  54.547  1.00 14.62           C  
ATOM   2202  CG  HIS A 277       5.577  64.303  53.880  1.00 12.32           C  
ATOM   2203  CD2 HIS A 277       5.510  63.970  52.564  1.00 12.68           C  
ATOM   2204  ND1 HIS A 277       5.549  63.117  54.579  1.00 14.26           N  
ATOM   2205  CE1 HIS A 277       5.438  62.113  53.730  1.00 14.70           C  
ATOM   2206  NE2 HIS A 277       5.444  62.596  52.503  1.00 15.05           N  
ATOM   2207  N   ASN A 278       6.283  68.572  55.145  1.00 15.43           N  
ATOM   2208  CA  ASN A 278       5.984  69.872  55.820  1.00 15.39           C  
ATOM   2209  C   ASN A 278       5.964  71.122  54.897  1.00 15.72           C  
ATOM   2210  O   ASN A 278       5.122  72.012  55.064  1.00 16.35           O  
ATOM   2211  CB  ASN A 278       6.908  70.061  57.026  1.00 16.70           C  
ATOM   2212  CG  ASN A 278       6.493  69.176  58.201  1.00 16.06           C  
ATOM   2213  ND2 ASN A 278       5.429  69.560  58.847  1.00 13.05           N  
ATOM   2214  OD1 ASN A 278       7.062  68.090  58.436  1.00 18.93           O  
ATOM   2215  N   VAL A 279       6.834  71.148  53.905  1.00 15.63           N  
ATOM   2216  CA  VAL A 279       6.862  72.243  52.907  1.00 14.72           C  
ATOM   2217  C   VAL A 279       5.650  72.135  51.980  1.00 14.39           C  
ATOM   2218  O   VAL A 279       4.946  73.119  51.749  1.00 14.31           O  
ATOM   2219  CB  VAL A 279       8.214  72.254  52.135  1.00 14.24           C  
ATOM   2220  CG1 VAL A 279       8.193  73.313  50.924  1.00 13.25           C  
ATOM   2221  CG2 VAL A 279       9.340  72.553  53.080  1.00 14.78           C  
ATOM   2222  N   ALA A 280       5.377  70.919  51.492  1.00 15.33           N  
ATOM   2223  CA  ALA A 280       4.143  70.594  50.744  1.00 14.71           C  
ATOM   2224  C   ALA A 280       2.845  71.020  51.463  1.00 14.60           C  
ATOM   2225  O   ALA A 280       1.939  71.607  50.850  1.00 14.50           O  
ATOM   2226  CB  ALA A 280       4.130  69.093  50.401  1.00 13.82           C  
ATOM   2227  N   ALA A 281       2.793  70.786  52.763  1.00 15.02           N  
ATOM   2228  CA  ALA A 281       1.602  71.037  53.557  1.00 15.77           C  
ATOM   2229  C   ALA A 281       1.349  72.557  53.647  1.00 15.74           C  
ATOM   2230  O   ALA A 281       0.209  73.006  53.820  1.00 17.29           O  
ATOM   2231  CB  ALA A 281       1.810  70.480  54.926  1.00 14.98           C  
ATOM   2232  N   ARG A 282       2.426  73.300  53.470  1.00 15.27           N  
ATOM   2233  CA  ARG A 282       2.442  74.772  53.558  1.00 17.02           C  
ATOM   2234  C   ARG A 282       2.509  75.503  52.196  1.00 16.68           C  
ATOM   2235  O   ARG A 282       2.655  76.748  52.140  1.00 16.35           O  
ATOM   2236  CB  ARG A 282       3.597  75.167  54.463  1.00 16.47           C  
ATOM   2237  CG  ARG A 282       3.326  74.799  55.912  1.00 17.44           C  
ATOM   2238  CD  ARG A 282       4.556  74.867  56.787  1.00 19.21           C  
ATOM   2239  NE  ARG A 282       4.202  74.638  58.180  1.00 19.28           N  
ATOM   2240  CZ  ARG A 282       4.093  73.436  58.739  1.00 20.82           C  
ATOM   2241  NH1 ARG A 282       4.376  72.334  58.042  1.00 19.29           N1+
ATOM   2242  NH2 ARG A 282       3.736  73.326  60.026  1.00 19.97           N  
ATOM   2243  N   SER A 283       2.366  74.731  51.121  1.00 17.64           N  
ATOM   2244  CA  SER A 283       2.364  75.210  49.742  1.00 17.97           C  
ATOM   2245  C   SER A 283       1.009  75.732  49.257  1.00 17.75           C  
ATOM   2246  O   SER A 283      -0.036  75.263  49.678  1.00 17.44           O  
ATOM   2247  CB  SER A 283       2.827  74.083  48.794  1.00 18.48           C  
ATOM   2248  OG  SER A 283       4.165  73.702  49.059  1.00 20.32           O  
ATOM   2249  N   TYR A 284       1.013  76.726  48.354  1.00 19.30           N  
ATOM   2250  CA  TYR A 284      -0.232  77.198  47.753  1.00 18.88           C  
ATOM   2251  C   TYR A 284      -0.739  76.251  46.660  1.00 18.80           C  
ATOM   2252  O   TYR A 284      -1.935  75.999  46.529  1.00 18.77           O  
ATOM   2253  CB  TYR A 284      -0.034  78.596  47.160  1.00 21.04           C  
ATOM   2254  CG  TYR A 284      -1.336  79.292  46.836  1.00 21.39           C  
ATOM   2255  CD1 TYR A 284      -2.154  79.759  47.853  1.00 25.40           C  
ATOM   2256  CD2 TYR A 284      -1.756  79.469  45.521  1.00 23.46           C  
ATOM   2257  CE1 TYR A 284      -3.346  80.393  47.576  1.00 24.61           C  
ATOM   2258  CE2 TYR A 284      -2.959  80.115  45.228  1.00 24.74           C  
ATOM   2259  CZ  TYR A 284      -3.755  80.561  46.264  1.00 25.58           C  
ATOM   2260  OH  TYR A 284      -4.963  81.225  46.019  1.00 26.18           O  
ATOM   2261  N   LEU A 285       0.195  75.736  45.877  1.00 17.78           N  
ATOM   2262  CA  LEU A 285      -0.099  74.942  44.666  1.00 17.34           C  
ATOM   2263  C   LEU A 285       1.084  74.009  44.461  1.00 15.99           C  
ATOM   2264  O   LEU A 285       2.245  74.418  44.638  1.00 15.23           O  
ATOM   2265  CB  LEU A 285      -0.252  75.864  43.429  1.00 17.97           C  
ATOM   2266  CG  LEU A 285      -0.351  75.299  41.996  1.00 18.01           C  
ATOM   2267  CD1 LEU A 285      -1.543  74.381  41.792  1.00 19.23           C  
ATOM   2268  CD2 LEU A 285      -0.426  76.468  40.951  1.00 18.00           C  
ATOM   2269  N   MET A 286       0.811  72.755  44.095  1.00 15.34           N  
ATOM   2270  CA  MET A 286       1.886  71.886  43.616  1.00 15.54           C  
ATOM   2271  C   MET A 286       1.734  71.600  42.116  1.00 14.54           C  
ATOM   2272  O   MET A 286       0.617  71.536  41.623  1.00 15.35           O  
ATOM   2273  CB  MET A 286       1.939  70.602  44.441  1.00 15.81           C  
ATOM   2274  CG  MET A 286       2.349  70.851  45.880  1.00 15.71           C  
ATOM   2275  SD  MET A 286       2.675  69.342  46.784  1.00 18.84           S  
ATOM   2276  CE  MET A 286       1.023  69.106  47.481  1.00 17.89           C  
ATOM   2277  N   LEU A 287       2.865  71.544  41.405  1.00 14.73           N  
ATOM   2278  CA  LEU A 287       2.953  71.100  40.011  1.00 14.22           C  
ATOM   2279  C   LEU A 287       3.856  69.874  40.020  1.00 14.40           C  
ATOM   2280  O   LEU A 287       5.011  69.990  40.405  1.00 13.55           O  
ATOM   2281  CB  LEU A 287       3.587  72.194  39.139  1.00 14.94           C  
ATOM   2282  CG  LEU A 287       2.920  73.567  39.244  1.00 14.60           C  
ATOM   2283  CD1 LEU A 287       3.731  74.632  38.458  1.00 16.04           C  
ATOM   2284  CD2 LEU A 287       1.450  73.518  38.757  1.00 15.24           C  
ATOM   2285  N   THR A 288       3.346  68.703  39.623  1.00 12.60           N  
ATOM   2286  CA  THR A 288       4.140  67.457  39.769  1.00 13.19           C  
ATOM   2287  C   THR A 288       3.753  66.372  38.770  1.00 12.61           C  
ATOM   2288  O   THR A 288       2.617  66.365  38.304  1.00 14.22           O  
ATOM   2289  CB  THR A 288       3.930  66.881  41.190  1.00 13.09           C  
ATOM   2290  CG2 THR A 288       2.535  66.314  41.318  1.00 13.73           C  
ATOM   2291  OG1 THR A 288       4.909  65.872  41.478  1.00 14.61           O  
ATOM   2292  N   ASP A 289       4.679  65.434  38.501  1.00 12.09           N  
ATOM   2293  CA  ASP A 289       4.389  64.171  37.832  1.00 11.57           C  
ATOM   2294  C   ASP A 289       4.748  62.956  38.750  1.00 11.24           C  
ATOM   2295  O   ASP A 289       4.796  61.809  38.319  1.00 10.71           O  
ATOM   2296  CB  ASP A 289       5.053  64.112  36.434  1.00 11.22           C  
ATOM   2297  CG  ASP A 289       6.586  64.024  36.475  1.00 10.16           C  
ATOM   2298  OD1 ASP A 289       7.208  63.918  37.547  1.00 10.61           O  
ATOM   2299  OD2 ASP A 289       7.220  63.960  35.376  1.00 10.68           O1-
ATOM   2300  N   SER A 290       4.840  63.238  40.055  1.00 11.52           N  
ATOM   2301  CA  SER A 290       5.126  62.221  41.088  1.00 11.34           C  
ATOM   2302  C   SER A 290       3.873  61.451  41.429  1.00 12.12           C  
ATOM   2303  O   SER A 290       2.787  62.013  41.558  1.00 12.60           O  
ATOM   2304  CB  SER A 290       5.683  62.891  42.384  1.00 11.61           C  
ATOM   2305  OG  SER A 290       5.540  62.076  43.537  1.00 11.34           O  
ATOM   2306  N   GLY A 291       4.017  60.148  41.661  1.00 11.75           N  
ATOM   2307  CA  GLY A 291       2.887  59.318  42.110  1.00 11.39           C  
ATOM   2308  C   GLY A 291       2.536  59.588  43.567  1.00 11.01           C  
ATOM   2309  O   GLY A 291       1.382  59.824  43.911  1.00 12.23           O  
ATOM   2310  N   GLY A 292       3.526  59.511  44.435  1.00 11.80           N  
ATOM   2311  CA  GLY A 292       3.253  59.655  45.872  1.00 11.60           C  
ATOM   2312  C   GLY A 292       2.644  61.012  46.262  1.00 11.11           C  
ATOM   2313  O   GLY A 292       1.847  61.106  47.200  1.00 12.24           O  
ATOM   2314  N   VAL A 293       3.090  62.069  45.612  1.00 11.25           N  
ATOM   2315  CA  VAL A 293       2.558  63.429  45.912  1.00 11.53           C  
ATOM   2316  C   VAL A 293       1.026  63.466  45.639  1.00 11.74           C  
ATOM   2317  O   VAL A 293       0.224  64.023  46.426  1.00 11.95           O  
ATOM   2318  CB  VAL A 293       3.301  64.492  45.091  1.00 12.00           C  
ATOM   2319  CG1 VAL A 293       2.638  65.823  45.181  1.00 12.94           C  
ATOM   2320  CG2 VAL A 293       4.775  64.545  45.525  1.00 13.70           C  
ATOM   2321  N   GLN A 294       0.591  62.767  44.593  1.00 11.95           N  
ATOM   2322  CA  GLN A 294      -0.845  62.669  44.286  1.00 12.54           C  
ATOM   2323  C   GLN A 294      -1.695  62.023  45.410  1.00 13.38           C  
ATOM   2324  O   GLN A 294      -2.853  62.393  45.596  1.00 13.98           O  
ATOM   2325  CB  GLN A 294      -1.044  61.941  42.978  1.00 12.48           C  
ATOM   2326  CG  GLN A 294      -0.483  62.668  41.777  1.00 11.98           C  
ATOM   2327  CD  GLN A 294      -0.783  61.914  40.469  1.00 13.55           C  
ATOM   2328  NE2 GLN A 294       0.275  61.384  39.792  1.00 11.87           N  
ATOM   2329  OE1 GLN A 294      -1.948  61.801  40.078  1.00 13.38           O  
ATOM   2330  N   GLU A 295      -1.115  61.048  46.126  1.00 13.82           N  
ATOM   2331  CA  GLU A 295      -1.789  60.406  47.302  1.00 14.02           C  
ATOM   2332  C   GLU A 295      -1.717  61.218  48.570  1.00 14.30           C  
ATOM   2333  O   GLU A 295      -2.618  61.138  49.419  1.00 13.67           O  
ATOM   2334  CB  GLU A 295      -1.192  59.018  47.577  1.00 13.89           C  
ATOM   2335  CG  GLU A 295      -1.573  58.029  46.493  1.00 15.91           C  
ATOM   2336  CD  GLU A 295      -0.496  57.026  46.158  1.00 15.48           C  
ATOM   2337  OE1 GLU A 295       0.629  57.169  46.699  1.00 18.91           O  
ATOM   2338  OE2 GLU A 295      -0.784  56.074  45.362  1.00 14.34           O1-
ATOM   2339  N   GLU A 296      -0.660  62.006  48.709  1.00 13.31           N  
ATOM   2340  CA  GLU A 296      -0.466  62.814  49.935  1.00 13.36           C  
ATOM   2341  C   GLU A 296      -1.272  64.144  49.912  1.00 13.56           C  
ATOM   2342  O   GLU A 296      -1.834  64.571  50.913  1.00 12.85           O  
ATOM   2343  CB  GLU A 296       1.020  63.112  50.104  1.00 13.76           C  
ATOM   2344  CG  GLU A 296       1.883  61.867  50.369  1.00 13.71           C  
ATOM   2345  CD  GLU A 296       3.349  62.049  50.053  1.00 14.26           C  
ATOM   2346  OE1 GLU A 296       3.738  63.119  49.479  1.00 18.44           O  
ATOM   2347  OE2 GLU A 296       4.100  61.108  50.415  1.00 15.15           O1-
ATOM   2348  N   ALA A 297      -1.327  64.759  48.745  1.00 12.39           N  
ATOM   2349  CA  ALA A 297      -1.917  66.123  48.612  1.00 13.63           C  
ATOM   2350  C   ALA A 297      -3.342  66.228  49.138  1.00 13.48           C  
ATOM   2351  O   ALA A 297      -3.654  67.195  49.817  1.00 13.92           O  
ATOM   2352  CB  ALA A 297      -1.847  66.609  47.154  1.00 13.33           C  
ATOM   2353  N   PRO A 298      -4.237  65.266  48.812  1.00 14.61           N  
ATOM   2354  CA  PRO A 298      -5.620  65.401  49.283  1.00 14.63           C  
ATOM   2355  C   PRO A 298      -5.743  65.536  50.795  1.00 14.59           C  
ATOM   2356  O   PRO A 298      -6.493  66.366  51.283  1.00 15.35           O  
ATOM   2357  CB  PRO A 298      -6.301  64.110  48.784  1.00 14.86           C  
ATOM   2358  CG  PRO A 298      -5.569  63.789  47.553  1.00 14.57           C  
ATOM   2359  CD  PRO A 298      -4.103  64.066  47.962  1.00 14.58           C  
ATOM   2360  N   SER A 299      -4.995  64.727  51.524  1.00 15.01           N  
ATOM   2361  CA  SER A 299      -4.944  64.840  52.995  1.00 15.85           C  
ATOM   2362  C   SER A 299      -4.437  66.183  53.541  1.00 16.29           C  
ATOM   2363  O   SER A 299      -4.745  66.527  54.696  1.00 17.57           O  
ATOM   2364  CB  SER A 299      -4.062  63.729  53.546  1.00 15.39           C  
ATOM   2365  OG  SER A 299      -4.707  62.505  53.381  1.00 17.55           O  
ATOM   2366  N   LEU A 300      -3.623  66.897  52.747  1.00 16.86           N  
ATOM   2367  CA  LEU A 300      -3.092  68.239  53.047  1.00 17.24           C  
ATOM   2368  C   LEU A 300      -3.998  69.378  52.526  1.00 17.58           C  
ATOM   2369  O   LEU A 300      -3.802  70.575  52.884  1.00 18.05           O  
ATOM   2370  CB  LEU A 300      -1.684  68.402  52.461  1.00 16.62           C  
ATOM   2371  CG  LEU A 300      -0.673  67.289  52.841  1.00 17.15           C  
ATOM   2372  CD1 LEU A 300       0.654  67.506  52.189  1.00 18.61           C  
ATOM   2373  CD2 LEU A 300      -0.520  67.201  54.357  1.00 16.72           C  
ATOM   2374  N   GLY A 301      -4.983  69.026  51.691  1.00 17.83           N  
ATOM   2375  CA  GLY A 301      -5.859  70.027  51.066  1.00 18.06           C  
ATOM   2376  C   GLY A 301      -5.149  71.007  50.130  1.00 18.29           C  
ATOM   2377  O   GLY A 301      -5.540  72.165  50.039  1.00 18.78           O  
ATOM   2378  N   VAL A 302      -4.092  70.550  49.450  1.00 18.43           N  
ATOM   2379  CA  VAL A 302      -3.254  71.423  48.633  1.00 17.77           C  
ATOM   2380  C   VAL A 302      -3.479  71.062  47.164  1.00 17.88           C  
ATOM   2381  O   VAL A 302      -3.232  69.914  46.769  1.00 16.46           O  
ATOM   2382  CB  VAL A 302      -1.739  71.269  48.952  1.00 18.65           C  
ATOM   2383  CG1 VAL A 302      -0.918  72.229  48.066  1.00 17.56           C  
ATOM   2384  CG2 VAL A 302      -1.452  71.462  50.467  1.00 18.14           C  
ATOM   2385  N   PRO A 303      -4.005  72.015  46.362  1.00 17.32           N  
ATOM   2386  CA  PRO A 303      -4.205  71.743  44.931  1.00 17.56           C  
ATOM   2387  C   PRO A 303      -2.929  71.287  44.203  1.00 17.06           C  
ATOM   2388  O   PRO A 303      -1.819  71.779  44.486  1.00 14.84           O  
ATOM   2389  CB  PRO A 303      -4.702  73.087  44.393  1.00 17.61           C  
ATOM   2390  CG  PRO A 303      -5.357  73.697  45.546  1.00 18.20           C  
ATOM   2391  CD  PRO A 303      -4.528  73.344  46.723  1.00 18.60           C  
ATOM   2392  N   VAL A 304      -3.133  70.368  43.256  1.00 16.76           N  
ATOM   2393  CA  VAL A 304      -2.086  69.763  42.467  1.00 15.86           C  
ATOM   2394  C   VAL A 304      -2.502  69.754  41.001  1.00 16.08           C  
ATOM   2395  O   VAL A 304      -3.603  69.282  40.637  1.00 15.93           O  
ATOM   2396  CB  VAL A 304      -1.809  68.278  42.902  1.00 15.69           C  
ATOM   2397  CG1 VAL A 304      -0.613  67.742  42.132  1.00 13.05           C  
ATOM   2398  CG2 VAL A 304      -1.601  68.145  44.405  1.00 13.90           C  
ATOM   2399  N   LEU A 305      -1.645  70.319  40.152  1.00 16.04           N  
ATOM   2400  CA  LEU A 305      -1.753  70.096  38.709  1.00 15.21           C  
ATOM   2401  C   LEU A 305      -0.807  68.944  38.363  1.00 14.99           C  
ATOM   2402  O   LEU A 305       0.425  69.042  38.587  1.00 15.03           O  
ATOM   2403  CB  LEU A 305      -1.381  71.356  37.919  1.00 16.08           C  
ATOM   2404  CG  LEU A 305      -2.454  72.449  37.918  1.00 17.82           C  
ATOM   2405  CD1 LEU A 305      -1.911  73.700  37.222  1.00 20.25           C  
ATOM   2406  CD2 LEU A 305      -3.802  71.968  37.271  1.00 19.00           C  
ATOM   2407  N   VAL A 306      -1.378  67.870  37.828  1.00 13.75           N  
ATOM   2408  CA  VAL A 306      -0.594  66.675  37.475  1.00 13.60           C  
ATOM   2409  C   VAL A 306      -0.076  66.854  36.022  1.00 13.02           C  
ATOM   2410  O   VAL A 306      -0.858  66.902  35.069  1.00 13.85           O  
ATOM   2411  CB  VAL A 306      -1.393  65.350  37.667  1.00 12.34           C  
ATOM   2412  CG1 VAL A 306      -0.515  64.192  37.360  1.00 12.73           C  
ATOM   2413  CG2 VAL A 306      -1.931  65.201  39.140  1.00 13.45           C  
ATOM   2414  N   LEU A 307       1.245  66.925  35.865  1.00 13.22           N  
ATOM   2415  CA  LEU A 307       1.893  67.198  34.570  1.00 13.29           C  
ATOM   2416  C   LEU A 307       2.147  65.895  33.779  1.00 13.00           C  
ATOM   2417  O   LEU A 307       3.312  65.516  33.497  1.00 13.28           O  
ATOM   2418  CB  LEU A 307       3.201  68.002  34.770  1.00 14.50           C  
ATOM   2419  CG  LEU A 307       3.050  69.249  35.658  1.00 14.72           C  
ATOM   2420  CD1 LEU A 307       4.370  69.958  35.877  1.00 18.28           C  
ATOM   2421  CD2 LEU A 307       2.035  70.218  35.093  1.00 15.26           C  
ATOM   2422  N   ARG A 308       1.044  65.220  33.474  1.00 12.42           N  
ATOM   2423  CA  ARG A 308       1.032  63.964  32.690  1.00 12.82           C  
ATOM   2424  C   ARG A 308      -0.207  63.878  31.801  1.00 14.47           C  
ATOM   2425  O   ARG A 308      -1.195  64.586  32.045  1.00 15.07           O  
ATOM   2426  CB  ARG A 308       0.994  62.760  33.620  1.00 12.26           C  
ATOM   2427  CG  ARG A 308       2.205  62.643  34.582  1.00 11.77           C  
ATOM   2428  CD  ARG A 308       2.049  61.497  35.591  1.00 11.39           C  
ATOM   2429  NE  ARG A 308       1.571  60.264  34.983  1.00 12.05           N  
ATOM   2430  CZ  ARG A 308       1.066  59.232  35.656  1.00 12.12           C  
ATOM   2431  NH1 ARG A 308       0.947  59.262  36.976  1.00 11.96           N1+
ATOM   2432  NH2 ARG A 308       0.628  58.179  35.018  1.00 10.72           N  
ATOM   2433  N   ASP A 309      -0.151  63.006  30.783  1.00 14.53           N  
ATOM   2434  CA  ASP A 309      -1.320  62.694  29.959  1.00 14.50           C  
ATOM   2435  C   ASP A 309      -2.263  61.612  30.562  1.00 14.93           C  
ATOM   2436  O   ASP A 309      -3.391  61.400  30.068  1.00 14.29           O  
ATOM   2437  CB  ASP A 309      -0.904  62.364  28.504  1.00 14.71           C  
ATOM   2438  CG  ASP A 309      -0.162  61.067  28.376  1.00 16.69           C  
ATOM   2439  OD1 ASP A 309       0.447  60.646  29.383  1.00 18.44           O  
ATOM   2440  OD2 ASP A 309      -0.208  60.476  27.235  1.00 23.16           O1-
ATOM   2441  N   THR A 310      -1.826  61.004  31.677  1.00 14.66           N  
ATOM   2442  CA  THR A 310      -2.589  59.986  32.391  1.00 13.36           C  
ATOM   2443  C   THR A 310      -2.368  60.143  33.898  1.00 12.44           C  
ATOM   2444  O   THR A 310      -1.344  60.678  34.349  1.00 11.54           O  
ATOM   2445  CB  THR A 310      -2.104  58.558  32.039  1.00 12.54           C  
ATOM   2446  CG2 THR A 310      -2.301  58.245  30.526  1.00 14.91           C  
ATOM   2447  OG1 THR A 310      -0.713  58.467  32.351  1.00 15.52           O  
ATOM   2448  N   THR A 311      -3.288  59.583  34.675  1.00 13.32           N  
ATOM   2449  CA  THR A 311      -2.973  59.252  36.074  1.00 12.67           C  
ATOM   2450  C   THR A 311      -3.645  57.957  36.508  1.00 12.45           C  
ATOM   2451  O   THR A 311      -4.681  57.575  35.951  1.00 12.83           O  
ATOM   2452  CB  THR A 311      -3.371  60.376  37.068  1.00 12.31           C  
ATOM   2453  CG2 THR A 311      -4.914  60.610  37.089  1.00 15.30           C  
ATOM   2454  OG1 THR A 311      -2.909  60.036  38.394  1.00 13.33           O  
ATOM   2455  N   GLU A 312      -3.055  57.290  37.498  1.00 11.88           N  
ATOM   2456  CA  GLU A 312      -3.649  56.088  38.114  1.00 11.60           C  
ATOM   2457  C   GLU A 312      -4.062  56.396  39.576  1.00 12.22           C  
ATOM   2458  O   GLU A 312      -4.227  55.480  40.387  1.00 13.07           O  
ATOM   2459  CB  GLU A 312      -2.705  54.864  38.058  1.00 11.21           C  
ATOM   2460  CG  GLU A 312      -1.350  55.013  38.678  1.00 11.39           C  
ATOM   2461  CD  GLU A 312      -0.447  56.062  38.010  1.00 11.95           C  
ATOM   2462  OE1 GLU A 312       0.164  55.796  36.982  1.00 13.19           O  
ATOM   2463  OE2 GLU A 312      -0.429  57.220  38.488  1.00 11.38           O1-
ATOM   2464  N   ARG A 313      -4.267  57.684  39.856  1.00 12.89           N  
ATOM   2465  CA  ARG A 313      -4.807  58.159  41.131  1.00 13.18           C  
ATOM   2466  C   ARG A 313      -6.172  58.856  40.896  1.00 13.11           C  
ATOM   2467  O   ARG A 313      -6.322  60.020  41.242  1.00 13.64           O  
ATOM   2468  CB  ARG A 313      -3.818  59.134  41.819  1.00 12.88           C  
ATOM   2469  CG  ARG A 313      -2.777  58.474  42.703  1.00 13.69           C  
ATOM   2470  CD  ARG A 313      -1.653  57.897  41.899  1.00 14.11           C  
ATOM   2471  NE  ARG A 313      -0.765  57.127  42.738  1.00 13.02           N  
ATOM   2472  CZ  ARG A 313       0.351  56.512  42.386  1.00 14.25           C  
ATOM   2473  NH1 ARG A 313       0.771  56.530  41.126  1.00 13.34           N1+
ATOM   2474  NH2 ARG A 313       1.013  55.800  43.316  1.00 11.99           N  
ATOM   2475  N   PRO A 314      -7.166  58.126  40.337  1.00 13.38           N  
ATOM   2476  CA  PRO A 314      -8.472  58.748  40.022  1.00 14.43           C  
ATOM   2477  C   PRO A 314      -9.218  59.240  41.249  1.00 14.56           C  
ATOM   2478  O   PRO A 314     -10.037  60.168  41.120  1.00 15.95           O  
ATOM   2479  CB  PRO A 314      -9.245  57.640  39.352  1.00 14.86           C  
ATOM   2480  CG  PRO A 314      -8.627  56.362  39.948  1.00 13.75           C  
ATOM   2481  CD  PRO A 314      -7.183  56.688  39.998  1.00 13.38           C  
ATOM   2482  N   GLU A 315      -8.895  58.680  42.421  1.00 14.25           N  
ATOM   2483  CA  GLU A 315      -9.592  59.031  43.657  1.00 14.96           C  
ATOM   2484  C   GLU A 315      -9.236  60.475  44.086  1.00 14.53           C  
ATOM   2485  O   GLU A 315     -10.077  61.190  44.635  1.00 15.22           O  
ATOM   2486  CB  GLU A 315      -9.264  58.010  44.759  1.00 14.39           C  
ATOM   2487  CG  GLU A 315      -9.624  56.555  44.396  1.00 17.47           C  
ATOM   2488  CD  GLU A 315      -8.535  55.804  43.676  1.00 17.34           C  
ATOM   2489  OE1 GLU A 315      -7.545  56.426  43.219  1.00 15.45           O  
ATOM   2490  OE2 GLU A 315      -8.678  54.573  43.505  1.00 19.23           O1-
ATOM   2491  N   GLY A 316      -7.999  60.897  43.835  1.00 15.15           N  
ATOM   2492  CA  GLY A 316      -7.570  62.279  44.087  1.00 15.58           C  
ATOM   2493  C   GLY A 316      -8.152  63.274  43.119  1.00 16.03           C  
ATOM   2494  O   GLY A 316      -8.337  64.445  43.480  1.00 15.80           O  
ATOM   2495  N   ILE A 317      -8.463  62.822  41.905  1.00 17.19           N  
ATOM   2496  CA  ILE A 317      -9.203  63.644  40.926  1.00 18.51           C  
ATOM   2497  C   ILE A 317     -10.628  63.863  41.456  1.00 18.91           C  
ATOM   2498  O   ILE A 317     -11.120  64.993  41.508  1.00 18.40           O  
ATOM   2499  CB  ILE A 317      -9.248  63.002  39.504  1.00 18.28           C  
ATOM   2500  CG1 ILE A 317      -7.859  62.959  38.872  1.00 20.55           C  
ATOM   2501  CG2 ILE A 317     -10.137  63.802  38.551  1.00 18.75           C  
ATOM   2502  CD1 ILE A 317      -7.056  61.780  39.236  1.00 22.00           C  
ATOM   2503  N   GLU A 318     -11.283  62.780  41.856  1.00 19.75           N  
ATOM   2504  CA  GLU A 318     -12.652  62.826  42.395  1.00 21.10           C  
ATOM   2505  C   GLU A 318     -12.724  63.655  43.669  1.00 20.95           C  
ATOM   2506  O   GLU A 318     -13.754  64.305  43.937  1.00 22.56           O  
ATOM   2507  CB  GLU A 318     -13.162  61.426  42.703  1.00 21.68           C  
ATOM   2508  CG  GLU A 318     -13.506  60.584  41.514  1.00 24.47           C  
ATOM   2509  CD  GLU A 318     -13.484  59.086  41.822  1.00 25.63           C  
ATOM   2510  OE1 GLU A 318     -14.439  58.555  42.457  1.00 31.20           O  
ATOM   2511  OE2 GLU A 318     -12.483  58.433  41.428  1.00 32.72           O1-
ATOM   2512  N   ALA A 319     -11.638  63.656  44.448  1.00 20.68           N  
ATOM   2513  CA  ALA A 319     -11.578  64.491  45.669  1.00 20.11           C  
ATOM   2514  C   ALA A 319     -11.482  65.993  45.329  1.00 20.00           C  
ATOM   2515  O   ALA A 319     -11.712  66.843  46.203  1.00 21.34           O  
ATOM   2516  CB  ALA A 319     -10.430  64.083  46.557  1.00 19.17           C  
ATOM   2517  N   GLY A 320     -11.182  66.311  44.069  1.00 19.09           N  
ATOM   2518  CA  GLY A 320     -11.022  67.712  43.631  1.00 18.97           C  
ATOM   2519  C   GLY A 320      -9.595  68.231  43.696  1.00 18.77           C  
ATOM   2520  O   GLY A 320      -9.257  69.219  43.056  1.00 20.19           O  
ATOM   2521  N   THR A 321      -8.764  67.577  44.500  1.00 17.65           N  
ATOM   2522  CA  THR A 321      -7.412  68.037  44.781  1.00 16.75           C  
ATOM   2523  C   THR A 321      -6.520  68.009  43.559  1.00 15.88           C  
ATOM   2524  O   THR A 321      -5.644  68.862  43.435  1.00 14.80           O  
ATOM   2525  CB  THR A 321      -6.700  67.081  45.812  1.00 16.59           C  
ATOM   2526  CG2 THR A 321      -5.418  67.694  46.349  1.00 17.45           C  
ATOM   2527  OG1 THR A 321      -7.566  66.803  46.908  1.00 16.09           O  
ATOM   2528  N   LEU A 322      -6.674  66.953  42.747  1.00 15.43           N  
ATOM   2529  CA  LEU A 322      -5.812  66.703  41.575  1.00 15.93           C  
ATOM   2530  C   LEU A 322      -6.520  67.135  40.301  1.00 15.98           C  
ATOM   2531  O   LEU A 322      -7.711  66.916  40.147  1.00 16.86           O  
ATOM   2532  CB  LEU A 322      -5.423  65.214  41.454  1.00 15.22           C  
ATOM   2533  CG  LEU A 322      -4.817  64.548  42.666  1.00 15.07           C  
ATOM   2534  CD1 LEU A 322      -4.496  63.079  42.373  1.00 14.90           C  
ATOM   2535  CD2 LEU A 322      -3.553  65.267  43.248  1.00 14.10           C  
ATOM   2536  N   LYS A 323      -5.770  67.773  39.409  1.00 17.00           N  
ATOM   2537  CA  LYS A 323      -6.264  68.085  38.053  1.00 17.75           C  
ATOM   2538  C   LYS A 323      -5.211  67.680  37.059  1.00 17.85           C  
ATOM   2539  O   LYS A 323      -4.084  68.100  37.218  1.00 17.81           O  
ATOM   2540  CB  LYS A 323      -6.586  69.572  37.885  1.00 17.91           C  
ATOM   2541  CG  LYS A 323      -7.230  69.904  36.509  1.00 18.13           C  
ATOM   2542  CD  LYS A 323      -7.700  71.358  36.395  1.00 20.34           C  
ATOM   2543  CE  LYS A 323      -8.684  71.758  37.491  1.00 22.83           C  
ATOM   2544  NZ  LYS A 323      -9.435  73.018  37.137  1.00 21.69           N1+
ATOM   2545  N   LEU A 324      -5.585  66.880  36.055  1.00 18.37           N  
ATOM   2546  CA  LEU A 324      -4.631  66.435  34.993  1.00 18.43           C  
ATOM   2547  C   LEU A 324      -4.382  67.592  34.041  1.00 18.54           C  
ATOM   2548  O   LEU A 324      -5.338  68.151  33.518  1.00 18.88           O  
ATOM   2549  CB  LEU A 324      -5.198  65.226  34.243  1.00 19.40           C  
ATOM   2550  CG  LEU A 324      -4.289  64.118  33.692  1.00 20.26           C  
ATOM   2551  CD1 LEU A 324      -3.271  63.637  34.739  1.00 21.54           C  
ATOM   2552  CD2 LEU A 324      -5.152  62.924  33.114  1.00 18.92           C  
ATOM   2553  N   ALA A 325      -3.118  67.951  33.840  1.00 18.18           N  
ATOM   2554  CA  ALA A 325      -2.702  69.126  33.049  1.00 19.06           C  
ATOM   2555  C   ALA A 325      -2.073  68.800  31.692  1.00 19.00           C  
ATOM   2556  O   ALA A 325      -1.949  69.685  30.822  1.00 18.12           O  
ATOM   2557  CB  ALA A 325      -1.722  69.991  33.870  1.00 19.71           C  
ATOM   2558  N   GLY A 326      -1.681  67.547  31.490  1.00 18.78           N  
ATOM   2559  CA  GLY A 326      -0.956  67.191  30.280  1.00 19.04           C  
ATOM   2560  C   GLY A 326       0.453  67.717  30.314  1.00 18.97           C  
ATOM   2561  O   GLY A 326       0.978  68.060  31.363  1.00 19.52           O  
ATOM   2562  N   THR A 327       1.089  67.749  29.146  1.00 19.45           N  
ATOM   2563  CA  THR A 327       2.453  68.202  29.046  1.00 20.20           C  
ATOM   2564  C   THR A 327       2.645  69.302  28.004  1.00 20.72           C  
ATOM   2565  O   THR A 327       3.772  69.574  27.634  1.00 19.96           O  
ATOM   2566  CB  THR A 327       3.408  67.052  28.708  1.00 20.41           C  
ATOM   2567  CG2 THR A 327       3.309  65.916  29.775  1.00 20.02           C  
ATOM   2568  OG1 THR A 327       3.135  66.588  27.382  1.00 21.99           O  
ATOM   2569  N   ASP A 328       1.550  69.910  27.555  1.00 21.46           N  
ATOM   2570  CA  ASP A 328       1.614  71.029  26.601  1.00 21.51           C  
ATOM   2571  C   ASP A 328       1.820  72.371  27.337  1.00 22.28           C  
ATOM   2572  O   ASP A 328       1.126  72.687  28.305  1.00 22.61           O  
ATOM   2573  CB  ASP A 328       0.346  71.061  25.746  1.00 21.92           C  
ATOM   2574  CG  ASP A 328       0.271  72.304  24.869  1.00 22.50           C  
ATOM   2575  OD1 ASP A 328       1.017  72.349  23.868  1.00 26.82           O  
ATOM   2576  OD2 ASP A 328      -0.494  73.234  25.204  1.00 26.64           O1-
ATOM   2577  N   GLU A 329       2.776  73.160  26.876  1.00 21.98           N  
ATOM   2578  CA  GLU A 329       3.160  74.368  27.579  1.00 22.46           C  
ATOM   2579  C   GLU A 329       1.946  75.279  27.779  1.00 22.45           C  
ATOM   2580  O   GLU A 329       1.687  75.714  28.896  1.00 20.27           O  
ATOM   2581  CB  GLU A 329       4.260  75.114  26.800  1.00 22.81           C  
ATOM   2582  CG  GLU A 329       4.800  76.367  27.529  1.00 22.66           C  
ATOM   2583  CD  GLU A 329       5.689  77.224  26.649  1.00 24.43           C  
ATOM   2584  OE1 GLU A 329       6.382  76.642  25.761  1.00 27.74           O  
ATOM   2585  OE2 GLU A 329       5.671  78.477  26.836  1.00 25.62           O1-
ATOM   2586  N   GLU A 330       1.222  75.574  26.695  1.00 23.59           N  
ATOM   2587  CA  GLU A 330       0.120  76.544  26.775  1.00 23.42           C  
ATOM   2588  C   GLU A 330      -0.969  76.099  27.733  1.00 23.57           C  
ATOM   2589  O   GLU A 330      -1.505  76.907  28.456  1.00 22.81           O  
ATOM   2590  CB  GLU A 330      -0.481  76.809  25.388  1.00 24.37           C  
ATOM   2591  CG  GLU A 330      -1.547  77.898  25.378  1.00 26.72           C  
ATOM   2592  CD  GLU A 330      -1.073  79.185  26.029  1.00 31.57           C  
ATOM   2593  OE1 GLU A 330       0.019  79.652  25.625  1.00 32.70           O  
ATOM   2594  OE2 GLU A 330      -1.770  79.698  26.945  1.00 33.37           O1-
ATOM   2595  N   THR A 331      -1.251  74.797  27.739  1.00 21.63           N  
ATOM   2596  CA  THR A 331      -2.312  74.208  28.550  1.00 21.95           C  
ATOM   2597  C   THR A 331      -1.953  74.202  30.041  1.00 21.02           C  
ATOM   2598  O   THR A 331      -2.768  74.577  30.886  1.00 21.20           O  
ATOM   2599  CB  THR A 331      -2.643  72.757  28.080  1.00 21.87           C  
ATOM   2600  CG2 THR A 331      -3.732  72.140  28.972  1.00 21.68           C  
ATOM   2601  OG1 THR A 331      -3.082  72.759  26.703  1.00 23.58           O  
ATOM   2602  N   ILE A 332      -0.722  73.796  30.345  1.00 19.80           N  
ATOM   2603  CA  ILE A 332      -0.184  73.910  31.706  1.00 20.16           C  
ATOM   2604  C   ILE A 332      -0.207  75.366  32.195  1.00 19.98           C  
ATOM   2605  O   ILE A 332      -0.674  75.658  33.292  1.00 19.85           O  
ATOM   2606  CB  ILE A 332       1.261  73.344  31.771  1.00 19.57           C  
ATOM   2607  CG1 ILE A 332       1.234  71.846  31.459  1.00 20.15           C  
ATOM   2608  CG2 ILE A 332       1.878  73.534  33.152  1.00 18.76           C  
ATOM   2609  CD1 ILE A 332       0.315  71.140  32.410  1.00 23.73           C  
ATOM   2610  N   PHE A 333       0.306  76.280  31.388  1.00 20.82           N  
ATOM   2611  CA  PHE A 333       0.302  77.685  31.749  1.00 21.17           C  
ATOM   2612  C   PHE A 333      -1.108  78.180  32.057  1.00 21.45           C  
ATOM   2613  O   PHE A 333      -1.333  78.817  33.077  1.00 21.58           O  
ATOM   2614  CB  PHE A 333       0.916  78.547  30.638  1.00 21.68           C  
ATOM   2615  CG  PHE A 333       0.802  80.015  30.916  1.00 21.48           C  
ATOM   2616  CD1 PHE A 333       1.702  80.626  31.768  1.00 22.35           C  
ATOM   2617  CD2 PHE A 333      -0.240  80.755  30.396  1.00 23.39           C  
ATOM   2618  CE1 PHE A 333       1.591  81.978  32.076  1.00 22.45           C  
ATOM   2619  CE2 PHE A 333      -0.351  82.106  30.699  1.00 22.32           C  
ATOM   2620  CZ  PHE A 333       0.567  82.703  31.548  1.00 22.71           C  
ATOM   2621  N   SER A 334      -2.043  77.888  31.166  1.00 22.16           N  
ATOM   2622  CA  SER A 334      -3.425  78.316  31.310  1.00 22.09           C  
ATOM   2623  C   SER A 334      -4.035  77.818  32.611  1.00 21.96           C  
ATOM   2624  O   SER A 334      -4.587  78.582  33.380  1.00 22.45           O  
ATOM   2625  CB  SER A 334      -4.239  77.800  30.143  1.00 22.70           C  
ATOM   2626  OG  SER A 334      -5.546  78.345  30.137  1.00 25.18           O  
ATOM   2627  N   LEU A 335      -3.935  76.508  32.849  1.00 21.23           N  
ATOM   2628  CA  LEU A 335      -4.502  75.914  34.063  1.00 20.86           C  
ATOM   2629  C   LEU A 335      -3.880  76.451  35.371  1.00 20.02           C  
ATOM   2630  O   LEU A 335      -4.589  76.713  36.346  1.00 20.39           O  
ATOM   2631  CB  LEU A 335      -4.350  74.390  33.997  1.00 20.80           C  
ATOM   2632  CG  LEU A 335      -5.462  73.493  33.448  1.00 22.64           C  
ATOM   2633  CD1 LEU A 335      -6.393  74.125  32.464  1.00 26.31           C  
ATOM   2634  CD2 LEU A 335      -4.816  72.232  32.854  1.00 21.91           C  
ATOM   2635  N   ALA A 336      -2.557  76.581  35.395  1.00 19.70           N  
ATOM   2636  CA  ALA A 336      -1.844  77.088  36.547  1.00 20.11           C  
ATOM   2637  C   ALA A 336      -2.198  78.580  36.740  1.00 20.69           C  
ATOM   2638  O   ALA A 336      -2.337  79.050  37.847  1.00 19.06           O  
ATOM   2639  CB  ALA A 336      -0.346  76.934  36.357  1.00 19.77           C  
ATOM   2640  N   ASP A 337      -2.335  79.303  35.638  1.00 22.12           N  
ATOM   2641  CA  ASP A 337      -2.605  80.748  35.718  1.00 23.12           C  
ATOM   2642  C   ASP A 337      -3.981  80.992  36.361  1.00 23.93           C  
ATOM   2643  O   ASP A 337      -4.164  81.905  37.197  1.00 25.06           O  
ATOM   2644  CB  ASP A 337      -2.509  81.346  34.312  1.00 23.20           C  
ATOM   2645  CG  ASP A 337      -2.628  82.843  34.290  1.00 23.92           C  
ATOM   2646  OD1 ASP A 337      -2.201  83.538  35.238  1.00 24.61           O  
ATOM   2647  OD2 ASP A 337      -3.157  83.313  33.265  1.00 25.40           O1-
ATOM   2648  N   GLU A 338      -4.955  80.185  35.964  1.00 24.36           N  
ATOM   2649  CA  GLU A 338      -6.284  80.242  36.540  1.00 24.41           C  
ATOM   2650  C   GLU A 338      -6.267  79.961  38.047  1.00 23.83           C  
ATOM   2651  O   GLU A 338      -6.917  80.639  38.816  1.00 23.82           O  
ATOM   2652  CB  GLU A 338      -7.218  79.267  35.839  1.00 24.99           C  
ATOM   2653  CG  GLU A 338      -8.565  79.139  36.517  1.00 26.07           C  
ATOM   2654  CD  GLU A 338      -9.514  78.191  35.835  1.00 27.64           C  
ATOM   2655  OE1 GLU A 338      -9.087  77.113  35.353  1.00 31.09           O  
ATOM   2656  OE2 GLU A 338     -10.717  78.522  35.838  1.00 33.30           O1-
ATOM   2657  N   LEU A 339      -5.516  78.966  38.498  1.00 23.20           N  
ATOM   2658  CA  LEU A 339      -5.452  78.720  39.932  1.00 23.24           C  
ATOM   2659  C   LEU A 339      -4.750  79.813  40.736  1.00 22.88           C  
ATOM   2660  O   LEU A 339      -5.010  79.960  41.933  1.00 22.15           O  
ATOM   2661  CB  LEU A 339      -4.785  77.371  40.210  1.00 22.91           C  
ATOM   2662  CG  LEU A 339      -5.617  76.182  39.732  1.00 23.72           C  
ATOM   2663  CD1 LEU A 339      -4.792  74.939  39.918  1.00 21.95           C  
ATOM   2664  CD2 LEU A 339      -6.954  76.065  40.455  1.00 24.04           C  
ATOM   2665  N   LEU A 340      -3.841  80.551  40.099  1.00 23.96           N  
ATOM   2666  CA  LEU A 340      -3.067  81.596  40.796  1.00 24.65           C  
ATOM   2667  C   LEU A 340      -3.771  82.937  40.687  1.00 25.58           C  
ATOM   2668  O   LEU A 340      -3.396  83.885  41.382  1.00 26.26           O  
ATOM   2669  CB  LEU A 340      -1.639  81.710  40.234  1.00 24.53           C  
ATOM   2670  CG  LEU A 340      -0.697  80.521  40.478  1.00 24.29           C  
ATOM   2671  CD1 LEU A 340       0.626  80.604  39.679  1.00 25.67           C  
ATOM   2672  CD2 LEU A 340      -0.428  80.384  41.945  1.00 22.63           C  
ATOM   2673  N   SER A 341      -4.774  83.001  39.813  1.00 26.12           N  
ATOM   2674  CA  SER A 341      -5.505  84.245  39.520  0.50 26.91           C  
ATOM   2675  C   SER A 341      -6.936  84.234  40.047  1.00 28.11           C  
ATOM   2676  O   SER A 341      -7.486  85.288  40.409  1.00 28.79           O  
ATOM   2677  CB  SER A 341      -5.552  84.470  38.008  0.50 26.79           C  
ATOM   2678  OG  SER A 341      -4.249  84.483  37.450  0.50 24.92           O  
ATOM   2679  N   ASP A 342      -7.558  83.064  40.050  1.00 29.05           N  
ATOM   2680  CA  ASP A 342      -8.965  82.920  40.396  1.00 29.44           C  
ATOM   2681  C   ASP A 342      -9.104  82.118  41.702  1.00 30.22           C  
ATOM   2682  O   ASP A 342      -8.867  80.924  41.729  1.00 28.73           O  
ATOM   2683  CB  ASP A 342      -9.674  82.236  39.236  1.00 29.83           C  
ATOM   2684  CG  ASP A 342     -11.177  82.148  39.415  1.00 30.77           C  
ATOM   2685  OD1 ASP A 342     -11.713  82.505  40.504  1.00 31.09           O  
ATOM   2686  OD2 ASP A 342     -11.818  81.707  38.432  1.00 33.94           O1-
ATOM   2687  N   LYS A 343      -9.498  82.796  42.778  1.00 31.30           N  
ATOM   2688  CA  LYS A 343      -9.581  82.175  44.102  1.00 31.69           C  
ATOM   2689  C   LYS A 343     -10.669  81.116  44.206  1.00 31.57           C  
ATOM   2690  O   LYS A 343     -10.536  80.192  44.996  1.00 31.69           O  
ATOM   2691  CB  LYS A 343      -9.825  83.240  45.178  1.00 32.42           C  
ATOM   2692  CG  LYS A 343      -9.701  82.734  46.613  1.00 33.05           C  
ATOM   2693  CD  LYS A 343      -8.348  82.041  46.882  1.00 34.60           C  
ATOM   2694  CE  LYS A 343      -8.081  81.852  48.377  1.00 34.94           C  
ATOM   2695  NZ  LYS A 343      -6.741  81.228  48.671  1.00 34.12           N1+
ATOM   2696  N   GLU A 344     -11.749  81.256  43.436  1.00 31.64           N  
ATOM   2697  CA  GLU A 344     -12.837  80.271  43.444  1.00 32.20           C  
ATOM   2698  C   GLU A 344     -12.429  78.952  42.780  1.00 30.96           C  
ATOM   2699  O   GLU A 344     -12.870  77.874  43.217  1.00 31.03           O  
ATOM   2700  CB  GLU A 344     -14.093  80.823  42.765  1.00 33.04           C  
ATOM   2701  CG  GLU A 344     -14.692  82.037  43.495  1.00 36.28           C  
ATOM   2702  CD  GLU A 344     -16.029  82.494  42.918  1.00 37.16           C  
ATOM   2703  OE1 GLU A 344     -16.412  83.659  43.174  1.00 43.97           O  
ATOM   2704  OE2 GLU A 344     -16.698  81.693  42.217  1.00 43.46           O1-
ATOM   2705  N   ALA A 345     -11.603  79.044  41.736  1.00 29.11           N  
ATOM   2706  CA  ALA A 345     -11.045  77.873  41.066  1.00 28.49           C  
ATOM   2707  C   ALA A 345     -10.137  77.125  42.034  1.00 27.30           C  
ATOM   2708  O   ALA A 345     -10.191  75.898  42.130  1.00 27.23           O  
ATOM   2709  CB  ALA A 345     -10.252  78.291  39.794  1.00 28.15           C  
ATOM   2710  N   HIS A 346      -9.314  77.873  42.760  1.00 26.31           N  
ATOM   2711  CA  HIS A 346      -8.409  77.291  43.775  1.00 26.25           C  
ATOM   2712  C   HIS A 346      -9.216  76.655  44.932  1.00 26.40           C  
ATOM   2713  O   HIS A 346      -8.928  75.524  45.383  1.00 25.51           O  
ATOM   2714  CB  HIS A 346      -7.477  78.375  44.306  1.00 24.99           C  
ATOM   2715  CG  HIS A 346      -6.374  77.868  45.182  1.00 25.38           C  
ATOM   2716  CD2 HIS A 346      -5.082  77.570  44.904  1.00 23.65           C  
ATOM   2717  ND1 HIS A 346      -6.545  77.624  46.529  1.00 23.59           N  
ATOM   2718  CE1 HIS A 346      -5.399  77.216  47.043  1.00 24.76           C  
ATOM   2719  NE2 HIS A 346      -4.500  77.162  46.074  1.00 22.11           N  
ATOM   2720  N   ASP A 347     -10.243  77.367  45.387  1.00 26.76           N  
ATOM   2721  CA  ASP A 347     -11.113  76.884  46.465  1.00 27.38           C  
ATOM   2722  C   ASP A 347     -11.702  75.497  46.182  1.00 27.21           C  
ATOM   2723  O   ASP A 347     -11.778  74.663  47.080  1.00 27.43           O  
ATOM   2724  CB  ASP A 347     -12.255  77.877  46.722  1.00 28.03           C  
ATOM   2725  CG  ASP A 347     -11.796  79.145  47.427  1.00 30.47           C  
ATOM   2726  OD1 ASP A 347     -10.707  79.121  48.051  1.00 31.69           O  
ATOM   2727  OD2 ASP A 347     -12.539  80.173  47.378  1.00 33.04           O1-
ATOM   2728  N   LYS A 348     -12.099  75.257  44.933  1.00 26.69           N  
ATOM   2729  CA  LYS A 348     -12.673  73.971  44.519  1.00 26.73           C  
ATOM   2730  C   LYS A 348     -11.704  72.808  44.763  1.00 25.51           C  
ATOM   2731  O   LYS A 348     -12.137  71.689  45.019  1.00 24.94           O  
ATOM   2732  CB  LYS A 348     -13.068  74.017  43.038  1.00 27.99           C  
ATOM   2733  CG  LYS A 348     -14.263  74.927  42.750  1.00 30.56           C  
ATOM   2734  CD  LYS A 348     -14.480  75.178  41.256  1.00 29.98           C  
ATOM   2735  CE  LYS A 348     -15.554  76.257  41.064  1.00 33.18           C  
ATOM   2736  NZ  LYS A 348     -16.239  76.229  39.732  1.00 34.72           N1+
ATOM   2737  N   MET A 349     -10.403  73.099  44.727  1.00 23.71           N  
ATOM   2738  CA  MET A 349      -9.345  72.067  44.815  1.00 22.37           C  
ATOM   2739  C   MET A 349      -8.707  71.891  46.204  1.00 22.22           C  
ATOM   2740  O   MET A 349      -7.926  70.964  46.408  1.00 21.35           O  
ATOM   2741  CB  MET A 349      -8.242  72.397  43.810  1.00 21.64           C  
ATOM   2742  CG  MET A 349      -8.706  72.434  42.398  1.00 20.61           C  
ATOM   2743  SD  MET A 349      -7.363  72.646  41.186  1.00 20.35           S  
ATOM   2744  CE  MET A 349      -6.566  71.023  41.290  1.00 16.30           C  
ATOM   2745  N   SER A 350      -9.059  72.754  47.159  1.00 22.41           N  
ATOM   2746  CA  SER A 350      -8.352  72.826  48.429  1.00 23.41           C  
ATOM   2747  C   SER A 350      -9.126  72.248  49.655  1.00 24.04           C  
ATOM   2748  O   SER A 350      -8.707  72.440  50.785  1.00 24.21           O  
ATOM   2749  CB  SER A 350      -7.955  74.286  48.666  1.00 23.68           C  
ATOM   2750  OG  SER A 350      -9.141  75.027  48.863  1.00 24.96           O  
ATOM   2751  N   LYS A 351     -10.210  71.509  49.429  1.00 24.30           N  
ATOM   2752  CA  LYS A 351     -10.920  70.830  50.524  1.00 24.93           C  
ATOM   2753  C   LYS A 351     -10.168  69.546  50.865  1.00 23.94           C  
ATOM   2754  O   LYS A 351     -10.009  68.680  50.001  1.00 23.63           O  
ATOM   2755  CB  LYS A 351     -12.356  70.485  50.116  1.00 25.70           C  
ATOM   2756  CG  LYS A 351     -13.172  71.702  49.633  1.00 30.20           C  
ATOM   2757  CD  LYS A 351     -14.491  71.303  48.946  1.00 29.95           C  
ATOM   2758  CE  LYS A 351     -14.351  71.146  47.436  1.00 33.21           C  
ATOM   2759  NZ  LYS A 351     -15.430  71.865  46.694  1.00 34.36           N1+
ATOM   2760  N   ALA A 352      -9.701  69.414  52.106  1.00 22.43           N  
ATOM   2761  CA  ALA A 352      -8.954  68.203  52.492  1.00 21.48           C  
ATOM   2762  C   ALA A 352      -9.875  66.993  52.699  1.00 20.96           C  
ATOM   2763  O   ALA A 352     -10.978  67.109  53.241  1.00 20.85           O  
ATOM   2764  CB  ALA A 352      -8.093  68.441  53.735  1.00 21.91           C  
ATOM   2765  N   SER A 353      -9.415  65.828  52.240  1.00 19.28           N  
ATOM   2766  CA  SER A 353     -10.122  64.569  52.462  1.00 18.59           C  
ATOM   2767  C   SER A 353      -9.065  63.490  52.511  1.00 17.73           C  
ATOM   2768  O   SER A 353      -7.902  63.777  52.240  1.00 16.65           O  
ATOM   2769  CB  SER A 353     -11.139  64.305  51.371  1.00 18.79           C  
ATOM   2770  OG  SER A 353     -10.523  64.280  50.093  1.00 18.42           O  
ATOM   2771  N   ASN A 354      -9.478  62.258  52.784  1.00 16.66           N  
ATOM   2772  CA  ASN A 354      -8.543  61.128  52.923  1.00 17.05           C  
ATOM   2773  C   ASN A 354      -8.963  59.964  52.053  1.00 16.13           C  
ATOM   2774  O   ASN A 354      -9.215  58.849  52.569  1.00 15.61           O  
ATOM   2775  CB  ASN A 354      -8.421  60.675  54.382  1.00 16.78           C  
ATOM   2776  CG  ASN A 354      -8.010  61.823  55.326  1.00 19.17           C  
ATOM   2777  ND2 ASN A 354      -6.929  62.482  55.003  1.00 15.98           N  
ATOM   2778  OD1 ASN A 354      -8.655  62.065  56.356  1.00 26.33           O  
ATOM   2779  N   PRO A 355      -8.950  60.176  50.713  1.00 16.09           N  
ATOM   2780  CA  PRO A 355      -9.372  59.136  49.738  1.00 16.69           C  
ATOM   2781  C   PRO A 355      -8.446  57.922  49.732  1.00 16.16           C  
ATOM   2782  O   PRO A 355      -8.845  56.849  49.296  1.00 17.35           O  
ATOM   2783  CB  PRO A 355      -9.302  59.864  48.385  1.00 16.49           C  
ATOM   2784  CG  PRO A 355      -8.354  60.979  48.583  1.00 17.56           C  
ATOM   2785  CD  PRO A 355      -8.456  61.397  50.043  1.00 15.39           C  
ATOM   2786  N   TYR A 356      -7.218  58.090  50.232  1.00 15.23           N  
ATOM   2787  CA  TYR A 356      -6.239  56.989  50.260  1.00 15.96           C  
ATOM   2788  C   TYR A 356      -6.089  56.346  51.650  1.00 16.62           C  
ATOM   2789  O   TYR A 356      -5.170  55.528  51.906  1.00 17.50           O  
ATOM   2790  CB  TYR A 356      -4.910  57.464  49.667  1.00 15.55           C  
ATOM   2791  CG  TYR A 356      -5.115  57.764  48.206  1.00 15.06           C  
ATOM   2792  CD1 TYR A 356      -5.330  56.727  47.304  1.00 16.73           C  
ATOM   2793  CD2 TYR A 356      -5.168  59.074  47.725  1.00 15.12           C  
ATOM   2794  CE1 TYR A 356      -5.569  56.973  45.995  1.00 14.85           C  
ATOM   2795  CE2 TYR A 356      -5.432  59.319  46.368  1.00 15.25           C  
ATOM   2796  CZ  TYR A 356      -5.645  58.266  45.532  1.00 14.17           C  
ATOM   2797  OH  TYR A 356      -5.913  58.503  44.187  1.00 16.36           O  
ATOM   2798  N   GLY A 357      -7.016  56.679  52.524  1.00 16.77           N  
ATOM   2799  CA  GLY A 357      -7.211  55.947  53.772  1.00 16.98           C  
ATOM   2800  C   GLY A 357      -6.799  56.705  55.014  1.00 17.52           C  
ATOM   2801  O   GLY A 357      -6.482  57.906  54.968  1.00 17.05           O  
ATOM   2802  N   ASP A 358      -6.792  55.969  56.122  1.00 16.14           N  
ATOM   2803  CA  ASP A 358      -6.627  56.530  57.461  1.00 16.23           C  
ATOM   2804  C   ASP A 358      -5.223  56.364  58.100  1.00 16.47           C  
ATOM   2805  O   ASP A 358      -5.021  56.673  59.283  1.00 16.69           O  
ATOM   2806  CB  ASP A 358      -7.712  55.967  58.376  1.00 16.62           C  
ATOM   2807  CG  ASP A 358      -7.520  54.495  58.667  1.00 17.14           C  
ATOM   2808  OD1 ASP A 358      -6.583  53.934  58.071  1.00 16.95           O  
ATOM   2809  OD2 ASP A 358      -8.298  53.915  59.495  1.00 22.13           O1-
ATOM   2810  N   GLY A 359      -4.247  55.877  57.337  1.00 15.34           N  
ATOM   2811  CA  GLY A 359      -2.893  55.750  57.831  1.00 15.33           C  
ATOM   2812  C   GLY A 359      -2.702  54.513  58.702  1.00 15.13           C  
ATOM   2813  O   GLY A 359      -1.749  54.448  59.445  1.00 16.63           O  
ATOM   2814  N   ARG A 360      -3.604  53.535  58.605  1.00 14.65           N  
ATOM   2815  CA  ARG A 360      -3.450  52.259  59.322  1.00 14.49           C  
ATOM   2816  C   ARG A 360      -3.295  51.089  58.341  1.00 12.42           C  
ATOM   2817  O   ARG A 360      -3.596  49.934  58.667  1.00 13.52           O  
ATOM   2818  CB  ARG A 360      -4.636  52.028  60.294  1.00 15.27           C  
ATOM   2819  CG  ARG A 360      -4.657  53.055  61.345  1.00 17.12           C  
ATOM   2820  CD  ARG A 360      -5.614  52.802  62.467  1.00 21.54           C  
ATOM   2821  NE  ARG A 360      -5.630  54.016  63.260  1.00 27.75           N  
ATOM   2822  CZ  ARG A 360      -6.322  54.191  64.377  1.00 33.07           C  
ATOM   2823  NH1 ARG A 360      -7.088  53.217  64.849  1.00 36.97           N1+
ATOM   2824  NH2 ARG A 360      -6.267  55.368  65.000  1.00 34.53           N  
ATOM   2825  N   ALA A 361      -2.866  51.372  57.105  1.00 12.22           N  
ATOM   2826  CA  ALA A 361      -2.771  50.314  56.098  1.00 10.78           C  
ATOM   2827  C   ALA A 361      -1.825  49.210  56.541  1.00 10.64           C  
ATOM   2828  O   ALA A 361      -2.102  48.017  56.338  1.00 11.18           O  
ATOM   2829  CB  ALA A 361      -2.321  50.921  54.745  1.00 11.18           C  
ATOM   2830  N   SER A 362      -0.700  49.600  57.128  1.00 10.64           N  
ATOM   2831  CA  SER A 362       0.381  48.624  57.477  1.00 10.91           C  
ATOM   2832  C   SER A 362      -0.139  47.549  58.434  1.00 11.75           C  
ATOM   2833  O   SER A 362       0.132  46.350  58.249  1.00 11.38           O  
ATOM   2834  CB  SER A 362       1.602  49.344  58.068  1.00 12.17           C  
ATOM   2835  OG  SER A 362       2.226  50.157  57.099  1.00 12.07           O  
ATOM   2836  N   GLU A 363      -0.919  47.962  59.445  1.00 12.66           N  
ATOM   2837  CA  GLU A 363      -1.525  47.007  60.406  1.00 13.73           C  
ATOM   2838  C   GLU A 363      -2.354  45.934  59.705  1.00 12.99           C  
ATOM   2839  O   GLU A 363      -2.326  44.730  60.071  1.00 13.15           O  
ATOM   2840  CB  GLU A 363      -2.471  47.735  61.383  1.00 14.46           C  
ATOM   2841  CG  GLU A 363      -1.796  48.821  62.189  1.00 17.58           C  
ATOM   2842  CD  GLU A 363      -2.778  49.578  63.047  1.00 19.22           C  
ATOM   2843  OE1 GLU A 363      -3.763  48.976  63.519  1.00 24.08           O  
ATOM   2844  OE2 GLU A 363      -2.555  50.807  63.241  1.00 26.98           O1-
ATOM   2845  N   ARG A 364      -3.077  46.386  58.671  1.00 12.56           N  
ATOM   2846  CA  ARG A 364      -4.011  45.541  57.915  1.00 11.66           C  
ATOM   2847  C   ARG A 364      -3.236  44.529  57.067  1.00 11.18           C  
ATOM   2848  O   ARG A 364      -3.603  43.342  56.999  1.00 10.98           O  
ATOM   2849  CB  ARG A 364      -4.922  46.376  57.038  1.00 11.18           C  
ATOM   2850  CG  ARG A 364      -5.889  47.215  57.911  1.00 11.91           C  
ATOM   2851  CD  ARG A 364      -6.625  48.246  57.130  1.00 12.67           C  
ATOM   2852  NE  ARG A 364      -7.350  49.047  58.087  1.00 14.92           N  
ATOM   2853  CZ  ARG A 364      -7.354  50.372  58.137  1.00 15.69           C  
ATOM   2854  NH1 ARG A 364      -6.727  51.090  57.235  1.00 16.79           N1+
ATOM   2855  NH2 ARG A 364      -8.034  50.941  59.125  1.00 14.32           N  
ATOM   2856  N   ILE A 365      -2.127  45.008  56.490  1.00  9.53           N  
ATOM   2857  CA  ILE A 365      -1.235  44.189  55.646  1.00  9.92           C  
ATOM   2858  C   ILE A 365      -0.603  43.084  56.498  1.00  9.04           C  
ATOM   2859  O   ILE A 365      -0.638  41.915  56.124  1.00  8.27           O  
ATOM   2860  CB  ILE A 365      -0.160  45.036  54.944  1.00  7.77           C  
ATOM   2861  CG1 ILE A 365      -0.758  45.963  53.833  1.00 10.17           C  
ATOM   2862  CG2 ILE A 365       0.973  44.121  54.341  1.00  9.35           C  
ATOM   2863  CD1 ILE A 365       0.139  47.121  53.486  1.00  8.96           C  
ATOM   2864  N   VAL A 366      -0.106  43.456  57.672  1.00  8.88           N  
ATOM   2865  CA  VAL A 366       0.568  42.452  58.534  1.00 10.09           C  
ATOM   2866  C   VAL A 366      -0.456  41.395  58.969  1.00 10.05           C  
ATOM   2867  O   VAL A 366      -0.173  40.213  58.930  1.00  9.25           O  
ATOM   2868  CB  VAL A 366       1.339  43.067  59.695  1.00 10.53           C  
ATOM   2869  CG1 VAL A 366       2.026  41.965  60.472  1.00 10.67           C  
ATOM   2870  CG2 VAL A 366       2.390  44.062  59.206  1.00  9.01           C  
ATOM   2871  N   GLU A 367      -1.647  41.844  59.360  1.00 12.36           N  
ATOM   2872  CA  GLU A 367      -2.742  40.946  59.711  1.00 11.92           C  
ATOM   2873  C   GLU A 367      -3.069  39.943  58.645  1.00 12.49           C  
ATOM   2874  O   GLU A 367      -3.160  38.743  58.926  1.00 11.77           O  
ATOM   2875  CB  GLU A 367      -3.978  41.782  60.061  1.00 14.10           C  
ATOM   2876  CG  GLU A 367      -5.142  40.927  60.535  1.00 14.94           C  
ATOM   2877  CD  GLU A 367      -6.438  41.715  60.605  1.00 13.55           C  
ATOM   2878  OE1 GLU A 367      -6.395  42.955  60.615  1.00 18.90           O  
ATOM   2879  OE2 GLU A 367      -7.508  41.084  60.600  1.00 20.63           O1-
ATOM   2880  N   ALA A 368      -3.324  40.434  57.424  1.00 12.11           N  
ATOM   2881  CA  ALA A 368      -3.596  39.610  56.242  1.00 12.29           C  
ATOM   2882  C   ALA A 368      -2.530  38.543  56.033  1.00 12.25           C  
ATOM   2883  O   ALA A 368      -2.858  37.389  55.761  1.00 13.20           O  
ATOM   2884  CB  ALA A 368      -3.699  40.469  55.039  1.00 11.59           C  
ATOM   2885  N   ILE A 369      -1.275  38.955  56.123  1.00 11.80           N  
ATOM   2886  CA  ILE A 369      -0.138  38.056  55.906  1.00 11.21           C  
ATOM   2887  C   ILE A 369      -0.128  36.986  56.958  1.00 11.72           C  
ATOM   2888  O   ILE A 369       0.092  35.813  56.630  1.00 10.04           O  
ATOM   2889  CB  ILE A 369       1.214  38.806  55.933  1.00 11.05           C  
ATOM   2890  CG1 ILE A 369       1.350  39.751  54.750  1.00  9.88           C  
ATOM   2891  CG2 ILE A 369       2.398  37.828  56.028  1.00 11.05           C  
ATOM   2892  CD1 ILE A 369       2.443  40.811  54.986  1.00  9.68           C  
ATOM   2893  N   LEU A 370      -0.289  37.386  58.225  1.00 11.87           N  
ATOM   2894  CA  LEU A 370      -0.293  36.369  59.303  1.00 13.17           C  
ATOM   2895  C   LEU A 370      -1.420  35.386  59.070  1.00 13.55           C  
ATOM   2896  O   LEU A 370      -1.200  34.178  59.118  1.00 13.92           O  
ATOM   2897  CB  LEU A 370      -0.371  36.985  60.699  1.00 12.91           C  
ATOM   2898  CG  LEU A 370       0.959  37.636  61.112  1.00 13.76           C  
ATOM   2899  CD1 LEU A 370       0.666  38.430  62.368  1.00 16.26           C  
ATOM   2900  CD2 LEU A 370       2.106  36.657  61.403  1.00 15.19           C  
ATOM   2901  N   LYS A 371      -2.614  35.905  58.816  1.00 14.06           N  
ATOM   2902  CA  LYS A 371      -3.796  35.041  58.648  1.00 16.62           C  
ATOM   2903  C   LYS A 371      -3.627  34.062  57.504  1.00 15.66           C  
ATOM   2904  O   LYS A 371      -4.070  32.888  57.595  1.00 13.84           O  
ATOM   2905  CB  LYS A 371      -5.048  35.892  58.507  1.00 17.99           C  
ATOM   2906  CG  LYS A 371      -5.472  36.493  59.839  1.00 19.48           C  
ATOM   2907  CD  LYS A 371      -6.645  37.490  59.710  1.00 22.55           C  
ATOM   2908  CE  LYS A 371      -7.326  37.662  61.061  1.00 25.58           C  
ATOM   2909  NZ  LYS A 371      -6.391  38.297  62.060  1.00 30.23           N1+
ATOM   2910  N   HIS A 372      -2.949  34.530  56.447  1.00 15.82           N  
ATOM   2911  CA  HIS A 372      -2.705  33.722  55.238  1.00 16.19           C  
ATOM   2912  C   HIS A 372      -1.915  32.489  55.575  1.00 16.09           C  
ATOM   2913  O   HIS A 372      -2.193  31.432  55.047  1.00 16.63           O  
ATOM   2914  CB  HIS A 372      -1.894  34.448  54.182  1.00 16.60           C  
ATOM   2915  CG  HIS A 372      -1.781  33.693  52.905  1.00 17.00           C  
ATOM   2916  CD2 HIS A 372      -2.731  33.357  51.994  1.00 15.87           C  
ATOM   2917  ND1 HIS A 372      -0.602  33.131  52.462  1.00 18.88           N  
ATOM   2918  CE1 HIS A 372      -0.816  32.539  51.300  1.00 17.90           C  
ATOM   2919  NE2 HIS A 372      -2.097  32.669  50.988  1.00 19.97           N  
ATOM   2920  N   PHE A 373      -0.929  32.653  56.437  1.00 16.16           N  
ATOM   2921  CA  PHE A 373      -0.040  31.570  56.824  1.00 17.02           C  
ATOM   2922  C   PHE A 373      -0.549  30.846  58.085  1.00 18.10           C  
ATOM   2923  O   PHE A 373       0.103  29.932  58.548  1.00 18.11           O  
ATOM   2924  CB  PHE A 373       1.402  32.061  57.018  1.00 16.60           C  
ATOM   2925  CG  PHE A 373       2.142  32.352  55.716  1.00 15.84           C  
ATOM   2926  CD1 PHE A 373       2.748  31.316  55.008  1.00 16.41           C  
ATOM   2927  CD2 PHE A 373       2.214  33.648  55.203  1.00 16.11           C  
ATOM   2928  CE1 PHE A 373       3.403  31.550  53.831  1.00 18.59           C  
ATOM   2929  CE2 PHE A 373       2.894  33.884  54.000  1.00 16.14           C  
ATOM   2930  CZ  PHE A 373       3.478  32.826  53.339  1.00 17.63           C  
ATOM   2931  N   ASN A 374      -1.713  31.235  58.601  1.00 18.30           N  
ATOM   2932  CA  ASN A 374      -2.264  30.658  59.856  1.00 19.88           C  
ATOM   2933  C   ASN A 374      -1.333  30.802  61.060  1.00 19.28           C  
ATOM   2934  O   ASN A 374      -1.140  29.859  61.849  1.00 19.93           O  
ATOM   2935  CB  ASN A 374      -2.680  29.190  59.657  1.00 20.23           C  
ATOM   2936  CG  ASN A 374      -4.137  29.058  59.473  1.00 25.58           C  
ATOM   2937  ND2 ASN A 374      -4.565  28.800  58.227  1.00 29.70           N  
ATOM   2938  OD1 ASN A 374      -4.904  29.210  60.433  1.00 31.01           O  
ATOM   2939  N   LYS A 375      -0.767  31.992  61.180  1.00 20.31           N  
ATOM   2940  CA  LYS A 375       0.260  32.324  62.154  1.00 20.99           C  
ATOM   2941  C   LYS A 375      -0.231  33.380  63.155  1.00 20.90           C  
ATOM   2942  O   LYS A 375      -1.241  34.060  62.951  1.00 20.41           O  
ATOM   2943  CB  LYS A 375       1.494  32.844  61.409  1.00 21.88           C  
ATOM   2944  CG  LYS A 375       2.805  32.374  61.931  1.00 26.98           C  
ATOM   2945  CD  LYS A 375       2.982  30.844  61.895  1.00 29.29           C  
ATOM   2946  CE  LYS A 375       2.813  30.213  60.513  1.00 28.48           C  
ATOM   2947  NZ  LYS A 375       3.217  28.754  60.592  1.00 29.72           N1+
ATOM   2948  OXT LYS A 375       0.358  33.570  64.221  1.00 21.72           O1-
TER
ATOM   2949  N   GLY B   1       7.197  40.920 -10.270  1.00 23.25           N  
ATOM   2950  CA  GLY B   1       7.988  39.690 -10.593  1.00 22.30           C  
ATOM   2951  C   GLY B   1       9.297  39.900  -9.908  1.00 21.36           C  
ATOM   2952  O   GLY B   1       9.660  39.153  -8.990  1.00 23.48           O  
ATOM   2953  N   PRO B   2      10.004  40.960 -10.316  1.00 20.65           N  
ATOM   2954  CA  PRO B   2      11.104  41.486  -9.525  1.00 18.47           C  
ATOM   2955  C   PRO B   2      10.634  41.902  -8.139  1.00 17.83           C  
ATOM   2956  O   PRO B   2       9.440  42.202  -7.959  1.00 18.03           O  
ATOM   2957  CB  PRO B   2      11.579  42.660 -10.355  1.00 19.29           C  
ATOM   2958  CG  PRO B   2      11.172  42.289 -11.754  1.00 19.98           C  
ATOM   2959  CD  PRO B   2       9.843  41.709 -11.571  1.00 19.34           C  
ATOM   2960  N   VAL B   3      11.537  41.849  -7.151  1.00 15.49           N  
ATOM   2961  CA  VAL B   3      11.152  42.136  -5.775  1.00 14.37           C  
ATOM   2962  C   VAL B   3      11.616  43.533  -5.435  1.00 13.81           C  
ATOM   2963  O   VAL B   3      12.805  43.832  -5.383  1.00 11.16           O  
ATOM   2964  CB  VAL B   3      11.713  41.086  -4.761  1.00 13.50           C  
ATOM   2965  CG1 VAL B   3      11.564  41.600  -3.280  1.00 12.62           C  
ATOM   2966  CG2 VAL B   3      10.989  39.658  -4.931  1.00 14.53           C  
ATOM   2967  N   ASP B   4      10.670  44.419  -5.200  1.00 12.29           N  
ATOM   2968  CA  ASP B   4      11.034  45.717  -4.684  1.00 12.20           C  
ATOM   2969  C   ASP B   4      11.265  45.681  -3.178  1.00 12.43           C  
ATOM   2970  O   ASP B   4      10.337  45.481  -2.431  1.00 12.37           O  
ATOM   2971  CB  ASP B   4       9.954  46.708  -5.021  1.00 11.88           C  
ATOM   2972  CG  ASP B   4      10.390  48.105  -4.851  1.00 14.36           C  
ATOM   2973  OD1 ASP B   4      11.104  48.464  -3.890  1.00 14.01           O  
ATOM   2974  OD2 ASP B   4       9.961  48.911  -5.700  1.00 21.52           O1-
ATOM   2975  N   MET B   5      12.516  45.879  -2.771  1.00 11.82           N  
ATOM   2976  CA  MET B   5      12.912  45.752  -1.374  1.00 12.39           C  
ATOM   2977  C   MET B   5      12.781  47.028  -0.587  1.00 12.77           C  
ATOM   2978  O   MET B   5      13.208  47.039   0.578  1.00 13.01           O  
ATOM   2979  CB  MET B   5      14.368  45.266  -1.260  1.00 11.28           C  
ATOM   2980  CG  MET B   5      14.505  43.823  -1.686  1.00 12.93           C  
ATOM   2981  SD  MET B   5      16.171  43.186  -1.702  1.00 13.29           S  
ATOM   2982  CE  MET B   5      16.422  43.092   0.077  1.00 13.04           C  
ATOM   2983  N   THR B   6      12.179  48.072  -1.156  1.00 12.86           N  
ATOM   2984  CA  THR B   6      12.395  49.427  -0.611  1.00 14.19           C  
ATOM   2985  C   THR B   6      11.346  49.907   0.422  1.00 13.76           C  
ATOM   2986  O   THR B   6      11.564  50.921   1.068  1.00 14.68           O  
ATOM   2987  CB  THR B   6      12.552  50.520  -1.743  1.00 14.65           C  
ATOM   2988  CG2 THR B   6      13.771  50.217  -2.655  1.00 15.32           C  
ATOM   2989  OG1 THR B   6      11.357  50.612  -2.540  1.00 15.92           O  
ATOM   2990  N   GLU B   7      10.220  49.217   0.517  1.00 14.29           N  
ATOM   2991  CA  GLU B   7       9.077  49.595   1.359  1.00 15.11           C  
ATOM   2992  C   GLU B   7       8.538  48.372   2.098  1.00 14.63           C  
ATOM   2993  O   GLU B   7       7.411  47.920   1.856  1.00 16.32           O  
ATOM   2994  CB  GLU B   7       7.997  50.198   0.501  1.00 15.29           C  
ATOM   2995  CG  GLU B   7       8.426  51.490  -0.033  1.00 18.06           C  
ATOM   2996  CD  GLU B   7       7.278  52.371  -0.454  1.00 21.39           C  
ATOM   2997  OE1 GLU B   7       6.263  52.465   0.284  1.00 31.10           O  
ATOM   2998  OE2 GLU B   7       7.416  52.965  -1.542  1.00 30.29           O1-
ATOM   2999  N   ARG B   8       9.292  47.928   3.106  1.00 13.79           N  
ATOM   3000  CA  ARG B   8       8.955  46.678   3.814  1.00 12.44           C  
ATOM   3001  C   ARG B   8       8.804  46.874   5.303  1.00 11.74           C  
ATOM   3002  O   ARG B   8       9.531  47.699   5.916  1.00 13.21           O  
ATOM   3003  CB  ARG B   8      10.062  45.640   3.555  1.00 12.65           C  
ATOM   3004  CG  ARG B   8      10.273  45.300   2.078  1.00 11.54           C  
ATOM   3005  CD  ARG B   8      11.319  44.284   1.930  1.00 10.16           C  
ATOM   3006  NE  ARG B   8      12.625  44.852   2.237  1.00  9.24           N  
ATOM   3007  CZ  ARG B   8      13.718  44.158   2.599  1.00 10.24           C  
ATOM   3008  NH1 ARG B   8      13.748  42.824   2.674  1.00 10.73           N1+
ATOM   3009  NH2 ARG B   8      14.804  44.804   2.918  1.00 11.54           N  
ATOM   3010  N   LEU B   9       7.875  46.115   5.897  1.00 11.12           N  
ATOM   3011  CA  LEU B   9       7.689  46.094   7.333  1.00 10.94           C  
ATOM   3012  C   LEU B   9       8.715  45.125   7.894  1.00 11.31           C  
ATOM   3013  O   LEU B   9       8.778  43.965   7.467  1.00 12.60           O  
ATOM   3014  CB  LEU B   9       6.297  45.586   7.670  1.00  9.86           C  
ATOM   3015  CG  LEU B   9       5.833  45.598   9.135  1.00 10.48           C  
ATOM   3016  CD1 LEU B   9       5.501  47.020   9.534  1.00 10.64           C  
ATOM   3017  CD2 LEU B   9       4.578  44.725   9.340  1.00 10.80           C  
ATOM   3018  N   LYS B  10       9.488  45.577   8.875  1.00 11.78           N  
ATOM   3019  CA  LYS B  10      10.491  44.701   9.506  1.00 12.46           C  
ATOM   3020  C   LYS B  10       9.825  43.865  10.595  1.00 12.30           C  
ATOM   3021  O   LYS B  10       9.395  44.393  11.628  1.00 12.33           O  
ATOM   3022  CB  LYS B  10      11.662  45.505  10.089  1.00 13.00           C  
ATOM   3023  CG  LYS B  10      12.460  46.256   9.024  1.00 14.92           C  
ATOM   3024  CD  LYS B  10      13.792  46.849   9.550  1.00 15.78           C  
ATOM   3025  CE  LYS B  10      13.561  48.250  10.052  1.00 19.81           C  
ATOM   3026  NZ  LYS B  10      14.731  49.038  10.673  1.00 20.88           N1+
ATOM   3027  N   VAL B  11       9.761  42.562  10.361  1.00 11.56           N  
ATOM   3028  CA  VAL B  11       9.130  41.569  11.300  1.00 11.65           C  
ATOM   3029  C   VAL B  11      10.223  40.623  11.796  1.00 11.76           C  
ATOM   3030  O   VAL B  11      10.872  39.979  10.991  1.00 12.20           O  
ATOM   3031  CB  VAL B  11       8.024  40.783  10.600  1.00 10.82           C  
ATOM   3032  CG1 VAL B  11       7.470  39.623  11.508  1.00 10.20           C  
ATOM   3033  CG2 VAL B  11       6.928  41.756  10.171  1.00 12.76           C  
ATOM   3034  N   MET B  12      10.505  40.698  13.087  1.00 10.46           N  
ATOM   3035  CA  MET B  12      11.490  39.864  13.759  1.00 10.40           C  
ATOM   3036  C   MET B  12      10.787  38.765  14.544  1.00 10.20           C  
ATOM   3037  O   MET B  12      10.078  39.013  15.557  1.00 10.55           O  
ATOM   3038  CB  MET B  12      12.413  40.673  14.673  1.00 10.05           C  
ATOM   3039  CG  MET B  12      13.483  39.799  15.351  1.00 11.66           C  
ATOM   3040  SD  MET B  12      14.662  40.739  16.351  1.00 13.02           S  
ATOM   3041  CE  MET B  12      15.532  41.731  15.122  1.00 11.88           C  
ATOM   3042  N   THR B  13      11.045  37.534  14.127  1.00  9.51           N  
ATOM   3043  CA  THR B  13      10.589  36.351  14.875  1.00 10.22           C  
ATOM   3044  C   THR B  13      11.669  35.895  15.821  1.00  9.55           C  
ATOM   3045  O   THR B  13      12.832  35.849  15.444  1.00  9.37           O  
ATOM   3046  CB  THR B  13      10.195  35.181  13.899  1.00 11.48           C  
ATOM   3047  CG2 THR B  13       8.974  35.535  13.056  1.00 12.06           C  
ATOM   3048  OG1 THR B  13      11.285  34.913  13.007  1.00 14.37           O  
ATOM   3049  N   ILE B  14      11.319  35.615  17.086  1.00  8.55           N  
ATOM   3050  CA  ILE B  14      12.336  35.242  18.075  1.00  9.80           C  
ATOM   3051  C   ILE B  14      11.930  33.970  18.802  1.00  9.72           C  
ATOM   3052  O   ILE B  14      10.797  33.867  19.291  1.00 10.43           O  
ATOM   3053  CB  ILE B  14      12.577  36.353  19.136  1.00  8.63           C  
ATOM   3054  CG1 ILE B  14      12.719  37.721  18.438  1.00  8.90           C  
ATOM   3055  CG2 ILE B  14      13.871  35.978  20.090  1.00  8.68           C  
ATOM   3056  CD1 ILE B  14      13.220  38.844  19.335  1.00 11.30           C  
ATOM   3057  N   PHE B  15      12.876  33.051  18.902  1.00  9.09           N  
ATOM   3058  CA  PHE B  15      12.662  31.813  19.619  1.00  8.95           C  
ATOM   3059  C   PHE B  15      14.020  31.179  19.943  1.00  9.41           C  
ATOM   3060  O   PHE B  15      15.061  31.652  19.480  1.00  7.23           O  
ATOM   3061  CB  PHE B  15      11.788  30.860  18.779  1.00 10.17           C  
ATOM   3062  CG  PHE B  15      12.267  30.647  17.363  1.00 11.41           C  
ATOM   3063  CD1 PHE B  15      13.089  29.571  17.018  1.00  9.48           C  
ATOM   3064  CD2 PHE B  15      11.859  31.494  16.341  1.00 12.90           C  
ATOM   3065  CE1 PHE B  15      13.465  29.361  15.689  1.00  9.06           C  
ATOM   3066  CE2 PHE B  15      12.297  31.334  15.038  1.00 10.55           C  
ATOM   3067  CZ  PHE B  15      13.098  30.266  14.698  1.00 13.18           C  
ATOM   3068  N   GLY B  16      13.999  30.105  20.738  1.00  7.65           N  
ATOM   3069  CA  GLY B  16      15.273  29.539  21.147  1.00  8.54           C  
ATOM   3070  C   GLY B  16      15.349  28.071  21.438  1.00  9.08           C  
ATOM   3071  O   GLY B  16      16.411  27.601  21.792  1.00  9.45           O  
ATOM   3072  N   THR B  17      14.247  27.369  21.266  1.00  8.64           N  
ATOM   3073  CA  THR B  17      14.102  25.976  21.700  1.00  9.38           C  
ATOM   3074  C   THR B  17      13.488  25.118  20.601  1.00  9.53           C  
ATOM   3075  O   THR B  17      12.928  25.651  19.629  1.00  8.53           O  
ATOM   3076  CB  THR B  17      13.198  25.873  22.970  1.00  9.83           C  
ATOM   3077  CG2 THR B  17      13.760  26.739  24.097  1.00  8.84           C  
ATOM   3078  OG1 THR B  17      11.841  26.232  22.656  1.00  9.52           O  
ATOM   3079  N   ARG B  18      13.676  23.795  20.693  1.00  8.89           N  
ATOM   3080  CA  ARG B  18      13.032  22.872  19.729  1.00  9.51           C  
ATOM   3081  C   ARG B  18      11.550  23.139  19.500  1.00  8.52           C  
ATOM   3082  O   ARG B  18      11.130  23.289  18.378  1.00  8.73           O  
ATOM   3083  CB  ARG B  18      13.200  21.424  20.178  1.00  9.15           C  
ATOM   3084  CG  ARG B  18      12.350  20.452  19.442  1.00  9.66           C  
ATOM   3085  CD  ARG B  18      12.705  18.989  19.739  1.00  9.66           C  
ATOM   3086  NE  ARG B  18      12.334  18.582  21.085  1.00 11.40           N  
ATOM   3087  CZ  ARG B  18      12.683  17.413  21.661  1.00 11.72           C  
ATOM   3088  NH1 ARG B  18      13.490  16.540  21.036  1.00 12.16           N1+
ATOM   3089  NH2 ARG B  18      12.269  17.130  22.910  1.00 13.19           N  
ATOM   3090  N   PRO B  19      10.728  23.143  20.560  1.00  8.72           N  
ATOM   3091  CA  PRO B  19       9.280  23.283  20.299  1.00  9.20           C  
ATOM   3092  C   PRO B  19       8.895  24.630  19.670  1.00  9.37           C  
ATOM   3093  O   PRO B  19       7.994  24.664  18.862  1.00  9.90           O  
ATOM   3094  CB  PRO B  19       8.632  23.197  21.702  1.00  9.71           C  
ATOM   3095  CG  PRO B  19       9.739  23.551  22.629  1.00  8.10           C  
ATOM   3096  CD  PRO B  19      11.005  23.020  22.007  1.00  9.54           C  
ATOM   3097  N   GLU B  20       9.527  25.722  20.089  1.00 10.12           N  
ATOM   3098  CA  GLU B  20       9.250  27.005  19.500  1.00  9.32           C  
ATOM   3099  C   GLU B  20       9.621  26.986  18.029  1.00  8.85           C  
ATOM   3100  O   GLU B  20       8.877  27.509  17.152  1.00  9.10           O  
ATOM   3101  CB  GLU B  20      10.062  28.116  20.123  1.00  8.80           C  
ATOM   3102  CG  GLU B  20       9.696  28.506  21.523  1.00  8.64           C  
ATOM   3103  CD  GLU B  20      10.790  29.385  22.079  1.00  9.62           C  
ATOM   3104  OE1 GLU B  20      11.942  28.908  22.160  1.00 13.07           O  
ATOM   3105  OE2 GLU B  20      10.558  30.566  22.398  1.00 12.61           O1-
ATOM   3106  N   ALA B  21      10.785  26.420  17.757  1.00  9.47           N  
ATOM   3107  CA  ALA B  21      11.300  26.367  16.400  1.00  9.24           C  
ATOM   3108  C   ALA B  21      10.373  25.611  15.477  1.00  9.67           C  
ATOM   3109  O   ALA B  21      10.172  26.051  14.364  1.00 10.34           O  
ATOM   3110  CB  ALA B  21      12.771  25.788  16.357  1.00  9.34           C  
ATOM   3111  N   ILE B  22       9.819  24.476  15.918  1.00 10.01           N  
ATOM   3112  CA  ILE B  22       8.895  23.710  15.097  1.00 10.72           C  
ATOM   3113  C   ILE B  22       7.624  24.513  14.821  1.00  9.99           C  
ATOM   3114  O   ILE B  22       7.090  24.490  13.716  1.00 10.62           O  
ATOM   3115  CB  ILE B  22       8.558  22.336  15.757  1.00 10.36           C  
ATOM   3116  CG1 ILE B  22       9.820  21.461  15.766  1.00 12.25           C  
ATOM   3117  CG2 ILE B  22       7.296  21.706  15.072  1.00 10.25           C  
ATOM   3118  CD1 ILE B  22       9.755  20.243  16.577  1.00 11.41           C  
ATOM   3119  N   LYS B  23       7.103  25.194  15.858  1.00  9.30           N  
ATOM   3120  CA  LYS B  23       5.882  25.916  15.738  1.00  9.08           C  
ATOM   3121  C   LYS B  23       6.038  27.255  14.987  1.00  9.24           C  
ATOM   3122  O   LYS B  23       5.091  27.720  14.357  1.00 11.34           O  
ATOM   3123  CB  LYS B  23       5.229  26.068  17.133  1.00  8.41           C  
ATOM   3124  CG  LYS B  23       4.604  24.759  17.657  1.00  9.04           C  
ATOM   3125  CD  LYS B  23       4.041  24.943  19.083  1.00 10.41           C  
ATOM   3126  CE  LYS B  23       3.058  23.843  19.473  1.00 10.16           C  
ATOM   3127  NZ  LYS B  23       2.768  23.857  20.995  1.00  9.39           N1+
ATOM   3128  N   MET B  24       7.257  27.809  14.972  1.00  9.79           N  
ATOM   3129  CA  MET B  24       7.565  29.058  14.310  1.00  8.83           C  
ATOM   3130  C   MET B  24       8.058  28.928  12.850  1.00  9.37           C  
ATOM   3131  O   MET B  24       7.913  29.850  12.070  1.00  8.19           O  
ATOM   3132  CB  MET B  24       8.581  29.816  15.102  1.00 10.12           C  
ATOM   3133  CG  MET B  24       7.987  30.380  16.438  1.00 11.52           C  
ATOM   3134  SD  MET B  24       6.703  31.687  16.255  1.00 14.77           S  
ATOM   3135  CE  MET B  24       7.603  33.188  16.455  1.00 16.74           C  
ATOM   3136  N   ALA B  25       8.655  27.796  12.537  1.00  9.94           N  
ATOM   3137  CA  ALA B  25       9.117  27.516  11.156  1.00  9.30           C  
ATOM   3138  C   ALA B  25       8.074  27.781  10.028  1.00  9.89           C  
ATOM   3139  O   ALA B  25       8.411  28.460   9.026  1.00  8.42           O  
ATOM   3140  CB  ALA B  25       9.717  26.086  11.076  1.00 10.74           C  
ATOM   3141  N   PRO B  26       6.837  27.221  10.130  1.00 10.82           N  
ATOM   3142  CA  PRO B  26       5.751  27.563   9.208  1.00 11.16           C  
ATOM   3143  C   PRO B  26       5.431  29.043   9.061  1.00 10.97           C  
ATOM   3144  O   PRO B  26       5.095  29.518   7.941  1.00 11.55           O  
ATOM   3145  CB  PRO B  26       4.555  26.780   9.765  1.00 11.65           C  
ATOM   3146  CG  PRO B  26       5.089  25.804  10.663  1.00 13.60           C  
ATOM   3147  CD  PRO B  26       6.391  26.244  11.154  1.00 11.64           C  
ATOM   3148  N   LEU B  27       5.492  29.754  10.190  1.00 11.25           N  
ATOM   3149  CA  LEU B  27       5.335  31.194  10.240  1.00 10.36           C  
ATOM   3150  C   LEU B  27       6.461  31.952   9.506  1.00  9.09           C  
ATOM   3151  O   LEU B  27       6.160  32.849   8.688  1.00 10.02           O  
ATOM   3152  CB  LEU B  27       5.214  31.680  11.714  1.00 10.08           C  
ATOM   3153  CG  LEU B  27       4.824  33.146  11.834  1.00 10.43           C  
ATOM   3154  CD1 LEU B  27       3.632  33.629  10.959  1.00 11.50           C  
ATOM   3155  CD2 LEU B  27       4.591  33.465  13.327  1.00  9.75           C  
ATOM   3156  N   VAL B  28       7.724  31.606   9.786  1.00  8.96           N  
ATOM   3157  CA  VAL B  28       8.886  32.128   9.065  1.00  9.76           C  
ATOM   3158  C   VAL B  28       8.734  31.840   7.582  1.00  8.81           C  
ATOM   3159  O   VAL B  28       8.950  32.743   6.771  1.00 12.86           O  
ATOM   3160  CB  VAL B  28      10.242  31.527   9.577  1.00  7.41           C  
ATOM   3161  CG1 VAL B  28      11.459  31.923   8.685  1.00  7.16           C  
ATOM   3162  CG2 VAL B  28      10.502  31.926  10.930  1.00 11.07           C  
ATOM   3163  N   LEU B  29       8.311  30.633   7.217  1.00 11.64           N  
ATOM   3164  CA  LEU B  29       8.142  30.261   5.802  1.00 11.43           C  
ATOM   3165  C   LEU B  29       7.053  31.163   5.160  1.00 12.18           C  
ATOM   3166  O   LEU B  29       7.216  31.617   4.042  1.00 11.88           O  
ATOM   3167  CB  LEU B  29       7.822  28.753   5.622  1.00 13.57           C  
ATOM   3168  CG  LEU B  29       9.027  27.813   5.902  1.00 14.58           C  
ATOM   3169  CD1 LEU B  29       8.738  26.297   5.757  1.00 17.13           C  
ATOM   3170  CD2 LEU B  29      10.247  28.221   5.132  1.00 19.33           C  
ATOM   3171  N   GLU B  30       5.954  31.409   5.871  1.00 12.29           N  
ATOM   3172  CA  GLU B  30       4.831  32.200   5.351  1.00 11.60           C  
ATOM   3173  C   GLU B  30       5.227  33.681   5.282  1.00 11.18           C  
ATOM   3174  O   GLU B  30       4.874  34.373   4.321  1.00 12.78           O  
ATOM   3175  CB  GLU B  30       3.566  31.989   6.229  1.00 11.45           C  
ATOM   3176  CG  GLU B  30       2.339  32.822   5.832  1.00 14.63           C  
ATOM   3177  CD  GLU B  30       1.759  32.468   4.475  1.00 21.47           C  
ATOM   3178  OE1 GLU B  30       1.870  31.274   4.084  1.00 20.82           O  
ATOM   3179  OE2 GLU B  30       1.201  33.384   3.781  1.00 26.11           O1-
ATOM   3180  N   LEU B  31       5.994  34.190   6.249  1.00 10.40           N  
ATOM   3181  CA  LEU B  31       6.455  35.588   6.181  1.00 10.42           C  
ATOM   3182  C   LEU B  31       7.298  35.847   4.937  1.00 11.98           C  
ATOM   3183  O   LEU B  31       7.161  36.878   4.287  1.00 12.87           O  
ATOM   3184  CB  LEU B  31       7.288  35.970   7.385  1.00 10.00           C  
ATOM   3185  CG  LEU B  31       6.475  36.142   8.667  1.00 10.25           C  
ATOM   3186  CD1 LEU B  31       7.429  36.017   9.856  1.00 10.76           C  
ATOM   3187  CD2 LEU B  31       5.704  37.507   8.679  1.00 10.92           C  
ATOM   3188  N   GLN B  32       8.078  34.847   4.603  1.00 12.46           N  
ATOM   3189  CA  GLN B  32       8.951  34.861   3.437  1.00 12.78           C  
ATOM   3190  C   GLN B  32       8.192  34.862   2.136  1.00 11.85           C  
ATOM   3191  O   GLN B  32       8.793  35.130   1.107  1.00 13.40           O  
ATOM   3192  CB  GLN B  32       9.905  33.672   3.537  1.00 11.97           C  
ATOM   3193  CG  GLN B  32      10.888  33.745   4.654  1.00 14.28           C  
ATOM   3194  CD  GLN B  32      11.892  32.631   4.722  1.00 14.18           C  
ATOM   3195  NE2 GLN B  32      12.932  32.841   5.508  1.00 16.73           N  
ATOM   3196  OE1 GLN B  32      11.752  31.582   4.075  1.00 20.31           O  
ATOM   3197  N   LYS B  33       6.889  34.542   2.140  1.00 12.96           N  
ATOM   3198  CA  LYS B  33       6.059  34.567   0.901  1.00 13.98           C  
ATOM   3199  C   LYS B  33       5.588  35.988   0.526  1.00 14.17           C  
ATOM   3200  O   LYS B  33       4.901  36.195  -0.496  1.00 13.96           O  
ATOM   3201  CB  LYS B  33       4.875  33.604   1.033  1.00 15.12           C  
ATOM   3202  CG  LYS B  33       5.309  32.125   1.021  1.00 17.50           C  
ATOM   3203  CD  LYS B  33       4.188  31.245   1.530  1.00 16.80           C  
ATOM   3204  CE  LYS B  33       4.348  29.761   1.276  1.00 21.28           C  
ATOM   3205  NZ  LYS B  33       3.098  29.074   1.792  1.00 21.49           N1+
ATOM   3206  N   HIS B  34       6.011  36.968   1.306  1.00 12.19           N  
ATOM   3207  CA  HIS B  34       5.551  38.376   1.128  1.00 13.00           C  
ATOM   3208  C   HIS B  34       6.762  39.314   1.045  1.00 13.55           C  
ATOM   3209  O   HIS B  34       6.837  40.298   1.750  1.00 13.64           O  
ATOM   3210  CB  HIS B  34       4.638  38.775   2.301  1.00 13.90           C  
ATOM   3211  CG  HIS B  34       3.392  37.966   2.386  1.00 15.96           C  
ATOM   3212  CD2 HIS B  34       2.169  38.156   1.839  1.00 19.45           C  
ATOM   3213  ND1 HIS B  34       3.339  36.758   3.037  1.00 17.76           N  
ATOM   3214  CE1 HIS B  34       2.132  36.237   2.905  1.00 19.42           C  
ATOM   3215  NE2 HIS B  34       1.404  37.057   2.176  1.00 22.46           N  
ATOM   3216  N   PRO B  35       7.699  39.037   0.128  1.00 13.93           N  
ATOM   3217  CA  PRO B  35       8.976  39.752   0.149  1.00 13.09           C  
ATOM   3218  C   PRO B  35       8.942  41.241  -0.157  1.00 12.64           C  
ATOM   3219  O   PRO B  35       9.914  41.898   0.154  1.00 12.10           O  
ATOM   3220  CB  PRO B  35       9.776  39.057  -0.947  1.00 14.61           C  
ATOM   3221  CG  PRO B  35       8.842  38.563  -1.839  1.00 12.97           C  
ATOM   3222  CD  PRO B  35       7.668  38.077  -0.977  1.00 13.24           C  
ATOM   3223  N   GLU B  36       7.871  41.760  -0.743  1.00 11.83           N  
ATOM   3224  CA  GLU B  36       7.770  43.226  -1.015  1.00 13.34           C  
ATOM   3225  C   GLU B  36       7.092  43.989   0.151  1.00 13.38           C  
ATOM   3226  O   GLU B  36       7.243  45.222   0.281  1.00 14.11           O  
ATOM   3227  CB  GLU B  36       7.014  43.516  -2.308  1.00 13.11           C  
ATOM   3228  CG  GLU B  36       7.713  42.967  -3.550  1.00 11.85           C  
ATOM   3229  CD  GLU B  36       7.164  43.649  -4.833  1.00 15.13           C  
ATOM   3230  OE1 GLU B  36       5.937  43.515  -5.061  1.00 19.45           O  
ATOM   3231  OE2 GLU B  36       7.924  44.289  -5.599  1.00 17.35           O1-
ATOM   3232  N   LYS B  37       6.362  43.238   0.992  1.00 13.04           N  
ATOM   3233  CA  LYS B  37       5.651  43.820   2.111  1.00 12.86           C  
ATOM   3234  C   LYS B  37       6.432  43.652   3.403  1.00 12.04           C  
ATOM   3235  O   LYS B  37       6.300  44.475   4.328  1.00 13.00           O  
ATOM   3236  CB  LYS B  37       4.245  43.204   2.258  1.00 13.03           C  
ATOM   3237  CG  LYS B  37       3.219  43.475   1.199  1.00 14.97           C  
ATOM   3238  CD  LYS B  37       1.788  43.086   1.688  1.00 16.31           C  
ATOM   3239  CE  LYS B  37       0.716  43.288   0.652  1.00 19.81           C  
ATOM   3240  NZ  LYS B  37       0.137  44.650   0.740  1.00 22.16           N1+
ATOM   3241  N   ILE B  38       7.216  42.585   3.503  1.00 11.03           N  
ATOM   3242  CA  ILE B  38       7.871  42.218   4.759  1.00 11.51           C  
ATOM   3243  C   ILE B  38       9.361  41.905   4.635  1.00 11.30           C  
ATOM   3244  O   ILE B  38       9.758  41.127   3.736  1.00 10.61           O  
ATOM   3245  CB  ILE B  38       7.165  40.955   5.400  1.00 11.92           C  
ATOM   3246  CG1 ILE B  38       5.697  41.251   5.746  1.00 12.42           C  
ATOM   3247  CG2 ILE B  38       7.975  40.434   6.599  1.00 11.89           C  
ATOM   3248  CD1 ILE B  38       4.876  39.928   6.050  1.00 12.30           C  
ATOM   3249  N   GLU B  39      10.153  42.539   5.477  1.00 11.84           N  
ATOM   3250  CA  GLU B  39      11.555  42.112   5.768  1.00 12.31           C  
ATOM   3251  C   GLU B  39      11.514  41.138   6.960  1.00 12.99           C  
ATOM   3252  O   GLU B  39      11.327  41.531   8.121  1.00 11.76           O  
ATOM   3253  CB  GLU B  39      12.442  43.286   6.036  1.00 12.52           C  
ATOM   3254  CG  GLU B  39      13.872  42.954   6.348  1.00 13.68           C  
ATOM   3255  CD  GLU B  39      14.749  44.145   6.595  1.00 14.53           C  
ATOM   3256  OE1 GLU B  39      14.349  45.318   6.425  1.00 15.62           O  
ATOM   3257  OE2 GLU B  39      15.915  43.883   6.957  1.00 22.08           O1-
ATOM   3258  N   SER B  40      11.707  39.861   6.649  1.00 12.96           N  
ATOM   3259  CA  SER B  40      11.626  38.826   7.713  1.00 12.59           C  
ATOM   3260  C   SER B  40      13.007  38.591   8.319  1.00 12.13           C  
ATOM   3261  O   SER B  40      13.966  38.217   7.632  1.00 10.55           O  
ATOM   3262  CB  SER B  40      11.054  37.515   7.165  1.00 13.10           C  
ATOM   3263  OG  SER B  40      11.285  36.400   7.992  1.00 12.67           O  
ATOM   3264  N   ILE B  41      13.107  38.819   9.619  1.00 11.33           N  
ATOM   3265  CA  ILE B  41      14.351  38.675  10.362  1.00 11.35           C  
ATOM   3266  C   ILE B  41      14.128  37.625  11.410  1.00 10.90           C  
ATOM   3267  O   ILE B  41      13.152  37.715  12.162  1.00 12.30           O  
ATOM   3268  CB  ILE B  41      14.746  39.975  11.105  1.00 10.72           C  
ATOM   3269  CG1 ILE B  41      14.704  41.175  10.133  1.00 11.68           C  
ATOM   3270  CG2 ILE B  41      16.112  39.848  11.744  1.00 11.08           C  
ATOM   3271  CD1 ILE B  41      14.654  42.529  10.801  1.00 13.11           C  
ATOM   3272  N   VAL B  42      15.035  36.650  11.463  1.00 10.44           N  
ATOM   3273  CA  VAL B  42      14.964  35.516  12.395  1.00 11.27           C  
ATOM   3274  C   VAL B  42      16.109  35.621  13.375  1.00 10.64           C  
ATOM   3275  O   VAL B  42      17.285  35.599  12.995  1.00 10.65           O  
ATOM   3276  CB  VAL B  42      15.074  34.124  11.740  1.00 10.54           C  
ATOM   3277  CG1 VAL B  42      14.961  33.034  12.807  1.00 11.99           C  
ATOM   3278  CG2 VAL B  42      14.057  33.979  10.628  1.00 12.34           C  
ATOM   3279  N   THR B  43      15.737  35.732  14.653  1.00 10.48           N  
ATOM   3280  CA  THR B  43      16.648  35.824  15.750  1.00 10.68           C  
ATOM   3281  C   THR B  43      16.424  34.639  16.707  1.00 10.41           C  
ATOM   3282  O   THR B  43      15.280  34.357  17.106  1.00 11.04           O  
ATOM   3283  CB  THR B  43      16.394  37.162  16.489  1.00 11.34           C  
ATOM   3284  CG2 THR B  43      17.168  37.298  17.794  1.00 11.41           C  
ATOM   3285  OG1 THR B  43      16.747  38.216  15.635  1.00 11.30           O  
ATOM   3286  N   VAL B  44      17.516  33.943  17.053  1.00 10.84           N  
ATOM   3287  CA  VAL B  44      17.438  32.897  18.041  1.00 10.26           C  
ATOM   3288  C   VAL B  44      18.299  33.215  19.237  1.00  8.53           C  
ATOM   3289  O   VAL B  44      19.437  33.671  19.136  1.00  6.75           O  
ATOM   3290  CB  VAL B  44      17.805  31.468  17.457  1.00  9.85           C  
ATOM   3291  CG1 VAL B  44      16.724  31.079  16.392  1.00  9.16           C  
ATOM   3292  CG2 VAL B  44      19.186  31.425  16.910  1.00  7.27           C  
ATOM   3293  N   THR B  45      17.762  32.888  20.394  1.00  8.87           N  
ATOM   3294  CA  THR B  45      18.524  32.923  21.605  1.00  8.63           C  
ATOM   3295  C   THR B  45      19.450  31.749  21.708  1.00  8.65           C  
ATOM   3296  O   THR B  45      20.443  31.881  22.321  1.00  9.96           O  
ATOM   3297  CB  THR B  45      17.642  32.940  22.835  1.00  8.40           C  
ATOM   3298  CG2 THR B  45      16.822  34.228  22.956  1.00  8.17           C  
ATOM   3299  OG1 THR B  45      16.738  31.864  22.814  1.00  9.17           O  
ATOM   3300  N   ALA B  46      19.126  30.640  21.055  1.00  9.39           N  
ATOM   3301  CA  ALA B  46      19.796  29.313  21.318  1.00  9.05           C  
ATOM   3302  C   ALA B  46      19.887  29.065  22.808  1.00  9.31           C  
ATOM   3303  O   ALA B  46      20.932  28.686  23.314  1.00 11.35           O  
ATOM   3304  CB  ALA B  46      21.219  29.175  20.628  1.00  9.59           C  
ATOM   3305  N   GLN B  47      18.773  29.288  23.503  1.00  9.30           N  
ATOM   3306  CA  GLN B  47      18.483  28.600  24.768  1.00  9.74           C  
ATOM   3307  C   GLN B  47      18.751  27.071  24.688  1.00 10.17           C  
ATOM   3308  O   GLN B  47      19.305  26.435  25.642  1.00 11.13           O  
ATOM   3309  CB  GLN B  47      17.035  28.828  25.122  1.00  9.20           C  
ATOM   3310  CG  GLN B  47      16.676  28.317  26.471  1.00  8.95           C  
ATOM   3311  CD  GLN B  47      15.210  28.555  26.860  1.00  8.88           C  
ATOM   3312  NE2 GLN B  47      14.680  27.609  27.598  1.00  9.58           N  
ATOM   3313  OE1 GLN B  47      14.579  29.584  26.540  1.00 10.38           O  
ATOM   3314  N   HIS B  48      18.332  26.523  23.558  1.00 10.79           N  
ATOM   3315  CA  HIS B  48      18.753  25.184  23.107  1.00 10.53           C  
ATOM   3316  C   HIS B  48      19.793  25.387  21.999  1.00 10.84           C  
ATOM   3317  O   HIS B  48      19.664  26.309  21.191  1.00 11.60           O  
ATOM   3318  CB  HIS B  48      17.583  24.423  22.524  1.00 11.04           C  
ATOM   3319  CG  HIS B  48      16.623  23.907  23.549  1.00 10.61           C  
ATOM   3320  CD2 HIS B  48      16.606  24.007  24.897  1.00  9.36           C  
ATOM   3321  ND1 HIS B  48      15.563  23.102  23.206  1.00 11.19           N  
ATOM   3322  CE1 HIS B  48      14.888  22.788  24.298  1.00 10.70           C  
ATOM   3323  NE2 HIS B  48      15.521  23.292  25.340  1.00 10.56           N  
ATOM   3324  N   ARG B  49      20.811  24.524  21.962  1.00 10.86           N  
ATOM   3325  CA  ARG B  49      21.775  24.513  20.865  1.00 11.12           C  
ATOM   3326  C   ARG B  49      21.490  23.342  19.915  1.00 12.02           C  
ATOM   3327  O   ARG B  49      20.895  23.541  18.862  1.00 12.89           O  
ATOM   3328  CB  ARG B  49      23.193  24.467  21.431  1.00  9.12           C  
ATOM   3329  CG  ARG B  49      24.334  24.473  20.360  1.00 10.55           C  
ATOM   3330  CD  ARG B  49      24.523  25.827  19.722  1.00 11.42           C  
ATOM   3331  NE  ARG B  49      23.527  26.163  18.709  1.00 11.21           N  
ATOM   3332  CZ  ARG B  49      23.222  27.406  18.319  1.00 13.02           C  
ATOM   3333  NH1 ARG B  49      23.827  28.455  18.847  1.00 13.45           N1+
ATOM   3334  NH2 ARG B  49      22.345  27.590  17.370  1.00 14.87           N  
ATOM   3335  N   GLN B  50      21.838  22.111  20.310  1.00 12.84           N  
ATOM   3336  CA  GLN B  50      21.689  20.933  19.429  1.00 13.19           C  
ATOM   3337  C   GLN B  50      20.239  20.668  19.013  1.00 13.26           C  
ATOM   3338  O   GLN B  50      19.969  20.466  17.831  1.00 12.05           O  
ATOM   3339  CB  GLN B  50      22.338  19.683  20.036  1.00 13.98           C  
ATOM   3340  CG  GLN B  50      23.830  19.855  20.373  1.00 14.94           C  
ATOM   3341  CD  GLN B  50      24.072  20.424  21.775  1.00 16.91           C  
ATOM   3342  NE2 GLN B  50      25.308  20.356  22.220  1.00 22.92           N  
ATOM   3343  OE1 GLN B  50      23.161  20.879  22.458  1.00 17.66           O  
ATOM   3344  N   MET B  51      19.299  20.687  19.970  1.00 12.76           N  
ATOM   3345  CA  MET B  51      17.885  20.429  19.660  1.00 13.75           C  
ATOM   3346  C   MET B  51      17.252  21.581  18.841  1.00 12.54           C  
ATOM   3347  O   MET B  51      16.393  21.352  18.002  1.00 13.76           O  
ATOM   3348  CB  MET B  51      17.104  20.085  20.938  1.00 12.92           C  
ATOM   3349  CG  MET B  51      17.566  18.760  21.516  1.00 14.64           C  
ATOM   3350  SD  MET B  51      16.418  18.112  22.708  1.00 22.23           S  
ATOM   3351  CE  MET B  51      16.538  19.276  23.902  1.00 14.92           C  
ATOM   3352  N   LEU B  52      17.752  22.795  18.978  1.00 11.42           N  
ATOM   3353  CA  LEU B  52      17.284  23.890  18.116  1.00 12.18           C  
ATOM   3354  C   LEU B  52      17.796  23.692  16.698  1.00 11.75           C  
ATOM   3355  O   LEU B  52      17.020  23.779  15.736  1.00 11.00           O  
ATOM   3356  CB  LEU B  52      17.752  25.232  18.657  1.00 11.29           C  
ATOM   3357  CG  LEU B  52      17.551  26.434  17.779  1.00 11.86           C  
ATOM   3358  CD1 LEU B  52      16.092  26.717  17.456  1.00 11.20           C  
ATOM   3359  CD2 LEU B  52      18.209  27.624  18.449  1.00 13.12           C  
ATOM   3360  N   ASP B  53      19.097  23.425  16.572  1.00 12.46           N  
ATOM   3361  CA  ASP B  53      19.747  23.224  15.241  1.00 13.35           C  
ATOM   3362  C   ASP B  53      19.128  22.090  14.413  1.00 13.84           C  
ATOM   3363  O   ASP B  53      19.017  22.169  13.162  1.00 13.64           O  
ATOM   3364  CB  ASP B  53      21.241  23.017  15.462  1.00 12.75           C  
ATOM   3365  CG  ASP B  53      21.951  24.295  15.957  1.00 14.89           C  
ATOM   3366  OD1 ASP B  53      21.377  25.408  15.823  1.00 16.26           O  
ATOM   3367  OD2 ASP B  53      23.072  24.160  16.479  1.00 16.84           O1-
ATOM   3368  N   GLN B  54      18.732  21.038  15.108  1.00 13.93           N  
ATOM   3369  CA  GLN B  54      18.017  19.918  14.496  1.00 14.40           C  
ATOM   3370  C   GLN B  54      16.766  20.366  13.749  1.00 13.92           C  
ATOM   3371  O   GLN B  54      16.369  19.746  12.731  1.00 14.29           O  
ATOM   3372  CB  GLN B  54      17.605  18.956  15.591  1.00 15.39           C  
ATOM   3373  CG  GLN B  54      18.566  17.900  15.929  1.00 17.21           C  
ATOM   3374  CD  GLN B  54      17.881  16.804  16.691  1.00 14.22           C  
ATOM   3375  NE2 GLN B  54      17.479  17.114  17.906  1.00 14.33           N  
ATOM   3376  OE1 GLN B  54      17.742  15.684  16.200  1.00 20.24           O  
ATOM   3377  N   VAL B  55      16.103  21.387  14.296  1.00 12.86           N  
ATOM   3378  CA  VAL B  55      14.849  21.904  13.694  1.00 12.58           C  
ATOM   3379  C   VAL B  55      15.140  22.835  12.553  1.00 12.93           C  
ATOM   3380  O   VAL B  55      14.499  22.767  11.501  1.00 13.46           O  
ATOM   3381  CB  VAL B  55      13.927  22.646  14.727  1.00 11.90           C  
ATOM   3382  CG1 VAL B  55      12.587  23.090  14.043  1.00 10.38           C  
ATOM   3383  CG2 VAL B  55      13.605  21.695  15.929  1.00 11.16           C  
ATOM   3384  N   LEU B  56      16.038  23.791  12.792  1.00 12.63           N  
ATOM   3385  CA  LEU B  56      16.454  24.769  11.769  1.00 12.82           C  
ATOM   3386  C   LEU B  56      16.968  24.083  10.492  1.00 13.37           C  
ATOM   3387  O   LEU B  56      16.698  24.522   9.311  1.00 11.05           O  
ATOM   3388  CB  LEU B  56      17.524  25.677  12.369  1.00 11.92           C  
ATOM   3389  CG  LEU B  56      17.233  26.643  13.544  1.00 12.66           C  
ATOM   3390  CD1 LEU B  56      18.539  27.382  13.941  1.00 15.03           C  
ATOM   3391  CD2 LEU B  56      16.196  27.639  13.166  1.00 13.99           C  
ATOM   3392  N   SER B  57      17.687  22.972  10.700  1.00 12.98           N  
ATOM   3393  CA  SER B  57      18.216  22.216   9.563  1.00 14.79           C  
ATOM   3394  C   SER B  57      17.128  21.548   8.681  1.00 15.16           C  
ATOM   3395  O   SER B  57      17.237  21.574   7.442  1.00 16.25           O  
ATOM   3396  CB  SER B  57      19.205  21.157  10.061  1.00 15.85           C  
ATOM   3397  OG  SER B  57      19.817  20.491   8.987  1.00 20.18           O  
ATOM   3398  N   ILE B  58      16.139  20.916   9.313  1.00 15.36           N  
ATOM   3399  CA  ILE B  58      14.956  20.368   8.625  1.00 15.43           C  
ATOM   3400  C   ILE B  58      14.252  21.460   7.803  1.00 15.42           C  
ATOM   3401  O   ILE B  58      13.842  21.203   6.679  1.00 16.08           O  
ATOM   3402  CB  ILE B  58      13.932  19.739   9.604  1.00 16.53           C  
ATOM   3403  CG1 ILE B  58      14.464  18.438  10.212  1.00 16.57           C  
ATOM   3404  CG2 ILE B  58      12.554  19.603   8.952  1.00 15.51           C  
ATOM   3405  CD1 ILE B  58      14.808  17.335   9.238  1.00 19.07           C  
ATOM   3406  N   PHE B  59      14.049  22.642   8.379  1.00 14.52           N  
ATOM   3407  CA  PHE B  59      13.279  23.667   7.649  1.00 15.18           C  
ATOM   3408  C   PHE B  59      14.177  24.540   6.771  1.00 15.41           C  
ATOM   3409  O   PHE B  59      13.688  25.360   5.933  1.00 15.45           O  
ATOM   3410  CB  PHE B  59      12.421  24.485   8.597  1.00 15.73           C  
ATOM   3411  CG  PHE B  59      11.335  23.670   9.236  1.00 14.98           C  
ATOM   3412  CD1 PHE B  59      10.131  23.530   8.599  1.00 12.86           C  
ATOM   3413  CD2 PHE B  59      11.504  23.089  10.458  1.00 14.27           C  
ATOM   3414  CE1 PHE B  59       9.101  22.717   9.140  1.00 17.28           C  
ATOM   3415  CE2 PHE B  59      10.501  22.269  11.020  1.00 14.34           C  
ATOM   3416  CZ  PHE B  59       9.290  22.105  10.370  1.00 15.50           C  
ATOM   3417  N   GLY B  60      15.489  24.401   6.963  1.00 15.30           N  
ATOM   3418  CA  GLY B  60      16.433  25.168   6.157  1.00 15.89           C  
ATOM   3419  C   GLY B  60      16.475  26.639   6.520  1.00 14.95           C  
ATOM   3420  O   GLY B  60      16.661  27.507   5.659  1.00 14.91           O  
ATOM   3421  N   ILE B  61      16.303  26.912   7.811  1.00 14.06           N  
ATOM   3422  CA  ILE B  61      16.255  28.294   8.297  1.00 14.39           C  
ATOM   3423  C   ILE B  61      17.573  28.676   8.925  1.00 14.71           C  
ATOM   3424  O   ILE B  61      18.022  28.048   9.912  1.00 13.83           O  
ATOM   3425  CB  ILE B  61      15.083  28.516   9.302  1.00 13.12           C  
ATOM   3426  CG1 ILE B  61      13.734  28.317   8.571  1.00 15.25           C  
ATOM   3427  CG2 ILE B  61      15.208  29.935   9.957  1.00 13.29           C  
ATOM   3428  CD1 ILE B  61      12.499  28.067   9.457  1.00 16.77           C  
ATOM   3429  N   THR B  62      18.213  29.680   8.319  1.00 14.33           N  
ATOM   3430  CA  THR B  62      19.461  30.220   8.865  1.00 13.84           C  
ATOM   3431  C   THR B  62      19.125  31.528   9.593  1.00 13.49           C  
ATOM   3432  O   THR B  62      18.700  32.431   8.980  1.00 13.37           O  
ATOM   3433  CB  THR B  62      20.512  30.488   7.777  1.00 13.50           C  
ATOM   3434  CG2 THR B  62      21.721  31.047   8.394  1.00 14.75           C  
ATOM   3435  OG1 THR B  62      20.875  29.265   7.115  1.00 16.60           O  
ATOM   3436  N   PRO B  63      19.305  31.587  10.908  1.00 12.74           N  
ATOM   3437  CA  PRO B  63      19.018  32.787  11.633  1.00 12.52           C  
ATOM   3438  C   PRO B  63      19.868  33.935  11.156  1.00 11.70           C  
ATOM   3439  O   PRO B  63      21.065  33.764  10.859  1.00 12.15           O  
ATOM   3440  CB  PRO B  63      19.297  32.408  13.092  1.00 12.75           C  
ATOM   3441  CG  PRO B  63      19.166  30.894  13.141  1.00 13.37           C  
ATOM   3442  CD  PRO B  63      19.726  30.488  11.802  1.00 13.25           C  
ATOM   3443  N   ASP B  64      19.246  35.104  11.116  1.00 12.17           N  
ATOM   3444  CA  ASP B  64      19.967  36.373  10.995  1.00 12.13           C  
ATOM   3445  C   ASP B  64      20.834  36.707  12.214  1.00 11.64           C  
ATOM   3446  O   ASP B  64      21.952  37.237  12.077  1.00 12.88           O  
ATOM   3447  CB  ASP B  64      18.986  37.520  10.759  1.00 12.88           C  
ATOM   3448  CG  ASP B  64      18.194  37.341   9.506  1.00 13.62           C  
ATOM   3449  OD1 ASP B  64      18.714  37.673   8.413  1.00 21.08           O  
ATOM   3450  OD2 ASP B  64      17.088  36.844   9.578  1.00 13.72           O1-
ATOM   3451  N   PHE B  65      20.291  36.450  13.395  1.00 10.98           N  
ATOM   3452  CA  PHE B  65      21.007  36.581  14.642  1.00 11.54           C  
ATOM   3453  C   PHE B  65      20.930  35.301  15.500  1.00 11.22           C  
ATOM   3454  O   PHE B  65      19.876  34.725  15.621  1.00 11.13           O  
ATOM   3455  CB  PHE B  65      20.387  37.723  15.400  1.00 11.70           C  
ATOM   3456  CG  PHE B  65      20.505  39.084  14.689  1.00 11.42           C  
ATOM   3457  CD1 PHE B  65      21.626  39.886  14.928  1.00 12.70           C  
ATOM   3458  CD2 PHE B  65      19.480  39.595  13.899  1.00 13.72           C  
ATOM   3459  CE1 PHE B  65      21.739  41.150  14.351  1.00 13.87           C  
ATOM   3460  CE2 PHE B  65      19.599  40.874  13.321  1.00 12.80           C  
ATOM   3461  CZ  PHE B  65      20.699  41.635  13.567  1.00 12.78           C  
ATOM   3462  N   ASP B  66      22.045  34.906  16.129  1.00 12.43           N  
ATOM   3463  CA  ASP B  66      22.118  33.703  16.975  1.00 11.57           C  
ATOM   3464  C   ASP B  66      22.958  34.007  18.202  1.00 11.28           C  
ATOM   3465  O   ASP B  66      24.167  34.282  18.127  1.00 11.82           O  
ATOM   3466  CB  ASP B  66      22.638  32.561  16.141  1.00 11.86           C  
ATOM   3467  CG  ASP B  66      22.777  31.237  16.895  1.00 11.68           C  
ATOM   3468  OD1 ASP B  66      22.772  31.193  18.150  1.00 11.95           O  
ATOM   3469  OD2 ASP B  66      22.875  30.210  16.175  1.00 14.89           O1-
ATOM   3470  N   LEU B  67      22.291  34.107  19.354  1.00 10.00           N  
ATOM   3471  CA  LEU B  67      22.942  34.584  20.572  1.00 10.63           C  
ATOM   3472  C   LEU B  67      23.776  33.464  21.204  1.00 10.59           C  
ATOM   3473  O   LEU B  67      24.652  33.735  22.040  1.00 12.27           O  
ATOM   3474  CB  LEU B  67      21.946  35.114  21.605  1.00 11.08           C  
ATOM   3475  CG  LEU B  67      21.065  36.333  21.303  1.00 11.37           C  
ATOM   3476  CD1 LEU B  67      20.206  36.627  22.560  1.00  8.30           C  
ATOM   3477  CD2 LEU B  67      21.895  37.525  20.832  1.00 11.79           C  
ATOM   3478  N   ASN B  68      23.488  32.216  20.844  1.00 11.66           N  
ATOM   3479  CA  ASN B  68      24.271  31.061  21.360  1.00 11.65           C  
ATOM   3480  C   ASN B  68      24.379  31.083  22.917  1.00 11.82           C  
ATOM   3481  O   ASN B  68      25.450  30.900  23.490  1.00 11.79           O  
ATOM   3482  CB  ASN B  68      25.678  31.050  20.720  1.00 12.58           C  
ATOM   3483  CG  ASN B  68      26.438  29.728  20.946  1.00 12.87           C  
ATOM   3484  ND2 ASN B  68      27.753  29.810  21.059  1.00 14.73           N  
ATOM   3485  OD1 ASN B  68      25.844  28.655  21.031  1.00 13.55           O  
ATOM   3486  N   ILE B  69      23.270  31.304  23.624  1.00 10.87           N  
ATOM   3487  CA  ILE B  69      23.328  31.472  25.077  1.00 11.23           C  
ATOM   3488  C   ILE B  69      23.481  30.196  25.880  1.00 11.59           C  
ATOM   3489  O   ILE B  69      23.931  30.236  27.051  1.00 13.35           O  
ATOM   3490  CB  ILE B  69      22.118  32.304  25.681  1.00 10.63           C  
ATOM   3491  CG1 ILE B  69      20.807  31.525  25.622  1.00 10.37           C  
ATOM   3492  CG2 ILE B  69      22.002  33.654  25.016  1.00 10.40           C  
ATOM   3493  CD1 ILE B  69      19.665  32.191  26.433  1.00 10.31           C  
ATOM   3494  N   MET B  70      23.118  29.055  25.302  1.00 12.27           N  
ATOM   3495  CA  MET B  70      23.022  27.845  26.142  1.00 12.21           C  
ATOM   3496  C   MET B  70      24.292  27.572  26.976  1.00 12.25           C  
ATOM   3497  O   MET B  70      25.399  27.637  26.421  1.00 13.48           O  
ATOM   3498  CB  MET B  70      22.736  26.605  25.291  1.00 11.12           C  
ATOM   3499  CG  MET B  70      22.269  25.419  26.147  1.00 13.30           C  
ATOM   3500  SD  MET B  70      21.960  23.852  25.324  1.00 12.67           S  
ATOM   3501  CE  MET B  70      23.662  23.229  25.168  1.00 15.01           C  
ATOM   3502  N   LYS B  71      24.111  27.309  28.282  1.00 12.61           N  
ATOM   3503  CA  LYS B  71      25.137  26.800  29.187  1.00 14.30           C  
ATOM   3504  C   LYS B  71      24.729  25.384  29.655  1.00 14.02           C  
ATOM   3505  O   LYS B  71      23.554  25.024  29.639  1.00 13.29           O  
ATOM   3506  CB  LYS B  71      25.245  27.710  30.415  1.00 14.62           C  
ATOM   3507  CG  LYS B  71      25.747  29.119  30.182  1.00 18.61           C  
ATOM   3508  CD  LYS B  71      25.621  29.950  31.466  1.00 19.53           C  
ATOM   3509  CE  LYS B  71      26.526  29.493  32.617  1.00 24.09           C  
ATOM   3510  NZ  LYS B  71      26.285  30.363  33.856  1.00 24.96           N1+
ATOM   3511  N   ASP B  72      25.714  24.566  30.016  1.00 13.54           N  
ATOM   3512  CA  ASP B  72      25.407  23.212  30.597  1.00 13.78           C  
ATOM   3513  C   ASP B  72      24.635  23.377  31.919  1.00 13.49           C  
ATOM   3514  O   ASP B  72      25.060  24.147  32.823  1.00 13.72           O  
ATOM   3515  CB  ASP B  72      26.704  22.461  30.821  1.00 14.85           C  
ATOM   3516  CG  ASP B  72      26.520  21.165  31.621  1.00 15.37           C  
ATOM   3517  OD1 ASP B  72      25.813  20.259  31.162  1.00 22.33           O  
ATOM   3518  OD2 ASP B  72      27.135  21.052  32.713  1.00 23.83           O1-
ATOM   3519  N   ARG B  73      23.488  22.707  32.028  1.00 12.98           N  
ATOM   3520  CA  ARG B  73      22.694  22.728  33.267  1.00 13.54           C  
ATOM   3521  C   ARG B  73      22.404  24.160  33.725  1.00 12.78           C  
ATOM   3522  O   ARG B  73      22.596  24.537  34.892  1.00 13.41           O  
ATOM   3523  CB  ARG B  73      23.388  21.969  34.392  1.00 14.05           C  
ATOM   3524  CG  ARG B  73      23.669  20.454  34.154  1.00 14.89           C  
ATOM   3525  CD  ARG B  73      24.487  19.899  35.295  1.00 16.43           C  
ATOM   3526  NE  ARG B  73      24.829  18.490  35.107  1.00 18.75           N  
ATOM   3527  CZ  ARG B  73      24.227  17.464  35.689  1.00 20.47           C  
ATOM   3528  NH1 ARG B  73      23.248  17.649  36.561  1.00 23.34           N1+
ATOM   3529  NH2 ARG B  73      24.663  16.217  35.432  1.00 21.54           N  
ATOM   3530  N   GLN B  74      21.898  24.941  32.791  1.00 12.28           N  
ATOM   3531  CA  GLN B  74      21.688  26.345  32.995  1.00 11.49           C  
ATOM   3532  C   GLN B  74      20.479  26.560  33.891  1.00 11.08           C  
ATOM   3533  O   GLN B  74      19.543  25.731  33.946  1.00 12.60           O  
ATOM   3534  CB  GLN B  74      21.516  27.058  31.631  1.00 11.70           C  
ATOM   3535  CG  GLN B  74      20.238  26.783  30.891  1.00  8.33           C  
ATOM   3536  CD  GLN B  74      20.311  27.119  29.405  1.00 10.90           C  
ATOM   3537  NE2 GLN B  74      19.249  26.765  28.646  1.00 10.90           N  
ATOM   3538  OE1 GLN B  74      21.290  27.705  28.940  1.00 11.20           O  
ATOM   3539  N   THR B  75      20.495  27.713  34.559  1.00 11.83           N  
ATOM   3540  CA  THR B  75      19.418  28.152  35.438  1.00 11.32           C  
ATOM   3541  C   THR B  75      18.431  29.083  34.673  1.00 10.74           C  
ATOM   3542  O   THR B  75      18.713  29.589  33.590  1.00 11.02           O  
ATOM   3543  CB  THR B  75      20.006  28.912  36.656  1.00 11.29           C  
ATOM   3544  CG2 THR B  75      21.056  28.014  37.456  1.00 11.84           C  
ATOM   3545  OG1 THR B  75      20.638  30.105  36.148  1.00 12.58           O  
ATOM   3546  N   LEU B  76      17.277  29.329  35.262  1.00  9.90           N  
ATOM   3547  CA  LEU B  76      16.351  30.287  34.678  1.00 10.02           C  
ATOM   3548  C   LEU B  76      16.955  31.689  34.662  1.00  9.53           C  
ATOM   3549  O   LEU B  76      16.645  32.503  33.771  1.00 10.09           O  
ATOM   3550  CB  LEU B  76      15.037  30.270  35.439  1.00 10.10           C  
ATOM   3551  CG  LEU B  76      14.232  28.964  35.322  1.00  8.34           C  
ATOM   3552  CD1 LEU B  76      12.970  29.027  36.175  1.00 11.97           C  
ATOM   3553  CD2 LEU B  76      13.860  28.688  33.877  1.00 10.42           C  
ATOM   3554  N   ILE B  77      17.784  31.991  35.679  1.00  9.65           N  
ATOM   3555  CA  ILE B  77      18.468  33.297  35.734  1.00  9.88           C  
ATOM   3556  C   ILE B  77      19.517  33.421  34.605  1.00 10.11           C  
ATOM   3557  O   ILE B  77      19.612  34.440  33.993  1.00  8.75           O  
ATOM   3558  CB  ILE B  77      19.039  33.590  37.069  1.00 10.02           C  
ATOM   3559  CG1 ILE B  77      17.876  33.785  38.039  1.00 12.07           C  
ATOM   3560  CG2 ILE B  77      19.896  34.952  37.077  1.00 10.81           C  
ATOM   3561  CD1 ILE B  77      18.224  33.801  39.397  1.00 14.49           C  
ATOM   3562  N   ASP B  78      20.249  32.345  34.325  1.00 11.24           N  
ATOM   3563  CA  ASP B  78      21.181  32.272  33.181  1.00 10.58           C  
ATOM   3564  C   ASP B  78      20.475  32.669  31.883  1.00  9.79           C  
ATOM   3565  O   ASP B  78      20.928  33.596  31.167  1.00  9.01           O  
ATOM   3566  CB  ASP B  78      21.754  30.854  32.993  1.00 12.16           C  
ATOM   3567  CG  ASP B  78      22.833  30.491  33.970  1.00 14.35           C  
ATOM   3568  OD1 ASP B  78      23.540  31.413  34.477  1.00 16.54           O  
ATOM   3569  OD2 ASP B  78      22.969  29.248  34.210  1.00 17.61           O1-
ATOM   3570  N   ILE B  79      19.334  32.049  31.635  1.00  8.26           N  
ATOM   3571  CA  ILE B  79      18.610  32.287  30.387  1.00  9.20           C  
ATOM   3572  C   ILE B  79      18.103  33.724  30.351  1.00  8.10           C  
ATOM   3573  O   ILE B  79      18.303  34.476  29.408  1.00  9.81           O  
ATOM   3574  CB  ILE B  79      17.430  31.389  30.215  1.00  7.92           C  
ATOM   3575  CG1 ILE B  79      17.888  29.908  30.238  1.00 10.37           C  
ATOM   3576  CG2 ILE B  79      16.745  31.821  28.950  1.00  8.26           C  
ATOM   3577  CD1 ILE B  79      16.727  28.927  30.511  1.00 10.42           C  
ATOM   3578  N   THR B  80      17.492  34.110  31.446  1.00  8.61           N  
ATOM   3579  CA  THR B  80      16.877  35.411  31.540  1.00  7.50           C  
ATOM   3580  C   THR B  80      17.878  36.554  31.314  1.00  8.80           C  
ATOM   3581  O   THR B  80      17.573  37.483  30.583  1.00 10.17           O  
ATOM   3582  CB  THR B  80      16.183  35.597  32.898  1.00  6.31           C  
ATOM   3583  CG2 THR B  80      15.507  36.934  32.985  1.00  7.64           C  
ATOM   3584  OG1 THR B  80      15.176  34.590  33.077  1.00  7.14           O  
ATOM   3585  N   THR B  81      19.030  36.513  31.961  1.00  9.08           N  
ATOM   3586  CA  THR B  81      19.993  37.637  31.822  1.00  9.74           C  
ATOM   3587  C   THR B  81      20.713  37.602  30.458  1.00  9.47           C  
ATOM   3588  O   THR B  81      20.837  38.631  29.769  1.00 10.57           O  
ATOM   3589  CB  THR B  81      20.992  37.659  32.965  1.00 10.30           C  
ATOM   3590  CG2 THR B  81      20.284  37.824  34.312  1.00 10.51           C  
ATOM   3591  OG1 THR B  81      21.685  36.410  33.011  1.00 11.99           O  
ATOM   3592  N   ARG B  82      21.162  36.413  30.033  1.00  9.38           N  
ATOM   3593  CA  ARG B  82      21.934  36.299  28.782  1.00 10.90           C  
ATOM   3594  C   ARG B  82      21.019  36.602  27.598  1.00  9.44           C  
ATOM   3595  O   ARG B  82      21.421  37.244  26.641  1.00 11.74           O  
ATOM   3596  CB  ARG B  82      22.547  34.904  28.637  1.00  9.29           C  
ATOM   3597  CG  ARG B  82      23.590  34.568  29.695  1.00 12.14           C  
ATOM   3598  CD  ARG B  82      23.751  33.137  29.879  1.00 17.91           C  
ATOM   3599  NE  ARG B  82      24.496  32.495  28.806  1.00 23.35           N  
ATOM   3600  CZ  ARG B  82      25.825  32.392  28.762  1.00 25.25           C  
ATOM   3601  NH1 ARG B  82      26.579  32.962  29.688  1.00 29.66           N1+
ATOM   3602  NH2 ARG B  82      26.407  31.723  27.757  1.00 24.40           N  
ATOM   3603  N   GLY B  83      19.789  36.132  27.663  1.00 10.67           N  
ATOM   3604  CA  GLY B  83      18.789  36.390  26.682  1.00 10.67           C  
ATOM   3605  C   GLY B  83      18.389  37.842  26.622  1.00 10.16           C  
ATOM   3606  O   GLY B  83      18.368  38.447  25.539  1.00 12.33           O  
ATOM   3607  N   LEU B  84      18.080  38.454  27.753  1.00 10.36           N  
ATOM   3608  CA  LEU B  84      17.711  39.885  27.703  1.00  9.89           C  
ATOM   3609  C   LEU B  84      18.828  40.781  27.106  1.00 10.41           C  
ATOM   3610  O   LEU B  84      18.540  41.706  26.294  1.00 10.68           O  
ATOM   3611  CB  LEU B  84      17.378  40.376  29.122  1.00  9.84           C  
ATOM   3612  CG  LEU B  84      16.980  41.850  29.243  1.00  8.80           C  
ATOM   3613  CD1 LEU B  84      15.706  42.126  28.455  1.00 10.51           C  
ATOM   3614  CD2 LEU B  84      16.740  41.944  30.766  1.00  9.94           C  
ATOM   3615  N   GLU B  85      20.058  40.607  27.609  1.00 11.06           N  
ATOM   3616  CA  GLU B  85      21.158  41.484  27.211  1.00 11.76           C  
ATOM   3617  C   GLU B  85      21.414  41.353  25.713  1.00 11.83           C  
ATOM   3618  O   GLU B  85      21.538  42.369  25.056  1.00 12.34           O  
ATOM   3619  CB  GLU B  85      22.458  41.192  27.972  1.00 12.84           C  
ATOM   3620  CG  GLU B  85      22.448  41.605  29.411  1.00 16.04           C  
ATOM   3621  CD  GLU B  85      23.672  41.151  30.156  1.00 18.22           C  
ATOM   3622  OE1 GLU B  85      24.320  40.145  29.764  1.00 25.79           O  
ATOM   3623  OE2 GLU B  85      23.975  41.803  31.194  1.00 26.39           O1-
ATOM   3624  N   GLY B  86      21.439  40.100  25.204  1.00 10.60           N  
ATOM   3625  CA  GLY B  86      21.701  39.809  23.770  1.00 11.47           C  
ATOM   3626  C   GLY B  86      20.601  40.296  22.887  1.00 10.53           C  
ATOM   3627  O   GLY B  86      20.855  41.016  21.894  1.00  8.99           O  
ATOM   3628  N   LEU B  87      19.354  40.012  23.271  1.00 10.10           N  
ATOM   3629  CA  LEU B  87      18.198  40.523  22.461  1.00 10.23           C  
ATOM   3630  C   LEU B  87      18.109  42.067  22.424  1.00 10.37           C  
ATOM   3631  O   LEU B  87      17.729  42.623  21.407  1.00 10.39           O  
ATOM   3632  CB  LEU B  87      16.884  39.902  22.964  1.00 10.59           C  
ATOM   3633  CG  LEU B  87      16.765  38.368  22.680  1.00  8.72           C  
ATOM   3634  CD1 LEU B  87      15.403  37.852  23.116  1.00 15.87           C  
ATOM   3635  CD2 LEU B  87      17.030  37.961  21.192  1.00  8.95           C  
ATOM   3636  N   ASP B  88      18.472  42.739  23.520  1.00  9.80           N  
ATOM   3637  CA  ASP B  88      18.443  44.221  23.541  1.00 10.53           C  
ATOM   3638  C   ASP B  88      19.406  44.695  22.481  1.00 10.25           C  
ATOM   3639  O   ASP B  88      19.121  45.623  21.755  1.00 11.38           O  
ATOM   3640  CB  ASP B  88      18.827  44.736  24.912  1.00 11.36           C  
ATOM   3641  CG  ASP B  88      18.819  46.263  24.998  1.00 11.78           C  
ATOM   3642  OD1 ASP B  88      17.749  46.822  24.690  1.00 12.86           O  
ATOM   3643  OD2 ASP B  88      19.870  46.864  25.339  1.00 14.56           O1-
ATOM   3644  N   LYS B  89      20.556  44.053  22.383  1.00 10.23           N  
ATOM   3645  CA  LYS B  89      21.554  44.496  21.404  1.00 11.87           C  
ATOM   3646  C   LYS B  89      21.075  44.272  19.964  1.00 10.92           C  
ATOM   3647  O   LYS B  89      21.279  45.140  19.057  1.00 10.51           O  
ATOM   3648  CB  LYS B  89      22.872  43.780  21.694  1.00 12.59           C  
ATOM   3649  CG  LYS B  89      23.474  44.186  23.001  1.00 14.77           C  
ATOM   3650  CD  LYS B  89      24.803  43.496  23.299  1.00 16.76           C  
ATOM   3651  CE  LYS B  89      25.214  43.794  24.782  1.00 21.20           C  
ATOM   3652  NZ  LYS B  89      26.666  43.615  25.146  1.00 22.68           N1+
ATOM   3653  N   VAL B  90      20.415  43.123  19.735  1.00  9.15           N  
ATOM   3654  CA  VAL B  90      19.881  42.803  18.423  1.00 10.47           C  
ATOM   3655  C   VAL B  90      18.799  43.778  18.017  1.00 10.63           C  
ATOM   3656  O   VAL B  90      18.749  44.241  16.896  1.00 10.42           O  
ATOM   3657  CB  VAL B  90      19.379  41.332  18.381  1.00  9.71           C  
ATOM   3658  CG1 VAL B  90      18.533  41.063  17.101  1.00 14.05           C  
ATOM   3659  CG2 VAL B  90      20.602  40.406  18.484  1.00 11.51           C  
ATOM   3660  N   MET B  91      17.921  44.109  18.944  1.00 10.61           N  
ATOM   3661  CA  MET B  91      16.815  45.021  18.652  1.00 10.69           C  
ATOM   3662  C   MET B  91      17.270  46.450  18.366  1.00 11.03           C  
ATOM   3663  O   MET B  91      16.647  47.163  17.543  1.00 11.04           O  
ATOM   3664  CB  MET B  91      15.813  44.966  19.800  1.00 10.57           C  
ATOM   3665  CG  MET B  91      15.041  43.618  19.809  1.00  8.45           C  
ATOM   3666  SD  MET B  91      13.951  43.548  21.207  1.00 11.23           S  
ATOM   3667  CE  MET B  91      13.442  41.837  21.052  1.00  8.26           C  
ATOM   3668  N   LYS B  92      18.343  46.875  19.036  1.00 10.99           N  
ATOM   3669  CA  LYS B  92      18.902  48.215  18.853  1.00 12.58           C  
ATOM   3670  C   LYS B  92      19.600  48.307  17.492  1.00 12.98           C  
ATOM   3671  O   LYS B  92      19.657  49.407  16.894  1.00 15.48           O  
ATOM   3672  CB  LYS B  92      19.838  48.574  19.990  1.00 11.86           C  
ATOM   3673  CG  LYS B  92      19.069  49.079  21.246  1.00 13.49           C  
ATOM   3674  CD  LYS B  92      19.992  49.277  22.419  1.00 13.33           C  
ATOM   3675  CE  LYS B  92      19.347  50.186  23.521  1.00 13.20           C  
ATOM   3676  NZ  LYS B  92      18.166  49.609  24.137  1.00 11.80           N1+
ATOM   3677  N   GLU B  93      20.148  47.174  17.033  1.00 14.58           N  
ATOM   3678  CA  GLU B  93      20.800  47.063  15.717  1.00 14.62           C  
ATOM   3679  C   GLU B  93      19.836  46.992  14.569  1.00 14.03           C  
ATOM   3680  O   GLU B  93      20.020  47.661  13.519  1.00 15.66           O  
ATOM   3681  CB  GLU B  93      21.694  45.852  15.664  1.00 13.71           C  
ATOM   3682  CG  GLU B  93      22.603  45.822  14.482  1.00 17.64           C  
ATOM   3683  CD  GLU B  93      23.577  44.635  14.467  1.00 20.16           C  
ATOM   3684  OE1 GLU B  93      23.896  44.173  13.340  1.00 28.52           O  
ATOM   3685  OE2 GLU B  93      24.026  44.204  15.552  1.00 28.13           O1-
ATOM   3686  N   ALA B  94      18.850  46.101  14.697  1.00 13.11           N  
ATOM   3687  CA  ALA B  94      17.927  45.834  13.593  1.00 13.09           C  
ATOM   3688  C   ALA B  94      16.722  46.739  13.540  1.00 11.33           C  
ATOM   3689  O   ALA B  94      16.132  46.887  12.506  1.00 11.23           O  
ATOM   3690  CB  ALA B  94      17.502  44.359  13.623  1.00 11.99           C  
ATOM   3691  N   LYS B  95      16.265  47.210  14.695  1.00 12.74           N  
ATOM   3692  CA  LYS B  95      15.137  48.110  14.814  1.00 13.39           C  
ATOM   3693  C   LYS B  95      13.858  47.608  14.105  1.00 12.78           C  
ATOM   3694  O   LYS B  95      13.270  48.333  13.236  1.00 12.27           O  
ATOM   3695  CB  LYS B  95      15.535  49.538  14.334  1.00 14.02           C  
ATOM   3696  CG  LYS B  95      16.589  50.173  15.198  1.00 16.91           C  
ATOM   3697  CD  LYS B  95      17.239  51.363  14.626  1.00 17.37           C  
ATOM   3698  CE  LYS B  95      18.120  52.048  15.682  1.00 20.39           C  
ATOM   3699  NZ  LYS B  95      18.706  53.351  15.179  1.00 23.23           N1+
ATOM   3700  N   PRO B  96      13.413  46.381  14.470  1.00 11.69           N  
ATOM   3701  CA  PRO B  96      12.224  45.831  13.854  1.00 11.61           C  
ATOM   3702  C   PRO B  96      10.974  46.669  14.208  1.00 10.91           C  
ATOM   3703  O   PRO B  96      10.954  47.313  15.267  1.00 11.67           O  
ATOM   3704  CB  PRO B  96      12.131  44.408  14.468  1.00 12.58           C  
ATOM   3705  CG  PRO B  96      12.783  44.538  15.794  1.00 10.29           C  
ATOM   3706  CD  PRO B  96      13.929  45.498  15.540  1.00 12.98           C  
ATOM   3707  N   ASP B  97       9.963  46.624  13.343  1.00 10.25           N  
ATOM   3708  CA  ASP B  97       8.634  47.176  13.555  1.00 10.52           C  
ATOM   3709  C   ASP B  97       7.769  46.355  14.529  1.00  9.35           C  
ATOM   3710  O   ASP B  97       6.878  46.895  15.236  1.00  9.86           O  
ATOM   3711  CB  ASP B  97       7.939  47.393  12.191  1.00 10.88           C  
ATOM   3712  CG  ASP B  97       8.735  48.375  11.282  1.00 12.29           C  
ATOM   3713  OD1 ASP B  97       9.008  49.539  11.736  1.00 14.82           O  
ATOM   3714  OD2 ASP B  97       9.120  48.007  10.137  1.00 11.16           O1-
ATOM   3715  N   ILE B  98       8.004  45.033  14.558  1.00  8.97           N  
ATOM   3716  CA  ILE B  98       7.270  44.182  15.447  1.00  9.06           C  
ATOM   3717  C   ILE B  98       8.114  42.943  15.742  1.00  8.57           C  
ATOM   3718  O   ILE B  98       8.870  42.552  14.913  1.00  9.44           O  
ATOM   3719  CB  ILE B  98       5.891  43.787  14.866  1.00  9.11           C  
ATOM   3720  CG1 ILE B  98       5.080  42.960  15.893  1.00 10.89           C  
ATOM   3721  CG2 ILE B  98       5.991  42.989  13.540  1.00  8.73           C  
ATOM   3722  CD1 ILE B  98       3.622  42.814  15.464  1.00  9.39           C  
ATOM   3723  N   VAL B  99       8.038  42.474  16.977  1.00  7.34           N  
ATOM   3724  CA  VAL B  99       8.669  41.238  17.417  1.00  7.92           C  
ATOM   3725  C   VAL B  99       7.580  40.196  17.671  1.00  7.40           C  
ATOM   3726  O   VAL B  99       6.595  40.459  18.385  1.00  9.15           O  
ATOM   3727  CB  VAL B  99       9.513  41.505  18.731  1.00  8.40           C  
ATOM   3728  CG1 VAL B  99       9.905  40.253  19.412  1.00 10.37           C  
ATOM   3729  CG2 VAL B  99      10.705  42.387  18.428  1.00  7.29           C  
ATOM   3730  N   LEU B 100       7.816  39.001  17.158  1.00  7.76           N  
ATOM   3731  CA  LEU B 100       6.910  37.885  17.296  1.00  7.43           C  
ATOM   3732  C   LEU B 100       7.575  36.915  18.173  1.00  7.63           C  
ATOM   3733  O   LEU B 100       8.765  36.582  17.932  1.00  8.80           O  
ATOM   3734  CB  LEU B 100       6.568  37.275  15.909  1.00  7.85           C  
ATOM   3735  CG  LEU B 100       5.945  38.132  14.836  1.00  8.03           C  
ATOM   3736  CD1 LEU B 100       5.715  37.231  13.523  1.00 10.69           C  
ATOM   3737  CD2 LEU B 100       4.680  38.833  15.281  1.00  9.21           C  
ATOM   3738  N   VAL B 101       6.872  36.494  19.231  1.00  8.71           N  
ATOM   3739  CA  VAL B 101       7.378  35.518  20.220  1.00  8.06           C  
ATOM   3740  C   VAL B 101       6.402  34.325  20.264  1.00  7.89           C  
ATOM   3741  O   VAL B 101       5.235  34.459  19.894  1.00  7.77           O  
ATOM   3742  CB  VAL B 101       7.515  36.117  21.618  1.00  8.71           C  
ATOM   3743  CG1 VAL B 101       8.596  37.224  21.605  1.00  7.71           C  
ATOM   3744  CG2 VAL B 101       6.150  36.625  22.152  1.00  5.34           C  
ATOM   3745  N   HIS B 102       6.851  33.183  20.721  1.00  8.67           N  
ATOM   3746  CA  HIS B 102       6.039  32.016  20.698  1.00  7.38           C  
ATOM   3747  C   HIS B 102       5.835  31.415  22.094  1.00  8.74           C  
ATOM   3748  O   HIS B 102       6.793  31.119  22.799  1.00  9.19           O  
ATOM   3749  CB  HIS B 102       6.627  30.912  19.802  1.00  9.51           C  
ATOM   3750  CG  HIS B 102       5.779  29.691  19.824  1.00 10.52           C  
ATOM   3751  CD2 HIS B 102       4.714  29.347  19.072  1.00 11.84           C  
ATOM   3752  ND1 HIS B 102       5.857  28.761  20.840  1.00 10.85           N  
ATOM   3753  CE1 HIS B 102       4.924  27.841  20.655  1.00 10.85           C  
ATOM   3754  NE2 HIS B 102       4.208  28.178  19.596  1.00 11.38           N  
ATOM   3755  N   GLY B 103       4.581  31.181  22.452  1.00  8.82           N  
ATOM   3756  CA  GLY B 103       4.287  30.258  23.537  1.00  7.58           C  
ATOM   3757  C   GLY B 103       4.677  30.642  24.942  1.00  8.54           C  
ATOM   3758  O   GLY B 103       4.210  31.665  25.510  1.00  8.60           O  
ATOM   3759  N   ASP B 104       5.543  29.830  25.531  1.00  8.26           N  
ATOM   3760  CA  ASP B 104       5.722  29.949  26.974  1.00  8.21           C  
ATOM   3761  C   ASP B 104       7.100  29.581  27.552  1.00  8.02           C  
ATOM   3762  O   ASP B 104       7.207  29.224  28.729  1.00  7.76           O  
ATOM   3763  CB  ASP B 104       4.573  29.189  27.629  1.00  8.48           C  
ATOM   3764  CG  ASP B 104       4.508  27.742  27.202  1.00  9.16           C  
ATOM   3765  OD1 ASP B 104       5.608  27.193  26.935  1.00 10.08           O  
ATOM   3766  OD2 ASP B 104       3.364  27.172  27.193  1.00 10.60           O1-
ATOM   3767  N   THR B 105       8.148  29.622  26.717  1.00  6.07           N  
ATOM   3768  CA  THR B 105       9.523  29.426  27.204  1.00  7.36           C  
ATOM   3769  C   THR B 105      10.053  30.683  27.887  1.00  7.48           C  
ATOM   3770  O   THR B 105       9.460  31.780  27.757  1.00  8.56           O  
ATOM   3771  CB  THR B 105      10.525  29.088  26.041  1.00  7.23           C  
ATOM   3772  CG2 THR B 105      10.027  27.932  25.158  1.00  6.19           C  
ATOM   3773  OG1 THR B 105      10.780  30.251  25.288  1.00 10.16           O  
ATOM   3774  N   THR B 106      11.186  30.547  28.597  1.00  8.34           N  
ATOM   3775  CA  THR B 106      11.855  31.722  29.148  1.00  8.31           C  
ATOM   3776  C   THR B 106      12.310  32.699  28.053  1.00  7.61           C  
ATOM   3777  O   THR B 106      12.168  33.916  28.210  1.00  9.04           O  
ATOM   3778  CB  THR B 106      12.951  31.345  30.173  1.00  8.70           C  
ATOM   3779  CG2 THR B 106      13.630  32.607  30.698  1.00  8.51           C  
ATOM   3780  OG1 THR B 106      12.370  30.585  31.241  1.00  7.10           O  
ATOM   3781  N   THR B 107      12.757  32.191  26.915  1.00  8.83           N  
ATOM   3782  CA  THR B 107      13.016  32.999  25.760  1.00  8.25           C  
ATOM   3783  C   THR B 107      11.790  33.863  25.401  1.00  7.48           C  
ATOM   3784  O   THR B 107      11.952  35.017  25.119  1.00  8.25           O  
ATOM   3785  CB  THR B 107      13.525  32.112  24.564  1.00  6.56           C  
ATOM   3786  CG2 THR B 107      13.561  32.943  23.240  1.00 10.02           C  
ATOM   3787  OG1 THR B 107      14.876  31.706  24.824  1.00  7.39           O  
ATOM   3788  N   THR B 108      10.588  33.292  25.399  1.00  7.46           N  
ATOM   3789  CA  THR B 108       9.350  33.991  25.039  1.00  7.91           C  
ATOM   3790  C   THR B 108       9.198  35.231  25.910  1.00  7.93           C  
ATOM   3791  O   THR B 108       9.016  36.358  25.421  1.00  7.62           O  
ATOM   3792  CB  THR B 108       8.118  33.098  25.259  1.00  7.41           C  
ATOM   3793  CG2 THR B 108       6.853  33.754  24.715  1.00  8.33           C  
ATOM   3794  OG1 THR B 108       8.350  31.762  24.729  1.00  8.11           O  
ATOM   3795  N   PHE B 109       9.363  35.025  27.199  1.00  7.51           N  
ATOM   3796  CA  PHE B 109       9.252  36.089  28.213  1.00  7.65           C  
ATOM   3797  C   PHE B 109      10.313  37.160  28.024  1.00  7.28           C  
ATOM   3798  O   PHE B 109       9.950  38.339  27.893  1.00  7.19           O  
ATOM   3799  CB  PHE B 109       9.261  35.466  29.616  1.00  7.31           C  
ATOM   3800  CG  PHE B 109       9.675  36.407  30.717  1.00  8.52           C  
ATOM   3801  CD1 PHE B 109       8.991  37.568  30.906  1.00 12.05           C  
ATOM   3802  CD2 PHE B 109      10.718  36.092  31.589  1.00  9.87           C  
ATOM   3803  CE1 PHE B 109       9.347  38.436  31.917  1.00  9.51           C  
ATOM   3804  CE2 PHE B 109      11.066  36.961  32.605  1.00  9.21           C  
ATOM   3805  CZ  PHE B 109      10.403  38.141  32.723  1.00  9.18           C  
ATOM   3806  N   ILE B 110      11.600  36.789  27.932  1.00  7.42           N  
ATOM   3807  CA  ILE B 110      12.658  37.842  27.837  1.00  8.50           C  
ATOM   3808  C   ILE B 110      12.729  38.500  26.436  1.00  9.27           C  
ATOM   3809  O   ILE B 110      13.124  39.687  26.342  1.00  8.38           O  
ATOM   3810  CB  ILE B 110      14.058  37.424  28.378  1.00 10.29           C  
ATOM   3811  CG1 ILE B 110      14.628  36.161  27.702  1.00  8.39           C  
ATOM   3812  CG2 ILE B 110      13.986  37.353  29.885  1.00 12.46           C  
ATOM   3813  CD1 ILE B 110      14.802  36.218  26.224  1.00 13.08           C  
ATOM   3814  N   ALA B 111      12.230  37.791  25.411  1.00  9.32           N  
ATOM   3815  CA  ALA B 111      12.023  38.389  24.065  1.00  9.28           C  
ATOM   3816  C   ALA B 111      10.980  39.521  24.092  1.00  9.86           C  
ATOM   3817  O   ALA B 111      11.197  40.613  23.526  1.00  9.61           O  
ATOM   3818  CB  ALA B 111      11.703  37.321  23.003  1.00  9.51           C  
ATOM   3819  N   SER B 112       9.873  39.263  24.770  1.00  9.33           N  
ATOM   3820  CA  SER B 112       8.811  40.244  25.004  1.00  8.89           C  
ATOM   3821  C   SER B 112       9.281  41.403  25.838  1.00  8.72           C  
ATOM   3822  O   SER B 112       8.979  42.544  25.525  1.00  7.54           O  
ATOM   3823  CB  SER B 112       7.613  39.576  25.641  1.00  9.35           C  
ATOM   3824  OG  SER B 112       7.103  38.621  24.730  1.00  9.63           O  
ATOM   3825  N   LEU B 113      10.060  41.101  26.885  1.00  9.42           N  
ATOM   3826  CA  LEU B 113      10.603  42.130  27.778  1.00  8.80           C  
ATOM   3827  C   LEU B 113      11.592  43.045  27.043  1.00  8.76           C  
ATOM   3828  O   LEU B 113      11.498  44.269  27.111  1.00  8.21           O  
ATOM   3829  CB  LEU B 113      11.286  41.527  29.006  1.00  8.95           C  
ATOM   3830  CG  LEU B 113      11.603  42.450  30.176  1.00  8.59           C  
ATOM   3831  CD1 LEU B 113      10.290  43.046  30.792  1.00 10.48           C  
ATOM   3832  CD2 LEU B 113      12.399  41.762  31.234  1.00 10.43           C  
ATOM   3833  N   ALA B 114      12.502  42.442  26.274  1.00  8.69           N  
ATOM   3834  CA  ALA B 114      13.487  43.229  25.504  1.00  9.40           C  
ATOM   3835  C   ALA B 114      12.723  44.144  24.501  1.00  9.27           C  
ATOM   3836  O   ALA B 114      13.105  45.283  24.334  1.00  9.60           O  
ATOM   3837  CB  ALA B 114      14.453  42.351  24.779  1.00 10.04           C  
ATOM   3838  N   ALA B 115      11.698  43.622  23.815  1.00  9.95           N  
ATOM   3839  CA  ALA B 115      10.876  44.443  22.879  1.00  8.51           C  
ATOM   3840  C   ALA B 115      10.281  45.631  23.645  1.00  8.73           C  
ATOM   3841  O   ALA B 115      10.381  46.779  23.231  1.00  8.61           O  
ATOM   3842  CB  ALA B 115       9.738  43.574  22.170  1.00  8.83           C  
ATOM   3843  N   PHE B 116       9.717  45.363  24.810  1.00  8.66           N  
ATOM   3844  CA  PHE B 116       9.086  46.405  25.611  1.00  8.59           C  
ATOM   3845  C   PHE B 116      10.086  47.455  26.039  1.00  7.43           C  
ATOM   3846  O   PHE B 116       9.788  48.684  26.032  1.00  8.72           O  
ATOM   3847  CB  PHE B 116       8.419  45.758  26.829  1.00  9.57           C  
ATOM   3848  CG  PHE B 116       7.851  46.775  27.802  1.00  8.23           C  
ATOM   3849  CD1 PHE B 116       6.793  47.606  27.410  1.00  9.97           C  
ATOM   3850  CD2 PHE B 116       8.402  46.946  29.063  1.00  9.85           C  
ATOM   3851  CE1 PHE B 116       6.293  48.508  28.304  1.00 10.54           C  
ATOM   3852  CE2 PHE B 116       7.911  47.921  29.937  1.00 10.63           C  
ATOM   3853  CZ  PHE B 116       6.866  48.710  29.532  1.00  9.97           C  
ATOM   3854  N   TYR B 117      11.283  47.004  26.426  1.00  8.10           N  
ATOM   3855  CA  TYR B 117      12.366  47.912  26.809  1.00  7.88           C  
ATOM   3856  C   TYR B 117      12.923  48.734  25.646  1.00  7.77           C  
ATOM   3857  O   TYR B 117      13.757  49.598  25.894  1.00  8.94           O  
ATOM   3858  CB  TYR B 117      13.475  47.099  27.445  1.00  8.47           C  
ATOM   3859  CG  TYR B 117      13.233  46.679  28.857  1.00  6.96           C  
ATOM   3860  CD1 TYR B 117      12.141  47.105  29.599  1.00  9.99           C  
ATOM   3861  CD2 TYR B 117      14.178  45.899  29.506  1.00  9.34           C  
ATOM   3862  CE1 TYR B 117      11.988  46.736  30.957  1.00 11.44           C  
ATOM   3863  CE2 TYR B 117      14.009  45.509  30.821  1.00  9.47           C  
ATOM   3864  CZ  TYR B 117      12.907  45.937  31.531  1.00  8.91           C  
ATOM   3865  OH  TYR B 117      12.820  45.549  32.838  1.00 10.66           O  
ATOM   3866  N   ASN B 118      12.446  48.456  24.440  1.00  8.48           N  
ATOM   3867  CA  ASN B 118      12.785  49.158  23.186  1.00  8.70           C  
ATOM   3868  C   ASN B 118      11.506  49.771  22.511  1.00  9.46           C  
ATOM   3869  O   ASN B 118      11.549  50.214  21.363  1.00 10.22           O  
ATOM   3870  CB  ASN B 118      13.541  48.201  22.246  1.00  9.25           C  
ATOM   3871  CG  ASN B 118      14.977  48.040  22.646  1.00 10.16           C  
ATOM   3872  ND2 ASN B 118      15.274  46.934  23.284  1.00 10.54           N  
ATOM   3873  OD1 ASN B 118      15.815  48.955  22.450  1.00 12.71           O  
ATOM   3874  N   GLN B 119      10.393  49.754  23.226  1.00  9.61           N  
ATOM   3875  CA  GLN B 119       9.097  50.222  22.770  1.00 10.03           C  
ATOM   3876  C   GLN B 119       8.779  49.639  21.354  1.00  9.11           C  
ATOM   3877  O   GLN B 119       8.327  50.313  20.440  1.00 10.52           O  
ATOM   3878  CB  GLN B 119       9.085  51.763  22.849  1.00 10.27           C  
ATOM   3879  CG  GLN B 119       9.286  52.271  24.308  1.00 13.37           C  
ATOM   3880  CD  GLN B 119       8.896  53.745  24.518  1.00 14.83           C  
ATOM   3881  NE2 GLN B 119       8.833  54.192  25.790  1.00 18.42           N  
ATOM   3882  OE1 GLN B 119       8.673  54.468  23.555  1.00 22.36           O  
ATOM   3883  N   ILE B 120       8.996  48.336  21.220  1.00  9.82           N  
ATOM   3884  CA  ILE B 120       8.663  47.656  19.986  1.00  9.51           C  
ATOM   3885  C   ILE B 120       7.437  46.768  20.278  1.00  8.77           C  
ATOM   3886  O   ILE B 120       7.427  46.047  21.309  1.00  9.93           O  
ATOM   3887  CB  ILE B 120       9.825  46.775  19.452  1.00  9.05           C  
ATOM   3888  CG1 ILE B 120      11.140  47.564  19.382  1.00  9.77           C  
ATOM   3889  CG2 ILE B 120       9.426  46.066  18.141  1.00  9.29           C  
ATOM   3890  CD1 ILE B 120      12.399  46.774  19.151  1.00 12.09           C  
ATOM   3891  N   PRO B 121       6.401  46.819  19.394  1.00  9.48           N  
ATOM   3892  CA  PRO B 121       5.216  45.970  19.587  1.00  8.31           C  
ATOM   3893  C   PRO B 121       5.551  44.456  19.530  1.00  7.82           C  
ATOM   3894  O   PRO B 121       6.446  44.028  18.835  1.00  8.86           O  
ATOM   3895  CB  PRO B 121       4.281  46.340  18.429  1.00  9.35           C  
ATOM   3896  CG  PRO B 121       4.794  47.604  17.860  1.00 10.53           C  
ATOM   3897  CD  PRO B 121       6.261  47.659  18.187  1.00  8.96           C  
ATOM   3898  N   VAL B 122       4.756  43.681  20.232  1.00  8.01           N  
ATOM   3899  CA  VAL B 122       4.926  42.276  20.383  1.00  8.19           C  
ATOM   3900  C   VAL B 122       3.642  41.581  19.926  1.00  8.45           C  
ATOM   3901  O   VAL B 122       2.528  41.908  20.382  1.00  8.64           O  
ATOM   3902  CB  VAL B 122       5.224  41.938  21.906  1.00  7.03           C  
ATOM   3903  CG1 VAL B 122       5.155  40.390  22.166  1.00  7.35           C  
ATOM   3904  CG2 VAL B 122       6.611  42.560  22.310  1.00  8.13           C  
ATOM   3905  N   GLY B 123       3.847  40.568  19.096  1.00  9.61           N  
ATOM   3906  CA  GLY B 123       2.810  39.615  18.710  1.00  8.93           C  
ATOM   3907  C   GLY B 123       3.098  38.245  19.301  1.00  8.92           C  
ATOM   3908  O   GLY B 123       4.207  37.735  19.212  1.00  8.99           O  
ATOM   3909  N   HIS B 124       2.132  37.740  20.051  1.00  8.87           N  
ATOM   3910  CA  HIS B 124       2.259  36.472  20.791  1.00  8.81           C  
ATOM   3911  C   HIS B 124       1.585  35.338  20.055  1.00  9.04           C  
ATOM   3912  O   HIS B 124       0.349  35.204  20.010  1.00  9.69           O  
ATOM   3913  CB  HIS B 124       1.635  36.604  22.183  1.00  9.40           C  
ATOM   3914  CG  HIS B 124       1.962  35.469  23.112  1.00  7.34           C  
ATOM   3915  CD2 HIS B 124       2.806  34.401  22.997  1.00  7.36           C  
ATOM   3916  ND1 HIS B 124       1.362  35.347  24.352  1.00 10.36           N  
ATOM   3917  CE1 HIS B 124       1.823  34.259  24.957  1.00  6.99           C  
ATOM   3918  NE2 HIS B 124       2.702  33.673  24.162  1.00  8.89           N  
ATOM   3919  N   VAL B 125       2.416  34.506  19.458  1.00  8.55           N  
ATOM   3920  CA  VAL B 125       1.962  33.331  18.732  1.00  9.78           C  
ATOM   3921  C   VAL B 125       1.742  32.246  19.809  1.00  9.60           C  
ATOM   3922  O   VAL B 125       2.619  31.975  20.650  1.00  9.74           O  
ATOM   3923  CB  VAL B 125       2.959  32.896  17.659  1.00  8.93           C  
ATOM   3924  CG1 VAL B 125       2.369  31.628  16.884  1.00 10.31           C  
ATOM   3925  CG2 VAL B 125       3.311  34.127  16.735  1.00  8.22           C  
ATOM   3926  N   GLU B 126       0.539  31.687  19.795  1.00  9.63           N  
ATOM   3927  CA  GLU B 126       0.085  30.663  20.763  1.00 10.14           C  
ATOM   3928  C   GLU B 126      -0.279  31.355  22.091  1.00 10.00           C  
ATOM   3929  O   GLU B 126       0.292  31.103  23.154  1.00 12.20           O  
ATOM   3930  CB  GLU B 126       1.138  29.534  20.996  1.00  9.55           C  
ATOM   3931  CG  GLU B 126       0.472  28.243  21.510  1.00  9.36           C  
ATOM   3932  CD  GLU B 126       1.439  27.238  21.993  1.00 11.02           C  
ATOM   3933  OE1 GLU B 126       1.601  26.267  21.210  1.00 14.15           O  
ATOM   3934  OE2 GLU B 126       2.025  27.397  23.110  1.00  9.36           O1-
ATOM   3935  N   ALA B 127      -1.240  32.258  22.008  1.00  9.20           N  
ATOM   3936  CA  ALA B 127      -1.568  33.102  23.104  1.00  9.58           C  
ATOM   3937  C   ALA B 127      -2.726  32.588  23.949  1.00  8.79           C  
ATOM   3938  O   ALA B 127      -3.735  32.182  23.413  1.00  8.99           O  
ATOM   3939  CB  ALA B 127      -1.889  34.516  22.524  1.00  9.30           C  
ATOM   3940  N   GLY B 128      -2.600  32.685  25.272  1.00  9.41           N  
ATOM   3941  CA  GLY B 128      -3.717  32.454  26.176  1.00  9.31           C  
ATOM   3942  C   GLY B 128      -3.915  31.070  26.787  1.00  8.85           C  
ATOM   3943  O   GLY B 128      -4.948  30.803  27.428  1.00  8.68           O  
ATOM   3944  N   LEU B 129      -2.936  30.198  26.639  1.00  9.56           N  
ATOM   3945  CA  LEU B 129      -3.057  28.852  27.269  1.00  9.30           C  
ATOM   3946  C   LEU B 129      -2.895  29.009  28.781  1.00  8.58           C  
ATOM   3947  O   LEU B 129      -2.031  29.762  29.236  1.00  9.11           O  
ATOM   3948  CB  LEU B 129      -2.030  27.874  26.734  1.00  9.53           C  
ATOM   3949  CG  LEU B 129      -2.269  27.294  25.350  1.00 11.45           C  
ATOM   3950  CD1 LEU B 129      -2.555  28.308  24.276  1.00 15.43           C  
ATOM   3951  CD2 LEU B 129      -1.076  26.305  25.034  1.00 12.07           C  
ATOM   3952  N   ARG B 130      -3.757  28.335  29.541  1.00  8.34           N  
ATOM   3953  CA  ARG B 130      -3.714  28.406  31.027  1.00  9.20           C  
ATOM   3954  C   ARG B 130      -4.024  27.096  31.747  1.00  8.61           C  
ATOM   3955  O   ARG B 130      -4.933  26.326  31.344  1.00  8.69           O  
ATOM   3956  CB  ARG B 130      -4.751  29.432  31.548  1.00  8.51           C  
ATOM   3957  CG  ARG B 130      -4.681  30.871  30.990  1.00  8.51           C  
ATOM   3958  CD  ARG B 130      -3.533  31.620  31.603  1.00  9.65           C  
ATOM   3959  NE  ARG B 130      -3.529  32.999  31.105  1.00  9.57           N  
ATOM   3960  CZ  ARG B 130      -2.849  33.412  30.039  1.00 10.30           C  
ATOM   3961  NH1 ARG B 130      -2.036  32.592  29.373  1.00  8.50           N1+
ATOM   3962  NH2 ARG B 130      -2.943  34.674  29.678  1.00  8.86           N  
ATOM   3963  N   THR B 131      -3.265  26.859  32.811  1.00  9.65           N  
ATOM   3964  CA  THR B 131      -3.629  25.924  33.864  1.00 10.84           C  
ATOM   3965  C   THR B 131      -4.078  26.684  35.136  1.00 10.80           C  
ATOM   3966  O   THR B 131      -4.608  26.078  36.046  1.00 10.03           O  
ATOM   3967  CB  THR B 131      -2.473  25.026  34.263  1.00 11.04           C  
ATOM   3968  CG2 THR B 131      -1.974  24.164  33.040  1.00 12.16           C  
ATOM   3969  OG1 THR B 131      -1.395  25.830  34.794  1.00 10.15           O  
ATOM   3970  N   TRP B 132      -3.778  27.983  35.229  1.00 11.91           N  
ATOM   3971  CA  TRP B 132      -4.038  28.752  36.482  1.00 12.18           C  
ATOM   3972  C   TRP B 132      -3.298  28.218  37.696  1.00 12.37           C  
ATOM   3973  O   TRP B 132      -3.700  28.479  38.861  1.00 14.89           O  
ATOM   3974  CB  TRP B 132      -5.546  28.836  36.729  1.00 13.79           C  
ATOM   3975  CG  TRP B 132      -6.200  29.575  35.611  1.00 13.96           C  
ATOM   3976  CD1 TRP B 132      -6.143  30.941  35.354  1.00 14.62           C  
ATOM   3977  CD2 TRP B 132      -6.940  29.004  34.553  1.00 15.16           C  
ATOM   3978  CE2 TRP B 132      -7.337  30.054  33.713  1.00 14.52           C  
ATOM   3979  CE3 TRP B 132      -7.308  27.691  34.224  1.00 15.25           C  
ATOM   3980  NE1 TRP B 132      -6.843  31.224  34.237  1.00 15.67           N  
ATOM   3981  CZ2 TRP B 132      -8.084  29.843  32.573  1.00 15.74           C  
ATOM   3982  CZ3 TRP B 132      -8.065  27.489  33.081  1.00 15.58           C  
ATOM   3983  CH2 TRP B 132      -8.440  28.555  32.273  1.00 15.52           C  
ATOM   3984  N   ASP B 133      -2.197  27.494  37.469  1.00 11.45           N  
ATOM   3985  CA  ASP B 133      -1.340  27.010  38.554  1.00 11.71           C  
ATOM   3986  C   ASP B 133       0.065  27.452  38.248  1.00 11.12           C  
ATOM   3987  O   ASP B 133       0.645  26.948  37.304  1.00 10.03           O  
ATOM   3988  CB  ASP B 133      -1.375  25.482  38.629  1.00 12.17           C  
ATOM   3989  CG  ASP B 133      -0.664  24.925  39.837  1.00 13.67           C  
ATOM   3990  OD1 ASP B 133       0.252  25.578  40.385  1.00 14.01           O  
ATOM   3991  OD2 ASP B 133      -1.037  23.814  40.261  1.00 17.92           O1-
ATOM   3992  N   LYS B 134       0.607  28.430  38.968  1.00 12.38           N  
ATOM   3993  CA  LYS B 134       1.927  28.940  38.596  1.00 12.23           C  
ATOM   3994  C   LYS B 134       3.113  27.993  38.865  1.00 11.40           C  
ATOM   3995  O   LYS B 134       4.247  28.335  38.513  1.00 10.74           O  
ATOM   3996  CB  LYS B 134       2.216  30.287  39.263  1.00 12.92           C  
ATOM   3997  CG  LYS B 134       2.398  30.279  40.752  1.00 13.39           C  
ATOM   3998  CD  LYS B 134       2.881  31.696  41.157  1.00 12.12           C  
ATOM   3999  CE  LYS B 134       2.992  31.933  42.638  1.00 16.04           C  
ATOM   4000  NZ  LYS B 134       3.703  33.275  42.847  1.00 13.77           N1+
ATOM   4001  N   TYR B 135       2.843  26.845  39.516  1.00 12.11           N  
ATOM   4002  CA  TYR B 135       3.864  25.823  39.742  1.00 11.64           C  
ATOM   4003  C   TYR B 135       3.646  24.548  38.914  1.00 11.42           C  
ATOM   4004  O   TYR B 135       4.353  23.580  39.077  1.00 11.31           O  
ATOM   4005  CB  TYR B 135       3.975  25.533  41.240  1.00 12.63           C  
ATOM   4006  CG  TYR B 135       4.377  26.779  42.030  1.00 10.29           C  
ATOM   4007  CD1 TYR B 135       5.487  27.540  41.657  1.00 14.23           C  
ATOM   4008  CD2 TYR B 135       3.642  27.195  43.141  1.00 11.81           C  
ATOM   4009  CE1 TYR B 135       5.856  28.682  42.348  1.00 11.87           C  
ATOM   4010  CE2 TYR B 135       4.031  28.328  43.873  1.00 14.15           C  
ATOM   4011  CZ  TYR B 135       5.138  29.052  43.473  1.00 12.66           C  
ATOM   4012  OH  TYR B 135       5.493  30.172  44.168  1.00 13.66           O  
ATOM   4013  N   SER B 136       2.703  24.590  37.991  1.00 11.57           N  
ATOM   4014  CA  SER B 136       2.402  23.463  37.105  1.00 11.58           C  
ATOM   4015  C   SER B 136       1.661  23.936  35.846  1.00 10.89           C  
ATOM   4016  O   SER B 136       0.377  24.061  35.832  1.00  9.99           O  
ATOM   4017  CB  SER B 136       1.579  22.392  37.843  1.00 11.82           C  
ATOM   4018  OG  SER B 136       1.374  21.230  37.028  1.00 14.10           O  
ATOM   4019  N   PRO B 137       2.422  24.146  34.732  1.00 10.61           N  
ATOM   4020  CA  PRO B 137       3.849  23.955  34.472  1.00  9.31           C  
ATOM   4021  C   PRO B 137       4.659  25.102  34.972  1.00  9.64           C  
ATOM   4022  O   PRO B 137       4.211  26.248  34.849  1.00 10.18           O  
ATOM   4023  CB  PRO B 137       3.952  23.933  32.928  1.00  9.54           C  
ATOM   4024  CG  PRO B 137       2.788  24.614  32.490  1.00  9.55           C  
ATOM   4025  CD  PRO B 137       1.716  24.583  33.535  1.00  9.83           C  
ATOM   4026  N   TYR B 138       5.861  24.783  35.447  1.00  9.18           N  
ATOM   4027  CA  TYR B 138       6.805  25.750  35.980  1.00  9.26           C  
ATOM   4028  C   TYR B 138       8.064  25.766  35.160  1.00  8.82           C  
ATOM   4029  O   TYR B 138       8.740  24.725  35.040  1.00  9.72           O  
ATOM   4030  CB  TYR B 138       7.170  25.375  37.437  1.00  9.53           C  
ATOM   4031  CG  TYR B 138       8.160  26.279  38.094  1.00  9.59           C  
ATOM   4032  CD1 TYR B 138       7.759  27.483  38.696  1.00 10.48           C  
ATOM   4033  CD2 TYR B 138       9.514  25.950  38.157  1.00  9.07           C  
ATOM   4034  CE1 TYR B 138       8.688  28.342  39.331  1.00  9.52           C  
ATOM   4035  CE2 TYR B 138      10.436  26.803  38.788  1.00  9.76           C  
ATOM   4036  CZ  TYR B 138      10.023  27.992  39.367  1.00  9.90           C  
ATOM   4037  OH  TYR B 138      10.964  28.784  40.011  1.00 10.32           O  
ATOM   4038  N   PRO B 139       8.439  26.941  34.645  1.00  8.84           N  
ATOM   4039  CA  PRO B 139       7.844  28.314  34.786  1.00  7.65           C  
ATOM   4040  C   PRO B 139       6.898  28.752  33.678  1.00  6.06           C  
ATOM   4041  O   PRO B 139       6.597  29.967  33.560  1.00  7.40           O  
ATOM   4042  CB  PRO B 139       9.080  29.213  34.763  1.00  8.11           C  
ATOM   4043  CG  PRO B 139       9.956  28.473  33.724  1.00  9.67           C  
ATOM   4044  CD  PRO B 139       9.712  26.984  33.910  1.00  8.77           C  
ATOM   4045  N   GLU B 140       6.416  27.798  32.869  1.00  7.73           N  
ATOM   4046  CA  GLU B 140       5.706  28.095  31.591  1.00  6.56           C  
ATOM   4047  C   GLU B 140       4.387  28.817  31.793  1.00  7.30           C  
ATOM   4048  O   GLU B 140       4.042  29.713  31.043  1.00  7.78           O  
ATOM   4049  CB  GLU B 140       5.521  26.836  30.750  1.00  7.13           C  
ATOM   4050  CG  GLU B 140       6.821  26.237  30.220  1.00  8.30           C  
ATOM   4051  CD  GLU B 140       7.535  25.248  31.136  1.00  8.78           C  
ATOM   4052  OE1 GLU B 140       7.212  25.149  32.353  1.00  7.83           O  
ATOM   4053  OE2 GLU B 140       8.526  24.663  30.647  1.00 10.14           O1-
ATOM   4054  N   GLU B 141       3.650  28.456  32.837  1.00  7.65           N  
ATOM   4055  CA  GLU B 141       2.412  29.163  33.106  1.00  7.11           C  
ATOM   4056  C   GLU B 141       2.686  30.680  33.320  1.00  8.13           C  
ATOM   4057  O   GLU B 141       1.952  31.541  32.815  1.00  7.53           O  
ATOM   4058  CB  GLU B 141       1.677  28.517  34.317  1.00  7.87           C  
ATOM   4059  CG  GLU B 141       0.427  29.255  34.669  1.00  7.45           C  
ATOM   4060  CD  GLU B 141      -0.775  29.134  33.739  1.00 10.52           C  
ATOM   4061  OE1 GLU B 141      -0.733  28.481  32.676  1.00 10.63           O  
ATOM   4062  OE2 GLU B 141      -1.848  29.711  34.111  1.00 11.53           O1-
ATOM   4063  N   MET B 142       3.695  30.990  34.115  1.00  8.33           N  
ATOM   4064  CA  MET B 142       4.071  32.360  34.399  1.00  8.80           C  
ATOM   4065  C   MET B 142       4.619  33.001  33.142  1.00  8.72           C  
ATOM   4066  O   MET B 142       4.251  34.146  32.837  1.00  7.54           O  
ATOM   4067  CB  MET B 142       5.036  32.438  35.563  1.00 10.03           C  
ATOM   4068  CG  MET B 142       5.157  33.852  36.134  1.00 12.21           C  
ATOM   4069  SD  MET B 142       3.599  34.498  36.678  1.00 13.89           S  
ATOM   4070  CE  MET B 142       3.103  33.467  38.022  1.00 10.18           C  
ATOM   4071  N   ASN B 143       5.374  32.244  32.342  1.00  7.28           N  
ATOM   4072  CA  ASN B 143       5.936  32.881  31.158  1.00  7.82           C  
ATOM   4073  C   ASN B 143       4.823  33.393  30.226  1.00  7.67           C  
ATOM   4074  O   ASN B 143       4.898  34.471  29.646  1.00  8.28           O  
ATOM   4075  CB  ASN B 143       6.882  31.925  30.406  1.00  8.60           C  
ATOM   4076  CG  ASN B 143       8.184  31.711  31.113  1.00  8.85           C  
ATOM   4077  ND2 ASN B 143       8.821  30.536  30.860  1.00  8.96           N  
ATOM   4078  OD1 ASN B 143       8.624  32.566  31.923  1.00  8.88           O  
ATOM   4079  N   ARG B 144       3.802  32.577  29.985  1.00  8.27           N  
ATOM   4080  CA  ARG B 144       2.688  32.957  29.087  1.00  8.23           C  
ATOM   4081  C   ARG B 144       1.812  34.054  29.730  1.00  8.11           C  
ATOM   4082  O   ARG B 144       1.267  34.884  29.015  1.00  8.31           O  
ATOM   4083  CB  ARG B 144       1.884  31.712  28.567  1.00  8.89           C  
ATOM   4084  CG  ARG B 144       1.265  30.845  29.633  1.00  7.16           C  
ATOM   4085  CD  ARG B 144       1.173  29.441  29.157  1.00  8.17           C  
ATOM   4086  NE  ARG B 144       0.632  28.548  30.195  1.00  8.30           N  
ATOM   4087  CZ  ARG B 144       0.771  27.217  30.162  1.00 10.01           C  
ATOM   4088  NH1 ARG B 144       1.403  26.648  29.157  1.00 11.43           N1+
ATOM   4089  NH2 ARG B 144       0.236  26.445  31.128  1.00 10.47           N  
ATOM   4090  N   GLN B 145       1.737  34.123  31.071  1.00  7.47           N  
ATOM   4091  CA  GLN B 145       1.026  35.226  31.719  1.00  7.95           C  
ATOM   4092  C   GLN B 145       1.761  36.557  31.583  1.00  7.75           C  
ATOM   4093  O   GLN B 145       1.157  37.626  31.296  1.00  8.73           O  
ATOM   4094  CB  GLN B 145       0.818  34.914  33.210  1.00  7.49           C  
ATOM   4095  CG  GLN B 145      -0.305  33.932  33.415  1.00  9.95           C  
ATOM   4096  CD  GLN B 145      -1.716  34.577  33.516  1.00 18.20           C  
ATOM   4097  NE2 GLN B 145      -2.600  33.867  34.174  1.00 24.50           N  
ATOM   4098  OE1 GLN B 145      -1.981  35.705  33.046  1.00 20.57           O  
ATOM   4099  N   LEU B 146       3.057  36.479  31.827  1.00  7.08           N  
ATOM   4100  CA  LEU B 146       3.961  37.624  31.697  1.00  7.88           C  
ATOM   4101  C   LEU B 146       3.945  38.170  30.257  1.00  7.99           C  
ATOM   4102  O   LEU B 146       3.664  39.357  30.024  1.00  8.25           O  
ATOM   4103  CB  LEU B 146       5.363  37.241  32.141  1.00  7.36           C  
ATOM   4104  CG  LEU B 146       5.638  36.921  33.628  1.00  4.33           C  
ATOM   4105  CD1 LEU B 146       6.951  36.192  33.873  1.00  6.11           C  
ATOM   4106  CD2 LEU B 146       5.595  38.199  34.391  1.00  7.96           C  
ATOM   4107  N   THR B 147       4.249  37.303  29.293  1.00  8.31           N  
ATOM   4108  CA  THR B 147       4.131  37.585  27.868  0.50  7.80           C  
ATOM   4109  C   THR B 147       2.734  38.154  27.516  1.00  9.01           C  
ATOM   4110  O   THR B 147       2.643  39.202  26.840  1.00 12.22           O  
ATOM   4111  CB  THR B 147       4.430  36.292  27.020  0.50  7.16           C  
ATOM   4112  CG2 THR B 147       4.267  36.611  25.560  0.50  8.29           C  
ATOM   4113  OG1 THR B 147       5.758  35.811  27.280  0.50  4.74           O  
ATOM   4114  N   GLY B 148       1.670  37.640  28.152  1.00  9.46           N  
ATOM   4115  CA  GLY B 148       0.291  38.121  27.917  1.00  8.32           C  
ATOM   4116  C   GLY B 148       0.046  39.583  28.216  1.00  8.79           C  
ATOM   4117  O   GLY B 148      -0.662  40.282  27.408  1.00  8.02           O  
ATOM   4118  N   VAL B 149       0.613  40.059  29.339  1.00  7.61           N  
ATOM   4119  CA  VAL B 149       0.475  41.486  29.702  1.00  8.70           C  
ATOM   4120  C   VAL B 149       1.328  42.419  28.853  1.00  9.48           C  
ATOM   4121  O   VAL B 149       1.005  43.632  28.743  1.00  9.26           O  
ATOM   4122  CB  VAL B 149       0.650  41.746  31.205  1.00  8.74           C  
ATOM   4123  CG1 VAL B 149      -0.518  41.085  31.961  1.00  8.35           C  
ATOM   4124  CG2 VAL B 149       1.966  41.337  31.689  1.00 11.27           C  
ATOM   4125  N   MET B 150       2.379  41.845  28.258  1.00  8.34           N  
ATOM   4126  CA  MET B 150       3.276  42.572  27.357  1.00  9.99           C  
ATOM   4127  C   MET B 150       2.764  42.657  25.920  1.00 10.00           C  
ATOM   4128  O   MET B 150       3.044  43.600  25.256  1.00 11.53           O  
ATOM   4129  CB  MET B 150       4.701  42.025  27.426  1.00  8.25           C  
ATOM   4130  CG  MET B 150       5.393  42.475  28.723  1.00 10.51           C  
ATOM   4131  SD  MET B 150       7.121  42.069  28.877  1.00 12.85           S  
ATOM   4132  CE  MET B 150       6.980  40.318  29.237  1.00 11.84           C  
ATOM   4133  N   ALA B 151       2.016  41.659  25.451  1.00 10.99           N  
ATOM   4134  CA  ALA B 151       1.735  41.502  24.028  1.00 10.02           C  
ATOM   4135  C   ALA B 151       0.758  42.592  23.544  1.00 10.15           C  
ATOM   4136  O   ALA B 151      -0.185  42.986  24.272  1.00 10.90           O  
ATOM   4137  CB  ALA B 151       1.139  40.105  23.775  1.00 10.61           C  
ATOM   4138  N   ASP B 152       0.990  43.095  22.321  1.00  9.79           N  
ATOM   4139  CA  ASP B 152       0.047  43.941  21.619  1.00  9.97           C  
ATOM   4140  C   ASP B 152      -0.990  43.178  20.778  1.00  9.31           C  
ATOM   4141  O   ASP B 152      -2.084  43.692  20.571  1.00 11.71           O  
ATOM   4142  CB  ASP B 152       0.799  44.922  20.695  1.00  9.76           C  
ATOM   4143  CG  ASP B 152       1.752  45.814  21.448  1.00 12.30           C  
ATOM   4144  OD1 ASP B 152       1.359  46.965  21.743  1.00 17.24           O  
ATOM   4145  OD2 ASP B 152       2.867  45.408  21.792  1.00 11.21           O1-
ATOM   4146  N   LEU B 153      -0.613  42.039  20.184  1.00  9.15           N  
ATOM   4147  CA  LEU B 153      -1.488  41.178  19.438  1.00  7.80           C  
ATOM   4148  C   LEU B 153      -1.348  39.776  19.945  1.00  6.92           C  
ATOM   4149  O   LEU B 153      -0.258  39.356  20.254  1.00  7.39           O  
ATOM   4150  CB  LEU B 153      -1.095  41.118  17.939  1.00  8.36           C  
ATOM   4151  CG  LEU B 153      -1.047  42.431  17.162  1.00  9.55           C  
ATOM   4152  CD1 LEU B 153      -0.496  42.163  15.724  1.00  9.39           C  
ATOM   4153  CD2 LEU B 153      -2.406  43.007  17.085  1.00 10.48           C  
ATOM   4154  N   HIS B 154      -2.492  39.113  20.061  1.00  6.61           N  
ATOM   4155  CA  HIS B 154      -2.615  37.789  20.696  1.00  7.79           C  
ATOM   4156  C   HIS B 154      -3.167  36.819  19.634  1.00  8.69           C  
ATOM   4157  O   HIS B 154      -4.333  36.928  19.214  1.00  8.68           O  
ATOM   4158  CB  HIS B 154      -3.562  37.829  21.885  1.00  7.77           C  
ATOM   4159  CG  HIS B 154      -3.160  38.787  22.963  1.00  9.44           C  
ATOM   4160  CD2 HIS B 154      -2.386  38.617  24.061  1.00  8.53           C  
ATOM   4161  ND1 HIS B 154      -3.592  40.091  23.001  1.00 12.22           N  
ATOM   4162  CE1 HIS B 154      -3.084  40.699  24.061  1.00  8.77           C  
ATOM   4163  NE2 HIS B 154      -2.345  39.817  24.724  1.00 12.68           N  
ATOM   4164  N   PHE B 155      -2.322  35.870  19.228  1.00  8.72           N  
ATOM   4165  CA  PHE B 155      -2.734  34.838  18.296  1.00  8.90           C  
ATOM   4166  C   PHE B 155      -3.082  33.555  19.057  1.00  9.73           C  
ATOM   4167  O   PHE B 155      -2.216  32.697  19.315  1.00  9.61           O  
ATOM   4168  CB  PHE B 155      -1.685  34.629  17.183  1.00  9.81           C  
ATOM   4169  CG  PHE B 155      -1.275  35.896  16.530  1.00 10.45           C  
ATOM   4170  CD1 PHE B 155      -2.169  36.604  15.763  1.00 12.06           C  
ATOM   4171  CD2 PHE B 155      -0.019  36.398  16.704  1.00 10.01           C  
ATOM   4172  CE1 PHE B 155      -1.775  37.808  15.181  1.00 12.05           C  
ATOM   4173  CE2 PHE B 155       0.377  37.612  16.128  1.00  8.56           C  
ATOM   4174  CZ  PHE B 155      -0.492  38.302  15.381  1.00 10.53           C  
ATOM   4175  N   SER B 156      -4.377  33.448  19.397  1.00  8.86           N  
ATOM   4176  CA  SER B 156      -4.899  32.302  20.133  1.00 10.25           C  
ATOM   4177  C   SER B 156      -5.205  31.091  19.213  1.00  9.88           C  
ATOM   4178  O   SER B 156      -5.832  31.222  18.146  1.00 10.50           O  
ATOM   4179  CB  SER B 156      -6.152  32.655  20.926  1.00  9.49           C  
ATOM   4180  OG  SER B 156      -5.954  33.699  21.878  1.00  8.96           O  
ATOM   4181  N   PRO B 157      -4.730  29.915  19.599  1.00 10.92           N  
ATOM   4182  CA  PRO B 157      -4.986  28.726  18.760  1.00 11.71           C  
ATOM   4183  C   PRO B 157      -6.464  28.270  18.705  1.00 12.44           C  
ATOM   4184  O   PRO B 157      -6.905  27.643  17.733  1.00 12.82           O  
ATOM   4185  CB  PRO B 157      -4.108  27.642  19.420  1.00 11.81           C  
ATOM   4186  CG  PRO B 157      -3.659  28.137  20.713  1.00 13.41           C  
ATOM   4187  CD  PRO B 157      -3.839  29.643  20.731  1.00 10.17           C  
ATOM   4188  N   THR B 158      -7.161  28.532  19.802  1.00 11.24           N  
ATOM   4189  CA  THR B 158      -8.468  28.020  20.061  1.00 12.80           C  
ATOM   4190  C   THR B 158      -9.397  29.052  20.728  1.00 11.64           C  
ATOM   4191  O   THR B 158      -8.974  30.057  21.270  1.00 12.43           O  
ATOM   4192  CB  THR B 158      -8.423  26.784  20.991  1.00 13.23           C  
ATOM   4193  CG2 THR B 158      -7.488  25.689  20.409  1.00 14.78           C  
ATOM   4194  OG1 THR B 158      -7.971  27.172  22.280  1.00 14.01           O  
ATOM   4195  N   ALA B 159     -10.686  28.790  20.612  1.00 12.70           N  
ATOM   4196  CA  ALA B 159     -11.694  29.642  21.258  1.00 12.96           C  
ATOM   4197  C   ALA B 159     -11.452  29.760  22.745  1.00 12.01           C  
ATOM   4198  O   ALA B 159     -11.580  30.838  23.264  1.00 10.17           O  
ATOM   4199  CB  ALA B 159     -13.124  29.120  21.026  1.00 13.13           C  
ATOM   4200  N   LYS B 160     -11.100  28.675  23.429  1.00 12.94           N  
ATOM   4201  CA  LYS B 160     -10.934  28.724  24.901  1.00 13.77           C  
ATOM   4202  C   LYS B 160      -9.778  29.636  25.289  1.00 12.83           C  
ATOM   4203  O   LYS B 160      -9.860  30.383  26.256  1.00 12.32           O  
ATOM   4204  CB  LYS B 160     -10.673  27.350  25.486  1.00 14.85           C  
ATOM   4205  CG  LYS B 160     -11.890  26.441  25.523  1.00 17.92           C  
ATOM   4206  CD  LYS B 160     -11.456  25.008  25.833  1.00 17.69           C  
ATOM   4207  CE  LYS B 160     -12.598  24.027  25.648  1.00 22.04           C  
ATOM   4208  NZ  LYS B 160     -13.329  23.791  26.929  1.00 26.58           N1+
ATOM   4209  N   SER B 161      -8.674  29.554  24.542  1.00 12.32           N  
ATOM   4210  CA  SER B 161      -7.511  30.385  24.873  1.00 12.14           C  
ATOM   4211  C   SER B 161      -7.845  31.883  24.657  1.00 11.52           C  
ATOM   4212  O   SER B 161      -7.465  32.751  25.473  1.00 10.59           O  
ATOM   4213  CB  SER B 161      -6.256  29.919  24.133  1.00 12.44           C  
ATOM   4214  OG  SER B 161      -6.466  29.615  22.769  1.00 15.65           O  
ATOM   4215  N   ALA B 162      -8.591  32.187  23.587  1.00 11.16           N  
ATOM   4216  CA  ALA B 162      -9.125  33.549  23.404  1.00 11.66           C  
ATOM   4217  C   ALA B 162      -9.986  34.003  24.595  1.00 12.25           C  
ATOM   4218  O   ALA B 162      -9.858  35.106  25.069  1.00 12.62           O  
ATOM   4219  CB  ALA B 162      -9.963  33.587  22.143  1.00 12.83           C  
ATOM   4220  N   THR B 163     -10.889  33.125  25.050  1.00 12.73           N  
ATOM   4221  CA  THR B 163     -11.764  33.388  26.190  1.00 12.66           C  
ATOM   4222  C   THR B 163     -10.987  33.681  27.478  1.00 11.75           C  
ATOM   4223  O   THR B 163     -11.297  34.654  28.235  1.00 11.33           O  
ATOM   4224  CB  THR B 163     -12.814  32.250  26.288  1.00 12.27           C  
ATOM   4225  CG2 THR B 163     -13.613  32.269  27.603  1.00 15.14           C  
ATOM   4226  OG1 THR B 163     -13.713  32.438  25.186  1.00 14.55           O  
ATOM   4227  N   ASN B 164      -9.908  32.929  27.685  1.00 11.17           N  
ATOM   4228  CA  ASN B 164      -9.007  33.122  28.802  1.00 12.25           C  
ATOM   4229  C   ASN B 164      -8.484  34.517  28.807  1.00 11.94           C  
ATOM   4230  O   ASN B 164      -8.471  35.129  29.842  1.00 12.40           O  
ATOM   4231  CB  ASN B 164      -7.836  32.140  28.768  1.00 11.68           C  
ATOM   4232  CG  ASN B 164      -8.276  30.697  29.050  1.00 12.86           C  
ATOM   4233  ND2 ASN B 164      -7.384  29.762  28.779  1.00 14.25           N  
ATOM   4234  OD1 ASN B 164      -9.393  30.446  29.543  1.00 12.75           O  
ATOM   4235  N   LEU B 165      -8.015  35.001  27.643  1.00 10.97           N  
ATOM   4236  CA  LEU B 165      -7.490  36.388  27.558  1.00 12.24           C  
ATOM   4237  C   LEU B 165      -8.594  37.424  27.769  1.00 12.43           C  
ATOM   4238  O   LEU B 165      -8.381  38.487  28.367  1.00 12.61           O  
ATOM   4239  CB  LEU B 165      -6.821  36.644  26.229  1.00 11.38           C  
ATOM   4240  CG  LEU B 165      -5.609  35.753  25.991  1.00 10.52           C  
ATOM   4241  CD1 LEU B 165      -5.267  35.826  24.464  1.00 10.76           C  
ATOM   4242  CD2 LEU B 165      -4.440  36.225  26.888  1.00 10.82           C  
ATOM   4243  N   GLN B 166      -9.766  37.141  27.229  1.00 14.59           N  
ATOM   4244  CA  GLN B 166     -10.917  38.032  27.340  1.00 14.85           C  
ATOM   4245  C   GLN B 166     -11.255  38.182  28.838  1.00 15.82           C  
ATOM   4246  O   GLN B 166     -11.483  39.291  29.311  1.00 16.28           O  
ATOM   4247  CB  GLN B 166     -12.072  37.404  26.587  1.00 15.62           C  
ATOM   4248  CG  GLN B 166     -13.175  38.305  26.195  1.00 17.96           C  
ATOM   4249  CD  GLN B 166     -14.112  37.603  25.197  1.00 18.17           C  
ATOM   4250  NE2 GLN B 166     -15.155  38.280  24.814  1.00 24.26           N  
ATOM   4251  OE1 GLN B 166     -13.878  36.451  24.798  1.00 24.78           O  
ATOM   4252  N   LYS B 167     -11.214  37.066  29.575  1.00 16.16           N  
ATOM   4253  CA  LYS B 167     -11.518  37.061  31.020  1.00 16.45           C  
ATOM   4254  C   LYS B 167     -10.455  37.792  31.875  1.00 15.57           C  
ATOM   4255  O   LYS B 167     -10.760  38.186  33.023  1.00 16.33           O  
ATOM   4256  CB  LYS B 167     -11.678  35.653  31.550  1.00 17.52           C  
ATOM   4257  CG  LYS B 167     -12.964  34.945  31.144  1.00 22.01           C  
ATOM   4258  CD  LYS B 167     -13.234  33.776  32.093  1.00 22.05           C  
ATOM   4259  CE  LYS B 167     -14.041  34.237  33.327  1.00 27.60           C  
ATOM   4260  NZ  LYS B 167     -14.177  33.236  34.460  1.00 29.92           N1+
ATOM   4261  N   GLU B 168      -9.243  37.978  31.321  1.00 13.87           N  
ATOM   4262  CA  GLU B 168      -8.166  38.769  31.943  1.00 13.57           C  
ATOM   4263  C   GLU B 168      -8.158  40.249  31.520  1.00 13.24           C  
ATOM   4264  O   GLU B 168      -7.250  40.980  31.841  1.00 11.44           O  
ATOM   4265  CB  GLU B 168      -6.803  38.142  31.689  1.00 13.32           C  
ATOM   4266  CG  GLU B 168      -6.695  36.677  32.235  1.00 10.38           C  
ATOM   4267  CD  GLU B 168      -5.464  35.944  31.757  1.00 13.73           C  
ATOM   4268  OE1 GLU B 168      -4.830  36.376  30.758  1.00 11.56           O  
ATOM   4269  OE2 GLU B 168      -5.153  34.905  32.381  1.00 10.92           O1-
ATOM   4270  N   ASN B 169      -9.238  40.674  30.855  1.00 13.41           N  
ATOM   4271  CA  ASN B 169      -9.382  42.031  30.403  1.00 13.91           C  
ATOM   4272  C   ASN B 169      -8.409  42.460  29.304  1.00 14.01           C  
ATOM   4273  O   ASN B 169      -8.103  43.633  29.224  1.00 13.94           O  
ATOM   4274  CB  ASN B 169      -9.277  43.005  31.578  1.00 14.83           C  
ATOM   4275  CG  ASN B 169     -10.011  44.289  31.328  1.00 15.93           C  
ATOM   4276  ND2 ASN B 169      -9.505  45.365  31.926  1.00 20.28           N  
ATOM   4277  OD1 ASN B 169     -11.030  44.322  30.638  1.00 18.14           O  
ATOM   4278  N   LYS B 170      -7.934  41.524  28.468  1.00 11.83           N  
ATOM   4279  CA  LYS B 170      -7.197  41.911  27.266  1.00 14.31           C  
ATOM   4280  C   LYS B 170      -8.173  42.611  26.281  1.00 14.78           C  
ATOM   4281  O   LYS B 170      -9.403  42.366  26.326  1.00 14.89           O  
ATOM   4282  CB  LYS B 170      -6.517  40.736  26.578  1.00 13.62           C  
ATOM   4283  CG  LYS B 170      -5.095  40.365  27.061  1.00 15.31           C  
ATOM   4284  CD  LYS B 170      -5.096  39.858  28.514  1.00 12.88           C  
ATOM   4285  CE  LYS B 170      -3.691  39.442  28.957  1.00 12.47           C  
ATOM   4286  NZ  LYS B 170      -3.605  39.023  30.392  1.00 12.29           N1+
ATOM   4287  N   ASP B 171      -7.605  43.475  25.443  1.00 15.32           N  
ATOM   4288  CA  ASP B 171      -8.336  44.165  24.381  1.00 16.09           C  
ATOM   4289  C   ASP B 171      -8.862  43.128  23.395  1.00 15.21           C  
ATOM   4290  O   ASP B 171      -8.094  42.499  22.666  1.00 12.85           O  
ATOM   4291  CB  ASP B 171      -7.422  45.217  23.689  1.00 16.70           C  
ATOM   4292  CG  ASP B 171      -8.136  46.070  22.647  1.00 17.03           C  
ATOM   4293  OD1 ASP B 171      -9.287  45.727  22.259  1.00 19.36           O  
ATOM   4294  OD2 ASP B 171      -7.495  47.105  22.185  1.00 18.37           O1-
ATOM   4295  N   GLU B 172     -10.178  42.952  23.364  1.00 15.30           N  
ATOM   4296  CA  GLU B 172     -10.830  41.987  22.451  1.00 16.61           C  
ATOM   4297  C   GLU B 172     -10.442  42.184  20.959  1.00 15.65           C  
ATOM   4298  O   GLU B 172     -10.449  41.254  20.138  1.00 14.89           O  
ATOM   4299  CB  GLU B 172     -12.372  42.134  22.564  1.00 18.18           C  
ATOM   4300  CG  GLU B 172     -12.909  41.765  23.908  1.00 21.40           C  
ATOM   4301  CD  GLU B 172     -14.431  41.675  23.964  1.00 21.80           C  
ATOM   4302  OE1 GLU B 172     -15.148  42.340  23.146  1.00 28.18           O  
ATOM   4303  OE2 GLU B 172     -14.914  40.903  24.835  1.00 27.47           O1-
ATOM   4304  N   SER B 173     -10.185  43.430  20.591  1.00 14.75           N  
ATOM   4305  CA  SER B 173      -9.880  43.752  19.198  1.00 14.39           C  
ATOM   4306  C   SER B 173      -8.441  43.357  18.770  1.00 13.54           C  
ATOM   4307  O   SER B 173      -8.109  43.461  17.577  1.00 13.60           O  
ATOM   4308  CB  SER B 173     -10.173  45.238  18.928  1.00 14.79           C  
ATOM   4309  OG  SER B 173      -9.229  46.061  19.586  1.00 17.64           O  
ATOM   4310  N   ARG B 174      -7.653  42.906  19.727  1.00 11.48           N  
ATOM   4311  CA  ARG B 174      -6.293  42.466  19.560  1.00 11.75           C  
ATOM   4312  C   ARG B 174      -6.172  40.960  19.752  1.00 10.54           C  
ATOM   4313  O   ARG B 174      -5.076  40.443  19.680  1.00 12.16           O  
ATOM   4314  CB  ARG B 174      -5.386  43.159  20.591  1.00 11.83           C  
ATOM   4315  CG  ARG B 174      -5.407  44.667  20.594  1.00 13.27           C  
ATOM   4316  CD  ARG B 174      -4.886  45.182  19.292  1.00 15.11           C  
ATOM   4317  NE  ARG B 174      -4.815  46.644  19.238  1.00 15.57           N  
ATOM   4318  CZ  ARG B 174      -3.747  47.358  19.594  1.00 18.62           C  
ATOM   4319  NH1 ARG B 174      -2.648  46.771  20.028  1.00 17.45           N1+
ATOM   4320  NH2 ARG B 174      -3.786  48.672  19.527  1.00 17.66           N  
ATOM   4321  N   ILE B 175      -7.281  40.237  19.902  1.00 10.35           N  
ATOM   4322  CA  ILE B 175      -7.233  38.767  20.084  1.00 10.25           C  
ATOM   4323  C   ILE B 175      -7.822  38.089  18.853  1.00 10.46           C  
ATOM   4324  O   ILE B 175      -8.924  38.427  18.416  1.00  9.86           O  
ATOM   4325  CB  ILE B 175      -8.050  38.283  21.306  1.00 11.58           C  
ATOM   4326  CG1 ILE B 175      -7.568  38.912  22.600  1.00 10.48           C  
ATOM   4327  CG2 ILE B 175      -7.959  36.751  21.420  1.00 11.00           C  
ATOM   4328  CD1 ILE B 175      -8.515  38.735  23.752  1.00  9.82           C  
ATOM   4329  N   PHE B 176      -7.064  37.149  18.290  1.00 10.82           N  
ATOM   4330  CA  PHE B 176      -7.436  36.463  17.051  1.00 10.21           C  
ATOM   4331  C   PHE B 176      -7.262  34.938  17.173  1.00 11.09           C  
ATOM   4332  O   PHE B 176      -6.220  34.472  17.652  1.00 13.03           O  
ATOM   4333  CB  PHE B 176      -6.564  36.917  15.878  1.00 11.27           C  
ATOM   4334  CG  PHE B 176      -6.519  38.411  15.681  1.00 10.80           C  
ATOM   4335  CD1 PHE B 176      -7.463  39.038  14.923  1.00 14.64           C  
ATOM   4336  CD2 PHE B 176      -5.529  39.145  16.288  1.00 14.52           C  
ATOM   4337  CE1 PHE B 176      -7.437  40.450  14.751  1.00 15.67           C  
ATOM   4338  CE2 PHE B 176      -5.485  40.563  16.122  1.00 13.69           C  
ATOM   4339  CZ  PHE B 176      -6.449  41.187  15.370  1.00 12.89           C  
ATOM   4340  N   ILE B 177      -8.257  34.184  16.724  1.00  9.82           N  
ATOM   4341  CA  ILE B 177      -8.244  32.715  16.824  1.00 10.19           C  
ATOM   4342  C   ILE B 177      -7.814  32.235  15.465  1.00 10.20           C  
ATOM   4343  O   ILE B 177      -8.466  32.538  14.449  1.00 10.00           O  
ATOM   4344  CB  ILE B 177      -9.607  32.118  17.227  1.00 10.43           C  
ATOM   4345  CG1 ILE B 177     -10.088  32.663  18.598  1.00  9.56           C  
ATOM   4346  CG2 ILE B 177      -9.520  30.621  17.218  1.00 10.32           C  
ATOM   4347  CD1 ILE B 177     -11.614  32.649  18.787  1.00 11.40           C  
ATOM   4348  N   THR B 178      -6.718  31.483  15.445  1.00 10.38           N  
ATOM   4349  CA  THR B 178      -6.043  31.116  14.192  1.00  9.84           C  
ATOM   4350  C   THR B 178      -5.852  29.624  13.928  1.00 10.37           C  
ATOM   4351  O   THR B 178      -5.503  29.230  12.798  1.00 10.84           O  
ATOM   4352  CB  THR B 178      -4.609  31.700  14.202  1.00 10.67           C  
ATOM   4353  CG2 THR B 178      -4.585  33.211  14.228  1.00 10.33           C  
ATOM   4354  OG1 THR B 178      -3.906  31.239  15.343  1.00  9.61           O  
ATOM   4355  N   GLY B 179      -6.031  28.801  14.959  1.00 10.89           N  
ATOM   4356  CA  GLY B 179      -5.506  27.436  14.936  0.50 10.24           C  
ATOM   4357  C   GLY B 179      -4.070  27.461  15.437  1.00 10.86           C  
ATOM   4358  O   GLY B 179      -3.441  28.533  15.577  1.00 10.85           O  
ATOM   4359  N   ASN B 180      -3.573  26.293  15.797  1.00 10.74           N  
ATOM   4360  CA  ASN B 180      -2.224  26.204  16.304  1.00 10.74           C  
ATOM   4361  C   ASN B 180      -1.296  25.956  15.135  1.00 10.63           C  
ATOM   4362  O   ASN B 180      -1.600  25.117  14.310  1.00 10.54           O  
ATOM   4363  CB  ASN B 180      -2.077  25.171  17.460  1.00 10.56           C  
ATOM   4364  CG  ASN B 180      -0.760  25.309  18.178  1.00  9.40           C  
ATOM   4365  ND2 ASN B 180      -0.783  25.468  19.487  1.00 12.13           N  
ATOM   4366  OD1 ASN B 180       0.286  25.248  17.560  1.00 11.02           O  
ATOM   4367  N   THR B 181      -0.179  26.689  15.057  1.00 10.83           N  
ATOM   4368  CA  THR B 181       0.787  26.470  13.967  1.00 10.86           C  
ATOM   4369  C   THR B 181       1.456  25.068  14.005  1.00 10.56           C  
ATOM   4370  O   THR B 181       2.017  24.686  12.973  1.00 10.68           O  
ATOM   4371  CB  THR B 181       1.940  27.536  13.944  1.00 11.53           C  
ATOM   4372  CG2 THR B 181       1.405  28.935  13.693  1.00  9.16           C  
ATOM   4373  OG1 THR B 181       2.669  27.473  15.175  1.00 11.21           O  
ATOM   4374  N   ALA B 182       1.375  24.322  15.141  1.00 10.26           N  
ATOM   4375  CA  ALA B 182       1.883  22.954  15.205  1.00 11.58           C  
ATOM   4376  C   ALA B 182       1.277  22.150  14.049  1.00 11.56           C  
ATOM   4377  O   ALA B 182       1.944  21.258  13.483  1.00 12.89           O  
ATOM   4378  CB  ALA B 182       1.547  22.312  16.531  1.00 12.82           C  
ATOM   4379  N   ILE B 183       0.027  22.464  13.672  1.00 10.84           N  
ATOM   4380  CA  ILE B 183      -0.669  21.666  12.629  1.00 11.15           C  
ATOM   4381  C   ILE B 183      -0.092  22.028  11.254  1.00 11.38           C  
ATOM   4382  O   ILE B 183       0.089  21.127  10.413  1.00 12.33           O  
ATOM   4383  CB  ILE B 183      -2.236  21.800  12.708  1.00 10.61           C  
ATOM   4384  CG1 ILE B 183      -2.700  21.578  14.165  1.00 11.08           C  
ATOM   4385  CG2 ILE B 183      -2.956  20.801  11.758  1.00 12.80           C  
ATOM   4386  CD1 ILE B 183      -2.352  20.228  14.741  1.00 10.59           C  
ATOM   4387  N   ASP B 184       0.247  23.322  11.053  1.00 12.39           N  
ATOM   4388  CA  ASP B 184       0.862  23.781   9.811  1.00 11.42           C  
ATOM   4389  C   ASP B 184       2.122  22.915   9.538  1.00 11.59           C  
ATOM   4390  O   ASP B 184       2.364  22.486   8.401  1.00 13.01           O  
ATOM   4391  CB  ASP B 184       1.368  25.226   9.928  1.00 11.62           C  
ATOM   4392  CG  ASP B 184       0.253  26.282  10.136  1.00 12.59           C  
ATOM   4393  OD1 ASP B 184      -0.771  26.018  10.774  1.00 12.01           O  
ATOM   4394  OD2 ASP B 184       0.462  27.390   9.659  1.00 13.90           O1-
ATOM   4395  N   ALA B 185       2.900  22.672  10.583  1.00 12.07           N  
ATOM   4396  CA  ALA B 185       4.136  21.893  10.509  1.00 12.38           C  
ATOM   4397  C   ALA B 185       3.833  20.418  10.214  1.00 12.98           C  
ATOM   4398  O   ALA B 185       4.453  19.794   9.330  1.00 13.79           O  
ATOM   4399  CB  ALA B 185       4.885  21.992  11.807  1.00 11.22           C  
ATOM   4400  N   LEU B 186       2.909  19.870  10.998  1.00 13.16           N  
ATOM   4401  CA  LEU B 186       2.545  18.430  10.937  1.00 14.47           C  
ATOM   4402  C   LEU B 186       2.094  18.040   9.542  1.00 15.75           C  
ATOM   4403  O   LEU B 186       2.460  16.962   9.041  1.00 17.42           O  
ATOM   4404  CB  LEU B 186       1.439  18.178  11.941  1.00 14.37           C  
ATOM   4405  CG  LEU B 186       1.058  16.733  12.323  1.00 13.49           C  
ATOM   4406  CD1 LEU B 186       2.199  16.024  13.005  1.00 15.94           C  
ATOM   4407  CD2 LEU B 186      -0.175  16.781  13.183  1.00 14.00           C  
ATOM   4408  N   LYS B 187       1.317  18.893   8.881  1.00 17.74           N  
ATOM   4409  CA  LYS B 187       0.765  18.490   7.583  1.00 18.99           C  
ATOM   4410  C   LYS B 187       1.897  18.313   6.557  1.00 19.83           C  
ATOM   4411  O   LYS B 187       1.751  17.602   5.569  1.00 20.95           O  
ATOM   4412  CB  LYS B 187      -0.352  19.434   7.147  1.00 20.38           C  
ATOM   4413  CG  LYS B 187       0.055  20.751   6.584  1.00 19.76           C  
ATOM   4414  CD  LYS B 187      -1.166  21.418   5.874  1.00 22.19           C  
ATOM   4415  CE  LYS B 187      -0.741  22.640   5.082  1.00 25.37           C  
ATOM   4416  NZ  LYS B 187       0.368  23.291   5.808  1.00 26.29           N1+
ATOM   4417  N   THR B 188       3.040  18.937   6.769  1.00 19.90           N  
ATOM   4418  CA  THR B 188       4.127  18.782   5.787  1.00 20.45           C  
ATOM   4419  C   THR B 188       5.153  17.686   6.127  1.00 20.51           C  
ATOM   4420  O   THR B 188       5.961  17.361   5.259  1.00 21.77           O  
ATOM   4421  CB  THR B 188       4.879  20.070   5.586  1.00 20.83           C  
ATOM   4422  CG2 THR B 188       3.919  21.266   5.480  1.00 22.53           C  
ATOM   4423  OG1 THR B 188       5.790  20.297   6.678  1.00 20.27           O  
ATOM   4424  N   THR B 189       5.125  17.134   7.359  1.00 19.69           N  
ATOM   4425  CA  THR B 189       6.126  16.163   7.803  1.00 19.09           C  
ATOM   4426  C   THR B 189       5.664  14.738   7.658  1.00 18.37           C  
ATOM   4427  O   THR B 189       6.450  13.922   7.272  1.00 18.50           O  
ATOM   4428  CB  THR B 189       6.562  16.325   9.278  1.00 18.45           C  
ATOM   4429  CG2 THR B 189       7.238  17.696   9.492  1.00 17.13           C  
ATOM   4430  OG1 THR B 189       5.398  16.229  10.109  1.00 17.36           O  
ATOM   4431  N   VAL B 190       4.416  14.463   8.021  1.00 18.50           N  
ATOM   4432  CA  VAL B 190       3.836  13.124   7.980  1.00 19.46           C  
ATOM   4433  C   VAL B 190       3.683  12.679   6.517  1.00 21.18           C  
ATOM   4434  O   VAL B 190       3.227  13.444   5.659  1.00 21.28           O  
ATOM   4435  CB  VAL B 190       2.483  13.106   8.692  1.00 16.88           C  
ATOM   4436  CG1 VAL B 190       1.846  11.672   8.711  1.00 18.78           C  
ATOM   4437  CG2 VAL B 190       2.639  13.683  10.106  1.00 17.83           C  
ATOM   4438  N   LYS B 191       4.034  11.427   6.267  1.00 24.05           N  
ATOM   4439  CA  LYS B 191       4.015  10.885   4.903  1.00 26.08           C  
ATOM   4440  C   LYS B 191       3.509   9.438   4.926  1.00 28.31           C  
ATOM   4441  O   LYS B 191       3.614   8.758   5.958  1.00 27.71           O  
ATOM   4442  CB  LYS B 191       5.398  11.034   4.272  1.00 26.66           C  
ATOM   4443  CG  LYS B 191       6.544  10.594   5.134  1.00 27.86           C  
ATOM   4444  CD  LYS B 191       7.883  10.765   4.444  1.00 27.42           C  
ATOM   4445  CE  LYS B 191       8.866   9.697   4.881  1.00 28.29           C  
ATOM   4446  NZ  LYS B 191       9.881   9.385   3.861  1.00 28.95           N1+
ATOM   4447  N   GLU B 192       2.883   8.972   3.844  1.00 30.33           N  
ATOM   4448  CA  GLU B 192       2.379   7.587   3.879  1.00 30.45           C  
ATOM   4449  C   GLU B 192       3.543   6.611   3.725  1.00 31.07           C  
ATOM   4450  O   GLU B 192       3.499   5.527   4.288  1.00 31.49           O  
ATOM   4451  CB  GLU B 192       1.254   7.317   2.864  1.00 31.47           C  
ATOM   4452  CG  GLU B 192       1.016   5.816   2.477  1.00 32.44           C  
ATOM   4453  CD  GLU B 192       0.446   4.930   3.615  1.00 36.41           C  
ATOM   4454  OE1 GLU B 192       0.900   5.028   4.789  1.00 39.11           O  
ATOM   4455  OE2 GLU B 192      -0.466   4.116   3.320  1.00 37.48           O1-
ATOM   4456  N   THR B 193       4.603   6.988   3.017  1.00 30.49           N  
ATOM   4457  CA  THR B 193       5.683   6.040   2.783  1.00 30.30           C  
ATOM   4458  C   THR B 193       6.881   6.404   3.662  1.00 29.09           C  
ATOM   4459  O   THR B 193       7.471   7.444   3.490  1.00 27.47           O  
ATOM   4460  CB  THR B 193       6.053   5.947   1.270  1.00 31.26           C  
ATOM   4461  CG2 THR B 193       7.442   5.349   1.069  1.00 30.43           C  
ATOM   4462  OG1 THR B 193       5.092   5.107   0.617  1.00 32.86           O  
ATOM   4463  N   TYR B 194       7.233   5.533   4.599  1.00 26.81           N  
ATOM   4464  CA  TYR B 194       8.249   5.880   5.588  1.00 26.89           C  
ATOM   4465  C   TYR B 194       8.789   4.648   6.302  1.00 26.61           C  
ATOM   4466  O   TYR B 194       8.024   3.741   6.621  1.00 26.47           O  
ATOM   4467  CB  TYR B 194       7.640   6.822   6.642  1.00 24.53           C  
ATOM   4468  CG  TYR B 194       8.578   7.118   7.808  1.00 24.49           C  
ATOM   4469  CD1 TYR B 194       9.536   8.126   7.713  1.00 21.34           C  
ATOM   4470  CD2 TYR B 194       8.515   6.395   8.994  1.00 21.48           C  
ATOM   4471  CE1 TYR B 194      10.374   8.408   8.725  1.00 19.40           C  
ATOM   4472  CE2 TYR B 194       9.369   6.684  10.065  1.00 20.53           C  
ATOM   4473  CZ  TYR B 194      10.306   7.697   9.916  1.00 21.35           C  
ATOM   4474  OH  TYR B 194      11.190   8.014  10.934  1.00 20.43           O  
ATOM   4475  N   SER B 195      10.100   4.623   6.540  1.00 26.76           N  
ATOM   4476  CA  SER B 195      10.700   3.655   7.466  1.00 26.88           C  
ATOM   4477  C   SER B 195      11.769   4.297   8.331  1.00 26.45           C  
ATOM   4478  O   SER B 195      12.313   5.356   7.993  1.00 26.39           O  
ATOM   4479  CB  SER B 195      11.301   2.445   6.737  1.00 27.81           C  
ATOM   4480  OG  SER B 195      12.044   1.645   7.651  1.00 27.91           O  
ATOM   4481  N   HIS B 196      12.057   3.630   9.447  1.00 25.82           N  
ATOM   4482  CA  HIS B 196      13.094   4.033  10.368  1.00 25.67           C  
ATOM   4483  C   HIS B 196      13.542   2.776  11.160  1.00 25.28           C  
ATOM   4484  O   HIS B 196      12.739   1.867  11.374  1.00 23.96           O  
ATOM   4485  CB  HIS B 196      12.542   5.116  11.288  1.00 25.32           C  
ATOM   4486  CG  HIS B 196      13.532   5.634  12.282  1.00 25.32           C  
ATOM   4487  CD2 HIS B 196      13.925   5.131  13.470  1.00 24.26           C  
ATOM   4488  ND1 HIS B 196      14.253   6.801  12.103  1.00 25.43           N  
ATOM   4489  CE1 HIS B 196      15.051   6.981  13.138  1.00 21.95           C  
ATOM   4490  NE2 HIS B 196      14.865   5.988  13.989  1.00 27.47           N  
ATOM   4491  N   PRO B 197      14.825   2.699  11.541  1.00 25.19           N  
ATOM   4492  CA  PRO B 197      15.268   1.509  12.290  1.00 25.65           C  
ATOM   4493  C   PRO B 197      14.412   1.130  13.517  1.00 25.63           C  
ATOM   4494  O   PRO B 197      14.099  -0.054  13.727  1.00 25.23           O  
ATOM   4495  CB  PRO B 197      16.688   1.870  12.703  1.00 26.41           C  
ATOM   4496  CG  PRO B 197      17.153   2.856  11.652  1.00 25.52           C  
ATOM   4497  CD  PRO B 197      15.938   3.621  11.246  1.00 25.21           C  
ATOM   4498  N   VAL B 198      14.085   2.120  14.343  1.00 25.00           N  
ATOM   4499  CA  VAL B 198      13.151   1.939  15.471  1.00 25.17           C  
ATOM   4500  C   VAL B 198      11.889   1.152  15.104  1.00 24.84           C  
ATOM   4501  O   VAL B 198      11.392   0.333  15.902  1.00 24.67           O  
ATOM   4502  CB  VAL B 198      12.780   3.351  16.131  1.00 25.04           C  
ATOM   4503  CG1 VAL B 198      11.291   3.465  16.397  1.00 26.37           C  
ATOM   4504  CG2 VAL B 198      13.601   3.568  17.367  1.00 24.75           C  
ATOM   4505  N   LEU B 199      11.382   1.383  13.895  1.00 24.55           N  
ATOM   4506  CA  LEU B 199      10.180   0.719  13.424  1.00 25.83           C  
ATOM   4507  C   LEU B 199      10.477  -0.672  12.871  1.00 26.11           C  
ATOM   4508  O   LEU B 199       9.595  -1.526  12.900  1.00 26.91           O  
ATOM   4509  CB  LEU B 199       9.464   1.538  12.340  1.00 25.20           C  
ATOM   4510  CG  LEU B 199       8.785   2.847  12.757  1.00 22.65           C  
ATOM   4511  CD1 LEU B 199       8.010   3.412  11.537  1.00 23.29           C  
ATOM   4512  CD2 LEU B 199       7.873   2.599  13.938  1.00 22.29           C  
ATOM   4513  N   GLU B 200      11.680  -0.862  12.339  1.00 27.72           N  
ATOM   4514  CA  GLU B 200      12.112  -2.146  11.740  1.00 29.89           C  
ATOM   4515  C   GLU B 200      12.267  -3.195  12.829  1.00 31.12           C  
ATOM   4516  O   GLU B 200      11.766  -4.322  12.716  1.00 30.31           O  
ATOM   4517  CB  GLU B 200      13.458  -1.984  11.017  1.00 29.19           C  
ATOM   4518  CG  GLU B 200      13.401  -1.042   9.802  1.00 30.49           C  
ATOM   4519  CD  GLU B 200      14.604  -1.177   8.886  1.00 32.13           C  
ATOM   4520  OE1 GLU B 200      14.853  -2.299   8.333  1.00 34.88           O  
ATOM   4521  OE2 GLU B 200      15.293  -0.157   8.698  1.00 35.76           O1-
ATOM   4522  N   LYS B 201      12.957  -2.802  13.896  1.00 32.48           N  
ATOM   4523  CA  LYS B 201      13.188  -3.700  15.022  1.00 32.96           C  
ATOM   4524  C   LYS B 201      11.907  -4.013  15.819  1.00 32.90           C  
ATOM   4525  O   LYS B 201      11.929  -4.830  16.736  1.00 33.06           O  
ATOM   4526  CB  LYS B 201      14.299  -3.155  15.937  1.00 33.62           C  
ATOM   4527  CG  LYS B 201      13.925  -1.943  16.791  1.00 34.98           C  
ATOM   4528  CD  LYS B 201      15.002  -1.598  17.819  1.00 35.50           C  
ATOM   4529  CE  LYS B 201      16.138  -0.785  17.242  1.00 38.13           C  
ATOM   4530  NZ  LYS B 201      17.042  -0.230  18.287  1.00 37.75           N1+
ATOM   4531  N   LEU B 202      10.802  -3.360  15.472  1.00 32.32           N  
ATOM   4532  CA  LEU B 202       9.501  -3.567  16.111  1.00 32.32           C  
ATOM   4533  C   LEU B 202       8.907  -4.945  15.723  1.00 32.74           C  
ATOM   4534  O   LEU B 202       8.218  -5.594  16.514  1.00 31.73           O  
ATOM   4535  CB  LEU B 202       8.563  -2.413  15.687  1.00 32.30           C  
ATOM   4536  CG  LEU B 202       7.321  -2.055  16.496  1.00 31.50           C  
ATOM   4537  CD1 LEU B 202       7.681  -1.739  17.929  1.00 28.64           C  
ATOM   4538  CD2 LEU B 202       6.593  -0.922  15.819  1.00 31.53           C  
ATOM   4539  N   GLY B 203       9.209  -5.402  14.509  1.00 33.26           N  
ATOM   4540  CA  GLY B 203       8.443  -6.484  13.909  1.00 33.35           C  
ATOM   4541  C   GLY B 203       6.985  -6.086  13.895  1.00 33.75           C  
ATOM   4542  O   GLY B 203       6.651  -4.972  13.510  1.00 33.70           O  
ATOM   4543  N   ASN B 204       6.104  -6.965  14.343  1.00 33.83           N  
ATOM   4544  CA  ASN B 204       4.696  -6.595  14.452  1.00 33.97           C  
ATOM   4545  C   ASN B 204       4.232  -6.246  15.867  1.00 32.48           C  
ATOM   4546  O   ASN B 204       3.041  -6.278  16.148  1.00 33.07           O  
ATOM   4547  CB  ASN B 204       3.809  -7.668  13.809  1.00 35.96           C  
ATOM   4548  CG  ASN B 204       3.886  -7.627  12.288  1.00 40.36           C  
ATOM   4549  ND2 ASN B 204       3.422  -6.532  11.701  1.00 43.18           N  
ATOM   4550  OD1 ASN B 204       4.391  -8.554  11.658  1.00 46.53           O  
ATOM   4551  N   ASN B 205       5.174  -5.887  16.737  1.00 29.88           N  
ATOM   4552  CA  ASN B 205       4.843  -5.453  18.103  1.00 28.47           C  
ATOM   4553  C   ASN B 205       4.126  -4.104  18.075  1.00 26.42           C  
ATOM   4554  O   ASN B 205       4.224  -3.360  17.106  1.00 25.76           O  
ATOM   4555  CB  ASN B 205       6.111  -5.273  18.947  1.00 27.80           C  
ATOM   4556  CG  ASN B 205       6.696  -6.578  19.453  1.00 28.08           C  
ATOM   4557  ND2 ASN B 205       7.841  -6.465  20.100  1.00 23.80           N  
ATOM   4558  OD1 ASN B 205       6.128  -7.674  19.278  1.00 28.76           O  
ATOM   4559  N   ARG B 206       3.451  -3.792  19.165  1.00 25.11           N  
ATOM   4560  CA  ARG B 206       2.864  -2.463  19.347  1.00 24.53           C  
ATOM   4561  C   ARG B 206       3.938  -1.515  19.890  1.00 22.54           C  
ATOM   4562  O   ARG B 206       4.676  -1.868  20.805  1.00 22.27           O  
ATOM   4563  CB  ARG B 206       1.707  -2.538  20.324  1.00 24.17           C  
ATOM   4564  CG  ARG B 206       0.499  -3.269  19.783  1.00 25.79           C  
ATOM   4565  CD  ARG B 206      -0.562  -3.406  20.839  1.00 27.70           C  
ATOM   4566  NE  ARG B 206      -0.143  -4.232  21.962  1.00 29.82           N  
ATOM   4567  CZ  ARG B 206      -0.873  -4.438  23.052  1.00 31.61           C  
ATOM   4568  NH1 ARG B 206      -2.070  -3.867  23.170  1.00 31.01           N1+
ATOM   4569  NH2 ARG B 206      -0.405  -5.211  24.031  1.00 32.35           N  
ATOM   4570  N   LEU B 207       3.976  -0.300  19.354  1.00 20.94           N  
ATOM   4571  CA  LEU B 207       4.986   0.686  19.728  1.00 20.01           C  
ATOM   4572  C   LEU B 207       4.376   1.652  20.749  1.00 18.95           C  
ATOM   4573  O   LEU B 207       3.315   2.198  20.507  1.00 17.87           O  
ATOM   4574  CB  LEU B 207       5.484   1.460  18.483  1.00 19.58           C  
ATOM   4575  CG  LEU B 207       6.440   2.653  18.653  1.00 20.33           C  
ATOM   4576  CD1 LEU B 207       7.666   2.308  19.443  1.00 18.92           C  
ATOM   4577  CD2 LEU B 207       6.823   3.234  17.265  1.00 21.06           C  
ATOM   4578  N   VAL B 208       5.032   1.804  21.888  1.00 18.35           N  
ATOM   4579  CA  VAL B 208       4.702   2.853  22.862  1.00 17.94           C  
ATOM   4580  C   VAL B 208       5.820   3.873  22.765  1.00 16.97           C  
ATOM   4581  O   VAL B 208       6.972   3.573  23.019  1.00 16.91           O  
ATOM   4582  CB  VAL B 208       4.585   2.331  24.325  1.00 17.82           C  
ATOM   4583  CG1 VAL B 208       4.374   3.494  25.305  1.00 19.47           C  
ATOM   4584  CG2 VAL B 208       3.484   1.349  24.423  1.00 18.76           C  
ATOM   4585  N   LEU B 209       5.470   5.085  22.406  1.00 15.82           N  
ATOM   4586  CA  LEU B 209       6.435   6.135  22.183  1.00 15.77           C  
ATOM   4587  C   LEU B 209       6.305   7.051  23.384  1.00 15.18           C  
ATOM   4588  O   LEU B 209       5.186   7.450  23.735  1.00 15.27           O  
ATOM   4589  CB  LEU B 209       6.087   6.891  20.890  1.00 16.48           C  
ATOM   4590  CG  LEU B 209       6.948   8.107  20.580  1.00 15.09           C  
ATOM   4591  CD1 LEU B 209       8.475   7.734  20.423  1.00 17.23           C  
ATOM   4592  CD2 LEU B 209       6.424   8.862  19.376  1.00 15.50           C  
ATOM   4593  N   MET B 210       7.427   7.353  24.031  1.00 14.03           N  
ATOM   4594  CA  MET B 210       7.406   8.192  25.225  1.00 15.22           C  
ATOM   4595  C   MET B 210       8.386   9.365  25.144  1.00 14.43           C  
ATOM   4596  O   MET B 210       9.492   9.248  24.600  1.00 13.22           O  
ATOM   4597  CB  MET B 210       7.690   7.354  26.494  1.00 14.80           C  
ATOM   4598  CG  MET B 210       9.121   6.833  26.597  1.00 15.97           C  
ATOM   4599  SD  MET B 210       9.490   5.980  28.139  1.00 19.05           S  
ATOM   4600  CE  MET B 210       9.494   7.342  29.329  1.00 16.59           C  
ATOM   4601  N   THR B 211       7.988  10.478  25.764  1.00 14.03           N  
ATOM   4602  CA  THR B 211       8.915  11.579  26.056  1.00 13.61           C  
ATOM   4603  C   THR B 211       8.584  12.158  27.426  1.00 13.92           C  
ATOM   4604  O   THR B 211       7.411  12.187  27.811  1.00 13.23           O  
ATOM   4605  CB  THR B 211       8.903  12.717  24.993  1.00 14.91           C  
ATOM   4606  CG2 THR B 211       9.070  12.167  23.559  1.00 14.62           C  
ATOM   4607  OG1 THR B 211       7.713  13.519  25.101  1.00 13.63           O  
ATOM   4608  N   ALA B 212       9.611  12.625  28.138  1.00 13.02           N  
ATOM   4609  CA  ALA B 212       9.426  13.221  29.485  1.00 12.01           C  
ATOM   4610  C   ALA B 212      10.515  14.240  29.754  1.00 11.04           C  
ATOM   4611  O   ALA B 212      11.700  13.923  29.706  1.00 10.71           O  
ATOM   4612  CB  ALA B 212       9.421  12.124  30.581  1.00 12.96           C  
ATOM   4613  N   HIS B 213      10.116  15.469  30.044  1.00 10.57           N  
ATOM   4614  CA  HIS B 213      11.075  16.539  30.378  1.00 10.83           C  
ATOM   4615  C   HIS B 213      10.535  17.719  31.205  1.00 10.57           C  
ATOM   4616  O   HIS B 213      11.308  18.672  31.452  1.00  9.53           O  
ATOM   4617  CB  HIS B 213      11.710  17.086  29.082  1.00  9.37           C  
ATOM   4618  CG  HIS B 213      10.758  17.864  28.225  1.00  9.17           C  
ATOM   4619  CD2 HIS B 213       9.874  17.444  27.303  1.00  8.90           C  
ATOM   4620  ND1 HIS B 213      10.653  19.251  28.255  1.00 12.30           N  
ATOM   4621  CE1 HIS B 213       9.736  19.632  27.383  1.00  9.35           C  
ATOM   4622  NE2 HIS B 213       9.241  18.555  26.795  1.00 13.28           N  
ATOM   4623  N   ARG B 214       9.276  17.691  31.674  1.00 11.44           N  
ATOM   4624  CA  ARG B 214       8.730  18.877  32.367  1.00 11.21           C  
ATOM   4625  C   ARG B 214       9.553  19.170  33.632  1.00 12.00           C  
ATOM   4626  O   ARG B 214       9.907  18.255  34.376  1.00 11.25           O  
ATOM   4627  CB  ARG B 214       7.268  18.702  32.786  1.00 11.16           C  
ATOM   4628  CG  ARG B 214       6.263  18.692  31.691  1.00 11.01           C  
ATOM   4629  CD  ARG B 214       5.621  20.041  31.403  1.00 10.95           C  
ATOM   4630  NE  ARG B 214       6.584  21.033  30.882  1.00 11.00           N  
ATOM   4631  CZ  ARG B 214       6.974  21.119  29.606  1.00 10.22           C  
ATOM   4632  NH1 ARG B 214       6.479  20.327  28.694  1.00 12.34           N1+
ATOM   4633  NH2 ARG B 214       7.827  22.064  29.241  1.00 11.50           N  
ATOM   4634  N   ARG B 215       9.852  20.454  33.847  1.00 11.53           N  
ATOM   4635  CA  ARG B 215      10.744  20.889  34.916  1.00 11.84           C  
ATOM   4636  C   ARG B 215      10.245  20.399  36.275  1.00 11.31           C  
ATOM   4637  O   ARG B 215      11.031  19.898  37.090  1.00 10.79           O  
ATOM   4638  CB  ARG B 215      10.846  22.416  34.906  1.00 11.52           C  
ATOM   4639  CG  ARG B 215      11.919  22.962  35.805  1.00 12.44           C  
ATOM   4640  CD  ARG B 215      12.157  24.445  35.536  1.00 12.75           C  
ATOM   4641  NE  ARG B 215      12.517  24.651  34.112  1.00 13.62           N  
ATOM   4642  CZ  ARG B 215      13.699  25.062  33.672  1.00 14.18           C  
ATOM   4643  NH1 ARG B 215      14.629  25.438  34.524  1.00 16.76           N1+
ATOM   4644  NH2 ARG B 215      13.915  25.169  32.348  1.00 14.52           N  
ATOM   4645  N   GLU B 216       8.915  20.516  36.487  1.00 11.60           N  
ATOM   4646  CA  GLU B 216       8.264  20.184  37.753  1.00 11.43           C  
ATOM   4647  C   GLU B 216       8.125  18.641  37.922  1.00 11.38           C  
ATOM   4648  O   GLU B 216       7.753  18.153  39.015  1.00 12.88           O  
ATOM   4649  CB  GLU B 216       6.881  20.823  37.877  1.00 10.66           C  
ATOM   4650  CG  GLU B 216       5.806  20.352  36.887  1.00 10.89           C  
ATOM   4651  CD  GLU B 216       5.839  21.060  35.546  1.00 10.90           C  
ATOM   4652  OE1 GLU B 216       6.747  21.920  35.376  1.00 11.89           O  
ATOM   4653  OE2 GLU B 216       4.942  20.765  34.684  1.00 12.30           O1-
ATOM   4654  N   ASN B 217       8.423  17.911  36.855  1.00 11.06           N  
ATOM   4655  CA  ASN B 217       8.429  16.441  36.871  1.00 11.57           C  
ATOM   4656  C   ASN B 217       9.817  15.853  37.141  1.00 11.72           C  
ATOM   4657  O   ASN B 217       9.974  14.619  37.319  1.00 13.43           O  
ATOM   4658  CB  ASN B 217       7.851  15.889  35.558  1.00 11.95           C  
ATOM   4659  CG  ASN B 217       6.315  16.003  35.488  1.00 13.08           C  
ATOM   4660  ND2 ASN B 217       5.723  15.680  34.311  1.00 10.00           N  
ATOM   4661  OD1 ASN B 217       5.675  16.288  36.502  1.00 13.39           O  
ATOM   4662  N   LEU B 218      10.839  16.698  37.193  1.00 11.35           N  
ATOM   4663  CA  LEU B 218      12.219  16.215  37.435  1.00 12.62           C  
ATOM   4664  C   LEU B 218      12.336  15.557  38.785  1.00 13.21           C  
ATOM   4665  O   LEU B 218      11.789  16.057  39.753  1.00 13.34           O  
ATOM   4666  CB  LEU B 218      13.225  17.359  37.293  1.00 12.24           C  
ATOM   4667  CG  LEU B 218      13.318  17.975  35.898  1.00 11.97           C  
ATOM   4668  CD1 LEU B 218      14.275  19.171  35.996  1.00 12.67           C  
ATOM   4669  CD2 LEU B 218      13.844  16.939  34.902  1.00 14.09           C  
ATOM   4670  N   GLY B 219      13.013  14.396  38.834  1.00 13.95           N  
ATOM   4671  CA  GLY B 219      13.230  13.693  40.107  1.00 15.01           C  
ATOM   4672  C   GLY B 219      12.094  12.704  40.389  1.00 14.97           C  
ATOM   4673  O   GLY B 219      11.733  11.903  39.530  1.00 14.79           O  
ATOM   4674  N   GLU B 220      11.530  12.759  41.594  1.00 17.23           N  
ATOM   4675  CA  GLU B 220      10.488  11.828  42.045  1.00 17.77           C  
ATOM   4676  C   GLU B 220       9.350  11.517  41.044  1.00 16.87           C  
ATOM   4677  O   GLU B 220       9.024  10.334  40.823  1.00 17.25           O  
ATOM   4678  CB  GLU B 220       9.938  12.271  43.424  1.00 18.07           C  
ATOM   4679  CG  GLU B 220       8.842  11.367  44.018  1.00 20.01           C  
ATOM   4680  CD  GLU B 220       8.376  11.789  45.427  1.00 22.11           C  
ATOM   4681  OE1 GLU B 220       8.689  12.919  45.894  1.00 28.22           O  
ATOM   4682  OE2 GLU B 220       7.662  10.980  46.095  1.00 27.05           O1-
ATOM   4683  N   PRO B 221       8.740  12.544  40.425  1.00 16.67           N  
ATOM   4684  CA  PRO B 221       7.680  12.246  39.492  1.00 16.43           C  
ATOM   4685  C   PRO B 221       8.146  11.399  38.288  1.00 15.90           C  
ATOM   4686  O   PRO B 221       7.486  10.420  37.953  1.00 16.17           O  
ATOM   4687  CB  PRO B 221       7.205  13.639  39.045  1.00 16.55           C  
ATOM   4688  CG  PRO B 221       7.675  14.551  40.098  1.00 16.23           C  
ATOM   4689  CD  PRO B 221       8.966  14.000  40.513  1.00 16.27           C  
ATOM   4690  N   MET B 222       9.268  11.760  37.661  1.00 15.17           N  
ATOM   4691  CA  MET B 222       9.803  10.929  36.554  1.00 16.37           C  
ATOM   4692  C   MET B 222      10.180   9.529  36.974  1.00 16.36           C  
ATOM   4693  O   MET B 222       9.925   8.548  36.229  1.00 16.90           O  
ATOM   4694  CB  MET B 222      11.005  11.604  35.898  1.00 16.87           C  
ATOM   4695  CG  MET B 222      10.637  12.388  34.686  1.00 17.18           C  
ATOM   4696  SD  MET B 222      11.989  13.347  34.003  1.00 20.43           S  
ATOM   4697  CE  MET B 222      11.043  14.728  33.359  1.00 21.35           C  
ATOM   4698  N   ARG B 223      10.743   9.406  38.174  1.00 15.68           N  
ATOM   4699  CA  ARG B 223      11.045   8.073  38.699  1.00 16.37           C  
ATOM   4700  C   ARG B 223       9.786   7.200  38.801  1.00 16.17           C  
ATOM   4701  O   ARG B 223       9.821   6.012  38.420  1.00 16.42           O  
ATOM   4702  CB  ARG B 223      11.781   8.134  40.039  1.00 15.77           C  
ATOM   4703  CG  ARG B 223      13.229   8.710  39.953  1.00 18.38           C  
ATOM   4704  CD  ARG B 223      14.014   8.417  41.227  1.00 18.69           C  
ATOM   4705  NE  ARG B 223      13.506   9.105  42.414  1.00 21.39           N  
ATOM   4706  CZ  ARG B 223      13.811  10.364  42.740  1.00 22.99           C  
ATOM   4707  NH1 ARG B 223      14.590  11.095  41.951  1.00 22.27           N1+
ATOM   4708  NH2 ARG B 223      13.333  10.893  43.864  1.00 20.35           N  
ATOM   4709  N   ASN B 224       8.679   7.777  39.287  1.00 16.13           N  
ATOM   4710  CA  ASN B 224       7.349   7.082  39.264  1.00 17.04           C  
ATOM   4711  C   ASN B 224       6.908   6.637  37.860  1.00 17.22           C  
ATOM   4712  O   ASN B 224       6.481   5.476  37.619  1.00 17.36           O  
ATOM   4713  CB  ASN B 224       6.285   7.973  39.863  1.00 16.89           C  
ATOM   4714  CG  ASN B 224       6.282   7.895  41.388  1.00 18.42           C  
ATOM   4715  ND2 ASN B 224       5.292   7.213  41.951  1.00 19.36           N  
ATOM   4716  OD1 ASN B 224       7.206   8.361  42.025  1.00 20.71           O  
ATOM   4717  N   MET B 225       6.998   7.578  36.937  1.00 17.09           N  
ATOM   4718  CA  MET B 225       6.687   7.324  35.519  1.00 17.28           C  
ATOM   4719  C   MET B 225       7.463   6.132  34.963  1.00 16.98           C  
ATOM   4720  O   MET B 225       6.893   5.234  34.342  1.00 17.62           O  
ATOM   4721  CB  MET B 225       7.057   8.542  34.705  1.00 17.61           C  
ATOM   4722  CG  MET B 225       6.204   9.761  34.955  1.00 16.82           C  
ATOM   4723  SD  MET B 225       6.888  11.082  33.899  1.00 20.54           S  
ATOM   4724  CE  MET B 225       6.328  12.577  34.645  1.00 19.61           C  
ATOM   4725  N   PHE B 226       8.763   6.152  35.192  1.00 16.84           N  
ATOM   4726  CA  PHE B 226       9.677   5.198  34.583  1.00 16.84           C  
ATOM   4727  C   PHE B 226       9.488   3.814  35.197  1.00 17.80           C  
ATOM   4728  O   PHE B 226       9.457   2.793  34.492  1.00 17.68           O  
ATOM   4729  CB  PHE B 226      11.113   5.671  34.683  1.00 15.47           C  
ATOM   4730  CG  PHE B 226      11.417   6.971  33.912  1.00 14.72           C  
ATOM   4731  CD1 PHE B 226      10.469   7.550  33.074  1.00 14.08           C  
ATOM   4732  CD2 PHE B 226      12.669   7.543  34.001  1.00 14.94           C  
ATOM   4733  CE1 PHE B 226      10.767   8.727  32.373  1.00 14.22           C  
ATOM   4734  CE2 PHE B 226      12.974   8.746  33.310  1.00 14.57           C  
ATOM   4735  CZ  PHE B 226      12.038   9.314  32.513  1.00 15.66           C  
ATOM   4736  N   ARG B 227       9.280   3.782  36.504  1.00 18.50           N  
ATOM   4737  CA  ARG B 227       8.966   2.505  37.147  1.00 19.55           C  
ATOM   4738  C   ARG B 227       7.659   1.906  36.628  1.00 19.58           C  
ATOM   4739  O   ARG B 227       7.586   0.686  36.427  1.00 19.32           O  
ATOM   4740  CB  ARG B 227       8.950   2.655  38.653  1.00 19.76           C  
ATOM   4741  CG  ARG B 227      10.335   2.950  39.208  1.00 21.67           C  
ATOM   4742  CD  ARG B 227      10.378   2.841  40.696  1.00 23.50           C  
ATOM   4743  NE  ARG B 227       9.631   3.902  41.348  1.00 26.73           N  
ATOM   4744  CZ  ARG B 227      10.169   4.921  42.012  1.00 27.06           C  
ATOM   4745  NH1 ARG B 227      11.484   5.039  42.176  1.00 28.04           N1+
ATOM   4746  NH2 ARG B 227       9.366   5.804  42.557  1.00 25.65           N  
ATOM   4747  N   ALA B 228       6.642   2.735  36.416  1.00 19.48           N  
ATOM   4748  CA  ALA B 228       5.393   2.287  35.801  1.00 19.79           C  
ATOM   4749  C   ALA B 228       5.640   1.714  34.401  1.00 19.75           C  
ATOM   4750  O   ALA B 228       5.038   0.731  34.016  1.00 19.07           O  
ATOM   4751  CB  ALA B 228       4.376   3.452  35.711  1.00 19.43           C  
ATOM   4752  N   ILE B 229       6.519   2.354  33.646  1.00 19.23           N  
ATOM   4753  CA  ILE B 229       6.770   1.955  32.266  1.00 20.11           C  
ATOM   4754  C   ILE B 229       7.486   0.600  32.205  1.00 20.39           C  
ATOM   4755  O   ILE B 229       7.171  -0.230  31.324  1.00 20.74           O  
ATOM   4756  CB  ILE B 229       7.543   3.048  31.476  1.00 19.59           C  
ATOM   4757  CG1 ILE B 229       6.710   4.331  31.316  1.00 20.05           C  
ATOM   4758  CG2 ILE B 229       7.896   2.557  30.098  1.00 19.13           C  
ATOM   4759  CD1 ILE B 229       5.229   4.148  31.344  1.00 22.58           C  
ATOM   4760  N   LYS B 230       8.427   0.381  33.113  1.00 21.33           N  
ATOM   4761  CA  LYS B 230       9.060  -0.955  33.237  1.00 22.96           C  
ATOM   4762  C   LYS B 230       8.044  -2.036  33.528  1.00 23.71           C  
ATOM   4763  O   LYS B 230       8.125  -3.128  32.947  1.00 24.40           O  
ATOM   4764  CB  LYS B 230      10.144  -0.978  34.309  1.00 23.05           C  
ATOM   4765  CG  LYS B 230      11.423  -0.324  33.888  1.00 24.76           C  
ATOM   4766  CD  LYS B 230      12.584  -0.638  34.821  1.00 25.19           C  
ATOM   4767  CE  LYS B 230      12.359  -0.051  36.202  1.00 26.65           C  
ATOM   4768  NZ  LYS B 230      13.602  -0.117  37.048  1.00 24.61           N1+
ATOM   4769  N   ARG B 231       7.112  -1.767  34.431  1.00 23.88           N  
ATOM   4770  CA  ARG B 231       6.094  -2.761  34.794  1.00 24.95           C  
ATOM   4771  C   ARG B 231       5.176  -3.114  33.636  1.00 25.11           C  
ATOM   4772  O   ARG B 231       4.742  -4.270  33.520  1.00 24.70           O  
ATOM   4773  CB  ARG B 231       5.259  -2.287  36.002  1.00 25.20           C  
ATOM   4774  CG  ARG B 231       6.040  -2.238  37.306  1.00 26.74           C  
ATOM   4775  CD  ARG B 231       5.283  -1.500  38.408  1.00 27.23           C  
ATOM   4776  NE  ARG B 231       3.959  -2.042  38.626  1.00 28.47           N  
ATOM   4777  CZ  ARG B 231       3.025  -1.488  39.398  1.00 30.68           C  
ATOM   4778  NH1 ARG B 231       3.247  -0.337  40.034  1.00 30.16           N1+
ATOM   4779  NH2 ARG B 231       1.845  -2.085  39.520  1.00 29.70           N  
ATOM   4780  N   LEU B 232       4.855  -2.111  32.808  1.00 24.50           N  
ATOM   4781  CA  LEU B 232       4.020  -2.286  31.626  1.00 24.80           C  
ATOM   4782  C   LEU B 232       4.732  -3.174  30.625  1.00 24.61           C  
ATOM   4783  O   LEU B 232       4.138  -4.096  30.060  1.00 25.15           O  
ATOM   4784  CB  LEU B 232       3.708  -0.935  30.973  1.00 23.93           C  
ATOM   4785  CG  LEU B 232       2.713  -0.015  31.678  1.00 24.73           C  
ATOM   4786  CD1 LEU B 232       2.859   1.453  31.167  1.00 25.87           C  
ATOM   4787  CD2 LEU B 232       1.280  -0.505  31.517  1.00 25.55           C  
ATOM   4788  N   VAL B 233       6.016  -2.884  30.414  1.00 25.06           N  
ATOM   4789  CA  VAL B 233       6.872  -3.683  29.530  1.00 25.73           C  
ATOM   4790  C   VAL B 233       6.972  -5.133  30.085  1.00 26.67           C  
ATOM   4791  O   VAL B 233       6.872  -6.112  29.323  1.00 26.65           O  
ATOM   4792  CB  VAL B 233       8.280  -3.034  29.354  1.00 25.07           C  
ATOM   4793  CG1 VAL B 233       9.273  -3.993  28.748  1.00 25.32           C  
ATOM   4794  CG2 VAL B 233       8.208  -1.716  28.513  1.00 24.43           C  
ATOM   4795  N   ASP B 234       7.110  -5.274  31.401  1.00 27.49           N  
ATOM   4796  CA  ASP B 234       7.137  -6.615  32.019  1.00 28.12           C  
ATOM   4797  C   ASP B 234       5.877  -7.424  31.723  1.00 28.92           C  
ATOM   4798  O   ASP B 234       5.968  -8.622  31.436  1.00 29.86           O  
ATOM   4799  CB  ASP B 234       7.282  -6.510  33.535  1.00 28.52           C  
ATOM   4800  CG  ASP B 234       8.665  -6.120  33.961  1.00 28.31           C  
ATOM   4801  OD1 ASP B 234       9.548  -6.058  33.081  1.00 29.07           O  
ATOM   4802  OD2 ASP B 234       8.854  -5.861  35.172  1.00 29.94           O1-
ATOM   4803  N   LYS B 235       4.721  -6.771  31.823  1.00 29.17           N  
ATOM   4804  CA  LYS B 235       3.413  -7.415  31.685  1.00 29.43           C  
ATOM   4805  C   LYS B 235       3.092  -7.674  30.214  1.00 29.55           C  
ATOM   4806  O   LYS B 235       2.610  -8.758  29.876  1.00 28.54           O  
ATOM   4807  CB  LYS B 235       2.309  -6.564  32.336  1.00 29.82           C  
ATOM   4808  CG  LYS B 235       0.894  -7.111  32.178  1.00 29.81           C  
ATOM   4809  CD  LYS B 235      -0.052  -6.457  33.149  1.00 30.66           C  
ATOM   4810  CE  LYS B 235      -1.466  -6.977  33.007  1.00 31.69           C  
ATOM   4811  NZ  LYS B 235      -2.263  -6.628  34.227  1.00 33.07           N1+
ATOM   4812  N   HIS B 236       3.387  -6.689  29.348  1.00 28.84           N  
ATOM   4813  CA  HIS B 236       3.025  -6.748  27.917  1.00 28.88           C  
ATOM   4814  C   HIS B 236       4.222  -7.119  27.036  1.00 28.77           C  
ATOM   4815  O   HIS B 236       5.018  -6.305  26.635  1.00 27.37           O  
ATOM   4816  CB  HIS B 236       2.341  -5.450  27.482  1.00 28.53           C  
ATOM   4817  CG  HIS B 236       1.069  -5.190  28.223  1.00 27.66           C  
ATOM   4818  CD2 HIS B 236       0.818  -4.462  29.337  1.00 27.62           C  
ATOM   4819  ND1 HIS B 236      -0.125  -5.787  27.878  1.00 30.11           N  
ATOM   4820  CE1 HIS B 236      -1.066  -5.404  28.724  1.00 29.33           C  
ATOM   4821  NE2 HIS B 236      -0.517  -4.614  29.629  1.00 27.27           N  
ATOM   4822  N   GLU B 237       4.304  -8.404  26.718  1.00 29.50           N  
ATOM   4823  CA  GLU B 237       5.457  -8.974  26.037  1.00 30.10           C  
ATOM   4824  C   GLU B 237       5.577  -8.530  24.562  1.00 29.09           C  
ATOM   4825  O   GLU B 237       6.668  -8.522  23.992  1.00 29.11           O  
ATOM   4826  CB  GLU B 237       5.411 -10.510  26.184  1.00 31.42           C  
ATOM   4827  CG  GLU B 237       4.014 -11.075  26.569  1.00 33.84           C  
ATOM   4828  CD  GLU B 237       4.035 -12.571  26.898  1.00 35.47           C  
ATOM   4829  OE1 GLU B 237       4.048 -13.402  25.952  1.00 42.07           O  
ATOM   4830  OE2 GLU B 237       4.004 -12.900  28.113  1.00 41.78           O1-
ATOM   4831  N   ASP B 238       4.464  -8.098  23.978  1.00 27.39           N  
ATOM   4832  CA  ASP B 238       4.421  -7.686  22.586  1.00 26.78           C  
ATOM   4833  C   ASP B 238       4.523  -6.152  22.379  1.00 25.15           C  
ATOM   4834  O   ASP B 238       4.127  -5.666  21.326  1.00 24.82           O  
ATOM   4835  CB  ASP B 238       3.136  -8.194  21.940  1.00 27.23           C  
ATOM   4836  CG  ASP B 238       1.897  -7.432  22.391  1.00 30.06           C  
ATOM   4837  OD1 ASP B 238       1.805  -7.030  23.562  1.00 33.42           O  
ATOM   4838  OD2 ASP B 238       0.998  -7.221  21.559  1.00 35.55           O1-
ATOM   4839  N   VAL B 239       5.022  -5.442  23.391  1.00 23.56           N  
ATOM   4840  CA  VAL B 239       5.209  -3.973  23.387  1.00 22.48           C  
ATOM   4841  C   VAL B 239       6.687  -3.661  23.333  1.00 21.33           C  
ATOM   4842  O   VAL B 239       7.476  -4.328  24.007  1.00 21.43           O  
ATOM   4843  CB  VAL B 239       4.692  -3.346  24.717  1.00 22.10           C  
ATOM   4844  CG1 VAL B 239       5.120  -1.852  24.882  1.00 21.59           C  
ATOM   4845  CG2 VAL B 239       3.176  -3.513  24.820  1.00 23.88           C  
ATOM   4846  N   GLN B 240       7.068  -2.623  22.575  1.00 19.80           N  
ATOM   4847  CA  GLN B 240       8.404  -2.057  22.683  1.00 19.16           C  
ATOM   4848  C   GLN B 240       8.196  -0.579  22.933  1.00 17.79           C  
ATOM   4849  O   GLN B 240       7.281  -0.020  22.374  1.00 16.60           O  
ATOM   4850  CB  GLN B 240       9.249  -2.280  21.425  1.00 19.67           C  
ATOM   4851  CG  GLN B 240       9.538  -3.750  21.136  1.00 20.95           C  
ATOM   4852  CD  GLN B 240      10.495  -3.974  19.966  1.00 21.38           C  
ATOM   4853  NE2 GLN B 240      10.281  -5.058  19.233  1.00 24.61           N  
ATOM   4854  OE1 GLN B 240      11.420  -3.197  19.737  1.00 25.34           O  
ATOM   4855  N   VAL B 241       9.016  -0.019  23.801  1.00 16.52           N  
ATOM   4856  CA  VAL B 241       8.958   1.419  24.148  1.00 16.35           C  
ATOM   4857  C   VAL B 241      10.147   2.116  23.511  1.00 16.08           C  
ATOM   4858  O   VAL B 241      11.293   1.636  23.608  1.00 17.44           O  
ATOM   4859  CB  VAL B 241       8.944   1.617  25.714  1.00 16.44           C  
ATOM   4860  CG1 VAL B 241       8.923   3.087  26.061  1.00 16.31           C  
ATOM   4861  CG2 VAL B 241       7.748   0.928  26.328  1.00 16.88           C  
ATOM   4862  N   VAL B 242       9.904   3.252  22.852  1.00 15.33           N  
ATOM   4863  CA  VAL B 242      10.981   4.027  22.280  1.00 15.11           C  
ATOM   4864  C   VAL B 242      10.895   5.391  23.012  1.00 14.41           C  
ATOM   4865  O   VAL B 242       9.805   5.930  23.165  1.00 14.25           O  
ATOM   4866  CB  VAL B 242      10.837   4.216  20.750  1.00 15.45           C  
ATOM   4867  CG1 VAL B 242      11.873   5.281  20.257  1.00 15.98           C  
ATOM   4868  CG2 VAL B 242      10.886   2.902  19.982  1.00 17.56           C  
ATOM   4869  N   TYR B 243      12.039   5.835  23.534  1.00 13.89           N  
ATOM   4870  CA  TYR B 243      12.153   7.081  24.352  1.00 14.17           C  
ATOM   4871  C   TYR B 243      13.283   7.903  23.748  1.00 13.80           C  
ATOM   4872  O   TYR B 243      14.441   7.608  24.027  1.00 14.29           O  
ATOM   4873  CB  TYR B 243      12.425   6.705  25.838  1.00 14.75           C  
ATOM   4874  CG  TYR B 243      12.525   7.840  26.837  1.00 14.73           C  
ATOM   4875  CD1 TYR B 243      12.260   9.162  26.465  1.00 15.55           C  
ATOM   4876  CD2 TYR B 243      12.880   7.601  28.166  1.00 16.40           C  
ATOM   4877  CE1 TYR B 243      12.344  10.225  27.400  1.00 14.79           C  
ATOM   4878  CE2 TYR B 243      12.980   8.639  29.087  1.00 16.39           C  
ATOM   4879  CZ  TYR B 243      12.699   9.953  28.710  1.00 15.85           C  
ATOM   4880  OH  TYR B 243      12.827  10.943  29.654  1.00 16.09           O  
ATOM   4881  N   PRO B 244      12.948   8.906  22.883  1.00 14.02           N  
ATOM   4882  CA  PRO B 244      13.956   9.890  22.444  1.00 13.67           C  
ATOM   4883  C   PRO B 244      14.202  10.842  23.629  1.00 13.93           C  
ATOM   4884  O   PRO B 244      13.359  11.682  23.953  1.00 13.13           O  
ATOM   4885  CB  PRO B 244      13.309  10.558  21.211  1.00 14.21           C  
ATOM   4886  CG  PRO B 244      12.070   9.675  20.876  1.00 14.59           C  
ATOM   4887  CD  PRO B 244      11.655   9.149  22.233  1.00 12.57           C  
ATOM   4888  N   VAL B 245      15.328  10.647  24.310  1.00 12.06           N  
ATOM   4889  CA  VAL B 245      15.548  11.272  25.613  1.00 13.09           C  
ATOM   4890  C   VAL B 245      16.028  12.717  25.428  1.00 12.78           C  
ATOM   4891  O   VAL B 245      17.008  12.995  24.733  1.00 13.12           O  
ATOM   4892  CB  VAL B 245      16.524  10.493  26.521  1.00 13.45           C  
ATOM   4893  CG1 VAL B 245      16.529  11.110  27.903  1.00 13.83           C  
ATOM   4894  CG2 VAL B 245      16.122   9.017  26.616  1.00 13.34           C  
ATOM   4895  N   HIS B 246      15.309  13.627  26.061  1.00 12.99           N  
ATOM   4896  CA  HIS B 246      15.667  15.074  26.058  1.00 13.37           C  
ATOM   4897  C   HIS B 246      17.125  15.257  26.517  1.00 13.47           C  
ATOM   4898  O   HIS B 246      17.624  14.447  27.309  1.00 15.63           O  
ATOM   4899  CB  HIS B 246      14.698  15.773  26.998  1.00 12.79           C  
ATOM   4900  CG  HIS B 246      14.788  17.266  27.001  1.00 11.13           C  
ATOM   4901  CD2 HIS B 246      13.899  18.207  26.604  1.00 11.58           C  
ATOM   4902  ND1 HIS B 246      15.858  17.945  27.536  1.00  9.37           N  
ATOM   4903  CE1 HIS B 246      15.652  19.244  27.423  1.00 10.83           C  
ATOM   4904  NE2 HIS B 246      14.470  19.431  26.860  1.00 10.50           N  
ATOM   4905  N   MET B 247      17.810  16.303  26.029  1.00 14.06           N  
ATOM   4906  CA  MET B 247      19.252  16.503  26.297  1.00 14.35           C  
ATOM   4907  C   MET B 247      19.597  17.002  27.738  1.00 12.83           C  
ATOM   4908  O   MET B 247      20.775  17.050  28.136  1.00 13.95           O  
ATOM   4909  CB  MET B 247      19.836  17.429  25.235  1.00 14.16           C  
ATOM   4910  CG  MET B 247      19.804  16.826  23.847  1.00 18.33           C  
ATOM   4911  SD  MET B 247      20.996  17.565  22.746  1.00 21.90           S  
ATOM   4912  CE  MET B 247      22.532  17.536  23.707  1.00 22.43           C  
ATOM   4913  N   ASN B 248      18.594  17.386  28.516  1.00 12.57           N  
ATOM   4914  CA  ASN B 248      18.803  17.804  29.885  1.00 12.40           C  
ATOM   4915  C   ASN B 248      19.529  16.677  30.652  1.00 11.30           C  
ATOM   4916  O   ASN B 248      18.987  15.597  30.753  1.00 11.89           O  
ATOM   4917  CB  ASN B 248      17.464  18.150  30.560  1.00 12.76           C  
ATOM   4918  CG  ASN B 248      17.635  18.677  31.968  1.00 12.49           C  
ATOM   4919  ND2 ASN B 248      16.532  19.048  32.586  1.00 11.08           N  
ATOM   4920  OD1 ASN B 248      18.736  18.698  32.509  1.00 12.27           O  
ATOM   4921  N   PRO B 249      20.761  16.918  31.130  1.00 12.39           N  
ATOM   4922  CA  PRO B 249      21.534  15.882  31.884  1.00 13.30           C  
ATOM   4923  C   PRO B 249      20.741  15.289  33.055  1.00 14.06           C  
ATOM   4924  O   PRO B 249      20.859  14.104  33.356  1.00 14.70           O  
ATOM   4925  CB  PRO B 249      22.742  16.653  32.397  1.00 13.96           C  
ATOM   4926  CG  PRO B 249      22.900  17.838  31.472  1.00 14.43           C  
ATOM   4927  CD  PRO B 249      21.527  18.190  31.009  1.00 11.80           C  
ATOM   4928  N   VAL B 250      19.888  16.106  33.677  1.00 13.52           N  
ATOM   4929  CA  VAL B 250      19.071  15.631  34.785  1.00 14.04           C  
ATOM   4930  C   VAL B 250      18.101  14.512  34.317  1.00 14.00           C  
ATOM   4931  O   VAL B 250      17.933  13.514  35.009  1.00 14.94           O  
ATOM   4932  CB  VAL B 250      18.280  16.786  35.435  1.00 13.39           C  
ATOM   4933  CG1 VAL B 250      17.295  16.228  36.472  1.00 16.01           C  
ATOM   4934  CG2 VAL B 250      19.251  17.809  36.061  1.00 14.47           C  
ATOM   4935  N   VAL B 251      17.461  14.705  33.165  1.00 13.32           N  
ATOM   4936  CA  VAL B 251      16.525  13.719  32.595  1.00 13.19           C  
ATOM   4937  C   VAL B 251      17.280  12.426  32.267  1.00 13.82           C  
ATOM   4938  O   VAL B 251      16.824  11.293  32.535  1.00 13.56           O
[truncated: 77,599 more chars]
