# Supplementary material for: Structural Descriptors for Subunit Interface Regions in Homodimers: Effect of Lipid Membrane and Secondary Structure Type
Source: J Chem Inf Model. 2025 Mar 27;65(7):3117–26. doi: 10.1021/acs.jcim.4c01233 (PMC12004529; doi:10.1021/acs.jcim.4c01233)
Supplement: Supplementary file 3 — ci4c01233_si_003.tar [file ci4c01233_si_003.tar › database/alpha/2b0j_cytop.pdb]

ATOM   2611  N   MET A   1     -26.603 -34.479  25.868  1.00 41.42           N  
ATOM   2612  CA  MET A   1     -26.202 -33.250  26.620  1.00 41.39           C  
ATOM   2613  C   MET A   1     -27.024 -32.048  26.200  1.00 37.74           C  
ATOM   2614  O   MET A   1     -27.558 -32.002  25.089  1.00 36.78           O  
ATOM   2615  CB  MET A   1     -24.698 -32.974  26.510  1.00 41.16           C  
ATOM   2616  CG  MET A   1     -24.244 -32.191  25.318  1.00 41.90           C  
ATOM   2617  SD  MET A   1     -22.630 -31.399  25.602  1.00 45.94           S  
ATOM   2618  CE  MET A   1     -21.528 -32.804  25.572  1.00 44.85           C  
ATOM   2619  N   LYS A   2     -27.124 -31.083  27.111  1.00 36.00           N  
ATOM   2620  CA  LYS A   2     -27.907 -29.873  26.915  1.00 32.80           C  
ATOM   2621  C   LYS A   2     -26.939 -28.707  26.935  1.00 30.73           C  
ATOM   2622  O   LYS A   2     -26.087 -28.650  27.803  1.00 29.99           O  
ATOM   2623  CB  LYS A   2     -28.879 -29.691  28.077  1.00 33.86           C  
ATOM   2624  CG  LYS A   2     -29.703 -28.431  27.989  1.00 32.38           C  
ATOM   2625  CD  LYS A   2     -30.505 -28.176  29.263  1.00 35.07           C  
ATOM   2626  CE  LYS A   2     -31.198 -26.845  29.173  1.00 32.82           C  
ATOM   2627  NZ  LYS A   2     -32.045 -26.613  30.375  1.00 32.16           N1+
ATOM   2628  N   ILE A   3     -27.072 -27.804  25.966  1.00 29.21           N  
ATOM   2629  CA  ILE A   3     -26.259 -26.582  25.929  1.00 27.39           C  
ATOM   2630  C   ILE A   3     -27.187 -25.383  26.017  1.00 27.27           C  
ATOM   2631  O   ILE A   3     -28.189 -25.305  25.274  1.00 26.86           O  
ATOM   2632  CB  ILE A   3     -25.404 -26.531  24.631  1.00 27.96           C  
ATOM   2633  CG1 ILE A   3     -24.423 -27.724  24.612  1.00 28.55           C  
ATOM   2634  CG2 ILE A   3     -24.654 -25.156  24.520  1.00 27.19           C  
ATOM   2635  CD1 ILE A   3     -23.591 -27.816  23.366  1.00 31.41           C  
ATOM   2636  N   ALA A   4     -26.841 -24.451  26.913  1.00 25.23           N  
ATOM   2637  CA  ALA A   4     -27.617 -23.262  27.120  1.00 24.72           C  
ATOM   2638  C   ALA A   4     -26.865 -22.149  26.465  1.00 23.48           C  
ATOM   2639  O   ALA A   4     -25.669 -22.012  26.680  1.00 24.05           O  
ATOM   2640  CB  ALA A   4     -27.750 -23.000  28.601  1.00 24.53           C  
ATOM   2641  N   ILE A   5     -27.560 -21.385  25.632  1.00 23.69           N  
ATOM   2642  CA  ILE A   5     -26.988 -20.237  24.966  1.00 22.70           C  
ATOM   2643  C   ILE A   5     -27.718 -19.036  25.484  1.00 23.37           C  
ATOM   2644  O   ILE A   5     -28.958 -18.904  25.349  1.00 21.89           O  
ATOM   2645  CB  ILE A   5     -27.085 -20.366  23.445  1.00 24.15           C  
ATOM   2646  CG1 ILE A   5     -26.183 -21.521  22.982  1.00 24.89           C  
ATOM   2647  CG2 ILE A   5     -26.761 -18.989  22.762  1.00 24.44           C  
ATOM   2648  CD1 ILE A   5     -26.247 -21.787  21.475  1.00 27.37           C  
ATOM   2649  N   LEU A   6     -26.947 -18.157  26.105  1.00 22.08           N  
ATOM   2650  CA  LEU A   6     -27.544 -17.000  26.715  1.00 23.26           C  
ATOM   2651  C   LEU A   6     -27.258 -15.790  25.869  1.00 22.80           C  
ATOM   2652  O   LEU A   6     -26.139 -15.281  25.852  1.00 23.39           O  
ATOM   2653  CB  LEU A   6     -27.005 -16.830  28.109  1.00 22.67           C  
ATOM   2654  CG  LEU A   6     -27.664 -17.615  29.247  1.00 29.16           C  
ATOM   2655  CD1 LEU A   6     -28.525 -18.829  28.903  1.00 26.49           C  
ATOM   2656  CD2 LEU A   6     -26.599 -17.911  30.242  1.00 30.18           C  
ATOM   2657  N   GLY A   7     -28.269 -15.347  25.133  1.00 22.63           N  
ATOM   2658  CA  GLY A   7     -28.084 -14.255  24.202  1.00 22.66           C  
ATOM   2659  C   GLY A   7     -28.232 -14.711  22.769  1.00 23.77           C  
ATOM   2660  O   GLY A   7     -27.509 -15.585  22.297  1.00 24.25           O  
ATOM   2661  N   ALA A   8     -29.167 -14.074  22.065  1.00 24.93           N  
ATOM   2662  CA  ALA A   8     -29.494 -14.491  20.696  1.00 25.27           C  
ATOM   2663  C   ALA A   8     -28.765 -13.653  19.639  1.00 26.11           C  
ATOM   2664  O   ALA A   8     -28.728 -14.022  18.462  1.00 26.79           O  
ATOM   2665  CB  ALA A   8     -30.993 -14.381  20.506  1.00 26.25           C  
ATOM   2666  N   GLY A   9     -28.232 -12.507  20.047  1.00 24.94           N  
ATOM   2667  CA  GLY A   9     -27.528 -11.609  19.126  1.00 24.96           C  
ATOM   2668  C   GLY A   9     -28.464 -10.810  18.209  1.00 26.32           C  
ATOM   2669  O   GLY A   9     -29.705 -10.906  18.272  1.00 26.03           O  
ATOM   2670  N   CYS A  10     -27.864  -9.997  17.349  1.00 26.72           N  
ATOM   2671  CA  CYS A  10     -28.607  -9.155  16.421  1.00 29.32           C  
ATOM   2672  C   CYS A  10     -27.735  -8.956  15.204  1.00 29.29           C  
ATOM   2673  O   CYS A  10     -26.526  -8.775  15.327  1.00 29.59           O  
ATOM   2674  CB  CYS A  10     -28.908  -7.774  17.036  1.00 30.25           C  
ATOM   2675  SG  CYS A  10     -29.767  -6.628  15.927  1.00 32.50           S  
ATOM   2676  N   TYR A  11     -28.341  -8.996  14.034  1.00 31.08           N  
ATOM   2677  CA  TYR A  11     -27.596  -8.933  12.801  1.00 31.03           C  
ATOM   2678  C   TYR A  11     -27.194  -7.517  12.388  1.00 32.32           C  
ATOM   2679  O   TYR A  11     -26.369  -7.349  11.504  1.00 31.86           O  
ATOM   2680  CB  TYR A  11     -28.402  -9.572  11.653  1.00 32.10           C  
ATOM   2681  CG  TYR A  11     -27.495  -9.914  10.507  1.00 32.00           C  
ATOM   2682  CD1 TYR A  11     -26.578 -10.945  10.622  1.00 31.12           C  
ATOM   2683  CD2 TYR A  11     -27.546  -9.197   9.306  1.00 33.56           C  
ATOM   2684  CE1 TYR A  11     -25.715 -11.253   9.589  1.00 31.60           C  
ATOM   2685  CE2 TYR A  11     -26.703  -9.501   8.254  1.00 33.51           C  
ATOM   2686  CZ  TYR A  11     -25.782 -10.525   8.393  1.00 33.05           C  
ATOM   2687  OH  TYR A  11     -24.915 -10.819   7.358  1.00 33.66           O  
ATOM   2688  N   ARG A  12     -27.752  -6.502  13.044  1.00 33.51           N  
ATOM   2689  CA  ARG A  12     -27.618  -5.087  12.600  1.00 36.47           C  
ATOM   2690  C   ARG A  12     -26.156  -4.696  12.314  1.00 35.27           C  
ATOM   2691  O   ARG A  12     -25.820  -4.164  11.248  1.00 34.91           O  
ATOM   2692  CB  ARG A  12     -28.152  -4.202  13.729  1.00 36.57           C  
ATOM   2693  CG  ARG A  12     -28.792  -2.875  13.382  1.00 41.35           C  
ATOM   2694  CD  ARG A  12     -29.283  -2.270  14.742  1.00 42.08           C  
ATOM   2695  NE  ARG A  12     -30.015  -3.264  15.563  1.00 48.17           N  
ATOM   2696  CZ  ARG A  12     -31.242  -3.083  16.064  1.00 50.18           C  
ATOM   2697  NH1 ARG A  12     -31.865  -1.928  15.876  1.00 49.97           N1+
ATOM   2698  NH2 ARG A  12     -31.840  -4.043  16.781  1.00 47.81           N  
ATOM   2699  N   THR A  13     -25.288  -4.951  13.282  1.00 33.03           N  
ATOM   2700  CA  THR A  13     -23.886  -4.548  13.173  1.00 33.31           C  
ATOM   2701  C   THR A  13     -23.078  -5.403  12.191  1.00 32.71           C  
ATOM   2702  O   THR A  13     -22.097  -4.905  11.622  1.00 33.75           O  
ATOM   2703  CB  THR A  13     -23.191  -4.557  14.518  1.00 32.22           C  
ATOM   2704  CG2 THR A  13     -23.907  -3.601  15.478  1.00 34.04           C  
ATOM   2705  OG1 THR A  13     -23.227  -5.884  15.057  1.00 33.08           O  
ATOM   2706  N   HIS A  14     -23.489  -6.663  11.975  1.00 30.81           N  
ATOM   2707  CA  HIS A  14     -22.816  -7.511  10.989  1.00 29.96           C  
ATOM   2708  C   HIS A  14     -23.018  -6.916   9.614  1.00 31.43           C  
ATOM   2709  O   HIS A  14     -22.055  -6.728   8.842  1.00 32.63           O  
ATOM   2710  CB  HIS A  14     -23.353  -8.943  10.951  1.00 29.37           C  
ATOM   2711  CG  HIS A  14     -23.153  -9.714  12.218  1.00 27.81           C  
ATOM   2712  CD2 HIS A  14     -23.095 -11.048  12.455  1.00 26.13           C  
ATOM   2713  ND1 HIS A  14     -23.071  -9.105  13.445  1.00 30.26           N  
ATOM   2714  CE1 HIS A  14     -22.944 -10.020  14.394  1.00 24.98           C  
ATOM   2715  NE2 HIS A  14     -22.942 -11.212  13.821  1.00 26.47           N  
ATOM   2716  N   ALA A  15     -24.281  -6.614   9.312  1.00 30.46           N  
ATOM   2717  CA  ALA A  15     -24.606  -5.945   8.061  1.00 31.43           C  
ATOM   2718  C   ALA A  15     -23.882  -4.613   7.985  1.00 32.05           C  
ATOM   2719  O   ALA A  15     -23.372  -4.254   6.910  1.00 32.89           O  
ATOM   2720  CB  ALA A  15     -26.114  -5.746   7.952  1.00 31.39           C  
ATOM   2721  N   ALA A  16     -23.832  -3.854   9.084  1.00 31.23           N  
ATOM   2722  CA  ALA A  16     -23.192  -2.520   9.029  1.00 32.31           C  
ATOM   2723  C   ALA A  16     -21.700  -2.578   8.667  1.00 32.68           C  
ATOM   2724  O   ALA A  16     -21.209  -1.721   7.918  1.00 33.38           O  
ATOM   2725  CB  ALA A  16     -23.373  -1.738  10.323  1.00 31.88           C  
ATOM   2726  N   ALA A  17     -20.999  -3.593   9.174  1.00 31.65           N  
ATOM   2727  CA  ALA A  17     -19.586  -3.817   8.849  1.00 32.08           C  
ATOM   2728  C   ALA A  17     -19.366  -3.843   7.332  1.00 33.30           C  
ATOM   2729  O   ALA A  17     -18.306  -3.418   6.824  1.00 33.82           O  
ATOM   2730  CB  ALA A  17     -19.097  -5.098   9.474  1.00 30.86           C  
ATOM   2731  N   GLY A  18     -20.363  -4.380   6.631  1.00 34.89           N  
ATOM   2732  CA  GLY A  18     -20.395  -4.404   5.158  1.00 35.72           C  
ATOM   2733  C   GLY A  18     -19.448  -5.395   4.492  1.00 36.29           C  
ATOM   2734  O   GLY A  18     -19.313  -5.412   3.256  1.00 37.84           O  
ATOM   2735  N   ILE A  19     -18.796  -6.236   5.288  1.00 34.39           N  
ATOM   2736  CA  ILE A  19     -17.827  -7.163   4.742  1.00 34.83           C  
ATOM   2737  C   ILE A  19     -18.098  -8.604   5.141  1.00 34.78           C  
ATOM   2738  O   ILE A  19     -17.313  -9.488   4.800  1.00 35.49           O  
ATOM   2739  CB  ILE A  19     -16.367  -6.769   5.120  1.00 34.42           C  
ATOM   2740  CG1 ILE A  19     -16.179  -6.748   6.639  1.00 32.46           C  
ATOM   2741  CG2 ILE A  19     -15.973  -5.433   4.459  1.00 34.59           C  
ATOM   2742  CD1 ILE A  19     -14.733  -6.994   7.083  1.00 32.68           C  
ATOM   2743  N   THR A  20     -19.174  -8.842   5.903  1.00 33.83           N  
ATOM   2744  CA  THR A  20     -19.484 -10.197   6.390  1.00 33.20           C  
ATOM   2745  C   THR A  20     -20.451 -10.924   5.441  1.00 34.37           C  
ATOM   2746  O   THR A  20     -21.063 -10.315   4.521  1.00 35.48           O  
ATOM   2747  CB  THR A  20     -20.075 -10.208   7.857  1.00 31.28           C  
ATOM   2748  CG2 THR A  20     -19.386  -9.210   8.777  1.00 33.45           C  
ATOM   2749  OG1 THR A  20     -21.494  -9.973   7.826  1.00 32.55           O  
ATOM   2750  N   ASN A  21     -20.552 -12.239   5.606  1.00 33.57           N  
ATOM   2751  CA  ASN A  21     -21.479 -13.030   4.814  1.00 35.37           C  
ATOM   2752  C   ASN A  21     -21.899 -14.252   5.600  1.00 34.76           C  
ATOM   2753  O   ASN A  21     -21.565 -14.363   6.791  1.00 32.62           O  
ATOM   2754  CB  ASN A  21     -20.896 -13.393   3.413  1.00 36.84           C  
ATOM   2755  CG  ASN A  21     -19.636 -14.269   3.496  1.00 38.93           C  
ATOM   2756  ND2 ASN A  21     -18.647 -13.963   2.665  1.00 38.49           N  
ATOM   2757  OD1 ASN A  21     -19.570 -15.217   4.282  1.00 38.62           O  
ATOM   2758  N   PHE A  22     -22.649 -15.151   4.965  1.00 35.51           N  
ATOM   2759  CA  PHE A  22     -23.191 -16.321   5.679  1.00 34.07           C  
ATOM   2760  C   PHE A  22     -22.503 -17.595   5.195  1.00 35.45           C  
ATOM   2761  O   PHE A  22     -23.110 -18.672   5.229  1.00 35.71           O  
ATOM   2762  CB  PHE A  22     -24.704 -16.469   5.463  1.00 33.54           C  
ATOM   2763  CG  PHE A  22     -25.534 -15.394   6.104  1.00 31.62           C  
ATOM   2764  CD1 PHE A  22     -25.781 -14.198   5.445  1.00 34.58           C  
ATOM   2765  CD2 PHE A  22     -26.086 -15.588   7.362  1.00 29.97           C  
ATOM   2766  CE1 PHE A  22     -26.540 -13.197   6.031  1.00 35.55           C  
ATOM   2767  CE2 PHE A  22     -26.885 -14.613   7.951  1.00 31.57           C  
ATOM   2768  CZ  PHE A  22     -27.097 -13.398   7.288  1.00 33.02           C  
ATOM   2769  N   MET A  23     -21.240 -17.483   4.779  1.00 34.82           N  
ATOM   2770  CA  MET A  23     -20.536 -18.639   4.181  1.00 37.31           C  
ATOM   2771  C   MET A  23     -20.519 -19.903   5.062  1.00 37.15           C  
ATOM   2772  O   MET A  23     -20.906 -20.975   4.619  1.00 38.26           O  
ATOM   2773  CB  MET A  23     -19.125 -18.240   3.782  1.00 38.42           C  
ATOM   2774  CG  MET A  23     -18.397 -19.255   3.005  1.00 40.50           C  
ATOM   2775  SD  MET A  23     -19.051 -19.332   1.306  1.00 46.44           S  
ATOM   2776  CE  MET A  23     -17.497 -19.553   0.457  1.00 49.98           C  
ATOM   2777  N   ARG A  24     -20.086 -19.774   6.319  1.00 34.63           N  
ATOM   2778  CA  ARG A  24     -20.082 -20.922   7.235  1.00 34.48           C  
ATOM   2779  C   ARG A  24     -21.477 -21.437   7.476  1.00 33.49           C  
ATOM   2780  O   ARG A  24     -21.675 -22.631   7.620  1.00 34.39           O  
ATOM   2781  CB  ARG A  24     -19.562 -20.516   8.621  1.00 32.70           C  
ATOM   2782  CG  ARG A  24     -18.700 -21.528   9.316  1.00 37.67           C  
ATOM   2783  CD  ARG A  24     -19.304 -22.803   9.913  1.00 39.57           C  
ATOM   2784  NE  ARG A  24     -18.435 -23.872   9.484  1.00 43.78           N  
ATOM   2785  CZ  ARG A  24     -18.373 -25.126   9.942  1.00 44.12           C  
ATOM   2786  NH1 ARG A  24     -19.084 -25.579  10.960  1.00 39.21           N1+
ATOM   2787  NH2 ARG A  24     -17.514 -25.934   9.359  1.00 43.66           N  
ATOM   2788  N   ALA A  25     -22.448 -20.538   7.625  1.00 32.96           N  
ATOM   2789  CA  ALA A  25     -23.820 -20.987   7.844  1.00 32.71           C  
ATOM   2790  C   ALA A  25     -24.305 -21.841   6.676  1.00 35.35           C  
ATOM   2791  O   ALA A  25     -24.999 -22.842   6.875  1.00 34.70           O  
ATOM   2792  CB  ALA A  25     -24.733 -19.813   8.010  1.00 34.04           C  
ATOM   2793  N   CYS A  26     -23.957 -21.410   5.471  1.00 36.62           N  
ATOM   2794  CA  CYS A  26     -24.392 -22.112   4.254  1.00 40.02           C  
ATOM   2795  C   CYS A  26     -23.688 -23.456   4.142  1.00 41.27           C  
ATOM   2796  O   CYS A  26     -24.264 -24.426   3.655  1.00 43.23           O  
ATOM   2797  CB  CYS A  26     -24.092 -21.235   3.060  1.00 41.76           C  
ATOM   2798  SG  CYS A  26     -25.168 -19.780   3.012  1.00 44.28           S  
ATOM   2799  N   GLU A  27     -22.438 -23.515   4.599  1.00 41.56           N  
ATOM   2800  CA  GLU A  27     -21.679 -24.780   4.576  1.00 43.44           C  
ATOM   2801  C   GLU A  27     -22.251 -25.832   5.530  1.00 42.36           C  
ATOM   2802  O   GLU A  27     -22.400 -26.990   5.152  1.00 44.64           O  
ATOM   2803  CB  GLU A  27     -20.194 -24.551   4.848  1.00 42.86           C  
ATOM   2804  CG  GLU A  27     -19.491 -23.758   3.749  1.00 47.30           C  
ATOM   2805  CD  GLU A  27     -18.107 -23.274   4.155  1.00 48.57           C  
ATOM   2806  OE1 GLU A  27     -17.831 -23.131   5.377  1.00 48.69           O  
ATOM   2807  OE2 GLU A  27     -17.290 -23.042   3.235  1.00 53.78           O1-
ATOM   2808  N   VAL A  28     -22.601 -25.453   6.756  1.00 40.57           N  
ATOM   2809  CA  VAL A  28     -23.247 -26.441   7.624  1.00 40.12           C  
ATOM   2810  C   VAL A  28     -24.712 -26.719   7.210  1.00 40.70           C  
ATOM   2811  O   VAL A  28     -25.191 -27.854   7.331  1.00 42.10           O  
ATOM   2812  CB  VAL A  28     -23.098 -26.152   9.161  1.00 38.52           C  
ATOM   2813  CG1 VAL A  28     -22.067 -25.084   9.422  1.00 35.93           C  
ATOM   2814  CG2 VAL A  28     -24.412 -25.817   9.802  1.00 40.21           C  
ATOM   2815  N   ALA A  29     -25.400 -25.714   6.669  1.00 40.31           N  
ATOM   2816  CA  ALA A  29     -26.765 -25.928   6.178  1.00 41.50           C  
ATOM   2817  C   ALA A  29     -26.771 -27.014   5.098  1.00 44.27           C  
ATOM   2818  O   ALA A  29     -27.644 -27.892   5.087  1.00 43.61           O  
ATOM   2819  CB  ALA A  29     -27.338 -24.654   5.627  1.00 41.64           C  
ATOM   2820  N   LYS A  30     -25.794 -26.928   4.198  1.00 46.92           N  
ATOM   2821  CA  LYS A  30     -25.589 -27.950   3.162  1.00 49.41           C  
ATOM   2822  C   LYS A  30     -25.245 -29.291   3.812  1.00 50.28           C  
ATOM   2823  O   LYS A  30     -25.914 -30.298   3.551  1.00 51.07           O  
ATOM   2824  CB  LYS A  30     -24.517 -27.510   2.143  1.00 51.31           C  
ATOM   2825  CG  LYS A  30     -24.045 -28.559   1.081  1.00 53.78           C  
ATOM   2826  CD  LYS A  30     -25.180 -29.114   0.225  1.00 58.44           C  
ATOM   2827  CE  LYS A  30     -24.711 -29.669  -1.153  1.00 62.48           C  
ATOM   2828  NZ  LYS A  30     -23.277 -30.130  -1.182  1.00 65.57           N1+
ATOM   2829  N   GLU A  31     -24.208 -29.299   4.648  1.00 49.19           N  
ATOM   2830  CA  GLU A  31     -23.724 -30.511   5.307  1.00 51.00           C  
ATOM   2831  C   GLU A  31     -24.815 -31.299   6.017  1.00 50.52           C  
ATOM   2832  O   GLU A  31     -24.894 -32.516   5.854  1.00 52.14           O  
ATOM   2833  CB  GLU A  31     -22.585 -30.192   6.285  1.00 49.33           C  
ATOM   2834  CG  GLU A  31     -21.917 -31.421   6.917  1.00 51.59           C  
ATOM   2835  CD  GLU A  31     -20.829 -31.074   7.954  1.00 50.01           C  
ATOM   2836  OE1 GLU A  31     -20.484 -29.876   8.149  1.00 52.91           O  
ATOM   2837  OE2 GLU A  31     -20.310 -32.012   8.593  1.00 50.84           O1-
ATOM   2838  N   VAL A  32     -25.668 -30.613   6.780  1.00 49.50           N  
ATOM   2839  CA  VAL A  32     -26.671 -31.306   7.597  1.00 49.57           C  
ATOM   2840  C   VAL A  32     -28.039 -31.454   6.908  1.00 50.17           C  
ATOM   2841  O   VAL A  32     -28.951 -32.028   7.482  1.00 50.79           O  
ATOM   2842  CB  VAL A  32     -26.847 -30.662   9.005  1.00 46.99           C  
ATOM   2843  CG1 VAL A  32     -25.518 -30.420   9.670  1.00 47.12           C  
ATOM   2844  CG2 VAL A  32     -27.617 -29.365   8.920  1.00 46.96           C  
ATOM   2845  N   GLY A  33     -28.172 -30.919   5.697  1.00 50.84           N  
ATOM   2846  CA  GLY A  33     -29.431 -30.966   4.938  1.00 51.93           C  
ATOM   2847  C   GLY A  33     -30.581 -30.124   5.485  1.00 50.23           C  
ATOM   2848  O   GLY A  33     -31.760 -30.486   5.305  1.00 50.56           O  
ATOM   2849  N   LYS A  34     -30.246 -29.023   6.167  1.00 47.61           N  
ATOM   2850  CA  LYS A  34     -31.239 -28.122   6.729  1.00 46.07           C  
ATOM   2851  C   LYS A  34     -31.017 -26.699   6.224  1.00 45.01           C  
ATOM   2852  O   LYS A  34     -30.315 -25.920   6.865  1.00 43.69           O  
ATOM   2853  CB  LYS A  34     -31.133 -28.122   8.266  1.00 43.75           C  
ATOM   2854  CG  LYS A  34     -31.595 -29.418   8.930  1.00 46.08           C  
ATOM   2855  CD  LYS A  34     -31.780 -29.231  10.442  1.00 44.82           C  
ATOM   2856  CE  LYS A  34     -32.948 -28.248  10.808  1.00 48.46           C  
ATOM   2857  NZ  LYS A  34     -34.331 -28.827  10.570  1.00 51.13           N1+
ATOM   2858  N   PRO A  35     -31.600 -26.345   5.068  1.00 45.95           N  
ATOM   2859  CA  PRO A  35     -31.337 -25.018   4.492  1.00 45.26           C  
ATOM   2860  C   PRO A  35     -31.533 -23.804   5.418  1.00 43.30           C  
ATOM   2861  O   PRO A  35     -30.817 -22.816   5.278  1.00 42.04           O  
ATOM   2862  CB  PRO A  35     -32.298 -24.967   3.292  1.00 46.84           C  
ATOM   2863  CG  PRO A  35     -32.443 -26.415   2.901  1.00 48.92           C  
ATOM   2864  CD  PRO A  35     -32.490 -27.152   4.203  1.00 47.33           C  
ATOM   2865  N   GLU A  36     -32.481 -23.877   6.350  1.00 42.78           N  
ATOM   2866  CA  GLU A  36     -32.764 -22.755   7.265  1.00 41.79           C  
ATOM   2867  C   GLU A  36     -31.563 -22.308   8.075  1.00 39.64           C  
ATOM   2868  O   GLU A  36     -31.521 -21.157   8.519  1.00 38.71           O  
ATOM   2869  CB  GLU A  36     -33.922 -23.086   8.213  1.00 43.02           C  
ATOM   2870  CG  GLU A  36     -33.989 -24.539   8.654  1.00 47.15           C  
ATOM   2871  CD  GLU A  36     -34.469 -25.449   7.538  1.00 52.65           C  
ATOM   2872  OE1 GLU A  36     -35.277 -24.990   6.693  1.00 56.01           O  
ATOM   2873  OE2 GLU A  36     -34.030 -26.621   7.508  1.00 55.65           O1-
ATOM   2874  N   ILE A  37     -30.617 -23.215   8.299  1.00 38.16           N  
ATOM   2875  CA  ILE A  37     -29.369 -22.877   9.031  1.00 36.25           C  
ATOM   2876  C   ILE A  37     -28.603 -21.778   8.291  1.00 36.57           C  
ATOM   2877  O   ILE A  37     -27.966 -20.918   8.904  1.00 34.84           O  
ATOM   2878  CB  ILE A  37     -28.461 -24.125   9.237  1.00 35.83           C  
ATOM   2879  CG1 ILE A  37     -29.233 -25.217  10.014  1.00 36.88           C  
ATOM   2880  CG2 ILE A  37     -27.085 -23.728   9.840  1.00 33.55           C  
ATOM   2881  CD1 ILE A  37     -28.408 -26.386  10.539  1.00 36.14           C  
ATOM   2882  N   ALA A  38     -28.675 -21.808   6.957  1.00 37.68           N  
ATOM   2883  CA  ALA A  38     -27.964 -20.842   6.129  1.00 38.27           C  
ATOM   2884  C   ALA A  38     -28.269 -19.382   6.455  1.00 37.17           C  
ATOM   2885  O   ALA A  38     -27.464 -18.507   6.154  1.00 37.63           O  
ATOM   2886  CB  ALA A  38     -28.238 -21.118   4.655  1.00 39.91           C  
ATOM   2887  N   LEU A  39     -29.410 -19.118   7.089  1.00 37.39           N  
ATOM   2888  CA  LEU A  39     -29.792 -17.741   7.439  1.00 36.89           C  
ATOM   2889  C   LEU A  39     -29.511 -17.332   8.879  1.00 34.43           C  
ATOM   2890  O   LEU A  39     -29.764 -16.169   9.275  1.00 33.20           O  
ATOM   2891  CB  LEU A  39     -31.270 -17.509   7.119  1.00 37.83           C  
ATOM   2892  CG  LEU A  39     -31.651 -17.490   5.631  1.00 41.26           C  
ATOM   2893  CD1 LEU A  39     -33.155 -17.312   5.466  1.00 43.26           C  
ATOM   2894  CD2 LEU A  39     -30.894 -16.372   4.950  1.00 43.88           C  
ATOM   2895  N   THR A  40     -28.995 -18.272   9.678  1.00 33.51           N  
ATOM   2896  CA  THR A  40     -28.725 -17.989  11.082  1.00 31.04           C  
ATOM   2897  C   THR A  40     -27.511 -17.081  11.227  1.00 30.77           C  
ATOM   2898  O   THR A  40     -26.683 -17.015  10.347  1.00 31.71           O  
ATOM   2899  CB  THR A  40     -28.410 -19.277  11.883  1.00 30.45           C  
ATOM   2900  CG2 THR A  40     -29.663 -20.206  11.975  1.00 28.74           C  
ATOM   2901  OG1 THR A  40     -27.292 -19.958  11.278  1.00 30.27           O  
ATOM   2902  N   HIS A  41     -27.384 -16.393  12.359  1.00 28.85           N  
ATOM   2903  CA  HIS A  41     -26.165 -15.641  12.603  1.00 27.13           C  
ATOM   2904  C   HIS A  41     -25.849 -15.745  14.072  1.00 25.56           C  
ATOM   2905  O   HIS A  41     -26.698 -16.220  14.865  1.00 24.35           O  
ATOM   2906  CB  HIS A  41     -26.351 -14.188  12.169  1.00 28.18           C  
ATOM   2907  CG  HIS A  41     -27.360 -13.447  12.992  1.00 29.03           C  
ATOM   2908  CD2 HIS A  41     -28.688 -13.223  12.807  1.00 27.74           C  
ATOM   2909  ND1 HIS A  41     -27.027 -12.841  14.184  1.00 27.98           N  
ATOM   2910  CE1 HIS A  41     -28.109 -12.275  14.705  1.00 28.34           C  
ATOM   2911  NE2 HIS A  41     -29.131 -12.501  13.896  1.00 28.87           N  
ATOM   2912  N   SER A  42     -24.649 -15.285  14.448  1.00 24.40           N  
ATOM   2913  CA  SER A  42     -24.244 -15.171  15.846  1.00 23.56           C  
ATOM   2914  C   SER A  42     -24.435 -16.478  16.598  1.00 22.56           C  
ATOM   2915  O   SER A  42     -24.063 -17.533  16.125  1.00 22.68           O  
ATOM   2916  CB  SER A  42     -25.046 -14.042  16.507  1.00 23.52           C  
ATOM   2917  OG  SER A  42     -24.817 -12.825  15.828  1.00 23.83           O  
ATOM   2918  N   SER A  43     -24.990 -16.411  17.804  1.00 22.31           N  
ATOM   2919  CA  SER A  43     -25.171 -17.601  18.627  1.00 22.09           C  
ATOM   2920  C   SER A  43     -26.199 -18.606  18.100  1.00 23.20           C  
ATOM   2921  O   SER A  43     -26.183 -19.750  18.539  1.00 24.12           O  
ATOM   2922  CB  SER A  43     -25.508 -17.222  20.067  1.00 21.22           C  
ATOM   2923  OG  SER A  43     -26.740 -16.517  20.108  1.00 24.97           O  
ATOM   2924  N   ILE A  44     -27.062 -18.179  17.175  1.00 24.04           N  
ATOM   2925  CA  ILE A  44     -28.046 -19.074  16.530  1.00 25.48           C  
ATOM   2926  C   ILE A  44     -27.302 -20.036  15.603  1.00 26.19           C  
ATOM   2927  O   ILE A  44     -27.565 -21.251  15.606  1.00 27.35           O  
ATOM   2928  CB  ILE A  44     -29.218 -18.296  15.857  1.00 26.36           C  
ATOM   2929  CG1 ILE A  44     -29.791 -17.209  16.774  1.00 26.72           C  
ATOM   2930  CG2 ILE A  44     -30.328 -19.299  15.363  1.00 25.62           C  
ATOM   2931  CD1 ILE A  44     -30.196 -17.694  18.231  1.00 26.82           C  
ATOM   2932  N   THR A  45     -26.311 -19.504  14.880  1.00 27.06           N  
ATOM   2933  CA  THR A  45     -25.410 -20.342  14.081  1.00 28.63           C  
ATOM   2934  C   THR A  45     -24.693 -21.329  15.017  1.00 27.17           C  
ATOM   2935  O   THR A  45     -24.652 -22.524  14.745  1.00 27.42           O  
ATOM   2936  CB  THR A  45     -24.337 -19.514  13.331  1.00 29.15           C  
ATOM   2937  CG2 THR A  45     -23.441 -20.413  12.514  1.00 31.90           C  
ATOM   2938  OG1 THR A  45     -24.981 -18.565  12.465  1.00 31.61           O  
ATOM   2939  N   TYR A  46     -24.152 -20.827  16.124  1.00 25.09           N  
ATOM   2940  CA  TYR A  46     -23.569 -21.699  17.141  1.00 25.25           C  
ATOM   2941  C   TYR A  46     -24.490 -22.851  17.570  1.00 26.56           C  
ATOM   2942  O   TYR A  46     -24.065 -23.989  17.712  1.00 27.09           O  
ATOM   2943  CB  TYR A  46     -23.251 -20.869  18.377  1.00 24.68           C  
ATOM   2944  CG  TYR A  46     -21.856 -20.243  18.439  1.00 25.84           C  
ATOM   2945  CD1 TYR A  46     -20.990 -20.251  17.344  1.00 24.02           C  
ATOM   2946  CD2 TYR A  46     -21.453 -19.588  19.606  1.00 22.47           C  
ATOM   2947  CE1 TYR A  46     -19.670 -19.682  17.443  1.00 24.07           C  
ATOM   2948  CE2 TYR A  46     -20.190 -19.014  19.720  1.00 23.58           C  
ATOM   2949  CZ  TYR A  46     -19.298 -19.079  18.647  1.00 23.33           C  
ATOM   2950  OH  TYR A  46     -18.051 -18.533  18.807  1.00 24.92           O  
ATOM   2951  N   GLY A  47     -25.744 -22.522  17.831  1.00 26.37           N  
ATOM   2952  CA  GLY A  47     -26.700 -23.488  18.352  1.00 26.77           C  
ATOM   2953  C   GLY A  47     -27.054 -24.489  17.284  1.00 27.98           C  
ATOM   2954  O   GLY A  47     -27.156 -25.669  17.562  1.00 28.61           O  
ATOM   2955  N   ALA A  48     -27.284 -24.007  16.068  1.00 28.90           N  
ATOM   2956  CA  ALA A  48     -27.539 -24.912  14.935  1.00 30.10           C  
ATOM   2957  C   ALA A  48     -26.398 -25.898  14.745  1.00 30.50           C  
ATOM   2958  O   ALA A  48     -26.636 -27.098  14.525  1.00 32.31           O  
ATOM   2959  CB  ALA A  48     -27.749 -24.092  13.647  1.00 30.50           C  
ATOM   2960  N   GLU A  49     -25.156 -25.397  14.832  1.00 30.16           N  
ATOM   2961  CA  GLU A  49     -23.976 -26.242  14.654  1.00 30.33           C  
ATOM   2962  C   GLU A  49     -23.888 -27.302  15.724  1.00 30.62           C  
ATOM   2963  O   GLU A  49     -23.687 -28.500  15.442  1.00 31.64           O  
ATOM   2964  CB  GLU A  49     -22.691 -25.422  14.696  1.00 29.67           C  
ATOM   2965  CG  GLU A  49     -22.382 -24.666  13.431  1.00 30.57           C  
ATOM   2966  CD  GLU A  49     -21.231 -23.687  13.605  1.00 32.34           C  
ATOM   2967  OE1 GLU A  49     -20.890 -23.301  14.767  1.00 31.10           O  
ATOM   2968  OE2 GLU A  49     -20.662 -23.277  12.577  1.00 31.54           O1-
ATOM   2969  N   LEU A  50     -24.046 -26.862  16.967  1.00 28.24           N  
ATOM   2970  CA  LEU A  50     -23.930 -27.791  18.077  1.00 28.61           C  
ATOM   2971  C   LEU A  50     -25.012 -28.885  17.986  1.00 29.82           C  
ATOM   2972  O   LEU A  50     -24.728 -30.085  18.140  1.00 32.21           O  
ATOM   2973  CB  LEU A  50     -24.043 -27.012  19.378  1.00 26.20           C  
ATOM   2974  CG  LEU A  50     -22.812 -26.146  19.677  1.00 25.90           C  
ATOM   2975  CD1 LEU A  50     -23.115 -25.146  20.815  1.00 25.22           C  
ATOM   2976  CD2 LEU A  50     -21.645 -27.030  20.042  1.00 27.79           C  
ATOM   2977  N   LEU A  51     -26.252 -28.466  17.726  1.00 30.16           N  
ATOM   2978  CA  LEU A  51     -27.373 -29.402  17.750  1.00 30.49           C  
ATOM   2979  C   LEU A  51     -27.241 -30.363  16.575  1.00 32.87           C  
ATOM   2980  O   LEU A  51     -27.519 -31.540  16.711  1.00 35.19           O  
ATOM   2981  CB  LEU A  51     -28.717 -28.681  17.671  1.00 29.80           C  
ATOM   2982  CG  LEU A  51     -29.971 -29.580  17.693  1.00 31.49           C  
ATOM   2983  CD1 LEU A  51     -30.057 -30.398  18.971  1.00 29.34           C  
ATOM   2984  CD2 LEU A  51     -31.216 -28.730  17.557  1.00 32.11           C  
ATOM   2985  N   HIS A  52     -26.852 -29.848  15.419  1.00 33.05           N  
ATOM   2986  CA  HIS A  52     -26.936 -30.669  14.207  1.00 35.34           C  
ATOM   2987  C   HIS A  52     -25.654 -31.407  13.845  1.00 36.88           C  
ATOM   2988  O   HIS A  52     -25.707 -32.453  13.180  1.00 37.96           O  
ATOM   2989  CB  HIS A  52     -27.516 -29.871  13.033  1.00 35.57           C  
ATOM   2990  CG  HIS A  52     -28.903 -29.390  13.290  1.00 35.26           C  
ATOM   2991  CD2 HIS A  52     -29.382 -28.158  13.586  1.00 36.99           C  
ATOM   2992  ND1 HIS A  52     -29.987 -30.240  13.308  1.00 37.50           N  
ATOM   2993  CE1 HIS A  52     -31.077 -29.547  13.590  1.00 38.61           C  
ATOM   2994  NE2 HIS A  52     -30.733 -28.281  13.774  1.00 37.27           N  
ATOM   2995  N   LEU A  53     -24.519 -30.883  14.302  1.00 36.45           N  
ATOM   2996  CA  LEU A  53     -23.216 -31.471  13.974  1.00 37.81           C  
ATOM   2997  C   LEU A  53     -22.607 -32.373  15.045  1.00 38.28           C  
ATOM   2998  O   LEU A  53     -21.792 -33.231  14.734  1.00 39.26           O  
ATOM   2999  CB  LEU A  53     -22.196 -30.389  13.605  1.00 36.43           C  
ATOM   3000  CG  LEU A  53     -22.403 -29.649  12.284  1.00 37.97           C  
ATOM   3001  CD1 LEU A  53     -21.366 -28.578  12.140  1.00 37.49           C  
ATOM   3002  CD2 LEU A  53     -22.351 -30.605  11.093  1.00 39.73           C  
ATOM   3003  N   VAL A  54     -22.967 -32.153  16.306  1.00 37.77           N  
ATOM   3004  CA  VAL A  54     -22.379 -32.899  17.422  1.00 37.98           C  
ATOM   3005  C   VAL A  54     -23.403 -33.909  17.915  1.00 39.70           C  
ATOM   3006  O   VAL A  54     -24.454 -33.539  18.416  1.00 38.46           O  
ATOM   3007  CB  VAL A  54     -21.967 -31.961  18.579  1.00 37.39           C  
ATOM   3008  CG1 VAL A  54     -21.255 -32.759  19.657  1.00 37.12           C  
ATOM   3009  CG2 VAL A  54     -21.068 -30.843  18.052  1.00 35.09           C  
ATOM   3010  N   PRO A  55     -23.126 -35.207  17.718  1.00 42.60           N  
ATOM   3011  CA  PRO A  55     -24.069 -36.256  18.108  1.00 44.21           C  
ATOM   3012  C   PRO A  55     -24.585 -36.201  19.555  1.00 44.17           C  
ATOM   3013  O   PRO A  55     -25.793 -36.340  19.773  1.00 44.71           O  
ATOM   3014  CB  PRO A  55     -23.276 -37.552  17.865  1.00 46.51           C  
ATOM   3015  CG  PRO A  55     -22.288 -37.168  16.789  1.00 47.18           C  
ATOM   3016  CD  PRO A  55     -21.911 -35.749  17.081  1.00 44.36           C  
ATOM   3017  N   ASP A  56     -23.681 -35.995  20.513  1.00 44.17           N  
ATOM   3018  CA  ASP A  56     -24.002 -36.012  21.942  1.00 44.39           C  
ATOM   3019  C   ASP A  56     -24.891 -34.846  22.346  1.00 42.38           C  
ATOM   3020  O   ASP A  56     -25.458 -34.867  23.441  1.00 42.39           O  
ATOM   3021  CB  ASP A  56     -22.727 -35.919  22.794  1.00 45.20           C  
ATOM   3022  CG  ASP A  56     -21.628 -36.867  22.331  1.00 50.83           C  
ATOM   3023  OD1 ASP A  56     -21.669 -38.045  22.744  1.00 55.90           O  
ATOM   3024  OD2 ASP A  56     -20.718 -36.422  21.565  1.00 55.82           O1-
ATOM   3025  N   VAL A  57     -24.992 -33.828  21.492  1.00 40.59           N  
ATOM   3026  CA  VAL A  57     -25.791 -32.650  21.839  1.00 38.99           C  
ATOM   3027  C   VAL A  57     -27.235 -32.887  21.446  1.00 39.47           C  
ATOM   3028  O   VAL A  57     -27.554 -32.943  20.262  1.00 40.39           O  
ATOM   3029  CB  VAL A  57     -25.252 -31.360  21.206  1.00 37.44           C  
ATOM   3030  CG1 VAL A  57     -26.214 -30.185  21.462  1.00 36.90           C  
ATOM   3031  CG2 VAL A  57     -23.864 -31.034  21.785  1.00 37.09           C  
ATOM   3032  N   LYS A  58     -28.093 -33.027  22.454  1.00 39.45           N  
ATOM   3033  CA  LYS A  58     -29.482 -33.394  22.259  1.00 40.03           C  
ATOM   3034  C   LYS A  58     -30.426 -32.215  22.376  1.00 38.95           C  
ATOM   3035  O   LYS A  58     -31.522 -32.256  21.852  1.00 38.98           O  
ATOM   3036  CB  LYS A  58     -29.892 -34.450  23.294  1.00 41.80           C  
ATOM   3037  CG  LYS A  58     -28.942 -35.634  23.411  1.00 44.05           C  
ATOM   3038  CD  LYS A  58     -29.189 -36.616  22.295  1.00 47.59           C  
ATOM   3039  CE  LYS A  58     -28.122 -37.709  22.273  1.00 51.53           C  
ATOM   3040  NZ  LYS A  58     -27.774 -38.020  20.863  1.00 52.94           N1+
ATOM   3041  N   GLU A  59     -30.013 -31.157  23.065  1.00 36.88           N  
ATOM   3042  CA  GLU A  59     -30.899 -30.022  23.253  1.00 36.85           C  
ATOM   3043  C   GLU A  59     -30.097 -28.742  23.361  1.00 33.34           C  
ATOM   3044  O   GLU A  59     -29.104 -28.683  24.082  1.00 33.28           O  
ATOM   3045  CB  GLU A  59     -31.730 -30.196  24.518  1.00 36.89           C  
ATOM   3046  CG  GLU A  59     -32.686 -29.067  24.815  1.00 39.93           C  
ATOM   3047  CD  GLU A  59     -33.227 -29.101  26.256  1.00 41.00           C  
ATOM   3048  OE1 GLU A  59     -33.040 -30.123  26.972  1.00 47.13           O  
ATOM   3049  OE2 GLU A  59     -33.829 -28.080  26.672  1.00 47.93           O1-
ATOM   3050  N   VAL A  60     -30.546 -27.727  22.642  1.00 31.71           N  
ATOM   3051  CA  VAL A  60     -29.934 -26.405  22.746  1.00 30.02           C  
ATOM   3052  C   VAL A  60     -31.035 -25.406  22.986  1.00 30.00           C  
ATOM   3053  O   VAL A  60     -31.992 -25.340  22.196  1.00 30.58           O  
ATOM   3054  CB  VAL A  60     -29.177 -26.013  21.457  1.00 29.74           C  
ATOM   3055  CG1 VAL A  60     -28.551 -24.622  21.636  1.00 28.72           C  
ATOM   3056  CG2 VAL A  60     -28.087 -27.044  21.143  1.00 29.78           C  
ATOM   3057  N   ILE A  61     -30.911 -24.652  24.066  1.00 27.83           N  
ATOM   3058  CA  ILE A  61     -31.909 -23.663  24.399  1.00 28.39           C  
ATOM   3059  C   ILE A  61     -31.243 -22.288  24.396  1.00 27.56           C  
ATOM   3060  O   ILE A  61     -30.178 -22.096  25.020  1.00 27.47           O  
ATOM   3061  CB  ILE A  61     -32.582 -23.950  25.749  1.00 28.77           C  
ATOM   3062  CG1 ILE A  61     -33.656 -22.896  26.071  1.00 28.94           C  
ATOM   3063  CG2 ILE A  61     -31.555 -24.085  26.889  1.00 28.73           C  
ATOM   3064  CD1 ILE A  61     -34.729 -23.472  26.984  1.00 32.15           C  
ATOM   3065  N   VAL A  62     -31.884 -21.345  23.709  1.00 26.98           N  
ATOM   3066  CA  VAL A  62     -31.410 -19.973  23.676  1.00 25.07           C  
ATOM   3067  C   VAL A  62     -32.297 -19.094  24.567  1.00 26.15           C  
ATOM   3068  O   VAL A  62     -33.538 -19.124  24.463  1.00 27.82           O  
ATOM   3069  CB  VAL A  62     -31.440 -19.386  22.246  1.00 24.44           C  
ATOM   3070  CG1 VAL A  62     -30.871 -17.937  22.271  1.00 24.81           C  
ATOM   3071  CG2 VAL A  62     -30.671 -20.245  21.320  1.00 25.07           C  
ATOM   3072  N   SER A  63     -31.680 -18.357  25.479  1.00 24.54           N  
ATOM   3073  CA  SER A  63     -32.455 -17.526  26.347  1.00 24.60           C  
ATOM   3074  C   SER A  63     -32.067 -16.105  26.044  1.00 24.90           C  
ATOM   3075  O   SER A  63     -30.883 -15.784  25.931  1.00 24.89           O  
ATOM   3076  CB  SER A  63     -32.164 -17.873  27.800  1.00 24.18           C  
ATOM   3077  OG  SER A  63     -32.848 -16.976  28.648  1.00 28.71           O  
ATOM   3078  N   ASP A  64     -33.065 -15.259  25.870  1.00 26.53           N  
ATOM   3079  CA  ASP A  64     -32.811 -13.868  25.604  1.00 26.81           C  
ATOM   3080  C   ASP A  64     -34.055 -13.090  26.025  1.00 28.63           C  
ATOM   3081  O   ASP A  64     -35.180 -13.575  25.778  1.00 29.80           O  
ATOM   3082  CB  ASP A  64     -32.530 -13.664  24.114  1.00 28.01           C  
ATOM   3083  CG  ASP A  64     -31.935 -12.281  23.819  1.00 30.00           C  
ATOM   3084  OD1 ASP A  64     -32.632 -11.264  24.036  1.00 30.33           O  
ATOM   3085  OD2 ASP A  64     -30.764 -12.215  23.377  1.00 29.67           O1-
ATOM   3086  N   PRO A  65     -33.865 -11.918  26.674  1.00 30.02           N  
ATOM   3087  CA  PRO A  65     -35.027 -11.107  27.062  1.00 32.02           C  
ATOM   3088  C   PRO A  65     -35.896 -10.727  25.884  1.00 34.34           C  
ATOM   3089  O   PRO A  65     -37.099 -10.495  26.075  1.00 36.03           O  
ATOM   3090  CB  PRO A  65     -34.415  -9.855  27.689  1.00 32.18           C  
ATOM   3091  CG  PRO A  65     -33.065 -10.235  28.103  1.00 33.23           C  
ATOM   3092  CD  PRO A  65     -32.602 -11.300  27.113  1.00 29.26           C  
ATOM   3093  N   CYS A  66     -35.329 -10.705  24.672  1.00 35.08           N  
ATOM   3094  CA  CYS A  66     -36.107 -10.325  23.492  1.00 37.29           C  
ATOM   3095  C   CYS A  66     -37.317 -11.243  23.291  1.00 38.34           C  
ATOM   3096  O   CYS A  66     -38.284 -10.863  22.639  1.00 39.82           O  
ATOM   3097  CB  CYS A  66     -35.240 -10.325  22.232  1.00 37.13           C  
ATOM   3098  SG  CYS A  66     -34.768 -11.996  21.725  1.00 37.60           S  
ATOM   3099  N   PHE A  67     -37.260 -12.455  23.835  1.00 38.46           N  
ATOM   3100  CA  PHE A  67     -38.361 -13.400  23.649  1.00 39.38           C  
ATOM   3101  C   PHE A  67     -39.595 -13.015  24.468  1.00 40.91           C  
ATOM   3102  O   PHE A  67     -40.678 -13.543  24.240  1.00 42.20           O  
ATOM   3103  CB  PHE A  67     -37.916 -14.846  23.900  1.00 37.88           C  
ATOM   3104  CG  PHE A  67     -36.956 -15.358  22.865  1.00 36.43           C  
ATOM   3105  CD1 PHE A  67     -37.350 -15.496  21.534  1.00 35.24           C  
ATOM   3106  CD2 PHE A  67     -35.637 -15.678  23.210  1.00 34.26           C  
ATOM   3107  CE1 PHE A  67     -36.434 -15.953  20.564  1.00 35.29           C  
ATOM   3108  CE2 PHE A  67     -34.735 -16.121  22.261  1.00 32.86           C  
ATOM   3109  CZ  PHE A  67     -35.122 -16.262  20.939  1.00 34.37           C  
ATOM   3110  N   ALA A  68     -39.429 -12.086  25.403  1.00 41.53           N  
ATOM   3111  CA  ALA A  68     -40.573 -11.553  26.161  1.00 43.42           C  
ATOM   3112  C   ALA A  68     -40.819 -10.076  25.825  1.00 44.82           C  
ATOM   3113  O   ALA A  68     -41.494  -9.357  26.588  1.00 45.82           O  
ATOM   3114  CB  ALA A  68     -40.345 -11.728  27.663  1.00 42.94           C  
ATOM   3115  N   GLU A  69     -40.266  -9.635  24.695  1.00 44.61           N  
ATOM   3116  CA  GLU A  69     -40.313  -8.229  24.283  1.00 46.35           C  
ATOM   3117  C   GLU A  69     -41.205  -7.994  23.065  1.00 46.77           C  
ATOM   3118  O   GLU A  69     -41.423  -8.887  22.263  1.00 46.63           O  
ATOM   3119  CB  GLU A  69     -38.903  -7.749  23.960  1.00 45.39           C  
ATOM   3120  CG  GLU A  69     -38.692  -6.290  24.217  1.00 49.52           C  
ATOM   3121  CD  GLU A  69     -38.584  -5.946  25.692  1.00 52.31           C  
ATOM   3122  OE1 GLU A  69     -38.093  -6.794  26.465  1.00 53.55           O  
ATOM   3123  OE2 GLU A  69     -38.985  -4.822  26.068  1.00 53.98           O1-
ATOM   3124  N   GLU A  70     -41.710  -6.776  22.923  1.00 48.35           N  
ATOM   3125  CA  GLU A  70     -42.373  -6.399  21.677  1.00 49.46           C  
ATOM   3126  C   GLU A  70     -41.563  -5.276  21.044  1.00 48.65           C  
ATOM   3127  O   GLU A  70     -41.256  -4.278  21.717  1.00 49.63           O  
ATOM   3128  CB  GLU A  70     -43.837  -5.995  21.928  1.00 51.89           C  
ATOM   3129  CG  GLU A  70     -44.810  -6.523  20.869  1.00 55.69           C  
ATOM   3130  CD  GLU A  70     -45.236  -5.449  19.870  1.00 61.81           C  
ATOM   3131  OE1 GLU A  70     -44.353  -4.840  19.212  1.00 61.87           O  
ATOM   3132  OE2 GLU A  70     -46.470  -5.208  19.745  1.00 65.90           O1-
ATOM   3133  N   PRO A  71     -41.160  -5.441  19.766  1.00 47.43           N  
ATOM   3134  CA  PRO A  71     -41.367  -6.589  18.883  1.00 46.66           C  
ATOM   3135  C   PRO A  71     -40.477  -7.783  19.202  1.00 44.39           C  
ATOM   3136  O   PRO A  71     -40.751  -8.893  18.734  1.00 44.47           O  
ATOM   3137  CB  PRO A  71     -40.990  -6.043  17.511  1.00 47.18           C  
ATOM   3138  CG  PRO A  71     -40.023  -4.983  17.790  1.00 47.35           C  
ATOM   3139  CD  PRO A  71     -40.438  -4.356  19.080  1.00 47.69           C  
ATOM   3140  N   GLY A  72     -39.422  -7.561  19.988  1.00 42.55           N  
ATOM   3141  CA  GLY A  72     -38.564  -8.663  20.392  1.00 39.80           C  
ATOM   3142  C   GLY A  72     -37.768  -9.122  19.192  1.00 39.09           C  
ATOM   3143  O   GLY A  72     -37.290  -8.303  18.400  1.00 38.55           O  
ATOM   3144  N   LEU A  73     -37.622 -10.434  19.068  1.00 38.63           N  
ATOM   3145  CA  LEU A  73     -36.899 -11.032  17.961  1.00 38.29           C  
ATOM   3146  C   LEU A  73     -37.678 -10.803  16.670  1.00 39.59           C  
ATOM   3147  O   LEU A  73     -38.773 -11.352  16.484  1.00 41.08           O  
ATOM   3148  CB  LEU A  73     -36.693 -12.535  18.230  1.00 38.31           C  
ATOM   3149  CG  LEU A  73     -35.965 -13.535  17.305  1.00 38.72           C  
ATOM   3150  CD1 LEU A  73     -35.939 -13.175  15.820  1.00 43.39           C  
ATOM   3151  CD2 LEU A  73     -34.555 -13.897  17.811  1.00 40.18           C  
ATOM   3152  N   VAL A  74     -37.111  -9.986  15.795  1.00 39.48           N  
ATOM   3153  CA  VAL A  74     -37.714  -9.649  14.503  1.00 40.95           C  
ATOM   3154  C   VAL A  74     -37.121 -10.542  13.406  1.00 40.35           C  
ATOM   3155  O   VAL A  74     -35.907 -10.599  13.231  1.00 39.97           O  
ATOM   3156  CB  VAL A  74     -37.476  -8.156  14.201  1.00 41.95           C  
ATOM   3157  CG1 VAL A  74     -37.798  -7.808  12.753  1.00 43.58           C  
ATOM   3158  CG2 VAL A  74     -38.288  -7.293  15.153  1.00 42.88           C  
ATOM   3159  N   VAL A  75     -37.960 -11.273  12.681  1.00 40.53           N  
ATOM   3160  CA  VAL A  75     -37.439 -12.109  11.597  1.00 40.37           C  
ATOM   3161  C   VAL A  75     -37.705 -11.445  10.268  1.00 42.49           C  
ATOM   3162  O   VAL A  75     -38.876 -11.196   9.897  1.00 43.52           O  
ATOM   3163  CB  VAL A  75     -38.000 -13.554  11.591  1.00 41.42           C  
ATOM   3164  CG1 VAL A  75     -37.423 -14.358  10.424  1.00 41.97           C  
ATOM   3165  CG2 VAL A  75     -37.710 -14.257  12.928  1.00 37.47           C  
ATOM   3166  N   ILE A  76     -36.622 -11.159   9.555  1.00 42.57           N  
ATOM   3167  CA  ILE A  76     -36.695 -10.734   8.153  1.00 45.95           C  
ATOM   3168  C   ILE A  76     -36.771 -12.006   7.329  1.00 47.20           C  
ATOM   3169  O   ILE A  76     -35.789 -12.743   7.231  1.00 45.92           O  
ATOM   3170  CB  ILE A  76     -35.473  -9.907   7.732  1.00 45.51           C  
ATOM   3171  CG1 ILE A  76     -35.464  -8.561   8.475  1.00 46.33           C  
ATOM   3172  CG2 ILE A  76     -35.461  -9.683   6.214  1.00 47.80           C  
ATOM   3173  CD1 ILE A  76     -34.169  -7.732   8.325  1.00 44.65           C  
ATOM   3174  N   ASP A  77     -37.944 -12.259   6.751  1.00 50.26           N  
ATOM   3175  CA  ASP A  77     -38.201 -13.519   6.047  1.00 52.12           C  
ATOM   3176  C   ASP A  77     -38.113 -13.408   4.519  1.00 54.29           C  
ATOM   3177  O   ASP A  77     -38.512 -14.338   3.805  1.00 56.08           O  
ATOM   3178  CB  ASP A  77     -39.571 -14.090   6.457  1.00 53.29           C  
ATOM   3179  CG  ASP A  77     -40.739 -13.146   6.145  1.00 56.55           C  
ATOM   3180  OD1 ASP A  77     -40.570 -12.176   5.363  1.00 59.18           O  
ATOM   3181  OD2 ASP A  77     -41.851 -13.390   6.680  1.00 59.85           O1-
ATOM   3182  N   GLU A  78     -37.602 -12.282   4.018  1.00 54.56           N  
ATOM   3183  CA  GLU A  78     -37.701 -11.994   2.588  1.00 56.98           C  
ATOM   3184  C   GLU A  78     -36.623 -12.686   1.741  1.00 56.90           C  
ATOM   3185  O   GLU A  78     -36.631 -12.599   0.507  1.00 58.13           O  
ATOM   3186  CB  GLU A  78     -37.771 -10.483   2.341  1.00 58.12           C  
ATOM   3187  CG  GLU A  78     -36.465  -9.797   2.098  1.00 58.36           C  
ATOM   3188  CD  GLU A  78     -36.659  -8.395   1.555  1.00 63.22           C  
ATOM   3189  OE1 GLU A  78     -36.168  -8.115   0.436  1.00 66.62           O  
ATOM   3190  OE2 GLU A  78     -37.315  -7.581   2.247  1.00 64.37           O1-
ATOM   3191  N   PHE A  79     -35.722 -13.397   2.416  1.00 54.65           N  
ATOM   3192  CA  PHE A  79     -34.629 -14.100   1.746  1.00 54.86           C  
ATOM   3193  C   PHE A  79     -34.832 -15.596   1.859  1.00 55.02           C  
ATOM   3194  O   PHE A  79     -35.137 -16.111   2.933  1.00 53.69           O  
ATOM   3195  CB  PHE A  79     -33.261 -13.673   2.307  1.00 52.24           C  
ATOM   3196  CG  PHE A  79     -33.004 -12.206   2.182  1.00 51.68           C  
ATOM   3197  CD1 PHE A  79     -33.197 -11.363   3.270  1.00 50.00           C  
ATOM   3198  CD2 PHE A  79     -32.627 -11.657   0.961  1.00 53.16           C  
ATOM   3199  CE1 PHE A  79     -32.985 -10.008   3.155  1.00 48.91           C  
ATOM   3200  CE2 PHE A  79     -32.420 -10.295   0.823  1.00 52.91           C  
ATOM   3201  CZ  PHE A  79     -32.592  -9.468   1.922  1.00 52.09           C  
ATOM   3202  N   ASP A  80     -34.705 -16.283   0.733  1.00 57.31           N  
ATOM   3203  CA  ASP A  80     -34.819 -17.731   0.714  1.00 58.50           C  
ATOM   3204  C   ASP A  80     -33.462 -18.354   0.976  1.00 57.13           C  
ATOM   3205  O   ASP A  80     -32.506 -18.071   0.243  1.00 57.69           O  
ATOM   3206  CB  ASP A  80     -35.328 -18.240  -0.632  1.00 61.58           C  
ATOM   3207  CG  ASP A  80     -35.173 -19.755  -0.778  1.00 64.29           C  
ATOM   3208  OD1 ASP A  80     -35.727 -20.501   0.067  1.00 65.35           O  
ATOM   3209  OD2 ASP A  80     -34.492 -20.199  -1.733  1.00 67.86           O1-
ATOM   3210  N   PRO A  81     -33.391 -19.251   1.976  1.00 55.38           N  
ATOM   3211  CA  PRO A  81     -32.136 -19.904   2.370  1.00 54.07           C  
ATOM   3212  C   PRO A  81     -31.409 -20.596   1.218  1.00 55.32           C  
ATOM   3213  O   PRO A  81     -30.207 -20.441   1.076  1.00 55.06           O  
ATOM   3214  CB  PRO A  81     -32.574 -20.915   3.453  1.00 52.87           C  
ATOM   3215  CG  PRO A  81     -34.055 -21.004   3.355  1.00 54.46           C  
ATOM   3216  CD  PRO A  81     -34.525 -19.688   2.813  1.00 54.84           C  
ATOM   3217  N   LYS A  82     -32.141 -21.328   0.383  1.00 56.58           N  
ATOM   3218  CA  LYS A  82     -31.539 -22.009  -0.760  1.00 58.06           C  
ATOM   3219  C   LYS A  82     -30.925 -21.015  -1.744  1.00 58.73           C  
ATOM   3220  O   LYS A  82     -29.882 -21.290  -2.323  1.00 59.91           O  
ATOM   3221  CB  LYS A  82     -32.565 -22.918  -1.453  1.00 60.22           C  
ATOM   3222  CG  LYS A  82     -33.148 -23.947  -0.497  1.00 60.37           C  
ATOM   3223  CD  LYS A  82     -34.245 -24.763  -1.130  1.00 63.63           C  
ATOM   3224  CE  LYS A  82     -34.931 -25.625  -0.079  1.00 63.49           C  
ATOM   3225  NZ  LYS A  82     -36.350 -25.950  -0.430  1.00 66.88           N1+
ATOM   3226  N   GLU A  83     -31.569 -19.862  -1.922  1.00 58.58           N  
ATOM   3227  CA  GLU A  83     -31.011 -18.758  -2.715  1.00 59.52           C  
ATOM   3228  C   GLU A  83     -29.703 -18.261  -2.105  1.00 57.42           C  
ATOM   3229  O   GLU A  83     -28.713 -18.070  -2.816  1.00 58.52           O  
ATOM   3230  CB  GLU A  83     -32.002 -17.593  -2.779  1.00 60.26           C  
ATOM   3231  CG  GLU A  83     -33.154 -17.789  -3.757  1.00 64.40           C  
ATOM   3232  CD  GLU A  83     -32.775 -17.391  -5.158  1.00 71.13           C  
ATOM   3233  OE1 GLU A  83     -31.914 -16.489  -5.295  1.00 73.40           O  
ATOM   3234  OE2 GLU A  83     -33.328 -17.977  -6.120  1.00 73.91           O1-
ATOM   3235  N   VAL A  84     -29.714 -18.050  -0.783  1.00 54.08           N  
ATOM   3236  CA  VAL A  84     -28.546 -17.550  -0.048  1.00 51.29           C  
ATOM   3237  C   VAL A  84     -27.413 -18.558  -0.149  1.00 50.83           C  
ATOM   3238  O   VAL A  84     -26.292 -18.209  -0.503  1.00 50.52           O  
ATOM   3239  CB  VAL A  84     -28.871 -17.280   1.442  1.00 48.90           C  
ATOM   3240  CG1 VAL A  84     -27.624 -16.804   2.198  1.00 45.34           C  
ATOM   3241  CG2 VAL A  84     -29.996 -16.249   1.567  1.00 49.70           C  
ATOM   3242  N   MET A  85     -27.743 -19.812   0.142  1.00 51.01           N  
ATOM   3243  CA  MET A  85     -26.845 -20.945  -0.044  1.00 51.69           C  
ATOM   3244  C   MET A  85     -26.185 -20.968  -1.385  1.00 54.58           C  
ATOM   3245  O   MET A  85     -24.973 -21.108  -1.465  1.00 55.25           O  
ATOM   3246  CB  MET A  85     -27.603 -22.253   0.116  1.00 52.46           C  
ATOM   3247  CG  MET A  85     -27.660 -22.827   1.515  0.60 51.05           C  
ATOM   3249  SD  MET A  85     -27.441 -24.620   1.415  0.60 51.94           S  
ATOM   3251  CE  MET A  85     -28.584 -25.173   2.658  0.60 51.18           C  
ATOM   3253  N   GLU A  86     -26.991 -20.867  -2.448  1.00 57.77           N  
ATOM   3254  CA  GLU A  86     -26.478 -20.943  -3.808  1.00 60.37           C  
ATOM   3255  C   GLU A  86     -25.472 -19.853  -4.115  1.00 60.01           C  
ATOM   3256  O   GLU A  86     -24.392 -20.125  -4.646  1.00 60.40           O  
ATOM   3257  CB  GLU A  86     -27.620 -20.949  -4.837  1.00 63.23           C  
ATOM   3258  CG  GLU A  86     -28.590 -22.120  -4.665  1.00 67.63           C  
ATOM   3259  CD  GLU A  86     -27.907 -23.385  -4.144  1.00 70.66           C  
ATOM   3260  OE1 GLU A  86     -27.121 -23.997  -4.917  1.00 74.04           O  
ATOM   3261  OE2 GLU A  86     -28.160 -23.753  -2.966  1.00 69.47           O1-
ATOM   3262  N   ALA A  87     -25.814 -18.620  -3.756  1.00 58.73           N  
ATOM   3263  CA  ALA A  87     -24.894 -17.511  -3.920  1.00 57.90           C  
ATOM   3264  C   ALA A  87     -23.553 -17.812  -3.253  1.00 56.31           C  
ATOM   3265  O   ALA A  87     -22.503 -17.531  -3.834  1.00 56.33           O  
ATOM   3266  CB  ALA A  87     -25.499 -16.227  -3.370  1.00 56.55           C  
ATOM   3267  N   HIS A  88     -23.599 -18.404  -2.048  1.00 54.42           N  
ATOM   3268  CA  HIS A  88     -22.400 -18.639  -1.232  1.00 52.40           C  
ATOM   3269  C   HIS A  88     -21.513 -19.793  -1.685  1.00 54.02           C  
ATOM   3270  O   HIS A  88     -20.324 -19.584  -1.889  1.00 53.57           O  
ATOM   3271  CB  HIS A  88     -22.756 -18.814   0.249  1.00 49.25           C  
ATOM   3272  CG  HIS A  88     -23.004 -17.525   0.959  1.00 46.06           C  
ATOM   3273  CD2 HIS A  88     -22.190 -16.764   1.731  1.00 45.30           C  
ATOM   3274  ND1 HIS A  88     -24.223 -16.883   0.932  1.00 45.00           N  
ATOM   3275  CE1 HIS A  88     -24.147 -15.774   1.652  1.00 41.65           C  
ATOM   3276  NE2 HIS A  88     -22.922 -15.674   2.140  1.00 43.18           N  
ATOM   3277  N   LEU A  89     -22.062 -21.000  -1.818  1.00 56.12           N  
ATOM   3278  CA  LEU A  89     -21.213 -22.159  -2.135  1.00 58.62           C  
ATOM   3279  C   LEU A  89     -20.723 -22.111  -3.577  1.00 61.92           C  
ATOM   3280  O   LEU A  89     -19.746 -22.773  -3.935  1.00 63.55           O  
ATOM   3281  CB  LEU A  89     -21.913 -23.496  -1.848  1.00 59.50           C  
ATOM   3282  CG  LEU A  89     -21.194 -24.863  -2.046  1.00 61.21           C  
ATOM   3283  CD1 LEU A  89     -21.641 -25.604  -3.335  1.00 68.02           C  
ATOM   3284  CD2 LEU A  89     -19.628 -24.827  -1.919  1.00 62.95           C  
ATOM   3285  N   SER A  90     -21.413 -21.328  -4.402  1.00 63.83           N  
ATOM   3286  CA  SER A  90     -20.985 -21.071  -5.778  1.00 65.98           C  
ATOM   3287  C   SER A  90     -19.776 -20.150  -5.792  1.00 65.72           C  
ATOM   3288  O   SER A  90     -19.041 -20.095  -6.773  1.00 67.77           O  
ATOM   3289  CB  SER A  90     -22.122 -20.406  -6.550  1.00 67.91           C  
ATOM   3290  OG  SER A  90     -22.268 -19.047  -6.141  1.00 65.61           O  
ATOM   3291  N   GLY A  91     -19.580 -19.417  -4.696  1.00 62.46           N  
ATOM   3292  CA  GLY A  91     -18.464 -18.481  -4.588  1.00 62.37           C  
ATOM   3293  C   GLY A  91     -18.860 -17.056  -4.945  1.00 62.36           C  
ATOM   3294  O   GLY A  91     -17.970 -16.202  -5.146  1.00 62.83           O  
ATOM   3295  N   ASN A  92     -20.198 -16.800  -5.006  1.00 62.61           N  
ATOM   3296  CA  ASN A  92     -20.730 -15.488  -5.360  1.00 62.80           C  
ATOM   3297  C   ASN A  92     -21.620 -14.907  -4.242  1.00 60.52           C  
ATOM   3298  O   ASN A  92     -22.792 -14.589  -4.455  1.00 61.03           O  
ATOM   3299  CB  ASN A  92     -21.511 -15.605  -6.683  1.00 66.52           C  
ATOM   3300  CG  ASN A  92     -20.642 -16.079  -7.833  1.00 70.15           C  
ATOM   3301  ND2 ASN A  92     -20.921 -17.277  -8.338  1.00 74.16           N  
ATOM   3302  OD1 ASN A  92     -19.739 -15.373  -8.279  1.00 74.85           O  
ATOM   3303  N   PRO A  93     -21.073 -14.790  -3.013  1.00 56.75           N  
ATOM   3304  CA  PRO A  93     -21.882 -14.341  -1.875  1.00 54.81           C  
ATOM   3305  C   PRO A  93     -22.335 -12.889  -2.026  1.00 54.08           C  
ATOM   3306  O   PRO A  93     -23.452 -12.533  -1.636  1.00 53.93           O  
ATOM   3307  CB  PRO A  93     -20.948 -14.515  -0.667  1.00 52.20           C  
ATOM   3308  CG  PRO A  93     -19.590 -14.604  -1.203  1.00 53.03           C  
ATOM   3309  CD  PRO A  93     -19.674 -15.066  -2.625  1.00 56.23           C  
ATOM   3310  N   GLU A  94     -21.481 -12.071  -2.618  1.00 53.88           N  
ATOM   3311  CA  GLU A  94     -21.807 -10.674  -2.890  1.00 53.63           C  
ATOM   3312  C   GLU A  94     -22.890 -10.474  -3.968  1.00 55.58           C  
ATOM   3313  O   GLU A  94     -23.276  -9.339  -4.262  1.00 55.45           O  
ATOM   3314  CB  GLU A  94     -20.520  -9.897  -3.206  1.00 54.44           C  
ATOM   3315  CG  GLU A  94     -19.564  -9.823  -1.975  1.00 51.10           C  
ATOM   3316  CD  GLU A  94     -20.212  -9.116  -0.781  1.00 50.49           C  
ATOM   3317  OE1 GLU A  94     -20.077  -9.598   0.379  1.00 48.94           O  
ATOM   3318  OE2 GLU A  94     -20.882  -8.080  -0.995  1.00 48.83           O1-
ATOM   3319  N   SER A  95     -23.376 -11.579  -4.540  1.00 55.93           N  
ATOM   3320  CA  SER A  95     -24.583 -11.571  -5.363  1.00 57.91           C  
ATOM   3321  C   SER A  95     -25.825 -11.196  -4.571  1.00 56.27           C  
ATOM   3322  O   SER A  95     -26.836 -10.784  -5.147  1.00 56.99           O  
ATOM   3323  CB  SER A  95     -24.825 -12.950  -5.986  1.00 59.35           C  
ATOM   3324  OG  SER A  95     -23.720 -13.265  -6.882  1.00 63.48           O  
ATOM   3325  N   ILE A  96     -25.766 -11.384  -3.256  1.00 52.62           N  
ATOM   3326  CA  ILE A  96     -26.952 -11.269  -2.422  1.00 51.39           C  
ATOM   3327  C   ILE A  96     -26.699 -10.456  -1.145  1.00 48.20           C  
ATOM   3328  O   ILE A  96     -27.639  -9.862  -0.595  1.00 47.39           O  
ATOM   3329  CB  ILE A  96     -27.544 -12.680  -2.083  1.00 51.19           C  
ATOM   3330  CG1 ILE A  96     -29.006 -12.597  -1.604  1.00 53.12           C  
ATOM   3331  CG2 ILE A  96     -26.694 -13.420  -1.037  1.00 48.68           C  
ATOM   3332  CD1 ILE A  96     -29.926 -11.742  -2.461  1.00 56.54           C  
ATOM   3333  N   MET A  97     -25.447 -10.422  -0.675  1.00 46.69           N  
ATOM   3334  CA  MET A  97     -25.156  -9.749   0.592  1.00 44.24           C  
ATOM   3335  C   MET A  97     -25.505  -8.266   0.579  1.00 45.12           C  
ATOM   3336  O   MET A  97     -26.093  -7.772   1.548  1.00 43.69           O  
ATOM   3337  CB  MET A  97     -23.703  -9.969   1.091  1.00 42.77           C  
ATOM   3338  CG  MET A  97     -23.395 -11.382   1.561  1.00 40.68           C  
ATOM   3339  SD  MET A  97     -24.483 -11.959   2.896  1.00 39.83           S  
ATOM   3340  CE  MET A  97     -24.510 -10.581   4.036  1.00 33.33           C  
ATOM   3341  N   PRO A  98     -25.153  -7.536  -0.502  1.00 47.11           N  
ATOM   3342  CA  PRO A  98     -25.588  -6.141  -0.541  1.00 48.13           C  
ATOM   3343  C   PRO A  98     -27.086  -5.930  -0.270  1.00 48.54           C  
ATOM   3344  O   PRO A  98     -27.425  -4.971   0.436  1.00 48.10           O  
ATOM   3345  CB  PRO A  98     -25.253  -5.717  -1.981  1.00 50.68           C  
ATOM   3346  CG  PRO A  98     -24.034  -6.537  -2.304  1.00 51.12           C  
ATOM   3347  CD  PRO A  98     -24.375  -7.889  -1.710  1.00 48.75           C  
ATOM   3348  N   LYS A  99     -27.963  -6.783  -0.825  1.00 50.15           N  
ATOM   3349  CA  LYS A  99     -29.416  -6.662  -0.595  1.00 50.84           C  
ATOM   3350  C   LYS A  99     -29.748  -7.001   0.842  1.00 48.89           C  
ATOM   3351  O   LYS A  99     -30.491  -6.283   1.519  1.00 48.36           O  
ATOM   3352  CB  LYS A  99     -30.236  -7.564  -1.525  1.00 54.05           C  
ATOM   3353  CG  LYS A  99     -31.726  -7.191  -1.563  1.00 56.63           C  
ATOM   3354  CD  LYS A  99     -31.990  -5.985  -2.485  1.00 64.98           C  
ATOM   3355  CE  LYS A  99     -33.284  -5.233  -2.108  1.00 67.16           C  
ATOM   3356  NZ  LYS A  99     -33.011  -4.203  -1.046  1.00 66.64           N1+
ATOM   3357  N   ILE A 100     -29.194  -8.104   1.313  1.00 46.47           N  
ATOM   3358  CA  ILE A 100     -29.356  -8.417   2.712  1.00 44.26           C  
ATOM   3359  C   ILE A 100     -28.968  -7.191   3.533  1.00 43.11           C  
ATOM   3360  O   ILE A 100     -29.749  -6.738   4.361  1.00 43.77           O  
ATOM   3361  CB  ILE A 100     -28.565  -9.656   3.121  1.00 43.19           C  
ATOM   3362  CG1 ILE A 100     -29.049 -10.863   2.289  1.00 45.43           C  
ATOM   3363  CG2 ILE A 100     -28.717  -9.887   4.630  1.00 39.68           C  
ATOM   3364  CD1 ILE A 100     -28.351 -12.175   2.633  1.00 46.75           C  
ATOM   3365  N   ARG A 101     -27.786  -6.640   3.299  1.00 42.45           N  
ATOM   3366  CA  ARG A 101     -27.314  -5.528   4.111  1.00 41.75           C  
ATOM   3367  C   ARG A 101     -28.265  -4.328   4.026  1.00 43.60           C  
ATOM   3368  O   ARG A 101     -28.605  -3.739   5.067  1.00 42.57           O  
ATOM   3369  CB  ARG A 101     -25.851  -5.180   3.793  1.00 41.71           C  
ATOM   3370  CG  ARG A 101     -24.925  -6.413   3.859  1.00 40.91           C  
ATOM   3371  CD  ARG A 101     -23.420  -6.114   3.978  1.00 41.22           C  
ATOM   3372  NE  ARG A 101     -22.705  -6.188   2.724  1.00 49.75           N  
ATOM   3373  CZ  ARG A 101     -21.861  -7.147   2.346  1.00 48.25           C  
ATOM   3374  NH1 ARG A 101     -21.592  -8.184   3.103  1.00 43.81           N1+
ATOM   3375  NH2 ARG A 101     -21.298  -7.055   1.157  1.00 51.98           N  
ATOM   3376  N   GLU A 102     -28.726  -4.003   2.805  1.00 44.81           N  
ATOM   3377  CA  GLU A 102     -29.719  -2.938   2.598  1.00 47.33           C  
ATOM   3378  C   GLU A 102     -31.021  -3.105   3.372  1.00 46.87           C  
ATOM   3379  O   GLU A 102     -31.443  -2.179   4.052  1.00 47.39           O  
ATOM   3380  CB  GLU A 102     -30.030  -2.734   1.101  1.00 49.47           C  
ATOM   3381  CG  GLU A 102     -29.040  -1.837   0.421  1.00 54.14           C  
ATOM   3382  CD  GLU A 102     -29.139  -1.895  -1.100  1.00 61.12           C  
ATOM   3383  OE1 GLU A 102     -30.173  -2.368  -1.643  1.00 63.68           O  
ATOM   3384  OE2 GLU A 102     -28.165  -1.465  -1.750  1.00 64.86           O1-
ATOM   3385  N   VAL A 103     -31.639  -4.282   3.292  1.00 46.94           N  
ATOM   3386  CA  VAL A 103     -32.911  -4.562   3.986  1.00 46.68           C  
ATOM   3387  C   VAL A 103     -32.735  -4.532   5.514  1.00 44.72           C  
ATOM   3388  O   VAL A 103     -33.585  -3.974   6.231  1.00 43.94           O  
ATOM   3389  CB  VAL A 103     -33.574  -5.899   3.522  0.60 47.28           C  
ATOM   3391  CG1 VAL A 103     -32.588  -7.006   3.573  0.60 46.72           C  
ATOM   3393  CG2 VAL A 103     -34.788  -6.267   4.380  0.60 46.81           C  
ATOM   3395  N   VAL A 104     -31.634  -5.119   5.991  1.00 43.73           N  
ATOM   3396  CA  VAL A 104     -31.321  -5.102   7.416  1.00 41.48           C  
ATOM   3397  C   VAL A 104     -31.224  -3.651   7.867  1.00 42.80           C  
ATOM   3398  O   VAL A 104     -31.876  -3.270   8.837  1.00 42.86           O  
ATOM   3399  CB  VAL A 104     -30.047  -5.943   7.787  1.00 41.20           C  
ATOM   3400  CG1 VAL A 104     -29.615  -5.696   9.239  1.00 35.79           C  
ATOM   3401  CG2 VAL A 104     -30.325  -7.451   7.609  1.00 40.39           C  
ATOM   3402  N   LYS A 105     -30.462  -2.829   7.144  1.00 43.91           N  
ATOM   3403  CA  LYS A 105     -30.292  -1.422   7.531  1.00 45.75           C  
ATOM   3404  C   LYS A 105     -31.634  -0.679   7.617  1.00 47.79           C  
ATOM   3405  O   LYS A 105     -31.834   0.146   8.513  1.00 47.38           O  
ATOM   3406  CB  LYS A 105     -29.349  -0.677   6.579  1.00 46.20           C  
ATOM   3407  CG  LYS A 105     -29.365   0.830   6.803  1.00 49.48           C  
ATOM   3408  CD  LYS A 105     -28.001   1.455   6.695  1.00 51.96           C  
ATOM   3409  CE  LYS A 105     -27.657   1.856   5.288  1.00 54.96           C  
ATOM   3410  NZ  LYS A 105     -27.421   3.335   5.158  1.00 58.88           N1+
ATOM   3411  N   ALA A 106     -32.527  -0.965   6.669  1.00 50.63           N  
ATOM   3412  CA  ALA A 106     -33.818  -0.296   6.572  1.00 53.34           C  
ATOM   3413  C   ALA A 106     -34.695  -0.717   7.738  1.00 53.60           C  
ATOM   3414  O   ALA A 106     -35.366   0.115   8.352  1.00 54.51           O  
ATOM   3415  CB  ALA A 106     -34.490  -0.646   5.260  1.00 55.30           C  
ATOM   3416  N   LYS A 107     -34.684  -2.017   8.036  1.00 52.93           N  
ATOM   3417  CA  LYS A 107     -35.432  -2.550   9.160  1.00 53.19           C  
ATOM   3418  C   LYS A 107     -34.899  -1.996  10.481  1.00 52.27           C  
ATOM   3419  O   LYS A 107     -35.675  -1.584  11.336  1.00 51.95           O  
ATOM   3420  CB  LYS A 107     -35.419  -4.080   9.146  1.00 52.49           C  
ATOM   3421  CG  LYS A 107     -36.383  -4.693  10.156  1.00 54.81           C  
ATOM   3422  CD  LYS A 107     -37.186  -5.849   9.574  1.00 58.04           C  
ATOM   3423  CE  LYS A 107     -38.342  -5.381   8.725  1.00 61.18           C  
ATOM   3424  NZ  LYS A 107     -38.782  -6.460   7.779  1.00 64.50           N1+
ATOM   3425  N   ALA A 108     -33.574  -1.951  10.620  1.00 52.01           N  
ATOM   3426  CA  ALA A 108     -32.933  -1.421  11.822  1.00 52.14           C  
ATOM   3427  C   ALA A 108     -33.222   0.059  12.042  1.00 54.33           C  
ATOM   3428  O   ALA A 108     -33.106   0.560  13.163  1.00 54.18           O  
ATOM   3429  CB  ALA A 108     -31.438  -1.651  11.755  1.00 50.49           C  
ATOM   3430  N   LYS A 109     -33.576   0.756  10.962  1.00 57.08           N  
ATOM   3431  CA  LYS A 109     -33.883   2.183  11.015  1.00 60.08           C  
ATOM   3432  C   LYS A 109     -35.201   2.364  11.763  1.00 61.16           C  
ATOM   3433  O   LYS A 109     -35.394   3.363  12.462  1.00 61.96           O  
ATOM   3434  CB  LYS A 109     -34.021   2.753   9.598  1.00 61.83           C  
ATOM   3435  CG  LYS A 109     -33.158   3.955   9.299  1.00 64.53           C  
ATOM   3436  CD  LYS A 109     -31.891   3.541   8.558  1.00 66.52           C  
ATOM   3437  CE  LYS A 109     -31.361   4.649   7.629  1.00 69.67           C  
ATOM   3438  NZ  LYS A 109     -30.621   5.750   8.332  1.00 69.37           N1+
ATOM   3439  N   GLU A 110     -36.084   1.374  11.620  1.00 61.51           N  
ATOM   3440  CA  GLU A 110     -37.417   1.397  12.210  1.00 63.25           C  
ATOM   3441  C   GLU A 110     -37.553   0.551  13.492  1.00 61.10           C  
ATOM   3442  O   GLU A 110     -38.668   0.190  13.888  1.00 61.95           O  
ATOM   3443  CB  GLU A 110     -38.448   0.965  11.149  1.00 64.99           C  
ATOM   3444  CG  GLU A 110     -38.395  -0.522  10.775  1.00 65.08           C  
ATOM   3445  CD  GLU A 110     -39.095  -0.843   9.459  1.00 67.25           C  
ATOM   3446  OE1 GLU A 110     -38.821  -0.156   8.444  1.00 69.87           O  
ATOM   3447  OE2 GLU A 110     -39.903  -1.802   9.442  1.00 68.88           O1-
ATOM   3448  N   LEU A 111     -36.424   0.266  14.142  1.00 58.94           N  
ATOM   3449  CA  LEU A 111     -36.359  -0.665  15.278  1.00 57.09           C  
ATOM   3450  C   LEU A 111     -35.496  -0.169  16.461  1.00 55.39           C  
ATOM   3451  O   LEU A 111     -34.396   0.362  16.261  1.00 54.20           O  
ATOM   3452  CB  LEU A 111     -35.825  -2.023  14.805  1.00 55.80           C  
ATOM   3453  CG  LEU A 111     -36.739  -3.232  14.556  1.00 57.05           C  
ATOM   3454  CD1 LEU A 111     -38.005  -2.955  13.772  1.00 59.17           C  
ATOM   3455  CD2 LEU A 111     -35.957  -4.340  13.878  1.00 56.00           C  
ATOM   3456  N   PRO A 112     -35.995  -0.357  17.705  1.00 54.32           N  
ATOM   3457  CA  PRO A 112     -35.173  -0.102  18.883  1.00 52.45           C  
ATOM   3458  C   PRO A 112     -34.028  -1.104  18.932  1.00 50.46           C  
ATOM   3459  O   PRO A 112     -34.042  -2.096  18.198  1.00 49.83           O  
ATOM   3460  CB  PRO A 112     -36.128  -0.383  20.042  1.00 53.24           C  
ATOM   3461  CG  PRO A 112     -37.189  -1.264  19.465  1.00 53.72           C  
ATOM   3462  CD  PRO A 112     -37.353  -0.800  18.068  1.00 54.80           C  
ATOM   3463  N   LYS A 113     -33.050  -0.849  19.794  1.00 48.56           N  
ATOM   3464  CA  LYS A 113     -31.916  -1.735  19.912  1.00 46.45           C  
ATOM   3465  C   LYS A 113     -32.313  -2.908  20.808  1.00 44.82           C  
ATOM   3466  O   LYS A 113     -33.402  -2.879  21.411  1.00 45.23           O  
ATOM   3467  CB  LYS A 113     -30.707  -0.973  20.443  1.00 46.77           C  
ATOM   3468  CG  LYS A 113     -30.094  -0.065  19.388  1.00 49.48           C  
ATOM   3469  CD  LYS A 113     -28.943   0.746  19.939  1.00 52.99           C  
ATOM   3470  CE  LYS A 113     -28.129   1.333  18.805  1.00 55.42           C  
ATOM   3471  NZ  LYS A 113     -27.009   2.168  19.339  1.00 57.51           N1+
ATOM   3472  N   PRO A 114     -31.474  -3.964  20.848  1.00 42.42           N  
ATOM   3473  CA  PRO A 114     -31.716  -5.084  21.760  1.00 41.15           C  
ATOM   3474  C   PRO A 114     -31.686  -4.617  23.220  1.00 41.02           C  
ATOM   3475  O   PRO A 114     -30.872  -3.752  23.557  1.00 39.99           O  
ATOM   3476  CB  PRO A 114     -30.540  -6.019  21.472  1.00 40.19           C  
ATOM   3477  CG  PRO A 114     -30.134  -5.688  20.086  1.00 40.37           C  
ATOM   3478  CD  PRO A 114     -30.284  -4.205  20.011  1.00 41.38           C  
ATOM   3479  N   PRO A 115     -32.540  -5.213  24.086  1.00 41.10           N  
ATOM   3480  CA  PRO A 115     -33.416  -6.362  23.787  1.00 41.19           C  
ATOM   3481  C   PRO A 115     -34.835  -6.071  23.278  1.00 42.11           C  
ATOM   3482  O   PRO A 115     -35.585  -7.023  22.997  1.00 42.04           O  
ATOM   3483  CB  PRO A 115     -33.521  -7.067  25.141  1.00 41.25           C  
ATOM   3484  CG  PRO A 115     -33.477  -5.947  26.136  1.00 41.59           C  
ATOM   3485  CD  PRO A 115     -32.647  -4.817  25.506  1.00 41.43           C  
ATOM   3486  N   LYS A 116     -35.211  -4.799  23.158  1.00 42.60           N  
ATOM   3487  CA  LYS A 116     -36.565  -4.472  22.692  1.00 43.35           C  
ATOM   3488  C   LYS A 116     -36.851  -4.989  21.263  1.00 42.63           C  
ATOM   3489  O   LYS A 116     -37.973  -5.421  20.950  1.00 43.07           O  
ATOM   3490  CB  LYS A 116     -36.845  -2.971  22.822  1.00 45.34           C  
ATOM   3491  CG  LYS A 116     -38.316  -2.631  22.741  1.00 47.92           C  
ATOM   3492  CD  LYS A 116     -38.594  -1.179  23.120  1.00 52.29           C  
ATOM   3493  CE  LYS A 116     -40.000  -0.783  22.694  1.00 54.66           C  
ATOM   3494  NZ  LYS A 116     -41.028  -1.726  23.237  1.00 56.26           N1+
ATOM   3495  N   ALA A 117     -35.829  -4.940  20.410  1.00 40.85           N  
ATOM   3496  CA  ALA A 117     -35.871  -5.598  19.107  1.00 39.19           C  
ATOM   3497  C   ALA A 117     -34.490  -6.116  18.752  1.00 37.52           C  
ATOM   3498  O   ALA A 117     -33.474  -5.454  19.033  1.00 37.66           O  
ATOM   3499  CB  ALA A 117     -36.354  -4.626  18.027  1.00 40.84           C  
ATOM   3500  N   CYS A 118     -34.425  -7.294  18.149  1.00 35.76           N  
ATOM   3501  CA  CYS A 118     -33.170  -7.742  17.545  1.00 34.07           C  
ATOM   3502  C   CYS A 118     -33.497  -8.328  16.186  1.00 33.90           C  
ATOM   3503  O   CYS A 118     -34.607  -8.793  15.980  1.00 34.85           O  
ATOM   3504  CB  CYS A 118     -32.421  -8.728  18.446  1.00 32.77           C  
ATOM   3505  SG  CYS A 118     -33.266 -10.239  18.826  1.00 35.24           S  
ATOM   3506  N   ILE A 119     -32.547  -8.291  15.264  1.00 31.81           N  
ATOM   3507  CA  ILE A 119     -32.831  -8.659  13.864  1.00 32.89           C  
ATOM   3508  C   ILE A 119     -32.229 -10.010  13.505  1.00 31.14           C  
ATOM   3509  O   ILE A 119     -31.033 -10.211  13.647  1.00 30.06           O  
ATOM   3510  CB  ILE A 119     -32.308  -7.609  12.873  1.00 33.03           C  
ATOM   3511  CG1 ILE A 119     -32.979  -6.244  13.115  1.00 34.71           C  
ATOM   3512  CG2 ILE A 119     -32.539  -8.069  11.437  1.00 36.98           C  
ATOM   3513  CD1 ILE A 119     -32.399  -5.097  12.238  1.00 35.53           C  
ATOM   3514  N   HIS A 120     -33.070 -10.903  12.985  1.00 32.22           N  
ATOM   3515  CA  HIS A 120     -32.639 -12.205  12.510  1.00 32.08           C  
ATOM   3516  C   HIS A 120     -33.264 -12.413  11.150  1.00 34.03           C  
ATOM   3517  O   HIS A 120     -34.179 -11.659  10.774  1.00 35.63           O  
ATOM   3518  CB  HIS A 120     -33.063 -13.299  13.500  1.00 32.09           C  
ATOM   3519  CG  HIS A 120     -32.305 -13.249  14.787  1.00 31.19           C  
ATOM   3520  CD2 HIS A 120     -32.211 -12.274  15.727  1.00 30.80           C  
ATOM   3521  ND1 HIS A 120     -31.485 -14.268  15.211  1.00 29.20           N  
ATOM   3522  CE1 HIS A 120     -30.926 -13.933  16.360  1.00 29.32           C  
ATOM   3523  NE2 HIS A 120     -31.354 -12.729  16.696  1.00 28.48           N  
ATOM   3524  N   LEU A 121     -32.748 -13.392  10.407  1.00 34.38           N  
ATOM   3525  CA  LEU A 121     -33.336 -13.794   9.132  1.00 37.15           C  
ATOM   3526  C   LEU A 121     -34.083 -15.127   9.222  1.00 37.23           C  
ATOM   3527  O   LEU A 121     -34.698 -15.546   8.247  1.00 38.04           O  
ATOM   3528  CB  LEU A 121     -32.291 -13.838   8.010  1.00 37.41           C  
ATOM   3529  CG  LEU A 121     -31.337 -12.655   7.752  1.00 41.83           C  
ATOM   3530  CD1 LEU A 121     -30.806 -12.691   6.315  1.00 42.01           C  
ATOM   3531  CD2 LEU A 121     -31.966 -11.287   8.040  1.00 44.57           C  
ATOM   3532  N   VAL A 122     -34.020 -15.780  10.389  1.00 36.00           N  
ATOM   3533  CA  VAL A 122     -34.743 -17.028  10.671  1.00 36.65           C  
ATOM   3534  C   VAL A 122     -34.996 -17.111  12.174  1.00 35.79           C  
ATOM   3535  O   VAL A 122     -34.129 -16.753  12.962  1.00 35.58           O  
ATOM   3536  CB  VAL A 122     -33.937 -18.261  10.179  0.60 36.92           C  
ATOM   3538  CG1 VAL A 122     -32.613 -18.416  10.967  0.60 34.90           C  
ATOM   3540  CG2 VAL A 122     -34.788 -19.527  10.245  0.60 38.09           C  
ATOM   3542  N   HIS A 123     -36.167 -17.597  12.571  1.00 36.89           N  
ATOM   3543  CA  HIS A 123     -36.414 -17.811  13.990  1.00 36.22           C  
ATOM   3544  C   HIS A 123     -35.578 -19.015  14.470  1.00 35.84           C  
ATOM   3545  O   HIS A 123     -35.488 -20.008  13.752  1.00 37.36           O  
ATOM   3546  CB  HIS A 123     -37.903 -18.047  14.254  1.00 36.96           C  
ATOM   3547  CG  HIS A 123     -38.232 -18.029  15.703  1.00 37.54           C  
ATOM   3548  CD2 HIS A 123     -38.061 -18.969  16.659  1.00 37.34           C  
ATOM   3549  ND1 HIS A 123     -38.708 -16.905  16.342  1.00 39.94           N  
ATOM   3550  CE1 HIS A 123     -38.848 -17.165  17.631  1.00 39.37           C  
ATOM   3551  NE2 HIS A 123     -38.465 -18.411  17.850  1.00 40.42           N  
ATOM   3552  N   PRO A 124     -34.921 -18.914  15.659  1.00 35.29           N  
ATOM   3553  CA  PRO A 124     -34.166 -20.044  16.226  1.00 34.39           C  
ATOM   3554  C   PRO A 124     -34.940 -21.375  16.299  1.00 35.82           C  
ATOM   3555  O   PRO A 124     -34.338 -22.440  16.145  1.00 35.18           O  
ATOM   3556  CB  PRO A 124     -33.799 -19.556  17.633  1.00 33.97           C  
ATOM   3557  CG  PRO A 124     -33.739 -18.071  17.500  1.00 33.46           C  
ATOM   3558  CD  PRO A 124     -34.796 -17.696  16.487  1.00 34.64           C  
ATOM   3559  N   GLU A 125     -36.260 -21.327  16.514  1.00 35.86           N  
ATOM   3560  CA  GLU A 125     -37.027 -22.571  16.598  1.00 37.48           C  
ATOM   3561  C   GLU A 125     -37.033 -23.273  15.253  1.00 37.69           C  
ATOM   3562  O   GLU A 125     -37.255 -24.480  15.167  1.00 38.53           O  
ATOM   3563  CB  GLU A 125     -38.465 -22.319  17.075  1.00 37.10           C  
ATOM   3564  CG  GLU A 125     -38.558 -21.730  18.472  1.00 38.67           C  
ATOM   3565  CD  GLU A 125     -39.996 -21.564  18.961  1.00 39.61           C  
ATOM   3566  OE1 GLU A 125     -40.211 -21.650  20.194  1.00 44.69           O  
ATOM   3567  OE2 GLU A 125     -40.908 -21.383  18.113  1.00 44.85           O1-
ATOM   3568  N   ASP A 126     -36.798 -22.514  14.193  1.00 37.96           N  
ATOM   3569  CA  ASP A 126     -36.870 -23.083  12.839  1.00 38.96           C  
ATOM   3570  C   ASP A 126     -35.634 -23.871  12.455  1.00 38.94           C  
ATOM   3571  O   ASP A 126     -35.612 -24.557  11.429  1.00 39.66           O  
ATOM   3572  CB  ASP A 126     -37.197 -22.001  11.812  1.00 40.37           C  
ATOM   3573  CG  ASP A 126     -38.665 -21.602  11.859  1.00 41.97           C  
ATOM   3574  OD1 ASP A 126     -39.436 -22.257  12.584  1.00 46.33           O  
ATOM   3575  OD2 ASP A 126     -39.048 -20.644  11.185  1.00 45.01           O1-
ATOM   3576  N   VAL A 127     -34.593 -23.747  13.276  1.00 37.22           N  
ATOM   3577  CA  VAL A 127     -33.396 -24.574  13.124  1.00 36.94           C  
ATOM   3578  C   VAL A 127     -33.235 -25.565  14.295  1.00 35.99           C  
ATOM   3579  O   VAL A 127     -32.176 -26.150  14.475  1.00 36.75           O  
ATOM   3580  CB  VAL A 127     -32.116 -23.702  12.862  1.00 36.00           C  
ATOM   3581  CG1 VAL A 127     -32.303 -22.887  11.572  1.00 36.18           C  
ATOM   3582  CG2 VAL A 127     -31.836 -22.786  14.007  1.00 35.80           C  
ATOM   3583  N   GLY A 128     -34.305 -25.756  15.067  1.00 35.93           N  
ATOM   3584  CA  GLY A 128     -34.363 -26.815  16.056  1.00 35.32           C  
ATOM   3585  C   GLY A 128     -34.044 -26.422  17.477  1.00 33.63           C  
ATOM   3586  O   GLY A 128     -34.030 -27.286  18.370  1.00 33.56           O  
ATOM   3587  N   LEU A 129     -33.810 -25.121  17.703  1.00 33.04           N  
ATOM   3588  CA  LEU A 129     -33.445 -24.613  19.034  1.00 31.93           C  
ATOM   3589  C   LEU A 129     -34.673 -24.277  19.853  1.00 31.75           C  
ATOM   3590  O   LEU A 129     -35.715 -23.889  19.302  1.00 32.78           O  
ATOM   3591  CB  LEU A 129     -32.488 -23.393  18.938  1.00 30.68           C  
ATOM   3592  CG  LEU A 129     -31.366 -23.420  17.887  1.00 31.94           C  
ATOM   3593  CD1 LEU A 129     -30.454 -22.196  18.017  1.00 31.28           C  
ATOM   3594  CD2 LEU A 129     -30.526 -24.707  17.961  1.00 32.94           C  
ATOM   3595  N   LYS A 130     -34.578 -24.492  21.161  1.00 30.81           N  
ATOM   3596  CA  LYS A 130     -35.613 -24.043  22.066  1.00 32.03           C  
ATOM   3597  C   LYS A 130     -35.317 -22.599  22.407  1.00 30.69           C  
ATOM   3598  O   LYS A 130     -34.146 -22.173  22.352  1.00 29.77           O  
ATOM   3599  CB  LYS A 130     -35.623 -24.895  23.342  1.00 32.40           C  
ATOM   3600  CG  LYS A 130     -35.922 -26.354  23.094  1.00 36.72           C  
ATOM   3601  CD  LYS A 130     -35.973 -27.065  24.441  1.00 43.14           C  
ATOM   3602  CE  LYS A 130     -36.409 -28.512  24.296  1.00 46.79           C  
ATOM   3603  NZ  LYS A 130     -36.872 -29.026  25.636  1.00 50.16           N1+
ATOM   3604  N   VAL A 131     -36.354 -21.841  22.733  1.00 31.07           N  
ATOM   3605  CA  VAL A 131     -36.187 -20.455  23.152  1.00 30.41           C  
ATOM   3606  C   VAL A 131     -36.903 -20.200  24.493  1.00 30.95           C  
ATOM   3607  O   VAL A 131     -37.905 -20.880  24.842  1.00 31.27           O  
ATOM   3608  CB  VAL A 131     -36.656 -19.406  22.072  1.00 31.87           C  
ATOM   3609  CG1 VAL A 131     -35.948 -19.631  20.731  1.00 32.11           C  
ATOM   3610  CG2 VAL A 131     -38.167 -19.457  21.876  1.00 34.26           C  
ATOM   3611  N   THR A 132     -36.369 -19.258  25.249  1.00 29.21           N  
ATOM   3612  CA  THR A 132     -36.981 -18.833  26.491  1.00 29.19           C  
ATOM   3613  C   THR A 132     -36.513 -17.420  26.743  1.00 29.49           C  
ATOM   3614  O   THR A 132     -35.571 -16.974  26.093  1.00 27.53           O  
ATOM   3615  CB  THR A 132     -36.604 -19.774  27.636  1.00 29.22           C  
ATOM   3616  CG2 THR A 132     -35.073 -19.721  27.891  1.00 28.08           C  
ATOM   3617  OG1 THR A 132     -37.313 -19.390  28.820  1.00 31.78           O  
ATOM   3618  N   SER A 133     -37.149 -16.714  27.679  1.00 29.06           N  
ATOM   3619  CA  SER A 133     -36.557 -15.501  28.214  1.00 29.86           C  
ATOM   3620  C   SER A 133     -36.052 -15.738  29.629  1.00 29.71           C  
ATOM   3621  O   SER A 133     -35.604 -14.805  30.293  1.00 30.58           O  
ATOM   3622  CB  SER A 133     -37.551 -14.339  28.208  1.00 30.17           C  
ATOM   3623  OG  SER A 133     -38.742 -14.715  28.908  1.00 34.58           O  
ATOM   3624  N   ASP A 134     -36.131 -16.989  30.077  1.00 29.31           N  
ATOM   3625  CA  ASP A 134     -35.767 -17.358  31.441  1.00 29.77           C  
ATOM   3626  C   ASP A 134     -34.394 -18.017  31.454  1.00 28.79           C  
ATOM   3627  O   ASP A 134     -34.263 -19.188  31.092  1.00 28.79           O  
ATOM   3628  CB  ASP A 134     -36.806 -18.309  32.013  1.00 31.17           C  
ATOM   3629  CG  ASP A 134     -36.575 -18.621  33.494  1.00 34.53           C  
ATOM   3630  OD1 ASP A 134     -35.519 -18.229  34.054  1.00 36.38           O  
ATOM   3631  OD2 ASP A 134     -37.479 -19.218  34.110  1.00 35.89           O1-
ATOM   3632  N   ASP A 135     -33.389 -17.283  31.909  1.00 27.26           N  
ATOM   3633  CA  ASP A 135     -32.011 -17.820  31.905  1.00 26.85           C  
ATOM   3634  C   ASP A 135     -31.882 -19.035  32.820  1.00 26.48           C  
ATOM   3635  O   ASP A 135     -31.087 -19.923  32.543  1.00 27.04           O  
ATOM   3636  CB  ASP A 135     -31.013 -16.766  32.380  1.00 26.71           C  
ATOM   3637  CG  ASP A 135     -30.765 -15.672  31.355  1.00 28.42           C  
ATOM   3638  OD1 ASP A 135     -31.075 -15.874  30.150  1.00 28.87           O  
ATOM   3639  OD2 ASP A 135     -30.278 -14.589  31.782  1.00 33.89           O1-
ATOM   3640  N   ARG A 136     -32.618 -19.035  33.935  1.00 27.43           N  
ATOM   3641  CA  ARG A 136     -32.557 -20.146  34.884  1.00 27.73           C  
ATOM   3642  C   ARG A 136     -33.095 -21.425  34.269  1.00 28.05           C  
ATOM   3643  O   ARG A 136     -32.597 -22.500  34.566  1.00 27.82           O  
ATOM   3644  CB  ARG A 136     -33.315 -19.809  36.168  1.00 29.24           C  
ATOM   3645  CG  ARG A 136     -32.722 -18.603  36.863  1.00 29.85           C  
ATOM   3646  CD  ARG A 136     -33.275 -18.388  38.251  1.00 30.09           C  
ATOM   3647  NE  ARG A 136     -32.914 -19.497  39.098  1.00 33.13           N  
ATOM   3648  CZ  ARG A 136     -31.892 -19.528  39.936  1.00 33.41           C  
ATOM   3649  NH1 ARG A 136     -31.052 -18.488  40.085  1.00 34.73           N1+
ATOM   3650  NH2 ARG A 136     -31.687 -20.639  40.609  1.00 36.54           N  
ATOM   3651  N   GLU A 137     -34.084 -21.300  33.382  1.00 27.80           N  
ATOM   3652  CA  GLU A 137     -34.636 -22.449  32.686  1.00 28.86           C  
ATOM   3653  C   GLU A 137     -33.590 -22.962  31.735  1.00 27.19           C  
ATOM   3654  O   GLU A 137     -33.409 -24.176  31.570  1.00 26.32           O  
ATOM   3655  CB  GLU A 137     -35.885 -22.032  31.900  1.00 30.23           C  
ATOM   3656  CG  GLU A 137     -36.597 -23.162  31.188  1.00 32.82           C  
ATOM   3657  CD  GLU A 137     -37.558 -22.647  30.135  1.00 36.78           C  
ATOM   3658  OE1 GLU A 137     -37.953 -21.444  30.168  1.00 36.36           O  
ATOM   3659  OE2 GLU A 137     -37.928 -23.441  29.258  1.00 43.49           O1-
ATOM   3660  N   ALA A 138     -32.888 -22.033  31.104  1.00 27.23           N  
ATOM   3661  CA  ALA A 138     -31.902 -22.402  30.094  1.00 26.07           C  
ATOM   3662  C   ALA A 138     -30.730 -23.170  30.711  1.00 27.07           C  
ATOM   3663  O   ALA A 138     -30.333 -24.201  30.183  1.00 26.93           O  
ATOM   3664  CB  ALA A 138     -31.403 -21.162  29.379  1.00 25.31           C  
ATOM   3665  N   VAL A 139     -30.165 -22.654  31.804  1.00 26.36           N  
ATOM   3666  CA  VAL A 139     -28.925 -23.236  32.378  1.00 26.55           C  
ATOM   3667  C   VAL A 139     -29.214 -24.490  33.197  1.00 27.92           C  
ATOM   3668  O   VAL A 139     -28.302 -25.271  33.457  1.00 29.34           O  
ATOM   3669  CB  VAL A 139     -28.094 -22.256  33.198  1.00 24.57           C  
ATOM   3670  CG1 VAL A 139     -27.721 -21.013  32.367  1.00 23.54           C  
ATOM   3671  CG2 VAL A 139     -28.799 -21.874  34.496  1.00 26.04           C  
ATOM   3672  N   GLU A 140     -30.477 -24.694  33.577  1.00 29.17           N  
ATOM   3673  CA  GLU A 140     -30.864 -25.858  34.351  1.00 31.59           C  
ATOM   3674  C   GLU A 140     -30.390 -27.125  33.631  1.00 30.59           C  
ATOM   3675  O   GLU A 140     -30.742 -27.372  32.488  1.00 30.57           O  
ATOM   3676  CB  GLU A 140     -32.380 -25.878  34.533  1.00 31.92           C  
ATOM   3677  CG  GLU A 140     -32.844 -26.874  35.548  1.00 40.03           C  
ATOM   3678  CD  GLU A 140     -33.566 -28.027  34.913  1.00 48.78           C  
ATOM   3679  OE1 GLU A 140     -32.919 -28.810  34.165  1.00 50.72           O  
ATOM   3680  OE2 GLU A 140     -34.796 -28.154  35.189  1.00 53.01           O1-
ATOM   3681  N   GLY A 141     -29.523 -27.868  34.290  1.00 32.08           N  
ATOM   3682  CA  GLY A 141     -29.104 -29.164  33.768  1.00 33.00           C  
ATOM   3683  C   GLY A 141     -28.232 -29.046  32.528  1.00 32.68           C  
ATOM   3684  O   GLY A 141     -28.046 -30.030  31.793  1.00 32.74           O  
ATOM   3685  N   ALA A 142     -27.678 -27.855  32.287  1.00 30.50           N  
ATOM   3686  CA  ALA A 142     -26.872 -27.652  31.086  1.00 29.41           C  
ATOM   3687  C   ALA A 142     -25.429 -28.113  31.322  1.00 29.90           C  
ATOM   3688  O   ALA A 142     -24.866 -27.887  32.388  1.00 31.43           O  
ATOM   3689  CB  ALA A 142     -26.911 -26.168  30.668  1.00 28.02           C  
ATOM   3690  N   ASP A 143     -24.842 -28.794  30.342  1.00 28.60           N  
ATOM   3691  CA  ASP A 143     -23.435 -29.202  30.470  1.00 29.52           C  
ATOM   3692  C   ASP A 143     -22.487 -28.075  30.133  1.00 27.39           C  
ATOM   3693  O   ASP A 143     -21.389 -27.993  30.691  1.00 27.28           O  
ATOM   3694  CB  ASP A 143     -23.150 -30.349  29.537  1.00 29.33           C  
ATOM   3695  CG  ASP A 143     -23.821 -31.637  30.009  1.00 35.47           C  
ATOM   3696  OD1 ASP A 143     -24.750 -32.093  29.337  1.00 42.85           O  
ATOM   3697  OD2 ASP A 143     -23.438 -32.163  31.061  1.00 39.83           O1-
ATOM   3698  N   ILE A 144     -22.920 -27.258  29.172  1.00 26.32           N  
ATOM   3699  CA  ILE A 144     -22.145 -26.137  28.664  1.00 26.66           C  
ATOM   3700  C   ILE A 144     -23.079 -24.953  28.593  1.00 25.79           C  
ATOM   3701  O   ILE A 144     -24.224 -25.090  28.138  1.00 25.89           O  
ATOM   3702  CB  ILE A 144     -21.602 -26.402  27.241  1.00 26.69           C  
ATOM   3703  CG1 ILE A 144     -20.627 -27.578  27.270  1.00 29.17           C  
ATOM   3704  CG2 ILE A 144     -20.938 -25.109  26.695  1.00 26.76           C  
ATOM   3705  CD1 ILE A 144     -20.174 -28.068  25.908  1.00 29.73           C  
ATOM   3706  N   VAL A 145     -22.576 -23.794  29.021  1.00 23.70           N  
ATOM   3707  CA  VAL A 145     -23.294 -22.522  28.904  1.00 23.69           C  
ATOM   3708  C   VAL A 145     -22.439 -21.621  28.053  1.00 23.31           C  
ATOM   3709  O   VAL A 145     -21.226 -21.493  28.294  1.00 24.30           O  
ATOM   3710  CB  VAL A 145     -23.533 -21.889  30.279  1.00 22.97           C  
ATOM   3711  CG1 VAL A 145     -24.261 -20.554  30.162  1.00 25.78           C  
ATOM   3712  CG2 VAL A 145     -24.319 -22.879  31.220  1.00 24.08           C  
ATOM   3713  N   ILE A 146     -23.039 -21.061  27.005  1.00 23.50           N  
ATOM   3714  CA  ILE A 146     -22.326 -20.133  26.119  1.00 22.24           C  
ATOM   3715  C   ILE A 146     -23.052 -18.810  26.229  1.00 22.35           C  
ATOM   3716  O   ILE A 146     -24.257 -18.711  25.907  1.00 21.79           O  
ATOM   3717  CB  ILE A 146     -22.340 -20.613  24.677  1.00 24.75           C  
ATOM   3718  CG1 ILE A 146     -21.664 -21.993  24.576  1.00 24.29           C  
ATOM   3719  CG2 ILE A 146     -21.649 -19.563  23.759  1.00 24.49           C  
ATOM   3720  CD1 ILE A 146     -21.868 -22.648  23.185  1.00 25.99           C  
ATOM   3721  N   THR A 147     -22.347 -17.790  26.699  1.00 22.10           N  
ATOM   3722  CA  THR A 147     -22.951 -16.467  26.734  1.00 23.85           C  
ATOM   3723  C   THR A 147     -22.579 -15.753  25.429  1.00 23.72           C  
ATOM   3724  O   THR A 147     -21.436 -15.834  24.958  1.00 25.24           O  
ATOM   3725  CB  THR A 147     -22.578 -15.655  27.978  1.00 24.28           C  
ATOM   3726  CG2 THR A 147     -22.875 -16.400  29.225  1.00 26.63           C  
ATOM   3727  OG1 THR A 147     -21.190 -15.282  27.947  1.00 29.07           O  
ATOM   3728  N   TRP A 148     -23.561 -15.084  24.856  1.00 23.38           N  
ATOM   3729  CA  TRP A 148     -23.374 -14.267  23.666  1.00 23.61           C  
ATOM   3730  C   TRP A 148     -24.010 -12.931  24.006  1.00 24.60           C  
ATOM   3731  O   TRP A 148     -25.202 -12.659  23.706  1.00 22.01           O  
ATOM   3732  CB  TRP A 148     -24.033 -14.899  22.450  1.00 24.09           C  
ATOM   3733  CG  TRP A 148     -23.809 -14.085  21.232  1.00 25.68           C  
ATOM   3734  CD1 TRP A 148     -24.483 -12.941  20.865  1.00 27.13           C  
ATOM   3735  CD2 TRP A 148     -22.817 -14.310  20.232  1.00 22.96           C  
ATOM   3736  CE2 TRP A 148     -22.939 -13.281  19.281  1.00 24.42           C  
ATOM   3737  CE3 TRP A 148     -21.829 -15.292  20.049  1.00 25.73           C  
ATOM   3738  NE1 TRP A 148     -23.972 -12.460  19.674  1.00 25.69           N  
ATOM   3739  CZ2 TRP A 148     -22.114 -13.209  18.142  1.00 24.32           C  
ATOM   3740  CZ3 TRP A 148     -20.982 -15.215  18.916  1.00 25.58           C  
ATOM   3741  CH2 TRP A 148     -21.144 -14.184  17.978  1.00 26.90           C  
ATOM   3742  N   LEU A 149     -23.193 -12.115  24.670  1.00 23.59           N  
ATOM   3743  CA  LEU A 149     -23.676 -10.888  25.271  1.00 24.63           C  
ATOM   3744  C   LEU A 149     -22.782  -9.727  24.820  1.00 27.30           C  
ATOM   3745  O   LEU A 149     -21.987  -9.216  25.633  1.00 27.74           O  
ATOM   3746  CB  LEU A 149     -23.710 -11.052  26.787  1.00 23.04           C  
ATOM   3747  CG  LEU A 149     -24.714 -12.115  27.270  1.00 22.73           C  
ATOM   3748  CD1 LEU A 149     -24.512 -12.434  28.757  1.00 24.23           C  
ATOM   3749  CD2 LEU A 149     -26.165 -11.698  26.966  1.00 23.72           C  
ATOM   3750  N   PRO A 150     -22.951  -9.282  23.554  1.00 29.00           N  
ATOM   3751  CA  PRO A 150     -22.044  -8.296  22.956  1.00 31.74           C  
ATOM   3752  C   PRO A 150     -21.940  -7.008  23.768  1.00 33.60           C  
ATOM   3753  O   PRO A 150     -20.893  -6.341  23.723  1.00 33.34           O  
ATOM   3754  CB  PRO A 150     -22.668  -8.018  21.575  1.00 32.95           C  
ATOM   3755  CG  PRO A 150     -23.509  -9.219  21.264  1.00 31.14           C  
ATOM   3756  CD  PRO A 150     -24.035  -9.640  22.617  1.00 30.13           C  
ATOM   3757  N   LYS A 151     -22.997  -6.626  24.494  1.00 35.35           N  
ATOM   3758  CA  LYS A 151     -22.944  -5.363  25.223  1.00 37.08           C  
ATOM   3759  C   LYS A 151     -21.783  -5.365  26.212  1.00 37.68           C  
ATOM   3760  O   LYS A 151     -21.031  -4.374  26.323  1.00 37.23           O  
ATOM   3761  CB  LYS A 151     -24.252  -5.097  25.957  1.00 38.92           C  
ATOM   3762  CG  LYS A 151     -25.182  -4.230  25.149  1.00 40.04           C  
ATOM   3763  CD  LYS A 151     -26.520  -4.037  25.872  1.00 43.58           C  
ATOM   3764  CE  LYS A 151     -27.401  -3.083  25.091  1.00 45.75           C  
ATOM   3765  NZ  LYS A 151     -28.835  -3.172  25.533  1.00 47.03           N1+
ATOM   3766  N   GLY A 152     -21.639  -6.478  26.931  1.00 36.87           N  
ATOM   3767  CA  GLY A 152     -20.544  -6.627  27.887  1.00 37.65           C  
ATOM   3768  C   GLY A 152     -20.770  -5.916  29.202  1.00 38.47           C  
ATOM   3769  O   GLY A 152     -20.009  -6.093  30.147  1.00 38.51           O  
ATOM   3770  N   ASN A 153     -21.840  -5.136  29.280  1.00 38.65           N  
ATOM   3771  CA  ASN A 153     -22.080  -4.309  30.455  1.00 39.40           C  
ATOM   3772  C   ASN A 153     -22.910  -5.111  31.460  1.00 38.82           C  
ATOM   3773  O   ASN A 153     -23.535  -6.110  31.092  1.00 38.88           O  
ATOM   3774  CB  ASN A 153     -22.787  -3.006  30.042  1.00 39.56           C  
ATOM   3775  CG  ASN A 153     -24.251  -3.226  29.624  1.00 40.73           C  
ATOM   3776  ND2 ASN A 153     -25.080  -2.216  29.842  1.00 38.45           N  
ATOM   3777  OD1 ASN A 153     -24.621  -4.291  29.103  1.00 41.16           O  
ATOM   3778  N   LYS A 154     -22.869  -4.713  32.730  1.00 39.32           N  
ATOM   3779  CA  LYS A 154     -23.726  -5.327  33.773  1.00 40.13           C  
ATOM   3780  C   LYS A 154     -23.676  -6.859  33.779  1.00 39.63           C  
ATOM   3781  O   LYS A 154     -24.676  -7.528  34.120  1.00 39.17           O  
ATOM   3782  CB  LYS A 154     -25.189  -4.915  33.582  1.00 40.82           C  
ATOM   3783  CG  LYS A 154     -25.425  -3.442  33.364  1.00 43.15           C  
ATOM   3784  CD  LYS A 154     -26.913  -3.208  33.208  1.00 46.94           C  
ATOM   3785  CE  LYS A 154     -27.250  -1.735  33.200  1.00 48.68           C  
ATOM   3786  NZ  LYS A 154     -28.730  -1.543  33.286  1.00 52.39           N1+
ATOM   3787  N   GLN A 155     -22.535  -7.427  33.390  1.00 38.53           N  
ATOM   3788  CA  GLN A 155     -22.508  -8.883  33.267  1.00 38.32           C  
ATOM   3789  C   GLN A 155     -22.540  -9.528  34.649  1.00 37.94           C  
ATOM   3790  O   GLN A 155     -23.160 -10.576  34.785  1.00 38.31           O  
ATOM   3791  CB  GLN A 155     -21.343  -9.395  32.388  1.00 37.71           C  
ATOM   3792  CG  GLN A 155     -21.711  -9.518  30.882  1.00 38.73           C  
ATOM   3793  CD  GLN A 155     -20.820 -10.468  30.118  1.00 37.22           C  
ATOM   3794  NE2 GLN A 155     -20.505 -10.127  28.871  1.00 38.30           N  
ATOM   3795  OE1 GLN A 155     -20.440 -11.511  30.629  1.00 35.89           O  
ATOM   3796  N   PRO A 156     -21.894  -8.909  35.665  1.00 38.38           N  
ATOM   3797  CA  PRO A 156     -22.060  -9.415  37.012  1.00 39.44           C  
ATOM   3798  C   PRO A 156     -23.546  -9.551  37.456  1.00 40.15           C  
ATOM   3799  O   PRO A 156     -23.879 -10.519  38.128  1.00 40.39           O  
ATOM   3800  CB  PRO A 156     -21.313  -8.392  37.868  1.00 40.41           C  
ATOM   3801  CG  PRO A 156     -20.238  -7.835  36.931  1.00 39.51           C  
ATOM   3802  CD  PRO A 156     -20.932  -7.777  35.618  1.00 38.01           C  
ATOM   3803  N   ASP A 157     -24.403  -8.600  37.072  1.00 39.99           N  
ATOM   3804  CA  ASP A 157     -25.818  -8.625  37.450  1.00 39.97           C  
ATOM   3805  C   ASP A 157     -26.608  -9.653  36.666  1.00 38.31           C  
ATOM   3806  O   ASP A 157     -27.497 -10.309  37.222  1.00 38.63           O  
ATOM   3807  CB  ASP A 157     -26.471  -7.277  37.210  1.00 41.04           C  
ATOM   3808  CG  ASP A 157     -26.129  -6.256  38.277  1.00 43.50           C  
ATOM   3809  OD1 ASP A 157     -25.606  -6.620  39.362  1.00 47.86           O  
ATOM   3810  OD2 ASP A 157     -26.411  -5.066  38.021  1.00 47.00           O1-
ATOM   3811  N   ILE A 158     -26.334  -9.759  35.365  1.00 35.69           N  
ATOM   3812  CA  ILE A 158     -27.017 -10.739  34.526  1.00 34.77           C  
ATOM   3813  C   ILE A 158     -26.666 -12.119  35.070  1.00 32.85           C  
ATOM   3814  O   ILE A 158     -27.549 -12.957  35.291  1.00 32.70           O  
ATOM   3815  CB  ILE A 158     -26.595 -10.621  33.049  1.00 35.01           C  
ATOM   3816  CG1 ILE A 158     -27.104  -9.296  32.450  1.00 36.25           C  
ATOM   3817  CG2 ILE A 158     -27.116 -11.814  32.194  1.00 34.89           C  
ATOM   3818  CD1 ILE A 158     -26.413  -8.942  31.132  1.00 39.29           C  
ATOM   3819  N   ILE A 159     -25.383 -12.311  35.348  1.00 30.99           N  
ATOM   3820  CA  ILE A 159     -24.874 -13.628  35.790  1.00 30.07           C  
ATOM   3821  C   ILE A 159     -25.359 -13.991  37.171  1.00 31.19           C  
ATOM   3822  O   ILE A 159     -25.685 -15.159  37.445  1.00 29.15           O  
ATOM   3823  CB  ILE A 159     -23.333 -13.719  35.682  1.00 29.10           C  
ATOM   3824  CG1 ILE A 159     -22.955 -13.744  34.187  1.00 28.30           C  
ATOM   3825  CG2 ILE A 159     -22.789 -14.980  36.394  1.00 29.84           C  
ATOM   3826  CD1 ILE A 159     -21.532 -13.257  33.847  1.00 29.97           C  
ATOM   3827  N   LYS A 160     -25.441 -12.989  38.035  1.00 30.89           N  
ATOM   3828  CA  LYS A 160     -25.858 -13.232  39.397  1.00 33.46           C  
ATOM   3829  C   LYS A 160     -27.267 -13.825  39.446  1.00 33.68           C  
ATOM   3830  O   LYS A 160     -27.563 -14.609  40.349  1.00 33.30           O  
ATOM   3831  CB  LYS A 160     -25.819 -11.943  40.197  1.00 34.31           C  
ATOM   3832  CG  LYS A 160     -26.082 -12.165  41.686  1.00 40.31           C  
ATOM   3833  CD  LYS A 160     -25.759 -10.923  42.473  1.00 45.72           C  
ATOM   3834  CE  LYS A 160     -26.292 -11.017  43.892  1.00 50.21           C  
ATOM   3835  NZ  LYS A 160     -25.900  -9.797  44.671  1.00 53.81           N1+
ATOM   3836  N   LYS A 161     -28.111 -13.469  38.475  1.00 33.48           N  
ATOM   3837  CA  LYS A 161     -29.503 -13.945  38.449  1.00 35.72           C  
ATOM   3838  C   LYS A 161     -29.666 -15.449  38.190  1.00 35.34           C  
ATOM   3839  O   LYS A 161     -30.662 -16.042  38.637  1.00 37.14           O  
ATOM   3840  CB  LYS A 161     -30.313 -13.183  37.394  1.00 37.10           C  
ATOM   3841  CG  LYS A 161     -31.203 -12.031  37.919  1.00 40.94           C  
ATOM   3842  CD  LYS A 161     -30.498 -11.107  38.883  1.00 47.13           C  
ATOM   3843  CE  LYS A 161     -31.223  -9.744  39.008  1.00 48.19           C  
ATOM   3844  NZ  LYS A 161     -30.753  -8.706  37.986  1.00 49.53           N1+
ATOM   3845  N   PHE A 162     -28.734 -16.047  37.452  1.00 33.45           N  
ATOM   3846  CA  PHE A 162     -28.816 -17.488  37.099  1.00 31.99           C  
ATOM   3847  C   PHE A 162     -27.640 -18.320  37.608  1.00 31.90           C  
ATOM   3848  O   PHE A 162     -27.682 -19.545  37.560  1.00 31.06           O  
ATOM   3849  CB  PHE A 162     -29.027 -17.687  35.579  1.00 30.85           C  
ATOM   3850  CG  PHE A 162     -27.841 -17.265  34.710  1.00 30.90           C  
ATOM   3851  CD1 PHE A 162     -26.703 -18.058  34.620  1.00 28.58           C  
ATOM   3852  CD2 PHE A 162     -27.868 -16.077  33.977  1.00 29.29           C  
ATOM   3853  CE1 PHE A 162     -25.635 -17.687  33.847  1.00 26.52           C  
ATOM   3854  CE2 PHE A 162     -26.787 -15.710  33.185  1.00 26.23           C  
ATOM   3855  CZ  PHE A 162     -25.675 -16.485  33.129  1.00 27.51           C  
ATOM   3856  N   ALA A 163     -26.575 -17.661  38.059  1.00 30.34           N  
ATOM   3857  CA  ALA A 163     -25.395 -18.387  38.539  1.00 31.43           C  
ATOM   3858  C   ALA A 163     -25.704 -19.644  39.396  1.00 32.08           C  
ATOM   3859  O   ALA A 163     -25.159 -20.727  39.129  1.00 33.42           O  
ATOM   3860  CB  ALA A 163     -24.471 -17.435  39.297  1.00 31.25           C  
ATOM   3861  N   ASP A 164     -26.557 -19.519  40.411  1.00 33.51           N  
ATOM   3862  CA  ASP A 164     -26.839 -20.671  41.312  1.00 33.55           C  
ATOM   3863  C   ASP A 164     -27.719 -21.782  40.676  1.00 33.01           C  
ATOM   3864  O   ASP A 164     -27.936 -22.839  41.271  1.00 33.83           O  
ATOM   3865  CB  ASP A 164     -27.283 -20.222  42.712  1.00 35.55           C  
ATOM   3866  CG  ASP A 164     -28.792 -19.955  42.846  1.00 35.34           C  
ATOM   3867  OD1 ASP A 164     -29.253 -19.910  44.016  1.00 37.83           O  
ATOM   3868  OD2 ASP A 164     -29.519 -19.800  41.842  1.00 34.97           O1-
ATOM   3869  N   ALA A 165     -28.167 -21.557  39.449  1.00 31.66           N  
ATOM   3870  CA  ALA A 165     -28.845 -22.609  38.685  1.00 31.14           C  
ATOM   3871  C   ALA A 165     -27.890 -23.391  37.763  1.00 30.12           C  
ATOM   3872  O   ALA A 165     -28.255 -24.409  37.210  1.00 30.08           O  
ATOM   3873  CB  ALA A 165     -29.981 -22.033  37.903  1.00 31.50           C  
ATOM   3874  N   ILE A 166     -26.658 -22.920  37.590  1.00 29.76           N  
ATOM   3875  CA  ILE A 166     -25.709 -23.653  36.760  1.00 29.23           C  
ATOM   3876  C   ILE A 166     -25.203 -24.909  37.466  1.00 30.46           C  
ATOM   3877  O   ILE A 166     -24.776 -24.833  38.623  1.00 30.82           O  
ATOM   3878  CB  ILE A 166     -24.504 -22.792  36.359  1.00 28.86           C  
ATOM   3879  CG1 ILE A 166     -24.992 -21.523  35.656  1.00 25.96           C  
ATOM   3880  CG2 ILE A 166     -23.593 -23.590  35.404  1.00 29.08           C  
ATOM   3881  CD1 ILE A 166     -23.870 -20.477  35.520  1.00 32.17           C  
ATOM   3882  N   PRO A 167     -25.298 -26.081  36.794  1.00 31.08           N  
ATOM   3883  CA  PRO A 167     -24.816 -27.302  37.455  1.00 32.82           C  
ATOM   3884  C   PRO A 167     -23.339 -27.262  37.920  1.00 33.33           C  
ATOM   3885  O   PRO A 167     -22.522 -26.536  37.363  1.00 32.49           O  
ATOM   3886  CB  PRO A 167     -25.013 -28.385  36.382  1.00 33.24           C  
ATOM   3887  CG  PRO A 167     -26.085 -27.851  35.482  1.00 32.46           C  
ATOM   3888  CD  PRO A 167     -25.842 -26.362  35.453  1.00 30.47           C  
ATOM   3889  N   GLU A 168     -23.018 -28.062  38.942  1.00 35.30           N  
ATOM   3890  CA  GLU A 168     -21.694 -28.102  39.555  1.00 37.37           C  
ATOM   3891  C   GLU A 168     -20.668 -28.552  38.527  1.00 35.91           C  
ATOM   3892  O   GLU A 168     -20.881 -29.546  37.828  1.00 36.77           O  
ATOM   3893  CB  GLU A 168     -21.699 -29.077  40.748  1.00 38.83           C  
ATOM   3894  CG  GLU A 168     -20.585 -28.843  41.772  1.00 43.31           C  
ATOM   3895  CD  GLU A 168     -20.771 -29.668  43.038  1.00 45.01           C  
ATOM   3896  OE1 GLU A 168     -21.882 -30.216  43.258  1.00 51.79           O  
ATOM   3897  OE2 GLU A 168     -19.800 -29.792  43.815  1.00 50.51           O1-
ATOM   3898  N   GLY A 169     -19.595 -27.781  38.397  1.00 35.00           N  
ATOM   3899  CA  GLY A 169     -18.504 -28.114  37.478  1.00 34.52           C  
ATOM   3900  C   GLY A 169     -18.807 -28.013  35.993  1.00 32.51           C  
ATOM   3901  O   GLY A 169     -18.072 -28.539  35.187  1.00 33.15           O  
ATOM   3902  N   ALA A 170     -19.894 -27.343  35.635  1.00 30.99           N  
ATOM   3903  CA  ALA A 170     -20.285 -27.162  34.242  1.00 28.83           C  
ATOM   3904  C   ALA A 170     -19.245 -26.287  33.541  1.00 28.49           C  
ATOM   3905  O   ALA A 170     -18.480 -25.590  34.188  1.00 29.17           O  
ATOM   3906  CB  ALA A 170     -21.646 -26.511  34.181  1.00 28.89           C  
ATOM   3907  N   ILE A 171     -19.209 -26.364  32.220  1.00 27.05           N  
ATOM   3908  CA  ILE A 171     -18.357 -25.504  31.424  1.00 26.28           C  
ATOM   3909  C   ILE A 171     -19.174 -24.208  31.157  1.00 24.02           C  
ATOM   3910  O   ILE A 171     -20.304 -24.271  30.669  1.00 24.99           O  
ATOM   3911  CB  ILE A 171     -17.962 -26.236  30.120  1.00 25.91           C  
ATOM   3912  CG1 ILE A 171     -17.015 -27.413  30.443  1.00 28.27           C  
ATOM   3913  CG2 ILE A 171     -17.325 -25.245  29.116  1.00 23.78           C  
ATOM   3914  CD1 ILE A 171     -16.789 -28.353  29.266  1.00 29.58           C  
ATOM   3915  N   VAL A 172     -18.642 -23.049  31.522  1.00 24.83           N  
ATOM   3916  CA  VAL A 172     -19.326 -21.772  31.284  1.00 23.29           C  
ATOM   3917  C   VAL A 172     -18.390 -20.863  30.511  1.00 23.36           C  
ATOM   3918  O   VAL A 172     -17.218 -20.704  30.864  1.00 22.85           O  
ATOM   3919  CB  VAL A 172     -19.813 -21.060  32.578  1.00 23.97           C  
ATOM   3920  CG1 VAL A 172     -20.550 -19.747  32.192  1.00 24.96           C  
ATOM   3921  CG2 VAL A 172     -20.799 -22.019  33.340  1.00 25.77           C  
ATOM   3922  N   THR A 173     -18.905 -20.350  29.399  1.00 23.29           N  
ATOM   3923  CA  THR A 173     -18.060 -19.689  28.445  1.00 23.22           C  
ATOM   3924  C   THR A 173     -18.665 -18.351  28.020  1.00 21.21           C  
ATOM   3925  O   THR A 173     -19.902 -18.111  28.136  1.00 20.50           O  
ATOM   3926  CB  THR A 173     -17.859 -20.559  27.152  1.00 23.26           C  
ATOM   3927  CG2 THR A 173     -17.433 -22.012  27.448  1.00 27.55           C  
ATOM   3928  OG1 THR A 173     -19.060 -20.555  26.375  1.00 25.60           O  
ATOM   3929  N   HIS A 174     -17.792 -17.476  27.542  1.00 20.63           N  
ATOM   3930  CA  HIS A 174     -18.238 -16.259  26.893  1.00 20.91           C  
ATOM   3931  C   HIS A 174     -17.834 -16.316  25.434  1.00 19.54           C  
ATOM   3932  O   HIS A 174     -16.832 -16.967  25.045  1.00 21.71           O  
ATOM   3933  CB  HIS A 174     -17.613 -15.044  27.546  1.00 19.89           C  
ATOM   3934  CG  HIS A 174     -16.131 -14.962  27.335  1.00 20.10           C  
ATOM   3935  CD2 HIS A 174     -15.109 -15.564  27.978  1.00 22.37           C  
ATOM   3936  ND1 HIS A 174     -15.568 -14.207  26.319  1.00 20.62           N  
ATOM   3937  CE1 HIS A 174     -14.251 -14.330  26.378  1.00 21.16           C  
ATOM   3938  NE2 HIS A 174     -13.943 -15.128  27.389  1.00 20.76           N  
ATOM   3939  N   ALA A 175     -18.583 -15.596  24.609  1.00 20.91           N  
ATOM   3940  CA  ALA A 175     -18.296 -15.630  23.206  1.00 21.75           C  
ATOM   3941  C   ALA A 175     -17.872 -14.270  22.689  1.00 22.84           C  
ATOM   3942  O   ALA A 175     -17.382 -14.199  21.583  1.00 24.40           O  
ATOM   3943  CB  ALA A 175     -19.487 -16.140  22.433  1.00 22.05           C  
ATOM   3944  N   CYS A 176     -18.072 -13.197  23.448  1.00 23.16           N  
ATOM   3945  CA  CYS A 176     -17.682 -11.878  22.960  1.00 24.50           C  
ATOM   3946  C   CYS A 176     -17.588 -10.825  24.021  1.00 22.78           C  
ATOM   3947  O   CYS A 176     -18.146 -10.964  25.112  1.00 24.11           O  
ATOM   3948  CB  CYS A 176     -18.568 -11.407  21.822  1.00 25.57           C  
ATOM   3949  SG  CYS A 176     -20.275 -11.428  22.291  1.00 33.75           S  
ATOM   3950  N   THR A 177     -16.786  -9.805  23.713  1.00 23.03           N  
ATOM   3951  CA  THR A 177     -16.678  -8.571  24.453  1.00 21.53           C  
ATOM   3952  C   THR A 177     -15.880  -8.577  25.754  1.00 21.68           C  
ATOM   3953  O   THR A 177     -14.936  -7.769  25.938  1.00 21.28           O  
ATOM   3954  CB  THR A 177     -18.070  -7.826  24.667  1.00 21.61           C  
ATOM   3955  CG2 THR A 177     -17.793  -6.455  25.352  1.00 26.73           C  
ATOM   3956  OG1 THR A 177     -18.675  -7.592  23.381  1.00 26.32           O  
ATOM   3957  N   ILE A 178     -16.267  -9.458  26.649  1.00 20.13           N  
ATOM   3958  CA  ILE A 178     -15.678  -9.508  27.982  1.00 19.59           C  
ATOM   3959  C   ILE A 178     -14.371 -10.339  27.940  1.00 19.80           C  
ATOM   3960  O   ILE A 178     -14.340 -11.427  27.326  1.00 20.15           O  
ATOM   3961  CB  ILE A 178     -16.694 -10.064  28.997  1.00 20.16           C  
ATOM   3962  CG1 ILE A 178     -16.150  -9.888  30.399  1.00 19.83           C  
ATOM   3963  CG2 ILE A 178     -17.074 -11.547  28.696  1.00 18.82           C  
ATOM   3964  CD1 ILE A 178     -17.220 -10.147  31.556  1.00 21.63           C  
ATOM   3965  N   PRO A 179     -13.288  -9.797  28.491  1.00 20.37           N  
ATOM   3966  CA  PRO A 179     -12.063 -10.586  28.545  1.00 20.71           C  
ATOM   3967  C   PRO A 179     -12.303 -11.797  29.427  1.00 21.16           C  
ATOM   3968  O   PRO A 179     -13.080 -11.725  30.371  1.00 23.11           O  
ATOM   3969  CB  PRO A 179     -11.034  -9.620  29.170  1.00 21.59           C  
ATOM   3970  CG  PRO A 179     -11.621  -8.238  29.030  1.00 22.68           C  
ATOM   3971  CD  PRO A 179     -13.119  -8.428  29.027  1.00 20.20           C  
ATOM   3972  N   THR A 180     -11.692 -12.917  29.100  1.00 21.96           N  
ATOM   3973  CA  THR A 180     -11.894 -14.120  29.892  1.00 22.63           C  
ATOM   3974  C   THR A 180     -11.582 -13.958  31.377  1.00 24.06           C  
ATOM   3975  O   THR A 180     -12.257 -14.513  32.229  1.00 23.19           O  
ATOM   3976  CB  THR A 180     -11.120 -15.282  29.290  1.00 22.89           C  
ATOM   3977  CG2 THR A 180     -11.639 -16.614  29.872  1.00 24.86           C  
ATOM   3978  OG1 THR A 180     -11.296 -15.303  27.859  1.00 21.90           O  
ATOM   3979  N   THR A 181     -10.505 -13.245  31.682  1.00 25.00           N  
ATOM   3980  CA  THR A 181     -10.107 -13.036  33.039  1.00 25.87           C  
ATOM   3981  C   THR A 181     -11.242 -12.377  33.819  1.00 25.57           C  
ATOM   3982  O   THR A 181     -11.503 -12.766  35.003  1.00 26.65           O  
ATOM   3983  CB  THR A 181      -8.862 -12.114  33.081  1.00 25.90           C  
ATOM   3984  CG2 THR A 181      -7.631 -12.890  32.588  1.00 26.26           C  
ATOM   3985  OG1 THR A 181      -9.098 -11.033  32.154  1.00 30.10           O  
ATOM   3986  N   LYS A 182     -11.866 -11.346  33.222  1.00 25.00           N  
ATOM   3987  CA  LYS A 182     -12.935 -10.602  33.888  1.00 25.68           C  
ATOM   3988  C   LYS A 182     -14.204 -11.458  34.065  1.00 24.57           C  
ATOM   3989  O   LYS A 182     -14.847 -11.437  35.111  1.00 25.53           O  
ATOM   3990  CB  LYS A 182     -13.309  -9.354  33.091  0.50 24.70           C  
ATOM   3992  CG  LYS A 182     -12.177  -8.430  32.674  0.50 25.34           C  
ATOM   3994  CD  LYS A 182     -12.759  -7.037  32.363  0.50 25.84           C  
ATOM   3996  CE  LYS A 182     -14.324  -7.043  32.348  0.50 29.29           C  
ATOM   3998  NZ  LYS A 182     -14.940  -5.901  31.623  0.50 29.19           N1+
ATOM   4000  N   PHE A 183     -14.527 -12.241  33.044  1.00 23.78           N  
ATOM   4001  CA  PHE A 183     -15.636 -13.191  33.079  1.00 21.81           C  
ATOM   4002  C   PHE A 183     -15.446 -14.261  34.194  1.00 22.71           C  
ATOM   4003  O   PHE A 183     -16.373 -14.527  34.903  1.00 22.98           O  
ATOM   4004  CB  PHE A 183     -15.721 -13.862  31.712  1.00 21.31           C  
ATOM   4005  CG  PHE A 183     -16.905 -14.752  31.509  1.00 20.66           C  
ATOM   4006  CD1 PHE A 183     -18.196 -14.214  31.419  1.00 20.01           C  
ATOM   4007  CD2 PHE A 183     -16.709 -16.121  31.340  1.00 20.88           C  
ATOM   4008  CE1 PHE A 183     -19.293 -15.056  31.171  1.00 18.72           C  
ATOM   4009  CE2 PHE A 183     -17.799 -16.989  31.128  1.00 21.41           C  
ATOM   4010  CZ  PHE A 183     -19.079 -16.450  31.030  1.00 20.90           C  
ATOM   4011  N   ALA A 184     -14.252 -14.836  34.310  1.00 22.83           N  
ATOM   4012  CA  ALA A 184     -13.883 -15.825  35.329  1.00 25.98           C  
ATOM   4013  C   ALA A 184     -14.042 -15.233  36.705  1.00 27.49           C  
ATOM   4014  O   ALA A 184     -14.536 -15.891  37.635  1.00 28.14           O  
ATOM   4015  CB  ALA A 184     -12.432 -16.259  35.120  1.00 27.16           C  
ATOM   4016  N   LYS A 185     -13.658 -13.966  36.823  1.00 27.31           N  
ATOM   4017  CA  LYS A 185     -13.672 -13.306  38.112  1.00 30.44           C  
ATOM   4018  C   LYS A 185     -15.102 -13.133  38.645  1.00 30.47           C  
ATOM   4019  O   LYS A 185     -15.305 -13.230  39.871  1.00 32.30           O  
ATOM   4020  CB  LYS A 185     -12.964 -11.962  38.008  1.00 30.00           C  
ATOM   4021  CG  LYS A 185     -12.422 -11.511  39.360  1.00 36.58           C  
ATOM   4022  CD  LYS A 185     -13.179 -10.348  39.861  1.00 43.36           C  
ATOM   4023  CE  LYS A 185     -12.602  -9.906  41.207  1.00 46.26           C  
ATOM   4024  NZ  LYS A 185     -13.196  -8.592  41.478  1.00 49.62           N1+
ATOM   4025  N   ILE A 186     -16.057 -12.904  37.730  1.00 29.97           N  
ATOM   4026  CA  ILE A 186     -17.474 -12.763  38.067  1.00 31.23           C  
ATOM   4027  C   ILE A 186     -17.900 -14.023  38.802  1.00 32.92           C  
ATOM   4028  O   ILE A 186     -18.534 -13.951  39.869  1.00 33.90           O  
ATOM   4029  CB  ILE A 186     -18.373 -12.508  36.847  1.00 30.90           C  
ATOM   4030  CG1 ILE A 186     -18.123 -11.108  36.247  1.00 28.79           C  
ATOM   4031  CG2 ILE A 186     -19.874 -12.677  37.207  1.00 31.69           C  
ATOM   4032  CD1 ILE A 186     -18.663 -10.980  34.844  1.00 27.36           C  
ATOM   4033  N   PHE A 187     -17.483 -15.176  38.283  1.00 32.56           N  
ATOM   4034  CA  PHE A 187     -17.856 -16.474  38.912  1.00 33.70           C  
ATOM   4035  C   PHE A 187     -17.074 -16.818  40.162  1.00 36.67           C  
ATOM   4036  O   PHE A 187     -17.629 -17.442  41.085  1.00 36.96           O  
ATOM   4037  CB  PHE A 187     -17.713 -17.584  37.901  1.00 32.61           C  
ATOM   4038  CG  PHE A 187     -18.700 -17.484  36.816  1.00 30.44           C  
ATOM   4039  CD1 PHE A 187     -19.987 -17.992  37.006  1.00 28.48           C  
ATOM   4040  CD2 PHE A 187     -18.396 -16.819  35.612  1.00 28.74           C  
ATOM   4041  CE1 PHE A 187     -20.943 -17.874  36.017  1.00 27.83           C  
ATOM   4042  CE2 PHE A 187     -19.344 -16.709  34.622  1.00 30.26           C  
ATOM   4043  CZ  PHE A 187     -20.628 -17.226  34.825  1.00 28.97           C  
ATOM   4044  N   LYS A 188     -15.794 -16.439  40.183  1.00 37.59           N  
ATOM   4045  CA  LYS A 188     -14.966 -16.642  41.358  1.00 40.88           C  
ATOM   4046  C   LYS A 188     -15.619 -15.915  42.518  1.00 42.11           C  
ATOM   4047  O   LYS A 188     -15.778 -16.499  43.589  1.00 42.83           O  
ATOM   4048  CB  LYS A 188     -13.535 -16.151  41.156  1.00 40.86           C  
ATOM   4049  CG  LYS A 188     -12.600 -16.446  42.365  1.00 42.88           C  
ATOM   4050  CD  LYS A 188     -11.170 -15.949  42.124  1.00 43.42           C  
ATOM   4051  CE  LYS A 188     -10.286 -16.158  43.360  1.00 47.65           C  
ATOM   4052  NZ  LYS A 188      -9.010 -15.363  43.257  1.00 50.57           N1+
ATOM   4053  N   ASP A 189     -16.008 -14.661  42.289  1.00 41.42           N  
ATOM   4054  CA  ASP A 189     -16.635 -13.821  43.326  1.00 43.56           C  
ATOM   4055  C   ASP A 189     -17.973 -14.340  43.835  1.00 43.59           C  
ATOM   4056  O   ASP A 189     -18.329 -14.115  44.985  1.00 45.48           O  
ATOM   4057  CB  ASP A 189     -16.852 -12.401  42.811  1.00 42.75           C  
ATOM   4058  CG  ASP A 189     -15.556 -11.592  42.734  1.00 45.48           C  
ATOM   4059  OD1 ASP A 189     -14.496 -12.037  43.270  1.00 47.33           O  
ATOM   4060  OD2 ASP A 189     -15.615 -10.502  42.120  1.00 46.01           O1-
ATOM   4061  N   LEU A 190     -18.724 -15.014  42.974  1.00 42.72           N  
ATOM   4062  CA  LEU A 190     -19.993 -15.622  43.387  1.00 43.33           C  
ATOM   4063  C   LEU A 190     -19.710 -16.939  44.090  1.00 44.87           C  
ATOM   4064  O   LEU A 190     -20.620 -17.702  44.363  1.00 46.03           O  
ATOM   4065  CB  LEU A 190     -20.908 -15.835  42.177  1.00 42.37           C  
ATOM   4066  CG  LEU A 190     -21.506 -14.598  41.498  1.00 41.29           C  
ATOM   4067  CD1 LEU A 190     -22.118 -14.940  40.186  1.00 39.31           C  
ATOM   4068  CD2 LEU A 190     -22.528 -13.931  42.395  1.00 44.14           C  
ATOM   4069  N   GLY A 191     -18.442 -17.215  44.389  1.00 45.50           N  
ATOM   4070  CA  GLY A 191     -18.073 -18.531  44.926  1.00 46.54           C  
ATOM   4071  C   GLY A 191     -18.540 -19.664  44.023  1.00 45.71           C  
ATOM   4072  O   GLY A 191     -19.172 -20.619  44.477  1.00 46.90           O  
ATOM   4073  N   ARG A 192     -18.276 -19.539  42.725  1.00 43.16           N  
ATOM   4074  CA  ARG A 192     -18.455 -20.666  41.826  1.00 42.45           C  
ATOM   4075  C   ARG A 192     -17.101 -21.048  41.218  1.00 42.30           C  
ATOM   4076  O   ARG A 192     -16.958 -21.175  40.000  1.00 40.61           O  
ATOM   4077  CB  ARG A 192     -19.493 -20.373  40.731  1.00 40.89           C  
ATOM   4078  CG  ARG A 192     -20.938 -20.221  41.197  1.00 40.24           C  
ATOM   4079  CD  ARG A 192     -21.430 -21.467  41.979  1.00 39.37           C  
ATOM   4080  NE  ARG A 192     -21.263 -22.698  41.218  1.00 39.73           N  
ATOM   4081  CZ  ARG A 192     -22.177 -23.225  40.403  1.00 36.17           C  
ATOM   4082  NH1 ARG A 192     -23.352 -22.637  40.241  1.00 38.34           N1+
ATOM   4083  NH2 ARG A 192     -21.923 -24.354  39.752  1.00 36.97           N  
ATOM   4084  N   GLU A 193     -16.108 -21.238  42.080  1.00 43.43           N  
ATOM   4085  CA  GLU A 193     -14.791 -21.707  41.656  1.00 43.02           C  
ATOM   4086  C   GLU A 193     -14.827 -23.153  41.165  1.00 41.71           C  
ATOM   4087  O   GLU A 193     -13.848 -23.655  40.603  1.00 41.99           O  
ATOM   4088  CB  GLU A 193     -13.769 -21.508  42.778  1.00 45.17           C  
ATOM   4089  CG  GLU A 193     -13.421 -20.020  42.960  1.00 48.08           C  
ATOM   4090  CD  GLU A 193     -12.647 -19.721  44.238  1.00 52.30           C  
ATOM   4091  OE1 GLU A 193     -11.551 -19.123  44.142  1.00 56.08           O  
ATOM   4092  OE2 GLU A 193     -13.130 -20.068  45.331  1.00 58.11           O1-
ATOM   4093  N   ASP A 194     -15.960 -23.825  41.359  1.00 38.97           N  
ATOM   4094  CA  ASP A 194     -16.144 -25.134  40.779  1.00 38.00           C  
ATOM   4095  C   ASP A 194     -16.311 -25.062  39.274  1.00 35.99           C  
ATOM   4096  O   ASP A 194     -16.019 -26.046  38.592  1.00 36.03           O  
ATOM   4097  CB  ASP A 194     -17.383 -25.829  41.379  1.00 38.81           C  
ATOM   4098  CG  ASP A 194     -18.683 -25.113  40.987  1.00 38.51           C  
ATOM   4099  OD1 ASP A 194     -18.930 -24.013  41.522  1.00 39.38           O  
ATOM   4100  OD2 ASP A 194     -19.418 -25.626  40.109  1.00 38.16           O1-
ATOM   4101  N   LEU A 195     -16.820 -23.932  38.747  1.00 32.96           N  
ATOM   4102  CA  LEU A 195     -17.151 -23.894  37.327  1.00 32.11           C  
ATOM   4103  C   LEU A 195     -15.899 -23.877  36.461  1.00 30.87           C  
ATOM   4104  O   LEU A 195     -14.899 -23.267  36.806  1.00 31.95           O  
ATOM   4105  CB  LEU A 195     -18.057 -22.702  36.981  1.00 31.03           C  
ATOM   4106  CG  LEU A 195     -19.475 -22.789  37.543  1.00 31.29           C  
ATOM   4107  CD1 LEU A 195     -20.211 -21.488  37.261  1.00 32.32           C  
ATOM   4108  CD2 LEU A 195     -20.237 -23.984  36.971  1.00 34.48           C  
ATOM   4109  N   ASN A 196     -15.983 -24.511  35.302  1.00 29.83           N  
ATOM   4110  CA  ASN A 196     -14.875 -24.487  34.389  1.00 28.86           C  
ATOM   4111  C   ASN A 196     -15.104 -23.339  33.437  1.00 26.79           C  
ATOM   4112  O   ASN A 196     -15.891 -23.464  32.515  1.00 25.76           O  
ATOM   4113  CB  ASN A 196     -14.797 -25.804  33.639  1.00 29.91           C  
ATOM   4114  CG  ASN A 196     -14.312 -26.914  34.512  1.00 30.61           C  
ATOM   4115  ND2 ASN A 196     -15.205 -27.802  34.874  1.00 31.35           N  
ATOM   4116  OD1 ASN A 196     -13.127 -26.976  34.854  1.00 33.48           O  
ATOM   4117  N   ILE A 197     -14.406 -22.225  33.658  1.00 26.24           N  
ATOM   4118  CA  ILE A 197     -14.661 -21.020  32.889  1.00 24.46           C  
ATOM   4119  C   ILE A 197     -13.704 -20.962  31.728  1.00 24.50           C  
ATOM   4120  O   ILE A 197     -12.493 -21.126  31.913  1.00 25.27           O  
ATOM   4121  CB  ILE A 197     -14.438 -19.749  33.736  1.00 24.38           C  
ATOM   4122  CG1 ILE A 197     -15.346 -19.733  34.980  1.00 26.90           C  
ATOM   4123  CG2 ILE A 197     -14.666 -18.510  32.873  1.00 23.68           C  
ATOM   4124  CD1 ILE A 197     -16.832 -19.932  34.692  1.00 26.61           C  
ATOM   4125  N   THR A 198     -14.220 -20.711  30.530  1.00 23.58           N  
ATOM   4126  CA  THR A 198     -13.342 -20.622  29.389  1.00 23.39           C  
ATOM   4127  C   THR A 198     -14.079 -19.762  28.359  1.00 21.69           C  
ATOM   4128  O   THR A 198     -14.962 -18.978  28.731  1.00 21.41           O  
ATOM   4129  CB  THR A 198     -12.866 -22.061  28.915  1.00 24.70           C  
ATOM   4130  CG2 THR A 198     -14.076 -23.008  28.734  1.00 26.62           C  
ATOM   4131  OG1 THR A 198     -12.131 -21.956  27.684  1.00 23.27           O  
ATOM   4132  N   SER A 199     -13.707 -19.862  27.087  1.00 22.22           N  
ATOM   4133  CA  SER A 199     -14.343 -19.048  26.060  1.00 20.87           C  
ATOM   4134  C   SER A 199     -14.796 -19.952  24.921  1.00 20.96           C  
ATOM   4135  O   SER A 199     -14.300 -21.093  24.758  1.00 22.70           O  
ATOM   4136  CB  SER A 199     -13.370 -18.011  25.490  1.00 21.19           C  
ATOM   4137  OG  SER A 199     -12.209 -18.649  24.946  1.00 22.01           O  
ATOM   4138  N   TYR A 200     -15.721 -19.439  24.122  1.00 20.29           N  
ATOM   4139  CA  TYR A 200     -16.103 -20.125  22.909  1.00 21.33           C  
ATOM   4140  C   TYR A 200     -16.254 -18.990  21.918  1.00 21.14           C  
ATOM   4141  O   TYR A 200     -17.354 -18.677  21.461  1.00 21.65           O  
ATOM   4142  CB  TYR A 200     -17.390 -20.915  23.156  1.00 21.40           C  
ATOM   4143  CG  TYR A 200     -17.771 -21.927  22.083  1.00 23.82           C  
ATOM   4144  CD1 TYR A 200     -17.167 -23.179  22.021  1.00 23.57           C  
ATOM   4145  CD2 TYR A 200     -18.763 -21.628  21.164  1.00 23.03           C  
ATOM   4146  CE1 TYR A 200     -17.564 -24.121  21.035  1.00 23.60           C  
ATOM   4147  CE2 TYR A 200     -19.150 -22.562  20.163  1.00 22.60           C  
ATOM   4148  CZ  TYR A 200     -18.552 -23.779  20.127  1.00 23.57           C  
ATOM   4149  OH  TYR A 200     -18.949 -24.686  19.156  1.00 24.79           O  
ATOM   4150  N   HIS A 201     -15.111 -18.373  21.620  1.00 20.50           N  
ATOM   4151  CA  HIS A 201     -15.068 -17.077  20.960  1.00 20.33           C  
ATOM   4152  C   HIS A 201     -14.851 -17.285  19.476  1.00 21.18           C  
ATOM   4153  O   HIS A 201     -13.870 -17.957  19.079  1.00 23.56           O  
ATOM   4154  CB  HIS A 201     -13.914 -16.226  21.527  1.00 19.49           C  
ATOM   4155  CG  HIS A 201     -14.075 -14.777  21.237  1.00 20.03           C  
ATOM   4156  CD2 HIS A 201     -14.173 -13.714  22.054  1.00 18.93           C  
ATOM   4157  ND1 HIS A 201     -14.170 -14.293  19.953  1.00 21.11           N  
ATOM   4158  CE1 HIS A 201     -14.349 -12.985  19.999  1.00 20.78           C  
ATOM   4159  NE2 HIS A 201     -14.349 -12.611  21.264  1.00 24.82           N  
ATOM   4160  N   PRO A 202     -15.728 -16.720  18.648  1.00 19.61           N  
ATOM   4161  CA  PRO A 202     -15.573 -17.005  17.205  1.00 22.70           C  
ATOM   4162  C   PRO A 202     -14.367 -16.305  16.581  1.00 24.15           C  
ATOM   4163  O   PRO A 202     -13.823 -16.786  15.579  1.00 23.23           O  
ATOM   4164  CB  PRO A 202     -16.886 -16.465  16.631  1.00 22.63           C  
ATOM   4165  CG  PRO A 202     -17.253 -15.355  17.525  1.00 20.58           C  
ATOM   4166  CD  PRO A 202     -16.887 -15.864  18.896  1.00 18.58           C  
ATOM   4167  N   GLY A 203     -13.949 -15.173  17.135  1.00 23.35           N  
ATOM   4168  CA  GLY A 203     -12.908 -14.370  16.442  1.00 24.03           C  
ATOM   4169  C   GLY A 203     -13.343 -13.924  15.030  1.00 26.44           C  
ATOM   4170  O   GLY A 203     -12.508 -13.602  14.167  1.00 26.71           O  
ATOM   4171  N   CYS A 204     -14.670 -13.880  14.816  1.00 26.50           N  
ATOM   4172  CA  CYS A 204     -15.272 -13.515  13.535  1.00 27.16           C  
ATOM   4173  C   CYS A 204     -16.785 -13.472  13.751  1.00 26.97           C  
ATOM   4174  O   CYS A 204     -17.250 -13.667  14.873  1.00 26.63           O  
ATOM   4175  CB  CYS A 204     -14.977 -14.610  12.512  1.00 27.71           C  
ATOM   4176  SG  CYS A 204     -15.817 -16.209  12.901  1.00 27.59           S  
ATOM   4177  N   VAL A 205     -17.570 -13.213  12.704  1.00 27.55           N  
ATOM   4178  CA  VAL A 205     -19.005 -13.484  12.909  1.00 26.58           C  
ATOM   4179  C   VAL A 205     -19.180 -14.962  12.551  1.00 26.57           C  
ATOM   4180  O   VAL A 205     -18.736 -15.388  11.500  1.00 27.57           O  
ATOM   4181  CB  VAL A 205     -19.958 -12.532  12.162  1.00 27.55           C  
ATOM   4182  CG1 VAL A 205     -19.726 -11.085  12.614  1.00 28.69           C  
ATOM   4183  CG2 VAL A 205     -19.794 -12.704  10.656  1.00 26.35           C  
ATOM   4184  N   PRO A 206     -19.740 -15.771  13.470  1.00 25.62           N  
ATOM   4185  CA  PRO A 206     -19.734 -17.228  13.334  1.00 26.54           C  
ATOM   4186  C   PRO A 206     -20.429 -17.725  12.051  1.00 27.92           C  
ATOM   4187  O   PRO A 206     -20.037 -18.777  11.486  1.00 29.77           O  
ATOM   4188  CB  PRO A 206     -20.481 -17.731  14.588  1.00 26.79           C  
ATOM   4189  CG  PRO A 206     -20.850 -16.562  15.377  1.00 24.36           C  
ATOM   4190  CD  PRO A 206     -20.368 -15.303  14.715  1.00 26.21           C  
ATOM   4191  N   GLU A 207     -21.423 -16.969  11.575  1.00 28.44           N  
ATOM   4192  CA  GLU A 207     -22.095 -17.378  10.315  1.00 29.52           C  
ATOM   4193  C   GLU A 207     -21.130 -17.273   9.145  1.00 30.77           C  
ATOM   4194  O   GLU A 207     -21.397 -17.820   8.076  1.00 32.05           O  
ATOM   4195  CB  GLU A 207     -23.387 -16.579  10.039  1.00 30.23           C  
ATOM   4196  CG  GLU A 207     -23.157 -15.092   9.675  1.00 29.24           C  
ATOM   4197  CD  GLU A 207     -23.033 -14.158  10.888  1.00 28.76           C  
ATOM   4198  OE1 GLU A 207     -22.828 -14.623  12.026  1.00 26.15           O  
ATOM   4199  OE2 GLU A 207     -23.141 -12.928  10.685  1.00 25.68           O1-
ATOM   4200  N   MET A 208     -19.986 -16.612   9.330  1.00 30.47           N  
ATOM   4201  CA  MET A 208     -19.100 -16.435   8.187  1.00 32.08           C  
ATOM   4202  C   MET A 208     -17.951 -17.441   8.154  1.00 33.21           C  
ATOM   4203  O   MET A 208     -17.660 -18.010   7.115  1.00 34.63           O  
ATOM   4204  CB  MET A 208     -18.556 -15.012   8.134  1.00 31.46           C  
ATOM   4205  CG  MET A 208     -17.524 -14.770   7.058  1.00 31.49           C  
ATOM   4206  SD  MET A 208     -17.205 -13.005   7.022  1.00 33.16           S  
ATOM   4207  CE  MET A 208     -16.165 -12.921   5.545  1.00 34.85           C  
ATOM   4208  N   LYS A 209     -17.307 -17.660   9.297  1.00 31.57           N  
ATOM   4209  CA  LYS A 209     -16.123 -18.505   9.356  1.00 32.49           C  
ATOM   4210  C   LYS A 209     -16.314 -19.543  10.432  1.00 31.38           C  
ATOM   4211  O   LYS A 209     -16.888 -19.251  11.509  1.00 30.10           O  
ATOM   4212  CB  LYS A 209     -14.858 -17.680   9.682  1.00 31.19           C  
ATOM   4213  CG  LYS A 209     -14.318 -16.776   8.559  1.00 34.59           C  
ATOM   4214  CD  LYS A 209     -13.200 -15.850   9.121  1.00 35.54           C  
ATOM   4215  CE  LYS A 209     -11.843 -16.491   8.951  1.00 38.04           C  
ATOM   4216  NZ  LYS A 209     -10.798 -15.783   9.765  1.00 32.71           N1+
ATOM   4217  N   GLY A 210     -15.800 -20.736  10.158  1.00 32.21           N  
ATOM   4218  CA  GLY A 210     -15.799 -21.832  11.113  1.00 31.28           C  
ATOM   4219  C   GLY A 210     -14.519 -21.876  11.928  1.00 31.38           C  
ATOM   4220  O   GLY A 210     -13.486 -22.365  11.495  1.00 33.35           O  
ATOM   4221  N   GLN A 211     -14.579 -21.312  13.127  1.00 28.96           N  
ATOM   4222  CA  GLN A 211     -13.416 -21.290  13.997  1.00 27.83           C  
ATOM   4223  C   GLN A 211     -13.905 -20.916  15.362  1.00 26.04           C  
ATOM   4224  O   GLN A 211     -14.910 -20.247  15.510  1.00 26.24           O  
ATOM   4225  CB  GLN A 211     -12.391 -20.259  13.520  1.00 26.38           C  
ATOM   4226  CG  GLN A 211     -13.000 -18.883  13.292  1.00 26.56           C  
ATOM   4227  CD  GLN A 211     -12.008 -17.917  12.719  1.00 27.77           C  
ATOM   4228  NE2 GLN A 211     -11.897 -16.774  13.356  1.00 23.32           N  
ATOM   4229  OE1 GLN A 211     -11.375 -18.177  11.678  1.00 30.09           O  
ATOM   4230  N   VAL A 212     -13.163 -21.337  16.368  1.00 25.97           N  
ATOM   4231  CA  VAL A 212     -13.492 -20.974  17.750  1.00 24.18           C  
ATOM   4232  C   VAL A 212     -12.217 -20.981  18.558  1.00 24.72           C  
ATOM   4233  O   VAL A 212     -11.310 -21.790  18.324  1.00 26.26           O  
ATOM   4234  CB  VAL A 212     -14.595 -21.917  18.369  1.00 25.75           C  
ATOM   4235  CG1 VAL A 212     -14.052 -23.296  18.636  1.00 24.60           C  
ATOM   4236  CG2 VAL A 212     -15.163 -21.284  19.651  1.00 25.54           C  
ATOM   4237  N   TYR A 213     -12.177 -20.079  19.550  1.00 23.96           N  
ATOM   4238  CA  TYR A 213     -10.992 -19.847  20.351  1.00 23.06           C  
ATOM   4239  C   TYR A 213     -11.392 -20.089  21.772  1.00 22.85           C  
ATOM   4240  O   TYR A 213     -12.376 -19.537  22.258  1.00 22.62           O  
ATOM   4241  CB  TYR A 213     -10.473 -18.418  20.159  1.00 23.38           C  
ATOM   4242  CG  TYR A 213      -9.911 -18.232  18.765  1.00 22.36           C  
ATOM   4243  CD1 TYR A 213     -10.746 -17.936  17.690  1.00 23.70           C  
ATOM   4244  CD2 TYR A 213      -8.524 -18.318  18.536  1.00 26.75           C  
ATOM   4245  CE1 TYR A 213     -10.211 -17.790  16.397  1.00 26.44           C  
ATOM   4246  CE2 TYR A 213      -7.981 -18.170  17.249  1.00 28.26           C  
ATOM   4247  CZ  TYR A 213      -8.843 -17.919  16.191  1.00 26.66           C  
ATOM   4248  OH  TYR A 213      -8.337 -17.709  14.944  1.00 26.61           O  
ATOM   4249  N   ILE A 214     -10.621 -20.954  22.415  1.00 23.97           N  
ATOM   4250  CA  ILE A 214     -10.952 -21.513  23.727  1.00 24.87           C  
ATOM   4251  C   ILE A 214      -9.838 -21.185  24.725  1.00 25.04           C  
ATOM   4252  O   ILE A 214      -8.682 -21.644  24.588  1.00 26.61           O  
ATOM   4253  CB  ILE A 214     -11.136 -23.041  23.607  1.00 26.87           C  
ATOM   4254  CG1 ILE A 214     -12.376 -23.349  22.733  1.00 27.13           C  
ATOM   4255  CG2 ILE A 214     -11.268 -23.702  24.981  1.00 27.51           C  
ATOM   4256  CD1 ILE A 214     -12.470 -24.783  22.329  1.00 31.29           C  
ATOM   4257  N   ALA A 215     -10.224 -20.430  25.746  1.00 23.81           N  
ATOM   4258  CA  ALA A 215      -9.335 -19.921  26.764  1.00 24.18           C  
ATOM   4259  C   ALA A 215      -8.785 -21.005  27.683  1.00 24.09           C  
ATOM   4260  O   ALA A 215      -9.511 -21.846  28.202  1.00 25.05           O  
ATOM   4261  CB  ALA A 215     -10.052 -18.891  27.580  1.00 23.32           C  
ATOM   4262  N   GLU A 216      -7.482 -20.957  27.908  1.00 25.06           N  
ATOM   4263  CA  GLU A 216      -6.873 -21.797  28.937  1.00 27.31           C  
ATOM   4264  C   GLU A 216      -6.503 -20.978  30.166  1.00 28.08           C  
ATOM   4265  O   GLU A 216      -6.032 -19.841  30.061  1.00 28.92           O  
ATOM   4266  CB  GLU A 216      -5.652 -22.517  28.380  1.00 28.55           C  
ATOM   4267  CG  GLU A 216      -6.055 -23.531  27.344  1.00 31.90           C  
ATOM   4268  CD  GLU A 216      -4.947 -24.502  27.001  1.00 36.40           C  
ATOM   4269  OE1 GLU A 216      -4.021 -24.079  26.296  1.00 35.98           O  
ATOM   4270  OE2 GLU A 216      -5.020 -25.678  27.410  1.00 41.08           O1-
ATOM   4271  N   GLY A 217      -6.702 -21.564  31.338  1.00 29.30           N  
ATOM   4272  CA  GLY A 217      -6.263 -20.904  32.544  1.00 30.07           C  
ATOM   4273  C   GLY A 217      -7.251 -20.955  33.686  1.00 31.25           C  
ATOM   4274  O   GLY A 217      -6.853 -20.863  34.848  1.00 32.17           O  
ATOM   4275  N   TYR A 218      -8.531 -21.085  33.356  1.00 30.46           N  
ATOM   4276  CA  TYR A 218      -9.611 -21.030  34.344  1.00 31.53           C  
ATOM   4277  C   TYR A 218     -10.546 -22.248  34.297  1.00 31.92           C  
ATOM   4278  O   TYR A 218     -11.660 -22.213  34.835  1.00 32.96           O  
ATOM   4279  CB  TYR A 218     -10.429 -19.779  34.129  1.00 31.28           C  
ATOM   4280  CG  TYR A 218      -9.649 -18.537  34.388  1.00 30.89           C  
ATOM   4281  CD1 TYR A 218      -9.414 -18.114  35.696  1.00 34.80           C  
ATOM   4282  CD2 TYR A 218      -9.111 -17.800  33.344  1.00 32.44           C  
ATOM   4283  CE1 TYR A 218      -8.691 -16.961  35.949  1.00 33.08           C  
ATOM   4284  CE2 TYR A 218      -8.357 -16.655  33.598  1.00 34.11           C  
ATOM   4285  CZ  TYR A 218      -8.165 -16.253  34.900  1.00 33.31           C  
ATOM   4286  OH  TYR A 218      -7.451 -15.121  35.167  1.00 34.29           O  
ATOM   4287  N   ALA A 219     -10.102 -23.291  33.610  1.00 32.34           N  
ATOM   4288  CA  ALA A 219     -10.871 -24.517  33.458  1.00 32.44           C  
ATOM   4289  C   ALA A 219      -9.888 -25.644  33.524  1.00 34.07           C  
ATOM   4290  O   ALA A 219      -8.693 -25.484  33.228  1.00 34.00           O  
ATOM   4291  CB  ALA A 219     -11.608 -24.542  32.113  1.00 31.54           C  
ATOM   4292  N   SER A 220     -10.389 -26.795  33.958  1.00 35.15           N  
ATOM   4293  CA  SER A 220      -9.581 -27.974  34.036  1.00 36.86           C  
ATOM   4294  C   SER A 220      -9.120 -28.374  32.636  1.00 37.47           C  
ATOM   4295  O   SER A 220      -9.762 -28.044  31.644  1.00 36.59           O  
ATOM   4296  CB  SER A 220     -10.405 -29.103  34.669  1.00 37.74           C  
ATOM   4297  OG  SER A 220     -11.425 -29.535  33.787  1.00 34.51           O  
ATOM   4298  N   GLU A 221      -8.014 -29.106  32.566  1.00 40.20           N  
ATOM   4299  CA  GLU A 221      -7.571 -29.686  31.312  1.00 41.86           C  
ATOM   4300  C   GLU A 221      -8.639 -30.519  30.641  1.00 41.33           C  
ATOM   4301  O   GLU A 221      -8.779 -30.450  29.426  1.00 41.57           O  
ATOM   4302  CB  GLU A 221      -6.313 -30.533  31.494  1.00 43.90           C  
ATOM   4303  CG  GLU A 221      -5.410 -30.397  30.279  1.00 49.77           C  
ATOM   4304  CD  GLU A 221      -4.170 -31.299  30.318  1.00 56.46           C  
ATOM   4305  OE1 GLU A 221      -3.210 -30.998  29.571  1.00 61.03           O  
ATOM   4306  OE2 GLU A 221      -4.148 -32.296  31.076  1.00 61.33           O1-
ATOM   4307  N   GLU A 222      -9.394 -31.287  31.424  1.00 42.40           N  
ATOM   4308  CA  GLU A 222     -10.458 -32.134  30.872  1.00 42.96           C  
ATOM   4309  C   GLU A 222     -11.601 -31.310  30.276  1.00 40.45           C  
ATOM   4310  O   GLU A 222     -12.088 -31.602  29.176  1.00 39.86           O  
ATOM   4311  CB  GLU A 222     -10.998 -33.100  31.927  1.00 45.84           C  
ATOM   4312  CG  GLU A 222      -9.928 -33.948  32.620  1.00 52.21           C  
ATOM   4313  CD  GLU A 222      -8.864 -34.525  31.671  1.00 60.39           C  
ATOM   4314  OE1 GLU A 222      -9.242 -35.166  30.658  1.00 63.86           O  
ATOM   4315  OE2 GLU A 222      -7.648 -34.350  31.955  1.00 62.93           O1-
ATOM   4316  N   ALA A 223     -12.022 -30.284  31.008  1.00 38.71           N  
ATOM   4317  CA  ALA A 223     -13.084 -29.384  30.537  1.00 36.25           C  
ATOM   4318  C   ALA A 223     -12.663 -28.674  29.260  1.00 35.09           C  
ATOM   4319  O   ALA A 223     -13.425 -28.658  28.315  1.00 33.57           O  
ATOM   4320  CB  ALA A 223     -13.479 -28.406  31.596  1.00 35.06           C  
ATOM   4321  N   VAL A 224     -11.443 -28.124  29.238  1.00 35.15           N  
ATOM   4322  CA  VAL A 224     -10.885 -27.519  28.022  1.00 34.60           C  
ATOM   4323  C   VAL A 224     -10.899 -28.504  26.857  1.00 35.94           C  
ATOM   4324  O   VAL A 224     -11.362 -28.176  25.771  1.00 34.77           O  
ATOM   4325  CB  VAL A 224      -9.491 -26.936  28.253  1.00 35.39           C  
ATOM   4326  CG1 VAL A 224      -8.897 -26.421  26.946  1.00 34.47           C  
ATOM   4327  CG2 VAL A 224      -9.591 -25.769  29.226  1.00 33.02           C  
ATOM   4328  N   ASN A 225     -10.393 -29.712  27.088  1.00 36.90           N  
ATOM   4329  CA  ASN A 225     -10.374 -30.744  26.060  1.00 39.04           C  
ATOM   4330  C   ASN A 225     -11.775 -31.111  25.567  1.00 37.93           C  
ATOM   4331  O   ASN A 225     -12.008 -31.190  24.363  1.00 37.79           O  
ATOM   4332  CB  ASN A 225      -9.623 -31.991  26.563  1.00 41.69           C  
ATOM   4333  CG  ASN A 225      -8.098 -31.831  26.527  1.00 45.46           C  
ATOM   4334  ND2 ASN A 225      -7.602 -30.601  26.427  1.00 47.50           N  
ATOM   4335  OD1 ASN A 225      -7.381 -32.825  26.588  1.00 55.36           O  
ATOM   4336  N   LYS A 226     -12.702 -31.300  26.502  1.00 37.51           N  
ATOM   4337  CA  LYS A 226     -14.093 -31.544  26.167  1.00 37.31           C  
ATOM   4338  C   LYS A 226     -14.602 -30.465  25.184  1.00 35.59           C  
ATOM   4339  O   LYS A 226     -15.117 -30.779  24.101  1.00 35.22           O  
ATOM   4340  CB  LYS A 226     -14.955 -31.567  27.441  1.00 37.68           C  
ATOM   4341  CG  LYS A 226     -16.448 -31.878  27.183  1.00 38.12           C  
ATOM   4342  CD  LYS A 226     -17.288 -31.971  28.456  1.00 38.17           C  
ATOM   4343  CE  LYS A 226     -18.794 -31.971  28.076  1.00 40.01           C  
ATOM   4344  NZ  LYS A 226     -19.681 -32.541  29.140  1.00 42.15           N1+
ATOM   4345  N   LEU A 227     -14.446 -29.201  25.563  1.00 33.00           N  
ATOM   4346  CA  LEU A 227     -14.965 -28.099  24.743  1.00 32.21           C  
ATOM   4347  C   LEU A 227     -14.256 -28.027  23.410  1.00 32.35           C  
ATOM   4348  O   LEU A 227     -14.891 -27.823  22.383  1.00 33.18           O  
ATOM   4349  CB  LEU A 227     -14.767 -26.766  25.445  1.00 29.84           C  
ATOM   4350  CG  LEU A 227     -15.872 -25.713  25.367  1.00 32.34           C  
ATOM   4351  CD1 LEU A 227     -15.313 -24.269  25.430  1.00 29.35           C  
ATOM   4352  CD2 LEU A 227     -16.970 -25.874  24.308  1.00 31.87           C  
ATOM   4353  N   TYR A 228     -12.937 -28.204  23.434  1.00 34.80           N  
ATOM   4354  CA  TYR A 228     -12.096 -28.214  22.245  1.00 35.85           C  
ATOM   4355  C   TYR A 228     -12.539 -29.302  21.261  1.00 37.94           C  
ATOM   4356  O   TYR A 228     -12.722 -29.041  20.064  1.00 37.40           O  
ATOM   4357  CB  TYR A 228     -10.632 -28.404  22.672  1.00 37.74           C  
ATOM   4358  CG  TYR A 228      -9.637 -28.441  21.544  1.00 40.54           C  
ATOM   4359  CD1 TYR A 228      -9.175 -27.266  20.944  1.00 38.03           C  
ATOM   4360  CD2 TYR A 228      -9.136 -29.655  21.097  1.00 43.29           C  
ATOM   4361  CE1 TYR A 228      -8.237 -27.310  19.898  1.00 41.77           C  
ATOM   4362  CE2 TYR A 228      -8.214 -29.716  20.070  1.00 46.14           C  
ATOM   4363  CZ  TYR A 228      -7.773 -28.553  19.466  1.00 44.04           C  
ATOM   4364  OH  TYR A 228      -6.856 -28.695  18.442  1.00 47.96           O  
ATOM   4365  N   GLU A 229     -12.748 -30.514  21.768  1.00 39.16           N  
ATOM   4366  CA  GLU A 229     -13.316 -31.581  20.929  1.00 41.47           C  
ATOM   4367  C   GLU A 229     -14.690 -31.229  20.337  1.00 40.02           C  
ATOM   4368  O   GLU A 229     -14.896 -31.416  19.142  1.00 41.75           O  
ATOM   4369  CB  GLU A 229     -13.278 -32.934  21.644  1.00 43.13           C  
ATOM   4370  CG  GLU A 229     -12.356 -33.992  20.961  1.00 51.09           C  
ATOM   4371  CD  GLU A 229     -10.889 -33.565  20.742  1.00 55.50           C  
ATOM   4372  OE1 GLU A 229     -10.082 -33.566  21.706  1.00 59.07           O  
ATOM   4373  OE2 GLU A 229     -10.516 -33.286  19.581  1.00 57.14           O1-
ATOM   4374  N   ILE A 230     -15.596 -30.676  21.144  1.00 37.36           N  
ATOM   4375  CA  ILE A 230     -16.895 -30.203  20.664  1.00 35.80           C  
ATOM   4376  C   ILE A 230     -16.739 -29.091  19.633  1.00 33.99           C  
ATOM   4377  O   ILE A 230     -17.350 -29.141  18.566  1.00 32.81           O  
ATOM   4378  CB  ILE A 230     -17.778 -29.750  21.838  1.00 35.22           C  
ATOM   4379  CG1 ILE A 230     -18.141 -30.974  22.689  1.00 37.09           C  
ATOM   4380  CG2 ILE A 230     -19.050 -28.985  21.345  1.00 33.78           C  
ATOM   4381  CD1 ILE A 230     -18.640 -30.657  24.102  1.00 37.37           C  
ATOM   4382  N   GLY A 231     -15.906 -28.098  19.948  1.00 31.77           N  
ATOM   4383  CA  GLY A 231     -15.621 -26.978  19.054  1.00 31.69           C  
ATOM   4384  C   GLY A 231     -15.067 -27.370  17.704  1.00 34.30           C  
ATOM   4385  O   GLY A 231     -15.488 -26.822  16.682  1.00 34.99           O  
ATOM   4386  N   LYS A 232     -14.131 -28.321  17.667  1.00 34.92           N  
ATOM   4387  CA  LYS A 232     -13.616 -28.782  16.378  1.00 37.63           C  
ATOM   4388  C   LYS A 232     -14.751 -29.323  15.503  1.00 37.90           C  
ATOM   4389  O   LYS A 232     -14.769 -29.116  14.293  1.00 39.37           O  
ATOM   4390  CB  LYS A 232     -12.485 -29.826  16.529  1.00 38.83           C  
ATOM   4391  CG  LYS A 232     -11.125 -29.231  16.952  1.00 41.59           C  
ATOM   4392  CD  LYS A 232      -9.946 -30.188  16.757  1.00 42.45           C  
ATOM   4393  CE  LYS A 232      -9.967 -31.374  17.715  1.00 45.19           C  
ATOM   4394  NZ  LYS A 232      -8.945 -32.442  17.341  1.00 48.81           N1+
ATOM   4395  N   ILE A 233     -15.717 -29.993  16.118  1.00 37.92           N  
ATOM   4396  CA  ILE A 233     -16.820 -30.591  15.358  1.00 38.09           C  
ATOM   4397  C   ILE A 233     -17.841 -29.546  14.964  1.00 37.39           C  
ATOM   4398  O   ILE A 233     -18.249 -29.487  13.797  1.00 37.68           O  
ATOM   4399  CB  ILE A 233     -17.501 -31.702  16.145  1.00 39.57           C  
ATOM   4400  CG1 ILE A 233     -16.504 -32.834  16.384  1.00 41.10           C  
ATOM   4401  CG2 ILE A 233     -18.711 -32.237  15.374  1.00 38.45           C  
ATOM   4402  CD1 ILE A 233     -16.909 -33.823  17.478  1.00 44.96           C  
ATOM   4403  N   ALA A 234     -18.217 -28.703  15.925  1.00 35.08           N  
ATOM   4404  CA  ALA A 234     -19.289 -27.716  15.709  1.00 34.59           C  
ATOM   4405  C   ALA A 234     -18.856 -26.588  14.786  1.00 34.39           C  
ATOM   4406  O   ALA A 234     -19.606 -26.174  13.897  1.00 35.22           O  
ATOM   4407  CB  ALA A 234     -19.806 -27.166  17.029  1.00 34.09           C  
ATOM   4408  N   ARG A 235     -17.623 -26.129  14.980  1.00 33.84           N  
ATOM   4409  CA  ARG A 235     -17.109 -24.955  14.289  1.00 33.83           C  
ATOM   4410  C   ARG A 235     -16.156 -25.339  13.163  1.00 35.10           C  
ATOM   4411  O   ARG A 235     -15.842 -24.520  12.304  1.00 35.58           O  
ATOM   4412  CB  ARG A 235     -16.430 -24.021  15.284  1.00 31.86           C  
ATOM   4413  CG  ARG A 235     -17.391 -23.488  16.370  1.00 29.06           C  
ATOM   4414  CD  ARG A 235     -17.863 -22.030  16.158  1.00 26.27           C  
ATOM   4415  NE  ARG A 235     -18.616 -21.863  14.913  1.00 27.85           N  
ATOM   4416  CZ  ARG A 235     -18.428 -20.897  14.017  1.00 28.18           C  
ATOM   4417  NH1 ARG A 235     -17.497 -19.945  14.185  1.00 24.78           N1+
ATOM   4418  NH2 ARG A 235     -19.210 -20.876  12.947  1.00 28.25           N  
ATOM   4419  N   GLY A 236     -15.685 -26.583  13.165  1.00 37.17           N  
ATOM   4420  CA  GLY A 236     -14.779 -27.042  12.104  1.00 38.27           C  
ATOM   4421  C   GLY A 236     -13.306 -26.859  12.414  1.00 38.60           C  
ATOM   4422  O   GLY A 236     -12.470 -27.590  11.912  1.00 39.59           O  
ATOM   4423  N   LYS A 237     -12.982 -25.871  13.247  1.00 37.07           N  
ATOM   4424  CA  LYS A 237     -11.597 -25.578  13.624  1.00 37.78           C  
ATOM   4425  C   LYS A 237     -11.625 -24.982  15.010  1.00 34.71           C  
ATOM   4426  O   LYS A 237     -12.443 -24.098  15.268  1.00 33.08           O  
ATOM   4427  CB  LYS A 237     -10.968 -24.525  12.701  1.00 38.46           C  
ATOM   4428  CG  LYS A 237     -10.343 -25.044  11.432  1.00 45.55           C  
ATOM   4429  CD  LYS A 237      -9.336 -24.047  10.843  1.00 50.03           C  
ATOM   4430  CE  LYS A 237      -9.938 -22.667  10.618  1.00 50.58           C  
ATOM   4431  NZ  LYS A 237      -8.933 -21.764   9.970  1.00 51.35           N1+
ATOM   4432  N   ALA A 238     -10.729 -25.429  15.883  1.00 34.07           N  
ATOM   4433  CA  ALA A 238     -10.627 -24.832  17.240  1.00 32.76           C  
ATOM   4434  C   ALA A 238      -9.193 -24.536  17.638  1.00 32.82           C  
ATOM   4435  O   ALA A 238      -8.255 -25.237  17.256  1.00 34.15           O  
ATOM   4436  CB  ALA A 238     -11.285 -25.758  18.275  1.00 32.72           C  
ATOM   4437  N   PHE A 239      -9.022 -23.504  18.437  1.00 32.87           N  
ATOM   4438  CA  PHE A 239      -7.706 -23.109  18.887  1.00 33.26           C  
ATOM   4439  C   PHE A 239      -7.794 -22.923  20.382  1.00 32.57           C  
ATOM   4440  O   PHE A 239      -8.791 -22.434  20.895  1.00 32.24           O  
ATOM   4441  CB  PHE A 239      -7.314 -21.782  18.251  1.00 33.20           C  
ATOM   4442  CG  PHE A 239      -7.365 -21.799  16.755  1.00 33.51           C  
ATOM   4443  CD1 PHE A 239      -8.465 -21.310  16.086  1.00 32.99           C  
ATOM   4444  CD2 PHE A 239      -6.304 -22.315  16.027  1.00 38.13           C  
ATOM   4445  CE1 PHE A 239      -8.521 -21.342  14.692  1.00 35.53           C  
ATOM   4446  CE2 PHE A 239      -6.347 -22.347  14.629  1.00 39.06           C  
ATOM   4447  CZ  PHE A 239      -7.463 -21.856  13.975  1.00 38.21           C  
ATOM   4448  N   LYS A 240      -6.740 -23.302  21.074  1.00 32.73           N  
ATOM   4449  CA  LYS A 240      -6.630 -23.020  22.483  1.00 31.80           C  
ATOM   4450  C   LYS A 240      -5.611 -21.897  22.624  1.00 32.46           C  
ATOM   4451  O   LYS A 240      -4.610 -21.840  21.887  1.00 32.98           O  
ATOM   4452  CB  LYS A 240      -6.172 -24.263  23.244  1.00 32.99           C  
ATOM   4453  CG  LYS A 240      -7.216 -25.358  23.260  1.00 35.06           C  
ATOM   4454  CD  LYS A 240      -6.679 -26.581  23.978  1.00 37.89           C  
ATOM   4455  CE  LYS A 240      -5.810 -27.400  23.069  1.00 41.44           C  
ATOM   4456  NZ  LYS A 240      -5.472 -28.701  23.732  1.00 43.02           N1+
ATOM   4457  N   MET A 241      -5.847 -21.002  23.567  1.00 31.32           N  
ATOM   4458  CA  MET A 241      -4.863 -20.001  23.845  1.00 33.55           C  
ATOM   4459  C   MET A 241      -5.064 -19.465  25.243  1.00 30.63           C  
ATOM   4460  O   MET A 241      -6.105 -19.707  25.843  1.00 27.38           O  
ATOM   4461  CB  MET A 241      -4.927 -18.889  22.802  1.00 33.34           C  
ATOM   4462  CG  MET A 241      -6.133 -18.003  22.905  1.00 34.78           C  
ATOM   4463  SD  MET A 241      -6.004 -16.549  21.820  1.00 40.96           S  
ATOM   4464  CE  MET A 241      -5.374 -17.306  20.330  1.00 37.77           C  
ATOM   4465  N   PRO A 242      -4.051 -18.755  25.780  1.00 29.74           N  
ATOM   4466  CA  PRO A 242      -4.124 -18.206  27.142  1.00 27.76           C  
ATOM   4467  C   PRO A 242      -5.366 -17.300  27.339  1.00 25.93           C  
ATOM   4468  O   PRO A 242      -5.688 -16.487  26.481  1.00 24.73           O  
ATOM   4469  CB  PRO A 242      -2.846 -17.358  27.242  1.00 27.42           C  
ATOM   4470  CG  PRO A 242      -1.892 -18.037  26.301  1.00 31.59           C  
ATOM   4471  CD  PRO A 242      -2.763 -18.435  25.129  1.00 30.19           C  
ATOM   4472  N   ALA A 243      -6.011 -17.426  28.488  1.00 24.94           N  
ATOM   4473  CA  ALA A 243      -7.246 -16.703  28.749  1.00 23.47           C  
ATOM   4474  C   ALA A 243      -7.006 -15.220  28.566  1.00 22.04           C  
ATOM   4475  O   ALA A 243      -7.914 -14.466  28.165  1.00 20.82           O  
ATOM   4476  CB  ALA A 243      -7.718 -16.971  30.161  1.00 23.50           C  
ATOM   4477  N   ASN A 244      -5.786 -14.769  28.892  1.00 23.16           N  
ATOM   4478  CA  ASN A 244      -5.583 -13.333  28.847  1.00 22.60           C  
ATOM   4479  C   ASN A 244      -5.378 -12.744  27.476  1.00 21.21           C  
ATOM   4480  O   ASN A 244      -5.418 -11.529  27.327  1.00 21.47           O  
ATOM   4481  CB  ASN A 244      -4.555 -12.807  29.839  1.00 23.98           C  
ATOM   4482  CG  ASN A 244      -3.146 -13.266  29.562  1.00 27.06           C  
ATOM   4483  ND2 ASN A 244      -2.911 -13.963  28.461  1.00 25.62           N  
ATOM   4484  OD1 ASN A 244      -2.264 -13.038  30.410  1.00 35.57           O  
ATOM   4485  N   LEU A 245      -5.228 -13.606  26.489  1.00 20.70           N  
ATOM   4486  CA  LEU A 245      -5.151 -13.164  25.077  1.00 20.35           C  
ATOM   4487  C   LEU A 245      -6.452 -13.307  24.270  1.00 19.72           C  
ATOM   4488  O   LEU A 245      -6.505 -12.849  23.128  1.00 20.11           O  
ATOM   4489  CB  LEU A 245      -4.032 -13.862  24.322  1.00 20.02           C  
ATOM   4490  CG  LEU A 245      -2.671 -13.566  24.940  1.00 23.90           C  
ATOM   4491  CD1 LEU A 245      -1.573 -14.398  24.241  1.00 21.30           C  
ATOM   4492  CD2 LEU A 245      -2.400 -12.077  24.974  1.00 24.40           C  
ATOM   4493  N   ILE A 246      -7.474 -13.958  24.836  1.00 20.15           N  
ATOM   4494  CA  ILE A 246      -8.692 -14.179  24.086  1.00 20.85           C  
ATOM   4495  C   ILE A 246      -9.293 -12.878  23.642  1.00 20.18           C  
ATOM   4496  O   ILE A 246      -9.546 -12.698  22.470  1.00 20.76           O  
ATOM   4497  CB  ILE A 246      -9.736 -15.035  24.821  1.00 20.77           C  
ATOM   4498  CG1 ILE A 246      -9.220 -16.487  24.898  1.00 20.71           C  
ATOM   4499  CG2 ILE A 246     -11.085 -14.961  24.094  1.00 21.33           C  
ATOM   4500  CD1 ILE A 246      -9.296 -17.304  23.564  1.00 26.07           C  
ATOM   4501  N   GLY A 247      -9.578 -11.976  24.570  1.00 18.11           N  
ATOM   4502  CA  GLY A 247     -10.192 -10.701  24.114  1.00 19.02           C  
ATOM   4503  C   GLY A 247      -9.297  -9.903  23.165  1.00 19.25           C  
ATOM   4504  O   GLY A 247      -9.703  -9.546  22.042  1.00 18.75           O  
ATOM   4505  N   PRO A 248      -8.053  -9.645  23.575  1.00 19.91           N  
ATOM   4506  CA  PRO A 248      -7.111  -8.936  22.696  1.00 19.14           C  
ATOM   4507  C   PRO A 248      -6.965  -9.495  21.306  1.00 20.39           C  
ATOM   4508  O   PRO A 248      -6.922  -8.724  20.349  1.00 20.79           O  
ATOM   4509  CB  PRO A 248      -5.777  -9.067  23.458  1.00 18.63           C  
ATOM   4510  CG  PRO A 248      -6.182  -8.956  24.907  1.00 19.56           C  
ATOM   4511  CD  PRO A 248      -7.484  -9.862  24.910  1.00 19.87           C  
ATOM   4512  N   VAL A 249      -6.878 -10.821  21.186  1.00 19.51           N  
ATOM   4513  CA  VAL A 249      -6.698 -11.437  19.883  1.00 20.26           C  
ATOM   4514  C   VAL A 249      -7.999 -11.611  19.083  1.00 21.03           C  
ATOM   4515  O   VAL A 249      -7.967 -11.573  17.865  1.00 22.93           O  
ATOM   4516  CB  VAL A 249      -5.897 -12.767  20.019  1.00 20.48           C  
ATOM   4517  CG1 VAL A 249      -5.871 -13.549  18.687  1.00 22.61           C  
ATOM   4518  CG2 VAL A 249      -4.462 -12.470  20.521  1.00 21.73           C  
ATOM   4519  N   CYS A 250      -9.110 -11.883  19.780  1.00 20.62           N  
ATOM   4520  CA  CYS A 250     -10.352 -12.352  19.146  1.00 21.12           C  
ATOM   4521  C   CYS A 250     -11.461 -11.313  19.016  1.00 20.30           C  
ATOM   4522  O   CYS A 250     -12.278 -11.396  18.124  1.00 22.12           O  
ATOM   4523  CB  CYS A 250     -10.904 -13.541  19.934  1.00 20.09           C  
ATOM   4524  SG  CYS A 250      -9.731 -14.910  19.946  1.00 23.61           S  
ATOM   4525  N   ASP A 251     -11.571 -10.407  19.976  1.00 20.01           N  
ATOM   4526  CA  ASP A 251     -12.620  -9.399  19.908  1.00 20.06           C  
ATOM   4527  C   ASP A 251     -12.292  -8.316  18.863  1.00 21.14           C  
ATOM   4528  O   ASP A 251     -11.266  -8.418  18.169  1.00 20.16           O  
ATOM   4529  CB  ASP A 251     -12.856  -8.792  21.287  1.00 19.71           C  
ATOM   4530  CG  ASP A 251     -13.810  -9.607  22.124  1.00 21.40           C  
ATOM   4531  OD1 ASP A 251     -14.918  -9.914  21.603  1.00 21.37           O  
ATOM   4532  OD2 ASP A 251     -13.496  -9.842  23.297  1.00 26.65           O1-
ATOM   4533  N   MET A 252     -13.163  -7.313  18.708  1.00 21.04           N  
ATOM   4534  CA  MET A 252     -12.925  -6.270  17.700  1.00 21.53           C  
ATOM   4535  C   MET A 252     -11.600  -5.509  17.920  1.00 19.79           C  
ATOM   4536  O   MET A 252     -11.028  -4.969  16.979  1.00 21.36           O  
ATOM   4537  CB  MET A 252     -14.062  -5.248  17.700  1.00 22.42           C  
ATOM   4538  CG  MET A 252     -15.367  -5.869  17.362  1.00 25.92           C  
ATOM   4539  SD  MET A 252     -16.724  -4.660  17.404  1.00 31.48           S  
ATOM   4540  CE  MET A 252     -16.459  -3.778  18.882  1.00 36.50           C  
ATOM   4541  N   CYS A 253     -11.167  -5.458  19.180  1.00 19.05           N  
ATOM   4542  CA  CYS A 253      -9.824  -4.912  19.513  1.00 20.27           C  
ATOM   4543  C   CYS A 253      -8.652  -5.740  18.894  1.00 21.90           C  
ATOM   4544  O   CYS A 253      -7.477  -5.349  19.040  1.00 22.46           O  
ATOM   4545  CB  CYS A 253      -9.668  -4.781  21.026  1.00 19.89           C  
ATOM   4546  SG  CYS A 253      -9.941  -6.379  21.839  1.00 21.85           S  
ATOM   4547  N   SER A 254      -8.950  -6.869  18.232  1.00 22.36           N  
ATOM   4548  CA  SER A 254      -7.914  -7.589  17.455  1.00 22.49           C  
ATOM   4549  C   SER A 254      -7.242  -6.588  16.469  1.00 22.61           C  
ATOM   4550  O   SER A 254      -6.032  -6.688  16.178  1.00 22.80           O  
ATOM   4551  CB  SER A 254      -8.506  -8.735  16.657  1.00 23.66           C  
ATOM   4552  OG  SER A 254      -9.393  -8.209  15.695  1.00 22.91           O  
ATOM   4553  N   ALA A 255      -8.001  -5.591  16.013  1.00 21.60           N  
ATOM   4554  CA  ALA A 255      -7.451  -4.547  15.144  1.00 22.09           C  
ATOM   4555  C   ALA A 255      -6.367  -3.732  15.864  1.00 22.39           C  
ATOM   4556  O   ALA A 255      -5.374  -3.314  15.257  1.00 23.05           O  
ATOM   4557  CB  ALA A 255      -8.573  -3.615  14.677  1.00 23.05           C  
ATOM   4558  N   VAL A 256      -6.574  -3.485  17.155  1.00 20.01           N  
ATOM   4559  CA  VAL A 256      -5.599  -2.728  17.934  1.00 19.80           C  
ATOM   4560  C   VAL A 256      -4.414  -3.613  18.191  1.00 20.48           C  
ATOM   4561  O   VAL A 256      -3.269  -3.233  17.944  1.00 20.12           O  
ATOM   4562  CB  VAL A 256      -6.185  -2.200  19.254  1.00 20.00           C  
ATOM   4563  CG1 VAL A 256      -5.044  -1.497  20.066  1.00 21.25           C  
ATOM   4564  CG2 VAL A 256      -7.341  -1.202  18.941  1.00 21.62           C  
ATOM   4565  N   THR A 257      -4.687  -4.825  18.670  1.00 19.24           N  
ATOM   4566  CA  THR A 257      -3.602  -5.790  18.889  1.00 19.41           C  
ATOM   4567  C   THR A 257      -2.685  -5.987  17.693  1.00 20.28           C  
ATOM   4568  O   THR A 257      -1.452  -5.977  17.846  1.00 21.23           O  
ATOM   4569  CB  THR A 257      -4.193  -7.123  19.340  1.00 19.43           C  
ATOM   4570  CG2 THR A 257      -3.080  -8.101  19.691  1.00 19.80           C  
ATOM   4571  OG1 THR A 257      -5.029  -6.862  20.470  1.00 21.63           O  
ATOM   4572  N   ALA A 258      -3.266  -6.194  16.521  1.00 20.67           N  
ATOM   4573  CA  ALA A 258      -2.509  -6.433  15.297  1.00 21.42           C  
ATOM   4574  C   ALA A 258      -1.657  -5.240  14.933  1.00 20.97           C  
ATOM   4575  O   ALA A 258      -0.502  -5.396  14.596  1.00 22.18           O  
ATOM   4576  CB  ALA A 258      -3.463  -6.780  14.149  1.00 22.80           C  
ATOM   4577  N   THR A 259      -2.235  -4.038  15.011  1.00 22.12           N  
ATOM   4578  CA  THR A 259      -1.510  -2.835  14.635  1.00 21.61           C  
ATOM   4579  C   THR A 259      -0.394  -2.550  15.633  1.00 21.72           C  
ATOM   4580  O   THR A 259       0.741  -2.225  15.234  1.00 22.53           O  
ATOM   4581  CB  THR A 259      -2.483  -1.623  14.430  0.60 23.01           C  
ATOM   4583  CG2 THR A 259      -1.760  -0.419  13.879  0.60 21.80           C  
ATOM   4585  OG1 THR A 259      -3.524  -1.987  13.503  0.60 24.24           O  
ATOM   4587  N   VAL A 260      -0.684  -2.622  16.922  1.00 20.91           N  
ATOM   4588  CA  VAL A 260       0.374  -2.423  17.914  1.00 21.20           C  
ATOM   4589  C   VAL A 260       1.489  -3.451  17.741  1.00 20.81           C  
ATOM   4590  O   VAL A 260       2.653  -3.090  17.694  1.00 19.95           O  
ATOM   4591  CB  VAL A 260      -0.171  -2.545  19.323  1.00 20.52           C  
ATOM   4592  CG1 VAL A 260       0.973  -2.519  20.373  1.00 23.05           C  
ATOM   4593  CG2 VAL A 260      -1.258  -1.442  19.572  1.00 20.55           C  
ATOM   4594  N   TYR A 261       1.122  -4.731  17.648  1.00 20.14           N  
ATOM   4595  CA  TYR A 261       2.141  -5.778  17.537  1.00 20.89           C  
ATOM   4596  C   TYR A 261       2.987  -5.628  16.281  1.00 21.04           C  
ATOM   4597  O   TYR A 261       4.218  -5.808  16.322  1.00 20.97           O  
ATOM   4598  CB  TYR A 261       1.442  -7.132  17.502  1.00 21.29           C  
ATOM   4599  CG  TYR A 261       2.268  -8.339  17.902  1.00 20.27           C  
ATOM   4600  CD1 TYR A 261       3.545  -8.209  18.451  1.00 24.29           C  
ATOM   4601  CD2 TYR A 261       1.717  -9.628  17.793  1.00 20.96           C  
ATOM   4602  CE1 TYR A 261       4.270  -9.334  18.848  1.00 23.97           C  
ATOM   4603  CE2 TYR A 261       2.443 -10.767  18.185  1.00 20.82           C  
ATOM   4604  CZ  TYR A 261       3.715 -10.593  18.721  1.00 22.02           C  
ATOM   4605  OH  TYR A 261       4.453 -11.687  19.130  1.00 23.88           O  
ATOM   4606  N   ALA A 262       2.336  -5.310  15.155  1.00 21.97           N  
ATOM   4607  CA  ALA A 262       3.061  -5.107  13.902  1.00 22.74           C  
ATOM   4608  C   ALA A 262       4.084  -3.952  14.083  1.00 23.05           C  
ATOM   4609  O   ALA A 262       5.266  -4.045  13.667  1.00 23.89           O  
ATOM   4610  CB  ALA A 262       2.123  -4.856  12.739  1.00 22.81           C  
ATOM   4611  N   GLY A 263       3.643  -2.871  14.709  1.00 22.82           N  
ATOM   4612  CA  GLY A 263       4.520  -1.745  14.937  1.00 22.75           C  
ATOM   4613  C   GLY A 263       5.705  -2.117  15.801  1.00 21.64           C  
ATOM   4614  O   GLY A 263       6.844  -1.707  15.512  1.00 20.86           O  
ATOM   4615  N   LEU A 264       5.442  -2.876  16.871  1.00 21.85           N  
ATOM   4616  CA  LEU A 264       6.506  -3.272  17.816  1.00 22.06           C  
ATOM   4617  C   LEU A 264       7.530  -4.140  17.144  1.00 23.00           C  
ATOM   4618  O   LEU A 264       8.737  -3.918  17.278  1.00 23.24           O  
ATOM   4619  CB  LEU A 264       5.928  -3.997  19.019  1.00 22.76           C  
ATOM   4620  CG  LEU A 264       5.249  -3.110  20.063  1.00 21.06           C  
ATOM   4621  CD1 LEU A 264       4.624  -4.073  21.115  1.00 21.31           C  
ATOM   4622  CD2 LEU A 264       6.266  -2.179  20.757  1.00 21.27           C  
ATOM   4623  N   LEU A 265       7.052  -5.137  16.403  1.00 22.62           N  
ATOM   4624  CA  LEU A 265       7.958  -6.048  15.704  1.00 23.40           C  
ATOM   4625  C   LEU A 265       8.807  -5.312  14.675  1.00 23.45           C  
ATOM   4626  O   LEU A 265      10.032  -5.519  14.597  1.00 25.17           O  
ATOM   4627  CB  LEU A 265       7.162  -7.179  15.042  1.00 22.66           C  
ATOM   4628  CG  LEU A 265       6.543  -8.147  16.037  1.00 26.21           C  
ATOM   4629  CD1 LEU A 265       5.389  -8.954  15.400  1.00 26.97           C  
ATOM   4630  CD2 LEU A 265       7.641  -9.058  16.580  1.00 27.19           C  
ATOM   4631  N   ALA A 266       8.179  -4.481  13.858  1.00 23.59           N  
ATOM   4632  CA  ALA A 266       8.949  -3.752  12.832  1.00 24.42           C  
ATOM   4633  C   ALA A 266       9.963  -2.753  13.427  1.00 24.31           C  
ATOM   4634  O   ALA A 266      11.103  -2.672  12.973  1.00 24.32           O  
ATOM   4635  CB  ALA A 266       7.994  -3.040  11.852  1.00 25.03           C  
ATOM   4636  N   TYR A 267       9.526  -2.013  14.449  1.00 23.36           N  
ATOM   4637  CA  TYR A 267      10.395  -1.103  15.208  1.00 24.10           C  
ATOM   4638  C   TYR A 267      11.564  -1.905  15.840  1.00 24.59           C  
ATOM   4639  O   TYR A 267      12.713  -1.510  15.725  1.00 24.62           O  
ATOM   4640  CB  TYR A 267       9.540  -0.394  16.267  1.00 22.71           C  
ATOM   4641  CG  TYR A 267      10.301   0.142  17.455  1.00 22.54           C  
ATOM   4642  CD1 TYR A 267      10.852   1.425  17.415  1.00 23.20           C  
ATOM   4643  CD2 TYR A 267      10.448  -0.625  18.616  1.00 21.40           C  
ATOM   4644  CE1 TYR A 267      11.530   1.943  18.509  1.00 21.72           C  
ATOM   4645  CE2 TYR A 267      11.133  -0.113  19.718  1.00 20.76           C  
ATOM   4646  CZ  TYR A 267      11.687   1.157  19.627  1.00 20.84           C  
ATOM   4647  OH  TYR A 267      12.327   1.692  20.713  1.00 22.41           O  
ATOM   4648  N   ARG A 268      11.261  -3.016  16.504  1.00 24.32           N  
ATOM   4649  CA  ARG A 268      12.302  -3.848  17.095  1.00 25.62           C  
ATOM   4650  C   ARG A 268      13.382  -4.209  16.089  1.00 26.69           C  
ATOM   4651  O   ARG A 268      14.576  -4.056  16.342  1.00 27.74           O  
ATOM   4652  CB  ARG A 268      11.709  -5.120  17.668  1.00 25.16           C  
ATOM   4653  CG  ARG A 268      12.777  -6.135  18.036  1.00 27.77           C  
ATOM   4654  CD  ARG A 268      12.620  -7.336  17.098  1.00 36.98           C  
ATOM   4655  NE  ARG A 268      11.825  -8.239  17.834  1.00 35.16           N  
ATOM   4656  CZ  ARG A 268      11.212  -9.339  17.426  1.00 30.71           C  
ATOM   4657  NH1 ARG A 268      11.247  -9.843  16.166  1.00 32.09           N1+
ATOM   4658  NH2 ARG A 268      10.564  -9.956  18.377  1.00 30.37           N  
ATOM   4659  N   ASP A 269      12.950  -4.724  14.949  1.00 27.24           N  
ATOM   4660  CA  ASP A 269      13.855  -5.172  13.926  1.00 28.34           C  
ATOM   4661  C   ASP A 269      14.671  -4.011  13.364  1.00 28.00           C  
ATOM   4662  O   ASP A 269      15.885  -4.155  13.146  1.00 29.25           O  
ATOM   4663  CB  ASP A 269      13.048  -5.903  12.862  1.00 28.90           C  
ATOM   4664  CG  ASP A 269      12.631  -7.298  13.309  1.00 33.13           C  
ATOM   4665  OD1 ASP A 269      12.919  -7.734  14.457  1.00 34.49           O  
ATOM   4666  OD2 ASP A 269      12.013  -7.987  12.491  1.00 39.64           O1-
ATOM   4667  N   ALA A 270      14.020  -2.876  13.148  1.00 26.50           N  
ATOM   4668  CA  ALA A 270      14.704  -1.664  12.703  1.00 26.84           C  
ATOM   4669  C   ALA A 270      15.820  -1.254  13.673  1.00 26.90           C  
ATOM   4670  O   ALA A 270      16.989  -1.024  13.277  1.00 26.43           O  
ATOM   4671  CB  ALA A 270      13.706  -0.520  12.550  1.00 26.78           C  
ATOM   4672  N   VAL A 271      15.475  -1.212  14.948  1.00 25.59           N  
ATOM   4673  CA  VAL A 271      16.397  -0.711  15.944  1.00 27.64           C  
ATOM   4674  C   VAL A 271      17.517  -1.699  16.241  1.00 29.01           C  
ATOM   4675  O   VAL A 271      18.695  -1.321  16.253  1.00 29.46           O  
ATOM   4676  CB  VAL A 271      15.644  -0.279  17.207  1.00 25.40           C  
ATOM   4677  CG1 VAL A 271      16.619   0.026  18.358  1.00 28.92           C  
ATOM   4678  CG2 VAL A 271      14.770   0.957  16.865  1.00 27.09           C  
ATOM   4679  N   THR A 272      17.160  -2.967  16.423  1.00 30.28           N  
ATOM   4680  CA  THR A 272      18.120  -3.962  16.861  1.00 32.88           C  
ATOM   4681  C   THR A 272      18.923  -4.563  15.719  1.00 35.28           C  
ATOM   4682  O   THR A 272      20.132  -4.820  15.850  1.00 38.67           O  
ATOM   4683  CB  THR A 272      17.478  -5.099  17.678  1.00 33.10           C  
ATOM   4684  CG2 THR A 272      16.855  -4.600  18.935  1.00 32.60           C  
ATOM   4685  OG1 THR A 272      16.502  -5.777  16.887  1.00 35.42           O  
ATOM   4686  N   LYS A 273      18.276  -4.778  14.587  1.00 35.66           N  
ATOM   4687  CA  LYS A 273      18.970  -5.341  13.451  1.00 37.58           C  
ATOM   4688  C   LYS A 273      19.678  -4.279  12.630  1.00 37.11           C  
ATOM   4689  O   LYS A 273      20.904  -4.322  12.491  1.00 39.43           O  
ATOM   4690  CB  LYS A 273      18.028  -6.194  12.596  1.00 38.71           C  
ATOM   4691  CG  LYS A 273      17.497  -7.414  13.369  1.00 42.24           C  
ATOM   4692  CD  LYS A 273      16.133  -7.866  12.874  1.00 49.23           C  
ATOM   4693  CE  LYS A 273      16.199  -8.518  11.496  1.00 53.29           C  
ATOM   4694  NZ  LYS A 273      16.481  -9.973  11.563  1.00 57.59           N1+
ATOM   4695  N   ILE A 274      18.932  -3.323  12.083  1.00 35.32           N  
ATOM   4696  CA  ILE A 274      19.539  -2.313  11.210  1.00 35.02           C  
ATOM   4697  C   ILE A 274      20.507  -1.405  11.963  1.00 33.73           C  
ATOM   4698  O   ILE A 274      21.644  -1.230  11.533  1.00 32.97           O  
ATOM   4699  CB  ILE A 274      18.464  -1.481  10.475  1.00 34.83           C  
ATOM   4700  CG1 ILE A 274      17.535  -2.407   9.670  1.00 36.60           C  
ATOM   4701  CG2 ILE A 274      19.101  -0.439   9.564  1.00 33.68           C  
ATOM   4702  CD1 ILE A 274      18.219  -3.222   8.559  1.00 39.76           C  
ATOM   4703  N   LEU A 275      20.072  -0.854  13.098  1.00 31.43           N  
ATOM   4704  CA  LEU A 275      20.914   0.071  13.856  1.00 31.73           C  
ATOM   4705  C   LEU A 275      21.852  -0.616  14.830  1.00 32.18           C  
ATOM   4706  O   LEU A 275      22.779   0.011  15.348  1.00 32.90           O  
ATOM   4707  CB  LEU A 275      20.081   1.120  14.613  1.00 29.85           C  
ATOM   4708  CG  LEU A 275      19.055   1.897  13.797  1.00 30.47           C  
ATOM   4709  CD1 LEU A 275      18.443   2.957  14.670  1.00 29.49           C  
ATOM   4710  CD2 LEU A 275      19.742   2.523  12.588  1.00 33.17           C  
ATOM   4711  N   GLY A 276      21.585  -1.884  15.105  1.00 32.27           N  
ATOM   4712  CA  GLY A 276      22.481  -2.689  15.908  1.00 33.81           C  
ATOM   4713  C   GLY A 276      22.441  -2.315  17.366  1.00 33.34           C  
ATOM   4714  O   GLY A 276      23.394  -2.552  18.085  1.00 35.02           O  
ATOM   4715  N   ALA A 277      21.332  -1.741  17.800  1.00 31.21           N  
ATOM   4716  CA  ALA A 277      21.166  -1.345  19.196  1.00 30.69           C  
ATOM   4717  C   ALA A 277      20.632  -2.520  20.030  1.00 30.78           C  
ATOM   4718  O   ALA A 277      20.030  -3.438  19.485  1.00 30.27           O  
ATOM   4719  CB  ALA A 277      20.256  -0.157  19.273  1.00 29.64           C  
ATOM   4720  N   PRO A 278      20.889  -2.519  21.353  1.00 31.33           N  
ATOM   4721  CA  PRO A 278      20.433  -3.652  22.178  1.00 30.76           C  
ATOM   4722  C   PRO A 278      18.911  -3.707  22.290  1.00 29.19           C  
ATOM   4723  O   PRO A 278      18.212  -2.677  22.141  1.00 27.45           O  
ATOM   4724  CB  PRO A 278      21.042  -3.358  23.555  1.00 31.21           C  
ATOM   4725  CG  PRO A 278      22.106  -2.314  23.310  1.00 33.46           C  
ATOM   4726  CD  PRO A 278      21.627  -1.520  22.152  1.00 31.29           C  
ATOM   4727  N   ALA A 279      18.395  -4.909  22.550  1.00 28.88           N  
ATOM   4728  CA  ALA A 279      16.966  -5.086  22.663  1.00 28.26           C  
ATOM   4729  C   ALA A 279      16.400  -4.315  23.836  1.00 26.94           C  
ATOM   4730  O   ALA A 279      15.293  -3.809  23.734  1.00 26.36           O  
ATOM   4731  CB  ALA A 279      16.621  -6.587  22.790  1.00 28.17           C  
ATOM   4732  N   ASP A 280      17.133  -4.269  24.945  1.00 28.10           N  
ATOM   4733  CA  ASP A 280      16.686  -3.543  26.138  1.00 29.52           C  
ATOM   4734  C   ASP A 280      16.517  -2.041  25.859  1.00 28.43           C  
ATOM   4735  O   ASP A 280      15.588  -1.404  26.363  1.00 27.52           O  
ATOM   4736  CB  ASP A 280      17.614  -3.821  27.324  1.00 31.77           C  
ATOM   4737  CG  ASP A 280      17.471  -2.797  28.443  1.00 38.63           C  
ATOM   4738  OD1 ASP A 280      16.457  -2.849  29.172  1.00 45.10           O  
ATOM   4739  OD2 ASP A 280      18.375  -1.941  28.611  1.00 44.15           O1-
ATOM   4740  N   PHE A 281      17.398  -1.499  25.023  1.00 28.40           N  
ATOM   4741  CA  PHE A 281      17.323  -0.116  24.558  1.00 26.75           C  
ATOM   4742  C   PHE A 281      16.030   0.118  23.744  1.00 26.30           C  
ATOM   4743  O   PHE A 281      15.303   1.088  23.971  1.00 25.09           O  
ATOM   4744  CB  PHE A 281      18.597   0.167  23.738  1.00 28.47           C  
ATOM   4745  CG  PHE A 281      18.595   1.475  23.002  1.00 28.46           C  
ATOM   4746  CD1 PHE A 281      19.054   2.638  23.616  1.00 32.57           C  
ATOM   4747  CD2 PHE A 281      18.179   1.537  21.684  1.00 31.49           C  
ATOM   4748  CE1 PHE A 281      19.046   3.842  22.935  1.00 32.15           C  
ATOM   4749  CE2 PHE A 281      18.187   2.732  20.999  1.00 30.76           C  
ATOM   4750  CZ  PHE A 281      18.613   3.886  21.625  1.00 30.08           C  
ATOM   4751  N   ALA A 282      15.769  -0.744  22.774  1.00 25.10           N  
ATOM   4752  CA  ALA A 282      14.570  -0.625  21.971  1.00 25.43           C  
ATOM   4753  C   ALA A 282      13.339  -0.763  22.861  1.00 23.53           C  
ATOM   4754  O   ALA A 282      12.366  -0.001  22.717  1.00 23.76           O  
ATOM   4755  CB  ALA A 282      14.571  -1.685  20.897  1.00 26.60           C  
ATOM   4756  N   GLN A 283      13.389  -1.729  23.776  1.00 23.05           N  
ATOM   4757  CA  GLN A 283      12.250  -2.052  24.614  1.00 22.04           C  
ATOM   4758  C   GLN A 283      11.924  -0.919  25.566  1.00 22.34           C  
ATOM   4759  O   GLN A 283      10.750  -0.587  25.774  1.00 22.16           O  
ATOM   4760  CB  GLN A 283      12.485  -3.293  25.440  1.00 22.46           C  
ATOM   4761  CG  GLN A 283      11.265  -3.640  26.284  1.00 22.75           C  
ATOM   4762  CD  GLN A 283      11.386  -5.013  26.908  1.00 25.60           C  
ATOM   4763  NE2 GLN A 283      11.982  -5.908  26.185  1.00 20.61           N  
ATOM   4764  OE1 GLN A 283      10.980  -5.238  28.054  1.00 28.81           O  
ATOM   4765  N   MET A 284      12.945  -0.287  26.104  1.00 22.33           N  
ATOM   4766  CA  MET A 284      12.644   0.697  27.105  1.00 23.81           C  
ATOM   4767  C   MET A 284      11.973   1.925  26.485  1.00 22.27           C  
ATOM   4768  O   MET A 284      11.015   2.473  27.074  1.00 22.75           O  
ATOM   4769  CB  MET A 284      13.862   1.003  27.963  1.00 27.12           C  
ATOM   4770  CG  MET A 284      14.108  -0.206  28.943  1.00 35.14           C  
ATOM   4771  SD  MET A 284      12.640  -1.143  29.640  1.00 51.25           S  
ATOM   4772  CE  MET A 284      12.061   0.051  30.863  1.00 49.00           C  
ATOM   4773  N   MET A 285      12.355   2.267  25.261  1.00 20.84           N  
ATOM   4774  CA  MET A 285      11.689   3.391  24.604  1.00 21.58           C  
ATOM   4775  C   MET A 285      10.269   3.022  24.171  1.00 20.78           C  
ATOM   4776  O   MET A 285       9.343   3.849  24.284  1.00 19.46           O  
ATOM   4777  CB  MET A 285      12.503   3.928  23.429  1.00 22.56           C  
ATOM   4778  CG  MET A 285      13.723   4.764  23.883  1.00 22.40           C  
ATOM   4779  SD  MET A 285      14.510   5.546  22.485  1.00 26.06           S  
ATOM   4780  CE  MET A 285      14.884   4.126  21.508  1.00 27.59           C  
ATOM   4781  N   ALA A 286      10.096   1.796  23.661  1.00 19.51           N  
ATOM   4782  CA  ALA A 286       8.738   1.308  23.323  1.00 19.67           C  
ATOM   4783  C   ALA A 286       7.828   1.231  24.540  1.00 19.28           C  
ATOM   4784  O   ALA A 286       6.634   1.510  24.433  1.00 19.18           O  
ATOM   4785  CB  ALA A 286       8.807  -0.088  22.620  1.00 19.29           C  
ATOM   4786  N   ASP A 287       8.381   0.833  25.683  1.00 19.87           N  
ATOM   4787  CA  ASP A 287       7.609   0.696  26.887  1.00 20.68           C  
ATOM   4788  C   ASP A 287       7.040   2.076  27.263  1.00 20.19           C  
ATOM   4789  O   ASP A 287       5.833   2.227  27.561  1.00 19.44           O  
ATOM   4790  CB  ASP A 287       8.485   0.160  28.014  1.00 22.30           C  
ATOM   4791  CG  ASP A 287       7.807   0.286  29.340  1.00 28.61           C  
ATOM   4792  OD1 ASP A 287       8.101   1.249  30.072  1.00 34.74           O  
ATOM   4793  OD2 ASP A 287       6.943  -0.525  29.615  1.00 31.32           O1-
ATOM   4794  N   GLU A 288       7.894   3.096  27.189  1.00 20.36           N  
ATOM   4795  CA  GLU A 288       7.423   4.444  27.547  1.00 21.36           C  
ATOM   4796  C   GLU A 288       6.380   4.933  26.531  1.00 19.43           C  
ATOM   4797  O   GLU A 288       5.364   5.551  26.928  1.00 20.42           O  
ATOM   4798  CB  GLU A 288       8.589   5.425  27.625  1.00 22.16           C  
ATOM   4799  CG  GLU A 288       8.178   6.865  28.009  1.00 24.46           C  
ATOM   4800  CD  GLU A 288       7.821   7.008  29.474  1.00 26.83           C  
ATOM   4801  OE1 GLU A 288       8.010   6.052  30.266  1.00 28.99           O  
ATOM   4802  OE2 GLU A 288       7.358   8.101  29.873  1.00 23.37           O1-
ATOM   4803  N   ALA A 289       6.597   4.669  25.240  1.00 18.81           N  
ATOM   4804  CA  ALA A 289       5.669   5.095  24.234  1.00 17.78           C  
ATOM   4805  C   ALA A 289       4.294   4.456  24.467  1.00 18.02           C  
ATOM   4806  O   ALA A 289       3.280   5.135  24.459  1.00 18.28           O  
ATOM   4807  CB  ALA A 289       6.198   4.798  22.845  1.00 18.64           C  
ATOM   4808  N   LEU A 290       4.275   3.148  24.703  1.00 18.51           N  
ATOM   4809  CA  LEU A 290       3.000   2.452  24.962  1.00 19.13           C  
ATOM   4810  C   LEU A 290       2.289   3.000  26.207  1.00 18.46           C  
ATOM   4811  O   LEU A 290       1.069   3.237  26.177  1.00 20.45           O  
ATOM   4812  CB  LEU A 290       3.252   0.975  25.192  1.00 17.64           C  
ATOM   4813  CG  LEU A 290       3.553   0.196  23.914  1.00 19.59           C  
ATOM   4814  CD1 LEU A 290       4.002  -1.239  24.322  1.00 21.89           C  
ATOM   4815  CD2 LEU A 290       2.277   0.164  23.071  1.00 24.27           C  
ATOM   4816  N   THR A 291       3.021   3.183  27.291  1.00 19.85           N  
ATOM   4817  CA  THR A 291       2.463   3.758  28.496  1.00 20.27           C  
ATOM   4818  C   THR A 291       1.829   5.115  28.195  1.00 19.02           C  
ATOM   4819  O   THR A 291       0.674   5.355  28.567  1.00 18.53           O  
ATOM   4820  CB  THR A 291       3.550   3.889  29.584  1.00 20.73           C  
ATOM   4821  CG2 THR A 291       3.037   4.647  30.822  1.00 23.24           C  
ATOM   4822  OG1 THR A 291       3.921   2.552  29.976  1.00 21.61           O  
ATOM   4823  N   GLN A 292       2.545   5.974  27.489  1.00 18.98           N  
ATOM   4824  CA  GLN A 292       2.033   7.344  27.298  1.00 20.80           C  
ATOM   4825  C   GLN A 292       0.826   7.400  26.362  1.00 20.67           C  
ATOM   4826  O   GLN A 292      -0.132   8.139  26.631  1.00 21.44           O  
ATOM   4827  CB  GLN A 292       3.143   8.310  26.885  1.00 21.24           C  
ATOM   4828  CG  GLN A 292       4.257   8.466  27.929  1.00 21.49           C  
ATOM   4829  CD  GLN A 292       3.795   9.040  29.262  1.00 23.19           C  
ATOM   4830  NE2 GLN A 292       4.610   8.854  30.294  1.00 24.56           N  
ATOM   4831  OE1 GLN A 292       2.721   9.666  29.358  1.00 22.91           O  
ATOM   4832  N   ILE A 293       0.820   6.608  25.296  1.00 20.16           N  
ATOM   4833  CA  ILE A 293      -0.355   6.629  24.413  1.00 21.04           C  
ATOM   4834  C   ILE A 293      -1.575   5.994  25.088  1.00 20.85           C  
ATOM   4835  O   ILE A 293      -2.704   6.465  24.922  1.00 21.14           O  
ATOM   4836  CB  ILE A 293      -0.027   6.085  23.004  1.00 21.80           C  
ATOM   4837  CG1 ILE A 293      -1.140   6.407  22.001  1.00 22.44           C  
ATOM   4838  CG2 ILE A 293       0.196   4.580  23.085  1.00 23.06           C  
ATOM   4839  CD1 ILE A 293      -1.177   7.909  21.595  1.00 28.40           C  
ATOM   4840  N   HIS A 294      -1.337   4.941  25.869  1.00 20.38           N  
ATOM   4841  CA  HIS A 294      -2.397   4.286  26.626  1.00 20.24           C  
ATOM   4842  C   HIS A 294      -2.967   5.288  27.643  1.00 21.87           C  
ATOM   4843  O   HIS A 294      -4.205   5.462  27.749  1.00 21.34           O  
ATOM   4844  CB  HIS A 294      -1.815   3.078  27.347  1.00 20.73           C  
ATOM   4845  CG  HIS A 294      -2.836   2.107  27.832  1.00 21.91           C  
ATOM   4846  CD2 HIS A 294      -4.185   2.201  27.965  1.00 23.74           C  
ATOM   4847  ND1 HIS A 294      -2.491   0.842  28.262  1.00 22.54           N  
ATOM   4848  CE1 HIS A 294      -3.587   0.184  28.612  1.00 24.50           C  
ATOM   4849  NE2 HIS A 294      -4.623   0.990  28.463  1.00 23.06           N  
ATOM   4850  N   ASN A 295      -2.084   5.989  28.351  1.00 22.02           N  
ATOM   4851  CA  ASN A 295      -2.542   6.907  29.368  1.00 23.93           C  
ATOM   4852  C   ASN A 295      -3.326   8.050  28.735  1.00 24.51           C  
ATOM   4853  O   ASN A 295      -4.284   8.582  29.342  1.00 24.68           O  
ATOM   4854  CB  ASN A 295      -1.345   7.456  30.153  1.00 25.47           C  
ATOM   4855  CG  ASN A 295      -0.847   6.475  31.231  1.00 25.30           C  
ATOM   4856  ND2 ASN A 295       0.245   6.836  31.889  1.00 27.69           N  
ATOM   4857  OD1 ASN A 295      -1.408   5.407  31.428  1.00 29.52           O  
ATOM   4858  N   LEU A 296      -2.914   8.431  27.530  1.00 23.31           N  
ATOM   4859  CA  LEU A 296      -3.559   9.562  26.852  1.00 23.32           C  
ATOM   4860  C   LEU A 296      -4.972   9.092  26.475  1.00 22.62           C  
ATOM   4861  O   LEU A 296      -5.929   9.845  26.615  1.00 21.54           O  
ATOM   4862  CB  LEU A 296      -2.749  10.002  25.621  1.00 24.57           C  
ATOM   4863  CG  LEU A 296      -3.144  11.332  24.975  1.00 26.75           C  
ATOM   4864  CD1 LEU A 296      -1.964  11.830  24.183  1.00 29.20           C  
ATOM   4865  CD2 LEU A 296      -4.277  11.061  24.035  1.00 30.74           C  
ATOM   4866  N   MET A 297      -5.101   7.844  26.014  1.00 20.78           N  
ATOM   4867  CA  MET A 297      -6.434   7.356  25.714  1.00 21.65           C  
ATOM   4868  C   MET A 297      -7.331   7.399  26.964  1.00 22.20           C  
ATOM   4869  O   MET A 297      -8.472   7.851  26.893  1.00 23.28           O  
ATOM   4870  CB  MET A 297      -6.385   5.945  25.132  1.00 19.28           C  
ATOM   4871  CG  MET A 297      -7.804   5.496  24.754  1.00 20.46           C  
ATOM   4872  SD  MET A 297      -7.777   3.814  24.179  1.00 21.82           S  
ATOM   4873  CE  MET A 297      -7.393   2.901  25.660  1.00 22.04           C  
ATOM   4874  N   LYS A 298      -6.805   6.948  28.105  1.00 22.26           N  
ATOM   4875  CA  LYS A 298      -7.599   6.891  29.326  1.00 24.46           C  
ATOM   4876  C   LYS A 298      -7.945   8.272  29.830  1.00 25.85           C  
ATOM   4877  O   LYS A 298      -9.042   8.518  30.364  1.00 26.92           O  
ATOM   4878  CB  LYS A 298      -6.840   6.130  30.401  1.00 25.82           C  
ATOM   4879  CG  LYS A 298      -6.617   4.718  29.975  1.00 26.63           C  
ATOM   4880  CD  LYS A 298      -6.371   3.790  31.140  1.00 33.64           C  
ATOM   4881  CE  LYS A 298      -5.023   3.999  31.762  1.00 33.48           C  
ATOM   4882  NZ  LYS A 298      -4.905   3.074  32.940  1.00 35.16           N1+
ATOM   4883  N   GLU A 299      -6.990   9.173  29.704  1.00 25.69           N  
ATOM   4884  CA  GLU A 299      -7.198  10.537  30.236  1.00 28.11           C  
ATOM   4885  C   GLU A 299      -8.201  11.341  29.411  1.00 28.33           C  
ATOM   4886  O   GLU A 299      -8.989  12.119  29.947  1.00 29.76           O  
ATOM   4887  CB  GLU A 299      -5.864  11.249  30.319  1.00 29.81           C  
ATOM   4888  CG  GLU A 299      -5.039  10.691  31.491  1.00 36.16           C  
ATOM   4889  CD  GLU A 299      -3.633  11.251  31.552  1.00 44.28           C  
ATOM   4890  OE1 GLU A 299      -3.361  12.275  30.863  1.00 46.56           O  
ATOM   4891  OE2 GLU A 299      -2.812  10.677  32.313  1.00 47.49           O1-
ATOM   4892  N   LYS A 300      -8.134  11.199  28.095  1.00 25.93           N  
ATOM   4893  CA  LYS A 300      -8.987  12.001  27.246  1.00 26.47           C  
ATOM   4894  C   LYS A 300     -10.246  11.266  26.840  1.00 26.54           C  
ATOM   4895  O   LYS A 300     -11.261  11.906  26.523  1.00 28.16           O  
ATOM   4896  CB  LYS A 300      -8.234  12.405  25.987  1.00 26.06           C  
ATOM   4897  CG  LYS A 300      -6.928  13.124  26.285  1.00 25.62           C  
ATOM   4898  CD  LYS A 300      -7.251  14.469  27.029  1.00 27.30           C  
ATOM   4899  CE  LYS A 300      -8.041  15.441  26.159  1.00 31.73           C  
ATOM   4900  NZ  LYS A 300      -8.109  16.769  26.836  1.00 36.76           N1+
ATOM   4901  N   GLY A 301     -10.173   9.944  26.837  1.00 24.59           N  
ATOM   4902  CA  GLY A 301     -11.200   9.126  26.194  1.00 23.89           C  
ATOM   4903  C   GLY A 301     -10.764   8.936  24.767  1.00 23.14           C  
ATOM   4904  O   GLY A 301     -10.164   9.834  24.147  1.00 24.45           O  
ATOM   4905  N   ILE A 302     -11.021   7.739  24.252  1.00 24.14           N  
ATOM   4906  CA  ILE A 302     -10.661   7.394  22.885  1.00 23.83           C  
ATOM   4907  C   ILE A 302     -11.222   8.401  21.867  1.00 24.62           C  
ATOM   4908  O   ILE A 302     -10.549   8.710  20.885  1.00 24.61           O  
ATOM   4909  CB  ILE A 302     -11.043   5.932  22.556  1.00 23.14           C  
ATOM   4910  CG1 ILE A 302     -10.269   5.451  21.311  1.00 24.29           C  
ATOM   4911  CG2 ILE A 302     -12.603   5.766  22.427  1.00 23.02           C  
ATOM   4912  CD1 ILE A 302     -10.335   3.977  21.073  1.00 24.08           C  
ATOM   4913  N   ALA A 303     -12.425   8.935  22.127  1.00 25.80           N  
ATOM   4914  CA  ALA A 303     -13.024   9.956  21.246  1.00 26.78           C  
ATOM   4915  C   ALA A 303     -12.269  11.294  21.183  1.00 27.82           C  
ATOM   4916  O   ALA A 303     -12.445  12.096  20.238  1.00 29.89           O  
ATOM   4917  CB  ALA A 303     -14.553  10.197  21.648  1.00 28.89           C  
ATOM   4918  N   ASN A 304     -11.428  11.566  22.176  1.00 26.64           N  
ATOM   4919  CA  ASN A 304     -10.891  12.903  22.348  1.00 27.99           C  
ATOM   4920  C   ASN A 304      -9.362  12.956  22.352  1.00 26.17           C  
ATOM   4921  O   ASN A 304      -8.791  13.935  22.746  1.00 25.92           O  
ATOM   4922  CB  ASN A 304     -11.452  13.493  23.649  1.00 29.63           C  
ATOM   4923  CG  ASN A 304     -12.963  13.334  23.744  1.00 33.83           C  
ATOM   4924  ND2 ASN A 304     -13.445  12.518  24.692  1.00 35.42           N  
ATOM   4925  OD1 ASN A 304     -13.682  13.910  22.932  1.00 40.17           O  
ATOM   4926  N   MET A 305      -8.706  11.871  21.958  1.00 24.11           N  
ATOM   4927  CA  MET A 305      -7.240  11.829  21.973  1.00 24.40           C  
ATOM   4928  C   MET A 305      -6.580  12.949  21.204  1.00 25.27           C  
ATOM   4929  O   MET A 305      -5.520  13.425  21.588  1.00 24.85           O  
ATOM   4930  CB  MET A 305      -6.780  10.494  21.406  1.00 21.65           C  
ATOM   4931  CG  MET A 305      -7.258   9.315  22.302  1.00 22.22           C  
ATOM   4932  SD  MET A 305      -6.654   7.711  21.724  1.00 23.83           S  
ATOM   4933  CE  MET A 305      -4.877   7.916  22.084  1.00 25.87           C  
ATOM   4934  N   GLU A 306      -7.185  13.360  20.093  1.00 26.91           N  
ATOM   4935  CA  GLU A 306      -6.557  14.316  19.213  1.00 29.01           C  
ATOM   4936  C   GLU A 306      -6.401  15.674  19.921  1.00 31.08           C  
ATOM   4937  O   GLU A 306      -5.536  16.477  19.556  1.00 31.71           O  
ATOM   4938  CB  GLU A 306      -7.377  14.488  17.940  1.00 29.97           C  
ATOM   4939  CG  GLU A 306      -7.452  13.278  17.033  1.00 30.47           C  
ATOM   4940  CD  GLU A 306      -8.751  12.493  17.205  1.00 31.03           C  
ATOM   4941  OE1 GLU A 306      -9.173  12.267  18.364  1.00 30.08           O  
ATOM   4942  OE2 GLU A 306      -9.340  12.093  16.178  1.00 34.06           O1-
ATOM   4943  N   GLU A 307      -7.203  15.905  20.963  1.00 32.07           N  
ATOM   4944  CA  GLU A 307      -7.083  17.166  21.719  1.00 35.27           C  
ATOM   4945  C   GLU A 307      -5.792  17.235  22.524  1.00 34.34           C  
ATOM   4946  O   GLU A 307      -5.286  18.328  22.771  1.00 35.47           O  
ATOM   4947  CB  GLU A 307      -8.264  17.354  22.658  1.00 35.68           C  
ATOM   4948  CG  GLU A 307      -9.557  17.536  21.918  1.00 43.63           C  
ATOM   4949  CD  GLU A 307     -10.740  17.684  22.851  1.00 50.29           C  
ATOM   4950  OE1 GLU A 307     -10.507  17.816  24.080  1.00 54.58           O  
ATOM   4951  OE2 GLU A 307     -11.892  17.659  22.356  1.00 54.38           O1-
ATOM   4952  N   ALA A 308      -5.305  16.063  22.959  1.00 32.39           N  
ATOM   4953  CA  ALA A 308      -4.073  15.954  23.745  1.00 32.10           C  
ATOM   4954  C   ALA A 308      -2.850  15.713  22.865  1.00 31.57           C  
ATOM   4955  O   ALA A 308      -1.728  16.127  23.207  1.00 32.20           O  
ATOM   4956  CB  ALA A 308      -4.201  14.850  24.786  1.00 31.32           C  
ATOM   4957  N   LEU A 309      -3.045  15.020  21.746  1.00 28.84           N  
ATOM   4958  CA  LEU A 309      -1.951  14.850  20.800  1.00 27.16           C  
ATOM   4959  C   LEU A 309      -2.496  14.876  19.386  1.00 26.90           C  
ATOM   4960  O   LEU A 309      -3.238  13.981  18.985  1.00 26.10           O  
ATOM   4961  CB  LEU A 309      -1.176  13.547  21.091  1.00 25.76           C  
ATOM   4962  CG  LEU A 309      -0.064  13.149  20.124  1.00 24.98           C  
ATOM   4963  CD1 LEU A 309       1.026  14.256  20.053  1.00 26.30           C  
ATOM   4964  CD2 LEU A 309       0.518  11.803  20.510  1.00 25.43           C  
ATOM   4965  N   ASP A 310      -2.160  15.927  18.654  1.00 27.64           N  
ATOM   4966  CA  ASP A 310      -2.561  16.064  17.260  1.00 28.24           C  
ATOM   4967  C   ASP A 310      -1.892  14.935  16.485  1.00 27.46           C  
ATOM   4968  O   ASP A 310      -0.671  14.806  16.551  1.00 25.03           O  
ATOM   4969  CB  ASP A 310      -2.070  17.416  16.759  1.00 30.10           C  
ATOM   4970  CG  ASP A 310      -2.431  17.689  15.312  1.00 32.07           C  
ATOM   4971  OD1 ASP A 310      -3.017  16.834  14.638  1.00 33.52           O  
ATOM   4972  OD2 ASP A 310      -2.070  18.781  14.845  1.00 34.17           O1-
ATOM   4973  N   PRO A 311      -2.679  14.065  15.818  1.00 27.16           N  
ATOM   4974  CA  PRO A 311      -1.997  13.006  15.076  1.00 27.17           C  
ATOM   4975  C   PRO A 311      -0.924  13.583  14.117  1.00 28.21           C  
ATOM   4976  O   PRO A 311       0.112  12.933  13.868  1.00 28.41           O  
ATOM   4977  CB  PRO A 311      -3.156  12.299  14.334  1.00 27.49           C  
ATOM   4978  CG  PRO A 311      -4.362  12.543  15.258  1.00 27.31           C  
ATOM   4979  CD  PRO A 311      -4.149  13.979  15.676  1.00 27.87           C  
ATOM   4980  N   ALA A 312      -1.141  14.810  13.633  1.00 29.79           N  
ATOM   4981  CA  ALA A 312      -0.199  15.473  12.738  1.00 30.19           C  
ATOM   4982  C   ALA A 312       1.214  15.666  13.347  1.00 29.70           C  
ATOM   4983  O   ALA A 312       2.204  15.721  12.622  1.00 30.46           O  
ATOM   4984  CB  ALA A 312      -0.764  16.773  12.263  1.00 32.33           C  
ATOM   4985  N   ALA A 313       1.309  15.729  14.679  1.00 28.35           N  
ATOM   4986  CA  ALA A 313       2.609  15.933  15.342  1.00 28.84           C  
ATOM   4987  C   ALA A 313       3.635  14.851  14.954  1.00 27.85           C  
ATOM   4988  O   ALA A 313       4.819  15.115  14.899  1.00 29.59           O  
ATOM   4989  CB  ALA A 313       2.410  15.955  16.896  1.00 27.65           C  
ATOM   4990  N   LEU A 314       3.168  13.635  14.695  1.00 25.92           N  
ATOM   4991  CA  LEU A 314       4.066  12.502  14.453  1.00 25.40           C  
ATOM   4992  C   LEU A 314       4.551  12.507  13.023  1.00 25.75           C  
ATOM   4993  O   LEU A 314       5.550  11.867  12.706  1.00 25.42           O  
ATOM   4994  CB  LEU A 314       3.327  11.176  14.755  1.00 24.77           C  
ATOM   4995  CG  LEU A 314       3.108  10.937  16.254  1.00 25.82           C  
ATOM   4996  CD1 LEU A 314       1.939  10.086  16.428  1.00 27.82           C  
ATOM   4997  CD2 LEU A 314       4.424  10.272  16.727  1.00 21.81           C  
ATOM   4998  N   LEU A 315       3.881  13.296  12.178  1.00 26.54           N  
ATOM   4999  CA  LEU A 315       4.280  13.426  10.796  1.00 30.34           C  
ATOM   5000  C   LEU A 315       5.728  13.918  10.584  1.00 29.69           C  
ATOM   5001  O   LEU A 315       6.389  13.469   9.658  1.00 32.13           O  
ATOM   5002  CB  LEU A 315       3.275  14.322  10.082  1.00 31.00           C  
ATOM   5003  CG  LEU A 315       2.104  13.698   9.311  1.00 35.83           C  
ATOM   5004  CD1 LEU A 315       1.567  12.449   9.816  1.00 31.85           C  
ATOM   5005  CD2 LEU A 315       0.972  14.757   9.041  1.00 34.20           C  
ATOM   5006  N   GLY A 316       6.212  14.797  11.460  1.00 28.33           N  
ATOM   5007  CA  GLY A 316       7.549  15.401  11.338  1.00 26.97           C  
ATOM   5008  C   GLY A 316       8.624  14.717  12.170  1.00 26.51           C  
ATOM   5009  O   GLY A 316       9.783  15.133  12.166  1.00 26.38           O  
ATOM   5010  N   THR A 317       8.219  13.679  12.904  1.00 24.37           N  
ATOM   5011  CA  THR A 317       9.182  12.926  13.725  1.00 24.17           C  
ATOM   5012  C   THR A 317       9.334  11.477  13.269  1.00 23.55           C  
ATOM   5013  O   THR A 317      10.450  11.010  13.048  1.00 25.00           O  
ATOM   5014  CB  THR A 317       8.805  12.964  15.231  1.00 21.82           C  
ATOM   5015  CG2 THR A 317       8.886  14.390  15.817  1.00 24.07           C  
ATOM   5016  OG1 THR A 317       7.476  12.443  15.410  1.00 23.95           O  
ATOM   5017  N   ALA A 318       8.217  10.773  13.157  1.00 24.31           N  
ATOM   5018  CA  ALA A 318       8.225   9.384  12.762  1.00 24.59           C  
ATOM   5019  C   ALA A 318       8.636   9.214  11.296  1.00 25.90           C  
ATOM   5020  O   ALA A 318       9.018   8.122  10.900  1.00 27.45           O  
ATOM   5021  CB  ALA A 318       6.838   8.748  13.016  1.00 24.73           C  
ATOM   5022  N   ASP A 319       8.571  10.268  10.491  1.00 27.70           N  
ATOM   5023  CA  ASP A 319       9.146  10.181   9.127  1.00 28.23           C  
ATOM   5024  C   ASP A 319      10.581   9.651   9.134  1.00 28.92           C  
ATOM   5025  O   ASP A 319      10.964   8.841   8.277  1.00 29.34           O  
ATOM   5026  CB  ASP A 319       9.028  11.496   8.331  1.00 30.95           C  
ATOM   5027  CG  ASP A 319       9.718  12.656   9.009  1.00 31.26           C  
ATOM   5028  OD1 ASP A 319       9.683  12.735  10.235  1.00 30.15           O  
ATOM   5029  OD2 ASP A 319      10.277  13.514   8.314  1.00 32.27           O1-
ATOM   5030  N   SER A 320      11.358  10.041  10.151  1.00 28.60           N  
ATOM   5031  CA  SER A 320      12.769   9.632  10.234  1.00 29.24           C  
ATOM   5032  C   SER A 320      12.950   8.161  10.519  1.00 28.12           C  
ATOM   5033  O   SER A 320      14.061   7.631  10.345  1.00 29.34           O  
ATOM   5034  CB  SER A 320      13.529  10.503  11.256  1.00 28.84           C  
ATOM   5035  OG  SER A 320      13.790  11.756  10.621  1.00 31.17           O  
ATOM   5036  N   MET A 321      11.869   7.507  10.950  1.00 27.64           N  
ATOM   5037  CA  MET A 321      11.926   6.102  11.302  1.00 27.12           C  
ATOM   5038  C   MET A 321      11.427   5.223  10.167  1.00 27.96           C  
ATOM   5039  O   MET A 321      11.322   4.015  10.301  1.00 27.62           O  
ATOM   5040  CB  MET A 321      11.151   5.813  12.593  1.00 27.06           C  
ATOM   5041  CG  MET A 321      11.897   6.236  13.881  1.00 24.70           C  
ATOM   5042  SD  MET A 321      13.559   5.566  14.015  1.00 25.80           S  
ATOM   5043  CE  MET A 321      13.202   3.852  14.289  1.00 28.16           C  
ATOM   5044  N   CYS A 322      11.128   5.833   9.036  1.00 28.80           N  
ATOM   5045  CA  CYS A 322      10.631   5.058   7.909  1.00 31.10           C  
ATOM   5046  C   CYS A 322      11.774   4.400   7.102  1.00 31.77           C  
ATOM   5047  O   CYS A 322      12.156   4.838   5.980  1.00 33.96           O  
ATOM   5048  CB  CYS A 322       9.751   5.943   7.017  1.00 31.34           C  
ATOM   5049  SG  CYS A 322       8.192   6.428   7.740  1.00 32.89           S  
ATOM   5050  N   PHE A 323      12.342   3.352   7.672  1.00 31.42           N  
ATOM   5051  CA  PHE A 323      13.415   2.631   6.997  1.00 32.41           C  
ATOM   5052  C   PHE A 323      13.351   1.164   7.368  1.00 32.74           C  
ATOM   5053  O   PHE A 323      12.661   0.789   8.322  1.00 31.89           O  
ATOM   5054  CB  PHE A 323      14.790   3.251   7.306  1.00 32.93           C  
ATOM   5055  CG  PHE A 323      15.188   3.171   8.763  1.00 32.05           C  
ATOM   5056  CD1 PHE A 323      15.803   2.026   9.258  1.00 34.60           C  
ATOM   5057  CD2 PHE A 323      14.938   4.234   9.639  1.00 30.32           C  
ATOM   5058  CE1 PHE A 323      16.167   1.919  10.575  1.00 28.89           C  
ATOM   5059  CE2 PHE A 323      15.297   4.132  10.956  1.00 29.53           C  
ATOM   5060  CZ  PHE A 323      15.905   2.977  11.447  1.00 29.78           C  
ATOM   5061  N   GLY A 324      14.003   0.334   6.545  1.00 34.56           N  
ATOM   5062  CA  GLY A 324      14.070  -1.100   6.779  1.00 35.38           C  
ATOM   5063  C   GLY A 324      12.701  -1.696   7.064  1.00 34.36           C  
ATOM   5064  O   GLY A 324      11.747  -1.453   6.337  1.00 34.49           O  
ATOM   5065  N   PRO A 325      12.605  -2.488   8.135  1.00 33.41           N  
ATOM   5066  CA  PRO A 325      11.380  -3.176   8.463  1.00 32.21           C  
ATOM   5067  C   PRO A 325      10.192  -2.234   8.691  1.00 30.47           C  
ATOM   5068  O   PRO A 325       9.050  -2.641   8.532  1.00 30.75           O  
ATOM   5069  CB  PRO A 325      11.752  -3.957   9.733  1.00 32.30           C  
ATOM   5070  CG  PRO A 325      13.248  -4.132   9.647  1.00 35.47           C  
ATOM   5071  CD  PRO A 325      13.695  -2.808   9.067  1.00 34.01           C  
ATOM   5072  N   LEU A 326      10.446  -0.979   9.056  1.00 28.96           N  
ATOM   5073  CA  LEU A 326       9.362  -0.002   9.240  1.00 28.40           C  
ATOM   5074  C   LEU A 326       8.860   0.681   7.962  1.00 30.39           C  
ATOM   5075  O   LEU A 326       7.854   1.395   7.990  1.00 29.67           O  
ATOM   5076  CB  LEU A 326       9.786   1.087  10.229  1.00 26.79           C  
ATOM   5077  CG  LEU A 326       9.780   0.665  11.699  1.00 24.63           C  
ATOM   5078  CD1 LEU A 326      10.582   1.657  12.557  1.00 25.74           C  
ATOM   5079  CD2 LEU A 326       8.348   0.533  12.210  1.00 25.02           C  
ATOM   5080  N   ALA A 327       9.528   0.403   6.849  1.00 32.61           N  
ATOM   5081  CA  ALA A 327       9.292   1.109   5.580  1.00 36.23           C  
ATOM   5082  C   ALA A 327       7.887   0.917   4.970  1.00 37.98           C  
ATOM   5083  O   ALA A 327       7.427   1.755   4.192  1.00 39.35           O  
ATOM   5084  CB  ALA A 327      10.369   0.721   4.554  1.00 37.65           C  
ATOM   5085  N   GLU A 328       7.226  -0.186   5.269  1.00 39.23           N  
ATOM   5086  CA  GLU A 328       5.837  -0.365   4.802  1.00 41.84           C  
ATOM   5087  C   GLU A 328       4.779   0.076   5.829  1.00 38.97           C  
ATOM   5088  O   GLU A 328       3.882   0.892   5.519  1.00 39.23           O  
ATOM   5089  CB  GLU A 328       5.602  -1.805   4.318  1.00 43.66           C  
ATOM   5090  CG  GLU A 328       6.568  -2.859   4.945  1.00 46.51           C  
ATOM   5091  CD  GLU A 328       6.215  -4.294   4.583  1.00 48.32           C  
ATOM   5092  OE1 GLU A 328       6.418  -4.667   3.384  1.00 55.16           O  
ATOM   5093  OE2 GLU A 328       5.740  -5.041   5.496  1.00 52.43           O1-
ATOM   5094  N   ILE A 329       4.901  -0.425   7.057  1.00 35.31           N  
ATOM   5095  CA  ILE A 329       3.881  -0.154   8.050  1.00 32.63           C  
ATOM   5096  C   ILE A 329       3.833   1.316   8.445  1.00 30.48           C  
ATOM   5097  O   ILE A 329       2.746   1.888   8.541  1.00 29.94           O  
ATOM   5098  CB  ILE A 329       3.963  -1.124   9.309  1.00 31.83           C  
ATOM   5099  CG1 ILE A 329       2.805  -0.884  10.298  1.00 31.40           C  
ATOM   5100  CG2 ILE A 329       5.326  -0.989  10.057  1.00 31.93           C  
ATOM   5101  CD1 ILE A 329       1.443  -1.192   9.773  1.00 34.54           C  
ATOM   5102  N   LEU A 330       4.994   1.939   8.629  1.00 28.80           N  
ATOM   5103  CA  LEU A 330       5.017   3.293   9.199  1.00 28.15           C  
ATOM   5104  C   LEU A 330       4.414   4.345   8.274  1.00 29.33           C  
ATOM   5105  O   LEU A 330       3.603   5.136   8.749  1.00 28.36           O  
ATOM   5106  CB  LEU A 330       6.410   3.711   9.684  1.00 27.34           C  
ATOM   5107  CG  LEU A 330       6.545   4.426  11.030  1.00 28.67           C  
ATOM   5108  CD1 LEU A 330       7.811   5.204  11.108  1.00 24.68           C  
ATOM   5109  CD2 LEU A 330       5.327   5.205  11.570  1.00 29.12           C  
ATOM   5110  N   PRO A 331       4.770   4.351   6.960  1.00 30.07           N  
ATOM   5111  CA  PRO A 331       4.093   5.252   6.000  1.00 31.40           C  
ATOM   5112  C   PRO A 331       2.559   5.101   6.027  1.00 31.07           C  
ATOM   5113  O   PRO A 331       1.837   6.095   5.970  1.00 30.92           O  
ATOM   5114  CB  PRO A 331       4.662   4.801   4.655  1.00 33.41           C  
ATOM   5115  CG  PRO A 331       6.059   4.390   5.005  1.00 33.93           C  
ATOM   5116  CD  PRO A 331       5.857   3.603   6.288  1.00 31.48           C  
ATOM   5117  N   THR A 332       2.076   3.866   6.137  1.00 29.60           N  
ATOM   5118  CA  THR A 332       0.648   3.602   6.220  1.00 30.76           C  
ATOM   5119  C   THR A 332       0.036   4.210   7.479  1.00 28.95           C  
ATOM   5120  O   THR A 332      -1.011   4.854   7.415  1.00 29.51           O  
ATOM   5121  CB  THR A 332       0.368   2.093   6.135  1.00 30.52           C  
ATOM   5122  CG2 THR A 332      -1.146   1.816   6.213  1.00 31.88           C  
ATOM   5123  OG1 THR A 332       0.839   1.636   4.853  1.00 34.70           O  
ATOM   5124  N   ALA A 333       0.697   4.018   8.615  1.00 28.12           N  
ATOM   5125  CA  ALA A 333       0.220   4.600   9.861  1.00 26.62           C  
ATOM   5126  C   ALA A 333       0.163   6.125   9.706  1.00 26.62           C  
ATOM   5127  O   ALA A 333      -0.807   6.758  10.103  1.00 26.71           O  
ATOM   5128  CB  ALA A 333       1.131   4.209  11.049  1.00 25.04           C  
ATOM   5129  N   LEU A 334       1.211   6.698   9.135  1.00 27.17           N  
ATOM   5130  CA  LEU A 334       1.312   8.164   9.042  1.00 27.59           C  
ATOM   5131  C   LEU A 334       0.208   8.741   8.134  1.00 29.91           C  
ATOM   5132  O   LEU A 334      -0.264   9.846   8.350  1.00 30.67           O  
ATOM   5133  CB  LEU A 334       2.707   8.616   8.558  1.00 28.08           C  
ATOM   5134  CG  LEU A 334       3.928   8.306   9.454  1.00 26.48           C  
ATOM   5135  CD1 LEU A 334       5.219   8.868   8.882  1.00 25.67           C  
ATOM   5136  CD2 LEU A 334       3.727   8.844  10.879  1.00 26.11           C  
ATOM   5137  N   LYS A 335      -0.169   7.989   7.109  1.00 32.09           N  
ATOM   5138  CA  LYS A 335      -1.322   8.358   6.260  1.00 32.93           C  
ATOM   5139  C   LYS A 335      -2.597   8.466   7.093  1.00 32.32           C  
ATOM   5140  O   LYS A 335      -3.374   9.430   6.953  1.00 33.17           O  
ATOM   5141  CB  LYS A 335      -1.523   7.316   5.172  1.00 34.59           C  
ATOM   5142  CG  LYS A 335      -0.511   7.395   4.098  1.00 39.99           C  
ATOM   5143  CD  LYS A 335      -0.875   8.514   3.128  1.00 46.95           C  
ATOM   5144  CE  LYS A 335       0.350   9.348   2.774  1.00 51.42           C  
ATOM   5145  NZ  LYS A 335       0.083  10.316   1.691  1.00 54.37           N1+
ATOM   5146  N   VAL A 336      -2.833   7.466   7.945  1.00 29.64           N  
ATOM   5147  CA  VAL A 336      -3.974   7.486   8.853  1.00 29.82           C  
ATOM   5148  C   VAL A 336      -3.927   8.725   9.740  1.00 29.22           C  
ATOM   5149  O   VAL A 336      -4.932   9.441   9.879  1.00 30.04           O  
ATOM   5150  CB  VAL A 336      -4.052   6.166   9.699  1.00 27.39           C  
ATOM   5151  CG1 VAL A 336      -5.078   6.242  10.846  1.00 29.05           C  
ATOM   5152  CG2 VAL A 336      -4.360   4.985   8.781  1.00 30.06           C  
ATOM   5153  N   LEU A 337      -2.747   9.011  10.294  1.00 28.53           N  
ATOM   5154  CA  LEU A 337      -2.612  10.150  11.196  1.00 28.34           C  
ATOM   5155  C   LEU A 337      -2.878  11.462  10.487  1.00 30.28           C  
ATOM   5156  O   LEU A 337      -3.580  12.308  11.033  1.00 30.44           O  
ATOM   5157  CB  LEU A 337      -1.240  10.187  11.872  1.00 27.39           C  
ATOM   5158  CG  LEU A 337      -0.865   8.905  12.630  1.00 24.47           C  
ATOM   5159  CD1 LEU A 337       0.548   9.038  13.236  1.00 26.01           C  
ATOM   5160  CD2 LEU A 337      -1.864   8.536  13.715  1.00 26.48           C  
ATOM   5161  N   GLU A 338      -2.319  11.596   9.281  1.00 31.69           N  
ATOM   5162  CA  GLU A 338      -2.482  12.763   8.401  1.00 36.61           C  
ATOM   5163  C   GLU A 338      -3.993  12.990   8.197  1.00 36.71           C  
ATOM   5164  O   GLU A 338      -4.448  14.126   8.226  1.00 38.02           O  
ATOM   5165  CB  GLU A 338      -1.761  12.480   7.070  1.00 36.47           C  
ATOM   5166  CG  GLU A 338      -1.135  13.669   6.279  1.00 42.42           C  
ATOM   5167  CD  GLU A 338      -0.741  13.296   4.809  1.00 46.02           C  
ATOM   5168  OE1 GLU A 338      -0.560  14.226   3.958  1.00 54.11           O  
ATOM   5169  OE2 GLU A 338      -0.643  12.072   4.488  1.00 52.26           O1-
ATOM   5170  N   LYS A 339      -4.760  11.908   8.046  1.00 36.92           N  
ATOM   5171  CA  LYS A 339      -6.211  11.984   7.819  1.00 39.63           C  
ATOM   5172  C   LYS A 339      -6.974  12.389   9.095  1.00 39.02           C  
ATOM   5173  O   LYS A 339      -8.086  12.927   9.006  1.00 40.47           O  
ATOM   5174  CB  LYS A 339      -6.762  10.665   7.236  1.00 39.58           C  
ATOM   5175  CG  LYS A 339      -6.532  10.504   5.714  1.00 42.89           C  
ATOM   5176  CD  LYS A 339      -7.356   9.317   5.153  1.00 43.49           C  
ATOM   5177  CE  LYS A 339      -6.944   8.947   3.709  1.00 48.49           C  
ATOM   5178  NZ  LYS A 339      -8.005   8.152   2.981  1.00 52.05           N1+
ATOM   5179  N   HIS A 340      -6.349  12.183  10.263  1.00 36.50           N  
ATOM   5180  CA  HIS A 340      -6.924  12.600  11.546  1.00 35.23           C  
ATOM   5181  C   HIS A 340      -6.322  13.872  12.118  1.00 36.11           C  
ATOM   5182  O   HIS A 340      -6.581  14.201  13.280  1.00 35.98           O  
ATOM   5183  CB  HIS A 340      -6.818  11.473  12.576  1.00 33.20           C  
ATOM   5184  CG  HIS A 340      -7.733  10.322  12.294  1.00 33.20           C  
ATOM   5185  CD2 HIS A 340      -9.014  10.087  12.668  1.00 34.27           C  
ATOM   5186  ND1 HIS A 340      -7.365   9.254  11.504  1.00 34.99           N  
ATOM   5187  CE1 HIS A 340      -8.374   8.407  11.411  1.00 33.64           C  
ATOM   5188  NE2 HIS A 340      -9.383   8.885  12.116  1.00 33.45           N  
ATOM   5189  N   LYS A 341      -5.537  14.600  11.318  1.00 36.99           N  
ATOM   5190  CA  LYS A 341      -4.901  15.841  11.788  1.00 39.12           C  
ATOM   5191  C   LYS A 341      -5.943  16.804  12.369  1.00 41.14           C  
ATOM   5192  O   LYS A 341      -7.114  16.826  11.942  1.00 41.62           O  
ATOM   5193  CB  LYS A 341      -4.115  16.518  10.663  1.00 40.82           C  
ATOM   5194  CG  LYS A 341      -4.977  17.055   9.502  1.00 43.29           C  
ATOM   5195  CD  LYS A 341      -4.100  17.617   8.369  1.00 44.26           C  
ATOM   5196  CE  LYS A 341      -4.930  17.972   7.109  1.00 47.98           C  
ATOM   5197  NZ  LYS A 341      -5.769  16.818   6.608  1.00 49.72           N1+
ATOM   5198  N   VAL A 342      -5.554  17.579  13.364  1.00 41.69           N  
ATOM   5199  CA  VAL A 342      -6.498  18.543  13.904  1.00 43.98           C  
ATOM   5200  C   VAL A 342      -6.684  19.598  12.827  1.00 47.91           C  
ATOM   5201  O   VAL A 342      -5.711  20.206  12.409  1.00 47.85           O  
ATOM   5202  CB  VAL A 342      -6.006  19.154  15.222  1.00 44.04           C  
ATOM   5203  CG1 VAL A 342      -6.876  20.335  15.621  1.00 45.16           C  
ATOM   5204  CG2 VAL A 342      -5.988  18.067  16.327  1.00 40.99           C  
ATOM   5205  N   VAL A 343      -7.925  19.735  12.352  1.00 51.08           N  
ATOM   5206  CA  VAL A 343      -8.249  20.699  11.304  1.00 56.14           C  
ATOM   5207  C   VAL A 343      -8.323  22.079  11.937  1.00 59.11           C  
ATOM   5208  O   VAL A 343      -9.343  22.458  12.537  1.00 60.16           O  
ATOM   5209  CB  VAL A 343      -9.582  20.383  10.575  1.00 56.79           C  
ATOM   5210  CG1 VAL A 343      -9.645  21.138   9.226  1.00 59.99           C  
ATOM   5211  CG2 VAL A 343      -9.754  18.895  10.362  1.00 55.83           C  
ATOM   5212  N   GLU A 344      -7.217  22.804  11.811  1.00 61.52           N  
ATOM   5213  CA  GLU A 344      -7.104  24.199  12.245  1.00 64.67           C  
ATOM   5214  C   GLU A 344      -7.241  25.162  11.068  1.00 66.92           C  
ATOM   5215  O   GLU A 344      -6.658  26.254  11.065  1.00 68.59           O  
ATOM   5216  CB  GLU A 344      -5.754  24.429  12.923  1.00 63.47           C  
ATOM   5217  CG  GLU A 344      -5.468  23.524  14.120  1.00 62.81           C  
ATOM   5218  CD  GLU A 344      -4.257  24.001  14.904  1.00 63.08           C  
ATOM   5219  OE1 GLU A 344      -3.975  25.234  14.872  1.00 67.47           O  
ATOM   5220  OE2 GLU A 344      -3.580  23.151  15.537  1.00 64.12           O1-
TER   
ATOM      1  N   MET B   1      26.603  34.479  25.868  1.00 41.42           N  
ATOM      2  CA  MET B   1      26.202  33.250  26.620  1.00 41.39           C  
ATOM      3  C   MET B   1      27.024  32.048  26.200  1.00 37.74           C  
ATOM      4  O   MET B   1      27.558  32.002  25.089  1.00 36.78           O  
ATOM      5  CB  MET B   1      24.698  32.974  26.510  1.00 41.16           C  
ATOM      6  CG  MET B   1      24.244  32.191  25.318  1.00 41.90           C  
ATOM      7  SD  MET B   1      22.630  31.399  25.602  1.00 45.94           S  
ATOM      8  CE  MET B   1      21.528  32.804  25.572  1.00 44.85           C  
ATOM      9  N   LYS B   2      27.124  31.083  27.111  1.00 36.00           N  
ATOM     10  CA  LYS B   2      27.907  29.873  26.915  1.00 32.80           C  
ATOM     11  C   LYS B   2      26.939  28.707  26.935  1.00 30.73           C  
ATOM     12  O   LYS B   2      26.087  28.650  27.803  1.00 29.99           O  
ATOM     13  CB  LYS B   2      28.879  29.691  28.077  1.00 33.86           C  
ATOM     14  CG  LYS B   2      29.703  28.431  27.989  1.00 32.38           C  
ATOM     15  CD  LYS B   2      30.505  28.176  29.263  1.00 35.07           C  
ATOM     16  CE  LYS B   2      31.198  26.845  29.173  1.00 32.82           C  
ATOM     17  NZ  LYS B   2      32.045  26.613  30.375  1.00 32.16           N1+
ATOM     18  N   ILE B   3      27.072  27.804  25.966  1.00 29.21           N  
ATOM     19  CA  ILE B   3      26.259  26.582  25.929  1.00 27.39           C  
ATOM     20  C   ILE B   3      27.187  25.383  26.017  1.00 27.27           C  
ATOM     21  O   ILE B   3      28.189  25.305  25.274  1.00 26.86           O  
ATOM     22  CB  ILE B   3      25.404  26.531  24.631  1.00 27.96           C  
ATOM     23  CG1 ILE B   3      24.423  27.724  24.612  1.00 28.55           C  
ATOM     24  CG2 ILE B   3      24.654  25.156  24.520  1.00 27.19           C  
ATOM     25  CD1 ILE B   3      23.591  27.816  23.366  1.00 31.41           C  
ATOM     26  N   ALA B   4      26.841  24.451  26.913  1.00 25.23           N  
ATOM     27  CA  ALA B   4      27.617  23.262  27.120  1.00 24.72           C  
ATOM     28  C   ALA B   4      26.865  22.149  26.465  1.00 23.48           C  
ATOM     29  O   ALA B   4      25.669  22.012  26.680  1.00 24.05           O  
ATOM     30  CB  ALA B   4      27.750  23.000  28.601  1.00 24.53           C  
ATOM     31  N   ILE B   5      27.560  21.385  25.632  1.00 23.69           N  
ATOM     32  CA  ILE B   5      26.988  20.237  24.966  1.00 22.70           C  
ATOM     33  C   ILE B   5      27.718  19.036  25.484  1.00 23.37           C  
ATOM     34  O   ILE B   5      28.958  18.904  25.349  1.00 21.89           O  
ATOM     35  CB  ILE B   5      27.085  20.366  23.445  1.00 24.15           C  
ATOM     36  CG1 ILE B   5      26.183  21.521  22.982  1.00 24.89           C  
ATOM     37  CG2 ILE B   5      26.761  18.989  22.762  1.00 24.44           C  
ATOM     38  CD1 ILE B   5      26.247  21.787  21.475  1.00 27.37           C  
ATOM     39  N   LEU B   6      26.947  18.157  26.105  1.00 22.08           N  
ATOM     40  CA  LEU B   6      27.544  17.000  26.715  1.00 23.26           C  
ATOM     41  C   LEU B   6      27.258  15.790  25.869  1.00 22.80           C  
ATOM     42  O   LEU B   6      26.139  15.281  25.852  1.00 23.39           O  
ATOM     43  CB  LEU B   6      27.005  16.830  28.109  1.00 22.67           C  
ATOM     44  CG  LEU B   6      27.664  17.615  29.247  1.00 29.16           C  
ATOM     45  CD1 LEU B   6      28.525  18.829  28.903  1.00 26.49           C  
ATOM     46  CD2 LEU B   6      26.599  17.911  30.242  1.00 30.18           C  
ATOM     47  N   GLY B   7      28.269  15.347  25.133  1.00 22.63           N  
ATOM     48  CA  GLY B   7      28.084  14.255  24.202  1.00 22.66           C  
ATOM     49  C   GLY B   7      28.232  14.711  22.769  1.00 23.77           C  
ATOM     50  O   GLY B   7      27.509  15.585  22.297  1.00 24.25           O  
ATOM     51  N   ALA B   8      29.167  14.074  22.065  1.00 24.93           N  
ATOM     52  CA  ALA B   8      29.494  14.491  20.696  1.00 25.27           C  
ATOM     53  C   ALA B   8      28.765  13.653  19.639  1.00 26.11           C  
ATOM     54  O   ALA B   8      28.728  14.022  18.462  1.00 26.79           O  
ATOM     55  CB  ALA B   8      30.993  14.381  20.506  1.00 26.25           C  
ATOM     56  N   GLY B   9      28.232  12.507  20.047  1.00 24.94           N  
ATOM     57  CA  GLY B   9      27.528  11.609  19.126  1.00 24.96           C  
ATOM     58  C   GLY B   9      28.464  10.810  18.209  1.00 26.32           C  
ATOM     59  O   GLY B   9      29.705  10.906  18.272  1.00 26.03           O  
ATOM     60  N   CYS B  10      27.864   9.997  17.349  1.00 26.72           N  
ATOM     61  CA  CYS B  10      28.607   9.155  16.421  1.00 29.32           C  
ATOM     62  C   CYS B  10      27.735   8.956  15.204  1.00 29.29           C  
ATOM     63  O   CYS B  10      26.526   8.775  15.327  1.00 29.59           O  
ATOM     64  CB  CYS B  10      28.908   7.774  17.036  1.00 30.25           C  
ATOM     65  SG  CYS B  10      29.767   6.628  15.927  1.00 32.50           S  
ATOM     66  N   TYR B  11      28.341   8.996  14.034  1.00 31.08           N  
ATOM     67  CA  TYR B  11      27.596   8.933  12.801  1.00 31.03           C  
ATOM     68  C   TYR B  11      27.194   7.517  12.388  1.00 32.32           C  
ATOM     69  O   TYR B  11      26.369   7.349  11.504  1.00 31.86           O  
ATOM     70  CB  TYR B  11      28.402   9.572  11.653  1.00 32.10           C  
ATOM     71  CG  TYR B  11      27.495   9.914  10.507  1.00 32.00           C  
ATOM     72  CD1 TYR B  11      26.578  10.945  10.622  1.00 31.12           C  
ATOM     73  CD2 TYR B  11      27.546   9.197   9.306  1.00 33.56           C  
ATOM     74  CE1 TYR B  11      25.715  11.253   9.589  1.00 31.60           C  
ATOM     75  CE2 TYR B  11      26.703   9.501   8.254  1.00 33.51           C  
ATOM     76  CZ  TYR B  11      25.782  10.525   8.393  1.00 33.05           C  
ATOM     77  OH  TYR B  11      24.915  10.819   7.358  1.00 33.66           O  
ATOM     78  N   ARG B  12      27.752   6.502  13.044  1.00 33.51           N  
ATOM     79  CA  ARG B  12      27.618   5.087  12.600  1.00 36.47           C  
ATOM     80  C   ARG B  12      26.156   4.696  12.314  1.00 35.27           C  
ATOM     81  O   ARG B  12      25.820   4.164  11.248  1.00 34.91           O  
ATOM     82  CB  ARG B  12      28.152   4.202  13.729  1.00 36.57           C  
ATOM     83  CG  ARG B  12      28.792   2.875  13.382  1.00 41.35           C  
ATOM     84  CD  ARG B  12      29.283   2.270  14.742  1.00 42.08           C  
ATOM     85  NE  ARG B  12      30.015   3.264  15.563  1.00 48.17           N  
ATOM     86  CZ  ARG B  12      31.242   3.083  16.064  1.00 50.18           C  
ATOM     87  NH1 ARG B  12      31.865   1.928  15.876  1.00 49.97           N1+
ATOM     88  NH2 ARG B  12      31.840   4.043  16.781  1.00 47.81           N  
ATOM     89  N   THR B  13      25.288   4.951  13.282  1.00 33.03           N  
ATOM     90  CA  THR B  13      23.886   4.548  13.173  1.00 33.31           C  
ATOM     91  C   THR B  13      23.078   5.403  12.191  1.00 32.71           C  
ATOM     92  O   THR B  13      22.097   4.905  11.622  1.00 33.75           O  
ATOM     93  CB  THR B  13      23.191   4.557  14.518  1.00 32.22           C  
ATOM     94  CG2 THR B  13      23.907   3.601  15.478  1.00 34.04           C  
ATOM     95  OG1 THR B  13      23.227   5.884  15.057  1.00 33.08           O  
ATOM     96  N   HIS B  14      23.489   6.663  11.975  1.00 30.81           N  
ATOM     97  CA  HIS B  14      22.816   7.511  10.989  1.00 29.96           C  
ATOM     98  C   HIS B  14      23.018   6.916   9.614  1.00 31.43           C  
ATOM     99  O   HIS B  14      22.055   6.728   8.842  1.00 32.63           O  
ATOM    100  CB  HIS B  14      23.353   8.943  10.951  1.00 29.37           C  
ATOM    101  CG  HIS B  14      23.153   9.714  12.218  1.00 27.81           C  
ATOM    102  CD2 HIS B  14      23.095  11.048  12.455  1.00 26.13           C  
ATOM    103  ND1 HIS B  14      23.071   9.105  13.445  1.00 30.26           N  
ATOM    104  CE1 HIS B  14      22.944  10.020  14.394  1.00 24.98           C  
ATOM    105  NE2 HIS B  14      22.942  11.212  13.821  1.00 26.47           N  
ATOM    106  N   ALA B  15      24.281   6.614   9.312  1.00 30.46           N  
ATOM    107  CA  ALA B  15      24.606   5.945   8.061  1.00 31.43           C  
ATOM    108  C   ALA B  15      23.882   4.613   7.985  1.00 32.05           C  
ATOM    109  O   ALA B  15      23.372   4.254   6.910  1.00 32.89           O  
ATOM    110  CB  ALA B  15      26.114   5.746   7.952  1.00 31.39           C  
ATOM    111  N   ALA B  16      23.832   3.854   9.084  1.00 31.23           N  
ATOM    112  CA  ALA B  16      23.192   2.520   9.029  1.00 32.31           C  
ATOM    113  C   ALA B  16      21.700   2.578   8.667  1.00 32.68           C  
ATOM    114  O   ALA B  16      21.209   1.721   7.918  1.00 33.38           O  
ATOM    115  CB  ALA B  16      23.373   1.738  10.323  1.00 31.88           C  
ATOM    116  N   ALA B  17      20.999   3.593   9.174  1.00 31.65           N  
ATOM    117  CA  ALA B  17      19.586   3.817   8.849  1.00 32.08           C  
ATOM    118  C   ALA B  17      19.366   3.843   7.332  1.00 33.30           C  
ATOM    119  O   ALA B  17      18.306   3.418   6.824  1.00 33.82           O  
ATOM    120  CB  ALA B  17      19.097   5.098   9.474  1.00 30.86           C  
ATOM    121  N   GLY B  18      20.363   4.380   6.631  1.00 34.89           N  
ATOM    122  CA  GLY B  18      20.395   4.404   5.158  1.00 35.72           C  
ATOM    123  C   GLY B  18      19.448   5.395   4.492  1.00 36.29           C  
ATOM    124  O   GLY B  18      19.313   5.412   3.256  1.00 37.84           O  
ATOM    125  N   ILE B  19      18.796   6.236   5.288  1.00 34.39           N  
ATOM    126  CA  ILE B  19      17.827   7.163   4.742  1.00 34.83           C  
ATOM    127  C   ILE B  19      18.098   8.604   5.141  1.00 34.78           C  
ATOM    128  O   ILE B  19      17.313   9.488   4.800  1.00 35.49           O  
ATOM    129  CB  ILE B  19      16.367   6.769   5.120  1.00 34.42           C  
ATOM    130  CG1 ILE B  19      16.179   6.748   6.639  1.00 32.46           C  
ATOM    131  CG2 ILE B  19      15.973   5.433   4.459  1.00 34.59           C  
ATOM    132  CD1 ILE B  19      14.733   6.994   7.083  1.00 32.68           C  
ATOM    133  N   THR B  20      19.174   8.842   5.903  1.00 33.83           N  
ATOM    134  CA  THR B  20      19.484  10.197   6.390  1.00 33.20           C  
ATOM    135  C   THR B  20      20.451  10.924   5.441  1.00 34.37           C  
ATOM    136  O   THR B  20      21.063  10.315   4.521  1.00 35.48           O  
ATOM    137  CB  THR B  20      20.075  10.208   7.857  1.00 31.28           C  
ATOM    138  CG2 THR B  20      19.386   9.210   8.777  1.00 33.45           C  
ATOM    139  OG1 THR B  20      21.494   9.973   7.826  1.00 32.55           O  
ATOM    140  N   ASN B  21      20.552  12.239   5.606  1.00 33.57           N  
ATOM    141  CA  ASN B  21      21.479  13.030   4.814  1.00 35.37           C  
ATOM    142  C   ASN B  21      21.899  14.252   5.600  1.00 34.76           C  
ATOM    143  O   ASN B  21      21.565  14.363   6.791  1.00 32.62           O  
ATOM    144  CB  ASN B  21      20.896  13.393   3.413  1.00 36.84           C  
ATOM    145  CG  ASN B  21      19.636  14.269   3.496  1.00 38.93           C  
ATOM    146  ND2 ASN B  21      18.647  13.963   2.665  1.00 38.49           N  
ATOM    147  OD1 ASN B  21      19.570  15.217   4.282  1.00 38.62           O  
ATOM    148  N   PHE B  22      22.649  15.151   4.965  1.00 35.51           N  
ATOM    149  CA  PHE B  22      23.191  16.321   5.679  1.00 34.07           C  
ATOM    150  C   PHE B  22      22.503  17.595   5.195  1.00 35.45           C  
ATOM    151  O   PHE B  22      23.110  18.672   5.229  1.00 35.71           O  
ATOM    152  CB  PHE B  22      24.704  16.469   5.463  1.00 33.54           C  
ATOM    153  CG  PHE B  22      25.534  15.394   6.104  1.00 31.62           C  
ATOM    154  CD1 PHE B  22      25.781  14.198   5.445  1.00 34.58           C  
ATOM    155  CD2 PHE B  22      26.086  15.588   7.362  1.00 29.97           C  
ATOM    156  CE1 PHE B  22      26.540  13.197   6.031  1.00 35.55           C  
ATOM    157  CE2 PHE B  22      26.885  14.613   7.951  1.00 31.57           C  
ATOM    158  CZ  PHE B  22      27.097  13.398   7.288  1.00 33.02           C  
ATOM    159  N   MET B  23      21.240  17.483   4.779  1.00 34.82           N  
ATOM    160  CA  MET B  23      20.536  18.639   4.181  1.00 37.31           C  
ATOM    161  C   MET B  23      20.519  19.903   5.062  1.00 37.15           C  
ATOM    162  O   MET B  23      20.906  20.975   4.619  1.00 38.26           O  
ATOM    163  CB  MET B  23      19.125  18.240   3.782  1.00 38.42           C  
ATOM    164  CG  MET B  23      18.397  19.255   3.005  1.00 40.50           C  
ATOM    165  SD  MET B  23      19.051  19.332   1.306  1.00 46.44           S  
ATOM    166  CE  MET B  23      17.497  19.553   0.457  1.00 49.98           C  
ATOM    167  N   ARG B  24      20.086  19.774   6.319  1.00 34.63           N  
ATOM    168  CA  ARG B  24      20.082  20.922   7.235  1.00 34.48           C  
ATOM    169  C   ARG B  24      21.477  21.437   7.476  1.00 33.49           C  
ATOM    170  O   ARG B  24      21.675  22.631   7.620  1.00 34.39           O  
ATOM    171  CB  ARG B  24      19.562  20.516   8.621  1.00 32.70           C  
ATOM    172  CG  ARG B  24      18.700  21.528   9.316  1.00 37.67           C  
ATOM    173  CD  ARG B  24      19.304  22.803   9.913  1.00 39.57           C  
ATOM    174  NE  ARG B  24      18.435  23.872   9.484  1.00 43.78           N  
ATOM    175  CZ  ARG B  24      18.373  25.126   9.942  1.00 44.12           C  
ATOM    176  NH1 ARG B  24      19.084  25.579  10.960  1.00 39.21           N1+
ATOM    177  NH2 ARG B  24      17.514  25.934   9.359  1.00 43.66           N  
ATOM    178  N   ALA B  25      22.448  20.538   7.625  1.00 32.96           N  
ATOM    179  CA  ALA B  25      23.820  20.987   7.844  1.00 32.71           C  
ATOM    180  C   ALA B  25      24.305  21.841   6.676  1.00 35.35           C  
ATOM    181  O   ALA B  25      24.999  22.842   6.875  1.00 34.70           O  
ATOM    182  CB  ALA B  25      24.733  19.813   8.010  1.00 34.04           C  
ATOM    183  N   CYS B  26      23.957  21.410   5.471  1.00 36.62           N  
ATOM    184  CA  CYS B  26      24.392  22.112   4.254  1.00 40.02           C  
ATOM    185  C   CYS B  26      23.688  23.456   4.142  1.00 41.27           C  
ATOM    186  O   CYS B  26      24.264  24.426   3.655  1.00 43.23           O  
ATOM    187  CB  CYS B  26      24.092  21.235   3.060  1.00 41.76           C  
ATOM    188  SG  CYS B  26      25.168  19.780   3.012  1.00 44.28           S  
ATOM    189  N   GLU B  27      22.438  23.515   4.599  1.00 41.56           N  
ATOM    190  CA  GLU B  27      21.679  24.780   4.576  1.00 43.44           C  
ATOM    191  C   GLU B  27      22.251  25.832   5.530  1.00 42.36           C  
ATOM    192  O   GLU B  27      22.400  26.990   5.152  1.00 44.64           O  
ATOM    193  CB  GLU B  27      20.194  24.551   4.848  1.00 42.86           C  
ATOM    194  CG  GLU B  27      19.491  23.758   3.749  1.00 47.30           C  
ATOM    195  CD  GLU B  27      18.107  23.274   4.155  1.00 48.57           C  
ATOM    196  OE1 GLU B  27      17.831  23.131   5.377  1.00 48.69           O  
ATOM    197  OE2 GLU B  27      17.290  23.042   3.235  1.00 53.78           O1-
ATOM    198  N   VAL B  28      22.601  25.453   6.756  1.00 40.57           N  
ATOM    199  CA  VAL B  28      23.247  26.441   7.624  1.00 40.12           C  
ATOM    200  C   VAL B  28      24.712  26.719   7.210  1.00 40.70           C  
ATOM    201  O   VAL B  28      25.191  27.854   7.331  1.00 42.10           O  
ATOM    202  CB  VAL B  28      23.098  26.152   9.161  1.00 38.52           C  
ATOM    203  CG1 VAL B  28      22.067  25.084   9.422  1.00 35.93           C  
ATOM    204  CG2 VAL B  28      24.412  25.817   9.802  1.00 40.21           C  
ATOM    205  N   ALA B  29      25.400  25.714   6.669  1.00 40.31           N  
ATOM    206  CA  ALA B  29      26.765  25.928   6.178  1.00 41.50           C  
ATOM    207  C   ALA B  29      26.771  27.014   5.098  1.00 44.27           C  
ATOM    208  O   ALA B  29      27.644  27.892   5.087  1.00 43.61           O  
ATOM    209  CB  ALA B  29      27.338  24.654   5.627  1.00 41.64           C  
ATOM    210  N   LYS B  30      25.794  26.928   4.198  1.00 46.92           N  
ATOM    211  CA  LYS B  30      25.589  27.950   3.162  1.00 49.41           C  
ATOM    212  C   LYS B  30      25.245  29.291   3.812  1.00 50.28           C  
ATOM    213  O   LYS B  30      25.914  30.298   3.551  1.00 51.07           O  
ATOM    214  CB  LYS B  30      24.517  27.510   2.143  1.00 51.31           C  
ATOM    215  CG  LYS B  30      24.045  28.559   1.081  1.00 53.78           C  
ATOM    216  CD  LYS B  30      25.180  29.114   0.225  1.00 58.44           C  
ATOM    217  CE  LYS B  30      24.711  29.669  -1.153  1.00 62.48           C  
ATOM    218  NZ  LYS B  30      23.277  30.130  -1.182  1.00 65.57           N1+
ATOM    219  N   GLU B  31      24.208  29.299   4.648  1.00 49.19           N  
ATOM    220  CA  GLU B  31      23.724  30.511   5.307  1.00 51.00           C  
ATOM    221  C   GLU B  31      24.815  31.299   6.017  1.00 50.52           C  
ATOM    222  O   GLU B  31      24.894  32.516   5.854  1.00 52.14           O  
ATOM    223  CB  GLU B  31      22.585  30.192   6.285  1.00 49.33           C  
ATOM    224  CG  GLU B  31      21.917  31.421   6.917  1.00 51.59           C  
ATOM    225  CD  GLU B  31      20.829  31.074   7.954  1.00 50.01           C  
ATOM    226  OE1 GLU B  31      20.484  29.876   8.149  1.00 52.91           O  
ATOM    227  OE2 GLU B  31      20.310  32.012   8.593  1.00 50.84           O1-
ATOM    228  N   VAL B  32      25.668  30.613   6.780  1.00 49.50           N  
ATOM    229  CA  VAL B  32      26.671  31.306   7.597  1.00 49.57           C  
ATOM    230  C   VAL B  32      28.039  31.454   6.908  1.00 50.17           C  
ATOM    231  O   VAL B  32      28.951  32.028   7.482  1.00 50.79           O  
ATOM    232  CB  VAL B  32      26.847  30.662   9.005  1.00 46.99           C  
ATOM    233  CG1 VAL B  32      25.518  30.420   9.670  1.00 47.12           C  
ATOM    234  CG2 VAL B  32      27.617  29.365   8.920  1.00 46.96           C  
ATOM    235  N   GLY B  33      28.172  30.919   5.697  1.00 50.84           N  
ATOM    236  CA  GLY B  33      29.431  30.966   4.938  1.00 51.93           C  
ATOM    237  C   GLY B  33      30.581  30.124   5.485  1.00 50.23           C  
ATOM    238  O   GLY B  33      31.760  30.486   5.305  1.00 50.56           O  
ATOM    239  N   LYS B  34      30.246  29.023   6.167  1.00 47.61           N  
ATOM    240  CA  LYS B  34      31.239  28.122   6.729  1.00 46.07           C  
ATOM    241  C   LYS B  34      31.017  26.699   6.224  1.00 45.01           C  
ATOM    242  O   LYS B  34      30.315  25.920   6.865  1.00 43.69           O  
ATOM    243  CB  LYS B  34      31.133  28.122   8.266  1.00 43.75           C  
ATOM    244  CG  LYS B  34      31.595  29.418   8.930  1.00 46.08           C  
ATOM    245  CD  LYS B  34      31.780  29.231  10.442  1.00 44.82           C  
ATOM    246  CE  LYS B  34      32.948  28.248  10.808  1.00 48.46           C  
ATOM    247  NZ  LYS B  34      34.331  28.827  10.570  1.00 51.13           N1+
ATOM    248  N   PRO B  35      31.600  26.345   5.068  1.00 45.95           N  
ATOM    249  CA  PRO B  35      31.337  25.018   4.492  1.00 45.26           C  
ATOM    250  C   PRO B  35      31.533  23.804   5.418  1.00 43.30           C  
ATOM    251  O   PRO B  35      30.817  22.816   5.278  1.00 42.04           O  
ATOM    252  CB  PRO B  35      32.298  24.967   3.292  1.00 46.84           C  
ATOM    253  CG  PRO B  35      32.443  26.415   2.901  1.00 48.92           C  
ATOM    254  CD  PRO B  35      32.490  27.152   4.203  1.00 47.33           C  
ATOM    255  N   GLU B  36      32.481  23.877   6.350  1.00 42.78           N  
ATOM    256  CA  GLU B  36      32.764  22.755   7.265  1.00 41.79           C  
ATOM    257  C   GLU B  36      31.563  22.308   8.075  1.00 39.64           C  
ATOM    258  O   GLU B  36      31.521  21.157   8.519  1.00 38.71           O  
ATOM    259  CB  GLU B  36      33.922  23.086   8.213  1.00 43.02           C  
ATOM    260  CG  GLU B  36      33.989  24.539   8.654  1.00 47.15           C  
ATOM    261  CD  GLU B  36      34.469  25.449   7.538  1.00 52.65           C  
ATOM    262  OE1 GLU B  36      35.277  24.990   6.693  1.00 56.01           O  
ATOM    263  OE2 GLU B  36      34.030  26.621   7.508  1.00 55.65           O1-
ATOM    264  N   ILE B  37      30.617  23.215   8.299  1.00 38.16           N  
ATOM    265  CA  ILE B  37      29.369  22.877   9.031  1.00 36.25           C  
ATOM    266  C   ILE B  37      28.603  21.778   8.291  1.00 36.57           C  
ATOM    267  O   ILE B  37      27.966  20.918   8.904  1.00 34.84           O  
ATOM    268  CB  ILE B  37      28.461  24.125   9.237  1.00 35.83           C  
ATOM    269  CG1 ILE B  37      29.233  25.217  10.014  1.00 36.88           C  
ATOM    270  CG2 ILE B  37      27.085  23.728   9.840  1.00 33.55           C  
ATOM    271  CD1 ILE B  37      28.408  26.386  10.539  1.00 36.14           C  
ATOM    272  N   ALA B  38      28.675  21.808   6.957  1.00 37.68           N  
ATOM    273  CA  ALA B  38      27.964  20.842   6.129  1.00 38.27           C  
ATOM    274  C   ALA B  38      28.269  19.382   6.455  1.00 37.17           C  
ATOM    275  O   ALA B  38      27.464  18.507   6.154  1.00 37.63           O  
ATOM    276  CB  ALA B  38      28.238  21.118   4.655  1.00 39.91           C  
ATOM    277  N   LEU B  39      29.410  19.118   7.089  1.00 37.39           N  
ATOM    278  CA  LEU B  39      29.792  17.741   7.439  1.00 36.89           C  
ATOM    279  C   LEU B  39      29.511  17.332   8.879  1.00 34.43           C  
ATOM    280  O   LEU B  39      29.764  16.169   9.275  1.00 33.20           O  
ATOM    281  CB  LEU B  39      31.270  17.509   7.119  1.00 37.83           C  
ATOM    282  CG  LEU B  39      31.651  17.490   5.631  1.00 41.26           C  
ATOM    283  CD1 LEU B  39      33.155  17.312   5.466  1.00 43.26           C  
ATOM    284  CD2 LEU B  39      30.894  16.372   4.950  1.00 43.88           C  
ATOM    285  N   THR B  40      28.995  18.272   9.678  1.00 33.51           N  
ATOM    286  CA  THR B  40      28.725  17.989  11.082  1.00 31.04           C  
ATOM    287  C   THR B  40      27.511  17.081  11.227  1.00 30.77           C  
ATOM    288  O   THR B  40      26.683  17.015  10.347  1.00 31.71           O  
ATOM    289  CB  THR B  40      28.410  19.277  11.883  1.00 30.45           C  
ATOM    290  CG2 THR B  40      29.663  20.206  11.975  1.00 28.74           C  
ATOM    291  OG1 THR B  40      27.292  19.958  11.278  1.00 30.27           O  
ATOM    292  N   HIS B  41      27.384  16.393  12.359  1.00 28.85           N  
ATOM    293  CA  HIS B  41      26.165  15.641  12.603  1.00 27.13           C  
ATOM    294  C   HIS B  41      25.849  15.745  14.072  1.00 25.56           C  
ATOM    295  O   HIS B  41      26.698  16.220  14.865  1.00 24.35           O  
ATOM    296  CB  HIS B  41      26.351  14.188  12.169  1.00 28.18           C  
ATOM    297  CG  HIS B  41      27.360  13.447  12.992  1.00 29.03           C  
ATOM    298  CD2 HIS B  41      28.688  13.223  12.807  1.00 27.74           C  
ATOM    299  ND1 HIS B  41      27.027  12.841  14.184  1.00 27.98           N  
ATOM    300  CE1 HIS B  41      28.109  12.275  14.705  1.00 28.34           C  
ATOM    301  NE2 HIS B  41      29.131  12.501  13.896  1.00 28.87           N  
ATOM    302  N   SER B  42      24.649  15.285  14.448  1.00 24.40           N  
ATOM    303  CA  SER B  42      24.244  15.171  15.846  1.00 23.56           C  
ATOM    304  C   SER B  42      24.435  16.478  16.598  1.00 22.56           C  
ATOM    305  O   SER B  42      24.063  17.533  16.125  1.00 22.68           O  
ATOM    306  CB  SER B  42      25.046  14.042  16.507  1.00 23.52           C  
ATOM    307  OG  SER B  42      24.817  12.825  15.828  1.00 23.83           O  
ATOM    308  N   SER B  43      24.990  16.411  17.804  1.00 22.31           N  
ATOM    309  CA  SER B  43      25.171  17.601  18.627  1.00 22.09           C  
ATOM    310  C   SER B  43      26.199  18.606  18.100  1.00 23.20           C  
ATOM    311  O   SER B  43      26.183  19.750  18.539  1.00 24.12           O  
ATOM    312  CB  SER B  43      25.508  17.222  20.067  1.00 21.22           C  
ATOM    313  OG  SER B  43      26.740  16.517  20.108  1.00 24.97           O  
ATOM    314  N   ILE B  44      27.062  18.179  17.175  1.00 24.04           N  
ATOM    315  CA  ILE B  44      28.046  19.074  16.530  1.00 25.48           C  
ATOM    316  C   ILE B  44      27.302  20.036  15.603  1.00 26.19           C  
ATOM    317  O   ILE B  44      27.565  21.251  15.606  1.00 27.35           O  
ATOM    318  CB  ILE B  44      29.218  18.296  15.857  1.00 26.36           C  
ATOM    319  CG1 ILE B  44      29.791  17.209  16.774  1.00 26.72           C  
ATOM    320  CG2 ILE B  44      30.328  19.299  15.363  1.00 25.62           C  
ATOM    321  CD1 ILE B  44      30.196  17.694  18.231  1.00 26.82           C  
ATOM    322  N   THR B  45      26.311  19.504  14.880  1.00 27.06           N  
ATOM    323  CA  THR B  45      25.410  20.342  14.081  1.00 28.63           C  
ATOM    324  C   THR B  45      24.693  21.329  15.017  1.00 27.17           C  
ATOM    325  O   THR B  45      24.652  22.524  14.745  1.00 27.42           O  
ATOM    326  CB  THR B  45      24.337  19.514  13.331  1.00 29.15           C  
ATOM    327  CG2 THR B  45      23.441  20.413  12.514  1.00 31.90           C  
ATOM    328  OG1 THR B  45      24.981  18.565  12.465  1.00 31.61           O  
ATOM    329  N   TYR B  46      24.152  20.827  16.124  1.00 25.09           N  
ATOM    330  CA  TYR B  46      23.569  21.699  17.141  1.00 25.25           C  
ATOM    331  C   TYR B  46      24.490  22.851  17.570  1.00 26.56           C  
ATOM    332  O   TYR B  46      24.065  23.989  17.712  1.00 27.09           O  
ATOM    333  CB  TYR B  46      23.251  20.869  18.377  1.00 24.68           C  
ATOM    334  CG  TYR B  46      21.856  20.243  18.439  1.00 25.84           C  
ATOM    335  CD1 TYR B  46      20.990  20.251  17.344  1.00 24.02           C  
ATOM    336  CD2 TYR B  46      21.453  19.588  19.606  1.00 22.47           C  
ATOM    337  CE1 TYR B  46      19.670  19.682  17.443  1.00 24.07           C  
ATOM    338  CE2 TYR B  46      20.190  19.014  19.720  1.00 23.58           C  
ATOM    339  CZ  TYR B  46      19.298  19.079  18.647  1.00 23.33           C  
ATOM    340  OH  TYR B  46      18.051  18.533  18.807  1.00 24.92           O  
ATOM    341  N   GLY B  47      25.744  22.522  17.831  1.00 26.37           N  
ATOM    342  CA  GLY B  47      26.700  23.488  18.352  1.00 26.77           C  
ATOM    343  C   GLY B  47      27.054  24.489  17.284  1.00 27.98           C  
ATOM    344  O   GLY B  47      27.156  25.669  17.562  1.00 28.61           O  
ATOM    345  N   ALA B  48      27.284  24.007  16.068  1.00 28.90           N  
ATOM    346  CA  ALA B  48      27.539  24.912  14.935  1.00 30.10           C  
ATOM    347  C   ALA B  48      26.398  25.898  14.745  1.00 30.50           C  
ATOM    348  O   ALA B  48      26.636  27.098  14.525  1.00 32.31           O  
ATOM    349  CB  ALA B  48      27.749  24.092  13.647  1.00 30.50           C  
ATOM    350  N   GLU B  49      25.156  25.397  14.832  1.00 30.16           N  
ATOM    351  CA  GLU B  49      23.976  26.242  14.654  1.00 30.33           C  
ATOM    352  C   GLU B  49      23.888  27.302  15.724  1.00 30.62           C  
ATOM    353  O   GLU B  49      23.687  28.500  15.442  1.00 31.64           O  
ATOM    354  CB  GLU B  49      22.691  25.422  14.696  1.00 29.67           C  
ATOM    355  CG  GLU B  49      22.382  24.666  13.431  1.00 30.57           C  
ATOM    356  CD  GLU B  49      21.231  23.687  13.605  1.00 32.34           C  
ATOM    357  OE1 GLU B  49      20.890  23.301  14.767  1.00 31.10           O  
ATOM    358  OE2 GLU B  49      20.662  23.277  12.577  1.00 31.54           O1-
ATOM    359  N   LEU B  50      24.046  26.862  16.967  1.00 28.24           N  
ATOM    360  CA  LEU B  50      23.930  27.791  18.077  1.00 28.61           C  
ATOM    361  C   LEU B  50      25.012  28.885  17.986  1.00 29.82           C  
ATOM    362  O   LEU B  50      24.728  30.085  18.140  1.00 32.21           O  
ATOM    363  CB  LEU B  50      24.043  27.012  19.378  1.00 26.20           C  
ATOM    364  CG  LEU B  50      22.812  26.146  19.677  1.00 25.90           C  
ATOM    365  CD1 LEU B  50      23.115  25.146  20.815  1.00 25.22           C  
ATOM    366  CD2 LEU B  50      21.645  27.030  20.042  1.00 27.79           C  
ATOM    367  N   LEU B  51      26.252  28.466  17.726  1.00 30.16           N  
ATOM    368  CA  LEU B  51      27.373  29.402  17.750  1.00 30.49           C  
ATOM    369  C   LEU B  51      27.241  30.363  16.575  1.00 32.87           C  
ATOM    370  O   LEU B  51      27.519  31.540  16.711  1.00 35.19           O  
ATOM    371  CB  LEU B  51      28.717  28.681  17.671  1.00 29.80           C  
ATOM    372  CG  LEU B  51      29.971  29.580  17.693  1.00 31.49           C  
ATOM    373  CD1 LEU B  51      30.057  30.398  18.971  1.00 29.34           C  
ATOM    374  CD2 LEU B  51      31.216  28.730  17.557  1.00 32.11           C  
ATOM    375  N   HIS B  52      26.852  29.848  15.419  1.00 33.05           N  
ATOM    376  CA  HIS B  52      26.936  30.669  14.207  1.00 35.34           C  
ATOM    377  C   HIS B  52      25.654  31.407  13.845  1.00 36.88           C  
ATOM    378  O   HIS B  52      25.707  32.453  13.180  1.00 37.96           O  
ATOM    379  CB  HIS B  52      27.516  29.871  13.033  1.00 35.57           C  
ATOM    380  CG  HIS B  52      28.903  29.390  13.290  1.00 35.26           C  
ATOM    381  CD2 HIS B  52      29.382  28.158  13.586  1.00 36.99           C  
ATOM    382  ND1 HIS B  52      29.987  30.240  13.308  1.00 37.50           N  
ATOM    383  CE1 HIS B  52      31.077  29.547  13.590  1.00 38.61           C  
ATOM    384  NE2 HIS B  52      30.733  28.281  13.774  1.00 37.27           N  
ATOM    385  N   LEU B  53      24.519  30.883  14.302  1.00 36.45           N  
ATOM    386  CA  LEU B  53      23.216  31.471  13.974  1.00 37.81           C  
ATOM    387  C   LEU B  53      22.607  32.373  15.045  1.00 38.28           C  
ATOM    388  O   LEU B  53      21.792  33.231  14.734  1.00 39.26           O  
ATOM    389  CB  LEU B  53      22.196  30.389  13.605  1.00 36.43           C  
ATOM    390  CG  LEU B  53      22.403  29.649  12.284  1.00 37.97           C  
ATOM    391  CD1 LEU B  53      21.366  28.578  12.140  1.00 37.49           C  
ATOM    392  CD2 LEU B  53      22.351  30.605  11.093  1.00 39.73           C  
ATOM    393  N   VAL B  54      22.967  32.153  16.306  1.00 37.77           N  
ATOM    394  CA  VAL B  54      22.379  32.899  17.422  1.00 37.98           C  
ATOM    395  C   VAL B  54      23.403  33.909  17.915  1.00 39.70           C  
ATOM    396  O   VAL B  54      24.454  33.539  18.416  1.00 38.46           O  
ATOM    397  CB  VAL B  54      21.967  31.961  18.579  1.00 37.39           C  
ATOM    398  CG1 VAL B  54      21.255  32.759  19.657  1.00 37.12           C  
ATOM    399  CG2 VAL B  54      21.068  30.843  18.052  1.00 35.09           C  
ATOM    400  N   PRO B  55      23.126  35.207  17.718  1.00 42.60           N  
ATOM    401  CA  PRO B  55      24.069  36.256  18.108  1.00 44.21           C  
ATOM    402  C   PRO B  55      24.585  36.201  19.555  1.00 44.17           C  
ATOM    403  O   PRO B  55      25.793  36.340  19.773  1.00 44.71           O  
ATOM    404  CB  PRO B  55      23.276  37.552  17.865  1.00 46.51           C  
ATOM    405  CG  PRO B  55      22.288  37.168  16.789  1.00 47.18           C  
ATOM    406  CD  PRO B  55      21.911  35.749  17.081  1.00 44.36           C  
ATOM    407  N   ASP B  56      23.681  35.995  20.513  1.00 44.17           N  
ATOM    408  CA  ASP B  56      24.002  36.012  21.942  1.00 44.39           C  
ATOM    409  C   ASP B  56      24.891  34.846  22.346  1.00 42.38           C  
ATOM    410  O   ASP B  56      25.458  34.867  23.441  1.00 42.39           O  
ATOM    411  CB  ASP B  56      22.727  35.919  22.794  1.00 45.20           C  
ATOM    412  CG  ASP B  56      21.628  36.867  22.331  1.00 50.83           C  
ATOM    413  OD1 ASP B  56      21.669  38.045  22.744  1.00 55.90           O  
ATOM    414  OD2 ASP B  56      20.718  36.422  21.565  1.00 55.82           O1-
ATOM    415  N   VAL B  57      24.992  33.828  21.492  1.00 40.59           N  
ATOM    416  CA  VAL B  57      25.791  32.650  21.839  1.00 38.99           C  
ATOM    417  C   VAL B  57      27.235  32.887  21.446  1.00 39.47           C  
ATOM    418  O   VAL B  57      27.554  32.943  20.262  1.00 40.39           O  
ATOM    419  CB  VAL B  57      25.252  31.360  21.206  1.00 37.44           C  
ATOM    420  CG1 VAL B  57      26.214  30.185  21.462  1.00 36.90           C  
ATOM    421  CG2 VAL B  57      23.864  31.034  21.785  1.00 37.09           C  
ATOM    422  N   LYS B  58      28.093  33.027  22.454  1.00 39.45           N  
ATOM    423  CA  LYS B  58      29.482  33.394  22.259  1.00 40.03           C  
ATOM    424  C   LYS B  58      30.426  32.215  22.376  1.00 38.95           C  
ATOM    425  O   LYS B  58      31.522  32.256  21.852  1.00 38.98           O  
ATOM    426  CB  LYS B  58      29.892  34.450  23.294  1.00 41.80           C  
ATOM    427  CG  LYS B  58      28.942  35.634  23.411  1.00 44.05           C  
ATOM    428  CD  LYS B  58      29.189  36.616  22.295  1.00 47.59           C  
ATOM    429  CE  LYS B  58      28.122  37.709  22.273  1.00 51.53           C  
ATOM    430  NZ  LYS B  58      27.774  38.020  20.863  1.00 52.94           N1+
ATOM    431  N   GLU B  59      30.013  31.157  23.065  1.00 36.88           N  
ATOM    432  CA  GLU B  59      30.899  30.022  23.253  1.00 36.85           C  
ATOM    433  C   GLU B  59      30.097  28.742  23.361  1.00 33.34           C  
ATOM    434  O   GLU B  59      29.104  28.683  24.082  1.00 33.28           O  
ATOM    435  CB  GLU B  59      31.730  30.196  24.518  1.00 36.89           C  
ATOM    436  CG  GLU B  59      32.686  29.067  24.815  1.00 39.93           C  
ATOM    437  CD  GLU B  59      33.227  29.101  26.256  1.00 41.00           C  
ATOM    438  OE1 GLU B  59      33.040  30.123  26.972  1.00 47.13           O  
ATOM    439  OE2 GLU B  59      33.829  28.080  26.672  1.00 47.93           O1-
ATOM    440  N   VAL B  60      30.546  27.727  22.642  1.00 31.71           N  
ATOM    441  CA  VAL B  60      29.934  26.405  22.746  1.00 30.02           C  
ATOM    442  C   VAL B  60      31.035  25.406  22.986  1.00 30.00           C  
ATOM    443  O   VAL B  60      31.992  25.340  22.196  1.00 30.58           O  
ATOM    444  CB  VAL B  60      29.177  26.013  21.457  1.00 29.74           C  
ATOM    445  CG1 VAL B  60      28.551  24.622  21.636  1.00 28.72           C  
ATOM    446  CG2 VAL B  60      28.087  27.044  21.143  1.00 29.78           C  
ATOM    447  N   ILE B  61      30.911  24.652  24.066  1.00 27.83           N  
ATOM    448  CA  ILE B  61      31.909  23.663  24.399  1.00 28.39           C  
ATOM    449  C   ILE B  61      31.243  22.288  24.396  1.00 27.56           C  
ATOM    450  O   ILE B  61      30.178  22.096  25.020  1.00 27.47           O  
ATOM    451  CB  ILE B  61      32.582  23.950  25.749  1.00 28.77           C  
ATOM    452  CG1 ILE B  61      33.656  22.896  26.071  1.00 28.94           C  
ATOM    453  CG2 ILE B  61      31.555  24.085  26.889  1.00 28.73           C  
ATOM    454  CD1 ILE B  61      34.729  23.472  26.984  1.00 32.15           C  
ATOM    455  N   VAL B  62      31.884  21.345  23.709  1.00 26.98           N  
ATOM    456  CA  VAL B  62      31.410  19.973  23.676  1.00 25.07           C  
ATOM    457  C   VAL B  62      32.297  19.094  24.567  1.00 26.15           C  
ATOM    458  O   VAL B  62      33.538  19.124  24.463  1.00 27.82           O  
ATOM    459  CB  VAL B  62      31.440  19.386  22.246  1.00 24.44           C  
ATOM    460  CG1 VAL B  62      30.871  17.937  22.271  1.00 24.81           C  
ATOM    461  CG2 VAL B  62      30.671  20.245  21.320  1.00 25.07           C  
ATOM    462  N   SER B  63      31.680  18.357  25.479  1.00 24.54           N  
ATOM    463  CA  SER B  63      32.455  17.526  26.347  1.00 24.60           C  
ATOM    464  C   SER B  63      32.067  16.105  26.044  1.00 24.90           C  
ATOM    465  O   SER B  63      30.883  15.784  25.931  1.00 24.89           O  
ATOM    466  CB  SER B  63      32.164  17.873  27.800  1.00 24.18           C  
ATOM    467  OG  SER B  63      32.848  16.976  28.648  1.00 28.71           O  
ATOM    468  N   ASP B  64      33.065  15.259  25.870  1.00 26.53           N  
ATOM    469  CA  ASP B  64      32.811  13.868  25.604  1.00 26.81           C  
ATOM    470  C   ASP B  64      34.055  13.090  26.025  1.00 28.63           C  
ATOM    471  O   ASP B  64      35.180  13.575  25.778  1.00 29.80           O  
ATOM    472  CB  ASP B  64      32.530  13.664  24.114  1.00 28.01           C  
ATOM    473  CG  ASP B  64      31.935  12.281  23.819  1.00 30.00           C  
ATOM    474  OD1 ASP B  64      32.632  11.264  24.036  1.00 30.33           O  
ATOM    475  OD2 ASP B  64      30.764  12.215  23.377  1.00 29.67           O1-
ATOM    476  N   PRO B  65      33.865  11.918  26.674  1.00 30.02           N  
ATOM    477  CA  PRO B  65      35.027  11.107  27.062  1.00 32.02           C  
ATOM    478  C   PRO B  65      35.896  10.727  25.884  1.00 34.34           C  
ATOM    479  O   PRO B  65      37.099  10.495  26.075  1.00 36.03           O  
ATOM    480  CB  PRO B  65      34.415   9.855  27.689  1.00 32.18           C  
ATOM    481  CG  PRO B  65      33.065  10.235  28.103  1.00 33.23           C  
ATOM    482  CD  PRO B  65      32.602  11.300  27.113  1.00 29.26           C  
ATOM    483  N   CYS B  66      35.329  10.705  24.672  1.00 35.08           N  
ATOM    484  CA  CYS B  66      36.107  10.325  23.492  1.00 37.29           C  
ATOM    485  C   CYS B  66      37.317  11.243  23.291  1.00 38.34           C  
ATOM    486  O   CYS B  66      38.284  10.863  22.639  1.00 39.82           O  
ATOM    487  CB  CYS B  66      35.240  10.325  22.232  1.00 37.13           C  
ATOM    488  SG  CYS B  66      34.768  11.996  21.725  1.00 37.60           S  
ATOM    489  N   PHE B  67      37.260  12.455  23.835  1.00 38.46           N  
ATOM    490  CA  PHE B  67      38.361  13.400  23.649  1.00 39.38           C  
ATOM    491  C   PHE B  67      39.595  13.015  24.468  1.00 40.91           C  
ATOM    492  O   PHE B  67      40.678  13.543  24.240  1.00 42.20           O  
ATOM    493  CB  PHE B  67      37.916  14.846  23.900  1.00 37.88           C  
ATOM    494  CG  PHE B  67      36.956  15.358  22.865  1.00 36.43           C  
ATOM    495  CD1 PHE B  67      37.350  15.496  21.534  1.00 35.24           C  
ATOM    496  CD2 PHE B  67      35.637  15.678  23.210  1.00 34.26           C  
ATOM    497  CE1 PHE B  67      36.434  15.953  20.564  1.00 35.29           C  
ATOM    498  CE2 PHE B  67      34.735  16.121  22.261  1.00 32.86           C  
ATOM    499  CZ  PHE B  67      35.122  16.262  20.939  1.00 34.37           C  
ATOM    500  N   ALA B  68      39.429  12.086  25.403  1.00 41.53           N  
ATOM    501  CA  ALA B  68      40.573  11.553  26.161  1.00 43.42           C  
ATOM    502  C   ALA B  68      40.819  10.076  25.825  1.00 44.82           C  
ATOM    503  O   ALA B  68      41.494   9.357  26.588  1.00 45.82           O  
ATOM    504  CB  ALA B  68      40.345  11.728  27.663  1.00 42.94           C  
ATOM    505  N   GLU B  69      40.266   9.635  24.695  1.00 44.61           N  
ATOM    506  CA  GLU B  69      40.313   8.229  24.283  1.00 46.35           C  
ATOM    507  C   GLU B  69      41.205   7.994  23.065  1.00 46.77           C  
ATOM    508  O   GLU B  69      41.423   8.887  22.263  1.00 46.63           O  
ATOM    509  CB  GLU B  69      38.903   7.749  23.960  1.00 45.39           C  
ATOM    510  CG  GLU B  69      38.692   6.290  24.217  1.00 49.52           C  
ATOM    511  CD  GLU B  69      38.584   5.946  25.692  1.00 52.31           C  
ATOM    512  OE1 GLU B  69      38.093   6.794  26.465  1.00 53.55           O  
ATOM    513  OE2 GLU B  69      38.985   4.822  26.068  1.00 53.98           O1-
ATOM    514  N   GLU B  70      41.710   6.776  22.923  1.00 48.35           N  
ATOM    515  CA  GLU B  70      42.373   6.399  21.677  1.00 49.46           C  
ATOM    516  C   GLU B  70      41.563   5.276  21.044  1.00 48.65           C  
ATOM    517  O   GLU B  70      41.256   4.278  21.717  1.00 49.63           O  
ATOM    518  CB  GLU B  70      43.837   5.995  21.928  1.00 51.89           C  
ATOM    519  CG  GLU B  70      44.810   6.523  20.869  1.00 55.69           C  
ATOM    520  CD  GLU B  70      45.236   5.449  19.870  1.00 61.81           C  
ATOM    521  OE1 GLU B  70      44.353   4.840  19.212  1.00 61.87           O  
ATOM    522  OE2 GLU B  70      46.470   5.208  19.745  1.00 65.90           O1-
ATOM    523  N   PRO B  71      41.160   5.441  19.766  1.00 47.43           N  
ATOM    524  CA  PRO B  71      41.367   6.589  18.883  1.00 46.66           C  
ATOM    525  C   PRO B  71      40.477   7.783  19.202  1.00 44.39           C  
ATOM    526  O   PRO B  71      40.751   8.893  18.734  1.00 44.47           O  
ATOM    527  CB  PRO B  71      40.990   6.043  17.511  1.00 47.18           C  
ATOM    528  CG  PRO B  71      40.023   4.983  17.790  1.00 47.35           C  
ATOM    529  CD  PRO B  71      40.438   4.356  19.080  1.00 47.69           C  
ATOM    530  N   GLY B  72      39.422   7.561  19.988  1.00 42.55           N  
ATOM    531  CA  GLY B  72      38.564   8.663  20.392  1.00 39.80           C  
ATOM    532  C   GLY B  72      37.768   9.122  19.192  1.00 39.09           C  
ATOM    533  O   GLY B  72      37.290   8.303  18.400  1.00 38.55           O  
ATOM    534  N   LEU B  73      37.622  10.434  19.068  1.00 38.63           N  
ATOM    535  CA  LEU B  73      36.899  11.032  17.961  1.00 38.29           C  
ATOM    536  C   LEU B  73      37.678  10.803  16.670  1.00 39.59           C  
ATOM    537  O   LEU B  73      38.773  11.352  16.484  1.00 41.08           O  
ATOM    538  CB  LEU B  73      36.693  12.535  18.230  1.00 38.31           C  
ATOM    539  CG  LEU B  73      35.965  13.535  17.305  1.00 38.72           C  
ATOM    540  CD1 LEU B  73      35.939  13.175  15.820  1.00 43.39           C  
ATOM    541  CD2 LEU B  73      34.555  13.897  17.811  1.00 40.18           C  
ATOM    542  N   VAL B  74      37.111   9.986  15.795  1.00 39.48           N  
ATOM    543  CA  VAL B  74      37.714   9.649  14.503  1.00 40.95           C  
ATOM    544  C   VAL B  74      37.121  10.542  13.406  1.00 40.35           C  
ATOM    545  O   VAL B  74      35.907  10.599  13.231  1.00 39.97           O  
ATOM    546  CB  VAL B  74      37.476   8.156  14.201  1.00 41.95           C  
ATOM    547  CG1 VAL B  74      37.798   7.808  12.753  1.00 43.58           C  
ATOM    548  CG2 VAL B  74      38.288   7.293  15.153  1.00 42.88           C  
ATOM    549  N   VAL B  75      37.960  11.273  12.681  1.00 40.53           N  
ATOM    550  CA  VAL B  75      37.439  12.109  11.597  1.00 40.37           C  
ATOM    551  C   VAL B  75      37.705  11.445  10.268  1.00 42.49           C  
ATOM    552  O   VAL B  75      38.876  11.196   9.897  1.00 43.52           O  
ATOM    553  CB  VAL B  75      38.000  13.554  11.591  1.00 41.42           C  
ATOM    554  CG1 VAL B  75      37.423  14.358  10.424  1.00 41.97           C  
ATOM    555  CG2 VAL B  75      37.710  14.257  12.928  1.00 37.47           C  
ATOM    556  N   ILE B  76      36.622  11.159   9.555  1.00 42.57           N  
ATOM    557  CA  ILE B  76      36.695  10.734   8.153  1.00 45.95           C  
ATOM    558  C   ILE B  76      36.771  12.006   7.329  1.00 47.20           C  
ATOM    559  O   ILE B  76      35.789  12.743   7.231  1.00 45.92           O  
ATOM    560  CB  ILE B  76      35.473   9.907   7.732  1.00 45.51           C  
ATOM    561  CG1 ILE B  76      35.464   8.561   8.475  1.00 46.33           C  
ATOM    562  CG2 ILE B  76      35.461   9.683   6.214  1.00 47.80           C  
ATOM    563  CD1 ILE B  76      34.169   7.732   8.325  1.00 44.65           C  
ATOM    564  N   ASP B  77      37.944  12.259   6.751  1.00 50.26           N  
ATOM    565  CA  ASP B  77      38.201  13.519   6.047  1.00 52.12           C  
ATOM    566  C   ASP B  77      38.113  13.408   4.519  1.00 54.29           C  
ATOM    567  O   ASP B  77      38.512  14.338   3.805  1.00 56.08           O  
ATOM    568  CB  ASP B  77      39.571  14.090   6.457  1.00 53.29           C  
ATOM    569  CG  ASP B  77      40.739  13.146   6.145  1.00 56.55           C  
ATOM    570  OD1 ASP B  77      40.570  12.176   5.363  1.00 59.18           O  
ATOM    571  OD2 ASP B  77      41.851  13.390   6.680  1.00 59.85           O1-
ATOM    572  N   GLU B  78      37.602  12.282   4.018  1.00 54.56           N  
ATOM    573  CA  GLU B  78      37.701  11.994   2.588  1.00 56.98           C  
ATOM    574  C   GLU B  78      36.623  12.686   1.741  1.00 56.90           C  
ATOM    575  O   GLU B  78      36.631  12.599   0.507  1.00 58.13           O  
ATOM    576  CB  GLU B  78      37.771  10.483   2.341  1.00 58.12           C  
ATOM    577  CG  GLU B  78      36.465   9.797   2.098  1.00 58.36           C  
ATOM    578  CD  GLU B  78      36.659   8.395   1.555  1.00 63.22           C  
ATOM    579  OE1 GLU B  78      36.168   8.115   0.436  1.00 66.62           O  
ATOM    580  OE2 GLU B  78      37.315   7.581   2.247  1.00 64.37           O1-
ATOM    581  N   PHE B  79      35.722  13.397   2.416  1.00 54.65           N  
ATOM    582  CA  PHE B  79      34.629  14.100   1.746  1.00 54.86           C  
ATOM    583  C   PHE B  79      34.832  15.596   1.859  1.00 55.02           C  
ATOM    584  O   PHE B  79      35.137  16.111   2.933  1.00 53.69           O  
ATOM    585  CB  PHE B  79      33.261  13.673   2.307  1.00 52.24           C  
ATOM    586  CG  PHE B  79      33.004  12.206   2.182  1.00 51.68           C  
ATOM    587  CD1 PHE B  79      33.197  11.363   3.270  1.00 50.00           C  
ATOM    588  CD2 PHE B  79      32.627  11.657   0.961  1.00 53.16           C  
ATOM    589  CE1 PHE B  79      32.985  10.008   3.155  1.00 48.91           C  
ATOM    590  CE2 PHE B  79      32.420  10.295   0.823  1.00 52.91           C  
ATOM    591  CZ  PHE B  79      32.592   9.468   1.922  1.00 52.09           C  
ATOM    592  N   ASP B  80      34.705  16.283   0.733  1.00 57.31           N  
ATOM    593  CA  ASP B  80      34.819  17.731   0.714  1.00 58.50           C  
ATOM    594  C   ASP B  80      33.462  18.354   0.976  1.00 57.13           C  
ATOM    595  O   ASP B  80      32.506  18.071   0.243  1.00 57.69           O  
ATOM    596  CB  ASP B  80      35.328  18.240  -0.632  1.00 61.58           C  
ATOM    597  CG  ASP B  80      35.173  19.755  -0.778  1.00 64.29           C  
ATOM    598  OD1 ASP B  80      35.727  20.501   0.067  1.00 65.35           O  
ATOM    599  OD2 ASP B  80      34.492  20.199  -1.733  1.00 67.86           O1-
ATOM    600  N   PRO B  81      33.391  19.251   1.976  1.00 55.38           N  
ATOM    601  CA  PRO B  81      32.136  19.904   2.370  1.00 54.07           C  
ATOM    602  C   PRO B  81      31.409  20.596   1.218  1.00 55.32           C  
ATOM    603  O   PRO B  81      30.207  20.441   1.076  1.00 55.06           O  
ATOM    604  CB  PRO B  81      32.574  20.915   3.453  1.00 52.87           C  
ATOM    605  CG  PRO B  81      34.055  21.004   3.355  1.00 54.46           C  
ATOM    606  CD  PRO B  81      34.525  19.688   2.813  1.00 54.84           C  
ATOM    607  N   LYS B  82      32.141  21.328   0.383  1.00 56.58           N  
ATOM    608  CA  LYS B  82      31.539  22.009  -0.760  1.00 58.06           C  
ATOM    609  C   LYS B  82      30.925  21.015  -1.744  1.00 58.73           C  
ATOM    610  O   LYS B  82      29.882  21.290  -2.323  1.00 59.91           O  
ATOM    611  CB  LYS B  82      32.565  22.918  -1.453  1.00 60.22           C  
ATOM    612  CG  LYS B  82      33.148  23.947  -0.497  1.00 60.37           C  
ATOM    613  CD  LYS B  82      34.245  24.763  -1.130  1.00 63.63           C  
ATOM    614  CE  LYS B  82      34.931  25.625  -0.079  1.00 63.49           C  
ATOM    615  NZ  LYS B  82      36.350  25.950  -0.430  1.00 66.88           N1+
ATOM    616  N   GLU B  83      31.569  19.862  -1.922  1.00 58.58           N  
ATOM    617  CA  GLU B  83      31.011  18.758  -2.715  1.00 59.52           C  
ATOM    618  C   GLU B  83      29.703  18.261  -2.105  1.00 57.42           C  
ATOM    619  O   GLU B  83      28.713  18.070  -2.816  1.00 58.52           O  
ATOM    620  CB  GLU B  83      32.002  17.593  -2.779  1.00 60.26           C  
ATOM    621  CG  GLU B  83      33.154  17.789  -3.757  1.00 64.40           C  
ATOM    622  CD  GLU B  83      32.775  17.391  -5.158  1.00 71.13           C  
ATOM    623  OE1 GLU B  83      31.914  16.489  -5.295  1.00 73.40           O  
ATOM    624  OE2 GLU B  83      33.328  17.977  -6.120  1.00 73.91           O1-
ATOM    625  N   VAL B  84      29.714  18.050  -0.783  1.00 54.08           N  
ATOM    626  CA  VAL B  84      28.546  17.550  -0.048  1.00 51.29           C  
ATOM    627  C   VAL B  84      27.413  18.558  -0.149  1.00 50.83           C  
ATOM    628  O   VAL B  84      26.292  18.209  -0.503  1.00 50.52           O  
ATOM    629  CB  VAL B  84      28.871  17.280   1.442  1.00 48.90           C  
ATOM    630  CG1 VAL B  84      27.624  16.804   2.198  1.00 45.34           C  
ATOM    631  CG2 VAL B  84      29.996  16.249   1.567  1.00 49.70           C  
ATOM    632  N   MET B  85      27.743  19.812   0.142  1.00 51.01           N  
ATOM    633  CA  MET B  85      26.845  20.945  -0.044  1.00 51.69           C  
ATOM    634  C   MET B  85      26.185  20.968  -1.385  1.00 54.58           C  
ATOM    635  O   MET B  85      24.973  21.108  -1.465  1.00 55.25           O  
ATOM    636  CB  MET B  85      27.603  22.253   0.116  1.00 52.46           C  
ATOM    637  CG  MET B  85      27.660  22.827   1.515  0.60 51.05           C  
ATOM    639  SD  MET B  85      27.441  24.620   1.415  0.60 51.94           S  
ATOM    641  CE  MET B  85      28.584  25.173   2.658  0.60 51.18           C  
ATOM    643  N   GLU B  86      26.991  20.867  -2.448  1.00 57.77           N  
ATOM    644  CA  GLU B  86      26.478  20.943  -3.808  1.00 60.37           C  
ATOM    645  C   GLU B  86      25.472  19.853  -4.115  1.00 60.01           C  
ATOM    646  O   GLU B  86      24.392  20.125  -4.646  1.00 60.40           O  
ATOM    647  CB  GLU B  86      27.620  20.949  -4.837  1.00 63.23           C  
ATOM    648  CG  GLU B  86      28.590  22.120  -4.665  1.00 67.63           C  
ATOM    649  CD  GLU B  86      27.907  23.385  -4.144  1.00 70.66           C  
ATOM    650  OE1 GLU B  86      27.121  23.997  -4.917  1.00 74.04           O  
ATOM    651  OE2 GLU B  86      28.160  23.753  -2.966  1.00 69.47           O1-
ATOM    652  N   ALA B  87      25.814  18.620  -3.756  1.00 58.73           N  
ATOM    653  CA  ALA B  87      24.894  17.511  -3.920  1.00 57.90           C  
ATOM    654  C   ALA B  87      23.553  17.812  -3.253  1.00 56.31           C  
ATOM    655  O   ALA B  87      22.503  17.531  -3.834  1.00 56.33           O  
ATOM    656  CB  ALA B  87      25.499  16.227  -3.370  1.00 56.55           C  
ATOM    657  N   HIS B  88      23.599  18.404  -2.048  1.00 54.42           N  
ATOM    658  CA  HIS B  88      22.400  18.639  -1.232  1.00 52.40           C  
ATOM    659  C   HIS B  88      21.513  19.793  -1.685  1.00 54.02           C  
ATOM    660  O   HIS B  88      20.324  19.584  -1.889  1.00 53.57           O  
ATOM    661  CB  HIS B  88      22.756  18.814   0.249  1.00 49.25           C  
ATOM    662  CG  HIS B  88      23.004  17.525   0.959  1.00 46.06           C  
ATOM    663  CD2 HIS B  88      22.190  16.764   1.731  1.00 45.30           C  
ATOM    664  ND1 HIS B  88      24.223  16.883   0.932  1.00 45.00           N  
ATOM    665  CE1 HIS B  88      24.147  15.774   1.652  1.00 41.65           C  
ATOM    666  NE2 HIS B  88      22.922  15.674   2.140  1.00 43.18           N  
ATOM    667  N   LEU B  89      22.062  21.000  -1.818  1.00 56.12           N  
ATOM    668  CA  LEU B  89      21.213  22.159  -2.135  1.00 58.62           C  
ATOM    669  C   LEU B  89      20.723  22.111  -3.577  1.00 61.92           C  
ATOM    670  O   LEU B  89      19.746  22.773  -3.935  1.00 63.55           O  
ATOM    671  CB  LEU B  89      21.913  23.496  -1.848  1.00 59.50           C  
ATOM    672  CG  LEU B  89      21.194  24.863  -2.046  1.00 61.21           C  
ATOM    673  CD1 LEU B  89      21.641  25.604  -3.335  1.00 68.02           C  
ATOM    674  CD2 LEU B  89      19.628  24.827  -1.919  1.00 62.95           C  
ATOM    675  N   SER B  90      21.413  21.328  -4.402  1.00 63.83           N  
ATOM    676  CA  SER B  90      20.985  21.071  -5.778  1.00 65.98           C  
ATOM    677  C   SER B  90      19.776  20.150  -5.792  1.00 65.72           C  
ATOM    678  O   SER B  90      19.041  20.095  -6.773  1.00 67.77           O  
ATOM    679  CB  SER B  90      22.122  20.406  -6.550  1.00 67.91           C  
ATOM    680  OG  SER B  90      22.268  19.047  -6.141  1.00 65.61           O  
ATOM    681  N   GLY B  91      19.580  19.417  -4.696  1.00 62.46           N  
ATOM    682  CA  GLY B  91      18.464  18.481  -4.588  1.00 62.37           C  
ATOM    683  C   GLY B  91      18.860  17.056  -4.945  1.00 62.36           C  
ATOM    684  O   GLY B  91      17.970  16.202  -5.146  1.00 62.83           O  
ATOM    685  N   ASN B  92      20.198  16.800  -5.006  1.00 62.61           N  
ATOM    686  CA  ASN B  92      20.730  15.488  -5.360  1.00 62.80           C  
ATOM    687  C   ASN B  92      21.620  14.907  -4.242  1.00 60.52           C  
ATOM    688  O   ASN B  92      22.792  14.589  -4.455  1.00 61.03           O  
ATOM    689  CB  ASN B  92      21.511  15.605  -6.683  1.00 66.52           C  
ATOM    690  CG  ASN B  92      20.642  16.079  -7.833  1.00 70.15           C  
ATOM    691  ND2 ASN B  92      20.921  17.277  -8.338  1.00 74.16           N  
ATOM    692  OD1 ASN B  92      19.739  15.373  -8.279  1.00 74.85           O  
ATOM    693  N   PRO B  93      21.073  14.790  -3.013  1.00 56.75           N  
ATOM    694  CA  PRO B  93      21.882  14.341  -1.875  1.00 54.81           C  
ATOM    695  C   PRO B  93      22.335  12.889  -2.026  1.00 54.08           C  
ATOM    696  O   PRO B  93      23.452  12.533  -1.636  1.00 53.93           O  
ATOM    697  CB  PRO B  93      20.948  14.515  -0.667  1.00 52.20           C  
ATOM    698  CG  PRO B  93      19.590  14.604  -1.203  1.00 53.03           C  
ATOM    699  CD  PRO B  93      19.674  15.066  -2.625  1.00 56.23           C  
ATOM    700  N   GLU B  94      21.481  12.071  -2.618  1.00 53.88           N  
ATOM    701  CA  GLU B  94      21.807  10.674  -2.890  1.00 53.63           C  
ATOM    702  C   GLU B  94      22.890  10.474  -3.968  1.00 55.58           C  
ATOM    703  O   GLU B  94      23.276   9.339  -4.262  1.00 55.45           O  
ATOM    704  CB  GLU B  94      20.520   9.897  -3.206  1.00 54.44           C  
ATOM    705  CG  GLU B  94      19.564   9.823  -1.975  1.00 51.10           C  
ATOM    706  CD  GLU B  94      20.212   9.116  -0.781  1.00 50.49           C  
ATOM    707  OE1 GLU B  94      20.077   9.598   0.379  1.00 48.94           O  
ATOM    708  OE2 GLU B  94      20.882   8.080  -0.995  1.00 48.83           O1-
ATOM    709  N   SER B  95      23.376  11.579  -4.540  1.00 55.93           N  
ATOM    710  CA  SER B  95      24.583  11.571  -5.363  1.00 57.91           C  
ATOM    711  C   SER B  95      25.825  11.196  -4.571  1.00 56.27           C  
ATOM    712  O   SER B  95      26.836  10.784  -5.147  1.00 56.99           O  
ATOM    713  CB  SER B  95      24.825  12.950  -5.986  1.00 59.35           C  
ATOM    714  OG  SER B  95      23.720  13.265  -6.882  1.00 63.48           O  
ATOM    715  N   ILE B  96      25.766  11.384  -3.256  1.00 52.62           N  
ATOM    716  CA  ILE B  96      26.952  11.269  -2.422  1.00 51.39           C  
ATOM    717  C   ILE B  96      26.699  10.456  -1.145  1.00 48.20           C  
ATOM    718  O   ILE B  96      27.639   9.862  -0.595  1.00 47.39           O  
ATOM    719  CB  ILE B  96      27.544  12.680  -2.083  1.00 51.19           C  
ATOM    720  CG1 ILE B  96      29.006  12.597  -1.604  1.00 53.12           C  
ATOM    721  CG2 ILE B  96      26.694  13.420  -1.037  1.00 48.68           C  
ATOM    722  CD1 ILE B  96      29.926  11.742  -2.461  1.00 56.54           C  
ATOM    723  N   MET B  97      25.447  10.422  -0.675  1.00 46.69           N  
ATOM    724  CA  MET B  97      25.156   9.749   0.592  1.00 44.24           C  
ATOM    725  C   MET B  97      25.505   8.266   0.579  1.00 45.12           C  
ATOM    726  O   MET B  97      26.093   7.772   1.548  1.00 43.69           O  
ATOM    727  CB  MET B  97      23.703   9.969   1.091  1.00 42.77           C  
ATOM    728  CG  MET B  97      23.395  11.382   1.561  1.00 40.68           C  
ATOM    729  SD  MET B  97      24.483  11.959   2.896  1.00 39.83           S  
ATOM    730  CE  MET B  97      24.510  10.581   4.036  1.00 33.33           C  
ATOM    731  N   PRO B  98      25.153   7.536  -0.502  1.00 47.11           N  
ATOM    732  CA  PRO B  98      25.588   6.141  -0.541  1.00 48.13           C  
ATOM    733  C   PRO B  98      27.086   5.930  -0.270  1.00 48.54           C  
ATOM    734  O   PRO B  98      27.425   4.971   0.436  1.00 48.10           O  
ATOM    735  CB  PRO B  98      25.253   5.717  -1.981  1.00 50.68           C  
ATOM    736  CG  PRO B  98      24.034   6.537  -2.304  1.00 51.12           C  
ATOM    737  CD  PRO B  98      24.375   7.889  -1.710  1.00 48.75           C  
ATOM    738  N   LYS B  99      27.963   6.783  -0.825  1.00 50.15           N  
ATOM    739  CA  LYS B  99      29.416   6.662  -0.595  1.00 50.84           C  
ATOM    740  C   LYS B  99      29.748   7.001   0.842  1.00 48.89           C  
ATOM    741  O   LYS B  99      30.491   6.283   1.519  1.00 48.36           O  
ATOM    742  CB  LYS B  99      30.236   7.564  -1.525  1.00 54.05           C  
ATOM    743  CG  LYS B  99      31.726   7.191  -1.563  1.00 56.63           C  
ATOM    744  CD  LYS B  99      31.990   5.985  -2.485  1.00 64.98           C  
ATOM    745  CE  LYS B  99      33.284   5.233  -2.108  1.00 67.16           C  
ATOM    746  NZ  LYS B  99      33.011   4.203  -1.046  1.00 66.64           N1+
ATOM    747  N   ILE B 100      29.194   8.104   1.313  1.00 46.47           N  
ATOM    748  CA  ILE B 100      29.356   8.417   2.712  1.00 44.26           C  
ATOM    749  C   ILE B 100      28.968   7.191   3.533  1.00 43.11           C  
ATOM    750  O   ILE B 100      29.749   6.738   4.361  1.00 43.77           O  
ATOM    751  CB  ILE B 100      28.565   9.656   3.121  1.00 43.19           C  
ATOM    752  CG1 ILE B 100      29.049  10.863   2.289  1.00 45.43           C  
ATOM    753  CG2 ILE B 100      28.717   9.887   4.630  1.00 39.68           C  
ATOM    754  CD1 ILE B 100      28.351  12.175   2.633  1.00 46.75           C  
ATOM    755  N   ARG B 101      27.786   6.640   3.299  1.00 42.45           N  
ATOM    756  CA  ARG B 101      27.314   5.528   4.111  1.00 41.75           C  
ATOM    757  C   ARG B 101      28.265   4.328   4.026  1.00 43.60           C  
ATOM    758  O   ARG B 101      28.605   3.739   5.067  1.00 42.57           O  
ATOM    759  CB  ARG B 101      25.851   5.180   3.793  1.00 41.71           C  
ATOM    760  CG  ARG B 101      24.925   6.413   3.859  1.00 40.91           C  
ATOM    761  CD  ARG B 101      23.420   6.114   3.978  1.00 41.22           C  
ATOM    762  NE  ARG B 101      22.705   6.188   2.724  1.00 49.75           N  
ATOM    763  CZ  ARG B 101      21.861   7.147   2.346  1.00 48.25           C  
ATOM    764  NH1 ARG B 101      21.592   8.184   3.103  1.00 43.81           N1+
ATOM    765  NH2 ARG B 101      21.298   7.055   1.157  1.00 51.98           N  
ATOM    766  N   GLU B 102      28.726   4.003   2.805  1.00 44.81           N  
ATOM    767  CA  GLU B 102      29.719   2.938   2.598  1.00 47.33           C  
ATOM    768  C   GLU B 102      31.021   3.105   3.372  1.00 46.87           C  
ATOM    769  O   GLU B 102      31.443   2.179   4.052  1.00 47.39           O  
ATOM    770  CB  GLU B 102      30.030   2.734   1.101  1.00 49.47           C  
ATOM    771  CG  GLU B 102      29.040   1.837   0.421  1.00 54.14           C  
ATOM    772  CD  GLU B 102      29.139   1.895  -1.100  1.00 61.12           C  
ATOM    773  OE1 GLU B 102      30.173   2.368  -1.643  1.00 63.68           O  
ATOM    774  OE2 GLU B 102      28.165   1.465  -1.750  1.00 64.86           O1-
ATOM    775  N   VAL B 103      31.639   4.282   3.292  1.00 46.94           N  
ATOM    776  CA  VAL B 103      32.911   4.562   3.986  1.00 46.68           C  
ATOM    777  C   VAL B 103      32.735   4.532   5.514  1.00 44.72           C  
ATOM    778  O   VAL B 103      33.585   3.974   6.231  1.00 43.94           O  
ATOM    779  CB  VAL B 103      33.574   5.899   3.522  0.60 47.28           C  
ATOM    781  CG1 VAL B 103      32.588   7.006   3.573  0.60 46.72           C  
ATOM    783  CG2 VAL B 103      34.788   6.267   4.380  0.60 46.81           C  
ATOM    785  N   VAL B 104      31.634   5.119   5.991  1.00 43.73           N  
ATOM    786  CA  VAL B 104      31.321   5.102   7.416  1.00 41.48           C  
ATOM    787  C   VAL B 104      31.224   3.651   7.867  1.00 42.80           C  
ATOM    788  O   VAL B 104      31.876   3.270   8.837  1.00 42.86           O  
ATOM    789  CB  VAL B 104      30.047   5.943   7.787  1.00 41.20           C  
ATOM    790  CG1 VAL B 104      29.615   5.696   9.239  1.00 35.79           C  
ATOM    791  CG2 VAL B 104      30.325   7.451   7.609  1.00 40.39           C  
ATOM    792  N   LYS B 105      30.462   2.829   7.144  1.00 43.91           N  
ATOM    793  CA  LYS B 105      30.292   1.422   7.531  1.00 45.75           C  
ATOM    794  C   LYS B 105      31.634   0.679   7.617  1.00 47.79           C  
ATOM    795  O   LYS B 105      31.834  -0.146   8.513  1.00 47.38           O  
ATOM    796  CB  LYS B 105      29.349   0.677   6.579  1.00 46.20           C  
ATOM    797  CG  LYS B 105      29.365  -0.830   6.803  1.00 49.48           C  
ATOM    798  CD  LYS B 105      28.001  -1.455   6.695  1.00 51.96           C  
ATOM    799  CE  LYS B 105      27.657  -1.856   5.288  1.00 54.96           C  
ATOM    800  NZ  LYS B 105      27.421  -3.335   5.158  1.00 58.88           N1+
ATOM    801  N   ALA B 106      32.527   0.965   6.669  1.00 50.63           N  
ATOM    802  CA  ALA B 106      33.818   0.296   6.572  1.00 53.34           C  
ATOM    803  C   ALA B 106      34.695   0.717   7.738  1.00 53.60           C  
ATOM    804  O   ALA B 106      35.366  -0.115   8.352  1.00 54.51           O  
ATOM    805  CB  ALA B 106      34.490   0.646   5.260  1.00 55.30           C  
ATOM    806  N   LYS B 107      34.684   2.017   8.036  1.00 52.93           N  
ATOM    807  CA  LYS B 107      35.432   2.550   9.160  1.00 53.19           C  
ATOM    808  C   LYS B 107      34.899   1.996  10.481  1.00 52.27           C  
ATOM    809  O   LYS B 107      35.675   1.584  11.336  1.00 51.95           O  
ATOM    810  CB  LYS B 107      35.419   4.080   9.146  1.00 52.49           C  
ATOM    811  CG  LYS B 107      36.383   4.693  10.156  1.00 54.81           C  
ATOM    812  CD  LYS B 107      37.186   5.849   9.574  1.00 58.04           C  
ATOM    813  CE  LYS B 107      38.342   5.381   8.725  1.00 61.18           C  
ATOM    814  NZ  LYS B 107      38.782   6.460   7.779  1.00 64.50           N1+
ATOM    815  N   ALA B 108      33.574   1.951  10.620  1.00 52.01           N  
ATOM    816  CA  ALA B 108      32.933   1.421  11.822  1.00 52.14           C  
ATOM    817  C   ALA B 108      33.222  -0.059  12.042  1.00 54.33           C  
ATOM    818  O   ALA B 108      33.106  -0.560  13.163  1.00 54.18           O  
ATOM    819  CB  ALA B 108      31.438   1.651  11.755  1.00 50.49           C  
ATOM    820  N   LYS B 109      33.576  -0.756  10.962  1.00 57.08           N  
ATOM    821  CA  LYS B 109      33.883  -2.183  11.015  1.00 60.08           C  
ATOM    822  C   LYS B 109      35.201  -2.364  11.763  1.00 61.16           C  
ATOM    823  O   LYS B 109      35.394  -3.363  12.462  1.00 61.96           O  
ATOM    824  CB  LYS B 109      34.021  -2.753   9.598  1.00 61.83           C  
ATOM    825  CG  LYS B 109      33.158  -3.955   9.299  1.00 64.53           C  
ATOM    826  CD  LYS B 109      31.891  -3.541   8.558  1.00 66.52           C  
ATOM    827  CE  LYS B 109      31.361  -4.649   7.629  1.00 69.67           C  
ATOM    828  NZ  LYS B 109      30.621  -5.750   8.332  1.00 69.37           N1+
ATOM    829  N   GLU B 110      36.084  -1.374  11.620  1.00 61.51           N  
ATOM    830  CA  GLU B 110      37.417  -1.397  12.210  1.00 63.25           C  
ATOM    831  C   GLU B 110      37.553  -0.551  13.492  1.00 61.10           C  
ATOM    832  O   GLU B 110      38.668  -0.190  13.888  1.00 61.95           O  
ATOM    833  CB  GLU B 110      38.448  -0.965  11.149  1.00 64.99           C  
ATOM    834  CG  GLU B 110      38.395   0.522  10.775  1.00 65.08           C  
ATOM    835  CD  GLU B 110      39.095   0.843   9.459  1.00 67.25           C  
ATOM    836  OE1 GLU B 110      38.821   0.156   8.444  1.00 69.87           O  
ATOM    837  OE2 GLU B 110      39.903   1.802   9.442  1.00 68.88           O1-
ATOM    838  N   LEU B 111      36.424  -0.266  14.142  1.00 58.94           N  
ATOM    839  CA  LEU B 111      36.359   0.665  15.278  1.00 57.09           C  
ATOM    840  C   LEU B 111      35.496   0.169  16.461  1.00 55.39           C  
ATOM    841  O   LEU B 111      34.396  -0.362  16.261  1.00 54.20           O  
ATOM    842  CB  LEU B 111      35.825   2.023  14.805  1.00 55.80           C  
ATOM    843  CG  LEU B 111      36.739   3.232  14.556  1.00 57.05           C  
ATOM    844  CD1 LEU B 111      38.005   2.955  13.772  1.00 59.17           C  
ATOM    845  CD2 LEU B 111      35.957   4.340  13.878  1.00 56.00           C  
ATOM    846  N   PRO B 112      35.995   0.357  17.705  1.00 54.32           N  
ATOM    847  CA  PRO B 112      35.173   0.102  18.883  1.00 52.45           C  
ATOM    848  C   PRO B 112      34.028   1.104  18.932  1.00 50.46           C  
ATOM    849  O   PRO B 112      34.042   2.096  18.198  1.00 49.83           O  
ATOM    850  CB  PRO B 112      36.128   0.383  20.042  1.00 53.24           C  
ATOM    851  CG  PRO B 112      37.189   1.264  19.465  1.00 53.72           C  
ATOM    852  CD  PRO B 112      37.353   0.800  18.068  1.00 54.80           C  
ATOM    853  N   LYS B 113      33.050   0.849  19.794  1.00 48.56           N  
ATOM    854  CA  LYS B 113      31.916   1.735  19.912  1.00 46.45           C  
ATOM    855  C   LYS B 113      32.313   2.908  20.808  1.00 44.82           C  
ATOM    856  O   LYS B 113      33.402   2.879  21.411  1.00 45.23           O  
ATOM    857  CB  LYS B 113      30.707   0.973  20.443  1.00 46.77           C  
ATOM    858  CG  LYS B 113      30.094   0.065  19.388  1.00 49.48           C  
ATOM    859  CD  LYS B 113      28.943  -0.746  19.939  1.00 52.99           C  
ATOM    860  CE  LYS B 113      28.129  -1.333  18.805  1.00 55.42           C  
ATOM    861  NZ  LYS B 113      27.009  -2.168  19.339  1.00 57.51           N1+
ATOM    862  N   PRO B 114      31.474   3.964  20.848  1.00 42.42           N  
ATOM    863  CA  PRO B 114      31.716   5.084  21.760  1.00 41.15           C  
ATOM    864  C   PRO B 114      31.686   4.617  23.220  1.00 41.02           C  
ATOM    865  O   PRO B 114      30.872   3.752  23.557  1.00 39.99           O  
ATOM    866  CB  PRO B 114      30.540   6.019  21.472  1.00 40.19           C  
ATOM    867  CG  PRO B 114      30.134   5.688  20.086  1.00 40.37           C  
ATOM    868  CD  PRO B 114      30.284   4.205  20.011  1.00 41.38           C  
ATOM    869  N   PRO B 115      32.540   5.213  24.086  1.00 41.10           N  
ATOM    870  CA  PRO B 115      33.416   6.362  23.787  1.00 41.19           C  
ATOM    871  C   PRO B 115      34.835   6.071  23.278  1.00 42.11           C  
ATOM    872  O   PRO B 115      35.585   7.023  22.997  1.00 42.04           O  
ATOM    873  CB  PRO B 115      33.521   7.067  25.141  1.00 41.25           C  
ATOM    874  CG  PRO B 115      33.477   5.947  26.136  1.00 41.59           C  
ATOM    875  CD  PRO B 115      32.647   4.817  25.506  1.00 41.43           C  
ATOM    876  N   LYS B 116      35.211   4.799  23.158  1.00 42.60           N  
ATOM    877  CA  LYS B 116      36.565   4.472  22.692  1.00 43.35           C  
ATOM    878  C   LYS B 116      36.851   4.989  21.263  1.00 42.63           C  
ATOM    879  O   LYS B 116      37.973   5.421  20.950  1.00 43.07           O  
ATOM    880  CB  LYS B 116      36.845   2.971  22.822  1.00 45.34           C  
ATOM    881  CG  LYS B 116      38.316   2.631  22.741  1.00 47.92           C  
ATOM    882  CD  LYS B 116      38.594   1.179  23.120  1.00 52.29           C  
ATOM    883  CE  LYS B 116      40.000   0.783  22.694  1.00 54.66           C  
ATOM    884  NZ  LYS B 116      41.028   1.726  23.237  1.00 56.26           N1+
ATOM    885  N   ALA B 117      35.829   4.940  20.410  1.00 40.85           N  
ATOM    886  CA  ALA B 117      35.871   5.598  19.107  1.00 39.19           C  
ATOM    887  C   ALA B 117      34.490   6.116  18.752  1.00 37.52           C  
ATOM    888  O   ALA B 117      33.474   5.454  19.033  1.00 37.66           O  
ATOM    889  CB  ALA B 117      36.354   4.626  18.027  1.00 40.84           C  
ATOM    890  N   CYS B 118      34.425   7.294  18.149  1.00 35.76           N  
ATOM    891  CA  CYS B 118      33.170   7.742  17.545  1.00 34.07           C  
ATOM    892  C   CYS B 118      33.497   8.328  16.186  1.00 33.90           C  
ATOM    893  O   CYS B 118      34.607   8.793  15.980  1.00 34.85           O  
ATOM    894  CB  CYS B 118      32.421   8.728  18.446  1.00 32.77           C  
ATOM    895  SG  CYS B 118      33.266  10.239  18.826  1.00 35.24           S  
ATOM    896  N   ILE B 119      32.547   8.291  15.264  1.00 31.81           N  
ATOM    897  CA  ILE B 119      32.831   8.659  13.864  1.00 32.89           C  
ATOM    898  C   ILE B 119      32.229  10.010  13.505  1.00 31.14           C  
ATOM    899  O   ILE B 119      31.033  10.211  13.647  1.00 30.06           O  
ATOM    900  CB  ILE B 119      32.308   7.609  12.873  1.00 33.03           C  
ATOM    901  CG1 ILE B 119      32.979   6.244  13.115  1.00 34.71           C  
ATOM    902  CG2 ILE B 119      32.539   8.069  11.437  1.00 36.98           C  
ATOM    903  CD1 ILE B 119      32.399   5.097  12.238  1.00 35.53           C  
ATOM    904  N   HIS B 120      33.070  10.903  12.985  1.00 32.22           N  
ATOM    905  CA  HIS B 120      32.639  12.205  12.510  1.00 32.08           C  
ATOM    906  C   HIS B 120      33.264  12.413  11.150  1.00 34.03           C  
ATOM    907  O   HIS B 120      34.179  11.659  10.774  1.00 35.63           O  
ATOM    908  CB  HIS B 120      33.063  13.299  13.500  1.00 32.09           C  
ATOM    909  CG  HIS B 120      32.305  13.249  14.787  1.00 31.19           C  
ATOM    910  CD2 HIS B 120      32.211  12.274  15.727  1.00 30.80           C  
ATOM    911  ND1 HIS B 120      31.485  14.268  15.211  1.00 29.20           N  
ATOM    912  CE1 HIS B 120      30.926  13.933  16.360  1.00 29.32           C  
ATOM    913  NE2 HIS B 120      31.354  12.729  16.696  1.00 28.48           N  
ATOM    914  N   LEU B 121      32.748  13.392  10.407  1.00 34.38           N  
ATOM    915  CA  LEU B 121      33.336  13.794   9.132  1.00 37.15           C  
ATOM    916  C   LEU B 121      34.083  15.127   9.222  1.00 37.23           C  
ATOM    917  O   LEU B 121      34.698  15.546   8.247  1.00 38.04           O  
ATOM    918  CB  LEU B 121      32.291  13.838   8.010  1.00 37.41           C  
ATOM    919  CG  LEU B 121      31.337  12.655   7.752  1.00 41.83           C  
ATOM    920  CD1 LEU B 121      30.806  12.691   6.315  1.00 42.01           C  
ATOM    921  CD2 LEU B 121      31.966  11.287   8.040  1.00 44.57           C  
ATOM    922  N   VAL B 122      34.020  15.780  10.389  1.00 36.00           N  
ATOM    923  CA  VAL B 122      34.743  17.028  10.671  1.00 36.65           C  
ATOM    924  C   VAL B 122      34.996  17.111  12.174  1.00 35.79           C  
ATOM    925  O   VAL B 122      34.129  16.753  12.962  1.00 35.58           O  
ATOM    926  CB  VAL B 122      33.937  18.261  10.179  0.60 36.92           C  
ATOM    928  CG1 VAL B 122      32.613  18.416  10.967  0.60 34.90           C  
ATOM    930  CG2 VAL B 122      34.788  19.527  10.245  0.60 38.09           C  
ATOM    932  N   HIS B 123      36.167  17.597  12.571  1.00 36.89           N  
ATOM    933  CA  HIS B 123      36.414  17.811  13.990  1.00 36.22           C  
ATOM    934  C   HIS B 123      35.578  19.015  14.470  1.00 35.84           C  
ATOM    935  O   HIS B 123      35.488  20.008  13.752  1.00 37.36           O  
ATOM    936  CB  HIS B 123      37.903  18.047  14.254  1.00 36.96           C  
ATOM    937  CG  HIS B 123      38.232  18.029  15.703  1.00 37.54           C  
ATOM    938  CD2 HIS B 123      38.061  18.969  16.659  1.00 37.34           C  
ATOM    939  ND1 HIS B 123      38.708  16.905  16.342  1.00 39.94           N  
ATOM    940  CE1 HIS B 123      38.848  17.165  17.631  1.00 39.37           C  
ATOM    941  NE2 HIS B 123      38.465  18.411  17.850  1.00 40.42           N  
ATOM    942  N   PRO B 124      34.921  18.914  15.659  1.00 35.29           N  
ATOM    943  CA  PRO B 124      34.166  20.044  16.226  1.00 34.39           C  
ATOM    944  C   PRO B 124      34.940  21.375  16.299  1.00 35.82           C  
ATOM    945  O   PRO B 124      34.338  22.440  16.145  1.00 35.18           O  
ATOM    946  CB  PRO B 124      33.799  19.556  17.633  1.00 33.97           C  
ATOM    947  CG  PRO B 124      33.739  18.071  17.500  1.00 33.46           C  
ATOM    948  CD  PRO B 124      34.796  17.696  16.487  1.00 34.64           C  
ATOM    949  N   GLU B 125      36.260  21.327  16.514  1.00 35.86           N  
ATOM    950  CA  GLU B 125      37.027  22.571  16.598  1.00 37.48           C  
ATOM    951  C   GLU B 125      37.033  23.273  15.253  1.00 37.69           C  
ATOM    952  O   GLU B 125      37.255  24.480  15.167  1.00 38.53           O  
ATOM    953  CB  GLU B 125      38.465  22.319  17.075  1.00 37.10           C  
ATOM    954  CG  GLU B 125      38.558  21.730  18.472  1.00 38.67           C  
ATOM    955  CD  GLU B 125      39.996  21.564  18.961  1.00 39.61           C  
ATOM    956  OE1 GLU B 125      40.211  21.650  20.194  1.00 44.69           O  
ATOM    957  OE2 GLU B 125      40.908  21.383  18.113  1.00 44.85           O1-
ATOM    958  N   ASP B 126      36.798  22.514  14.193  1.00 37.96           N  
ATOM    959  CA  ASP B 126      36.870  23.083  12.839  1.00 38.96           C  
ATOM    960  C   ASP B 126      35.634  23.871  12.455  1.00 38.94           C  
ATOM    961  O   ASP B 126      35.612  24.557  11.429  1.00 39.66           O  
ATOM    962  CB  ASP B 126      37.197  22.001  11.812  1.00 40.37           C  
ATOM    963  CG  ASP B 126      38.665  21.602  11.859  1.00 41.97           C  
ATOM    964  OD1 ASP B 126      39.436  22.257  12.584  1.00 46.33           O  
ATOM    965  OD2 ASP B 126      39.048  20.644  11.185  1.00 45.01           O1-
ATOM    966  N   VAL B 127      34.593  23.747  13.276  1.00 37.22           N  
ATOM    967  CA  VAL B 127      33.396  24.574  13.124  1.00 36.94           C  
ATOM    968  C   VAL B 127      33.235  25.565  14.295  1.00 35.99           C  
ATOM    969  O   VAL B 127      32.176  26.150  14.475  1.00 36.75           O  
ATOM    970  CB  VAL B 127      32.116  23.702  12.862  1.00 36.00           C  
ATOM    971  CG1 VAL B 127      32.303  22.887  11.572  1.00 36.18           C  
ATOM    972  CG2 VAL B 127      31.836  22.786  14.007  1.00 35.80           C  
ATOM    973  N   GLY B 128      34.305  25.756  15.067  1.00 35.93           N  
ATOM    974  CA  GLY B 128      34.363  26.815  16.056  1.00 35.32           C  
ATOM    975  C   GLY B 128      34.044  26.422  17.477  1.00 33.63           C  
ATOM    976  O   GLY B 128      34.030  27.286  18.370  1.00 33.56           O  
ATOM    977  N   LEU B 129      33.810  25.121  17.703  1.00 33.04           N  
ATOM    978  CA  LEU B 129      33.445  24.613  19.034  1.00 31.93           C  
ATOM    979  C   LEU B 129      34.673  24.277  19.853  1.00 31.75           C  
ATOM    980  O   LEU B 129      35.715  23.889  19.302  1.00 32.78           O  
ATOM    981  CB  LEU B 129      32.488  23.393  18.938  1.00 30.68           C  
ATOM    982  CG  LEU B 129      31.366  23.420  17.887  1.00 31.94           C  
ATOM    983  CD1 LEU B 129      30.454  22.196  18.017  1.00 31.28           C  
ATOM    984  CD2 LEU B 129      30.526  24.707  17.961  1.00 32.94           C  
ATOM    985  N   LYS B 130      34.578  24.492  21.161  1.00 30.81           N  
ATOM    986  CA  LYS B 130      35.613  24.043  22.066  1.00 32.03           C  
ATOM    987  C   LYS B 130      35.317  22.599  22.407  1.00 30.69           C  
ATOM    988  O   LYS B 130      34.146  22.173  22.352  1.00 29.77           O  
ATOM    989  CB  LYS B 130      35.623  24.895  23.342  1.00 32.40           C  
ATOM    990  CG  LYS B 130      35.922  26.354  23.094  1.00 36.72           C  
ATOM    991  CD  LYS B 130      35.973  27.065  24.441  1.00 43.14           C  
ATOM    992  CE  LYS B 130      36.409  28.512  24.296  1.00 46.79           C  
ATOM    993  NZ  LYS B 130      36.872  29.026  25.636  1.00 50.16           N1+
ATOM    994  N   VAL B 131      36.354  21.841  22.733  1.00 31.07           N  
ATOM    995  CA  VAL B 131      36.187  20.455  23.152  1.00 30.41           C  
ATOM    996  C   VAL B 131      36.903  20.200  24.493  1.00 30.95           C  
ATOM    997  O   VAL B 131      37.905  20.880  24.842  1.00 31.27           O  
ATOM    998  CB  VAL B 131      36.656  19.406  22.072  1.00 31.87           C  
ATOM    999  CG1 VAL B 131      35.948  19.631  20.731  1.00 32.11           C  
ATOM   1000  CG2 VAL B 131      38.167  19.457  21.876  1.00 34.26           C  
ATOM   1001  N   THR B 132      36.369  19.258  25.249  1.00 29.21           N  
ATOM   1002  CA  THR B 132      36.981  18.833  26.491  1.00 29.19           C  
ATOM   1003  C   THR B 132      36.513  17.420  26.743  1.00 29.49           C  
ATOM   1004  O   THR B 132      35.571  16.974  26.093  1.00 27.53           O  
ATOM   1005  CB  THR B 132      36.604  19.774  27.636  1.00 29.22           C  
ATOM   1006  CG2 THR B 132      35.073  19.721  27.891  1.00 28.08           C  
ATOM   1007  OG1 THR B 132      37.313  19.390  28.820  1.00 31.78           O  
ATOM   1008  N   SER B 133      37.149  16.714  27.679  1.00 29.06           N  
ATOM   1009  CA  SER B 133      36.557  15.501  28.214  1.00 29.86           C  
ATOM   1010  C   SER B 133      36.052  15.738  29.629  1.00 29.71           C  
ATOM   1011  O   SER B 133      35.604  14.805  30.293  1.00 30.58           O  
ATOM   1012  CB  SER B 133      37.551  14.339  28.208  1.00 30.17           C  
ATOM   1013  OG  SER B 133      38.742  14.715  28.908  1.00 34.58           O  
ATOM   1014  N   ASP B 134      36.131  16.989  30.077  1.00 29.31           N  
ATOM   1015  CA  ASP B 134      35.767  17.358  31.441  1.00 29.77           C  
ATOM   1016  C   ASP B 134      34.394  18.017  31.454  1.00 28.79           C  
ATOM   1017  O   ASP B 134      34.263  19.188  31.092  1.00 28.79           O  
ATOM   1018  CB  ASP B 134      36.806  18.309  32.013  1.00 31.17           C  
ATOM   1019  CG  ASP B 134      36.575  18.621  33.494  1.00 34.53           C  
ATOM   1020  OD1 ASP B 134      35.519  18.229  34.054  1.00 36.38           O  
ATOM   1021  OD2 ASP B 134      37.479  19.218  34.110  1.00 35.89           O1-
ATOM   1022  N   ASP B 135      33.389  17.283  31.909  1.00 27.26           N  
ATOM   1023  CA  ASP B 135      32.011  17.820  31.905  1.00 26.85           C  
ATOM   1024  C   ASP B 135      31.882  19.035  32.820  1.00 26.48           C  
ATOM   1025  O   ASP B 135      31.087  19.923  32.543  1.00 27.04           O  
ATOM   1026  CB  ASP B 135      31.013  16.766  32.380  1.00 26.71           C  
ATOM   1027  CG  ASP B 135      30.765  15.672  31.355  1.00 28.42           C  
ATOM   1028  OD1 ASP B 135      31.075  15.874  30.150  1.00 28.87           O  
ATOM   1029  OD2 ASP B 135      30.278  14.589  31.782  1.00 33.89           O1-
ATOM   1030  N   ARG B 136      32.618  19.035  33.935  1.00 27.43           N  
ATOM   1031  CA  ARG B 136      32.557  20.146  34.884  1.00 27.73           C  
ATOM   1032  C   ARG B 136      33.095  21.425  34.269  1.00 28.05           C  
ATOM   1033  O   ARG B 136      32.597  22.500  34.566  1.00 27.82           O  
ATOM   1034  CB  ARG B 136      33.315  19.809  36.168  1.00 29.24           C  
ATOM   1035  CG  ARG B 136      32.722  18.603  36.863  1.00 29.85           C  
ATOM   1036  CD  ARG B 136      33.275  18.388  38.251  1.00 30.09           C  
ATOM   1037  NE  ARG B 136      32.914  19.497  39.098  1.00 33.13           N  
ATOM   1038  CZ  ARG B 136      31.892  19.528  39.936  1.00 33.41           C  
ATOM   1039  NH1 ARG B 136      31.052  18.488  40.085  1.00 34.73           N1+
ATOM   1040  NH2 ARG B 136      31.687  20.639  40.609  1.00 36.54           N  
ATOM   1041  N   GLU B 137      34.084  21.300  33.382  1.00 27.80           N  
ATOM   1042  CA  GLU B 137      34.636  22.449  32.686  1.00 28.86           C  
ATOM   1043  C   GLU B 137      33.590  22.962  31.735  1.00 27.19           C  
ATOM   1044  O   GLU B 137      33.409  24.176  31.570  1.00 26.32           O  
ATOM   1045  CB  GLU B 137      35.885  22.032  31.900  1.00 30.23           C  
ATOM   1046  CG  GLU B 137      36.597  23.162  31.188  1.00 32.82           C  
ATOM   1047  CD  GLU B 137      37.558  22.647  30.135  1.00 36.78           C  
ATOM   1048  OE1 GLU B 137      37.953  21.444  30.168  1.00 36.36           O  
ATOM   1049  OE2 GLU B 137      37.928  23.441  29.258  1.00 43.49           O1-
ATOM   1050  N   ALA B 138      32.888  22.033  31.104  1.00 27.23           N  
ATOM   1051  CA  ALA B 138      31.902  22.402  30.094  1.00 26.07           C  
ATOM   1052  C   ALA B 138      30.730  23.170  30.711  1.00 27.07           C  
ATOM   1053  O   ALA B 138      30.333  24.201  30.183  1.00 26.93           O  
ATOM   1054  CB  ALA B 138      31.403  21.162  29.379  1.00 25.31           C  
ATOM   1055  N   VAL B 139      30.165  22.654  31.804  1.00 26.36           N  
ATOM   1056  CA  VAL B 139      28.925  23.236  32.378  1.00 26.55           C  
ATOM   1057  C   VAL B 139      29.214  24.490  33.197  1.00 27.92           C  
ATOM   1058  O   VAL B 139      28.302  25.271  33.457  1.00 29.34           O  
ATOM   1059  CB  VAL B 139      28.094  22.256  33.198  1.00 24.57           C  
ATOM   1060  CG1 VAL B 139      27.721  21.013  32.367  1.00 23.54           C  
ATOM   1061  CG2 VAL B 139      28.799  21.874  34.496  1.00 26.04           C  
ATOM   1062  N   GLU B 140      30.477  24.694  33.577  1.00 29.17           N  
ATOM   1063  CA  GLU B 140      30.864  25.858  34.351  1.00 31.59           C  
ATOM   1064  C   GLU B 140      30.390  27.125  33.631  1.00 30.59           C  
ATOM   1065  O   GLU B 140      30.742  27.372  32.488  1.00 30.57           O  
ATOM   1066  CB  GLU B 140      32.380  25.878  34.533  1.00 31.92           C  
ATOM   1067  CG  GLU B 140      32.844  26.874  35.548  1.00 40.03           C  
ATOM   1068  CD  GLU B 140      33.566  28.027  34.913  1.00 48.78           C  
ATOM   1069  OE1 GLU B 140      32.919  28.810  34.165  1.00 50.72           O  
ATOM   1070  OE2 GLU B 140      34.796  28.154  35.189  1.00 53.01           O1-
ATOM   1071  N   GLY B 141      29.523  27.868  34.290  1.00 32.08           N  
ATOM   1072  CA  GLY B 141      29.104  29.164  33.768  1.00 33.00           C  
ATOM   1073  C   GLY B 141      28.232  29.046  32.528  1.00 32.68           C  
ATOM   1074  O   GLY B 141      28.046  30.030  31.793  1.00 32.74           O  
ATOM   1075  N   ALA B 142      27.678  27.855  32.287  1.00 30.50           N  
ATOM   1076  CA  ALA B 142      26.872  27.652  31.086  1.00 29.41           C  
ATOM   1077  C   ALA B 142      25.429  28.113  31.322  1.00 29.90           C  
ATOM   1078  O   ALA B 142      24.866  27.887  32.388  1.00 31.43           O  
ATOM   1079  CB  ALA B 142      26.911  26.168  30.668  1.00 28.02           C  
ATOM   1080  N   ASP B 143      24.842  28.794  30.342  1.00 28.60           N  
ATOM   1081  CA  ASP B 143      23.435  29.202  30.470  1.00 29.52           C  
ATOM   1082  C   ASP B 143      22.487  28.075  30.133  1.00 27.39           C  
ATOM   1083  O   ASP B 143      21.389  27.993  30.691  1.00 27.28           O  
ATOM   1084  CB  ASP B 143      23.150  30.349  29.537  1.00 29.33           C  
ATOM   1085  CG  ASP B 143      23.821  31.637  30.009  1.00 35.47           C  
ATOM   1086  OD1 ASP B 143      24.750  32.093  29.337  1.00 42.85           O  
ATOM   1087  OD2 ASP B 143      23.438  32.163  31.061  1.00 39.83           O1-
ATOM   1088  N   ILE B 144      22.920  27.258  29.172  1.00 26.32           N  
ATOM   1089  CA  ILE B 144      22.145  26.137  28.664  1.00 26.66           C  
ATOM   1090  C   ILE B 144      23.079  24.953  28.593  1.00 25.79           C  
ATOM   1091  O   ILE B 144      24.224  25.090  28.138  1.00 25.89           O  
ATOM   1092  CB  ILE B 144      21.602  26.402  27.241  1.00 26.69           C  
ATOM   1093  CG1 ILE B 144      20.627  27.578  27.270  1.00 29.17           C  
ATOM   1094  CG2 ILE B 144      20.938  25.109  26.695  1.00 26.76           C  
ATOM   1095  CD1 ILE B 144      20.174  28.068  25.908  1.00 29.73           C  
ATOM   1096  N   VAL B 145      22.576  23.794  29.021  1.00 23.70           N  
ATOM   1097  CA  VAL B 145      23.294  22.522  28.904  1.00 23.69           C  
ATOM   1098  C   VAL B 145      22.439  21.621  28.053  1.00 23.31           C  
ATOM   1099  O   VAL B 145      21.226  21.493  28.294  1.00 24.30           O  
ATOM   1100  CB  VAL B 145      23.533  21.889  30.279  1.00 22.97           C  
ATOM   1101  CG1 VAL B 145      24.261  20.554  30.162  1.00 25.78           C  
ATOM   1102  CG2 VAL B 145      24.319  22.879  31.220  1.00 24.08           C  
ATOM   1103  N   ILE B 146      23.039  21.061  27.005  1.00 23.50           N  
ATOM   1104  CA  ILE B 146      22.326  20.133  26.119  1.00 22.24           C  
ATOM   1105  C   ILE B 146      23.052  18.810  26.229  1.00 22.35           C  
ATOM   1106  O   ILE B 146      24.257  18.711  25.907  1.00 21.79           O  
ATOM   1107  CB  ILE B 146      22.340  20.613  24.677  1.00 24.75           C  
ATOM   1108  CG1 ILE B 146      21.664  21.993  24.576  1.00 24.29           C  
ATOM   1109  CG2 ILE B 146      21.649  19.563  23.759  1.00 24.49           C  
ATOM   1110  CD1 ILE B 146      21.868  22.648  23.185  1.00 25.99           C  
ATOM   1111  N   THR B 147      22.347  17.790  26.699  1.00 22.10           N  
ATOM   1112  CA  THR B 147      22.951  16.467  26.734  1.00 23.85           C  
ATOM   1113  C   THR B 147      22.579  15.753  25.429  1.00 23.72           C  
ATOM   1114  O   THR B 147      21.436  15.834  24.958  1.00 25.24           O  
ATOM   1115  CB  THR B 147      22.578  15.655  27.978  1.00 24.28           C  
ATOM   1116  CG2 THR B 147      22.875  16.400  29.225  1.00 26.63           C  
ATOM   1117  OG1 THR B 147      21.190  15.282  27.947  1.00 29.07           O  
ATOM   1118  N   TRP B 148      23.561  15.084  24.856  1.00 23.38           N  
ATOM   1119  CA  TRP B 148      23.374  14.267  23.666  1.00 23.61           C  
ATOM   1120  C   TRP B 148      24.010  12.931  24.006  1.00 24.60           C  
ATOM   1121  O   TRP B 148      25.202  12.659  23.706  1.00 22.01           O  
ATOM   1122  CB  TRP B 148      24.033  14.899  22.450  1.00 24.09           C  
ATOM   1123  CG  TRP B 148      23.809  14.085  21.232  1.00 25.68           C  
ATOM   1124  CD1 TRP B 148      24.483  12.941  20.865  1.00 27.13           C  
ATOM   1125  CD2 TRP B 148      22.817  14.310  20.232  1.00 22.96           C  
ATOM   1126  CE2 TRP B 148      22.939  13.281  19.281  1.00 24.42           C  
ATOM   1127  CE3 TRP B 148      21.829  15.292  20.049  1.00 25.73           C  
ATOM   1128  NE1 TRP B 148      23.972  12.460  19.674  1.00 25.69           N  
ATOM   1129  CZ2 TRP B 148      22.114  13.209  18.142  1.00 24.32           C  
ATOM   1130  CZ3 TRP B 148      20.982  15.215  18.916  1.00 25.58           C  
ATOM   1131  CH2 TRP B 148      21.144  14.184  17.978  1.00 26.90           C  
ATOM   1132  N   LEU B 149      23.193  12.115  24.670  1.00 23.59           N  
ATOM   1133  CA  LEU B 149      23.676  10.888  25.271  1.00 24.63           C  
ATOM   1134  C   LEU B 149      22.782   9.727  24.820  1.00 27.30           C  
ATOM   1135  O   LEU B 149      21.987   9.216  25.633  1.00 27.74           O  
ATOM   1136  CB  LEU B 149      23.710  11.052  26.787  1.00 23.04           C  
ATOM   1137  CG  LEU B 149      24.714  12.115  27.270  1.00 22.73           C  
ATOM   1138  CD1 LEU B 149      24.512  12.434  28.757  1.00 24.23           C  
ATOM   1139  CD2 LEU B 149      26.165  11.698  26.966  1.00 23.72           C  
ATOM   1140  N   PRO B 150      22.951   9.282  23.554  1.00 29.00           N  
ATOM   1141  CA  PRO B 150      22.044   8.296  22.956  1.00 31.74           C  
ATOM   1142  C   PRO B 150      21.940   7.008  23.768  1.00 33.60           C  
ATOM   1143  O   PRO B 150      20.893   6.341  23.723  1.00 33.34           O  
ATOM   1144  CB  PRO B 150      22.668   8.018  21.575  1.00 32.95           C  
ATOM   1145  CG  PRO B 150      23.509   9.219  21.264  1.00 31.14           C  
ATOM   1146  CD  PRO B 150      24.035   9.640  22.617  1.00 30.13           C  
ATOM   1147  N   LYS B 151      22.997   6.626  24.494  1.00 35.35           N  
ATOM   1148  CA  LYS B 151      22.944   5.363  25.223  1.00 37.08           C  
ATOM   1149  C   LYS B 151      21.783   5.365  26.212  1.00 37.68           C  
ATOM   1150  O   LYS B 151      21.031   4.374  26.323  1.00 37.23           O  
ATOM   1151  CB  LYS B 151      24.252   5.097  25.957  1.00 38.92           C  
ATOM   1152  CG  LYS B 151      25.182   4.230  25.149  1.00 40.04           C  
ATOM   1153  CD  LYS B 151      26.520   4.037  25.872  1.00 43.58           C  
ATOM   1154  CE  LYS B 151      27.401   3.083  25.091  1.00 45.75           C  
ATOM   1155  NZ  LYS B 151      28.835   3.172  25.533  1.00 47.03           N1+
ATOM   1156  N   GLY B 152      21.639   6.478  26.931  1.00 36.87           N  
ATOM   1157  CA  GLY B 152      20.544   6.627  27.887  1.00 37.65           C  
ATOM   1158  C   GLY B 152      20.770   5.916  29.202  1.00 38.47           C  
ATOM   1159  O   GLY B 152      20.009   6.093  30.147  1.00 38.51           O  
ATOM   1160  N   ASN B 153      21.840   5.136  29.280  1.00 38.65           N  
ATOM   1161  CA  ASN B 153      22.080   4.309  30.455  1.00 39.40           C  
ATOM   1162  C   ASN B 153      22.910   5.111  31.460  1.00 38.82           C  
ATOM   1163  O   ASN B 153      23.535   6.110  31.092  1.00 38.88           O  
ATOM   1164  CB  ASN B 153      22.787   3.006  30.042  1.00 39.56           C  
ATOM   1165  CG  ASN B 153      24.251   3.226  29.624  1.00 40.73           C  
ATOM   1166  ND2 ASN B 153      25.080   2.216  29.842  1.00 38.45           N  
ATOM   1167  OD1 ASN B 153      24.621   4.291  29.103  1.00 41.16           O  
ATOM   1168  N   LYS B 154      22.869   4.713  32.730  1.00 39.32           N  
ATOM   1169  CA  LYS B 154      23.726   5.327  33.773  1.00 40.13           C  
ATOM   1170  C   LYS B 154      23.676   6.859  33.779  1.00 39.63           C  
ATOM   1171  O   LYS B 154      24.676   7.528  34.120  1.00 39.17           O  
ATOM   1172  CB  LYS B 154      25.189   4.915  33.582  1.00 40.82           C  
ATOM   1173  CG  LYS B 154      25.425   3.442  33.364  1.00 43.15           C  
ATOM   1174  CD  LYS B 154      26.913   3.208  33.208  1.00 46.94           C  
ATOM   1175  CE  LYS B 154      27.250   1.735  33.200  1.00 48.68           C  
ATOM   1176  NZ  LYS B 154      28.730   1.543  33.286  1.00 52.39           N1+
ATOM   1177  N   GLN B 155      22.535   7.427  33.390  1.00 38.53           N  
ATOM   1178  CA  GLN B 155      22.508   8.883  33.267  1.00 38.32           C  
ATOM   1179  C   GLN B 155      22.540   9.528  34.649  1.00 37.94           C  
ATOM   1180  O   GLN B 155      23.160  10.576  34.785  1.00 38.31           O  
ATOM   1181  CB  GLN B 155      21.343   9.395  32.388  1.00 37.71           C  
ATOM   1182  CG  GLN B 155      21.711   9.518  30.882  1.00 38.73           C  
ATOM   1183  CD  GLN B 155      20.820  10.468  30.118  1.00 37.22           C  
ATOM   1184  NE2 GLN B 155      20.505  10.127  28.871  1.00 38.30           N  
ATOM   1185  OE1 GLN B 155      20.440  11.511  30.629  1.00 35.89           O  
ATOM   1186  N   PRO B 156      21.894   8.909  35.665  1.00 38.38           N  
ATOM   1187  CA  PRO B 156      22.060   9.415  37.012  1.00 39.44           C  
ATOM   1188  C   PRO B 156      23.546   9.551  37.456  1.00 40.15           C  
ATOM   1189  O   PRO B 156      23.879  10.519  38.128  1.00 40.39           O  
ATOM   1190  CB  PRO B 156      21.313   8.392  37.868  1.00 40.41           C  
ATOM   1191  CG  PRO B 156      20.238   7.835  36.931  1.00 39.51           C  
ATOM   1192  CD  PRO B 156      20.932   7.777  35.618  1.00 38.01           C  
ATOM   1193  N   ASP B 157      24.403   8.600  37.072  1.00 39.99           N  
ATOM   1194  CA  ASP B 157      25.818   8.625  37.450  1.00 39.97           C  
ATOM   1195  C   ASP B 157      26.608   9.653  36.666  1.00 38.31           C  
ATOM   1196  O   ASP B 157      27.497  10.309  37.222  1.00 38.63           O  
ATOM   1197  CB  ASP B 157      26.471   7.277  37.210  1.00 41.04           C  
ATOM   1198  CG  ASP B 157      26.129   6.256  38.277  1.00 43.50           C  
ATOM   1199  OD1 ASP B 157      25.606   6.620  39.362  1.00 47.86           O  
ATOM   1200  OD2 ASP B 157      26.411   5.066  38.021  1.00 47.00           O1-
ATOM   1201  N   ILE B 158      26.334   9.759  35.365  1.00 35.69           N  
ATOM   1202  CA  ILE B 158      27.017  10.739  34.526  1.00 34.77           C  
ATOM   1203  C   ILE B 158      26.666  12.119  35.070  1.00 32.85           C  
ATOM   1204  O   ILE B 158      27.549  12.957  35.291  1.00 32.70           O  
ATOM   1205  CB  ILE B 158      26.595  10.621  33.049  1.00 35.01           C  
ATOM   1206  CG1 ILE B 158      27.104   9.296  32.450  1.00 36.25           C  
ATOM   1207  CG2 ILE B 158      27.116  11.814  32.194  1.00 34.89           C  
ATOM   1208  CD1 ILE B 158      26.413   8.942  31.132  1.00 39.29           C  
ATOM   1209  N   ILE B 159      25.383  12.311  35.348  1.00 30.99           N  
ATOM   1210  CA  ILE B 159      24.874  13.628  35.790  1.00 30.07           C  
ATOM   1211  C   ILE B 159      25.359  13.991  37.171  1.00 31.19           C  
ATOM   1212  O   ILE B 159      25.685  15.159  37.445  1.00 29.15           O  
ATOM   1213  CB  ILE B 159      23.333  13.719  35.682  1.00 29.10           C  
ATOM   1214  CG1 ILE B 159      22.955  13.744  34.187  1.00 28.30           C  
ATOM   1215  CG2 ILE B 159      22.789  14.980  36.394  1.00 29.84           C  
ATOM   1216  CD1 ILE B 159      21.532  13.257  33.847  1.00 29.97           C  
ATOM   1217  N   LYS B 160      25.441  12.989  38.035  1.00 30.89           N  
ATOM   1218  CA  LYS B 160      25.858  13.232  39.397  1.00 33.46           C  
ATOM   1219  C   LYS B 160      27.267  13.825  39.446  1.00 33.68           C  
ATOM   1220  O   LYS B 160      27.563  14.609  40.349  1.00 33.30           O  
ATOM   1221  CB  LYS B 160      25.819  11.943  40.197  1.00 34.31           C  
ATOM   1222  CG  LYS B 160      26.082  12.165  41.686  1.00 40.31           C  
ATOM   1223  CD  LYS B 160      25.759  10.923  42.473  1.00 45.72           C  
ATOM   1224  CE  LYS B 160      26.292  11.017  43.892  1.00 50.21           C  
ATOM   1225  NZ  LYS B 160      25.900   9.797  44.671  1.00 53.81           N1+
ATOM   1226  N   LYS B 161      28.111  13.469  38.475  1.00 33.48           N  
ATOM   1227  CA  LYS B 161      29.503  13.945  38.449  1.00 35.72           C  
ATOM   1228  C   LYS B 161      29.666  15.449  38.190  1.00 35.34           C  
ATOM   1229  O   LYS B 161      30.662  16.042  38.637  1.00 37.14           O  
ATOM   1230  CB  LYS B 161      30.313  13.183  37.394  1.00 37.10           C  
ATOM   1231  CG  LYS B 161      31.203  12.031  37.919  1.00 40.94           C  
ATOM   1232  CD  LYS B 161      30.498  11.107  38.883  1.00 47.13           C  
ATOM   1233  CE  LYS B 161      31.223   9.744  39.008  1.00 48.19           C  
ATOM   1234  NZ  LYS B 161      30.753   8.706  37.986  1.00 49.53           N1+
ATOM   1235  N   PHE B 162      28.734  16.047  37.452  1.00 33.45           N  
ATOM   1236  CA  PHE B 162      28.816  17.488  37.099  1.00 31.99           C  
ATOM   1237  C   PHE B 162      27.640  18.320  37.608  1.00 31.90           C  
ATOM   1238  O   PHE B 162      27.682  19.545  37.560  1.00 31.06           O  
ATOM   1239  CB  PHE B 162      29.027  17.687  35.579  1.00 30.85           C  
ATOM   1240  CG  PHE B 162      27.841  17.265  34.710  1.00 30.90           C  
ATOM   1241  CD1 PHE B 162      26.703  18.058  34.620  1.00 28.58           C  
ATOM   1242  CD2 PHE B 162      27.868  16.077  33.977  1.00 29.29           C  
ATOM   1243  CE1 PHE B 162      25.635  17.687  33.847  1.00 26.52           C  
ATOM   1244  CE2 PHE B 162      26.787  15.710  33.185  1.00 26.23           C  
ATOM   1245  CZ  PHE B 162      25.675  16.485  33.129  1.00 27.51           C  
ATOM   1246  N   ALA B 163      26.575  17.661  38.059  1.00 30.34           N  
ATOM   1247  CA  ALA B 163      25.395  18.387  38.539  1.00 31.43           C  
ATOM   1248  C   ALA B 163      25.704  19.644  39.396  1.00 32.08           C  
ATOM   1249  O   ALA B 163      25.159  20.727  39.129  1.00 33.42           O  
ATOM   1250  CB  ALA B 163      24.471  17.435  39.297  1.00 31.25           C  
ATOM   1251  N   ASP B 164      26.557  19.519  40.411  1.00 33.51           N  
ATOM   1252  CA  ASP B 164      26.839  20.671  41.312  1.00 33.55           C  
ATOM   1253  C   ASP B 164      27.719  21.782  40.676  1.00 33.01           C  
ATOM   1254  O   ASP B 164      27.936  22.839  41.271  1.00 33.83           O  
ATOM   1255  CB  ASP B 164      27.283  20.222  42.712  1.00 35.55           C  
ATOM   1256  CG  ASP B 164      28.792  19.955  42.846  1.00 35.34           C  
ATOM   1257  OD1 ASP B 164      29.253  19.910  44.016  1.00 37.83           O  
ATOM   1258  OD2 ASP B 164      29.519  19.800  41.842  1.00 34.97           O1-
ATOM   1259  N   ALA B 165      28.167  21.557  39.449  1.00 31.66           N  
ATOM   1260  CA  ALA B 165      28.845  22.609  38.685  1.00 31.14           C  
ATOM   1261  C   ALA B 165      27.890  23.391  37.763  1.00 30.12           C  
ATOM   1262  O   ALA B 165      28.255  24.409  37.210  1.00 30.08           O  
ATOM   1263  CB  ALA B 165      29.981  22.033  37.903  1.00 31.50           C  
ATOM   1264  N   ILE B 166      26.658  22.920  37.590  1.00 29.76           N  
ATOM   1265  CA  ILE B 166      25.709  23.653  36.760  1.00 29.23           C  
ATOM   1266  C   ILE B 166      25.203  24.909  37.466  1.00 30.46           C  
ATOM   1267  O   ILE B 166      24.776  24.833  38.623  1.00 30.82           O  
ATOM   1268  CB  ILE B 166      24.504  22.792  36.359  1.00 28.86           C  
ATOM   1269  CG1 ILE B 166      24.992  21.523  35.656  1.00 25.96           C  
ATOM   1270  CG2 ILE B 166      23.593  23.590  35.404  1.00 29.08           C  
ATOM   1271  CD1 ILE B 166      23.870  20.477  35.520  1.00 32.17           C  
ATOM   1272  N   PRO B 167      25.298  26.081  36.794  1.00 31.08           N  
ATOM   1273  CA  PRO B 167      24.816  27.302  37.455  1.00 32.82           C  
ATOM   1274  C   PRO B 167      23.339  27.262  37.920  1.00 33.33           C  
ATOM   1275  O   PRO B 167      22.522  26.536  37.363  1.00 32.49           O  
ATOM   1276  CB  PRO B 167      25.013  28.385  36.382  1.00 33.24           C  
ATOM   1277  CG  PRO B 167      26.085  27.851  35.482  1.00 32.46           C  
ATOM   1278  CD  PRO B 167      25.842  26.362  35.453  1.00 30.47           C  
ATOM   1279  N   GLU B 168      23.018  28.062  38.942  1.00 35.30           N  
ATOM   1280  CA  GLU B 168      21.694  28.102  39.555  1.00 37.37           C  
ATOM   1281  C   GLU B 168      20.668  28.552  38.527  1.00 35.91           C  
ATOM   1282  O   GLU B 168      20.881  29.546  37.828  1.00 36.77           O  
ATOM   1283  CB  GLU B 168      21.699  29.077  40.748  1.00 38.83           C  
ATOM   1284  CG  GLU B 168      20.585  28.843  41.772  1.00 43.31           C  
ATOM   1285  CD  GLU B 168      20.771  29.668  43.038  1.00 45.01           C  
ATOM   1286  OE1 GLU B 168      21.882  30.216  43.258  1.00 51.79           O  
ATOM   1287  OE2 GLU B 168      19.800  29.792  43.815  1.00 50.51           O1-
ATOM   1288  N   GLY B 169      19.595  27.781  38.397  1.00 35.00           N  
ATOM   1289  CA  GLY B 169      18.504  28.114  37.478  1.00 34.52           C  
ATOM   1290  C   GLY B 169      18.807  28.013  35.993  1.00 32.51           C  
ATOM   1291  O   GLY B 169      18.072  28.539  35.187  1.00 33.15           O  
ATOM   1292  N   ALA B 170      19.894  27.343  35.635  1.00 30.99           N  
ATOM   1293  CA  ALA B 170      20.285  27.162  34.242  1.00 28.83           C  
ATOM   1294  C   ALA B 170      19.245  26.287  33.541  1.00 28.49           C  
ATOM   1295  O   ALA B 170      18.480  25.590  34.188  1.00 29.17           O  
ATOM   1296  CB  ALA B 170      21.646  26.511  34.181  1.00 28.89           C  
ATOM   1297  N   ILE B 171      19.209  26.364  32.220  1.00 27.05           N  
ATOM   1298  CA  ILE B 171      18.357  25.504  31.424  1.00 26.28           C  
ATOM   1299  C   ILE B 171      19.174  24.208  31.157  1.00 24.02           C  
ATOM   1300  O   ILE B 171      20.304  24.271  30.669  1.00 24.99           O  
ATOM   1301  CB  ILE B 171      17.962  26.236  30.120  1.00 25.91           C  
ATOM   1302  CG1 ILE B 171      17.015  27.413  30.443  1.00 28.27           C  
ATOM   1303  CG2 ILE B 171      17.325  25.245  29.116  1.00 23.78           C  
ATOM   1304  CD1 ILE B 171      16.789  28.353  29.266  1.00 29.58           C  
ATOM   1305  N   VAL B 172      18.642  23.049  31.522  1.00 24.83           N  
ATOM   1306  CA  VAL B 172      19.326  21.772  31.284  1.00 23.29           C  
ATOM   1307  C   VAL B 172      18.390  20.863  30.511  1.00 23.36           C  
ATOM   1308  O   VAL B 172      17.218  20.704  30.864  1.00 22.85           O  
ATOM   1309  CB  VAL B 172      19.813  21.060  32.578  1.00 23.97           C  
ATOM   1310  CG1 VAL B 172      20.550  19.747  32.192  1.00 24.96           C  
ATOM   1311  CG2 VAL B 172      20.799  22.019  33.340  1.00 25.77           C  
ATOM   1312  N   THR B 173      18.905  20.350  29.399  1.00 23.29           N  
ATOM   1313  CA  THR B 173      18.060  19.689  28.445  1.00 23.22           C  
ATOM   1314  C   THR B 173      18.665  18.351  28.020  1.00 21.21           C  
ATOM   1315  O   THR B 173      19.902  18.111  28.136  1.00 20.50           O  
ATOM   1316  CB  THR B 173      17.859  20.559  27.152  1.00 23.26           C  
ATOM   1317  CG2 THR B 173      17.433  22.012  27.448  1.00 27.55           C  
ATOM   1318  OG1 THR B 173      19.060  20.555  26.375  1.00 25.60           O  
ATOM   1319  N   HIS B 174      17.792  17.476  27.542  1.00 20.63           N  
ATOM   1320  CA  HIS B 174      18.238  16.259  26.893  1.00 20.91           C  
ATOM   1321  C   HIS B 174      17.834  16.316  25.434  1.00 19.54           C  
ATOM   1322  O   HIS B 174      16.832  16.967  25.045  1.00 21.71           O  
ATOM   1323  CB  HIS B 174      17.613  15.044  27.546  1.00 19.89           C  
ATOM   1324  CG  HIS B 174      16.131  14.962  27.335  1.00 20.10           C  
ATOM   1325  CD2 HIS B 174      15.109  15.564  27.978  1.00 22.37           C  
ATOM   1326  ND1 HIS B 174      15.568  14.207  26.319  1.00 20.62           N  
ATOM   1327  CE1 HIS B 174      14.251  14.330  26.378  1.00 21.16           C  
ATOM   1328  NE2 HIS B 174      13.943  15.128  27.389  1.00 20.76           N  
ATOM   1329  N   ALA B 175      18.583  15.596  24.609  1.00 20.91           N  
ATOM   1330  CA  ALA B 175      18.296  15.630  23.206  1.00 21.75           C  
ATOM   1331  C   ALA B 175      17.872  14.270  22.689  1.00 22.84           C  
ATOM   1332  O   ALA B 175      17.382  14.199  21.583  1.00 24.40           O  
ATOM   1333  CB  ALA B 175      19.487  16.140  22.433  1.00 22.05           C  
ATOM   1334  N   CYS B 176      18.072  13.197  23.448  1.00 23.16           N  
ATOM   1335  CA  CYS B 176      17.682  11.878  22.960  1.00 24.50           C  
ATOM   1336  C   CYS B 176      17.588  10.825  24.021  1.00 22.78           C  
ATOM   1337  O   CYS B 176      18.146  10.964  25.112  1.00 24.11           O  
ATOM   1338  CB  CYS B 176      18.568  11.407  21.822  1.00 25.57           C  
ATOM   1339  SG  CYS B 176      20.275  11.428  22.291  1.00 33.75           S  
ATOM   1340  N   THR B 177      16.786   9.805  23.713  1.00 23.03           N  
ATOM   1341  CA  THR B 177      16.678   8.571  24.453  1.00 21.53           C  
ATOM   1342  C   THR B 177      15.880   8.577  25.754  1.00 21.68           C  
ATOM   1343  O   THR B 177      14.936   7.769  25.938  1.00 21.28           O  
ATOM   1344  CB  THR B 177      18.070   7.826  24.667  1.00 21.61           C  
ATOM   1345  CG2 THR B 177      17.793   6.455  25.352  1.00 26.73           C  
ATOM   1346  OG1 THR B 177      18.675   7.592  23.381  1.00 26.32           O  
ATOM   1347  N   ILE B 178      16.267   9.458  26.649  1.00 20.13           N  
ATOM   1348  CA  ILE B 178      15.678   9.508  27.982  1.00 19.59           C  
ATOM   1349  C   ILE B 178      14.371  10.339  27.940  1.00 19.80           C  
ATOM   1350  O   ILE B 178      14.340  11.427  27.326  1.00 20.15           O  
ATOM   1351  CB  ILE B 178      16.694  10.064  28.997  1.00 20.16           C  
ATOM   1352  CG1 ILE B 178      16.150   9.888  30.399  1.00 19.83           C  
ATOM   1353  CG2 ILE B 178      17.074  11.547  28.696  1.00 18.82           C  
ATOM   1354  CD1 ILE B 178      17.220  10.147  31.556  1.00 21.63           C  
ATOM   1355  N   PRO B 179      13.288   9.797  28.491  1.00 20.37           N  
ATOM   1356  CA  PRO B 179      12.063  10.586  28.545  1.00 20.71           C  
ATOM   1357  C   PRO B 179      12.303  11.797  29.427  1.00 21.16           C  
ATOM   1358  O   PRO B 179      13.080  11.725  30.371  1.00 23.11           O  
ATOM   1359  CB  PRO B 179      11.034   9.620  29.170  1.00 21.59           C  
ATOM   1360  CG  PRO B 179      11.621   8.238  29.030  1.00 22.68           C  
ATOM   1361  CD  PRO B 179      13.119   8.428  29.027  1.00 20.20           C  
ATOM   1362  N   THR B 180      11.692  12.917  29.100  1.00 21.96           N  
ATOM   1363  CA  THR B 180      11.894  14.120  29.892  1.00 22.63           C  
ATOM   1364  C   THR B 180      11.582  13.958  31.377  1.00 24.06           C  
ATOM   1365  O   THR B 180      12.257  14.513  32.229  1.00 23.19           O  
ATOM   1366  CB  THR B 180      11.120  15.282  29.290  1.00 22.89           C  
ATOM   1367  CG2 THR B 180      11.639  16.614  29.872  1.00 24.86           C  
ATOM   1368  OG1 THR B 180      11.296  15.303  27.859  1.00 21.90           O  
ATOM   1369  N   THR B 181      10.505  13.245  31.682  1.00 25.00           N  
ATOM   1370  CA  THR B 181      10.107  13.036  33.039  1.00 25.87           C  
ATOM   1371  C   THR B 181      11.242  12.377  33.819  1.00 25.57           C  
ATOM   1372  O   THR B 181      11.503  12.766  35.003  1.00 26.65           O  
ATOM   1373  CB  THR B 181       8.862  12.114  33.081  1.00 25.90           C  
ATOM   1374  CG2 THR B 181       7.631  12.890  32.588  1.00 26.26           C  
ATOM   1375  OG1 THR B 181       9.098  11.033  32.154  1.00 30.10           O  
ATOM   1376  N   LYS B 182      11.866  11.346  33.222  1.00 25.00           N  
ATOM   1377  CA  LYS B 182      12.935  10.602  33.888  1.00 25.68           C  
ATOM   1378  C   LYS B 182      14.204  11.458  34.065  1.00 24.57           C  
ATOM   1379  O   LYS B 182      14.847  11.437  35.111  1.00 25.53           O  
ATOM   1380  CB  LYS B 182      13.309   9.354  33.091  0.50 24.70           C  
ATOM   1382  CG  LYS B 182      12.177   8.430  32.674  0.50 25.34           C  
ATOM   1384  CD  LYS B 182      12.759   7.037  32.363  0.50 25.84           C  
ATOM   1386  CE  LYS B 182      14.324   7.043  32.348  0.50 29.29           C  
ATOM   1388  NZ  LYS B 182      14.940   5.901  31.623  0.50 29.19           N1+
ATOM   1390  N   PHE B 183      14.527  12.241  33.044  1.00 23.78           N  
ATOM   1391  CA  PHE B 183      15.636  13.191  33.079  1.00 21.81           C  
ATOM   1392  C   PHE B 183      15.446  14.261  34.194  1.00 22.71           C  
ATOM   1393  O   PHE B 183      16.373  14.527  34.903  1.00 22.98           O  
ATOM   1394  CB  PHE B 183      15.721  13.862  31.712  1.00 21.31           C  
ATOM   1395  CG  PHE B 183      16.905  14.752  31.509  1.00 20.66           C  
ATOM   1396  CD1 PHE B 183      18.196  14.214  31.419  1.00 20.01           C  
ATOM   1397  CD2 PHE B 183      16.709  16.121  31.340  1.00 20.88           C  
ATOM   1398  CE1 PHE B 183      19.293  15.056  31.171  1.00 18.72           C  
ATOM   1399  CE2 PHE B 183      17.799  16.989  31.128  1.00 21.41           C  
ATOM   1400  CZ  PHE B 183      19.079  16.450  31.030  1.00 20.90           C  
ATOM   1401  N   ALA B 184      14.252  14.836  34.310  1.00 22.83           N  
ATOM   1402  CA  ALA B 184      13.883  15.825  35.329  1.00 25.98           C  
ATOM   1403  C   ALA B 184      14.042  15.233  36.705  1.00 27.49           C  
ATOM   1404  O   ALA B 184      14.536  15.891  37.635  1.00 28.14           O  
ATOM   1405  CB  ALA B 184      12.432  16.259  35.120  1.00 27.16           C  
ATOM   1406  N   LYS B 185      13.658  13.966  36.823  1.00 27.31           N  
ATOM   1407  CA  LYS B 185      13.672  13.306  38.112  1.00 30.44           C  
ATOM   1408  C   LYS B 185      15.102  13.133  38.645  1.00 30.47           C  
ATOM   1409  O   LYS B 185      15.305  13.230  39.871  1.00 32.30           O  
ATOM   1410  CB  LYS B 185      12.964  11.962  38.008  1.00 30.00           C  
ATOM   1411  CG  LYS B 185      12.422  11.511  39.360  1.00 36.58           C  
ATOM   1412  CD  LYS B 185      13.179  10.348  39.861  1.00 43.36           C  
ATOM   1413  CE  LYS B 185      12.602   9.906  41.207  1.00 46.26           C  
ATOM   1414  NZ  LYS B 185      13.196   8.592  41.478  1.00 49.62           N1+
ATOM   1415  N   ILE B 186      16.057  12.904  37.730  1.00 29.97           N  
ATOM   1416  CA  ILE B 186      17.474  12.763  38.067  1.00 31.23           C  
ATOM   1417  C   ILE B 186      17.900  14.023  38.802  1.00 32.92           C  
ATOM   1418  O   ILE B 186      18.534  13.951  39.869  1.00 33.90           O  
ATOM   1419  CB  ILE B 186      18.373  12.508  36.847  1.00 30.90           C  
ATOM   1420  CG1 ILE B 186      18.123  11.108  36.247  1.00 28.79           C  
ATOM   1421  CG2 ILE B 186      19.874  12.677  37.207  1.00 31.69           C  
ATOM   1422  CD1 ILE B 186      18.663  10.980  34.844  1.00 27.36           C  
ATOM   1423  N   PHE B 187      17.483  15.176  38.283  1.00 32.56           N  
ATOM   1424  CA  PHE B 187      17.856  16.474  38.912  1.00 33.70           C  
ATOM   1425  C   PHE B 187      17.074  16.818  40.162  1.00 36.67           C  
ATOM   1426  O   PHE B 187      17.629  17.442  41.085  1.00 36.96           O  
ATOM   1427  CB  PHE B 187      17.713  17.584  37.901  1.00 32.61           C  
ATOM   1428  CG  PHE B 187      18.700  17.484  36.816  1.00 30.44           C  
ATOM   1429  CD1 PHE B 187      19.987  17.992  37.006  1.00 28.48           C  
ATOM   1430  CD2 PHE B 187      18.396  16.819  35.612  1.00 28.74           C  
ATOM   1431  CE1 PHE B 187      20.943  17.874  36.017  1.00 27.83           C  
ATOM   1432  CE2 PHE B 187      19.344  16.709  34.622  1.00 30.26           C  
ATOM   1433  CZ  PHE B 187      20.628  17.226  34.825  1.00 28.97           C  
ATOM   1434  N   LYS B 188      15.794  16.439  40.183  1.00 37.59           N  
ATOM   1435  CA  LYS B 188      14.966  16.642  41.358  1.00 40.88           C  
ATOM   1436  C   LYS B 188      15.619  15.915  42.518  1.00 42.11           C  
ATOM   1437  O   LYS B 188      15.778  16.499  43.589  1.00 42.83           O  
ATOM   1438  CB  LYS B 188      13.535  16.151  41.156  1.00 40.86           C  
ATOM   1439  CG  LYS B 188      12.600  16.446  42.365  1.00 42.88           C  
ATOM   1440  CD  LYS B 188      11.170  15.949  42.124  1.00 43.42           C  
ATOM   1441  CE  LYS B 188      10.286  16.158  43.360  1.00 47.65           C  
ATOM   1442  NZ  LYS B 188       9.010  15.363  43.257  1.00 50.57           N1+
ATOM   1443  N   ASP B 189      16.008  14.661  42.289  1.00 41.42           N  
ATOM   1444  CA  ASP B 189      16.635  13.821  43.326  1.00 43.56           C  
ATOM   1445  C   ASP B 189      17.973  14.340  43.835  1.00 43.59           C  
ATOM   1446  O   ASP B 189      18.329  14.115  44.985  1.00 45.48           O  
ATOM   1447  CB  ASP B 189      16.852  12.401  42.811  1.00 42.75           C  
ATOM   1448  CG  ASP B 189      15.556  11.592  42.734  1.00 45.48           C  
ATOM   1449  OD1 ASP B 189      14.496  12.037  43.270  1.00 47.33           O  
ATOM   1450  OD2 ASP B 189      15.615  10.502  42.120  1.00 46.01           O1-
ATOM   1451  N   LEU B 190      18.724  15.014  42.974  1.00 42.72           N  
ATOM   1452  CA  LEU B 190      19.993  15.622  43.387  1.00 43.33           C  
ATOM   1453  C   LEU B 190      19.710  16.939  44.090  1.00 44.87           C  
ATOM   1454  O   LEU B 190      20.620  17.702  44.363  1.00 46.03           O  
ATOM   1455  CB  LEU B 190      20.908  15.835  42.177  1.00 42.37           C  
ATOM   1456  CG  LEU B 190      21.506  14.598  41.498  1.00 41.29           C  
ATOM   1457  CD1 LEU B 190      22.118  14.940  40.186  1.00 39.31           C  
ATOM   1458  CD2 LEU B 190      22.528  13.931  42.395  1.00 44.14           C  
ATOM   1459  N   GLY B 191      18.442  17.215  44.389  1.00 45.50           N  
ATOM   1460  CA  GLY B 191      18.073  18.531  44.926  1.00 46.54           C  
ATOM   1461  C   GLY B 191      18.540  19.664  44.023  1.00 45.71           C  
ATOM   1462  O   GLY B 191      19.172  20.619  44.477  1.00 46.90           O  
ATOM   1463  N   ARG B 192      18.276  19.539  42.725  1.00 43.16           N  
ATOM   1464  CA  ARG B 192      18.455  20.666  41.826  1.00 42.45           C  
ATOM   1465  C   ARG B 192      17.101  21.048  41.218  1.00 42.30           C  
ATOM   1466  O   ARG B 192      16.958  21.175  40.000  1.00 40.61           O  
ATOM   1467  CB  ARG B 192      19.493  20.373  40.731  1.00 40.89           C  
ATOM   1468  CG  ARG B 192      20.938  20.221  41.197  1.00 40.24           C  
ATOM   1469  CD  ARG B 192      21.430  21.467  41.979  1.00 39.37           C  
ATOM   1470  NE  ARG B 192      21.263  22.698  41.218  1.00 39.73           N  
ATOM   1471  CZ  ARG B 192      22.177  23.225  40.403  1.00 36.17           C  
ATOM   1472  NH1 ARG B 192      23.352  22.637  40.241  1.00 38.34           N1+
ATOM   1473  NH2 ARG B 192      21.923  24.354  39.752  1.00 36.97           N  
ATOM   1474  N   GLU B 193      16.108  21.238  42.080  1.00 43.43           N  
ATOM   1475  CA  GLU B 193      14.791  21.707  41.656  1.00 43.02           C  
ATOM   1476  C   GLU B 193      14.827  23.153  41.165  1.00 41.71           C  
ATOM   1477  O   GLU B 193      13.848  23.655  40.603  1.00 41.99           O  
ATOM   1478  CB  GLU B 193      13.769  21.508  42.778  1.00 45.17           C  
ATOM   1479  CG  GLU B 193      13.421  20.020  42.960  1.00 48.08           C  
ATOM   1480  CD  GLU B 193      12.647  19.721  44.238  1.00 52.30           C  
ATOM   1481  OE1 GLU B 193      11.551  19.123  44.142  1.00 56.08           O  
ATOM   1482  OE2 GLU B 193      13.130  20.068  45.331  1.00 58.11           O1-
ATOM   1483  N   ASP B 194      15.960  23.825  41.359  1.00 38.97           N  
ATOM   1484  CA  ASP B 194      16.144  25.134  40.779  1.00 38.00           C  
ATOM   1485  C   ASP B 194      16.311  25.062  39.274  1.00 35.99           C  
ATOM   1486  O   ASP B 194      16.019  26.046  38.592  1.00 36.03           O  
ATOM   1487  CB  ASP B 194      17.383  25.829  41.379  1.00 38.81           C  
ATOM   1488  CG  ASP B 194      18.683  25.113  40.987  1.00 38.51           C  
ATOM   1489  OD1 ASP B 194      18.930  24.013  41.522  1.00 39.38           O  
ATOM   1490  OD2 ASP B 194      19.418  25.626  40.109  1.00 38.16           O1-
ATOM   1491  N   LEU B 195      16.820  23.932  38.747  1.00 32.96           N  
ATOM   1492  CA  LEU B 195      17.151  23.894  37.327  1.00 32.11           C  
ATOM   1493  C   LEU B 195      15.899  23.877  36.461  1.00 30.87           C  
ATOM   1494  O   LEU B 195      14.899  23.267  36.806  1.00 31.95           O  
ATOM   1495  CB  LEU B 195      18.057  22.702  36.981  1.00 31.03           C  
ATOM   1496  CG  LEU B 195      19.475  22.789  37.543  1.00 31.29           C  
ATOM   1497  CD1 LEU B 195      20.211  21.488  37.261  1.00 32.32           C  
ATOM   1498  CD2 LEU B 195      20.237  23.984  36.971  1.00 34.48           C  
ATOM   1499  N   ASN B 196      15.983  24.511  35.302  1.00 29.83           N  
ATOM   1500  CA  ASN B 196      14.875  24.487  34.389  1.00 28.86           C  
ATOM   1501  C   ASN B 196      15.104  23.339  33.437  1.00 26.79           C  
ATOM   1502  O   ASN B 196      15.891  23.464  32.515  1.00 25.76           O  
ATOM   1503  CB  ASN B 196      14.797  25.804  33.639  1.00 29.91           C  
ATOM   1504  CG  ASN B 196      14.312  26.914  34.512  1.00 30.61           C  
ATOM   1505  ND2 ASN B 196      15.205  27.802  34.874  1.00 31.35           N  
ATOM   1506  OD1 ASN B 196      13.127  26.976  34.854  1.00 33.48           O  
ATOM   1507  N   ILE B 197      14.406  22.225  33.658  1.00 26.24           N  
ATOM   1508  CA  ILE B 197      14.661  21.020  32.889  1.00 24.46           C  
ATOM   1509  C   ILE B 197      13.704  20.962  31.728  1.00 24.50           C  
ATOM   1510  O   ILE B 197      12.493  21.126  31.913  1.00 25.27           O  
ATOM   1511  CB  ILE B 197      14.438  19.749  33.736  1.00 24.38           C  
ATOM   1512  CG1 ILE B 197      15.346  19.733  34.980  1.00 26.90           C  
ATOM   1513  CG2 ILE B 197      14.666  18.510  32.873  1.00 23.68           C  
ATOM   1514  CD1 ILE B 197      16.832  19.932  34.692  1.00 26.61           C  
ATOM   1515  N   THR B 198      14.220  20.711  30.530  1.00 23.58           N  
ATOM   1516  CA  THR B 198      13.342  20.622  29.389  1.00 23.39           C  
ATOM   1517  C   THR B 198      14.079  19.762  28.359  1.00 21.69           C  
ATOM   1518  O   THR B 198      14.962  18.978  28.731  1.00 21.41           O  
ATOM   1519  CB  THR B 198      12.866  22.061  28.915  1.00 24.70           C  
ATOM   1520  CG2 THR B 198      14.076  23.008  28.734  1.00 26.62           C  
ATOM   1521  OG1 THR B 198      12.131  21.956  27.684  1.00 23.27           O  
ATOM   1522  N   SER B 199      13.707  19.862  27.087  1.00 22.22           N  
ATOM   1523  CA  SER B 199      14.343  19.048  26.060  1.00 20.87           C  
ATOM   1524  C   SER B 199      14.796  19.952  24.921  1.00 20.96           C  
ATOM   1525  O   SER B 199      14.300  21.093  24.758  1.00 22.70           O  
ATOM   1526  CB  SER B 199      13.370  18.011  25.490  1.00 21.19           C  
ATOM   1527  OG  SER B 199      12.209  18.649  24.946  1.00 22.01           O  
ATOM   1528  N   TYR B 200      15.721  19.439  24.122  1.00 20.29           N  
ATOM   1529  CA  TYR B 200      16.103  20.125  22.909  1.00 21.33           C  
ATOM   1530  C   TYR B 200      16.254  18.990  21.918  1.00 21.14           C  
ATOM   1531  O   TYR B 200      17.354  18.677  21.461  1.00 21.65           O  
ATOM   1532  CB  TYR B 200      17.390  20.915  23.156  1.00 21.40           C  
ATOM   1533  CG  TYR B 200      17.771  21.927  22.083  1.00 23.82           C  
ATOM   1534  CD1 TYR B 200      17.167  23.179  22.021  1.00 23.57           C  
ATOM   1535  CD2 TYR B 200      18.763  21.628  21.164  1.00 23.03           C  
ATOM   1536  CE1 TYR B 200      17.564  24.121  21.035  1.00 23.60           C  
ATOM   1537  CE2 TYR B 200      19.150  22.562  20.163  1.00 22.60           C  
ATOM   1538  CZ  TYR B 200      18.552  23.779  20.127  1.00 23.57           C  
ATOM   1539  OH  TYR B 200      18.949  24.686  19.156  1.00 24.79           O  
ATOM   1540  N   HIS B 201      15.111  18.373  21.620  1.00 20.50           N  
ATOM   1541  CA  HIS B 201      15.068  17.077  20.960  1.00 20.33           C  
ATOM   1542  C   HIS B 201      14.851  17.285  19.476  1.00 21.18           C  
ATOM   1543  O   HIS B 201      13.870  17.957  19.079  1.00 23.56           O  
ATOM   1544  CB  HIS B 201      13.914  16.226  21.527  1.00 19.49           C  
ATOM   1545  CG  HIS B 201      14.075  14.777  21.237  1.00 20.03           C  
ATOM   1546  CD2 HIS B 201      14.173  13.714  22.054  1.00 18.93           C  
ATOM   1547  ND1 HIS B 201      14.170  14.293  19.953  1.00 21.11           N  
ATOM   1548  CE1 HIS B 201      14.349  12.985  19.999  1.00 20.78           C  
ATOM   1549  NE2 HIS B 201      14.349  12.611  21.264  1.00 24.82           N  
ATOM   1550  N   PRO B 202      15.728  16.720  18.648  1.00 19.61           N  
ATOM   1551  CA  PRO B 202      15.573  17.005  17.205  1.00 22.70           C  
ATOM   1552  C   PRO B 202      14.367  16.305  16.581  1.00 24.15           C  
ATOM   1553  O   PRO B 202      13.823  16.786  15.579  1.00 23.23           O  
ATOM   1554  CB  PRO B 202      16.886  16.465  16.631  1.00 22.63           C  
ATOM   1555  CG  PRO B 202      17.253  15.355  17.525  1.00 20.58           C  
ATOM   1556  CD  PRO B 202      16.887  15.864  18.896  1.00 18.58           C  
ATOM   1557  N   GLY B 203      13.949  15.173  17.135  1.00 23.35           N  
ATOM   1558  CA  GLY B 203      12.908  14.370  16.442  1.00 24.03           C  
ATOM   1559  C   GLY B 203      13.343  13.924  15.030  1.00 26.44           C  
ATOM   1560  O   GLY B 203      12.508  13.602  14.167  1.00 26.71           O  
ATOM   1561  N   CYS B 204      14.670  13.880  14.816  1.00 26.50           N  
ATOM   1562  CA  CYS B 204      15.272  13.515  13.535  1.00 27.16           C  
ATOM   1563  C   CYS B 204      16.785  13.472  13.751  1.00 26.97           C  
ATOM   1564  O   CYS B 204      17.250  13.667  14.873  1.00 26.63           O  
ATOM   1565  CB  CYS B 204      14.977  14.610  12.512  1.00 27.71           C  
ATOM   1566  SG  CYS B 204      15.817  16.209  12.901  1.00 27.59           S  
ATOM   1567  N   VAL B 205      17.570  13.213  12.704  1.00 27.55           N  
ATOM   1568  CA  VAL B 205      19.005  13.484  12.909  1.00 26.58           C  
ATOM   1569  C   VAL B 205      19.180  14.962  12.551  1.00 26.57           C  
ATOM   1570  O   VAL B 205      18.736  15.388  11.500  1.00 27.57           O  
ATOM   1571  CB  VAL B 205      19.958  12.532  12.162  1.00 27.55           C  
ATOM   1572  CG1 VAL B 205      19.726  11.085  12.614  1.00 28.69           C  
ATOM   1573  CG2 VAL B 205      19.794  12.704  10.656  1.00 26.35           C  
ATOM   1574  N   PRO B 206      19.740  15.771  13.470  1.00 25.62           N  
ATOM   1575  CA  PRO B 206      19.734  17.228  13.334  1.00 26.54           C  
ATOM   1576  C   PRO B 206      20.429  17.725  12.051  1.00 27.92           C  
ATOM   1577  O   PRO B 206      20.037  18.777  11.486  1.00 29.77           O  
ATOM   1578  CB  PRO B 206      20.481  17.731  14.588  1.00 26.79           C  
ATOM   1579  CG  PRO B 206      20.850  16.562  15.377  1.00 24.36           C  
ATOM   1580  CD  PRO B 206      20.368  15.303  14.715  1.00 26.21           C  
ATOM   1581  N   GLU B 207      21.423  16.969  11.575  1.00 28.44           N  
ATOM   1582  CA  GLU B 207      22.095  17.378  10.315  1.00 29.52           C  
ATOM   1583  C   GLU B 207      21.130  17.273   9.145  1.00 30.77           C  
ATOM   1584  O   GLU B 207      21.397  17.820   8.076  1.00 32.05           O  
ATOM   1585  CB  GLU B 207      23.387  16.579  10.039  1.00 30.23           C  
ATOM   1586  CG  GLU B 207      23.157  15.092   9.675  1.00 29.24           C  
ATOM   1587  CD  GLU B 207      23.033  14.158  10.888  1.00 28.76           C  
ATOM   1588  OE1 GLU B 207      22.828  14.623  12.026  1.00 26.15           O  
ATOM   1589  OE2 GLU B 207      23.141  12.928  10.685  1.00 25.68           O1-
ATOM   1590  N   MET B 208      19.986  16.612   9.330  1.00 30.47           N  
ATOM   1591  CA  MET B 208      19.100  16.435   8.187  1.00 32.08           C  
ATOM   1592  C   MET B 208      17.951  17.441   8.154  1.00 33.21           C  
ATOM   1593  O   MET B 208      17.660  18.010   7.115  1.00 34.63           O  
ATOM   1594  CB  MET B 208      18.556  15.012   8.134  1.00 31.46           C  
ATOM   1595  CG  MET B 208      17.524  14.770   7.058  1.00 31.49           C  
ATOM   1596  SD  MET B 208      17.205  13.005   7.022  1.00 33.16           S  
ATOM   1597  CE  MET B 208      16.165  12.921   5.545  1.00 34.85           C  
ATOM   1598  N   LYS B 209      17.307  17.660   9.297  1.00 31.57           N  
ATOM   1599  CA  LYS B 209      16.123  18.505   9.356  1.00 32.49           C  
ATOM   1600  C   LYS B 209      16.314  19.543  10.432  1.00 31.38           C  
ATOM   1601  O   LYS B 209      16.888  19.251  11.509  1.00 30.10           O  
ATOM   1602  CB  LYS B 209      14.858  17.680   9.682  1.00 31.19           C  
ATOM   1603  CG  LYS B 209      14.318  16.776   8.559  1.00 34.59           C  
ATOM   1604  CD  LYS B 209      13.200  15.850   9.121  1.00 35.54           C  
ATOM   1605  CE  LYS B 209      11.843  16.491   8.951  1.00 38.04           C  
ATOM   1606  NZ  LYS B 209      10.798  15.783   9.765  1.00 32.71           N1+
ATOM   1607  N   GLY B 210      15.800  20.736  10.158  1.00 32.21           N  
ATOM   1608  CA  GLY B 210      15.799  21.832  11.113  1.00 31.28           C  
ATOM   1609  C   GLY B 210      14.519  21.876  11.928  1.00 31.38           C  
ATOM   1610  O   GLY B 210      13.486  22.365  11.495  1.00 33.35           O  
ATOM   1611  N   GLN B 211      14.579  21.312  13.127  1.00 28.96           N  
ATOM   1612  CA  GLN B 211      13.416  21.290  13.997  1.00 27.83           C  
ATOM   1613  C   GLN B 211      13.905  20.916  15.362  1.00 26.04           C  
ATOM   1614  O   GLN B 211      14.910  20.247  15.510  1.00 26.24           O  
ATOM   1615  CB  GLN B 211      12.391  20.259  13.520  1.00 26.38           C  
ATOM   1616  CG  GLN B 211      13.000  18.883  13.292  1.00 26.56           C  
ATOM   1617  CD  GLN B 211      12.008  17.917  12.719  1.00 27.77           C  
ATOM   1618  NE2 GLN B 211      11.897  16.774  13.356  1.00 23.32           N  
ATOM   1619  OE1 GLN B 211      11.375  18.177  11.678  1.00 30.09           O  
ATOM   1620  N   VAL B 212      13.163  21.337  16.368  1.00 25.97           N  
ATOM   1621  CA  VAL B 212      13.492  20.974  17.750  1.00 24.18           C  
ATOM   1622  C   VAL B 212      12.217  20.981  18.558  1.00 24.72           C  
ATOM   1623  O   VAL B 212      11.310  21.790  18.324  1.00 26.26           O  
ATOM   1624  CB  VAL B 212      14.595  21.917  18.369  1.00 25.75           C  
ATOM   1625  CG1 VAL B 212      14.052  23.296  18.636  1.00 24.60           C  
ATOM   1626  CG2 VAL B 212      15.163  21.284  19.651  1.00 25.54           C  
ATOM   1627  N   TYR B 213      12.177  20.079  19.550  1.00 23.96           N  
ATOM   1628  CA  TYR B 213      10.992  19.847  20.351  1.00 23.06           C  
ATOM   1629  C   TYR B 213      11.392  20.089  21.772  1.00 22.85           C  
ATOM   1630  O   TYR B 213      12.376  19.537  22.258  1.00 22.62           O  
ATOM   1631  CB  TYR B 213      10.473  18.418  20.159  1.00 23.38           C  
ATOM   1632  CG  TYR B 213       9.911  18.232  18.765  1.00 22.36           C  
ATOM   1633  CD1 TYR B 213      10.746  17.936  17.690  1.00 23.70           C  
ATOM   1634  CD2 TYR B 213       8.524  18.318  18.536  1.00 26.75           C  
ATOM   1635  CE1 TYR B 213      10.211  17.790  16.397  1.00 26.44           C  
ATOM   1636  CE2 TYR B 213       7.981  18.170  17.249  1.00 28.26           C  
ATOM   1637  CZ  TYR B 213       8.843  17.919  16.191  1.00 26.66           C  
ATOM   1638  OH  TYR B 213       8.337  17.709  14.944  1.00 26.61           O  
ATOM   1639  N   ILE B 214      10.621  20.954  22.415  1.00 23.97           N  
ATOM   1640  CA  ILE B 214      10.952  21.513  23.727  1.00 24.87           C  
ATOM   1641  C   ILE B 214       9.838  21.185  24.725  1.00 25.04           C  
ATOM   1642  O   ILE B 214       8.682  21.644  24.588  1.00 26.61           O  
ATOM   1643  CB  ILE B 214      11.136  23.041  23.607  1.00 26.87           C  
ATOM   1644  CG1 ILE B 214      12.376  23.349  22.733  1.00 27.13           C  
ATOM   1645  CG2 ILE B 214      11.268  23.702  24.981  1.00 27.51           C  
ATOM   1646  CD1 ILE B 214      12.470  24.783  22.329  1.00 31.29           C  
ATOM   1647  N   ALA B 215      10.224  20.430  25.746  1.00 23.81           N  
ATOM   1648  CA  ALA B 215       9.335  19.921  26.764  1.00 24.18           C  
ATOM   1649  C   ALA B 215       8.785  21.005  27.683  1.00 24.09           C  
ATOM   1650  O   ALA B 215       9.511  21.846  28.202  1.00 25.05           O  
ATOM   1651  CB  ALA B 215      10.052  18.891  27.580  1.00 23.32           C  
ATOM   1652  N   GLU B 216       7.482  20.957  27.908  1.00 25.06           N  
ATOM   1653  CA  GLU B 216       6.873  21.797  28.937  1.00 27.31           C  
ATOM   1654  C   GLU B 216       6.503  20.978  30.166  1.00 28.08           C  
ATOM   1655  O   GLU B 216       6.032  19.841  30.061  1.00 28.92           O  
ATOM   1656  CB  GLU B 216       5.652  22.517  28.380  1.00 28.55           C  
ATOM   1657  CG  GLU B 216       6.055  23.531  27.344  1.00 31.90           C  
ATOM   1658  CD  GLU B 216       4.947  24.502  27.001  1.00 36.40           C  
ATOM   1659  OE1 GLU B 216       4.021  24.079  26.296  1.00 35.98           O  
ATOM   1660  OE2 GLU B 216       5.020  25.678  27.410  1.00 41.08           O1-
ATOM   1661  N   GLY B 217       6.702  21.564  31.338  1.00 29.30           N  
ATOM   1662  CA  GLY B 217       6.263  20.904  32.544  1.00 30.07           C  
ATOM   1663  C   GLY B 217       7.251  20.955  33.686  1.00 31.25           C  
ATOM   1664  O   GLY B 217       6.853  20.863  34.848  1.00 32.17           O  
ATOM   1665  N   TYR B 218       8.531  21.085  33.356  1.00 30.46           N  
ATOM   1666  CA  TYR B 218       9.611  21.030  34.344  1.00 31.53           C  
ATOM   1667  C   TYR B 218      10.546  22.248  34.297  1.00 31.92           C  
ATOM   1668  O   TYR B 218      11.660  22.213  34.835  1.00 32.96           O  
ATOM   1669  CB  TYR B 218      10.429  19.779  34.129  1.00 31.28           C  
ATOM   1670  CG  TYR B 218       9.649  18.537  34.388  1.00 30.89           C  
ATOM   1671  CD1 TYR B 218       9.414  18.114  35.696  1.00 34.80           C  
ATOM   1672  CD2 TYR B 218       9.111  17.800  33.344  1.00 32.44           C  
ATOM   1673  CE1 TYR B 218       8.691  16.961  35.949  1.00 33.08           C  
ATOM   1674  CE2 TYR B 218       8.357  16.655  33.598  1.00 34.11           C  
ATOM   1675  CZ  TYR B 218       8.165  16.253  34.900  1.00 33.31           C  
ATOM   1676  OH  TYR B 218       7.451  15.121  35.167  1.00 34.29           O  
ATOM   1677  N   ALA B 219      10.102  23.291  33.610  1.00 32.34           N  
ATOM   1678  CA  ALA B 219      10.871  24.517  33.458  1.00 32.44           C  
ATOM   1679  C   ALA B 219       9.888  25.644  33.524  1.00 34.07           C  
ATOM   1680  O   ALA B 219       8.693  25.484  33.228  1.00 34.00           O  
ATOM   1681  CB  ALA B 219      11.608  24.542  32.113  1.00 31.54           C  
ATOM   1682  N   SER B 220      10.389  26.795  33.958  1.00 35.15           N  
ATOM   1683  CA  SER B 220       9.581  27.974  34.036  1.00 36.86           C  
ATOM   1684  C   SER B 220       9.120  28.374  32.636  1.00 37.47           C  
ATOM   1685  O   SER B 220       9.762  28.044  31.644  1.00 36.59           O  
ATOM   1686  CB  SER B 220      10.405  29.103  34.669  1.00 37.74           C  
ATOM   1687  OG  SER B 220      11.425  29.535  33.787  1.00 34.51           O  
ATOM   1688  N   GLU B 221       8.014  29.106  32.566  1.00 40.20           N  
ATOM   1689  CA  GLU B 221       7.571  29.686  31.312  1.00 41.86           C  
ATOM   1690  C   GLU B 221       8.639  30.519  30.641  1.00 41.33           C  
ATOM   1691  O   GLU B 221       8.779  30.450  29.426  1.00 41.57           O  
ATOM   1692  CB  GLU B 221       6.313  30.533  31.494  1.00 43.90           C  
ATOM   1693  CG  GLU B 221       5.410  30.397  30.279  1.00 49.77           C  
ATOM   1694  CD  GLU B 221       4.170  31.299  30.318  1.00 56.46           C  
ATOM   1695  OE1 GLU B 221       3.210  30.998  29.571  1.00 61.03           O  
ATOM   1696  OE2 GLU B 221       4.148  32.296  31.076  1.00 61.33           O1-
ATOM   1697  N   GLU B 222       9.394  31.287  31.424  1.00 42.40           N  
ATOM   1698  CA  GLU B 222      10.458  32.134  30.872  1.00 42.96           C  
ATOM   1699  C   GLU B 222      11.601  31.310  30.276  1.00 40.45           C  
ATOM   1700  O   GLU B 222      12.088  31.602  29.176  1.00 39.86           O  
ATOM   1701  CB  GLU B 222      10.998  33.100  31.927  1.00 45.84           C  
ATOM   1702  CG  GLU B 222       9.928  33.948  32.620  1.00 52.21           C  
ATOM   1703  CD  GLU B 222       8.864  34.525  31.671  1.00 60.39           C  
ATOM   1704  OE1 GLU B 222       9.242  35.166  30.658  1.00 63.86           O  
ATOM   1705  OE2 GLU B 222       7.648  34.350  31.955  1.00 62.93           O1-
ATOM   1706  N   ALA B 223      12.022  30.284  31.008  1.00 38.71           N  
ATOM   1707  CA  ALA B 223      13.084  29.384  30.537  1.00 36.25           C  
ATOM   1708  C   ALA B 223      12.663  28.674  29.260  1.00 35.09           C  
ATOM   1709  O   ALA B 223      13.425  28.658  28.315  1.00 33.57           O  
ATOM   1710  CB  ALA B 223      13.479  28.406  31.596  1.00 35.06           C  
ATOM   1711  N   VAL B 224      11.443  28.124  29.238  1.00 35.15           N  
ATOM   1712  CA  VAL B 224      10.885  27.519  28.022  1.00 34.60           C  
ATOM   1713  C   VAL B 224      10.899  28.504  26.857  1.00 35.94           C  
ATOM   1714  O   VAL B 224      11.362  28.176  25.771  1.00 34.77           O  
ATOM   1715  CB  VAL B 224       9.491  26.936  28.253  1.00 35.39           C  
ATOM   1716  CG1 VAL B 224       8.897  26.421  26.946  1.00 34.47           C  
ATOM   1717  CG2 VAL B 224       9.591  25.769  29.226  1.00 33.02           C  
ATOM   1718  N   ASN B 225      10.393  29.712  27.088  1.00 36.90           N  
ATOM   1719  CA  ASN B 225      10.374  30.744  26.060  1.00 39.04           C  
ATOM   1720  C   ASN B 225      11.775  31.111  25.567  1.00 37.93           C  
ATOM   1721  O   ASN B 225      12.008  31.190  24.363  1.00 37.79           O  
ATOM   1722  CB  ASN B 225       9.623  31.991  26.563  1.00 41.69           C  
ATOM   1723  CG  ASN B 225       8.098  31.831  26.527  1.00 45.46           C  
ATOM   1724  ND2 ASN B 225       7.602  30.601  26.427  1.00 47.50           N  
ATOM   1725  OD1 ASN B 225       7.381  32.825  26.588  1.00 55.36           O  
ATOM   1726  N   LYS B 226      12.702  31.300  26.502  1.00 37.51           N  
ATOM   1727  CA  LYS B 226      14.093  31.544  26.167  1.00 37.31           C  
ATOM   1728  C   LYS B 226      14.602  30.465  25.184  1.00 35.59           C  
ATOM   1729  O   LYS B 226      15.117  30.779  24.101  1.00 35.22           O  
ATOM   1730  CB  LYS B 226      14.955  31.567  27.441  1.00 37.68           C  
ATOM   1731  CG  LYS B 226      16.448  31.878  27.183  1.00 38.12           C  
ATOM   1732  CD  LYS B 226      17.288  31.971  28.456  1.00 38.17           C  
ATOM   1733  CE  LYS B 226      18.794  31.971  28.076  1.00 40.01           C  
ATOM   1734  NZ  LYS B 226      19.681  32.541  29.140  1.00 42.15           N1+
ATOM   1735  N   LEU B 227      14.446  29.201  25.563  1.00 33.00           N  
ATOM   1736  CA  LEU B 227      14.965  28.099  24.743  1.00 32.21           C  
ATOM   1737  C   LEU B 227      14.256  28.027  23.410  1.00 32.35           C  
ATOM   1738  O   LEU B 227      14.891  27.823  22.383  1.00 33.18           O  
ATOM   1739  CB  LEU B 227      14.767  26.766  25.445  1.00 29.84           C  
ATOM   1740  CG  LEU B 227      15.872  25.713  25.367  1.00 32.34           C  
ATOM   1741  CD1 LEU B 227      15.313  24.269  25.430  1.00 29.35           C  
ATOM   1742  CD2 LEU B 227      16.970  25.874  24.308  1.00 31.87           C  
ATOM   1743  N   TYR B 228      12.937  28.204  23.434  1.00 34.80           N  
ATOM   1744  CA  TYR B 228      12.096  28.214  22.245  1.00 35.85           C  
ATOM   1745  C   TYR B 228      12.539  29.302  21.261  1.00 37.94           C  
ATOM   1746  O   TYR B 228      12.722  29.041  20.064  1.00 37.40           O  
ATOM   1747  CB  TYR B 228      10.632  28.404  22.672  1.00 37.74           C  
ATOM   1748  CG  TYR B 228       9.637  28.441  21.544  1.00 40.54           C  
ATOM   1749  CD1 TYR B 228       9.175  27.266  20.944  1.00 38.03           C  
ATOM   1750  CD2 TYR B 228       9.136  29.655  21.097  1.00 43.29           C  
ATOM   1751  CE1 TYR B 228       8.237  27.310  19.898  1.00 41.77           C  
ATOM   1752  CE2 TYR B 228       8.214  29.716  20.070  1.00 46.14           C  
ATOM   1753  CZ  TYR B 228       7.773  28.553  19.466  1.00 44.04           C  
ATOM   1754  OH  TYR B 228       6.856  28.695  18.442  1.00 47.96           O  
ATOM   1755  N   GLU B 229      12.748  30.514  21.768  1.00 39.16           N  
ATOM   1756  CA  GLU B 229      13.316  31.581  20.929  1.00 41.47           C  
ATOM   1757  C   GLU B 229      14.690  31.229  20.337  1.00 40.02           C  
ATOM   1758  O   GLU B 229      14.896  31.416  19.142  1.00 41.75           O  
ATOM   1759  CB  GLU B 229      13.278  32.934  21.644  1.00 43.13           C  
ATOM   1760  CG  GLU B 229      12.356  33.992  20.961  1.00 51.09           C  
ATOM   1761  CD  GLU B 229      10.889  33.565  20.742  1.00 55.50           C  
ATOM   1762  OE1 GLU B 229      10.082  33.566  21.706  1.00 59.07           O  
ATOM   1763  OE2 GLU B 229      10.516  33.286  19.581  1.00 57.14           O1-
ATOM   1764  N   ILE B 230      15.596  30.676  21.144  1.00 37.36           N  
ATOM   1765  CA  ILE B 230      16.895  30.203  20.664  1.00 35.80           C  
ATOM   1766  C   ILE B 230      16.739  29.091  19.633  1.00 33.99           C  
ATOM   1767  O   ILE B 230      17.350  29.141  18.566  1.00 32.81           O  
ATOM   1768  CB  ILE B 230      17.778  29.750  21.838  1.00 35.22           C  
ATOM   1769  CG1 ILE B 230      18.141  30.974  22.689  1.00 37.09           C  
ATOM   1770  CG2 ILE B 230      19.050  28.985  21.345  1.00 33.78           C  
ATOM   1771  CD1 ILE B 230      18.640  30.657  24.102  1.00 37.37           C  
ATOM   1772  N   GLY B 231      15.906  28.098  19.948  1.00 31.77           N  
ATOM   1773  CA  GLY B 231      15.621  26.978  19.054  1.00 31.69           C  
ATOM   1774  C   GLY B 231      15.067  27.370  17.704  1.00 34.30           C  
ATOM   1775  O   GLY B 231      15.488  26.822  16.682  1.00 34.99           O  
ATOM   1776  N   LYS B 232      14.131  28.321  17.667  1.00 34.92           N  
ATOM   1777  CA  LYS B 232      13.616  28.782  16.378  1.00 37.63           C  
ATOM   1778  C   LYS B 232      14.751  29.323  15.503  1.00 37.90           C  
ATOM   1779  O   LYS B 232      14.769  29.116  14.293  1.00 39.37           O  
ATOM   1780  CB  LYS B 232      12.485  29.826  16.529  1.00 38.83           C  
ATOM   1781  CG  LYS B 232      11.125  29.231  16.952  1.00 41.59           C  
ATOM   1782  CD  LYS B 232       9.946  30.188  16.757  1.00 42.45           C  
ATOM   1783  CE  LYS B 232       9.967  31.374  17.715  1.00 45.19           C  
ATOM   1784  NZ  LYS B 232       8.945  32.442  17.341  1.00 48.81           N1+
ATOM   1785  N   ILE B 233      15.717  29.993  16.118  1.00 37.92           N  
ATOM   1786  CA  ILE B 233      16.820  30.591  15.358  1.00 38.09           C  
ATOM   1787  C   ILE B 233      17.841  29.546  14.964  1.00 37.39           C  
ATOM   1788  O   ILE B 233      18.249  29.487  13.797  1.00 37.68           O  
ATOM   1789  CB  ILE B 233      17.501  31.702  16.145  1.00 39.57           C  
ATOM   1790  CG1 ILE B 233      16.504  32.834  16.384  1.00 41.10           C  
ATOM   1791  CG2 ILE B 233      18.711  32.237  15.374  1.00 38.45           C  
ATOM   1792  CD1 ILE B 233      16.909  33.823  17.478  1.00 44.96           C  
ATOM   1793  N   ALA B 234      18.217  28.703  15.925  1.00 35.08           N  
ATOM   1794  CA  ALA B 234      19.289  27.716  15.709  1.00 34.59           C  
ATOM   1795  C   ALA B 234      18.856  26.588  14.786  1.00 34.39           C  
ATOM   1796  O   ALA B 234      19.606  26.174  13.897  1.00 35.22           O  
ATOM   1797  CB  ALA B 234      19.806  27.166  17.029  1.00 34.09           C  
ATOM   1798  N   ARG B 235      17.623  26.129  14.980  1.00 33.84           N  
ATOM   1799  CA  ARG B 235      17.109  24.955  14.289  1.00 33.83           C  
ATOM   1800  C   ARG B 235      16.156  25.339  13.163  1.00 35.10           C  
ATOM   1801  O   ARG B 235      15.842  24.520  12.304  1.00 35.58           O  
ATOM   1802  CB  ARG B 235      16.430  24.021  15.284  1.00 31.86           C  
ATOM   1803  CG  ARG B 235      17.391  23.488  16.370  1.00 29.06           C  
ATOM   1804  CD  ARG B 235      17.863  22.030  16.158  1.00 26.27           C  
ATOM   1805  NE  ARG B 235      18.616  21.863  14.913  1.00 27.85           N  
ATOM   1806  CZ  ARG B 235      18.428  20.897  14.017  1.00 28.18           C  
ATOM   1807  NH1 ARG B 235      17.497  19.945  14.185  1.00 24.78           N1+
ATOM   1808  NH2 ARG B 235      19.210  20.876  12.947  1.00 28.25           N  
ATOM   1809  N   GLY B 236      15.685  26.583  13.165  1.00 37.17           N  
ATOM   1810  CA  GLY B 236      14.779  27.042  12.104  1.00 38.27           C  
ATOM   1811  C   GLY B 236      13.306  26.859  12.414  1.00 38.60           C  
ATOM   1812  O   GLY B 236      12.470  27.590  11.912  1.00 39.59           O  
ATOM   1813  N   LYS B 237      12.982  25.871  13.247  1.00 37.07           N  
ATOM   1814  CA  LYS B 237      11.597  25.578  13.624  1.00 37.78           C  
ATOM   1815  C   LYS B 237      11.625  24.982  15.010  1.00 34.71           C  
ATOM   1816  O   LYS B 237      12.443  24.098  15.268  1.00 33.08           O  
ATOM   1817  CB  LYS B 237      10.968  24.525  12.701  1.00 38.46           C  
ATOM   1818  CG  LYS B 237      10.343  25.044  11.432  1.00 45.55           C  
ATOM   1819  CD  LYS B 237       9.336  24.047  10.843  1.00 50.03           C  
ATOM   1820  CE  LYS B 237       9.938  22.667  10.618  1.00 50.58           C  
ATOM   1821  NZ  LYS B 237       8.933  21.764   9.970  1.00 51.35           N1+
ATOM   1822  N   ALA B 238      10.729  25.429  15.883  1.00 34.07           N  
ATOM   1823  CA  ALA B 238      10.627  24.832  17.240  1.00 32.76           C  
ATOM   1824  C   ALA B 238       9.193  24.536  17.638  1.00 32.82           C  
ATOM   1825  O   ALA B 238       8.255  25.237  17.256  1.00 34.15           O  
ATOM   1826  CB  ALA B 238      11.285  25.758  18.275  1.00 32.72           C  
ATOM   1827  N   PHE B 239       9.022  23.504  18.437  1.00 32.87           N  
ATOM   1828  CA  PHE B 239       7.706  23.109  18.887  1.00 33.26           C  
ATOM   1829  C   PHE B 239       7.794  22.923  20.382  1.00 32.57           C  
ATOM   1830  O   PHE B 239       8.791  22.434  20.895  1.00 32.24           O  
ATOM   1831  CB  PHE B 239       7.314  21.782  18.251  1.00 33.20           C  
ATOM   1832  CG  PHE B 239       7.365  21.799  16.755  1.00 33.51           C  
ATOM   1833  CD1 PHE B 239       8.465  21.310  16.086  1.00 32.99           C  
ATOM   1834  CD2 PHE B 239       6.304  22.315  16.027  1.00 38.13           C  
ATOM   1835  CE1 PHE B 239       8.521  21.342  14.692  1.00 35.53           C  
ATOM   1836  CE2 PHE B 239       6.347  22.347  14.629  1.00 39.06           C  
ATOM   1837  CZ  PHE B 239       7.463  21.856  13.975  1.00 38.21           C  
ATOM   1838  N   LYS B 240       6.740  23.302  21.074  1.00 32.73           N  
ATOM   1839  CA  LYS B 240       6.630  23.020  22.483  1.00 31.80           C  
ATOM   1840  C   LYS B 240       5.611  21.897  22.624  1.00 32.46           C  
ATOM   1841  O   LYS B 240       4.610  21.840  21.887  1.00 32.98           O  
ATOM   1842  CB  LYS B 240       6.172  24.263  23.244  1.00 32.99           C  
ATOM   1843  CG  LYS B 240       7.216  25.358  23.260  1.00 35.06           C  
ATOM   1844  CD  LYS B 240       6.679  26.581  23.978  1.00 37.89           C  
ATOM   1845  CE  LYS B 240       5.810  27.400  23.069  1.00 41.44           C  
ATOM   1846  NZ  LYS B 240       5.472  28.701  23.732  1.00 43.02           N1+
ATOM   1847  N   MET B 241       5.847  21.002  23.567  1.00 31.32           N  
ATOM   1848  CA  MET B 241       4.863  20.001  23.845  1.00 33.55           C  
ATOM   1849  C   MET B 241       5.064  19.465  25.243  1.00 30.63           C  
ATOM   1850  O   MET B 241       6.105  19.707  25.843  1.00 27.38           O  
ATOM   1851  CB  MET B 241       4.927  18.889  22.802  1.00 33.34           C  
ATOM   1852  CG  MET B 241       6.133  18.003  22.905  1.00 34.78           C  
ATOM   1853  SD  MET B 241       6.004  16.549  21.820  1.00 40.96           S  
ATOM   1854  CE  MET B 241       5.374  17.306  20.330  1.00 37.77           C  
ATOM   1855  N   PRO B 242       4.051  18.755  25.780  1.00 29.74           N  
ATOM   1856  CA  PRO B 242       4.124  18.206  27.142  1.00 27.76           C  
ATOM   1857  C   PRO B 242       5.366  17.300  27.339  1.00 25.93           C  
ATOM   1858  O   PRO B 242       5.688  16.487  26.481  1.00 24.73           O  
ATOM   1859  CB  PRO B 242       2.846  17.358  27.242  1.00 27.42           C  
ATOM   1860  CG  PRO B 242       1.892  18.037  26.301  1.00 31.59           C  
ATOM   1861  CD  PRO B 242       2.763  18.435  25.129  1.00 30.19           C  
ATOM   1862  N   ALA B 243       6.011  17.426  28.488  1.00 24.94           N  
ATOM   1863  CA  ALA B 243       7.246  16.703  28.749  1.00 23.47           C  
ATOM   1864  C   ALA B 243       7.006  15.220  28.566  1.00 22.04           C  
ATOM   1865  O   ALA B 243       7.914  14.466  28.165  1.00 20.82           O  
ATOM   1866  CB  ALA B 243       7.718  16.971  30.161  1.00 23.50           C  
ATOM   1867  N   ASN B 244       5.786  14.769  28.892  1.00 23.16           N  
ATOM   1868  CA  ASN B 244       5.583  13.333  28.847  1.00 22.60           C  
ATOM   1869  C   ASN B 244       5.378  12.744  27.476  1.00 21.21           C  
ATOM   1870  O   ASN B 244       5.418  11.529  27.327  1.00 21.47           O  
ATOM   1871  CB  ASN B 244       4.555  12.807  29.839  1.00 23.98           C  
ATOM   1872  CG  ASN B 244       3.146  13.266  29.562  1.00 27.06           C  
ATOM   1873  ND2 ASN B 244       2.911  13.963  28.461  1.00 25.62           N  
ATOM   1874  OD1 ASN B 244       2.264  13.038  30.410  1.00 35.57           O  
ATOM   1875  N   LEU B 245       5.228  13.606  26.489  1.00 20.70           N  
ATOM   1876  CA  LEU B 245       5.151  13.164  25.077  1.00 20.35           C  
ATOM   1877  C   LEU B 245       6.452  13.307  24.270  1.00 19.72           C  
ATOM   1878  O   LEU B 245       6.505  12.849  23.128  1.00 20.11           O  
ATOM   1879  CB  LEU B 245       4.032  13.862  24.322  1.00 20.02           C  
ATOM   1880  CG  LEU B 245       2.671  13.566  24.940  1.00 23.90           C  
ATOM   1881  CD1 LEU B 245       1.573  14.398  24.241  1.00 21.30           C  
ATOM   1882  CD2 LEU B 245       2.400  12.077  24.974  1.00 24.40           C  
ATOM   1883  N   ILE B 246       7.474  13.958  24.836  1.00 20.15           N  
ATOM   1884  CA  ILE B 246       8.692  14.179  24.086  1.00 20.85           C  
ATOM   1885  C   ILE B 246       9.293  12.878  23.642  1.00 20.18           C  
ATOM   1886  O   ILE B 246       9.546  12.698  22.470  1.00 20.76           O  
ATOM   1887  CB  ILE B 246       9.736  15.035  24.821  1.00 20.77           C  
ATOM   1888  CG1 ILE B 246       9.220  16.487  24.898  1.00 20.71           C  
ATOM   1889  CG2 ILE B 246      11.085  14.961  24.094  1.00 21.33           C  
ATOM   1890  CD1 ILE B 246       9.296  17.304  23.564  1.00 26.07           C  
ATOM   1891  N   GLY B 247       9.578  11.976  24.570  1.00 18.11           N  
ATOM   1892  CA  GLY B 247      10.192  10.701  24.114  1.00 19.02           C  
ATOM   1893  C   GLY B 247       9.297   9.903  23.165  1.00 19.25           C  
ATOM   1894  O   GLY B 247       9.703   9.546  22.042  1.00 18.75           O  
ATOM   1895  N   PRO B 248       8.053   9.645  23.575  1.00 19.91           N  
ATOM   1896  CA  PRO B 248       7.111   8.936  22.696  1.00 19.14           C  
ATOM   1897  C   PRO B 248       6.965   9.495  21.306  1.00 20.39           C  
ATOM   1898  O   PRO B 248       6.922   8.724  20.349  1.00 20.79           O  
ATOM   1899  CB  PRO B 248       5.777   9.067  23.458  1.00 18.63           C  
ATOM   1900  CG  PRO B 248       6.182   8.956  24.907  1.00 19.56           C  
ATOM   1901  CD  PRO B 248       7.484   9.862  24.910  1.00 19.87           C  
ATOM   1902  N   VAL B 249       6.878  10.821  21.186  1.00 19.51           N  
ATOM   1903  CA  VAL B 249       6.698  11.437  19.883  1.00 20.26           C  
ATOM   1904  C   VAL B 249       7.999  11.611  19.083  1.00 21.03           C  
ATOM   1905  O   VAL B 249       7.967  11.573  17.865  1.00 22.93           O  
ATOM   1906  CB  VAL B 249       5.897  12.767  20.019  1.00 20.48           C  
ATOM   1907  CG1 VAL B 249       5.871  13.549  18.687  1.00 22.61           C  
ATOM   1908  CG2 VAL B 249       4.462  12.470  20.521  1.00 21.73           C  
ATOM   1909  N   CYS B 250       9.110  11.883  19.780  1.00 20.62           N  
ATOM   1910  CA  CYS B 250      10.352  12.352  19.146  1.00 21.12           C  
ATOM   1911  C   CYS B 250      11.461  11.313  19.016  1.00 20.30           C  
ATOM   1912  O   CYS B 250      12.278  11.396  18.124  1.00 22.12           O  
ATOM   1913  CB  CYS B 250      10.904  13.541  19.934  1.00 20.09           C  
ATOM   1914  SG  CYS B 250       9.731  14.910  19.946  1.00 23.61           S  
ATOM   1915  N   ASP B 251      11.571  10.407  19.976  1.00 20.01           N  
ATOM   1916  CA  ASP B 251      12.620   9.399  19.908  1.00 20.06           C  
ATOM   1917  C   ASP B 251      12.292   8.316  18.863  1.00 21.14           C  
ATOM   1918  O   ASP B 251      11.266   8.418  18.169  1.00 20.16           O  
ATOM   1919  CB  ASP B 251      12.856   8.792  21.287  1.00 19.71           C  
ATOM   1920  CG  ASP B 251      13.810   9.607  22.124  1.00 21.40           C  
ATOM   1921  OD1 ASP B 251      14.918   9.914  21.603  1.00 21.37           O  
ATOM   1922  OD2 ASP B 251      13.496   9.842  23.297  1.00 26.65           O1-
ATOM   1923  N   MET B 252      13.163   7.313  18.708  1.00 21.04           N  
ATOM   1924  CA  MET B 252      12.925   6.270  17.700  1.00 21.53           C  
ATOM   1925  C   MET B 252      11.600   5.509  17.920  1.00 19.79           C  
ATOM   1926  O   MET B 252      11.028   4.969  16.979  1.00 21.36           O  
ATOM   1927  CB  MET B 252      14.062   5.248  17.700  1.00 22.42           C  
ATOM   1928  CG  MET B 252      15.367   5.869  17.362  1.00 25.92           C  
ATOM   1929  SD  MET B 252      16.724   4.660  17.404  1.00 31.48           S  
ATOM   1930  CE  MET B 252      16.459   3.778  18.882  1.00 36.50           C  
ATOM   1931  N   CYS B 253      11.167   5.458  19.180  1.00 19.05           N  
ATOM   1932  CA  CYS B 253       9.824   4.912  19.513  1.00 20.27           C  
ATOM   1933  C   CYS B 253       8.652   5.740  18.894  1.00 21.90           C  
ATOM   1934  O   CYS B 253       7.477   5.349  19.040  1.00 22.46           O  
ATOM   1935  CB  CYS B 253       9.668   4.781  21.026  1.00 19.89           C  
ATOM   1936  SG  CYS B 253       9.941   6.379  21.839  1.00 21.85           S  
ATOM   1937  N   SER B 254       8.950   6.869  18.232  1.00 22.36           N  
ATOM   1938  CA  SER B 254       7.914   7.589  17.455  1.00 22.49           C  
ATOM   1939  C   SER B 254       7.242   6.588  16.469  1.00 22.61           C  
ATOM   1940  O   SER B 254       6.032   6.688  16.178  1.00 22.80           O  
ATOM   1941  CB  SER B 254       8.506   8.735  16.657  1.00 23.66           C  
ATOM   1942  OG  SER B 254       9.393   8.209  15.695  1.00 22.91           O  
ATOM   1943  N   ALA B 255       8.001   5.591  16.013  1.00 21.60           N  
ATOM   1944  CA  ALA B 255       7.451   4.547  15.144  1.00 22.09           C  
ATOM   1945  C   ALA B 255       6.367   3.732  15.864  1.00 22.39           C  
ATOM   1946  O   ALA B 255       5.374   3.314  15.257  1.00 23.05           O  
ATOM   1947  CB  ALA B 255       8.573   3.615  14.677  1.00 23.05           C  
ATOM   1948  N   VAL B 256       6.574   3.485  17.155  1.00 20.01           N  
ATOM   1949  CA  VAL B 256       5.599   2.728  17.934  1.00 19.80           C  
ATOM   1950  C   VAL B 256       4.414   3.613  18.191  1.00 20.48           C  
ATOM   1951  O   VAL B 256       3.269   3.233  17.944  1.00 20.12           O  
ATOM   1952  CB  VAL B 256       6.185   2.200  19.254  1.00 20.00           C  
ATOM   1953  CG1 VAL B 256       5.044   1.497  20.066  1.00 21.25           C  
ATOM   1954  CG2 VAL B 256       7.341   1.202  18.941  1.00 21.62           C  
ATOM   1955  N   THR B 257       4.687   4.825  18.670  1.00 19.24           N  
ATOM   1956  CA  THR B 257       3.602   5.790  18.889  1.00 19.41           C  
ATOM   1957  C   THR B 257       2.685   5.987  17.693  1.00 20.28           C  
ATOM   1958  O   THR B 257       1.452   5.977  17.846  1.00 21.23           O  
ATOM   1959  CB  THR B 257       4.193   7.123  19.340  1.00 19.43           C  
ATOM   1960  CG2 THR B 257       3.080   8.101  19.691  1.00 19.80           C  
ATOM   1961  OG1 THR B 257       5.029   6.862  20.470  1.00 21.63           O  
ATOM   1962  N   ALA B 258       3.266   6.194  16.521  1.00 20.67           N  
ATOM   1963  CA  ALA B 258       2.509   6.433  15.297  1.00 21.42           C  
ATOM   1964  C   ALA B 258       1.657   5.240  14.933  1.00 20.97           C  
ATOM   1965  O   ALA B 258       0.502   5.396  14.596  1.00 22.18           O  
ATOM   1966  CB  ALA B 258       3.463   6.780  14.149  1.00 22.80           C  
ATOM   1967  N   THR B 259       2.235   4.038  15.011  1.00 22.12           N  
ATOM   1968  CA  THR B 259       1.510   2.835  14.635  1.00 21.61           C  
ATOM   1969  C   THR B 259       0.394   2.550  15.633  1.00 21.72           C  
ATOM   1970  O   THR B 259      -0.741   2.225  15.234  1.00 22.53           O  
ATOM   1971  CB  THR B 259       2.483   1.623  14.430  0.60 23.01           C  
ATOM   1973  CG2 THR B 259       1.760   0.419  13.879  0.60 21.80           C  
ATOM   1975  OG1 THR B 259       3.524   1.987  13.503  0.60 24.24           O  
ATOM   1977  N   VAL B 260       0.684   2.622  16.922  1.00 20.91           N  
ATOM   1978  CA  VAL B 260      -0.374   2.423  17.914  1.00 21.20           C  
ATOM   1979  C   VAL B 260      -1.489   3.451  17.741  1.00 20.81           C  
ATOM   1980  O   VAL B 260      -2.653   3.090  17.694  1.00 19.95           O  
ATOM   1981  CB  VAL B 260       0.171   2.545  19.323  1.00 20.52           C  
ATOM   1982  CG1 VAL B 260      -0.973   2.519  20.373  1.00 23.05           C  
ATOM   1983  CG2 VAL B 260       1.258   1.442  19.572  1.00 20.55           C  
ATOM   1984  N   TYR B 261      -1.122   4.731  17.648  1.00 20.14           N  
ATOM   1985  CA  TYR B 261      -2.141   5.778  17.537  1.00 20.89           C  
ATOM   1986  C   TYR B 261      -2.987   5.628  16.281  1.00 21.04           C  
ATOM   1987  O   TYR B 261      -4.218   5.808  16.322  1.00 20.97           O  
ATOM   1988  CB  TYR B 261      -1.442   7.132  17.502  1.00 21.29           C  
ATOM   1989  CG  TYR B 261      -2.268   8.339  17.902  1.00 20.27           C  
ATOM   1990  CD1 TYR B 261      -3.545   8.209  18.451  1.00 24.29           C  
ATOM   1991  CD2 TYR B 261      -1.717   9.628  17.793  1.00 20.96           C  
ATOM   1992  CE1 TYR B 261      -4.270   9.334  18.848  1.00 23.97           C  
ATOM   1993  CE2 TYR B 261      -2.443  10.767  18.185  1.00 20.82           C  
ATOM   1994  CZ  TYR B 261      -3.715  10.593  18.721  1.00 22.02           C  
ATOM   1995  OH  TYR B 261      -4.453  11.687  19.130  1.00 23.88           O  
ATOM   1996  N   ALA B 262      -2.336   5.310  15.155  1.00 21.97           N  
ATOM   1997  CA  ALA B 262      -3.061   5.107  13.902  1.00 22.74           C  
ATOM   1998  C   ALA B 262      -4.084   3.952  14.083  1.00 23.05           C  
ATOM   1999  O   ALA B 262      -5.266   4.045  13.667  1.00 23.89           O  
ATOM   2000  CB  ALA B 262      -2.123   4.856  12.739  1.00 22.81           C  
ATOM   2001  N   GLY B 263      -3.643   2.871  14.709  1.00 22.82           N  
ATOM   2002  CA  GLY B 263      -4.520   1.745  14.937  1.00 22.75           C  
ATOM   2003  C   GLY B 263      -5.705   2.117  15.801  1.00 21.64           C  
ATOM   2004  O   GLY B 263      -6.844   1.707  15.512  1.00 20.86           O  
ATOM   2005  N   LEU B 264      -5.442   2.876  16.871  1.00 21.85           N  
ATOM   2006  CA  LEU B 264      -6.506   3.272  17.816  1.00 22.06           C  
ATOM   2007  C   LEU B 264      -7.530   4.140  17.144  1.00 23.00           C  
ATOM   2008  O   LEU B 264      -8.737   3.918  17.278  1.00 23.24           O  
ATOM   2009  CB  LEU B 264      -5.928   3.997  19.019  1.00 22.76           C  
ATOM   2010  CG  LEU B 264      -5.249   3.110  20.063  1.00 21.06           C  
ATOM   2011  CD1 LEU B 264      -4.624   4.073  21.115  1.00 21.31           C  
ATOM   2012  CD2 LEU B 264      -6.266   2.179  20.757  1.00 21.27           C  
ATOM   2013  N   LEU B 265      -7.052   5.137  16.403  1.00 22.62           N  
ATOM   2014  CA  LEU B 265      -7.958   6.048  15.704  1.00 23.40           C  
ATOM   2015  C   LEU B 265      -8.807   5.312  14.675  1.00 23.45           C  
ATOM   2016  O   LEU B 265     -10.032   5.519  14.597  1.00 25.17           O  
ATOM   2017  CB  LEU B 265      -7.162   7.179  15.042  1.00 22.66           C  
ATOM   2018  CG  LEU B 265      -6.543   8.147  16.037  1.00 26.21           C  
ATOM   2019  CD1 LEU B 265      -5.389   8.954  15.400  1.00 26.97           C  
ATOM   2020  CD2 LEU B 265      -7.641   9.058  16.580  1.00 27.19           C  
ATOM   2021  N   ALA B 266      -8.179   4.481  13.858  1.00 23.59           N  
ATOM   2022  CA  ALA B 266      -8.949   3.752  12.832  1.00 24.42           C  
ATOM   2023  C   ALA B 266      -9.963   2.753  13.427  1.00 24.31           C  
ATOM   2024  O   ALA B 266     -11.103   2.672  12.973  1.00 24.32           O  
ATOM   2025  CB  ALA B 266      -7.994   3.040  11.852  1.00 25.03           C  
ATOM   2026  N   TYR B 267      -9.526   2.013  14.449  1.00 23.36           N  
ATOM   2027  CA  TYR B 267     -10.395   1.103  15.208  1.00 24.10           C  
ATOM   2028  C   TYR B 267     -11.564   1.905  15.840  1.00 24.59           C  
ATOM   2029  O   TYR B 267     -12.713   1.510  15.725  1.00 24.62           O  
ATOM   2030  CB  TYR B 267      -9.540   0.394  16.267  1.00 22.71           C  
ATOM   2031  CG  TYR B 267     -10.301  -0.142  17.455  1.00 22.54           C  
ATOM   2032  CD1 TYR B 267     -10.852  -1.425  17.415  1.00 23.20           C  
ATOM   2033  CD2 TYR B 267     -10.448   0.625  18.616  1.00 21.40           C  
ATOM   2034  CE1 TYR B 267     -11.530  -1.943  18.509  1.00 21.72           C  
ATOM   2035  CE2 TYR B 267     -11.133   0.113  19.718  1.00 20.76           C  
ATOM   2036  CZ  TYR B 267     -11.687  -1.157  19.627  1.00 20.84           C  
ATOM   2037  OH  TYR B 267     -12.327  -1.692  20.713  1.00 22.41           O  
ATOM   2038  N   ARG B 268     -11.261   3.016  16.504  1.00 24.32           N  
ATOM   2039  CA  ARG B 268     -12.302   3.848  17.095  1.00 25.62           C  
ATOM   2040  C   ARG B 268     -13.382   4.209  16.089  1.00 26.69           C  
ATOM   2041  O   ARG B 268     -14.576   4.056  16.342  1.00 27.74           O  
ATOM   2042  CB  ARG B 268     -11.709   5.120  17.668  1.00 25.16           C  
ATOM   2043  CG  ARG B 268     -12.777   6.135  18.036  1.00 27.77           C  
ATOM   2044  CD  ARG B 268     -12.620   7.336  17.098  1.00 36.98           C  
ATOM   2045  NE  ARG B 268     -11.825   8.239  17.834  1.00 35.16           N  
ATOM   2046  CZ  ARG B 268     -11.212   9.339  17.426  1.00 30.71           C  
ATOM   2047  NH1 ARG B 268     -11.247   9.843  16.166  1.00 32.09           N1+
ATOM   2048  NH2 ARG B 268     -10.564   9.956  18.377  1.00 30.37           N  
ATOM   2049  N   ASP B 269     -12.950   4.724  14.949  1.00 27.24           N  
ATOM   2050  CA  ASP B 269     -13.855   5.172  13.926  1.00 28.34           C  
ATOM   2051  C   ASP B 269     -14.671   4.011  13.364  1.00 28.00           C  
ATOM   2052  O   ASP B 269     -15.885   4.155  13.146  1.00 29.25           O  
ATOM   2053  CB  ASP B 269     -13.048   5.903  12.862  1.00 28.90           C  
ATOM   2054  CG  ASP B 269     -12.631   7.298  13.309  1.00 33.13           C  
ATOM   2055  OD1 ASP B 269     -12.919   7.734  14.457  1.00 34.49           O  
ATOM   2056  OD2 ASP B 269     -12.013   7.987  12.491  1.00 39.64           O1-
ATOM   2057  N   ALA B 270     -14.020   2.876  13.148  1.00 26.50           N  
ATOM   2058  CA  ALA B 270     -14.704   1.664  12.703  1.00 26.84           C  
ATOM   2059  C   ALA B 270     -15.820   1.254  13.673  1.00 26.90           C  
ATOM   2060  O   ALA B 270     -16.989   1.024  13.277  1.00 26.43           O  
ATOM   2061  CB  ALA B 270     -13.706   0.520  12.550  1.00 26.78           C  
ATOM   2062  N   VAL B 271     -15.475   1.212  14.948  1.00 25.59           N  
ATOM   2063  CA  VAL B 271     -16.397   0.711  15.944  1.00 27.64           C  
ATOM   2064  C   VAL B 271     -17.517   1.699  16.241  1.00 29.01           C  
ATOM   2065  O   VAL B 271     -18.695   1.321  16.253  1.00 29.46           O  
ATOM   2066  CB  VAL B 271     -15.644   0.279  17.207  1.00 25.40           C  
ATOM   2067  CG1 VAL B 271     -16.619  -0.026  18.358  1.00 28.92           C  
ATOM   2068  CG2 VAL B 271     -14.770  -0.957  16.865  1.00 27.09           C  
ATOM   2069  N   THR B 272     -17.160   2.967  16.423  1.00 30.28           N  
ATOM   2070  CA  THR B 272     -18.120   3.962  16.861  1.00 32.88           C  
ATOM   2071  C   THR B 272     -18.923   4.563  15.719  1.00 35.28           C  
ATOM   2072  O   THR B 272     -20.132   4.820  15.850  1.00 38.67           O  
ATOM   2073  CB  THR B 272     -17.478   5.099  17.678  1.00 33.10           C  
ATOM   2074  CG2 THR B 272     -16.855   4.600  18.935  1.00 32.60           C  
ATOM   2075  OG1 THR B 272     -16.502   5.777  16.887  1.00 35.42           O  
ATOM   2076  N   LYS B 273     -18.276   4.778  14.587  1.00 35.66           N  
ATOM   2077  CA  LYS B 273     -18.970   5.341  13.451  1.00 37.58           C  
ATOM   2078  C   LYS B 273     -19.678   4.279  12.630  1.00 37.11           C  
ATOM   2079  O   LYS B 273     -20.904   4.322  12.491  1.00 39.43           O  
ATOM   2080  CB  LYS B 273     -18.028   6.194  12.596  1.00 38.71           C  
ATOM   2081  CG  LYS B 273     -17.497   7.414  13.369  1.00 42.24           C  
ATOM   2082  CD  LYS B 273     -16.133   7.866  12.874  1.00 49.23           C  
ATOM   2083  CE  LYS B 273     -16.199   8.518  11.496  1.00 53.29           C  
ATOM   2084  NZ  LYS B 273     -16.481   9.973  11.563  1.00 57.59           N1+
ATOM   2085  N   ILE B 274     -18.932   3.323  12.083  1.00 35.32           N  
ATOM   2086  CA  ILE B 274     -19.539   2.313  11.210  1.00 35.02           C  
ATOM   2087  C   ILE B 274     -20.507   1.405  11.963  1.00 33.73           C  
ATOM   2088  O   ILE B 274     -21.644   1.230  11.533  1.00 32.97           O  
ATOM   2089  CB  ILE B 274     -18.464   1.481  10.475  1.00 34.83           C  
ATOM   2090  CG1 ILE B 274     -17.535   2.407   9.670  1.00 36.60           C  
ATOM   2091  CG2 ILE B 274     -19.101   0.439   9.564  1.00 33.68           C  
ATOM   2092  CD1 ILE B 274     -18.219   3.222   8.559  1.00 39.76           C  
ATOM   2093  N   LEU B 275     -20.072   0.854  13.098  1.00 31.43           N  
ATOM   2094  CA  LEU B 275     -20.914  -0.071  13.856  1.00 31.73           C  
ATOM   2095  C   LEU B 275     -21.852   0.616  14.830  1.00 32.18           C  
ATOM   2096  O   LEU B 275     -22.779  -0.011  15.348  1.00 32.90           O  
ATOM   2097  CB  LEU B 275     -20.081  -1.120  14.613  1.00 29.85           C  
ATOM   2098  CG  LEU B 275     -19.055  -1.897  13.797  1.00 30.47           C  
ATOM   2099  CD1 LEU B 275     -18.443  -2.957  14.670  1.00 29.49           C  
ATOM   2100  CD2 LEU B 275     -19.742  -2.523  12.588  1.00 33.17           C  
ATOM   2101  N   GLY B 276     -21.585   1.884  15.105  1.00 32.27           N  
ATOM   2102  CA  GLY B 276     -22.481   2.689  15.908  1.00 33.81           C  
ATOM   2103  C   GLY B 276     -22.441   2.315  17.366  1.00 33.34           C  
ATOM   2104  O   GLY B 276     -23.394   2.552  18.085  1.00 35.02           O  
ATOM   2105  N   ALA B 277     -21.332   1.741  17.800  1.00 31.21           N  
ATOM   2106  CA  ALA B 277     -21.166   1.345  19.196  1.00 30.69           C  
ATOM   2107  C   ALA B 277     -20.632   2.520  20.030  1.00 30.78           C  
ATOM   2108  O   ALA B 277     -20.030   3.438  19.485  1.00 30.27           O  
ATOM   2109  CB  ALA B 277     -20.256   0.157  19.273  1.00 29.64           C  
ATOM   2110  N   PRO B 278     -20.889   2.519  21.353  1.00 31.33           N  
ATOM   2111  CA  PRO B 278     -20.433   3.652  22.178  1.00 30.76           C  
ATOM   2112  C   PRO B 278     -18.911   3.707  22.290  1.00 29.19           C  
ATOM   2113  O   PRO B 278     -18.212   2.677  22.141  1.00 27.45           O  
ATOM   2114  CB  PRO B 278     -21.042   3.358  23.555  1.00 31.21           C  
ATOM   2115  CG  PRO B 278     -22.106   2.314  23.310  1.00 33.46           C  
ATOM   2116  CD  PRO B 278     -21.627   1.520  22.152  1.00 31.29           C  
ATOM   2117  N   ALA B 279     -18.395   4.909  22.550  1.00 28.88           N  
ATOM   2118  CA  ALA B 279     -16.966   5.086  22.663  1.00 28.26           C  
ATOM   2119  C   ALA B 279     -16.400   4.315  23.836  1.00 26.94           C  
ATOM   2120  O   ALA B 279     -15.293   3.809  23.734  1.00 26.36           O  
ATOM   2121  CB  ALA B 279     -16.621   6.587  22.790  1.00 28.17           C  
ATOM   2122  N   ASP B 280     -17.133   4.269  24.945  1.00 28.10           N  
ATOM   2123  CA  ASP B 280     -16.686   3.543  26.138  1.00 29.52           C  
ATOM   2124  C   ASP B 280     -16.517   2.041  25.859  1.00 28.43           C  
ATOM   2125  O   ASP B 280     -15.588   1.404  26.363  1.00 27.52           O  
ATOM   2126  CB  ASP B 280     -17.614   3.821  27.324  1.00 31.77           C  
ATOM   2127  CG  ASP B 280     -17.471   2.797  28.443  1.00 38.63           C  
ATOM   2128  OD1 ASP B 280     -16.457   2.849  29.172  1.00 45.10           O  
ATOM   2129  OD2 ASP B 280     -18.375   1.941  28.611  1.00 44.15           O1-
ATOM   2130  N   PHE B 281     -17.398   1.499  25.023  1.00 28.40           N  
ATOM   2131  CA  PHE B 281     -17.323   0.116  24.558  1.00 26.75           C  
ATOM   2132  C   PHE B 281     -16.030  -0.118  23.744  1.00 26.30           C  
ATOM   2133  O   PHE B 281     -15.303  -1.088  23.971  1.00 25.09           O  
ATOM   2134  CB  PHE B 281     -18.597  -0.167  23.738  1.00 28.47           C  
ATOM   2135  CG  PHE B 281     -18.595  -1.475  23.002  1.00 28.46           C  
ATOM   2136  CD1 PHE B 281     -19.054  -2.638  23.616  1.00 32.57           C  
ATOM   2137  CD2 PHE B 281     -18.179  -1.537  21.684  1.00 31.49           C  
ATOM   2138  CE1 PHE B 281     -19.046  -3.842  22.935  1.00 32.15           C  
ATOM   2139  CE2 PHE B 281     -18.187  -2.732  20.999  1.00 30.76           C  
ATOM   2140  CZ  PHE B 281     -18.613  -3.886  21.625  1.00 30.08           C  
ATOM   2141  N   ALA B 282     -15.769   0.744  22.774  1.00 25.10           N  
ATOM   2142  CA  ALA B 282     -14.570   0.625  21.971  1.00 25.43           C  
ATOM   2143  C   ALA B 282     -13.339   0.763  22.861  1.00 23.53           C  
ATOM   2144  O   ALA B 282     -12.366   0.001  22.717  1.00 23.76           O  
ATOM   2145  CB  ALA B 282     -14.571   1.685  20.897  1.00 26.60           C  
ATOM   2146  N   GLN B 283     -13.389   1.729  23.776  1.00 23.05           N  
ATOM   2147  CA  GLN B 283     -12.250   2.052  24.614  1.00 22.04           C  
ATOM   2148  C   GLN B 283     -11.924   0.919  25.566  1.00 22.34           C  
ATOM   2149  O   GLN B 283     -10.750   0.587  25.774  1.00 22.16           O  
ATOM   2150  CB  GLN B 283     -12.485   3.293  25.440  1.00 22.46           C  
ATOM   2151  CG  GLN B 283     -11.265   3.640  26.284  1.00 22.75           C  
ATOM   2152  CD  GLN B 283     -11.386   5.013  26.908  1.00 25.60           C  
ATOM   2153  NE2 GLN B 283     -11.982   5.908  26.185  1.00 20.61           N  
ATOM   2154  OE1 GLN B 283     -10.980   5.238  28.054  1.00 28.81           O  
ATOM   2155  N   MET B 284     -12.945   0.287  26.104  1.00 22.33           N  
ATOM   2156  CA  MET B 284     -12.644  -0.697  27.105  1.00 23.81           C  
ATOM   2157  C   MET B 284     -11.973  -1.925  26.485  1.00 22.27           C  
ATOM   2158  O   MET B 284     -11.015  -2.473  27.074  1.00 22.75           O  
ATOM   2159  CB  MET B 284     -13.862  -1.003  27.963  1.00 27.12           C  
ATOM   2160  CG  MET B 284     -14.108   0.206  28.943  1.00 35.14           C  
ATOM   2161  SD  MET B 284     -12.640   1.143  29.640  1.00 51.25           S  
ATOM   2162  CE  MET B 284     -12.061  -0.051  30.863  1.00 49.00           C  
ATOM   2163  N   MET B 285     -12.355  -2.267  25.261  1.00 20.84           N  
ATOM   2164  CA  MET B 285     -11.689  -3.391  24.604  1.00 21.58           C  
ATOM   2165  C   MET B 285     -10.269  -3.022  24.171  1.00 20.78           C  
ATOM   2166  O   MET B 285      -9.343  -3.849  24.284  1.00 19.46           O  
ATOM   2167  CB  MET B 285     -12.503  -3.928  23.429  1.00 22.56           C  
ATOM   2168  CG  MET B 285     -13.723  -4.764  23.883  1.00 22.40           C  
ATOM   2169  SD  MET B 285     -14.510  -5.546  22.485  1.00 26.06           S  
ATOM   2170  CE  MET B 285     -14.884  -4.126  21.508  1.00 27.59           C  
ATOM   2171  N   ALA B 286     -10.096  -1.796  23.661  1.00 19.51           N  
ATOM   2172  CA  ALA B 286      -8.738  -1.308  23.323  1.00 19.67           C  
ATOM   2173  C   ALA B 286      -7.828  -1.231  24.540  1.00 19.28           C  
ATOM   2174  O   ALA B 286      -6.634  -1.510  24.433  1.00 19.18           O  
ATOM   2175  CB  ALA B 286      -8.807   0.088  22.620  1.00 19.29           C  
ATOM   2176  N   ASP B 287      -8.381  -0.833  25.683  1.00 19.87           N  
ATOM   2177  CA  ASP B 287      -7.609  -0.696  26.887  1.00 20.68           C  
ATOM   2178  C   ASP B 287      -7.040  -2.076  27.263  1.00 20.19           C  
ATOM   2179  O   ASP B 287      -5.833  -2.227  27.561  1.00 19.44           O  
ATOM   2180  CB  ASP B 287      -8.485  -0.160  28.014  1.00 22.30           C  
ATOM   2181  CG  ASP B 287      -7.807  -0.286  29.340  1.00 28.61           C  
ATOM   2182  OD1 ASP B 287      -8.101  -1.249  30.072  1.00 34.74           O  
ATOM   2183  OD2 ASP B 287      -6.943   0.525  29.615  1.00 31.32           O1-
ATOM   2184  N   GLU B 288      -7.894  -3.096  27.189  1.00 20.36           N  
ATOM   2185  CA  GLU B 288      -7.423  -4.444  27.547  1.00 21.36           C  
ATOM   2186  C   GLU B 288      -6.380  -4.933  26.531  1.00 19.43           C  
ATOM   2187  O   GLU B 288      -5.364  -5.551  26.928  1.00 20.42           O  
ATOM   2188  CB  GLU B 288      -8.589  -5.425  27.625  1.00 22.16           C  
ATOM   2189  CG  GLU B 288      -8.178  -6.865  28.009  1.00 24.46           C  
ATOM   2190  CD  GLU B 288      -7.821  -7.008  29.474  1.00 26.83           C  
ATOM   2191  OE1 GLU B 288      -8.010  -6.052  30.266  1.00 28.99           O  
ATOM   2192  OE2 GLU B 288      -7.358  -8.101  29.873  1.00 23.37           O1-
ATOM   2193  N   ALA B 289      -6.597  -4.669  25.240  1.00 18.81           N  
ATOM   2194  CA  ALA B 289      -5.669  -5.095  24.234  1.00 17.78           C  
ATOM   2195  C   ALA B 289      -4.294  -4.456  24.467  1.00 18.02           C  
ATOM   2196  O   ALA B 289      -3.280  -5.135  24.459  1.00 18.28           O  
ATOM   2197  CB  ALA B 289      -6.198  -4.798  22.845  1.00 18.64           C  
ATOM   2198  N   LEU B 290      -4.275  -3.148  24.703  1.00 18.51           N  
ATOM   2199  CA  LEU B 290      -3.000  -2.452  24.962  1.00 19.13           C  
ATOM   2200  C   LEU B 290      -2.289  -3.000  26.207  1.00 18.46           C  
ATOM   2201  O   LEU B 290      -1.069  -3.237  26.177  1.00 20.45           O  
ATOM   2202  CB  LEU B 290      -3.252  -0.975  25.192  1.00 17.64           C  
ATOM   2203  CG  LEU B 290      -3.553  -0.196  23.914  1.00 19.59           C  
ATOM   2204  CD1 LEU B 290      -4.002   1.239  24.322  1.00 21.89           C  
ATOM   2205  CD2 LEU B 290      -2.277  -0.164  23.071  1.00 24.27           C  
ATOM   2206  N   THR B 291      -3.021  -3.183  27.291  1.00 19.85           N  
ATOM   2207  CA  THR B 291      -2.463  -3.758  28.496  1.00 20.27           C  
ATOM   2208  C   THR B 291      -1.829  -5.115  28.195  1.00 19.02           C  
ATOM   2209  O   THR B 291      -0.674  -5.355  28.567  1.00 18.53           O  
ATOM   2210  CB  THR B 291      -3.550  -3.889  29.584  1.00 20.73           C  
ATOM   2211  CG2 THR B 291      -3.037  -4.647  30.822  1.00 23.24           C  
ATOM   2212  OG1 THR B 291      -3.921  -2.552  29.976  1.00 21.61           O  
ATOM   2213  N   GLN B 292      -2.545  -5.974  27.489  1.00 18.98           N  
ATOM   2214  CA  GLN B 292      -2.033  -7.344  27.298  1.00 20.80           C  
ATOM   2215  C   GLN B 292      -0.826  -7.400  26.362  1.00 20.67           C  
ATOM   2216  O   GLN B 292       0.132  -8.139  26.631  1.00 21.44           O  
ATOM   2217  CB  GLN B 292      -3.143  -8.310  26.885  1.00 21.24           C  
ATOM   2218  CG  GLN B 292      -4.257  -8.466  27.929  1.00 21.49           C  
ATOM   2219  CD  GLN B 292      -3.795  -9.040  29.262  1.00 23.19           C  
ATOM   2220  NE2 GLN B 292      -4.610  -8.854  30.294  1.00 24.56           N  
ATOM   2221  OE1 GLN B 292      -2.721  -9.666  29.358  1.00 22.91           O  
ATOM   2222  N   ILE B 293      -0.820  -6.608  25.296  1.00 20.16           N  
ATOM   2223  CA  ILE B 293       0.355  -6.629  24.413  1.00 21.04           C  
ATOM   2224  C   ILE B 293       1.575  -5.994  25.088  1.00 20.85           C  
ATOM   2225  O   ILE B 293       2.704  -6.465  24.922  1.00 21.14           O  
ATOM   2226  CB  ILE B 293       0.027  -6.085  23.004  1.00 21.80           C  
ATOM   2227  CG1 ILE B 293       1.140  -6.407  22.001  1.00 22.44           C  
ATOM   2228  CG2 ILE B 293      -0.196  -4.580  23.085  1.00 23.06           C  
ATOM   2229  CD1 ILE B 293       1.177  -7.909  21.595  1.00 28.40           C  
ATOM   2230  N   HIS B 294       1.337  -4.941  25.869  1.00 20.38           N  
ATOM   2231  CA  HIS B 294       2.397  -4.286  26.626  1.00 20.24           C  
ATOM   2232  C   HIS B 294       2.967  -5.288  27.643  1.00 21.87           C  
ATOM   2233  O   HIS B 294       4.205  -5.462  27.749  1.00 21.34           O  
ATOM   2234  CB  HIS B 294       1.815  -3.078  27.347  1.00 20.73           C  
ATOM   2235  CG  HIS B 294       2.836  -2.107  27.832  1.00 21.91           C  
ATOM   2236  CD2 HIS B 294       4.185  -2.201  27.965  1.00 23.74           C  
ATOM   2237  ND1 HIS B 294       2.491  -0.842  28.262  1.00 22.54           N  
ATOM   2238  CE1 HIS B 294       3.587  -0.184  28.612  1.00 24.50           C  
ATOM   2239  NE2 HIS B 294       4.623  -0.990  28.463  1.00 23.06           N  
ATOM   2240  N   ASN B 295       2.084  -5.989  28.351  1.00 22.02           N  
ATOM   2241  CA  ASN B 295       2.542  -6.907  29.368  1.00 23.93           C  
ATOM   2242  C   ASN B 295       3.326  -8.050  28.735  1.00 24.51           C  
ATOM   2243  O   ASN B 295       4.284  -8.582  29.342  1.00 24.68           O  
ATOM   2244  CB  ASN B 295       1.345  -7.456  30.153  1.00 25.47           C  
ATOM   2245  CG  ASN B 295       0.847  -6.475  31.231  1.00 25.30           C  
ATOM   2246  ND2 ASN B 295      -0.245  -6.836  31.889  1.00 27.69           N  
ATOM   2247  OD1 ASN B 295       1.408  -5.407  31.428  1.00 29.52           O  
ATOM   2248  N   LEU B 296       2.914  -8.431  27.530  1.00 23.31           N  
ATOM   2249  CA  LEU B 296       3.559  -9.562  26.852  1.00 23.32           C  
ATOM   2250  C   LEU B 296       4.972  -9.092  26.475  1.00 22.62           C  
ATOM   2251  O   LEU B 296       5.929  -9.845  26.615  1.00 21.54           O  
ATOM   2252  CB  LEU B 296       2.749 -10.002  25.621  1.00 24.57           C  
ATOM   2253  CG  LEU B 296       3.144 -11.332  24.975  1.00 26.75           C  
ATOM   2254  CD1 LEU B 296       1.964 -11.830  24.183  1.00 29.20           C  
ATOM   2255  CD2 LEU B 296       4.277 -11.061  24.035  1.00 30.74           C  
ATOM   2256  N   MET B 297       5.101  -7.844  26.014  1.00 20.78           N  
ATOM   2257  CA  MET B 297       6.434  -7.356  25.714  1.00 21.65           C  
ATOM   2258  C   MET B 297       7.331  -7.399  26.964  1.00 22.20           C  
ATOM   2259  O   MET B 297       8.472  -7.851  26.893  1.00 23.28           O  
ATOM   2260  CB  MET B 297       6.385  -5.945  25.132  1.00 19.28           C  
ATOM   2261  CG  MET B 297       7.804  -5.496  24.754  1.00 20.46           C  
ATOM   2262  SD  MET B 297       7.777  -3.814  24.179  1.00 21.82           S  
ATOM   2263  CE  MET B 297       7.393  -2.901  25.660  1.00 22.04           C  
ATOM   2264  N   LYS B 298       6.805  -6.948  28.105  1.00 22.26           N  
ATOM   2265  CA  LYS B 298       7.599  -6.891  29.326  1.00 24.46           C  
ATOM   2266  C   LYS B 298       7.945  -8.272  29.830  1.00 25.85           C  
ATOM   2267  O   LYS B 298       9.042  -8.518  30.364  1.00 26.92           O  
ATOM   2268  CB  LYS B 298       6.840  -6.130  30.401  1.00 25.82           C  
ATOM   2269  CG  LYS B 298       6.617  -4.718  29.975  1.00 26.63           C  
ATOM   2270  CD  LYS B 298       6.371  -3.790  31.140  1.00 33.64           C  
ATOM   2271  CE  LYS B 298       5.023  -3.999  31.762  1.00 33.48           C  
ATOM   2272  NZ  LYS B 298       4.905  -3.074  32.940  1.00 35.16           N1+
ATOM   2273  N   GLU B 299       6.990  -9.173  29.704  1.00 25.69           N  
ATOM   2274  CA  GLU B 299       7.198 -10.537  30.236  1.00 28.11           C  
ATOM   2275  C   GLU B 299       8.201 -11.341  29.411  1.00 28.33           C  
ATOM   2276  O   GLU B 299       8.989 -12.119  29.947  1.00 29.76           O  
ATOM   2277  CB  GLU B 299       5.864 -11.249  30.319  1.00 29.81           C  
ATOM   2278  CG  GLU B 299       5.039 -10.691  31.491  1.00 36.16           C  
ATOM   2279  CD  GLU B 299       3.633 -11.251  31.552  1.00 44.28           C  
ATOM   2280  OE1 GLU B 299       3.361 -12.275  30.863  1.00 46.56           O  
ATOM   2281  OE2 GLU B 299       2.812 -10.677  32.313  1.00 47.49           O1-
ATOM   2282  N   LYS B 300       8.134 -11.199  28.095  1.00 25.93           N  
ATOM   2283  CA  LYS B 300       8.987 -12.001  27.246  1.00 26.47           C  
ATOM   2284  C   LYS B 300      10.246 -11.266  26.840  1.00 26.54           C  
ATOM   2285  O   LYS B 300      11.261 -11.906  26.523  1.00 28.16           O  
ATOM   2286  CB  LYS B 300       8.234 -12.405  25.987  1.00 26.06           C  
ATOM   2287  CG  LYS B 300       6.928 -13.124  26.285  1.00 25.62           C  
ATOM   2288  CD  LYS B 300       7.251 -14.469  27.029  1.00 27.30           C  
ATOM   2289  CE  LYS B 300       8.041 -15.441  26.159  1.00 31.73           C  
ATOM   2290  NZ  LYS B 300       8.109 -16.769  26.836  1.00 36.76           N1+
ATOM   2291  N   GLY B 301      10.173  -9.944  26.837  1.00 24.59           N  
ATOM   2292  CA  GLY B 301      11.200  -9.126  26.194  1.00 23.89           C  
ATOM   2293  C   GLY B 301      10.764  -8.936  24.767  1.00 23.14           C  
ATOM   2294  O   GLY B 301      10.164  -9.834  24.147  1.00 24.45           O  
ATOM   2295  N   ILE B 302      11.021  -7.739  24.252  1.00 24.14           N  
ATOM   2296  CA  ILE B 302      10.661  -7.394  22.885  1.00 23.83           C  
ATOM   2297  C   ILE B 302      11.222  -8.401  21.867  1.00 24.62           C  
ATOM   2298  O   ILE B 302      10.549  -8.710  20.885  1.00 24.61           O  
ATOM   2299  CB  ILE B 302      11.043  -5.932  22.556  1.00 23.14           C  
ATOM   2300  CG1 ILE B 302      10.269  -5.451  21.311  1.00 24.29           C  
ATOM   2301  CG2 ILE B 302      12.603  -5.766  22.427  1.00 23.02           C  
ATOM   2302  CD1 ILE B 302      10.335  -3.977  21.073  1.00 24.08           C  
ATOM   2303  N   ALA B 303      12.425  -8.935  22.127  1.00 25.80           N  
ATOM   2304  CA  ALA B 303      13.024  -9.956  21.246  1.00 26.78           C  
ATOM   2305  C   ALA B 303      12.269 -11.294  21.183  1.00 27.82           C  
ATOM   2306  O   ALA B 303      12.445 -12.096  20.238  1.00 29.89           O  
ATOM   2307  CB  ALA B 303      14.553 -10.197  21.648  1.00 28.89           C  
ATOM   2308  N   ASN B 304      11.428 -11.566  22.176  1.00 26.64           N  
ATOM   2309  CA  ASN B 304      10.891 -12.903  22.348  1.00 27.99           C  
ATOM   2310  C   ASN B 304       9.362 -12.956  22.352  1.00 26.17           C  
ATOM   2311  O   ASN B 304       8.791 -13.935  22.746  1.00 25.92           O  
ATOM   2312  CB  ASN B 304      11.452 -13.493  23.649  1.00 29.63           C  
ATOM   2313  CG  ASN B 304      12.963 -13.334  23.744  1.00 33.83           C  
ATOM   2314  ND2 ASN B 304      13.445 -12.518  24.692  1.00 35.42           N  
ATOM   2315  OD1 ASN B 304      13.682 -13.910  22.932  1.00 40.17           O  
ATOM   2316  N   MET B 305       8.706 -11.871  21.958  1.00 24.11           N  
ATOM   2317  CA  MET B 305       7.240 -11.829  21.973  1.00 24.40           C  
ATOM   2318  C   MET B 305       6.580 -12.949  21.204  1.00 25.27           C  
ATOM   2319  O   MET B 305       5.520 -13.425  21.588  1.00 24.85           O  
ATOM   2320  CB  MET B 305       6.780 -10.494  21.406  1.00 21.65           C  
ATOM   2321  CG  MET B 305       7.258  -9.315  22.302  1.00 22.22           C  
ATOM   2322  SD  MET B 305       6.654  -7.711  21.724  1.00 23.83           S  
ATOM   2323  CE  MET B 305       4.877  -7.916  22.084  1.00 25.87           C  
ATOM   2324  N   GLU B 306       7.185 -13.360  20.093  1.00 26.91           N  
ATOM   2325  CA  GLU B 306       6.557 -14.316  19.213  1.00 29.01           C  
ATOM   2326  C   GLU B 306       6.401 -15.674  19.921  1.00 31.08           C  
ATOM   2327  O   GLU B 306       5.536 -16.477  19.556  1.00 31.71           O  
ATOM   2328  CB  GLU B 306       7.377 -14.488  17.940  1.00 29.97           C  
ATOM   2329  CG  GLU B 306       7.452 -13.278  17.033  1.00 30.47           C  
ATOM   2330  CD  GLU B 306       8.751 -12.493  17.205  1.00 31.03           C  
ATOM   2331  OE1 GLU B 306       9.173 -12.267  18.364  1.00 30.08           O  
ATOM   2332  OE2 GLU B 306       9.340 -12.093  16.178  1.00 34.06           O1-
ATOM   2333  N   GLU B 307       7.203 -15.905  20.963  1.00 32.07           N  
ATOM   2334  CA  GLU B 307       7.083 -17.166  21.719  1.00 35.27           C  
ATOM   2335  C   GLU B 307       5.792 -17.235  22.524  1.00 34.34           C  
ATOM   2336  O   GLU B 307       5.286 -18.328  22.771  1.00 35.47           O  
ATOM   2337  CB  GLU B 307       8.264 -17.354  22.658  1.00 35.68           C  
ATOM   2338  CG  GLU B 307       9.557 -17.536  21.918  1.00 43.63           C  
ATOM   2339  CD  GLU B 307      10.740 -17.684  22.851  1.00 50.29           C  
ATOM   2340  OE1 GLU B 307      10.507 -17.816  24.080  1.00 54.58           O  
ATOM   2341  OE2 GLU B 307      11.892 -17.659  22.356  1.00 54.38           O1-
ATOM   2342  N   ALA B 308       5.305 -16.063  22.959  1.00 32.39           N  
ATOM   2343  CA  ALA B 308       4.073 -15.954  23.745  1.00 32.10           C  
ATOM   2344  C   ALA B 308       2.850 -15.713  22.865  1.00 31.57           C  
ATOM   2345  O   ALA B 308       1.728 -16.127  23.207  1.00 32.20           O  
ATOM   2346  CB  ALA B 308       4.201 -14.850  24.786  1.00 31.32           C  
ATOM   2347  N   LEU B 309       3.045 -15.020  21.746  1.00 28.84           N  
ATOM   2348  CA  LEU B 309       1.951 -14.850  20.800  1.00 27.16           C  
ATOM   2349  C   LEU B 309       2.496 -14.876  19.386  1.00 26.90           C  
ATOM   2350  O   LEU B 309       3.238 -13.981  18.985  1.00 26.10           O  
ATOM   2351  CB  LEU B 309       1.176 -13.547  21.091  1.00 25.76           C  
ATOM   2352  CG  LEU B 309       0.064 -13.149  20.124  1.00 24.98           C  
ATOM   2353  CD1 LEU B 309      -1.026 -14.256  20.053  1.00 26.30           C  
ATOM   2354  CD2 LEU B 309      -0.518 -11.803  20.510  1.00 25.43           C  
ATOM   2355  N   ASP B 310       2.160 -15.927  18.654  1.00 27.64           N  
ATOM   2356  CA  ASP B 310       2.561 -16.064  17.260  1.00 28.24           C  
ATOM   2357  C   ASP B 310       1.892 -14.935  16.485  1.00 27.46           C  
ATOM   2358  O   ASP B 310       0.671 -14.806  16.551  1.00 25.03           O  
ATOM   2359  CB  ASP B 310       2.070 -17.416  16.759  1.00 30.10           C  
ATOM   2360  CG  ASP B 310       2.431 -17.689  15.312  1.00 32.07           C  
ATOM   2361  OD1 ASP B 310       3.017 -16.834  14.638  1.00 33.52           O  
ATOM   2362  OD2 ASP B 310       2.070 -18.781  14.845  1.00 34.17           O1-
[truncated: 20,096 more chars]
