# Supplementary material for: Structural Descriptors for Subunit Interface Regions in Homodimers: Effect of Lipid Membrane and Secondary Structure Type
Source: J Chem Inf Model. 2025 Mar 27;65(7):3117–26. doi: 10.1021/acs.jcim.4c01233 (PMC12004529; doi:10.1021/acs.jcim.4c01233)
Supplement: Supplementary file 3 — ci4c01233_si_003.tar [file ci4c01233_si_003.tar › database/alpha/1o5x_cytop.pdb]

HEADER    model_1_1_chain_A
ATOM     34  N   TYR A   5      -2.602  17.494  39.028  1.00130.28           N  
ATOM     35  CA  TYR A   5      -2.108  17.870  37.736  1.00130.28           C  
ATOM     36  CB  TYR A   5      -1.774  19.364  37.571  1.00130.28           C  
ATOM     37  CG  TYR A   5      -3.054  20.122  37.458  1.00130.28           C  
ATOM     38  CD1 TYR A   5      -3.684  20.214  36.238  1.00130.28           C  
ATOM     39  CD2 TYR A   5      -3.633  20.726  38.550  1.00130.28           C  
ATOM     40  CE1 TYR A   5      -4.865  20.904  36.101  1.00130.28           C  
ATOM     41  CE2 TYR A   5      -4.813  21.421  38.420  1.00130.28           C  
ATOM     42  CZ  TYR A   5      -5.430  21.513  37.194  1.00130.28           C  
ATOM     43  OH  TYR A   5      -6.641  22.226  37.058  1.00130.28           O  
ATOM     44  C   TYR A   5      -0.872  17.077  37.458  1.00130.28           C  
ATOM     45  O   TYR A   5      -0.148  16.698  38.377  1.00130.28           O  
ATOM     46  N   PHE A   6      -0.634  16.759  36.168  1.00201.08           N  
ATOM     47  CA  PHE A   6       0.469  15.915  35.809  1.00201.08           C  
ATOM     48  CB  PHE A   6      -0.109  14.584  35.272  1.00201.08           C  
ATOM     49  CG  PHE A   6       0.889  13.492  35.094  1.00201.08           C  
ATOM     50  CD1 PHE A   6       1.546  13.332  33.895  1.00201.08           C  
ATOM     51  CD2 PHE A   6       1.138  12.607  36.117  1.00201.08           C  
ATOM     52  CE1 PHE A   6       2.455  12.314  33.727  1.00201.08           C  
ATOM     53  CE2 PHE A   6       2.044  11.587  35.954  1.00201.08           C  
ATOM     54  CZ  PHE A   6       2.706  11.440  34.758  1.00201.08           C  
ATOM     55  C   PHE A   6       1.184  16.606  34.679  1.00201.08           C  
ATOM     56  O   PHE A   6       0.582  16.893  33.648  1.00201.08           O  
ATOM     57  N   VAL A   7       2.493  16.899  34.837  1.00 70.75           N  
ATOM     58  CA  VAL A   7       3.255  17.540  33.799  1.00 70.75           C  
ATOM     59  CB  VAL A   7       3.881  18.838  34.226  1.00 70.75           C  
ATOM     60  CG1 VAL A   7       4.718  19.393  33.059  1.00 70.75           C  
ATOM     61  CG2 VAL A   7       2.769  19.791  34.694  1.00 70.75           C  
ATOM     62  C   VAL A   7       4.359  16.594  33.445  1.00 70.75           C  
ATOM     63  O   VAL A   7       5.126  16.183  34.314  1.00 70.75           O  
ATOM     64  N   ALA A   8       4.482  16.222  32.150  1.00 57.28           N  
ATOM     65  CA  ALA A   8       5.503  15.258  31.840  1.00 57.28           C  
ATOM     66  CB  ALA A   8       4.941  13.910  31.358  1.00 57.28           C  
ATOM     67  C   ALA A   8       6.386  15.785  30.755  1.00 57.28           C  
ATOM     68  O   ALA A   8       5.965  16.554  29.892  1.00 57.28           O  
ATOM     69  N   ALA A   9       7.668  15.387  30.794  1.00 51.43           N  
ATOM     70  CA  ALA A   9       8.609  15.791  29.794  1.00 51.43           C  
ATOM     71  CB  ALA A   9       9.925  16.343  30.375  1.00 51.43           C  
ATOM     72  C   ALA A   9       8.953  14.581  28.983  1.00 51.43           C  
ATOM     73  O   ALA A   9       9.543  13.627  29.488  1.00 51.43           O  
ATOM     74  N   ASN A  10       8.582  14.593  27.688  1.00 57.40           N  
ATOM     75  CA  ASN A  10       8.964  13.505  26.837  1.00 57.40           C  
ATOM     76  CB  ASN A  10       7.880  13.109  25.823  1.00 57.40           C  
ATOM     77  CG  ASN A  10       8.354  11.855  25.100  1.00 57.40           C  
ATOM     78  OD1 ASN A  10       9.489  11.415  25.273  1.00 57.40           O  
ATOM     79  ND2 ASN A  10       7.462  11.266  24.259  1.00 57.40           N  
ATOM     80  C   ASN A  10      10.139  13.997  26.055  1.00 57.40           C  
ATOM     81  O   ASN A  10       9.994  14.730  25.078  1.00 57.40           O  
ATOM     82  N   TRP A  11      11.348  13.600  26.484  1.00105.41           N  
ATOM     83  CA  TRP A  11      12.561  14.022  25.848  1.00105.41           C  
ATOM     84  CB  TRP A  11      13.816  13.797  26.713  1.00105.41           C  
ATOM     85  CG  TRP A  11      13.920  14.816  27.834  1.00105.41           C  
ATOM     86  CD2 TRP A  11      14.872  14.776  28.912  1.00105.41           C  
ATOM     87  CD1 TRP A  11      13.166  15.937  28.035  1.00105.41           C  
ATOM     88  NE1 TRP A  11      13.589  16.598  29.165  1.00105.41           N  
ATOM     89  CE2 TRP A  11      14.639  15.894  29.716  1.00105.41           C  
ATOM     90  CE3 TRP A  11      15.861  13.883  29.210  1.00105.41           C  
ATOM     91  CZ2 TRP A  11      15.393  16.134  30.831  1.00105.41           C  
ATOM     92  CZ3 TRP A  11      16.619  14.128  30.335  1.00105.41           C  
ATOM     93  CH2 TRP A  11      16.390  15.232  31.130  1.00105.41           C  
ATOM     94  C   TRP A  11      12.693  13.392  24.495  1.00105.41           C  
ATOM     95  O   TRP A  11      13.395  13.910  23.629  1.00105.41           O  
ATOM     96  N   LYS A  12      12.053  12.228  24.279  1.00111.21           N  
ATOM     97  CA  LYS A  12      12.157  11.590  22.997  1.00111.21           C  
ATOM     98  CB  LYS A  12      11.592  12.399  21.818  1.00111.21           C  
ATOM     99  CG  LYS A  12      10.064  12.425  21.855  1.00111.21           C  
ATOM    100  CD  LYS A  12       9.419  13.220  20.725  1.00111.21           C  
ATOM    101  CE  LYS A  12       7.892  13.153  20.753  1.00111.21           C  
ATOM    102  NZ  LYS A  12       7.339  13.706  19.498  1.00111.21           N1+
ATOM    103  C   LYS A  12      13.591  11.234  22.782  1.00111.21           C  
ATOM    104  O   LYS A  12      14.341  11.081  23.744  1.00111.21           O  
ATOM    105  N   CYS A  13      14.004  11.030  21.518  1.00107.72           N  
ATOM    106  CA  CYS A  13      15.364  10.628  21.305  1.00107.72           C  
ATOM    107  CB  CYS A  13      15.548   9.789  20.024  1.00107.72           C  
ATOM    108  SG  CYS A  13      14.955  10.619  18.516  1.00107.72           S  
ATOM    109  C   CYS A  13      16.231  11.848  21.227  1.00107.72           C  
ATOM    110  O   CYS A  13      16.609  12.294  20.145  1.00107.72           O  
ATOM    111  N   ASN A  14      16.586  12.418  22.399  1.00 48.17           N  
ATOM    112  CA  ASN A  14      17.413  13.590  22.396  1.00 48.17           C  
ATOM    113  CB  ASN A  14      16.603  14.899  22.354  1.00 48.17           C  
ATOM    114  CG  ASN A  14      15.845  14.964  21.036  1.00 48.17           C  
ATOM    115  OD1 ASN A  14      16.434  15.134  19.969  1.00 48.17           O  
ATOM    116  ND2 ASN A  14      14.494  14.816  21.110  1.00 48.17           N  
ATOM    117  C   ASN A  14      18.178  13.613  23.682  1.00 48.17           C  
ATOM    118  O   ASN A  14      17.749  13.026  24.675  1.00 48.17           O  
ATOM    119  N   GLY A  15      19.331  14.312  23.696  1.00 39.41           N  
ATOM    120  CA  GLY A  15      20.068  14.459  24.919  1.00 39.41           C  
ATOM    121  C   GLY A  15      21.441  13.876  24.825  1.00 39.41           C  
ATOM    122  O   GLY A  15      21.707  12.923  24.095  1.00 39.41           O  
ATOM    123  N   THR A  16      22.353  14.503  25.595  1.00115.13           N  
ATOM    124  CA  THR A  16      23.718  14.100  25.754  1.00115.13           C  
ATOM    125  CB  THR A  16      24.718  15.138  25.344  1.00115.13           C  
ATOM    126  OG1 THR A  16      24.494  15.554  24.010  1.00115.13           O  
ATOM    127  CG2 THR A  16      26.120  14.521  25.452  1.00115.13           C  
ATOM    128  C   THR A  16      23.870  14.021  27.233  1.00115.13           C  
ATOM    129  O   THR A  16      23.050  14.562  27.974  1.00115.13           O  
ATOM    130  N   LEU A  17      24.918  13.345  27.724  1.00 87.49           N  
ATOM    131  CA  LEU A  17      25.035  13.303  29.146  1.00 87.49           C  
ATOM    132  CB  LEU A  17      26.185  12.430  29.661  1.00 87.49           C  
ATOM    133  CG  LEU A  17      25.959  10.940  29.367  1.00 87.49           C  
ATOM    134  CD1 LEU A  17      26.091  10.640  27.866  1.00 87.49           C  
ATOM    135  CD2 LEU A  17      26.841  10.053  30.253  1.00 87.49           C  
ATOM    136  C   LEU A  17      25.247  14.697  29.637  1.00 87.49           C  
ATOM    137  O   LEU A  17      24.696  15.090  30.663  1.00 87.49           O  
ATOM    138  N   GLU A  18      26.053  15.494  28.913  1.00 41.21           N  
ATOM    139  CA  GLU A  18      26.319  16.820  29.385  1.00 41.21           C  
ATOM    140  CB  GLU A  18      27.361  17.583  28.552  1.00 41.21           C  
ATOM    141  CG  GLU A  18      27.618  18.984  29.111  1.00 41.21           C  
ATOM    142  CD  GLU A  18      28.820  19.592  28.407  1.00 41.21           C  
ATOM    143  OE1 GLU A  18      29.233  19.049  27.348  1.00 41.21           O  
ATOM    144  OE2 GLU A  18      29.342  20.614  28.926  1.00 41.21           O1-
ATOM    145  C   GLU A  18      25.057  17.623  29.375  1.00 41.21           C  
ATOM    146  O   GLU A  18      24.783  18.363  30.319  1.00 41.21           O  
ATOM    147  N   SER A  19      24.245  17.487  28.314  1.00 71.97           N  
ATOM    148  CA  SER A  19      23.054  18.280  28.192  1.00 71.97           C  
ATOM    149  CB  SER A  19      22.295  18.003  26.884  1.00 71.97           C  
ATOM    150  OG  SER A  19      23.106  18.346  25.771  1.00 71.97           O  
ATOM    151  C   SER A  19      22.126  17.952  29.319  1.00 71.97           C  
ATOM    152  O   SER A  19      21.495  18.843  29.887  1.00 71.97           O  
ATOM    153  N   ILE A  20      22.021  16.656  29.671  1.00 52.54           N  
ATOM    154  CA  ILE A  20      21.137  16.234  30.720  1.00 52.54           C  
ATOM    155  CB  ILE A  20      21.076  14.740  30.903  1.00 52.54           C  
ATOM    156  CG1 ILE A  20      20.475  14.063  29.660  1.00 52.54           C  
ATOM    157  CG2 ILE A  20      20.297  14.447  32.195  1.00 52.54           C  
ATOM    158  CD1 ILE A  20      20.593  12.540  29.678  1.00 52.54           C  
ATOM    159  C   ILE A  20      21.593  16.817  32.020  1.00 52.54           C  
ATOM    160  O   ILE A  20      20.776  17.226  32.840  1.00 52.54           O  
ATOM    161  N   LYS A  21      22.918  16.859  32.250  1.00 35.25           N  
ATOM    162  CA  LYS A  21      23.416  17.355  33.499  1.00 35.25           C  
ATOM    163  CB  LYS A  21      24.952  17.355  33.548  0.67 35.25           C  
ATOM    164  CG  LYS A  21      25.533  17.872  34.863  0.67 35.25           C  
ATOM    165  CD  LYS A  21      27.034  17.617  34.994  0.67 35.25           C  
ATOM    166  CE  LYS A  21      27.660  18.266  36.230  0.67 35.25           C  
ATOM    167  NZ  LYS A  21      29.112  17.985  36.261  0.67 35.25           N1+
ATOM    168  C   LYS A  21      22.960  18.772  33.686  1.00 35.25           C  
ATOM    169  O   LYS A  21      22.487  19.147  34.758  1.00 35.25           O  
ATOM    170  N   SER A  22      23.083  19.604  32.637  1.00 75.67           N  
ATOM    171  CA  SER A  22      22.728  20.992  32.739  1.00 75.67           C  
ATOM    172  CB  SER A  22      23.093  21.785  31.472  0.67 75.67           C  
ATOM    173  OG  SER A  22      22.722  23.145  31.624  0.67 75.67           O  
ATOM    174  C   SER A  22      21.250  21.144  32.945  1.00 75.67           C  
ATOM    175  O   SER A  22      20.798  21.928  33.778  1.00 75.67           O  
ATOM    176  N   LEU A  23      20.457  20.378  32.178  1.00122.30           N  
ATOM    177  CA  LEU A  23      19.022  20.474  32.171  1.00122.30           C  
ATOM    178  CB  LEU A  23      18.449  19.539  31.081  1.00122.30           C  
ATOM    179  CG  LEU A  23      16.919  19.486  30.900  1.00122.30           C  
ATOM    180  CD1 LEU A  23      16.220  18.834  32.098  1.00122.30           C  
ATOM    181  CD2 LEU A  23      16.342  20.852  30.505  1.00122.30           C  
ATOM    182  C   LEU A  23      18.479  20.077  33.510  1.00122.30           C  
ATOM    183  O   LEU A  23      17.613  20.753  34.064  1.00122.30           O  
ATOM    184  N   THR A  24      18.999  18.970  34.069  1.00111.83           N  
ATOM    185  CA  THR A  24      18.519  18.418  35.299  1.00111.83           C  
ATOM    186  CB  THR A  24      19.256  17.157  35.628  1.00111.83           C  
ATOM    187  OG1 THR A  24      19.130  16.237  34.557  1.00111.83           O  
ATOM    188  CG2 THR A  24      18.665  16.545  36.900  1.00111.83           C  
ATOM    189  C   THR A  24      18.769  19.396  36.399  1.00111.83           C  
ATOM    190  O   THR A  24      17.934  19.583  37.283  1.00111.83           O  
ATOM    191  N   ASN A  25      19.942  20.049  36.371  1.00 42.03           N  
ATOM    192  CA  ASN A  25      20.273  20.969  37.417  1.00 42.03           C  
ATOM    193  CB  ASN A  25      21.664  21.603  37.246  1.00 42.03           C  
ATOM    194  CG  ASN A  25      21.967  22.356  38.533  1.00 42.03           C  
ATOM    195  OD1 ASN A  25      22.429  23.495  38.509  1.00 42.03           O  
ATOM    196  ND2 ASN A  25      21.698  21.701  39.694  1.00 42.03           N  
ATOM    197  C   ASN A  25      19.271  22.079  37.421  1.00 42.03           C  
ATOM    198  O   ASN A  25      18.803  22.503  38.477  1.00 42.03           O  
ATOM    199  N   SER A  26      18.903  22.575  36.229  1.00 27.63           N  
ATOM    200  CA  SER A  26      17.982  23.672  36.142  1.00 27.63           C  
ATOM    201  CB  SER A  26      17.739  24.120  34.692  0.67 27.63           C  
ATOM    202  OG  SER A  26      18.946  24.615  34.131  0.67 27.63           O  
ATOM    203  C   SER A  26      16.663  23.252  36.717  1.00 27.63           C  
ATOM    204  O   SER A  26      16.012  24.026  37.415  1.00 27.63           O  
ATOM    205  N   PHE A  27      16.243  22.004  36.442  1.00 75.77           N  
ATOM    206  CA  PHE A  27      14.985  21.486  36.906  1.00 75.77           C  
ATOM    207  CB  PHE A  27      14.715  20.064  36.383  1.00 75.77           C  
ATOM    208  CG  PHE A  27      14.141  20.168  35.013  1.00 75.77           C  
ATOM    209  CD1 PHE A  27      14.797  20.843  34.010  1.00 75.77           C  
ATOM    210  CD2 PHE A  27      12.950  19.544  34.725  1.00 75.77           C  
ATOM    211  CE1 PHE A  27      14.248  20.920  32.751  1.00 75.77           C  
ATOM    212  CE2 PHE A  27      12.400  19.614  33.468  1.00 75.77           C  
ATOM    213  CZ  PHE A  27      13.049  20.308  32.478  1.00 75.77           C  
ATOM    214  C   PHE A  27      14.968  21.434  38.403  1.00 75.77           C  
ATOM    215  O   PHE A  27      13.976  21.802  39.033  1.00 75.77           O  
ATOM    216  N   ASN A  28      16.080  20.994  39.015  1.00 57.42           N  
ATOM    217  CA  ASN A  28      16.150  20.833  40.439  1.00 57.42           C  
ATOM    218  CB  ASN A  28      17.493  20.271  40.924  1.00 57.42           C  
ATOM    219  CG  ASN A  28      17.510  18.784  40.605  1.00 57.42           C  
ATOM    220  OD1 ASN A  28      16.462  18.159  40.447  1.00 57.42           O  
ATOM    221  ND2 ASN A  28      18.733  18.197  40.522  1.00 57.42           N  
ATOM    222  C   ASN A  28      15.940  22.150  41.111  1.00 57.42           C  
ATOM    223  O   ASN A  28      15.436  22.205  42.231  1.00 57.42           O  
ATOM    224  N   ASN A  29      16.326  23.249  40.445  1.00 57.43           N  
ATOM    225  CA  ASN A  29      16.237  24.555  41.032  1.00 57.43           C  
ATOM    226  CB  ASN A  29      16.716  25.667  40.078  1.00 57.43           C  
ATOM    227  CG  ASN A  29      18.196  25.455  39.785  1.00 57.43           C  
ATOM    228  OD1 ASN A  29      18.569  25.036  38.691  1.00 57.43           O  
ATOM    229  ND2 ASN A  29      19.068  25.754  40.786  1.00 57.43           N  
ATOM    230  C   ASN A  29      14.811  24.864  41.380  1.00 57.43           C  
ATOM    231  O   ASN A  29      14.551  25.509  42.395  1.00 57.43           O  
ATOM    232  N   LEU A  30      13.839  24.423  40.557  1.00 74.79           N  
ATOM    233  CA  LEU A  30      12.482  24.810  40.820  1.00 74.79           C  
ATOM    234  CB  LEU A  30      11.520  24.524  39.649  1.00 74.79           C  
ATOM    235  CG  LEU A  30      10.072  24.978  39.916  1.00 74.79           C  
ATOM    236  CD1 LEU A  30       9.995  26.505  40.091  1.00 74.79           C  
ATOM    237  CD2 LEU A  30       9.108  24.457  38.835  1.00 74.79           C  
ATOM    238  C   LEU A  30      11.974  24.108  42.045  1.00 74.79           C  
ATOM    239  O   LEU A  30      12.119  22.895  42.197  1.00 74.79           O  
ATOM    240  N   ASP A  31      11.350  24.873  42.965  1.00 46.87           N  
ATOM    241  CA  ASP A  31      10.837  24.285  44.168  1.00 46.87           C  
ATOM    242  CB  ASP A  31      11.034  25.163  45.419  1.00 46.87           C  
ATOM    243  CG  ASP A  31      10.802  24.304  46.656  1.00 46.87           C  
ATOM    244  OD1 ASP A  31      10.332  23.146  46.495  1.00 46.87           O  
ATOM    245  OD2 ASP A  31      11.097  24.789  47.781  1.00 46.87           O1-
ATOM    246  C   ASP A  31       9.364  24.086  43.981  1.00 46.87           C  
ATOM    247  O   ASP A  31       8.629  25.039  43.727  1.00 46.87           O  
ATOM    248  N   PHE A  32       8.908  22.817  44.060  1.00175.77           N  
ATOM    249  CA  PHE A  32       7.508  22.517  43.960  1.00175.77           C  
ATOM    250  CB  PHE A  32       7.046  22.160  42.531  1.00175.77           C  
ATOM    251  CG  PHE A  32       7.722  20.911  42.079  1.00175.77           C  
ATOM    252  CD1 PHE A  32       8.980  20.965  41.527  1.00175.77           C  
ATOM    253  CD2 PHE A  32       7.104  19.689  42.212  1.00175.77           C  
ATOM    254  CE1 PHE A  32       9.609  19.817  41.107  1.00175.77           C  
ATOM    255  CE2 PHE A  32       7.728  18.538  41.795  1.00175.77           C  
ATOM    256  CZ  PHE A  32       8.985  18.600  41.241  1.00175.77           C  
ATOM    257  C   PHE A  32       7.252  21.355  44.871  1.00175.77           C  
ATOM    258  O   PHE A  32       8.192  20.693  45.309  1.00175.77           O  
ATOM    259  N   ASP A  33       5.968  21.098  45.207  1.00 68.55           N  
ATOM    260  CA  ASP A  33       5.642  20.029  46.111  1.00 68.55           C  
ATOM    261  CB  ASP A  33       4.622  20.445  47.188  1.00 68.55           C  
ATOM    262  CG  ASP A  33       4.513  19.352  48.247  1.00 68.55           C  
ATOM    263  OD1 ASP A  33       4.875  18.183  47.951  1.00 68.55           O  
ATOM    264  OD2 ASP A  33       4.063  19.680  49.378  1.00 68.55           O1-
ATOM    265  C   ASP A  33       5.043  18.912  45.316  1.00 68.55           C  
ATOM    266  O   ASP A  33       3.953  19.031  44.758  1.00 68.55           O  
ATOM    267  N   PRO A  34       5.751  17.820  45.266  1.00 79.20           N  
ATOM    268  CA  PRO A  34       5.362  16.636  44.549  1.00 79.20           C  
ATOM    269  CD  PRO A  34       6.945  17.625  46.070  1.00 79.20           C  
ATOM    270  CB  PRO A  34       6.529  15.662  44.713  1.00 79.20           C  
ATOM    271  CG  PRO A  34       7.201  16.109  46.026  1.00 79.20           C  
ATOM    272  C   PRO A  34       4.083  16.072  45.073  1.00 79.20           C  
ATOM    273  O   PRO A  34       3.442  15.303  44.360  1.00 79.20           O  
ATOM    274  N   SER A  35       3.712  16.383  46.327  1.00 41.85           N  
ATOM    275  CA  SER A  35       2.498  15.841  46.857  1.00 41.85           C  
ATOM    276  CB  SER A  35       2.297  16.152  48.352  1.00 41.85           C  
ATOM    277  OG  SER A  35       2.174  17.551  48.561  1.00 41.85           O  
ATOM    278  C   SER A  35       1.350  16.422  46.093  1.00 41.85           C  
ATOM    279  O   SER A  35       0.364  15.735  45.838  1.00 41.85           O  
ATOM    280  N   LYS A  36       1.430  17.730  45.773  1.00105.87           N  
ATOM    281  CA  LYS A  36       0.409  18.423  45.038  1.00105.87           C  
ATOM    282  CB  LYS A  36       0.522  19.952  45.154  1.00105.87           C  
ATOM    283  CG  LYS A  36       0.093  20.519  46.510  1.00105.87           C  
ATOM    284  CD  LYS A  36       1.037  20.210  47.668  1.00105.87           C  
ATOM    285  CE  LYS A  36       0.601  20.879  48.973  1.00105.87           C  
ATOM    286  NZ  LYS A  36       1.635  20.688  50.011  1.00105.87           N1+
ATOM    287  C   LYS A  36       0.410  18.101  43.569  1.00105.87           C  
ATOM    288  O   LYS A  36      -0.647  17.903  42.977  1.00105.87           O  
ATOM    289  N   LEU A  37       1.602  18.050  42.936  1.00 75.52           N  
ATOM    290  CA  LEU A  37       1.682  17.938  41.504  1.00 75.52           C  
ATOM    291  CB  LEU A  37       2.224  19.249  40.903  1.00 75.52           C  
ATOM    292  CG  LEU A  37       2.414  19.281  39.377  1.00 75.52           C  
ATOM    293  CD1 LEU A  37       1.077  19.146  38.632  1.00 75.52           C  
ATOM    294  CD2 LEU A  37       3.207  20.535  38.964  1.00 75.52           C  
ATOM    295  C   LEU A  37       2.624  16.836  41.119  1.00 75.52           C  
ATOM    296  O   LEU A  37       3.614  16.580  41.803  1.00 75.52           O  
ATOM    297  N   ASP A  38       2.326  16.148  39.994  1.00 64.43           N  
ATOM    298  CA  ASP A  38       3.180  15.096  39.517  1.00 64.43           C  
ATOM    299  CB  ASP A  38       2.410  13.872  38.982  1.00 64.43           C  
ATOM    300  CG  ASP A  38       1.730  13.138  40.136  1.00 64.43           C  
ATOM    301  OD1 ASP A  38       2.225  13.243  41.290  1.00 64.43           O  
ATOM    302  OD2 ASP A  38       0.702  12.458  39.871  1.00 64.43           O1-
ATOM    303  C   ASP A  38       3.957  15.654  38.361  1.00 64.43           C  
ATOM    304  O   ASP A  38       3.375  16.185  37.414  1.00 64.43           O  
ATOM    305  N   VAL A  39       5.304  15.585  38.431  1.00 63.65           N  
ATOM    306  CA  VAL A  39       6.124  16.028  37.338  1.00 63.65           C  
ATOM    307  CB  VAL A  39       7.039  17.151  37.735  1.00 63.65           C  
ATOM    308  CG1 VAL A  39       7.887  17.556  36.518  1.00 63.65           C  
ATOM    309  CG2 VAL A  39       6.183  18.290  38.315  1.00 63.65           C  
ATOM    310  C   VAL A  39       6.959  14.838  36.982  1.00 63.65           C  
ATOM    311  O   VAL A  39       7.661  14.298  37.837  1.00 63.65           O  
ATOM    312  N   VAL A  40       6.914  14.389  35.710  1.00 50.77           N  
ATOM    313  CA  VAL A  40       7.625  13.188  35.370  1.00 50.77           C  
ATOM    314  CB  VAL A  40       6.706  12.055  35.010  1.00 50.77           C  
ATOM    315  CG1 VAL A  40       7.539  10.808  34.660  1.00 50.77           C  
ATOM    316  CG2 VAL A  40       5.708  11.854  36.167  1.00 50.77           C  
ATOM    317  C   VAL A  40       8.508  13.444  34.191  1.00 50.77           C  
ATOM    318  O   VAL A  40       8.122  14.130  33.246  1.00 50.77           O  
ATOM    319  N   VAL A  41       9.735  12.879  34.226  1.00 49.38           N  
ATOM    320  CA  VAL A  41      10.668  13.056  33.148  1.00 49.38           C  
ATOM    321  CB  VAL A  41      11.996  13.586  33.606  1.00 49.38           C  
ATOM    322  CG1 VAL A  41      12.954  13.641  32.406  1.00 49.38           C  
ATOM    323  CG2 VAL A  41      11.769  14.953  34.276  1.00 49.38           C  
ATOM    324  C   VAL A  41      10.900  11.721  32.503  1.00 49.38           C  
ATOM    325  O   VAL A  41      11.125  10.724  33.189  1.00 49.38           O  
ATOM    326  N   PHE A  42      10.836  11.669  31.151  1.00 73.45           N  
ATOM    327  CA  PHE A  42      11.039  10.430  30.446  1.00 73.45           C  
ATOM    328  CB  PHE A  42       9.880  10.061  29.502  1.00 73.45           C  
ATOM    329  CG  PHE A  42       8.651   9.799  30.304  1.00 73.45           C  
ATOM    330  CD1 PHE A  42       7.845  10.836  30.714  1.00 73.45           C  
ATOM    331  CD2 PHE A  42       8.298   8.512  30.633  1.00 73.45           C  
ATOM    332  CE1 PHE A  42       6.708  10.591  31.450  1.00 73.45           C  
ATOM    333  CE2 PHE A  42       7.163   8.262  31.367  1.00 73.45           C  
ATOM    334  CZ  PHE A  42       6.365   9.302  31.778  1.00 73.45           C  
ATOM    335  C   PHE A  42      12.242  10.573  29.556  1.00 73.45           C  
ATOM    336  O   PHE A  42      12.147  11.099  28.449  1.00 73.45           O  
ATOM    337  N   PRO A  43      13.371  10.103  30.005  1.00 88.70           N  
ATOM    338  CA  PRO A  43      14.573  10.150  29.208  1.00 88.70           C  
ATOM    339  CD  PRO A  43      13.663  10.144  31.426  1.00 88.70           C  
ATOM    340  CB  PRO A  43      15.734  10.258  30.197  1.00 88.70           C  
ATOM    341  CG  PRO A  43      15.146   9.764  31.527  1.00 88.70           C  
ATOM    342  C   PRO A  43      14.685   8.929  28.353  1.00 88.70           C  
ATOM    343  O   PRO A  43      13.895   8.001  28.519  1.00 88.70           O  
ATOM    344  N   VAL A  44      15.667   8.911  27.433  1.00 51.48           N  
ATOM    345  CA  VAL A  44      15.919   7.738  26.650  1.00 51.48           C  
ATOM    346  CB  VAL A  44      16.987   7.928  25.609  1.00 51.48           C  
ATOM    347  CG1 VAL A  44      17.266   6.572  24.940  1.00 51.48           C  
ATOM    348  CG2 VAL A  44      16.523   9.017  24.626  1.00 51.48           C  
ATOM    349  C   VAL A  44      16.377   6.685  27.617  1.00 51.48           C  
ATOM    350  O   VAL A  44      16.922   6.993  28.675  1.00 51.48           O  
ATOM    351  N   SER A  45      16.161   5.402  27.267  1.00 81.67           N  
ATOM    352  CA  SER A  45      16.425   4.304  28.158  1.00 81.67           C  
ATOM    353  CB  SER A  45      16.182   2.933  27.509  1.00 81.67           C  
ATOM    354  OG  SER A  45      16.466   1.904  28.444  1.00 81.67           O  
ATOM    355  C   SER A  45      17.846   4.319  28.642  1.00 81.67           C  
ATOM    356  O   SER A  45      18.093   4.151  29.835  1.00 81.67           O  
ATOM    357  N   VAL A  46      18.824   4.533  27.745  1.00 53.50           N  
ATOM    358  CA  VAL A  46      20.210   4.494  28.134  1.00 53.50           C  
ATOM    359  CB  VAL A  46      21.155   4.647  26.976  1.00 53.50           C  
ATOM    360  CG1 VAL A  46      20.964   3.440  26.042  1.00 53.50           C  
ATOM    361  CG2 VAL A  46      20.908   6.007  26.300  1.00 53.50           C  
ATOM    362  C   VAL A  46      20.491   5.599  29.114  1.00 53.50           C  
ATOM    363  O   VAL A  46      21.383   5.481  29.950  1.00 53.50           O  
ATOM    364  N   HIS A  47      19.777   6.729  28.973  1.00 81.33           N  
ATOM    365  CA  HIS A  47      19.892   7.917  29.779  1.00 81.33           C  
ATOM    366  ND1 HIS A  47      19.448  10.363  26.884  1.00 81.33           N  
ATOM    367  CG  HIS A  47      19.983   9.561  27.868  1.00 81.33           C  
ATOM    368  CB  HIS A  47      19.253   9.145  29.110  1.00 81.33           C  
ATOM    369  NE2 HIS A  47      21.523   9.875  26.250  1.00 81.33           N  
ATOM    370  CD2 HIS A  47      21.250   9.272  27.464  1.00 81.33           C  
ATOM    371  CE1 HIS A  47      20.412  10.519  25.940  1.00 81.33           C  
ATOM    372  C   HIS A  47      19.264   7.776  31.142  1.00 81.33           C  
ATOM    373  O   HIS A  47      19.539   8.581  32.030  1.00 81.33           O  
ATOM    374  N   TYR A  48      18.381   6.783  31.351  1.00 64.19           N  
ATOM    375  CA  TYR A  48      17.571   6.726  32.541  1.00 64.19           C  
ATOM    376  CB  TYR A  48      16.679   5.471  32.564  1.00 64.19           C  
ATOM    377  CG  TYR A  48      15.860   5.484  33.810  1.00 64.19           C  
ATOM    378  CD1 TYR A  48      14.676   6.186  33.857  1.00 64.19           C  
ATOM    379  CD2 TYR A  48      16.267   4.794  34.927  1.00 64.19           C  
ATOM    380  CE1 TYR A  48      13.914   6.199  35.001  1.00 64.19           C  
ATOM    381  CE2 TYR A  48      15.509   4.804  36.075  1.00 64.19           C  
ATOM    382  CZ  TYR A  48      14.331   5.510  36.115  1.00 64.19           C  
ATOM    383  OH  TYR A  48      13.553   5.521  37.291  1.00 64.19           O  
ATOM    384  C   TYR A  48      18.384   6.725  33.807  1.00 64.19           C  
ATOM    385  O   TYR A  48      18.074   7.469  34.737  1.00 64.19           O  
ATOM    386  N   ASP A  49      19.449   5.912  33.888  1.00 41.93           N  
ATOM    387  CA  ASP A  49      20.195   5.801  35.112  1.00 41.93           C  
ATOM    388  CB  ASP A  49      21.366   4.812  34.956  0.67 41.93           C  
ATOM    389  CG  ASP A  49      21.919   4.470  36.330  0.67 41.93           C  
ATOM    390  OD1 ASP A  49      21.397   5.023  37.333  0.67 41.93           O  
ATOM    391  OD2 ASP A  49      22.871   3.646  36.392  0.67 41.93           O1-
ATOM    392  C   ASP A  49      20.766   7.140  35.483  1.00 41.93           C  
ATOM    393  O   ASP A  49      20.674   7.573  36.631  1.00 41.93           O  
ATOM    394  N   HIS A  50      21.358   7.837  34.497  1.00 57.90           N  
ATOM    395  CA  HIS A  50      22.006   9.102  34.698  1.00 57.90           C  
ATOM    396  ND1 HIS A  50      23.260  12.054  33.191  0.67 57.90           N  
ATOM    397  CG  HIS A  50      23.592  10.763  33.533  0.67 57.90           C  
ATOM    398  CB  HIS A  50      22.677   9.581  33.394  0.67 57.90           C  
ATOM    399  NE2 HIS A  50      25.362  12.108  33.912  0.67 57.90           N  
ATOM    400  CD2 HIS A  50      24.878  10.814  33.972  0.67 57.90           C  
ATOM    401  CE1 HIS A  50      24.355  12.817  33.437  0.67 57.90           C  
ATOM    402  C   HIS A  50      20.994  10.123  35.130  1.00 57.90           C  
ATOM    403  O   HIS A  50      21.234  10.886  36.065  1.00 57.90           O  
ATOM    404  N   THR A  51      19.823  10.164  34.462  1.00133.10           N  
ATOM    405  CA  THR A  51      18.830  11.155  34.782  1.00133.10           C  
ATOM    406  CB  THR A  51      17.683  11.233  33.813  1.00133.10           C  
ATOM    407  OG1 THR A  51      17.097   9.956  33.621  1.00133.10           O  
ATOM    408  CG2 THR A  51      18.172  11.815  32.484  1.00133.10           C  
ATOM    409  C   THR A  51      18.264  10.950  36.150  1.00133.10           C  
ATOM    410  O   THR A  51      18.065  11.912  36.890  1.00133.10           O  
ATOM    411  N   ARG A  52      17.996   9.690  36.533  1.00 83.25           N  
ATOM    412  CA  ARG A  52      17.377   9.428  37.800  1.00 83.25           C  
ATOM    413  CB  ARG A  52      17.152   7.923  38.028  1.00 83.25           C  
ATOM    414  CG  ARG A  52      16.423   7.585  39.326  1.00 83.25           C  
ATOM    415  CD  ARG A  52      14.961   8.028  39.325  1.00 83.25           C  
ATOM    416  NE  ARG A  52      14.936   9.508  39.484  1.00 83.25           N  
ATOM    417  CZ  ARG A  52      14.431  10.043  40.632  1.00 83.25           C  
ATOM    418  NH1 ARG A  52      13.919   9.215  41.587  1.00 83.25           N1+
ATOM    419  NH2 ARG A  52      14.425  11.395  40.822  1.00 83.25           N  
ATOM    420  C   ARG A  52      18.275   9.920  38.891  1.00 83.25           C  
ATOM    421  O   ARG A  52      17.818  10.541  39.848  1.00 83.25           O  
ATOM    422  N   LYS A  53      19.588   9.661  38.774  1.00106.13           N  
ATOM    423  CA  LYS A  53      20.510  10.064  39.797  1.00106.13           C  
ATOM    424  CB  LYS A  53      21.937   9.548  39.552  1.00106.13           C  
ATOM    425  CG  LYS A  53      22.143   8.120  40.058  1.00106.13           C  
ATOM    426  CD  LYS A  53      21.264   7.075  39.370  1.00106.13           C  
ATOM    427  CE  LYS A  53      21.380   5.683  39.995  1.00106.13           C  
ATOM    428  NZ  LYS A  53      22.720   5.115  39.728  1.00106.13           N1+
ATOM    429  C   LYS A  53      20.557  11.561  39.895  1.00106.13           C  
ATOM    430  O   LYS A  53      20.655  12.107  40.991  1.00106.13           O  
ATOM    431  N   LEU A  54      20.513  12.252  38.742  1.00 59.63           N  
ATOM    432  CA  LEU A  54      20.617  13.681  38.655  1.00 59.63           C  
ATOM    433  CB  LEU A  54      20.765  14.157  37.199  1.00 59.63           C  
ATOM    434  CG  LEU A  54      22.056  13.656  36.523  1.00 59.63           C  
ATOM    435  CD1 LEU A  54      22.166  14.157  35.073  1.00 59.63           C  
ATOM    436  CD2 LEU A  54      23.294  14.002  37.361  1.00 59.63           C  
ATOM    437  C   LEU A  54      19.422  14.391  39.234  1.00 59.63           C  
ATOM    438  O   LEU A  54      19.564  15.450  39.844  1.00 59.63           O  
ATOM    439  N   LEU A  55      18.204  13.850  39.034  1.00 69.50           N  
ATOM    440  CA  LEU A  55      17.003  14.521  39.455  1.00 69.50           C  
ATOM    441  CB  LEU A  55      15.771  14.070  38.647  1.00 69.50           C  
ATOM    442  CG  LEU A  55      15.784  14.486  37.165  1.00 69.50           C  
ATOM    443  CD1 LEU A  55      14.621  13.842  36.393  1.00 69.50           C  
ATOM    444  CD2 LEU A  55      15.767  16.018  37.028  1.00 69.50           C  
ATOM    445  C   LEU A  55      16.695  14.203  40.882  1.00 69.50           C  
ATOM    446  O   LEU A  55      16.885  13.081  41.346  1.00 69.50           O  
ATOM    447  N   GLN A  56      16.198  15.212  41.621  1.00118.02           N  
ATOM    448  CA  GLN A  56      15.776  14.994  42.969  1.00118.02           C  
ATOM    449  CB  GLN A  56      15.670  16.295  43.784  1.00118.02           C  
ATOM    450  CG  GLN A  56      14.717  17.337  43.211  1.00118.02           C  
ATOM    451  CD  GLN A  56      15.104  18.655  43.862  1.00118.02           C  
ATOM    452  OE1 GLN A  56      14.303  19.584  43.943  1.00118.02           O  
ATOM    453  NE2 GLN A  56      16.376  18.743  44.337  1.00118.02           N  
ATOM    454  C   GLN A  56      14.477  14.252  42.893  1.00118.02           C  
ATOM    455  O   GLN A  56      13.810  14.252  41.859  1.00118.02           O  
ATOM    456  N   SER A  57      14.098  13.592  44.003  1.00 85.94           N  
ATOM    457  CA  SER A  57      12.982  12.688  44.066  1.00 85.94           C  
ATOM    458  CB  SER A  57      12.852  12.015  45.444  0.67 85.94           C  
ATOM    459  OG  SER A  57      12.629  12.996  46.444  0.67 85.94           O  
ATOM    460  C   SER A  57      11.685  13.377  43.765  1.00 85.94           C  
ATOM    461  O   SER A  57      10.703  12.713  43.436  1.00 85.94           O  
ATOM    462  N   LYS A  58      11.640  14.718  43.848  1.00104.98           N  
ATOM    463  CA  LYS A  58      10.416  15.421  43.587  1.00104.98           C  
ATOM    464  CB  LYS A  58      10.588  16.944  43.545  1.00104.98           C  
ATOM    465  CG  LYS A  58      11.220  17.545  44.791  1.00104.98           C  
ATOM    466  CD  LYS A  58      11.649  18.997  44.587  1.00104.98           C  
ATOM    467  CE  LYS A  58      12.300  19.613  45.823  1.00104.98           C  
ATOM    468  NZ  LYS A  58      12.675  21.020  45.558  1.00104.98           N1+
ATOM    469  C   LYS A  58       9.999  15.058  42.199  1.00104.98           C  
ATOM    470  O   LYS A  58       8.808  14.935  41.911  1.00104.98           O  
ATOM    471  N   PHE A  59      10.988  14.902  41.298  1.00138.83           N  
ATOM    472  CA  PHE A  59      10.688  14.567  39.939  1.00138.83           C  
ATOM    473  CB  PHE A  59      11.787  14.967  38.936  1.00138.83           C  
ATOM    474  CG  PHE A  59      11.904  16.451  38.951  1.00138.83           C  
ATOM    475  CD1 PHE A  59      11.130  17.219  38.111  1.00138.83           C  
ATOM    476  CD2 PHE A  59      12.782  17.074  39.808  1.00138.83           C  
ATOM    477  CE1 PHE A  59      11.231  18.591  38.125  1.00138.83           C  
ATOM    478  CE2 PHE A  59      12.888  18.445  39.825  1.00138.83           C  
ATOM    479  CZ  PHE A  59      12.112  19.204  38.983  1.00138.83           C  
ATOM    480  C   PHE A  59      10.550  13.084  39.833  1.00138.83           C  
ATOM    481  O   PHE A  59      11.409  12.333  40.292  1.00138.83           O  
ATOM    482  N   SER A  60       9.434  12.627  39.237  1.00 85.80           N  
ATOM    483  CA  SER A  60       9.254  11.225  39.013  1.00 85.80           C  
ATOM    484  CB  SER A  60       7.776  10.816  38.944  1.00 85.80           C  
ATOM    485  OG  SER A  60       7.688   9.419  38.722  1.00 85.80           O  
ATOM    486  C   SER A  60       9.900  10.918  37.690  1.00 85.80           C  
ATOM    487  O   SER A  60      10.172  11.821  36.899  1.00 85.80           O  
ATOM    488  N   THR A  61      10.178   9.625  37.413  1.00 50.82           N  
ATOM    489  CA  THR A  61      10.829   9.294  36.178  1.00 50.82           C  
ATOM    490  CB  THR A  61      12.282   8.967  36.355  1.00 50.82           C  
ATOM    491  OG1 THR A  61      12.434   7.891  37.269  1.00 50.82           O  
ATOM    492  CG2 THR A  61      13.014  10.215  36.872  1.00 50.82           C  
ATOM    493  C   THR A  61      10.170   8.105  35.554  1.00 50.82           C  
ATOM    494  O   THR A  61       9.479   7.332  36.218  1.00 50.82           O  
ATOM    495  N   GLY A  62      10.381   7.933  34.231  1.00 25.24           N  
ATOM    496  CA  GLY A  62       9.790   6.828  33.534  1.00 25.24           C  
ATOM    497  C   GLY A  62      10.525   6.616  32.245  1.00 25.24           C  
ATOM    498  O   GLY A  62      11.515   7.288  31.957  1.00 25.24           O  
ATOM    499  N   ILE A  63      10.038   5.649  31.437  1.00 58.73           N  
ATOM    500  CA  ILE A  63      10.635   5.306  30.179  1.00 58.73           C  
ATOM    501  CB  ILE A  63      11.176   3.901  30.138  1.00 58.73           C  
ATOM    502  CG1 ILE A  63      10.059   2.871  30.377  1.00 58.73           C  
ATOM    503  CG2 ILE A  63      12.335   3.812  31.147  1.00 58.73           C  
ATOM    504  CD1 ILE A  63      10.504   1.425  30.152  1.00 58.73           C  
ATOM    505  C   ILE A  63       9.605   5.485  29.102  1.00 58.73           C  
ATOM    506  O   ILE A  63       8.401   5.426  29.346  1.00 58.73           O  
ATOM    507  N   GLN A  64      10.095   5.755  27.873  1.00 76.11           N  
ATOM    508  CA  GLN A  64       9.340   6.088  26.692  1.00 76.11           C  
ATOM    509  CB  GLN A  64      10.235   6.618  25.561  1.00 76.11           C  
ATOM    510  CG  GLN A  64      10.927   7.931  25.932  1.00 76.11           C  
ATOM    511  CD  GLN A  64      11.791   8.378  24.764  1.00 76.11           C  
ATOM    512  OE1 GLN A  64      11.655   7.880  23.646  1.00 76.11           O  
ATOM    513  NE2 GLN A  64      12.706   9.350  25.027  1.00 76.11           N  
ATOM    514  C   GLN A  64       8.523   4.953  26.145  1.00 76.11           C  
ATOM    515  O   GLN A  64       7.538   5.198  25.453  1.00 76.11           O  
ATOM    516  N   ASN A  65       8.949   3.689  26.338  1.00 70.95           N  
ATOM    517  CA  ASN A  65       8.184   2.591  25.809  1.00 70.95           C  
ATOM    518  CB  ASN A  65       8.644   2.157  24.407  1.00 70.95           C  
ATOM    519  CG  ASN A  65       7.603   1.201  23.838  1.00 70.95           C  
ATOM    520  OD1 ASN A  65       6.471   1.136  24.313  1.00 70.95           O  
ATOM    521  ND2 ASN A  65       7.999   0.432  22.790  1.00 70.95           N  
ATOM    522  C   ASN A  65       8.389   1.414  26.723  1.00 70.95           C  
ATOM    523  O   ASN A  65       9.259   1.446  27.592  1.00 70.95           O  
ATOM    524  N   VAL A  66       7.554   0.360  26.571  1.00131.26           N  
ATOM    525  CA  VAL A  66       7.683  -0.853  27.342  1.00131.26           C  
ATOM    526  CB  VAL A  66       6.702  -0.990  28.474  1.00131.26           C  
ATOM    527  CG1 VAL A  66       6.920   0.149  29.469  1.00131.26           C  
ATOM    528  CG2 VAL A  66       5.277  -1.047  27.900  1.00131.26           C  
ATOM    529  C   VAL A  66       7.343  -1.983  26.424  1.00131.26           C  
ATOM    530  O   VAL A  66       6.599  -1.802  25.461  1.00131.26           O  
ATOM    531  N   SER A  67       7.864  -3.195  26.699  1.00106.18           N  
ATOM    532  CA  SER A  67       7.577  -4.268  25.793  1.00106.18           C  
ATOM    533  CB  SER A  67       8.611  -5.406  25.795  1.00106.18           C  
ATOM    534  OG  SER A  67       8.569  -6.115  27.022  1.00106.18           O  
ATOM    535  C   SER A  67       6.230  -4.856  26.073  1.00106.18           C  
ATOM    536  O   SER A  67       5.701  -4.778  27.181  1.00106.18           O  
ATOM    537  N   LYS A  68       5.617  -5.402  25.006  1.00107.33           N  
ATOM    538  CA  LYS A  68       4.369  -6.100  25.059  1.00107.33           C  
ATOM    539  CB  LYS A  68       3.659  -6.210  23.696  1.00107.33           C  
ATOM    540  CG  LYS A  68       4.444  -6.897  22.576  1.00107.33           C  
ATOM    541  CD  LYS A  68       3.577  -7.142  21.337  1.00107.33           C  
ATOM    542  CE  LYS A  68       4.348  -7.596  20.095  1.00107.33           C  
ATOM    543  NZ  LYS A  68       3.414  -7.773  18.959  1.00107.33           N1+
ATOM    544  C   LYS A  68       4.587  -7.458  25.650  1.00107.33           C  
ATOM    545  O   LYS A  68       3.647  -8.089  26.128  1.00107.33           O  
ATOM    546  N   PHE A  69       5.834  -7.967  25.580  1.00 61.85           N  
ATOM    547  CA  PHE A  69       6.138  -9.281  26.077  1.00 61.85           C  
ATOM    548  CB  PHE A  69       7.140 -10.057  25.205  1.00 61.85           C  
ATOM    549  CG  PHE A  69       6.469 -10.342  23.908  1.00 61.85           C  
ATOM    550  CD1 PHE A  69       5.595 -11.398  23.793  1.00 61.85           C  
ATOM    551  CD2 PHE A  69       6.714  -9.555  22.807  1.00 61.85           C  
ATOM    552  CE1 PHE A  69       4.971 -11.667  22.597  1.00 61.85           C  
ATOM    553  CE2 PHE A  69       6.093  -9.819  21.609  1.00 61.85           C  
ATOM    554  CZ  PHE A  69       5.220 -10.875  21.502  1.00 61.85           C  
ATOM    555  C   PHE A  69       6.752  -9.171  27.437  1.00 61.85           C  
ATOM    556  O   PHE A  69       7.159  -8.097  27.876  1.00 61.85           O  
ATOM    557  N   GLY A  70       6.794 -10.305  28.164  1.00 18.15           N  
ATOM    558  CA  GLY A  70       7.395 -10.326  29.465  1.00 18.15           C  
ATOM    559  C   GLY A  70       8.833 -10.674  29.264  1.00 18.15           C  
ATOM    560  O   GLY A  70       9.372 -10.514  28.169  1.00 18.15           O  
ATOM    561  N   ASN A  71       9.497 -11.161  30.329  1.00 27.46           N  
ATOM    562  CA  ASN A  71      10.878 -11.519  30.198  1.00 27.46           C  
ATOM    563  CB  ASN A  71      11.538 -11.955  31.519  1.00 27.46           C  
ATOM    564  CG  ASN A  71      11.664 -10.747  32.438  1.00 27.46           C  
ATOM    565  OD1 ASN A  71      11.851  -9.618  31.987  1.00 27.46           O  
ATOM    566  ND2 ASN A  71      11.568 -10.994  33.771  1.00 27.46           N  
ATOM    567  C   ASN A  71      10.938 -12.687  29.271  1.00 27.46           C  
ATOM    568  O   ASN A  71       9.997 -13.473  29.186  1.00 27.46           O  
ATOM    569  N   GLY A  72      12.053 -12.817  28.527  1.00 23.76           N  
ATOM    570  CA  GLY A  72      12.175 -13.915  27.615  1.00 23.76           C  
ATOM    571  C   GLY A  72      13.140 -13.512  26.553  1.00 23.76           C  
ATOM    572  O   GLY A  72      13.866 -12.528  26.688  1.00 23.76           O  
ATOM    573  N   SER A  73      13.165 -14.269  25.441  1.00 95.43           N  
ATOM    574  CA  SER A  73      14.115 -13.923  24.430  1.00 95.43           C  
ATOM    575  CB  SER A  73      14.613 -15.138  23.624  1.00 95.43           C  
ATOM    576  OG  SER A  73      13.530 -15.780  22.968  1.00 95.43           O  
ATOM    577  C   SER A  73      13.475 -12.957  23.492  1.00 95.43           C  
ATOM    578  O   SER A  73      12.979 -13.322  22.427  1.00 95.43           O  
ATOM    579  N   TYR A  74      13.460 -11.673  23.895  1.00 78.61           N  
ATOM    580  CA  TYR A  74      12.984 -10.637  23.033  1.00 78.61           C  
ATOM    581  CB  TYR A  74      11.690  -9.990  23.555  1.00 78.61           C  
ATOM    582  CG  TYR A  74      10.690 -11.098  23.572  1.00 78.61           C  
ATOM    583  CD1 TYR A  74      10.581 -11.926  24.667  1.00 78.61           C  
ATOM    584  CD2 TYR A  74       9.872 -11.324  22.487  1.00 78.61           C  
ATOM    585  CE1 TYR A  74       9.668 -12.955  24.684  1.00 78.61           C  
ATOM    586  CE2 TYR A  74       8.958 -12.351  22.498  1.00 78.61           C  
ATOM    587  CZ  TYR A  74       8.855 -13.169  23.597  1.00 78.61           C  
ATOM    588  OH  TYR A  74       7.920 -14.225  23.612  1.00 78.61           O  
ATOM    589  C   TYR A  74      14.092  -9.636  23.010  1.00 78.61           C  
ATOM    590  O   TYR A  74      14.213  -8.800  23.905  1.00 78.61           O  
ATOM    591  N   THR A  75      14.925  -9.685  21.955  1.00108.27           N  
ATOM    592  CA  THR A  75      16.089  -8.852  21.937  1.00108.27           C  
ATOM    593  CB  THR A  75      17.083  -9.218  20.871  1.00108.27           C  
ATOM    594  OG1 THR A  75      16.492  -9.096  19.586  1.00108.27           O  
ATOM    595  CG2 THR A  75      17.560 -10.662  21.100  1.00108.27           C  
ATOM    596  C   THR A  75      15.703  -7.428  21.716  1.00108.27           C  
ATOM    597  O   THR A  75      14.914  -7.106  20.828  1.00108.27           O  
ATOM    598  N   GLY A  76      16.262  -6.539  22.561  1.00 31.57           N  
ATOM    599  CA  GLY A  76      16.098  -5.126  22.400  1.00 31.57           C  
ATOM    600  C   GLY A  76      14.950  -4.600  23.207  1.00 31.57           C  
ATOM    601  O   GLY A  76      14.819  -3.386  23.348  1.00 31.57           O  
ATOM    602  N   GLU A  77      14.082  -5.469  23.762  1.00 94.29           N  
ATOM    603  CA  GLU A  77      12.952  -4.924  24.469  1.00 94.29           C  
ATOM    604  CB  GLU A  77      11.643  -5.700  24.242  1.00 94.29           C  
ATOM    605  CG  GLU A  77      11.136  -5.592  22.804  1.00 94.29           C  
ATOM    606  CD  GLU A  77      10.859  -4.122  22.512  1.00 94.29           C  
ATOM    607  OE1 GLU A  77       9.897  -3.566  23.106  1.00 94.29           O  
ATOM    608  OE2 GLU A  77      11.614  -3.537  21.689  1.00 94.29           O1-
ATOM    609  C   GLU A  77      13.211  -4.876  25.943  1.00 94.29           C  
ATOM    610  O   GLU A  77      14.056  -5.601  26.466  1.00 94.29           O  
ATOM    611  N   VAL A  78      12.488  -3.969  26.640  1.00113.38           N  
ATOM    612  CA  VAL A  78      12.551  -3.856  28.073  1.00113.38           C  
ATOM    613  CB  VAL A  78      12.855  -2.478  28.585  1.00113.38           C  
ATOM    614  CG1 VAL A  78      14.323  -2.146  28.303  1.00113.38           C  
ATOM    615  CG2 VAL A  78      11.875  -1.494  27.927  1.00113.38           C  
ATOM    616  C   VAL A  78      11.205  -4.232  28.608  1.00113.38           C  
ATOM    617  O   VAL A  78      10.187  -3.630  28.265  1.00113.38           O  
ATOM    618  N   SER A  79      11.173  -5.248  29.489  1.00 41.08           N  
ATOM    619  CA  SER A  79       9.928  -5.721  30.016  1.00 41.08           C  
ATOM    620  CB  SER A  79      10.000  -7.167  30.531  1.00 41.08           C  
ATOM    621  OG  SER A  79      10.903  -7.243  31.625  1.00 41.08           O  
ATOM    622  C   SER A  79       9.514  -4.868  31.167  1.00 41.08           C  
ATOM    623  O   SER A  79      10.309  -4.135  31.753  1.00 41.08           O  
ATOM    624  N   ALA A  80       8.215  -4.956  31.501  1.00 34.15           N  
ATOM    625  CA  ALA A  80       7.647  -4.253  32.609  1.00 34.15           C  
ATOM    626  CB  ALA A  80       6.127  -4.458  32.733  1.00 34.15           C  
ATOM    627  C   ALA A  80       8.290  -4.774  33.857  1.00 34.15           C  
ATOM    628  O   ALA A  80       8.548  -4.016  34.790  1.00 34.15           O  
ATOM    629  N   GLU A  81       8.563  -6.095  33.909  1.00 38.83           N  
ATOM    630  CA  GLU A  81       9.144  -6.652  35.097  1.00 38.83           C  
ATOM    631  CB  GLU A  81       9.313  -8.180  35.068  1.00 38.83           C  
ATOM    632  CG  GLU A  81       9.909  -8.702  36.380  1.00 38.83           C  
ATOM    633  CD  GLU A  81       9.946 -10.219  36.343  1.00 38.83           C  
ATOM    634  OE1 GLU A  81       9.030 -10.825  35.728  1.00 38.83           O  
ATOM    635  OE2 GLU A  81      10.894 -10.795  36.942  1.00 38.83           O1-
ATOM    636  C   GLU A  81      10.499  -6.053  35.317  1.00 38.83           C  
ATOM    637  O   GLU A  81      10.862  -5.732  36.446  1.00 38.83           O  
ATOM    638  N   ILE A  82      11.286  -5.879  34.240  1.00 32.12           N  
ATOM    639  CA  ILE A  82      12.603  -5.329  34.384  1.00 32.12           C  
ATOM    640  CB  ILE A  82      13.340  -5.270  33.077  1.00 32.12           C  
ATOM    641  CG1 ILE A  82      13.532  -6.685  32.509  1.00 32.12           C  
ATOM    642  CG2 ILE A  82      14.655  -4.505  33.301  1.00 32.12           C  
ATOM    643  CD1 ILE A  82      14.001  -6.697  31.055  1.00 32.12           C  
ATOM    644  C   ILE A  82      12.477  -3.930  34.901  1.00 32.12           C  
ATOM    645  O   ILE A  82      13.195  -3.526  35.815  1.00 32.12           O  
ATOM    646  N   ALA A  83      11.532  -3.153  34.344  1.00 31.39           N  
ATOM    647  CA  ALA A  83      11.387  -1.781  34.740  1.00 31.39           C  
ATOM    648  CB  ALA A  83      10.270  -1.048  33.979  1.00 31.39           C  
ATOM    649  C   ALA A  83      11.050  -1.719  36.199  1.00 31.39           C  
ATOM    650  O   ALA A  83      11.547  -0.857  36.922  1.00 31.39           O  
ATOM    651  N   LYS A  84      10.194  -2.641  36.672  1.00118.37           N  
ATOM    652  CA  LYS A  84       9.733  -2.610  38.033  1.00118.37           C  
ATOM    653  CB  LYS A  84       8.663  -3.687  38.299  1.00118.37           C  
ATOM    654  CG  LYS A  84       7.674  -3.354  39.421  1.00118.37           C  
ATOM    655  CD  LYS A  84       8.264  -3.255  40.826  1.00118.37           C  
ATOM    656  CE  LYS A  84       8.071  -4.535  41.641  1.00118.37           C  
ATOM    657  NZ  LYS A  84       8.372  -4.276  43.066  1.00118.37           N1+
ATOM    658  C   LYS A  84      10.895  -2.820  38.964  1.00118.37           C  
ATOM    659  O   LYS A  84      10.993  -2.167  40.003  1.00118.37           O  
ATOM    660  N   ASP A  85      11.823  -3.731  38.607  1.00 42.33           N  
ATOM    661  CA  ASP A  85      12.951  -4.034  39.447  1.00 42.33           C  
ATOM    662  CB  ASP A  85      13.855  -5.124  38.846  1.00 42.33           C  
ATOM    663  CG  ASP A  85      14.928  -5.463  39.869  1.00 42.33           C  
ATOM    664  OD1 ASP A  85      14.573  -5.593  41.071  1.00 42.33           O  
ATOM    665  OD2 ASP A  85      16.111  -5.611  39.463  1.00 42.33           O1-
ATOM    666  C   ASP A  85      13.787  -2.796  39.598  1.00 42.33           C  
ATOM    667  O   ASP A  85      14.316  -2.514  40.673  1.00 42.33           O  
ATOM    668  N   LEU A  86      13.923  -2.038  38.497  1.00 78.64           N  
ATOM    669  CA  LEU A  86      14.685  -0.826  38.374  1.00 78.64           C  
ATOM    670  CB  LEU A  86      14.837  -0.350  36.919  1.00 78.64           C  
ATOM    671  CG  LEU A  86      15.644  -1.325  36.039  1.00 78.64           C  
ATOM    672  CD1 LEU A  86      15.825  -0.774  34.616  1.00 78.64           C  
ATOM    673  CD2 LEU A  86      16.975  -1.712  36.703  1.00 78.64           C  
ATOM    674  C   LEU A  86      14.029   0.274  39.150  1.00 78.64           C  
ATOM    675  O   LEU A  86      14.632   1.323  39.360  1.00 78.64           O  
ATOM    676  N   ASN A  87      12.749   0.073  39.526  1.00143.23           N  
ATOM    677  CA  ASN A  87      11.887   1.006  40.206  1.00143.23           C  
ATOM    678  CB  ASN A  87      12.279   1.417  41.652  1.00143.23           C  
ATOM    679  CG  ASN A  87      13.612   2.148  41.757  1.00143.23           C  
ATOM    680  OD1 ASN A  87      14.593   1.593  42.249  1.00143.23           O  
ATOM    681  ND2 ASN A  87      13.663   3.422  41.290  1.00143.23           N  
ATOM    682  C   ASN A  87      11.592   2.190  39.340  1.00143.23           C  
ATOM    683  O   ASN A  87      11.456   3.319  39.812  1.00143.23           O  
ATOM    684  N   ILE A  88      11.454   1.935  38.023  1.00 65.93           N  
ATOM    685  CA  ILE A  88      11.029   2.961  37.115  1.00 65.93           C  
ATOM    686  CB  ILE A  88      11.272   2.610  35.676  1.00 65.93           C  
ATOM    687  CG1 ILE A  88      12.776   2.413  35.421  1.00 65.93           C  
ATOM    688  CG2 ILE A  88      10.628   3.699  34.802  1.00 65.93           C  
ATOM    689  CD1 ILE A  88      13.090   1.765  34.074  1.00 65.93           C  
ATOM    690  C   ILE A  88       9.548   3.063  37.330  1.00 65.93           C  
ATOM    691  O   ILE A  88       8.836   2.061  37.263  1.00 65.93           O  
ATOM    692  N   GLU A  89       9.061   4.275  37.664  1.00 79.04           N  
ATOM    693  CA  GLU A  89       7.677   4.463  38.015  1.00 79.04           C  
ATOM    694  CB  GLU A  89       7.436   5.725  38.865  1.00 79.04           C  
ATOM    695  CG  GLU A  89       6.047   5.758  39.510  1.00 79.04           C  
ATOM    696  CD  GLU A  89       6.073   6.764  40.652  1.00 79.04           C  
ATOM    697  OE1 GLU A  89       6.766   7.804  40.512  1.00 79.04           O  
ATOM    698  OE2 GLU A  89       5.407   6.498  41.688  1.00 79.04           O1-
ATOM    699  C   GLU A  89       6.707   4.473  36.860  1.00 79.04           C  
ATOM    700  O   GLU A  89       5.627   3.892  36.972  1.00 79.04           O  
ATOM    701  N   TYR A  90       7.050   5.115  35.719  1.00 84.50           N  
ATOM    702  CA  TYR A  90       6.065   5.306  34.678  1.00 84.50           C  
ATOM    703  CB  TYR A  90       5.716   6.782  34.408  1.00 84.50           C  
ATOM    704  CG  TYR A  90       5.022   7.395  35.575  1.00 84.50           C  
ATOM    705  CD1 TYR A  90       5.736   7.865  36.652  1.00 84.50           C  
ATOM    706  CD2 TYR A  90       3.650   7.516  35.579  1.00 84.50           C  
ATOM    707  CE1 TYR A  90       5.091   8.437  37.723  1.00 84.50           C  
ATOM    708  CE2 TYR A  90       2.999   8.086  36.647  1.00 84.50           C  
ATOM    709  CZ  TYR A  90       3.722   8.549  37.720  1.00 84.50           C  
ATOM    710  OH  TYR A  90       3.057   9.136  38.818  1.00 84.50           O  
ATOM    711  C   TYR A  90       6.566   4.815  33.355  1.00 84.50           C  
ATOM    712  O   TYR A  90       7.768   4.675  33.132  1.00 84.50           O  
ATOM    713  N   VAL A  91       5.612   4.527  32.440  1.00 51.82           N  
ATOM    714  CA  VAL A  91       5.927   4.113  31.103  1.00 51.82           C  
ATOM    715  CB  VAL A  91       5.698   2.647  30.884  1.00 51.82           C  
ATOM    716  CG1 VAL A  91       6.611   1.866  31.844  1.00 51.82           C  
ATOM    717  CG2 VAL A  91       4.202   2.340  31.076  1.00 51.82           C  
ATOM    718  C   VAL A  91       5.009   4.847  30.169  1.00 51.82           C  
ATOM    719  O   VAL A  91       3.864   5.144  30.513  1.00 51.82           O  
ATOM    720  N   ILE A  92       5.500   5.180  28.955  1.00 57.96           N  
ATOM    721  CA  ILE A  92       4.665   5.810  27.967  1.00 57.96           C  
ATOM    722  CB  ILE A  92       5.344   6.899  27.189  1.00 57.96           C  
ATOM    723  CG1 ILE A  92       5.794   8.028  28.130  1.00 57.96           C  
ATOM    724  CG2 ILE A  92       4.371   7.369  26.094  1.00 57.96           C  
ATOM    725  CD1 ILE A  92       6.731   9.038  27.466  1.00 57.96           C  
ATOM    726  C   ILE A  92       4.291   4.730  26.997  1.00 57.96           C  
ATOM    727  O   ILE A  92       5.137   3.933  26.591  1.00 57.96           O  
ATOM    728  N   ILE A  93       2.991   4.650  26.638  1.00118.90           N  
ATOM    729  CA  ILE A  93       2.520   3.622  25.750  1.00118.90           C  
ATOM    730  CB  ILE A  93       1.525   2.708  26.413  1.00118.90           C  
ATOM    731  CG1 ILE A  93       2.086   2.012  27.668  1.00118.90           C  
ATOM    732  CG2 ILE A  93       1.027   1.726  25.340  1.00118.90           C  
ATOM    733  CD1 ILE A  93       3.141   0.948  27.390  1.00118.90           C  
ATOM    734  C   ILE A  93       1.720   4.271  24.652  1.00118.90           C  
ATOM    735  O   ILE A  93       0.923   5.171  24.910  1.00118.90           O  
ATOM    736  N   GLY A  94       1.922   3.834  23.390  1.00 36.32           N  
ATOM    737  CA  GLY A  94       1.059   4.246  22.312  1.00 36.32           C  
ATOM    738  C   GLY A  94       1.357   5.611  21.767  1.00 36.32           C  
ATOM    739  O   GLY A  94       0.506   6.188  21.091  1.00 36.32           O  
ATOM    740  N   HIS A  95       2.561   6.162  22.007  1.00 55.41           N  
ATOM    741  CA  HIS A  95       2.884   7.461  21.478  1.00 55.41           C  
ATOM    742  ND1 HIS A  95       4.986   9.743  20.206  1.00 55.41           N  
ATOM    743  CG  HIS A  95       4.664   9.294  21.468  1.00 55.41           C  
ATOM    744  CB  HIS A  95       4.334   7.869  21.792  1.00 55.41           C  
ATOM    745  NE2 HIS A  95       5.103  11.504  21.558  1.00 55.41           N  
ATOM    746  CD2 HIS A  95       4.737  10.383  22.281  1.00 55.41           C  
ATOM    747  CE1 HIS A  95       5.240  11.070  20.317  1.00 55.41           C  
ATOM    748  C   HIS A  95       2.713   7.373  19.990  1.00 55.41           C  
ATOM    749  O   HIS A  95       2.951   6.325  19.391  1.00 55.41           O  
ATOM    750  N   PHE A  96       2.295   8.483  19.347  1.00 79.49           N  
ATOM    751  CA  PHE A  96       1.960   8.440  17.950  1.00 79.49           C  
ATOM    752  CB  PHE A  96       1.328   9.733  17.377  1.00 79.49           C  
ATOM    753  CG  PHE A  96       2.305  10.849  17.194  1.00 79.49           C  
ATOM    754  CD1 PHE A  96       3.038  10.941  16.031  1.00 79.49           C  
ATOM    755  CD2 PHE A  96       2.470  11.820  18.155  1.00 79.49           C  
ATOM    756  CE1 PHE A  96       3.933  11.968  15.838  1.00 79.49           C  
ATOM    757  CE2 PHE A  96       3.363  12.850  17.966  1.00 79.49           C  
ATOM    758  CZ  PHE A  96       4.098  12.927  16.806  1.00 79.49           C  
ATOM    759  C   PHE A  96       3.164   8.077  17.144  1.00 79.49           C  
ATOM    760  O   PHE A  96       3.039   7.430  16.106  1.00 79.49           O  
ATOM    761  N   GLU A  97       4.367   8.493  17.576  1.00 96.85           N  
ATOM    762  CA  GLU A  97       5.539   8.195  16.802  1.00 96.85           C  
ATOM    763  CB  GLU A  97       6.826   8.792  17.406  1.00 96.85           C  
ATOM    764  CG  GLU A  97       7.146   8.296  18.815  1.00 96.85           C  
ATOM    765  CD  GLU A  97       8.297   9.137  19.349  1.00 96.85           C  
ATOM    766  OE1 GLU A  97       8.671  10.124  18.663  1.00 96.85           O  
ATOM    767  OE2 GLU A  97       8.811   8.810  20.453  1.00 96.85           O1-
ATOM    768  C   GLU A  97       5.697   6.709  16.691  1.00 96.85           C  
ATOM    769  O   GLU A  97       6.057   6.204  15.628  1.00 96.85           O  
ATOM    770  N   ARG A  98       5.442   5.969  17.786  1.00137.19           N  
ATOM    771  CA  ARG A  98       5.571   4.539  17.774  1.00137.19           C  
ATOM    772  CB  ARG A  98       5.439   3.919  19.172  1.00137.19           C  
ATOM    773  CG  ARG A  98       6.568   4.372  20.096  1.00137.19           C  
ATOM    774  CD  ARG A  98       6.827   3.417  21.259  1.00137.19           C  
ATOM    775  NE  ARG A  98       7.136   2.098  20.645  1.00137.19           N  
ATOM    776  CZ  ARG A  98       8.381   1.852  20.145  1.00137.19           C  
ATOM    777  NH1 ARG A  98       9.346   2.811  20.222  1.00137.19           N1+
ATOM    778  NH2 ARG A  98       8.659   0.650  19.561  1.00137.19           N  
ATOM    779  C   ARG A  98       4.526   3.943  16.883  1.00137.19           C  
ATOM    780  O   ARG A  98       4.786   2.979  16.164  1.00137.19           O  
ATOM    781  N   ARG A  99       3.300   4.489  16.916  1.00 39.86           N  
ATOM    782  CA  ARG A  99       2.275   3.948  16.078  1.00 39.86           C  
ATOM    783  CB  ARG A  99       0.925   4.662  16.246  1.00 39.86           C  
ATOM    784  CG  ARG A  99       0.303   4.474  17.628  1.00 39.86           C  
ATOM    785  CD  ARG A  99      -1.037   5.189  17.794  1.00 39.86           C  
ATOM    786  NE  ARG A  99      -1.514   4.914  19.176  1.00 39.86           N  
ATOM    787  CZ  ARG A  99      -2.297   3.824  19.427  1.00 39.86           C  
ATOM    788  NH1 ARG A  99      -2.660   2.996  18.405  1.00 39.86           N1+
ATOM    789  NH2 ARG A  99      -2.722   3.570  20.698  1.00 39.86           N  
ATOM    790  C   ARG A  99       2.690   4.140  14.651  1.00 39.86           C  
ATOM    791  O   ARG A  99       2.543   3.240  13.824  1.00 39.86           O  
ATOM    792  N   LYS A 100       3.199   5.343  14.322  1.00 86.24           N  
ATOM    793  CA  LYS A 100       3.536   5.662  12.964  1.00 86.24           C  
ATOM    794  CB  LYS A 100       3.881   7.151  12.807  1.00 86.24           C  
ATOM    795  CG  LYS A 100       3.945   7.636  11.359  1.00 86.24           C  
ATOM    796  CD  LYS A 100       3.990   9.161  11.244  1.00 86.24           C  
ATOM    797  CE  LYS A 100       2.689   9.850  11.662  1.00 86.24           C  
ATOM    798  NZ  LYS A 100       2.876  11.318  11.668  1.00 86.24           N1+
ATOM    799  C   LYS A 100       4.702   4.868  12.436  1.00 86.24           C  
ATOM    800  O   LYS A 100       4.558   4.110  11.479  1.00 86.24           O  
ATOM    801  N   TYR A 101       5.893   5.017  13.050  1.00 75.96           N  
ATOM    802  CA  TYR A 101       7.075   4.370  12.538  1.00 75.96           C  
ATOM    803  CB  TYR A 101       8.369   4.888  13.187  1.00 75.96           C  
ATOM    804  CG  TYR A 101       8.534   6.311  12.787  1.00 75.96           C  
ATOM    805  CD1 TYR A 101       7.978   7.320  13.539  1.00 75.96           C  
ATOM    806  CD2 TYR A 101       9.241   6.629  11.652  1.00 75.96           C  
ATOM    807  CE1 TYR A 101       8.132   8.633  13.168  1.00 75.96           C  
ATOM    808  CE2 TYR A 101       9.398   7.941  11.275  1.00 75.96           C  
ATOM    809  CZ  TYR A 101       8.841   8.944  12.034  1.00 75.96           C  
ATOM    810  OH  TYR A 101       9.002  10.290  11.647  1.00 75.96           O  
ATOM    811  C   TYR A 101       7.049   2.891  12.764  1.00 75.96           C  
ATOM    812  O   TYR A 101       7.348   2.099  11.873  1.00 75.96           O  
ATOM    813  N   PHE A 102       6.724   2.512  14.008  1.00166.99           N  
ATOM    814  CA  PHE A 102       6.712   1.182  14.542  1.00166.99           C  
ATOM    815  CB  PHE A 102       6.874   1.196  16.066  1.00166.99           C  
ATOM    816  CG  PHE A 102       8.177   1.896  16.216  1.00166.99           C  
ATOM    817  CD1 PHE A 102       9.355   1.208  16.048  1.00166.99           C  
ATOM    818  CD2 PHE A 102       8.221   3.247  16.473  1.00166.99           C  
ATOM    819  CE1 PHE A 102      10.563   1.852  16.164  1.00166.99           C  
ATOM    820  CE2 PHE A 102       9.427   3.895  16.591  1.00166.99           C  
ATOM    821  CZ  PHE A 102      10.601   3.197  16.441  1.00166.99           C  
ATOM    822  C   PHE A 102       5.495   0.402  14.139  1.00166.99           C  
ATOM    823  O   PHE A 102       5.484  -0.823  14.239  1.00166.99           O  
ATOM    824  N   HIS A 103       4.408   1.083  13.736  1.00 65.00           N  
ATOM    825  CA  HIS A 103       3.184   0.415  13.383  1.00 65.00           C  
ATOM    826  ND1 HIS A 103       5.038  -0.043  10.512  1.00 65.00           N  
ATOM    827  CG  HIS A 103       3.737  -0.149  10.953  1.00 65.00           C  
ATOM    828  CB  HIS A 103       3.348  -0.672  12.304  1.00 65.00           C  
ATOM    829  NE2 HIS A 103       3.743   0.672   8.852  1.00 65.00           N  
ATOM    830  CD2 HIS A 103       2.959   0.293   9.926  1.00 65.00           C  
ATOM    831  CE1 HIS A 103       4.983   0.453   9.250  1.00 65.00           C  
ATOM    832  C   HIS A 103       2.622  -0.268  14.588  1.00 65.00           C  
ATOM    833  O   HIS A 103       2.022  -1.337  14.480  1.00 65.00           O  
ATOM    834  N   GLU A 104       2.783   0.341  15.779  1.00 52.88           N  
ATOM    835  CA  GLU A 104       2.198  -0.262  16.938  1.00 52.88           C  
ATOM    836  CB  GLU A 104       2.652   0.361  18.265  0.67 52.88           C  
ATOM    837  CG  GLU A 104       4.130   0.087  18.533  0.67 52.88           C  
ATOM    838  CD  GLU A 104       4.441   0.444  19.976  0.67 52.88           C  
ATOM    839  OE1 GLU A 104       3.616   1.152  20.612  0.67 52.88           O  
ATOM    840  OE2 GLU A 104       5.513  -0.001  20.462  0.67 52.88           O1-
ATOM    841  C   GLU A 104       0.721  -0.106  16.808  1.00 52.88           C  
ATOM    842  O   GLU A 104       0.234   0.936  16.373  1.00 52.88           O  
ATOM    843  N   THR A 105      -0.025  -1.171  17.164  1.00 39.99           N  
ATOM    844  CA  THR A 105      -1.450  -1.167  17.023  1.00 39.99           C  
ATOM    845  CB  THR A 105      -1.989  -2.447  16.454  1.00 39.99           C  
ATOM    846  OG1 THR A 105      -1.702  -3.527  17.329  1.00 39.99           O  
ATOM    847  CG2 THR A 105      -1.342  -2.694  15.080  1.00 39.99           C  
ATOM    848  C   THR A 105      -2.090  -0.995  18.362  1.00 39.99           C  
ATOM    849  O   THR A 105      -1.426  -0.953  19.397  1.00 39.99           O  
ATOM    850  N   ASP A 106      -3.433  -0.898  18.355  1.00 36.90           N  
ATOM    851  CA  ASP A 106      -4.198  -0.749  19.555  1.00 36.90           C  
ATOM    852  CB  ASP A 106      -5.709  -0.605  19.297  1.00 36.90           C  
ATOM    853  CG  ASP A 106      -5.972   0.790  18.744  1.00 36.90           C  
ATOM    854  OD1 ASP A 106      -5.152   1.703  19.028  1.00 36.90           O  
ATOM    855  OD2 ASP A 106      -6.997   0.962  18.032  1.00 36.90           O1-
ATOM    856  C   ASP A 106      -3.987  -1.975  20.385  1.00 36.90           C  
ATOM    857  O   ASP A 106      -3.907  -1.896  21.609  1.00 36.90           O  
ATOM    858  N   GLU A 107      -3.887  -3.150  19.735  1.00 69.00           N  
ATOM    859  CA  GLU A 107      -3.691  -4.378  20.453  1.00 69.00           C  
ATOM    860  CB  GLU A 107      -3.703  -5.624  19.550  1.00 69.00           C  
ATOM    861  CG  GLU A 107      -3.471  -6.926  20.319  1.00 69.00           C  
ATOM    862  CD  GLU A 107      -4.591  -7.099  21.336  1.00 69.00           C  
ATOM    863  OE1 GLU A 107      -5.605  -6.357  21.244  1.00 69.00           O  
ATOM    864  OE2 GLU A 107      -4.439  -7.980  22.226  1.00 69.00           O1-
ATOM    865  C   GLU A 107      -2.371  -4.334  21.160  1.00 69.00           C  
ATOM    866  O   GLU A 107      -2.253  -4.801  22.292  1.00 69.00           O  
ATOM    867  N   ASP A 108      -1.333  -3.771  20.512  1.00 33.73           N  
ATOM    868  CA  ASP A 108      -0.036  -3.714  21.127  1.00 33.73           C  
ATOM    869  CB  ASP A 108       1.032  -3.069  20.224  1.00 33.73           C  
ATOM    870  CG  ASP A 108       1.321  -3.993  19.047  1.00 33.73           C  
ATOM    871  OD1 ASP A 108       1.116  -5.229  19.185  1.00 33.73           O  
ATOM    872  OD2 ASP A 108       1.754  -3.466  17.988  1.00 33.73           O1-
ATOM    873  C   ASP A 108      -0.140  -2.860  22.353  1.00 33.73           C  
ATOM    874  O   ASP A 108       0.436  -3.178  23.392  1.00 33.73           O  
ATOM    875  N   VAL A 109      -0.891  -1.747  22.252  1.00 33.76           N  
ATOM    876  CA  VAL A 109      -1.035  -0.833  23.349  1.00 33.76           C  
ATOM    877  CB  VAL A 109      -1.884   0.351  22.996  1.00 33.76           C  
ATOM    878  CG1 VAL A 109      -2.106   1.198  24.261  1.00 33.76           C  
ATOM    879  CG2 VAL A 109      -1.196   1.108  21.847  1.00 33.76           C  
ATOM    880  C   VAL A 109      -1.689  -1.547  24.491  1.00 33.76           C  
ATOM    881  O   VAL A 109      -1.267  -1.411  25.638  1.00 33.76           O  
ATOM    882  N   ARG A 110      -2.733  -2.345  24.203  1.00 81.25           N  
ATOM    883  CA  ARG A 110      -3.432  -3.038  25.248  1.00 81.25           C  
ATOM    884  CB  ARG A 110      -4.590  -3.894  24.714  1.00 81.25           C  
ATOM    885  CG  ARG A 110      -5.236  -4.780  25.781  1.00 81.25           C  
ATOM    886  CD  ARG A 110      -6.379  -5.650  25.254  1.00 81.25           C  
ATOM    887  NE  ARG A 110      -6.846  -6.507  26.380  1.00 81.25           N  
ATOM    888  CZ  ARG A 110      -8.178  -6.613  26.655  1.00 81.25           C  
ATOM    889  NH1 ARG A 110      -9.090  -5.908  25.924  1.00 81.25           N1+
ATOM    890  NH2 ARG A 110      -8.599  -7.423  27.670  1.00 81.25           N  
ATOM    891  C   ARG A 110      -2.490  -3.971  25.948  1.00 81.25           C  
ATOM    892  O   ARG A 110      -2.460  -4.045  27.177  1.00 81.25           O  
ATOM    893  N   GLU A 111      -1.681  -4.707  25.171  1.00 44.92           N  
ATOM    894  CA  GLU A 111      -0.794  -5.696  25.715  1.00 44.92           C  
ATOM    895  CB  GLU A 111      -0.086  -6.478  24.598  1.00 44.92           C  
ATOM    896  CG  GLU A 111      -1.075  -7.300  23.766  1.00 44.92           C  
ATOM    897  CD  GLU A 111      -0.412  -7.677  22.452  1.00 44.92           C  
ATOM    898  OE1 GLU A 111       0.703  -7.156  22.186  1.00 44.92           O  
ATOM    899  OE2 GLU A 111      -1.014  -8.483  21.693  1.00 44.92           O1-
ATOM    900  C   GLU A 111       0.238  -5.036  26.583  1.00 44.92           C  
ATOM    901  O   GLU A 111       0.576  -5.545  27.652  1.00 44.92           O  
ATOM    902  N   LYS A 112       0.777  -3.883  26.145  1.00 76.17           N  
ATOM    903  CA  LYS A 112       1.771  -3.205  26.930  1.00 76.17           C  
ATOM    904  CB  LYS A 112       2.332  -1.944  26.253  1.00 76.17           C  
ATOM    905  CG  LYS A 112       3.296  -2.213  25.100  1.00 76.17           C  
ATOM    906  CD  LYS A 112       3.588  -0.959  24.276  1.00 76.17           C  
ATOM    907  CE  LYS A 112       4.788  -1.102  23.340  1.00 76.17           C  
ATOM    908  NZ  LYS A 112       4.511  -2.111  22.296  1.00 76.17           N1+
ATOM    909  C   LYS A 112       1.155  -2.745  28.214  1.00 76.17           C  
ATOM    910  O   LYS A 112       1.778  -2.826  29.271  1.00 76.17           O  
ATOM    911  N   LEU A 113      -0.087  -2.227  28.152  1.00 53.06           N  
ATOM    912  CA  LEU A 113      -0.724  -1.713  29.329  1.00 53.06           C  
ATOM    913  CB  LEU A 113      -2.085  -1.060  29.024  1.00 53.06           C  
ATOM    914  CG  LEU A 113      -2.809  -0.496  30.261  1.00 53.06           C  
ATOM    915  CD1 LEU A 113      -2.009   0.651  30.902  1.00 53.06           C  
ATOM    916  CD2 LEU A 113      -4.254  -0.090  29.927  1.00 53.06           C  
ATOM    917  C   LEU A 113      -0.950  -2.830  30.299  1.00 53.06           C  
ATOM    918  O   LEU A 113      -0.718  -2.687  31.499  1.00 53.06           O  
ATOM    919  N   GLN A 114      -1.390  -3.996  29.799  1.00 43.40           N  
ATOM    920  CA  GLN A 114      -1.690  -5.090  30.675  1.00 43.40           C  
ATOM    921  CB  GLN A 114      -2.257  -6.295  29.903  0.67 43.40           C  
ATOM    922  CG  GLN A 114      -2.607  -7.494  30.783  0.67 43.40           C  
ATOM    923  CD  GLN A 114      -3.236  -8.560  29.896  0.67 43.40           C  
ATOM    924  OE1 GLN A 114      -4.232  -8.311  29.216  0.67 43.40           O  
ATOM    925  NE2 GLN A 114      -2.641  -9.783  29.899  0.67 43.40           N  
ATOM    926  C   GLN A 114      -0.438  -5.501  31.393  1.00 43.40           C  
ATOM    927  O   GLN A 114      -0.458  -5.750  32.598  1.00 43.40           O  
ATOM    928  N   ALA A 115       0.696  -5.577  30.672  1.00 33.08           N  
ATOM    929  CA  ALA A 115       1.934  -5.983  31.278  1.00 33.08           C  
ATOM    930  CB  ALA A 115       3.081  -6.122  30.263  1.00 33.08           C  
ATOM    931  C   ALA A 115       2.364  -4.971  32.298  1.00 33.08           C  
ATOM    932  O   ALA A 115       2.833  -5.330  33.377  1.00 33.08           O  
ATOM    933  N   SER A 116       2.225  -3.669  31.980  1.00 93.38           N  
ATOM    934  CA  SER A 116       2.700  -2.666  32.888  1.00 93.38           C  
ATOM    935  CB  SER A 116       2.719  -1.246  32.287  1.00 93.38           C  
ATOM    936  OG  SER A 116       1.425  -0.857  31.856  1.00 93.38           O  
ATOM    937  C   SER A 116       1.908  -2.681  34.163  1.00 93.38           C  
ATOM    938  O   SER A 116       2.481  -2.610  35.248  1.00 93.38           O  
ATOM    939  N   LEU A 117       0.570  -2.801  34.073  1.00 47.96           N  
ATOM    940  CA  LEU A 117      -0.259  -2.790  35.247  1.00 47.96           C  
ATOM    941  CB  LEU A 117      -1.765  -2.808  34.914  1.00 47.96           C  
ATOM    942  CG  LEU A 117      -2.238  -1.573  34.117  1.00 47.96           C  
ATOM    943  CD1 LEU A 117      -3.748  -1.629  33.838  1.00 47.96           C  
ATOM    944  CD2 LEU A 117      -1.806  -0.262  34.794  1.00 47.96           C  
ATOM    945  C   LEU A 117       0.043  -3.992  36.088  1.00 47.96           C  
ATOM    946  O   LEU A 117       0.078  -3.913  37.315  1.00 47.96           O  
ATOM    947  N   LYS A 118       0.283  -5.149  35.451  1.00 85.19           N  
ATOM    948  CA  LYS A 118       0.525  -6.329  36.224  1.00 85.19           C  
ATOM    949  CB  LYS A 118       0.673  -7.601  35.376  1.00 85.19           C  
ATOM    950  CG  LYS A 118       0.664  -8.876  36.223  1.00 85.19           C  
ATOM    951  CD  LYS A 118       0.264 -10.123  35.433  1.00 85.19           C  
ATOM    952  CE  LYS A 118      -1.247 -10.214  35.206  1.00 85.19           C  
ATOM    953  NZ  LYS A 118      -1.577 -11.434  34.435  1.00 85.19           N1+
ATOM    954  C   LYS A 118       1.762  -6.123  37.041  1.00 85.19           C  
ATOM    955  O   LYS A 118       1.826  -6.568  38.186  1.00 85.19           O  
ATOM    956  N   ASN A 119       2.779  -5.435  36.482  1.00127.26           N  
ATOM    957  CA  ASN A 119       3.995  -5.272  37.229  1.00127.26           C  
ATOM    958  CB  ASN A 119       5.249  -5.276  36.338  1.00127.26           C  
ATOM    959  CG  ASN A 119       5.415  -6.688  35.793  1.00127.26           C  
ATOM    960  OD1 ASN A 119       5.851  -6.889  34.661  1.00127.26           O  
ATOM    961  ND2 ASN A 119       5.057  -7.703  36.622  1.00127.26           N  
ATOM    962  C   ASN A 119       3.975  -3.969  37.978  1.00127.26           C  
ATOM    963  O   ASN A 119       5.026  -3.396  38.259  1.00127.26           O  
ATOM    964  N   ASN A 120       2.772  -3.496  38.358  1.00138.12           N  
ATOM    965  CA  ASN A 120       2.575  -2.334  39.183  1.00138.12           C  
ATOM    966  CB  ASN A 120       2.834  -2.592  40.685  1.00138.12           C  
ATOM    967  CG  ASN A 120       4.218  -3.188  40.888  1.00138.12           C  
ATOM    968  OD1 ASN A 120       4.352  -4.369  41.208  1.00138.12           O  
ATOM    969  ND2 ASN A 120       5.278  -2.361  40.700  1.00138.12           N  
ATOM    970  C   ASN A 120       3.317  -1.118  38.709  1.00138.12           C  
ATOM    971  O   ASN A 120       3.898  -0.390  39.512  1.00138.12           O  
ATOM    972  N   LEU A 121       3.293  -0.853  37.387  1.00 63.17           N  
ATOM    973  CA  LEU A 121       3.877   0.339  36.846  1.00 63.17           C  
ATOM    974  CB  LEU A 121       4.645   0.106  35.533  1.00 63.17           C  
ATOM    975  CG  LEU A 121       5.891  -0.788  35.693  1.00 63.17           C  
ATOM    976  CD1 LEU A 121       6.611  -0.980  34.347  1.00 63.17           C  
ATOM    977  CD2 LEU A 121       6.821  -0.260  36.798  1.00 63.17           C  
ATOM    978  C   LEU A 121       2.736   1.267  36.537  1.00 63.17           C  
ATOM    979  O   LEU A 121       1.592   0.833  36.426  1.00 63.17           O  
ATOM    980  N   LYS A 122       3.012   2.584  36.424  1.00 76.95           N  
ATOM    981  CA  LYS A 122       1.973   3.516  36.084  1.00 76.95           C  
ATOM    982  CB  LYS A 122       2.050   4.813  36.905  1.00 76.95           C  
ATOM    983  CG  LYS A 122       1.848   4.545  38.400  1.00 76.95           C  
ATOM    984  CD  LYS A 122       2.263   5.699  39.316  1.00 76.95           C  
ATOM    985  CE  LYS A 122       2.165   5.350  40.802  1.00 76.95           C  
ATOM    986  NZ  LYS A 122       3.241   4.400  41.167  1.00 76.95           N1+
ATOM    987  C   LYS A 122       2.159   3.821  34.627  1.00 76.95           C  
ATOM    988  O   LYS A 122       3.287   3.859  34.141  1.00 76.95           O  
ATOM    989  N   ALA A 123       1.053   4.032  33.878  1.00 50.37           N  
ATOM    990  CA  ALA A 123       1.218   4.175  32.460  1.00 50.37           C  
ATOM    991  CB  ALA A 123       0.603   3.007  31.668  1.00 50.37           C  
ATOM    992  C   ALA A 123       0.591   5.434  31.947  1.00 50.37           C  
ATOM    993  O   ALA A 123      -0.463   5.872  32.412  1.00 50.37           O  
ATOM    994  N   VAL A 124       1.274   6.055  30.961  1.00 60.78           N  
ATOM    995  CA  VAL A 124       0.774   7.210  30.278  1.00 60.78           C  
ATOM    996  CB  VAL A 124       1.794   8.303  30.160  1.00 60.78           C  
ATOM    997  CG1 VAL A 124       1.201   9.458  29.336  1.00 60.78           C  
ATOM    998  CG2 VAL A 124       2.223   8.710  31.580  1.00 60.78           C  
ATOM    999  C   VAL A 124       0.441   6.707  28.903  1.00 60.78           C  
ATOM   1000  O   VAL A 124       1.334   6.355  28.132  1.00 60.78           O  
ATOM   1001  N   VAL A 125      -0.864   6.671  28.557  1.00 60.25           N  
ATOM   1002  CA  VAL A 125      -1.284   6.055  27.328  1.00 60.25           C  
ATOM   1003  CB  VAL A 125      -2.419   5.093  27.539  1.00 60.25           C  
ATOM   1004  CG1 VAL A 125      -2.850   4.524  26.179  1.00 60.25           C  
ATOM   1005  CG2 VAL A 125      -1.969   4.027  28.554  1.00 60.25           C  
ATOM   1006  C   VAL A 125      -1.749   7.115  26.379  1.00 60.25           C  
ATOM   1007  O   VAL A 125      -2.591   7.942  26.721  1.00 60.25           O  
ATOM   1008  N   CYS A 126      -1.231   7.081  25.132  1.00 51.66           N  
ATOM   1009  CA  CYS A 126      -1.522   8.120  24.182  1.00 51.66           C  
ATOM   1010  CB  CYS A 126      -0.262   8.710  23.521  1.00 51.66           C  
ATOM   1011  SG  CYS A 126       0.872   9.475  24.719  1.00 51.66           S  
ATOM   1012  C   CYS A 126      -2.369   7.607  23.059  1.00 51.66           C  
ATOM   1013  O   CYS A 126      -2.287   6.444  22.667  1.00 51.66           O  
ATOM   1014  N   PHE A 127      -3.223   8.502  22.520  1.00 88.85           N  
ATOM   1015  CA  PHE A 127      -4.079   8.217  21.408  1.00 88.85           C  
ATOM   1016  CB  PHE A 127      -5.316   7.381  21.804  1.00 88.85           C  
ATOM   1017  CG  PHE A 127      -6.097   8.027  22.902  1.00 88.85           C  
ATOM   1018  CD1 PHE A 127      -7.094   8.932  22.624  1.00 88.85           C  
ATOM   1019  CD2 PHE A 127      -5.843   7.703  24.217  1.00 88.85           C  
ATOM   1020  CE1 PHE A 127      -7.816   9.513  23.641  1.00 88.85           C  
ATOM   1021  CE2 PHE A 127      -6.559   8.280  25.237  1.00 88.85           C  
ATOM   1022  CZ  PHE A 127      -7.548   9.189  24.950  1.00 88.85           C  
ATOM   1023  C   PHE A 127      -4.480   9.529  20.786  1.00 88.85           C  
ATOM   1024  O   PHE A 127      -4.133  10.595  21.297  1.00 88.85           O  
ATOM   1025  N   GLY A 128      -5.178   9.493  19.629  1.00 35.47           N  
ATOM   1026  CA  GLY A 128      -5.594  10.722  19.003  1.00 35.47           C  
ATOM   1027  C   GLY A 128      -5.853  10.464  17.547  1.00 35.47           C  
ATOM   1028  O   GLY A 128      -5.380   9.475  16.988  1.00 35.47           O  
ATOM   1029  N   GLU A 129      -6.578  11.398  16.884  1.00104.14           N  
ATOM   1030  CA  GLU A 129      -6.994  11.198  15.521  1.00104.14           C  
ATOM   1031  CB  GLU A 129      -8.466  11.565  15.252  1.00104.14           C  
ATOM   1032  CG  GLU A 129      -8.739  13.066  15.081  1.00104.14           C  
ATOM   1033  CD  GLU A 129      -8.864  13.765  16.429  1.00104.14           C  
ATOM   1034  OE1 GLU A 129      -8.411  13.197  17.459  1.00104.14           O  
ATOM   1035  OE2 GLU A 129      -9.425  14.894  16.439  1.00104.14           O1-
ATOM   1036  C   GLU A 129      -6.178  12.035  14.575  1.00104.14           C  
ATOM   1037  O   GLU A 129      -5.601  13.057  14.941  1.00104.14           O  
ATOM   1038  N   SER A 130      -6.132  11.581  13.304  1.00 86.63           N  
ATOM   1039  CA  SER A 130      -5.400  12.183  12.219  1.00 86.63           C  
ATOM   1040  CB  SER A 130      -5.132  11.169  11.091  1.00 86.63           C  
ATOM   1041  OG  SER A 130      -4.461  11.779  10.002  1.00 86.63           O  
ATOM   1042  C   SER A 130      -6.194  13.315  11.628  1.00 86.63           C  
ATOM   1043  O   SER A 130      -7.361  13.518  11.953  1.00 86.63           O  
ATOM   1044  N   LEU A 131      -5.548  14.094  10.734  1.00104.25           N  
ATOM   1045  CA  LEU A 131      -6.174  15.205  10.070  1.00104.25           C  
ATOM   1046  CB  LEU A 131      -5.180  15.953   9.153  1.00104.25           C  
ATOM   1047  CG  LEU A 131      -5.725  17.206   8.432  1.00104.25           C  
ATOM   1048  CD1 LEU A 131      -6.756  16.862   7.350  1.00104.25           C  
ATOM   1049  CD2 LEU A 131      -6.242  18.244   9.439  1.00104.25           C  
ATOM   1050  C   LEU A 131      -7.291  14.661   9.228  1.00104.25           C  
ATOM   1051  O   LEU A 131      -8.384  15.224   9.187  1.00104.25           O  
ATOM   1052  N   GLU A 132      -7.042  13.529   8.544  1.00 42.14           N  
ATOM   1053  CA  GLU A 132      -8.023  12.945   7.672  1.00 42.14           C  
ATOM   1054  CB  GLU A 132      -7.525  11.638   7.034  1.00 42.14           C  
ATOM   1055  CG  GLU A 132      -8.538  10.978   6.097  1.00 42.14           C  
ATOM   1056  CD  GLU A 132      -8.018   9.586   5.758  1.00 42.14           C  
ATOM   1057  OE1 GLU A 132      -8.216   8.662   6.593  1.00 42.14           O  
ATOM   1058  OE2 GLU A 132      -7.414   9.429   4.665  1.00 42.14           O1-
ATOM   1059  C   GLU A 132      -9.218  12.578   8.483  1.00 42.14           C  
ATOM   1060  O   GLU A 132     -10.355  12.844   8.098  1.00 42.14           O  
ATOM   1061  N   GLN A 133      -8.980  11.964   9.652  1.00 46.53           N  
ATOM   1062  CA  GLN A 133     -10.048  11.489  10.474  1.00 46.53           C  
ATOM   1063  CB  GLN A 133      -9.501  10.697  11.671  1.00 46.53           C  
ATOM   1064  CG  GLN A 133      -8.748   9.449  11.200  1.00 46.53           C  
ATOM   1065  CD  GLN A 133      -8.084   8.775  12.388  1.00 46.53           C  
ATOM   1066  OE1 GLN A 133      -7.834   9.402  13.417  1.00 46.53           O  
ATOM   1067  NE2 GLN A 133      -7.779   7.459  12.240  1.00 46.53           N  
ATOM   1068  C   GLN A 133     -10.862  12.654  10.948  1.00 46.53           C  
ATOM   1069  O   GLN A 133     -12.090  12.591  10.966  1.00 46.53           O  
ATOM   1070  N   ARG A 134     -10.200  13.757  11.340  1.00 63.21           N  
ATOM   1071  CA  ARG A 134     -10.918  14.906  11.813  1.00 63.21           C  
ATOM   1072  CB  ARG A 134     -10.006  16.000  12.390  1.00 63.21           C  
ATOM   1073  CG  ARG A 134     -10.777  17.247  12.826  1.00 63.21           C  
ATOM   1074  CD  ARG A 134      -9.927  18.249  13.607  1.00 63.21           C  
ATOM   1075  NE  ARG A 134      -9.773  17.714  14.989  1.00 63.21           N  
ATOM   1076  CZ  ARG A 134     -10.590  18.168  15.985  1.00 63.21           C  
ATOM   1077  NH1 ARG A 134     -11.486  19.164  15.725  1.00 63.21           N1+
ATOM   1078  NH2 ARG A 134     -10.497  17.637  17.240  1.00 63.21           N  
ATOM   1079  C   ARG A 134     -11.726  15.515  10.706  1.00 63.21           C  
ATOM   1080  O   ARG A 134     -12.863  15.930  10.924  1.00 63.21           O  
ATOM   1081  N   GLU A 135     -11.177  15.572   9.478  1.00 43.45           N  
ATOM   1082  CA  GLU A 135     -11.893  16.206   8.401  1.00 43.45           C  
ATOM   1083  CB  GLU A 135     -11.135  16.199   7.063  1.00 43.45           C  
ATOM   1084  CG  GLU A 135      -9.918  17.123   7.042  1.00 43.45           C  
ATOM   1085  CD  GLU A 135      -9.277  17.017   5.666  1.00 43.45           C  
ATOM   1086  OE1 GLU A 135      -8.834  15.896   5.302  1.00 43.45           O  
ATOM   1087  OE2 GLU A 135      -9.227  18.059   4.959  1.00 43.45           O1-
ATOM   1088  C   GLU A 135     -13.168  15.451   8.186  1.00 43.45           C  
ATOM   1089  O   GLU A 135     -14.209  16.025   7.870  1.00 43.45           O  
ATOM   1090  N   GLN A 136     -13.081  14.123   8.354  1.00 91.99           N  
ATOM   1091  CA  GLN A 136     -14.137  13.167   8.196  1.00 91.99           C  
ATOM   1092  CB  GLN A 136     -13.619  11.722   8.179  1.00 91.99           C  
ATOM   1093  CG  GLN A 136     -12.679  11.471   6.996  1.00 91.99           C  
ATOM   1094  CD  GLN A 136     -12.208  10.026   7.039  1.00 91.99           C  
ATOM   1095  OE1 GLN A 136     -12.979   9.102   6.790  1.00 91.99           O  
ATOM   1096  NE2 GLN A 136     -10.903   9.820   7.365  1.00 91.99           N  
ATOM   1097  C   GLN A 136     -15.155  13.350   9.290  1.00 91.99           C  
ATOM   1098  O   GLN A 136     -16.271  12.845   9.184  1.00 91.99           O  
ATOM   1099  N   ASN A 137     -14.787  14.044  10.391  1.00100.86           N  
ATOM   1100  CA  ASN A 137     -15.661  14.275  11.519  1.00100.86           C  
ATOM   1101  CB  ASN A 137     -17.076  14.730  11.115  1.00100.86           C  
ATOM   1102  CG  ASN A 137     -16.980  16.165  10.612  1.00100.86           C  
ATOM   1103  OD1 ASN A 137     -16.202  16.963  11.132  1.00100.86           O  
ATOM   1104  ND2 ASN A 137     -17.792  16.503   9.574  1.00100.86           N  
ATOM   1105  C   ASN A 137     -15.790  13.018  12.326  1.00100.86           C  
ATOM   1106  O   ASN A 137     -16.774  12.807  13.032  1.00100.86           O  
ATOM   1107  N   LYS A 138     -14.764  12.158  12.202  1.00173.10           N  
ATOM   1108  CA  LYS A 138     -14.516  10.885  12.826  1.00173.10           C  
ATOM   1109  CB  LYS A 138     -13.605  10.014  11.957  1.00173.10           C  
ATOM   1110  CG  LYS A 138     -14.351   9.526  10.716  1.00173.10           C  
ATOM   1111  CD  LYS A 138     -13.439   9.125   9.561  1.00173.10           C  
ATOM   1112  CE  LYS A 138     -12.218   8.310   9.970  1.00173.10           C  
ATOM   1113  NZ  LYS A 138     -12.440   6.889   9.639  1.00173.10           N1+
ATOM   1114  C   LYS A 138     -13.953  10.962  14.225  1.00173.10           C  
ATOM   1115  O   LYS A 138     -13.732   9.921  14.833  1.00173.10           O  
ATOM   1116  N   THR A 139     -13.638  12.156  14.764  1.00 63.17           N  
ATOM   1117  CA  THR A 139     -12.881  12.253  15.993  1.00 63.17           C  
ATOM   1118  CB  THR A 139     -12.805  13.665  16.501  1.00 63.17           C  
ATOM   1119  OG1 THR A 139     -12.202  14.498  15.523  1.00 63.17           O  
ATOM   1120  CG2 THR A 139     -11.982  13.692  17.800  1.00 63.17           C  
ATOM   1121  C   THR A 139     -13.430  11.409  17.109  1.00 63.17           C  
ATOM   1122  O   THR A 139     -12.678  10.644  17.715  1.00 63.17           O  
ATOM   1123  N   ILE A 140     -14.736  11.493  17.421  1.00128.76           N  
ATOM   1124  CA  ILE A 140     -15.224  10.735  18.540  1.00128.76           C  
ATOM   1125  CB  ILE A 140     -16.654  11.037  18.909  1.00128.76           C  
ATOM   1126  CG1 ILE A 140     -16.956  10.485  20.308  1.00128.76           C  
ATOM   1127  CG2 ILE A 140     -17.589  10.481  17.826  1.00128.76           C  
ATOM   1128  CD1 ILE A 140     -16.194  11.202  21.420  1.00128.76           C  
ATOM   1129  C   ILE A 140     -15.103   9.267  18.263  1.00128.76           C  
ATOM   1130  O   ILE A 140     -14.703   8.493  19.132  1.00128.76           O  
ATOM   1131  N   GLU A 141     -15.441   8.834  17.035  1.00 77.10           N  
ATOM   1132  CA  GLU A 141     -15.431   7.432  16.748  1.00 77.10           C  
ATOM   1133  CB  GLU A 141     -16.008   7.096  15.357  1.00 77.10           C  
ATOM   1134  CG  GLU A 141     -15.301   7.772  14.182  1.00 77.10           C  
ATOM   1135  CD  GLU A 141     -16.131   7.529  12.928  1.00 77.10           C  
ATOM   1136  OE1 GLU A 141     -16.253   6.348  12.505  1.00 77.10           O  
ATOM   1137  OE2 GLU A 141     -16.658   8.532  12.376  1.00 77.10           O1-
ATOM   1138  C   GLU A 141     -14.040   6.886  16.867  1.00 77.10           C  
ATOM   1139  O   GLU A 141     -13.847   5.806  17.424  1.00 77.10           O  
ATOM   1140  N   VAL A 142     -13.028   7.616  16.363  1.00 35.47           N  
ATOM   1141  CA  VAL A 142     -11.677   7.123  16.405  1.00 35.47           C  
ATOM   1142  CB  VAL A 142     -10.705   8.040  15.719  1.00 35.47           C  
ATOM   1143  CG1 VAL A 142      -9.282   7.480  15.910  1.00 35.47           C  
ATOM   1144  CG2 VAL A 142     -11.127   8.195  14.248  1.00 35.47           C  
ATOM   1145  C   VAL A 142     -11.213   6.981  17.822  1.00 35.47           C  
ATOM   1146  O   VAL A 142     -10.657   5.950  18.196  1.00 35.47           O  
ATOM   1147  N   ILE A 143     -11.441   8.017  18.652  1.00 42.63           N  
ATOM   1148  CA  ILE A 143     -10.977   8.025  20.011  1.00 42.63           C  
ATOM   1149  CB  ILE A 143     -11.268   9.311  20.722  1.00 42.63           C  
ATOM   1150  CG1 ILE A 143     -10.517  10.475  20.048  1.00 42.63           C  
ATOM   1151  CG2 ILE A 143     -10.915   9.121  22.208  1.00 42.63           C  
ATOM   1152  CD1 ILE A 143     -10.962  11.856  20.529  1.00 42.63           C  
ATOM   1153  C   ILE A 143     -11.655   6.936  20.774  1.00 42.63           C  
ATOM   1154  O   ILE A 143     -11.033   6.268  21.599  1.00 42.63           O  
ATOM   1155  N   THR A 144     -12.962   6.737  20.528  1.00115.73           N  
ATOM   1156  CA  THR A 144     -13.681   5.742  21.259  1.00115.73           C  
ATOM   1157  CB  THR A 144     -15.144   5.699  20.916  1.00115.73           C  
ATOM   1158  OG1 THR A 144     -15.327   5.460  19.531  1.00115.73           O  
ATOM   1159  CG2 THR A 144     -15.787   7.035  21.315  1.00115.73           C  
ATOM   1160  C   THR A 144     -13.080   4.395  21.006  1.00115.73           C  
ATOM   1161  O   THR A 144     -12.878   3.615  21.935  1.00115.73           O  
ATOM   1162  N   LYS A 145     -12.759   4.086  19.739  1.00 32.47           N  
ATOM   1163  CA  LYS A 145     -12.210   2.800  19.422  1.00 32.47           C  
ATOM   1164  CB  LYS A 145     -11.960   2.626  17.912  1.00 32.47           C  
ATOM   1165  CG  LYS A 145     -11.378   1.264  17.520  1.00 32.47           C  
ATOM   1166  CD  LYS A 145     -11.360   1.016  16.009  1.00 32.47           C  
ATOM   1167  CE  LYS A 145     -10.719  -0.314  15.609  1.00 32.47           C  
ATOM   1168  NZ  LYS A 145     -10.690  -0.439  14.135  1.00 32.47           N1+
ATOM   1169  C   LYS A 145     -10.886   2.640  20.104  1.00 32.47           C  
ATOM   1170  O   LYS A 145     -10.589   1.592  20.676  1.00 32.47           O  
ATOM   1171  N   GLN A 146     -10.062   3.700  20.061  1.00 98.31           N  
ATOM   1172  CA  GLN A 146      -8.724   3.651  20.564  1.00 98.31           C  
ATOM   1173  CB  GLN A 146      -7.999   4.954  20.195  1.00 98.31           C  
ATOM   1174  CG  GLN A 146      -6.479   4.858  20.100  1.00 98.31           C  
ATOM   1175  CD  GLN A 146      -6.048   6.064  19.273  1.00 98.31           C  
ATOM   1176  OE1 GLN A 146      -6.636   7.139  19.375  1.00 98.31           O  
ATOM   1177  NE2 GLN A 146      -5.007   5.883  18.416  1.00 98.31           N  
ATOM   1178  C   GLN A 146      -8.740   3.444  22.055  1.00 98.31           C  
ATOM   1179  O   GLN A 146      -7.983   2.626  22.575  1.00 98.31           O  
ATOM   1180  N   VAL A 147      -9.604   4.174  22.792  1.00124.46           N  
ATOM   1181  CA  VAL A 147      -9.676   4.032  24.223  1.00124.46           C  
ATOM   1182  CB  VAL A 147     -10.455   5.123  24.898  1.00124.46           C  
ATOM   1183  CG1 VAL A 147      -9.596   6.392  24.918  1.00124.46           C  
ATOM   1184  CG2 VAL A 147     -11.758   5.342  24.121  1.00124.46           C  
ATOM   1185  C   VAL A 147     -10.240   2.703  24.621  1.00124.46           C  
ATOM   1186  O   VAL A 147      -9.732   2.051  25.533  1.00124.46           O  
ATOM   1187  N   LYS A 148     -11.292   2.242  23.930  1.00 96.00           N  
ATOM   1188  CA  LYS A 148     -11.942   1.023  24.307  1.00 96.00           C  
ATOM   1189  CB  LYS A 148     -13.269   0.783  23.569  1.00 96.00           C  
ATOM   1190  CG  LYS A 148     -14.332   1.786  24.034  1.00 96.00           C  
ATOM   1191  CD  LYS A 148     -15.624   1.793  23.216  1.00 96.00           C  
ATOM   1192  CE  LYS A 148     -16.646   2.813  23.725  1.00 96.00           C  
ATOM   1193  NZ  LYS A 148     -17.051   2.476  25.110  1.00 96.00           N1+
ATOM   1194  C   LYS A 148     -11.007  -0.135  24.160  1.00 96.00           C  
ATOM   1195  O   LYS A 148     -11.186  -1.168  24.799  1.00 96.00           O  
ATOM   1196  N   ALA A 149      -9.981  -0.019  23.303  1.00 57.11           N  
ATOM   1197  CA  ALA A 149      -9.113  -1.151  23.146  1.00 57.11           C  
ATOM   1198  CB  ALA A 149      -7.972  -0.892  22.148  1.00 57.11           C  
ATOM   1199  C   ALA A 149      -8.477  -1.507  24.470  1.00 57.11           C  
ATOM   1200  O   ALA A 149      -8.319  -2.689  24.777  1.00 57.11           O  
ATOM   1201  N   PHE A 150      -7.969  -0.504  25.218  1.00123.04           N  
ATOM   1202  CA  PHE A 150      -7.312  -0.692  26.493  1.00123.04           C  
ATOM   1203  CB  PHE A 150      -6.009   0.121  26.629  1.00123.04           C  
ATOM   1204  CG  PHE A 150      -6.300   1.581  26.552  1.00123.04           C  
ATOM   1205  CD1 PHE A 150      -6.650   2.289  27.680  1.00123.04           C  
ATOM   1206  CD2 PHE A 150      -6.208   2.246  25.352  1.00123.04           C  
ATOM   1207  CE1 PHE A 150      -6.910   3.638  27.608  1.00123.04           C  
ATOM   1208  CE2 PHE A 150      -6.467   3.593  25.274  1.00123.04           C  
ATOM   1209  CZ  PHE A 150      -6.821   4.292  26.403  1.00123.04           C  
ATOM   1210  C   PHE A 150      -8.110  -0.508  27.767  1.00123.04           C  
ATOM   1211  O   PHE A 150      -7.758  -1.080  28.799  1.00123.04           O  
ATOM   1212  N   VAL A 151      -9.188   0.298  27.740  1.00135.24           N  
ATOM   1213  CA  VAL A 151      -9.793   0.872  28.919  1.00135.24           C  
ATOM   1214  CB  VAL A 151     -10.971   1.741  28.578  1.00135.24           C  
ATOM   1215  CG1 VAL A 151     -12.125   0.849  28.092  1.00135.24           C  
ATOM   1216  CG2 VAL A 151     -11.309   2.623  29.793  1.00135.24           C  
ATOM   1217  C   VAL A 151     -10.216  -0.112  29.978  1.00135.24           C  
ATOM   1218  O   VAL A 151     -10.123   0.199  31.165  1.00135.24           O  
ATOM   1219  N   ASP A 152     -10.693  -1.313  29.610  1.00 72.38           N  
ATOM   1220  CA  ASP A 152     -11.186  -2.263  30.573  1.00 72.38           C  
ATOM   1221  CB  ASP A 152     -11.766  -3.532  29.913  1.00 72.38           C  
ATOM   1222  CG  ASP A 152     -10.691  -4.206  29.067  1.00 72.38           C  
ATOM   1223  OD1 ASP A 152     -10.080  -3.508  28.214  1.00 72.38           O  
ATOM   1224  OD2 ASP A 152     -10.466  -5.429  29.263  1.00 72.38           O1-
ATOM   1225  C   ASP A 152     -10.116  -2.677  31.547  1.00 72.38           C  
ATOM   1226  O   ASP A 152     -10.420  -3.065  32.673  1.00 72.38           O  
ATOM   1227  N   LEU A 153      -8.838  -2.638  31.139  1.00122.63           N  
ATOM   1228  CA  LEU A 153      -7.737  -3.068  31.961  1.00122.63           C  
ATOM   1229  CB  LEU A 153      -6.399  -3.149  31.205  1.00122.63           C  
ATOM   1230  CG  LEU A 153      -6.405  -4.218  30.096  1.00122.63           C  
ATOM   1231  CD1 LEU A 153      -7.340  -3.815  28.952  1.00122.63           C  
ATOM   1232  CD2 LEU A 153      -4.988  -4.554  29.612  1.00122.63           C  
ATOM   1233  C   LEU A 153      -7.532  -2.191  33.168  1.00122.63           C  
ATOM   1234  O   LEU A 153      -6.974  -2.652  34.163  1.00122.63           O  
ATOM   1235  N   ILE A 154      -7.927  -0.901  33.121  1.00 88.25           N  
ATOM   1236  CA  ILE A 154      -7.598  -0.000  34.200  1.00 88.25           C  
ATOM   1237  CB  ILE A 154      -7.874   1.431  33.833  1.00 88.25           C  
ATOM   1238  CG1 ILE A 154      -7.081   1.822  32.577  1.00 88.25           C  
ATOM   1239  CG2 ILE A 154      -7.564   2.314  35.052  1.00 88.25           C  
ATOM   1240  CD1 ILE A 154      -7.550   3.133  31.950  1.00 88.25           C  
ATOM   1241  C   ILE A 154      -8.405  -0.287  35.433  1.00 88.25           C  
ATOM   1242  O   ILE A 154      -9.630  -0.187  35.425  1.00 88.25           O  
ATOM   1243  N   ASP A 155      -7.730  -0.758  36.507  1.00 74.52           N  
ATOM   1244  CA  ASP A 155      -8.340  -0.935  37.799  1.00 74.52           C  
ATOM   1245  CB  ASP A 155      -7.652  -2.039  38.618  1.00 74.52           C  
ATOM   1246  CG  ASP A 155      -7.911  -3.369  37.926  1.00 74.52           C  
ATOM   1247  OD1 ASP A 155      -8.771  -3.401  37.006  1.00 74.52           O  
ATOM   1248  OD2 ASP A 155      -7.246  -4.370  38.303  1.00 74.52           O1-
ATOM   1249  C   ASP A 155      -8.275   0.322  38.620  1.00 74.52           C  
ATOM   1250  O   ASP A 155      -9.259   0.745  39.225  1.00 74.52           O  
ATOM   1251  N   ASN A 156      -7.081   0.953  38.656  1.00 61.25           N  
ATOM   1252  CA  ASN A 156      -6.859   2.098  39.494  1.00 61.25           C  
ATOM   1253  CB  ASN A 156      -5.573   1.983  40.331  1.00 61.25           C  
ATOM   1254  CG  ASN A 156      -5.552   3.100  41.365  1.00 61.25           C  
ATOM   1255  OD1 ASN A 156      -5.775   4.267  41.047  1.00 61.25           O  
ATOM   1256  ND2 ASN A 156      -5.275   2.730  42.644  1.00 61.25           N  
ATOM   1257  C   ASN A 156      -6.708   3.269  38.583  1.00 61.25           C  
ATOM   1258  O   ASN A 156      -5.764   3.356  37.800  1.00 61.25           O  
ATOM   1259  N   PHE A 157      -7.648   4.217  38.691  1.00125.13           N  
ATOM   1260  CA  PHE A 157      -7.724   5.364  37.839  1.00125.13           C  
ATOM   1261  CB  PHE A 157      -9.119   6.002  37.761  1.00125.13           C  
ATOM   1262  CG  PHE A 157      -9.834   5.127  36.782  1.00125.13           C  
ATOM   1263  CD1 PHE A 157     -10.272   3.873  37.143  1.00125.13           C  
ATOM   1264  CD2 PHE A 157     -10.047   5.560  35.492  1.00125.13           C  
ATOM   1265  CE1 PHE A 157     -10.923   3.071  36.235  1.00125.13           C  
ATOM   1266  CE2 PHE A 157     -10.699   4.764  34.580  1.00125.13           C  
ATOM   1267  CZ  PHE A 157     -11.133   3.514  34.952  1.00125.13           C  
ATOM   1268  C   PHE A 157      -6.640   6.366  38.090  1.00125.13           C  
ATOM   1269  O   PHE A 157      -6.457   7.275  37.281  1.00125.13           O  
ATOM   1270  N   ASP A 158      -5.999   6.329  39.275  1.00 69.88           N  
ATOM   1271  CA  ASP A 158      -4.874   7.186  39.556  1.00 69.88           C  
ATOM   1272  CB  ASP A 158      -4.427   7.135  41.029  1.00 69.88           C  
ATOM   1273  CG  ASP A 158      -5.480   7.821  41.885  1.00 69.88           C  
ATOM   1274  OD1 ASP A 158      -6.294   8.594  41.312  1.00 69.88           O  
ATOM   1275  OD2 ASP A 158      -5.485   7.577  43.121  1.00 69.88           O1-
ATOM   1276  C   ASP A 158      -3.668   6.766  38.748  1.00 69.88           C  
ATOM   1277  O   ASP A 158      -2.854   7.597  38.351  1.00 69.88           O  
ATOM   1278  N   ASN A 159      -3.506   5.446  38.537  1.00108.95           N  
ATOM   1279  CA  ASN A 159      -2.358   4.809  37.934  1.00108.95           C  
ATOM   1280  CB  ASN A 159      -2.310   3.305  38.247  1.00108.95           C  
ATOM   1281  CG  ASN A 159      -2.014   3.192  39.734  1.00108.95           C  
ATOM   1282  OD1 ASN A 159      -2.413   2.233  40.393  1.00108.95           O  
ATOM   1283  ND2 ASN A 159      -1.297   4.211  40.279  1.00108.95           N  
ATOM   1284  C   ASN A 159      -2.209   4.978  36.447  1.00108.95           C  
ATOM   1285  O   ASN A 159      -1.089   4.867  35.946  1.00108.95           O  
ATOM   1286  N   VAL A 160      -3.310   5.144  35.685  1.00129.27           N  
ATOM   1287  CA  VAL A 160      -3.175   5.329  34.264  1.00129.27           C  
ATOM   1288  CB  VAL A 160      -4.009   4.414  33.418  1.00129.27           C  
ATOM   1289  CG1 VAL A 160      -3.382   3.020  33.438  1.00129.27           C  
ATOM   1290  CG2 VAL A 160      -5.438   4.419  33.973  1.00129.27           C  
ATOM   1291  C   VAL A 160      -3.552   6.735  33.931  1.00129.27           C  
ATOM   1292  O   VAL A 160      -4.527   7.274  34.452  1.00129.27           O  
ATOM   1293  N   ILE A 161      -2.748   7.365  33.050  1.00101.09           N  
ATOM   1294  CA  ILE A 161      -2.976   8.720  32.654  1.00101.09           C  
ATOM   1295  CB  ILE A 161      -1.810   9.626  32.953  1.00101.09           C  
ATOM   1296  CG1 ILE A 161      -1.489   9.625  34.458  1.00101.09           C  
ATOM   1297  CG2 ILE A 161      -2.129  11.024  32.399  1.00101.09           C  
ATOM   1298  CD1 ILE A 161      -0.859   8.322  34.944  1.00101.09           C  
ATOM   1299  C   ILE A 161      -3.142   8.694  31.166  1.00101.09           C  
ATOM   1300  O   ILE A 161      -2.359   8.056  30.465  1.00101.09           O  
ATOM   1301  N   LEU A 162      -4.169   9.393  30.642  1.00 60.94           N  
ATOM   1302  CA  LEU A 162      -4.433   9.359  29.231  1.00 60.94           C  
ATOM   1303  CB  LEU A 162      -5.934   9.348  28.891  1.00 60.94           C  
ATOM   1304  CG  LEU A 162      -6.696   8.158  29.506  1.00 60.94           C  
ATOM   1305  CD1 LEU A 162      -8.186   8.192  29.123  1.00 60.94           C  
ATOM   1306  CD2 LEU A 162      -6.015   6.819  29.182  1.00 60.94           C  
ATOM   1307  C   LEU A 162      -3.862  10.596  28.615  1.00 60.94           C  
ATOM   1308  O   LEU A 162      -3.778  11.636  29.263  1.00 60.94           O  
ATOM   1309  N   VAL A 163      -3.414  10.497  27.345  1.00 48.87           N  
ATOM   1310  CA  VAL A 163      -2.890  11.652  26.676  1.00 48.87           C  
ATOM   1311  CB  VAL A 163      -1.409  11.580  26.434  1.00 48.87           C  
ATOM   1312  CG1 VAL A 163      -0.982  12.835  25.656  1.00 48.87           C  
ATOM   1313  CG2 VAL A 163      -0.691  11.410  27.785  1.00 48.87           C  
ATOM   1314  C   VAL A 163      -3.548  11.759  25.336  1.00 48.87           C  
ATOM   1315  O   VAL A 163      -3.570  10.811  24.553  1.00 48.87           O  
ATOM   1316  N   TYR A 164      -4.072  12.958  25.020  1.00 98.22           N  
ATOM   1317  CA  TYR A 164      -4.713  13.178  23.756  1.00 98.22           C  
ATOM   1318  CB  TYR A 164      -5.991  14.031  23.894  1.00 98.22           C  
ATOM   1319  CG  TYR A 164      -6.485  14.452  22.553  1.00 98.22           C  
ATOM   1320  CD1 TYR A 164      -6.908  13.528  21.624  1.00 98.22           C  
ATOM   1321  CD2 TYR A 164      -6.563  15.791  22.244  1.00 98.22           C  
ATOM   1322  CE1 TYR A 164      -7.373  13.938  20.394  1.00 98.22           C  
ATOM   1323  CE2 TYR A 164      -7.029  16.207  21.020  1.00 98.22           C  
ATOM   1324  CZ  TYR A 164      -7.430  15.279  20.091  1.00 98.22           C  
ATOM   1325  OH  TYR A 164      -7.908  15.704  18.833  1.00 98.22           O  
ATOM   1326  C   TYR A 164      -3.733  13.886  22.876  1.00 98.22           C  
ATOM   1327  O   TYR A 164      -3.244  14.964  23.217  1.00 98.22           O  
ATOM   1328  N   GLU A 165      -3.385  13.255  21.727  1.00 78.35           N  
ATOM   1329  CA  GLU A 165      -2.458  13.889  20.831  1.00 78.35           C  
ATOM   1330  CB  GLU A 165      -1.281  12.981  20.446  1.00 78.35           C  
ATOM   1331  CG  GLU A 165      -0.379  12.693  21.650  1.00 78.35           C  
ATOM   1332  CD  GLU A 165       0.757  11.788  21.207  1.00 78.35           C  
ATOM   1333  OE1 GLU A 165       0.463  10.677  20.692  1.00 78.35           O  
ATOM   1334  OE2 GLU A 165       1.937  12.196  21.381  1.00 78.35           O1-
ATOM   1335  C   GLU A 165      -3.210  14.266  19.594  1.00 78.35           C  
ATOM   1336  O   GLU A 165      -3.685  13.396  18.868  1.00 78.35           O  
ATOM   1337  N   PRO A 166      -3.386  15.544  19.355  1.00216.99           N  
ATOM   1338  CA  PRO A 166      -4.089  15.968  18.177  1.00216.99           C  
ATOM   1339  CD  PRO A 166      -3.487  16.514  20.435  1.00216.99           C  
ATOM   1340  CB  PRO A 166      -4.456  17.431  18.406  1.00216.99           C  
ATOM   1341  CG  PRO A 166      -4.483  17.575  19.935  1.00216.99           C  
ATOM   1342  C   PRO A 166      -3.195  15.787  16.995  1.00216.99           C  
ATOM   1343  O   PRO A 166      -2.491  16.735  16.658  1.00216.99           O  
ATOM   1344  N   LEU A 167      -3.279  14.649  16.285  1.00 72.62           N  
ATOM   1345  CA  LEU A 167      -2.372  14.395  15.205  1.00 72.62           C  
ATOM   1346  CB  LEU A 167      -2.481  12.965  14.658  1.00 72.62           C  
ATOM   1347  CG  LEU A 167      -2.143  11.907  15.725  1.00 72.62           C  
ATOM   1348  CD1 LEU A 167      -2.030  10.504  15.108  1.00 72.62           C  
ATOM   1349  CD2 LEU A 167      -0.908  12.315  16.544  1.00 72.62           C  
ATOM   1350  C   LEU A 167      -2.660  15.357  14.102  1.00 72.62           C  
ATOM   1351  O   LEU A 167      -1.772  15.768  13.358  1.00 72.62           O  
ATOM   1352  N   TRP A 168      -3.937  15.744  13.989  1.00102.11           N  
ATOM   1353  CA  TRP A 168      -4.406  16.610  12.953  1.00102.11           C  
ATOM   1354  CB  TRP A 168      -5.928  16.838  13.036  1.00102.11           C  
ATOM   1355  CG  TRP A 168      -6.431  17.250  14.398  1.00102.11           C  
ATOM   1356  CD2 TRP A 168      -6.713  18.598  14.807  1.00102.11           C  
ATOM   1357  CD1 TRP A 168      -6.742  16.453  15.461  1.00102.11           C  
ATOM   1358  NE1 TRP A 168      -7.182  17.220  16.512  1.00102.11           N  
ATOM   1359  CE2 TRP A 168      -7.177  18.541  16.121  1.00102.11           C  
ATOM   1360  CE3 TRP A 168      -6.604  19.785  14.139  1.00102.11           C  
ATOM   1361  CZ2 TRP A 168      -7.534  19.673  16.794  1.00102.11           C  
ATOM   1362  CZ3 TRP A 168      -6.963  20.927  14.820  1.00102.11           C  
ATOM   1363  CH2 TRP A 168      -7.418  20.870  16.122  1.00102.11           C  
ATOM   1364  C   TRP A 168      -3.677  17.913  13.028  1.00102.11           C  
ATOM   1365  O   TRP A 168      -3.574  18.596  12.021  1.00102.11           O  
ATOM   1366  N   ALA A 169      -3.303  18.336  14.250  1.00110.43           N  
ATOM   1367  CA  ALA A 169      -2.516  19.477  14.658  1.00110.43           C  
ATOM   1368  CB  ALA A 169      -2.747  19.853  16.132  1.00110.43           C  
ATOM   1369  C   ALA A 169      -1.027  19.329  14.475  1.00110.43           C  
ATOM   1370  O   ALA A 169      -0.318  20.329  14.553  1.00110.43           O  
ATOM   1371  N   ILE A 170      -0.469  18.100  14.390  1.00118.53           N  
ATOM   1372  CA  ILE A 170       0.973  18.030  14.367  1.00118.53           C  
ATOM   1373  CB  ILE A 170       1.599  16.915  15.173  1.00118.53           C  
ATOM   1374  CG1 ILE A 170       1.483  17.141  16.692  1.00118.53           C  
ATOM   1375  CG2 ILE A 170       3.059  16.782  14.711  1.00118.53           C  
ATOM   1376  CD1 ILE A 170       0.153  16.740  17.313  1.00118.53           C  
ATOM   1377  C   ILE A 170       1.504  17.862  12.978  1.00118.53           C  
ATOM   1378  O   ILE A 170       1.195  16.897  12.281  1.00118.53           O  
ATOM   1379  N   GLY A 171       2.322  18.850  12.550  1.00 31.42           N  
ATOM   1380  CA  GLY A 171       3.039  18.825  11.307  1.00 31.42           C  
ATOM   1381  C   GLY A 171       2.139  19.249  10.195  1.00 31.42           C  
ATOM   1382  O   GLY A 171       2.583  19.517   9.081  1.00 31.42           O  
ATOM   1383  N   THR A 172       0.833  19.305  10.477  1.00 67.77           N  
ATOM   1384  CA  THR A 172      -0.164  19.653   9.511  1.00 67.77           C  
ATOM   1385  CB  THR A 172      -1.519  19.351  10.002  1.00 67.77           C  
ATOM   1386  OG1 THR A 172      -1.755  20.153  11.149  1.00 67.77           O  
ATOM   1387  CG2 THR A 172      -1.567  17.847  10.332  1.00 67.77           C  
ATOM   1388  C   THR A 172      -0.138  21.111   9.201  1.00 67.77           C  
ATOM   1389  O   THR A 172      -0.519  21.508   8.105  1.00 67.77           O  
ATOM   1390  N   GLY A 173       0.261  21.964  10.160  1.00 27.94           N  
ATOM   1391  CA  GLY A 173       0.190  23.370   9.901  1.00 27.94           C  
ATOM   1392  C   GLY A 173      -1.124  23.826  10.451  1.00 27.94           C  
ATOM   1393  O   GLY A 173      -1.485  24.998  10.349  1.00 27.94           O  
ATOM   1394  N   LYS A 174      -1.883  22.882  11.044  1.00130.82           N  
ATOM   1395  CA  LYS A 174      -3.144  23.203  11.645  1.00130.82           C  
ATOM   1396  CB  LYS A 174      -4.170  22.058  11.556  1.00130.82           C  
ATOM   1397  CG  LYS A 174      -4.404  21.592  10.119  1.00130.82           C  
ATOM   1398  CD  LYS A 174      -4.780  22.726   9.165  1.00130.82           C  
ATOM   1399  CE  LYS A 174      -4.843  22.293   7.699  1.00130.82           C  
ATOM   1400  NZ  LYS A 174      -3.498  21.899   7.225  1.00130.82           N1+
ATOM   1401  C   LYS A 174      -2.860  23.462  13.091  1.00130.82           C  
ATOM   1402  O   LYS A 174      -1.861  22.981  13.624  1.00130.82           O  
ATOM   1403  N   THR A 175      -3.714  24.257  13.771  1.00 36.17           N  
ATOM   1404  CA  THR A 175      -3.431  24.562  15.146  1.00 36.17           C  
ATOM   1405  CB  THR A 175      -3.125  26.014  15.367  1.00 36.17           C  
ATOM   1406  OG1 THR A 175      -2.007  26.401  14.582  1.00 36.17           O  
ATOM   1407  CG2 THR A 175      -2.829  26.242  16.859  1.00 36.17           C  
ATOM   1408  C   THR A 175      -4.622  24.243  15.992  1.00 36.17           C  
ATOM   1409  O   THR A 175      -5.761  24.539  15.629  1.00 36.17           O  
ATOM   1410  N   ALA A 176      -4.373  23.635  17.171  1.00 35.20           N  
ATOM   1411  CA  ALA A 176      -5.457  23.324  18.057  1.00 35.20           C  
ATOM   1412  CB  ALA A 176      -5.289  21.981  18.788  1.00 35.20           C  
ATOM   1413  C   ALA A 176      -5.507  24.393  19.101  1.00 35.20           C  
ATOM   1414  O   ALA A 176      -4.506  24.699  19.749  1.00 35.20           O  
ATOM   1415  N   THR A 177      -6.697  24.996  19.283  1.00 32.24           N  
ATOM   1416  CA  THR A 177      -6.863  26.022  20.270  1.00 32.24           C  
ATOM   1417  CB  THR A 177      -8.052  26.899  20.011  1.00 32.24           C  
ATOM   1418  OG1 THR A 177      -9.246  26.131  20.043  1.00 32.24           O  
ATOM   1419  CG2 THR A 177      -7.881  27.556  18.629  1.00 32.24           C  
ATOM   1420  C   THR A 177      -7.080  25.325  21.575  1.00 32.24           C  
ATOM   1421  O   THR A 177      -7.389  24.137  21.608  1.00 32.24           O  
ATOM   1422  N   PRO A 178      -6.905  26.026  22.662  1.00 67.29           N  
ATOM   1423  CA  PRO A 178      -7.104  25.410  23.941  1.00 67.29           C  
ATOM   1424  CD  PRO A 178      -5.969  27.135  22.724  1.00 67.29           C  
ATOM   1425  CB  PRO A 178      -6.645  26.442  24.965  1.00 67.29           C  
ATOM   1426  CG  PRO A 178      -5.558  27.231  24.204  1.00 67.29           C  
ATOM   1427  C   PRO A 178      -8.517  24.947  24.076  1.00 67.29           C  
ATOM   1428  O   PRO A 178      -8.748  23.910  24.699  1.00 67.29           O  
ATOM   1429  N   GLU A 179      -9.473  25.695  23.496  1.00 76.99           N  
ATOM   1430  CA  GLU A 179     -10.855  25.322  23.572  1.00 76.99           C  
ATOM   1431  CB  GLU A 179     -11.798  26.360  22.933  0.67 76.99           C  
ATOM   1432  CG  GLU A 179     -13.253  25.890  22.815  0.67 76.99           C  
ATOM   1433  CD  GLU A 179     -13.880  25.824  24.202  0.67 76.99           C  
ATOM   1434  OE1 GLU A 179     -13.290  25.157  25.092  0.67 76.99           O  
ATOM   1435  OE2 GLU A 179     -14.965  26.438  24.386  0.67 76.99           O1-
ATOM   1436  C   GLU A 179     -11.046  24.036  22.837  1.00 76.99           C  
ATOM   1437  O   GLU A 179     -11.713  23.129  23.326  1.00 76.99           O  
ATOM   1438  N   GLN A 180     -10.431  23.907  21.649  1.00 40.03           N  
ATOM   1439  CA  GLN A 180     -10.620  22.727  20.855  1.00 40.03           C  
ATOM   1440  CB  GLN A 180      -9.862  22.796  19.522  1.00 40.03           C  
ATOM   1441  CG  GLN A 180     -10.391  23.893  18.598  1.00 40.03           C  
ATOM   1442  CD  GLN A 180      -9.469  23.975  17.391  1.00 40.03           C  
ATOM   1443  OE1 GLN A 180      -8.254  23.830  17.511  1.00 40.03           O  
ATOM   1444  NE2 GLN A 180     -10.064  24.213  16.192  1.00 40.03           N  
ATOM   1445  C   GLN A 180     -10.099  21.561  21.629  1.00 40.03           C  
ATOM   1446  O   GLN A 180     -10.673  20.472  21.609  1.00 40.03           O  
ATOM   1447  N   ALA A 181      -8.975  21.762  22.334  1.00 38.56           N  
ATOM   1448  CA  ALA A 181      -8.393  20.695  23.099  1.00 38.56           C  
ATOM   1449  CB  ALA A 181      -7.079  21.111  23.787  1.00 38.56           C  
ATOM   1450  C   ALA A 181      -9.358  20.298  24.173  1.00 38.56           C  
ATOM   1451  O   ALA A 181      -9.592  19.111  24.404  1.00 38.56           O  
ATOM   1452  N   GLN A 182      -9.979  21.299  24.827  1.00 60.74           N  
ATOM   1453  CA  GLN A 182     -10.881  21.065  25.917  1.00 60.74           C  
ATOM   1454  CB  GLN A 182     -11.474  22.372  26.474  1.00 60.74           C  
ATOM   1455  CG  GLN A 182     -12.704  22.177  27.369  1.00 60.74           C  
ATOM   1456  CD  GLN A 182     -12.301  21.488  28.662  1.00 60.74           C  
ATOM   1457  OE1 GLN A 182     -11.157  21.071  28.835  1.00 60.74           O  
ATOM   1458  NE2 GLN A 182     -13.275  21.359  29.601  1.00 60.74           N  
ATOM   1459  C   GLN A 182     -12.031  20.233  25.452  1.00 60.74           C  
ATOM   1460  O   GLN A 182     -12.446  19.307  26.147  1.00 60.74           O  
ATOM   1461  N   LEU A 183     -12.574  20.519  24.254  1.00 95.03           N  
ATOM   1462  CA  LEU A 183     -13.717  19.772  23.811  1.00 95.03           C  
ATOM   1463  CB  LEU A 183     -14.297  20.204  22.447  1.00 95.03           C  
ATOM   1464  CG  LEU A 183     -15.163  21.482  22.462  1.00 95.03           C  
ATOM   1465  CD1 LEU A 183     -16.413  21.297  23.336  1.00 95.03           C  
ATOM   1466  CD2 LEU A 183     -14.370  22.738  22.828  1.00 95.03           C  
ATOM   1467  C   LEU A 183     -13.364  18.322  23.692  1.00 95.03           C  
ATOM   1468  O   LEU A 183     -14.147  17.461  24.093  1.00 95.03           O  
ATOM   1469  N   VAL A 184     -12.181  18.000  23.138  1.00 40.18           N  
ATOM   1470  CA  VAL A 184     -11.827  16.617  22.971  1.00 40.18           C  
ATOM   1471  CB  VAL A 184     -10.548  16.426  22.211  1.00 40.18           C  
ATOM   1472  CG1 VAL A 184     -10.250  14.919  22.136  1.00 40.18           C  
ATOM   1473  CG2 VAL A 184     -10.692  17.102  20.837  1.00 40.18           C  
ATOM   1474  C   VAL A 184     -11.655  15.972  24.316  1.00 40.18           C  
ATOM   1475  O   VAL A 184     -12.082  14.839  24.531  1.00 40.18           O  
ATOM   1476  N   HIS A 185     -11.030  16.685  25.272  1.00 55.64           N  
ATOM   1477  CA  HIS A 185     -10.760  16.113  26.560  1.00 55.64           C  
ATOM   1478  ND1 HIS A 185      -7.536  16.374  27.676  1.00 55.64           N  
ATOM   1479  CG  HIS A 185      -8.515  17.180  27.141  1.00 55.64           C  
ATOM   1480  CB  HIS A 185      -9.974  17.058  27.492  1.00 55.64           C  
ATOM   1481  NE2 HIS A 185      -6.508  17.770  26.286  1.00 55.64           N  
ATOM   1482  CD2 HIS A 185      -7.868  18.028  26.294  1.00 55.64           C  
ATOM   1483  CE1 HIS A 185      -6.358  16.769  27.132  1.00 55.64           C  
ATOM   1484  C   HIS A 185     -12.062  15.775  27.215  1.00 55.64           C  
ATOM   1485  O   HIS A 185     -12.195  14.727  27.845  1.00 55.64           O  
ATOM   1486  N   LYS A 186     -13.067  16.659  27.075  1.00 75.31           N  
ATOM   1487  CA  LYS A 186     -14.342  16.414  27.683  1.00 75.31           C  
ATOM   1488  CB  LYS A 186     -15.346  17.563  27.468  1.00 75.31           C  
ATOM   1489  CG  LYS A 186     -16.609  17.430  28.324  1.00 75.31           C  
ATOM   1490  CD  LYS A 186     -16.329  17.538  29.827  1.00 75.31           C  
ATOM   1491  CE  LYS A 186     -17.581  17.419  30.705  1.00 75.31           C  
ATOM   1492  NZ  LYS A 186     -17.204  17.482  32.136  1.00 75.31           N1+
ATOM   1493  C   LYS A 186     -14.918  15.165  27.087  1.00 75.31           C  
ATOM   1494  O   LYS A 186     -15.514  14.351  27.790  1.00 75.31           O  
ATOM   1495  N   GLU A 187     -14.751  14.976  25.766  1.00 76.05           N  
ATOM   1496  CA  GLU A 187     -15.301  13.823  25.107  1.00 76.05           C  
ATOM   1497  CB  GLU A 187     -15.113  13.866  23.581  1.00 76.05           C  
ATOM   1498  CG  GLU A 187     -15.942  14.969  22.920  1.00 76.05           C  
ATOM   1499  CD  GLU A 187     -17.393  14.742  23.325  1.00 76.05           C  
ATOM   1500  OE1 GLU A 187     -17.766  13.562  23.556  1.00 76.05           O  
ATOM   1501  OE2 GLU A 187     -18.144  15.750  23.417  1.00 76.05           O1-
ATOM   1502  C   GLU A 187     -14.641  12.577  25.619  1.00 76.05           C  
ATOM   1503  O   GLU A 187     -15.301  11.557  25.815  1.00 76.05           O  
ATOM   1504  N   ILE A 188     -13.315  12.623  25.848  1.00 36.96           N  
ATOM   1505  CA  ILE A 188     -12.599  11.464  26.304  1.00 36.96           C  
ATOM   1506  CB  ILE A 188     -11.118  11.696  26.419  1.00 36.96           C  
ATOM   1507  CG1 ILE A 188     -10.520  12.033  25.039  1.00 36.96           C  
ATOM   1508  CG2 ILE A 188     -10.491  10.456  27.079  1.00 36.96           C  
ATOM   1509  CD1 ILE A 188      -9.096  12.584  25.097  1.00 36.96           C  
ATOM   1510  C   ILE A 188     -13.115  11.084  27.661  1.00 36.96           C  
ATOM   1511  O   ILE A 188     -13.320   9.912  27.963  1.00 36.96           O  
ATOM   1512  N   ARG A 189     -13.349  12.084  28.526  1.00115.37           N  
ATOM   1513  CA  ARG A 189     -13.798  11.831  29.865  1.00115.37           C  
ATOM   1514  CB  ARG A 189     -13.851  13.140  30.679  1.00115.37           C  
ATOM   1515  CG  ARG A 189     -14.310  13.021  32.134  1.00115.37           C  
ATOM   1516  CD  ARG A 189     -13.830  14.193  33.002  1.00115.37           C  
ATOM   1517  NE  ARG A 189     -12.463  13.849  33.493  1.00115.37           N  
ATOM   1518  CZ  ARG A 189     -11.359  14.589  33.180  1.00115.37           C  
ATOM   1519  NH1 ARG A 189     -11.449  15.681  32.369  1.00115.37           N1+
ATOM   1520  NH2 ARG A 189     -10.143  14.225  33.683  1.00115.37           N  
ATOM   1521  C   ARG A 189     -15.148  11.173  29.805  1.00115.37           C  
ATOM   1522  O   ARG A 189     -15.459  10.288  30.601  1.00115.37           O  
ATOM   1523  N   LYS A 190     -15.996  11.588  28.849  1.00 60.97           N  
ATOM   1524  CA  LYS A 190     -17.308  11.024  28.705  1.00 60.97           C  
ATOM   1525  CB  LYS A 190     -18.097  11.728  27.587  1.00 60.97           C  
ATOM   1526  CG  LYS A 190     -19.516  11.204  27.351  1.00 60.97           C  
ATOM   1527  CD  LYS A 190     -20.364  12.166  26.511  1.00 60.97           C  
ATOM   1528  CE  LYS A 190     -21.718  11.604  26.068  1.00 60.97           C  
ATOM   1529  NZ  LYS A 190     -21.540  10.753  24.869  1.00 60.97           N1+
ATOM   1530  C   LYS A 190     -17.179   9.573  28.353  1.00 60.97           C  
ATOM   1531  O   LYS A 190     -17.903   8.734  28.888  1.00 60.97           O  
ATOM   1532  N   ILE A 191     -16.241   9.228  27.447  1.00107.57           N  
ATOM   1533  CA  ILE A 191     -16.133   7.858  27.044  1.00107.57           C  
ATOM   1534  CB  ILE A 191     -15.189   7.607  25.904  1.00107.57           C  
ATOM   1535  CG1 ILE A 191     -15.501   6.239  25.292  1.00107.57           C  
ATOM   1536  CG2 ILE A 191     -13.739   7.712  26.392  1.00107.57           C  
ATOM   1537  CD1 ILE A 191     -14.779   6.009  23.972  1.00107.57           C  
ATOM   1538  C   ILE A 191     -15.723   7.022  28.217  1.00107.57           C  
ATOM   1539  O   ILE A 191     -16.246   5.923  28.399  1.00107.57           O  
ATOM   1540  N   VAL A 192     -14.773   7.500  29.052  1.00120.59           N  
ATOM   1541  CA  VAL A 192     -14.380   6.696  30.179  1.00120.59           C  
ATOM   1542  CB  VAL A 192     -13.192   7.198  30.963  1.00120.59           C  
ATOM   1543  CG1 VAL A 192     -11.929   7.022  30.114  1.00120.59           C  
ATOM   1544  CG2 VAL A 192     -13.415   8.652  31.387  1.00120.59           C  
ATOM   1545  C   VAL A 192     -15.540   6.519  31.102  1.00120.59           C  
ATOM   1546  O   VAL A 192     -15.728   5.449  31.677  1.00120.59           O  
ATOM   1547  N   LYS A 193     -16.367   7.562  31.268  1.00 82.71           N  
ATOM   1548  CA  LYS A 193     -17.460   7.452  32.186  1.00 82.71           C  
ATOM   1549  CB  LYS A 193     -18.287   8.742  32.233  1.00 82.71           C  
ATOM   1550  CG  LYS A 193     -19.458   8.703  33.212  1.00 82.71           C  
ATOM   1551  CD  LYS A 193     -20.092  10.081  33.376  1.00 82.71           C  
ATOM   1552  CE  LYS A 193     -20.338  10.760  32.029  1.00 82.71           C  
ATOM   1553  NZ  LYS A 193     -20.873  12.122  32.235  1.00 82.71           N1+
ATOM   1554  C   LYS A 193     -18.371   6.341  31.750  1.00 82.71           C  
ATOM   1555  O   LYS A 193     -18.746   5.490  32.554  1.00 82.71           O  
ATOM   1556  N   ASP A 194     -18.744   6.309  30.457  1.00 51.44           N  
ATOM   1557  CA  ASP A 194     -19.672   5.321  29.980  1.00 51.44           C  
ATOM   1558  CB  ASP A 194     -20.129   5.583  28.534  1.00 51.44           C  
ATOM   1559  CG  ASP A 194     -21.068   6.778  28.569  1.00 51.44           C  
ATOM   1560  OD1 ASP A 194     -21.573   7.094  29.679  1.00 51.44           O  
ATOM   1561  OD2 ASP A 194     -21.295   7.389  27.490  1.00 51.44           O1-
ATOM   1562  C   ASP A 194     -19.078   3.945  30.024  1.00 51.44           C  
ATOM   1563  O   ASP A 194     -19.760   2.977  30.360  1.00 51.44           O  
ATOM   1564  N   THR A 195     -17.808   3.813  29.604  1.00140.95           N  
ATOM   1565  CA  THR A 195     -17.171   2.530  29.568  1.00140.95           C  
ATOM   1566  CB  THR A 195     -15.922   2.577  28.735  1.00140.95           C  
ATOM   1567  OG1 THR A 195     -15.308   1.301  28.704  1.00140.95           O  
ATOM   1568  CG2 THR A 195     -14.957   3.629  29.301  1.00140.95           C  
ATOM   1569  C   THR A 195     -16.830   2.009  30.939  1.00140.95           C  
ATOM   1570  O   THR A 195     -17.068   0.836  31.227  1.00140.95           O  
ATOM   1571  N   CYS A 196     -16.120   2.819  31.756  1.00 90.35           N  
ATOM   1572  CA  CYS A 196     -15.744   2.456  33.103  1.00 90.35           C  
ATOM   1573  CB  CYS A 196     -14.423   3.129  33.507  1.00 90.35           C  
ATOM   1574  SG  CYS A 196     -13.063   2.626  32.409  1.00 90.35           S  
ATOM   1575  C   CYS A 196     -16.760   2.752  34.175  1.00 90.35           C  
ATOM   1576  O   CYS A 196     -17.227   1.855  34.877  1.00 90.35           O  
ATOM   1577  N   GLY A 197     -17.147   4.044  34.300  1.00 34.17           N  
ATOM   1578  CA  GLY A 197     -18.006   4.492  35.365  1.00 34.17           C  
ATOM   1579  C   GLY A 197     -17.671   5.932  35.652  1.00 34.17           C  
ATOM   1580  O   GLY A 197     -16.604   6.420  35.285  1.00 34.17           O  
ATOM   1581  N   GLU A 198     -18.590   6.638  36.345  1.00 86.49           N  
ATOM   1582  CA  GLU A 198     -18.486   8.047  36.618  1.00 86.49           C  
ATOM   1583  CB  GLU A 198     -19.784   8.606  37.221  1.00 86.49           C  
ATOM   1584  CG  GLU A 198     -20.190   7.928  38.531  1.00 86.49           C  
ATOM   1585  CD  GLU A 198     -21.578   8.430  38.899  1.00 86.49           C  
ATOM   1586  OE1 GLU A 198     -22.516   8.212  38.088  1.00 86.49           O  
ATOM   1587  OE2 GLU A 198     -21.720   9.033  39.996  1.00 86.49           O1-
ATOM   1588  C   GLU A 198     -17.356   8.375  37.550  1.00 86.49           C  
ATOM   1589  O   GLU A 198     -16.605   9.319  37.307  1.00 86.49           O  
ATOM   1590  N   LYS A 199     -17.190   7.604  38.639  1.00 79.88           N  
ATOM   1591  CA  LYS A 199     -16.175   7.928  39.599  1.00 79.88           C  
ATOM   1592  CB  LYS A 199     -16.174   6.968  40.805  1.00 79.88           C  
ATOM   1593  CG  LYS A 199     -15.237   7.397  41.937  1.00 79.88           C  
ATOM   1594  CD  LYS A 199     -15.506   6.671  43.257  1.00 79.88           C  
ATOM   1595  CE  LYS A 199     -16.796   7.122  43.954  1.00 79.88           C  
ATOM   1596  NZ  LYS A 199     -17.976   6.659  43.190  1.00 79.88           N1+
ATOM   1597  C   LYS A 199     -14.840   7.833  38.937  1.00 79.88           C  
ATOM   1598  O   LYS A 199     -13.974   8.684  39.131  1.00 79.88           O  
ATOM   1599  N   GLN A 200     -14.660   6.786  38.114  1.00 74.98           N  
ATOM   1600  CA  GLN A 200     -13.413   6.534  37.454  1.00 74.98           C  
ATOM   1601  CB  GLN A 200     -13.432   5.232  36.629  1.00 74.98           C  
ATOM   1602  CG  GLN A 200     -13.468   3.958  37.483  1.00 74.98           C  
ATOM   1603  CD  GLN A 200     -14.871   3.778  38.051  1.00 74.98           C  
ATOM   1604  OE1 GLN A 200     -15.811   4.459  37.642  1.00 74.98           O  
ATOM   1605  NE2 GLN A 200     -15.019   2.828  39.015  1.00 74.98           N  
ATOM   1606  C   GLN A 200     -13.101   7.666  36.523  1.00 74.98           C  
ATOM   1607  O   GLN A 200     -11.965   8.135  36.461  1.00 74.98           O  
ATOM   1608  N   ALA A 201     -14.113   8.154  35.786  1.00 33.19           N  
ATOM   1609  CA  ALA A 201     -13.889   9.185  34.814  1.00 33.19           C  
ATOM   1610  CB  ALA A 201     -15.160   9.548  34.027  1.00 33.19           C  
ATOM   1611  C   ALA A 201     -13.406  10.432  35.488  1.00 33.19           C  
ATOM   1612  O   ALA A 201     -12.522  11.118  34.980  1.00 33.19           O  
ATOM   1613  N   ASN A 202     -13.982  10.771  36.652  1.00 51.13           N  
ATOM   1614  CA  ASN A 202     -13.603  11.983  37.321  1.00 51.13           C  
ATOM   1615  CB  ASN A 202     -14.500  12.307  38.526  1.00 51.13           C  
ATOM   1616  CG  ASN A 202     -15.850  12.744  37.974  1.00 51.13           C  
ATOM   1617  OD1 ASN A 202     -15.919  13.504  37.010  1.00 51.13           O  
ATOM   1618  ND2 ASN A 202     -16.957  12.247  38.591  1.00 51.13           N  
ATOM   1619  C   ASN A 202     -12.186  11.882  37.803  1.00 51.13           C  
ATOM   1620  O   ASN A 202     -11.471  12.879  37.864  1.00 51.13           O  
ATOM   1621  N   GLN A 203     -11.767  10.676  38.220  1.00105.40           N  
ATOM   1622  CA  GLN A 203     -10.466  10.444  38.784  1.00105.40           C  
ATOM   1623  CB  GLN A 203     -10.421   9.093  39.520  1.00105.40           C  
ATOM   1624  CG  GLN A 203      -9.186   8.893  40.396  1.00105.40           C  
ATOM   1625  CD  GLN A 203      -9.422   7.654  41.253  1.00105.40           C  
ATOM   1626  OE1 GLN A 203     -10.547   7.365  41.658  1.00105.40           O  
ATOM   1627  NE2 GLN A 203      -8.330   6.896  41.537  1.00105.40           N  
ATOM   1628  C   GLN A 203      -9.350  10.500  37.772  1.00105.40           C  
ATOM   1629  O   GLN A 203      -8.263  10.994  38.073  1.00105.40           O  
ATOM   1630  N   ILE A 204      -9.579  10.011  36.538  1.00 79.19           N  
ATOM   1631  CA  ILE A 204      -8.500   9.843  35.595  1.00 79.19           C  
ATOM   1632  CB  ILE A 204      -8.888   9.009  34.408  1.00 79.19           C  
ATOM   1633  CG1 ILE A 204      -7.640   8.576  33.621  1.00 79.19           C  
ATOM   1634  CG2 ILE A 204      -9.908   9.812  33.581  1.00 79.19           C  
ATOM   1635  CD1 ILE A 204      -7.911   7.473  32.597  1.00 79.19           C  
ATOM   1636  C   ILE A 204      -7.974  11.144  35.066  1.00 79.19           C  
ATOM   1637  O   ILE A 204      -8.729  12.054  34.726  1.00 79.19           O  
ATOM   1638  N   ARG A 205      -6.629  11.261  35.002  1.00174.35           N  
ATOM   1639  CA  ARG A 205      -6.018  12.437  34.454  1.00174.35           C  
ATOM   1640  CB  ARG A 205      -4.574  12.673  34.931  1.00174.35           C  
ATOM   1641  CG  ARG A 205      -4.466  13.102  36.394  1.00174.35           C  
ATOM   1642  CD  ARG A 205      -4.807  12.001  37.398  1.00174.35           C  
ATOM   1643  NE  ARG A 205      -3.706  10.999  37.343  1.00174.35           N  
ATOM   1644  CZ  ARG A 205      -2.538  11.237  38.008  1.00174.35           C  
ATOM   1645  NH1 ARG A 205      -2.349  12.426  38.653  1.00174.35           N1+
ATOM   1646  NH2 ARG A 205      -1.557  10.289  38.028  1.00174.35           N  
ATOM   1647  C   ARG A 205      -5.977  12.291  32.961  1.00174.35           C  
ATOM   1648  O   ARG A 205      -5.664  11.220  32.438  1.00174.35           O  
ATOM   1649  N   ILE A 206      -6.320  13.381  32.239  1.00 63.02           N  
ATOM   1650  CA  ILE A 206      -6.265  13.390  30.804  1.00 63.02           C  
ATOM   1651  CB  ILE A 206      -7.597  13.648  30.161  1.00 63.02           C  
ATOM   1652  CG1 ILE A 206      -8.620  12.582  30.595  1.00 63.02           C  
ATOM   1653  CG2 ILE A 206      -7.379  13.680  28.640  1.00 63.02           C  
ATOM   1654  CD1 ILE A 206     -10.065  12.948  30.253  1.00 63.02           C  
ATOM   1655  C   ILE A 206      -5.356  14.526  30.448  1.00 63.02           C  
ATOM   1656  O   ILE A 206      -5.650  15.680  30.758  1.00 63.02           O  
ATOM   1657  N   LEU A 207      -4.235  14.217  29.758  1.00 98.22           N  
ATOM   1658  CA  LEU A 207      -3.210  15.181  29.468  1.00 98.22           C  
ATOM   1659  CB  LEU A 207      -1.792  14.617  29.661  1.00 98.22           C  
ATOM   1660  CG  LEU A 207      -1.527  14.038  31.064  1.00 98.22           C  
ATOM   1661  CD1 LEU A 207      -0.068  13.577  31.194  1.00 98.22           C  
ATOM   1662  CD2 LEU A 207      -1.948  15.009  32.179  1.00 98.22           C  
ATOM   1663  C   LEU A 207      -3.279  15.621  28.039  1.00 98.22           C  
ATOM   1664  O   LEU A 207      -3.753  14.912  27.153  1.00 98.22           O  
ATOM   1665  N   TYR A 208      -2.777  16.850  27.821  1.00381.68           N  
ATOM   1666  CA  TYR A 208      -2.766  17.585  26.595  1.00381.68           C  
ATOM   1667  CB  TYR A 208      -2.493  19.100  26.816  1.00381.68           C  
ATOM   1668  CG  TYR A 208      -2.509  19.761  25.479  1.00381.68           C  
ATOM   1669  CD1 TYR A 208      -3.674  19.773  24.746  1.00381.68           C  
ATOM   1670  CD2 TYR A 208      -1.384  20.349  24.947  1.00381.68           C  
ATOM   1671  CE1 TYR A 208      -3.720  20.356  23.502  1.00381.68           C  
ATOM   1672  CE2 TYR A 208      -1.426  20.937  23.701  1.00381.68           C  
ATOM   1673  CZ  TYR A 208      -2.595  20.939  22.977  1.00381.68           C  
ATOM   1674  OH  TYR A 208      -2.645  21.535  21.699  1.00381.68           O  
ATOM   1675  C   TYR A 208      -1.901  17.080  25.477  1.00381.68           C  
ATOM   1676  O   TYR A 208      -2.294  17.296  24.395  1.00381.68           O  
ATOM   1677  N   GLY A 209      -0.682  16.567  25.469  1.00265.82           N  
ATOM   1678  CA  GLY A 209      -0.187  15.922  24.246  1.00265.82           C  
ATOM   1679  C   GLY A 209       0.115  16.710  22.963  1.00265.82           C  
ATOM   1680  O   GLY A 209       0.877  16.200  22.142  1.00265.82           O  
ATOM   1681  N   GLY A 210      -0.438  17.918  22.700  1.00 77.86           N  
ATOM   1682  CA  GLY A 210      -0.171  18.622  21.469  1.00 77.86           C  
ATOM   1683  C   GLY A 210       0.978  19.534  21.760  1.00 77.86           C  
ATOM   1684  O   GLY A 210       1.678  19.352  22.754  1.00 77.86           O  
ATOM   1685  N   SER A 211       1.211  20.548  20.903  1.00 85.13           N  
ATOM   1686  CA  SER A 211       2.330  21.405  21.155  1.00 85.13           C  
ATOM   1687  CB  SER A 211       2.606  22.400  20.021  0.67 85.13           C  
ATOM   1688  OG  SER A 211       3.725  23.207  20.357  0.67 85.13           O  
ATOM   1689  C   SER A 211       2.069  22.211  22.387  1.00 85.13           C  
ATOM   1690  O   SER A 211       1.071  22.926  22.480  1.00 85.13           O  
ATOM   1691  N   VAL A 212       2.993  22.127  23.362  1.00 54.41           N  
ATOM   1692  CA  VAL A 212       2.859  22.894  24.562  1.00 54.41           C  
ATOM   1693  CB  VAL A 212       2.685  22.055  25.796  1.00 54.41           C  
ATOM   1694  CG1 VAL A 212       2.715  22.970  27.034  1.00 54.41           C  
ATOM   1695  CG2 VAL A 212       1.377  21.260  25.656  1.00 54.41           C  
ATOM   1696  C   VAL A 212       4.120  23.682  24.723  1.00 54.41           C  
ATOM   1697  O   VAL A 212       5.226  23.175  24.540  1.00 54.41           O  
ATOM   1698  N   ASN A 213       3.971  24.972  25.066  1.00 63.46           N  
ATOM   1699  CA  ASN A 213       5.109  25.824  25.232  1.00 63.46           C  
ATOM   1700  CB  ASN A 213       5.464  26.618  23.959  1.00 63.46           C  
ATOM   1701  CG  ASN A 213       4.250  27.427  23.528  1.00 63.46           C  
ATOM   1702  OD1 ASN A 213       3.809  28.333  24.234  1.00 63.46           O  
ATOM   1703  ND2 ASN A 213       3.695  27.096  22.331  1.00 63.46           N  
ATOM   1704  C   ASN A 213       4.808  26.774  26.348  1.00 63.46           C  
ATOM   1705  O   ASN A 213       3.735  26.738  26.949  1.00 63.46           O  
ATOM   1706  N   THR A 214       5.770  27.653  26.665  1.00 50.31           N  
ATOM   1707  CA  THR A 214       5.624  28.560  27.764  1.00 50.31           C  
ATOM   1708  CB  THR A 214       6.849  29.400  27.964  1.00 50.31           C  
ATOM   1709  OG1 THR A 214       7.101  30.179  26.802  1.00 50.31           O  
ATOM   1710  CG2 THR A 214       8.042  28.469  28.250  1.00 50.31           C  
ATOM   1711  C   THR A 214       4.460  29.481  27.535  1.00 50.31           C  
ATOM   1712  O   THR A 214       3.769  29.855  28.480  1.00 50.31           O  
ATOM   1713  N   GLU A 215       4.227  29.915  26.284  1.00106.11           N  
ATOM   1714  CA  GLU A 215       3.166  30.854  26.045  1.00106.11           C  
ATOM   1715  CB  GLU A 215       3.200  31.445  24.628  1.00106.11           C  
ATOM   1716  CG  GLU A 215       4.407  32.357  24.424  1.00106.11           C  
ATOM   1717  CD  GLU A 215       4.371  33.364  25.563  1.00106.11           C  
ATOM   1718  OE1 GLU A 215       3.356  34.104  25.662  1.00106.11           O  
ATOM   1719  OE2 GLU A 215       5.348  33.395  26.360  1.00106.11           O1-
ATOM   1720  C   GLU A 215       1.793  30.272  26.251  1.00106.11           C  
ATOM   1721  O   GLU A 215       0.932  30.931  26.832  1.00106.11           O  
ATOM   1722  N   ASN A 216       1.537  29.058  25.718  1.00 91.52           N  
ATOM   1723  CA  ASN A 216       0.231  28.438  25.742  1.00 91.52           C  
ATOM   1724  CB  ASN A 216      -0.045  27.478  24.568  1.00 91.52           C  
ATOM   1725  CG  ASN A 216       0.791  26.219  24.728  1.00 91.52           C  
ATOM   1726  OD1 ASN A 216       1.687  26.159  25.565  1.00 91.52           O  
ATOM   1727  ND2 ASN A 216       0.491  25.178  23.906  1.00 91.52           N  
ATOM   1728  C   ASN A 216      -0.117  27.689  27.001  1.00 91.52           C  
ATOM   1729  O   ASN A 216      -1.298  27.480  27.268  1.00 91.52           O  
ATOM   1730  N   CYS A 217       0.869  27.248  27.806  1.00 60.18           N  
ATOM   1731  CA  CYS A 217       0.594  26.307  28.861  1.00 60.18           C  
ATOM   1732  CB  CYS A 217       1.837  25.978  29.708  1.00 60.18           C  
ATOM   1733  SG  CYS A 217       2.534  27.436  30.539  1.00 60.18           S  
ATOM   1734  C   CYS A 217      -0.486  26.773  29.793  1.00 60.18           C  
ATOM   1735  O   CYS A 217      -1.355  25.987  30.168  1.00 60.18           O  
ATOM   1736  N   SER A 218      -0.487  28.054  30.193  1.00 79.39           N  
ATOM   1737  CA  SER A 218      -1.475  28.491  31.140  1.00 79.39           C  
ATOM   1738  CB  SER A 218      -1.306  29.970  31.522  0.67 79.39           C  
ATOM   1739  OG  SER A 218      -2.303  30.338  32.462  0.67 79.39           O  
ATOM   1740  C   SER A 218      -2.857  28.324  30.576  1.00 79.39           C  
ATOM   1741  O   SER A 218      -3.763  27.856  31.267  1.00 79.39           O  
ATOM   1742  N   SER A 219      -3.053  28.683  29.294  1.00 41.38           N  
ATOM   1743  CA  SER A 219      -4.363  28.627  28.708  1.00 41.38           C  
ATOM   1744  CB  SER A 219      -4.396  29.144  27.259  1.00 41.38           C  
ATOM   1745  OG  SER A 219      -3.653  28.282  26.410  1.00 41.38           O  
ATOM   1746  C   SER A 219      -4.856  27.209  28.688  1.00 41.38           C  
ATOM   1747  O   SER A 219      -6.047  26.966  28.875  1.00 41.38           O  
ATOM   1748  N   LEU A 220      -3.963  26.235  28.417  1.00132.59           N  
ATOM   1749  CA  LEU A 220      -4.351  24.850  28.355  1.00132.59           C  
ATOM   1750  CB  LEU A 220      -3.213  23.923  27.877  1.00132.59           C  
ATOM   1751  CG  LEU A 220      -2.857  23.989  26.379  1.00132.59           C  
ATOM   1752  CD1 LEU A 220      -3.953  23.364  25.514  1.00132.59           C  
ATOM   1753  CD2 LEU A 220      -2.498  25.405  25.931  1.00132.59           C  
ATOM   1754  C   LEU A 220      -4.756  24.312  29.700  1.00132.59           C  
ATOM   1755  O   LEU A 220      -5.810  23.695  29.844  1.00132.59           O  
ATOM   1756  N   ILE A 221      -3.938  24.562  30.736  1.00 67.98           N  
ATOM   1757  CA  ILE A 221      -4.153  23.963  32.026  1.00 67.98           C  
ATOM   1758  CB  ILE A 221      -3.076  24.273  33.024  1.00 67.98           C  
ATOM   1759  CG1 ILE A 221      -3.238  23.360  34.249  1.00 67.98           C  
ATOM   1760  CG2 ILE A 221      -3.126  25.776  33.350  1.00 67.98           C  
ATOM   1761  CD1 ILE A 221      -2.024  23.344  35.170  1.00 67.98           C  
ATOM   1762  C   ILE A 221      -5.454  24.408  32.614  1.00 67.98           C  
ATOM   1763  O   ILE A 221      -6.120  23.638  33.302  1.00 67.98           O  
ATOM   1764  N   GLN A 222      -5.840  25.672  32.371  1.00111.88           N  
ATOM   1765  CA  GLN A 222      -7.028  26.240  32.940  1.00111.88           C  
ATOM   1766  CB  GLN A 222      -7.211  27.725  32.571  1.00111.88           C  
ATOM   1767  CG  GLN A 222      -7.381  27.996  31.077  1.00111.88           C  
ATOM   1768  CD  GLN A 222      -7.321  29.504  30.874  1.00111.88           C  
ATOM   1769  OE1 GLN A 222      -7.018  29.984  29.782  1.00111.88           O  
ATOM   1770  NE2 GLN A 222      -7.607  30.273  31.958  1.00111.88           N  
ATOM   1771  C   GLN A 222      -8.238  25.462  32.510  1.00111.88           C  
ATOM   1772  O   GLN A 222      -9.212  25.382  33.257  1.00111.88           O  
ATOM   1773  N   GLN A 223      -8.228  24.875  31.297  1.00 54.05           N  
ATOM   1774  CA  GLN A 223      -9.375  24.146  30.819  1.00 54.05           C  
ATOM   1775  CB  GLN A 223      -9.119  23.432  29.478  1.00 54.05           C  
ATOM   1776  CG  GLN A 223      -8.738  24.375  28.334  1.00 54.05           C  
ATOM   1777  CD  GLN A 223      -9.971  25.170  27.928  1.00 54.05           C  
ATOM   1778  OE1 GLN A 223     -11.056  24.980  28.472  1.00 54.05           O  
ATOM   1779  NE2 GLN A 223      -9.800  26.087  26.937  1.00 54.05           N  
ATOM   1780  C   GLN A 223      -9.736  23.093  31.832  1.00 54.05           C  
ATOM   1781  O   GLN A 223      -8.868  22.427  32.393  1.00 54.05           O  
ATOM   1782  N   GLU A 224     -11.053  22.895  32.061  1.00 87.63           N  
ATOM   1783  CA  GLU A 224     -11.539  22.025  33.100  1.00 87.63           C  
ATOM   1784  CB  GLU A 224     -13.076  22.017  33.204  1.00 87.63           C  
ATOM   1785  CG  GLU A 224     -13.672  23.369  33.603  1.00 87.63           C  
ATOM   1786  CD  GLU A 224     -13.754  24.229  32.349  1.00 87.63           C  
ATOM   1787  OE1 GLU A 224     -14.669  23.977  31.520  1.00 87.63           O  
ATOM   1788  OE2 GLU A 224     -12.904  25.149  32.203  1.00 87.63           O1-
ATOM   1789  C   GLU A 224     -11.103  20.602  32.891  1.00 87.63           C  
ATOM   1790  O   GLU A 224     -10.724  19.924  33.844  1.00 87.63           O  
ATOM   1791  N   ASP A 225     -11.193  20.100  31.649  1.00115.63           N  
ATOM   1792  CA  ASP A 225     -10.874  18.740  31.292  1.00115.63           C  
ATOM   1793  CB  ASP A 225     -11.572  18.271  30.009  1.00115.63           C  
ATOM   1794  CG  ASP A 225     -13.042  18.119  30.355  1.00115.63           C  
ATOM   1795  OD1 ASP A 225     -13.354  17.388  31.333  1.00115.63           O  
ATOM   1796  OD2 ASP A 225     -13.872  18.759  29.657  1.00115.63           O1-
ATOM   1797  C   ASP A 225      -9.405  18.470  31.136  1.00115.63           C  
ATOM   1798  O   ASP A 225      -9.033  17.307  30.981  1.00115.63           O  
ATOM   1799  N   ILE A 226      -8.545  19.510  31.061  1.00 84.76           N  
ATOM   1800  CA  ILE A 226      -7.140  19.278  30.823  1.00 84.76           C  
ATOM   1801  CB  ILE A 226      -6.507  20.320  29.947  1.00 84.76           C  
ATOM   1802  CG1 ILE A 226      -7.176  20.338  28.562  1.00 84.76           C  
ATOM   1803  CG2 ILE A 226      -4.995  20.042  29.897  1.00 84.76           C  
ATOM   1804  CD1 ILE A 226      -6.775  21.538  27.705  1.00 84.76           C  
ATOM   1805  C   ILE A 226      -6.395  19.282  32.127  1.00 84.76           C  
ATOM   1806  O   ILE A 226      -6.320  20.291  32.826  1.00 84.76           O  
ATOM   1807  N   ASP A 227      -5.883  18.092  32.496  1.00145.11           N  
ATOM   1808  CA  ASP A 227      -5.178  17.772  33.709  1.00145.11           C  
ATOM   1809  CB  ASP A 227      -5.429  16.316  34.121  1.00145.11           C  
ATOM   1810  CG  ASP A 227      -6.934  16.205  34.355  1.00145.11           C  
ATOM   1811  OD1 ASP A 227      -7.541  17.216  34.800  1.00145.11           O  
ATOM   1812  OD2 ASP A 227      -7.499  15.112  34.084  1.00145.11           O1-
ATOM   1813  C   ASP A 227      -3.693  18.045  33.677  1.00145.11           C  
ATOM   1814  O   ASP A 227      -3.045  17.963  34.721  1.00145.11           O  
ATOM   1815  N   GLY A 228      -3.084  18.258  32.491  1.00 54.18           N  
ATOM   1816  CA  GLY A 228      -1.659  18.454  32.450  1.00 54.18           C  
ATOM   1817  C   GLY A 228      -1.238  18.273  31.024  1.00 54.18           C  
ATOM   1818  O   GLY A 228      -2.065  18.405  30.123  1.00 54.18           O  
ATOM   1819  N   PHE A 229       0.059  17.966  30.776  1.00178.81           N  
ATOM   1820  CA  PHE A 229       0.504  17.881  29.417  1.00178.81           C  
ATOM   1821  CB  PHE A 229       1.232  19.148  28.931  1.00178.81           C  
ATOM   1822  CG  PHE A 229       0.604  20.364  29.520  1.00178.81           C  
ATOM   1823  CD1 PHE A 229      -0.473  20.997  28.946  1.00178.81           C  
ATOM   1824  CD2 PHE A 229       1.129  20.871  30.689  1.00178.81           C  
ATOM   1825  CE1 PHE A 229      -1.010  22.120  29.538  1.00178.81           C  
ATOM   1826  CE2 PHE A 229       0.598  21.991  31.281  1.00178.81           C  
ATOM   1827  CZ  PHE A 229      -0.476  22.620  30.701  1.00178.81           C  
ATOM   1828  C   PHE A 229       1.604  16.868  29.314  1.00178.81           C  
ATOM   1829  O   PHE A 229       2.313  16.589  30.285  1.00178.81           O  
ATOM   1830  N   LEU A 230       1.754  16.296  28.097  1.00 76.68           N  
ATOM   1831  CA  LEU A 230       2.919  15.505  27.805  1.00 76.68           C  
ATOM   1832  CB  LEU A 230       2.596  14.169  27.110  1.00 76.68           C  
ATOM   1833  CG  LEU A 230       3.834  13.299  26.826  1.00 76.68           C  
ATOM   1834  CD1 LEU A 230       4.542  12.896  28.130  1.00 76.68           C  
ATOM   1835  CD2 LEU A 230       3.471  12.085  25.958  1.00 76.68           C  
ATOM   1836  C   LEU A 230       3.668  16.391  26.851  1.00 76.68           C  
ATOM   1837  O   LEU A 230       3.279  16.550  25.694  1.00 76.68           O  
ATOM   1838  N   VAL A 231       4.777  16.994  27.319  1.00 64.60           N  
ATOM   1839  CA  VAL A 231       5.464  18.010  26.567  1.00 64.60           C  
ATOM   1840  CB  VAL A 231       5.972  19.123  27.435  1.00 64.60           C  
ATOM   1841  CG1 VAL A 231       6.689  20.157  26.552  1.00 64.60           C  
ATOM   1842  CG2 VAL A 231       4.784  19.694  28.226  1.00 64.60           C  
ATOM   1843  C   VAL A 231       6.634  17.452  25.815  1.00 64.60           C  
ATOM   1844  O   VAL A 231       7.392  16.615  26.305  1.00 64.60           O  
ATOM   1845  N   GLY A 232       6.815  17.967  24.582  1.00 46.69           N  
ATOM   1846  CA  GLY A 232       7.844  17.514  23.688  1.00 46.69           C  
ATOM   1847  C   GLY A 232       9.042  18.411  23.778  1.00 46.69           C  
ATOM   1848  O   GLY A 232       9.715  18.479  24.804  1.00 46.69           O  
ATOM   1849  N   ASN A 233       9.323  19.140  22.683  1.00 58.51           N  
ATOM   1850  CA  ASN A 233      10.529  19.908  22.516  1.00 58.51           C  
ATOM   1851  CB  ASN A 233      10.567  20.655  21.171  1.00 58.51           C  
ATOM   1852  CG  ASN A 233      10.839  19.615  20.090  1.00 58.51           C  
ATOM   1853  OD1 ASN A 233      11.963  19.136  19.946  1.00 58.51           O  
ATOM   1854  ND2 ASN A 233       9.785  19.241  19.317  1.00 58.51           N  
ATOM   1855  C   ASN A 233      10.708  20.904  23.620  1.00 58.51           C  
ATOM   1856  O   ASN A 233      11.834  21.172  24.036  1.00 58.51           O  
ATOM   1857  N   ALA A 234       9.613  21.476  24.139  1.00 47.42           N  
ATOM   1858  CA  ALA A 234       9.695  22.477  25.166  1.00 47.42           C  
ATOM   1859  CB  ALA A 234       8.315  22.996  25.603  1.00 47.42           C  
ATOM   1860  C   ALA A 234      10.368  21.907  26.382  1.00 47.42           C  
ATOM   1861  O   ALA A 234      11.013  22.642  27.128  1.00 47.42           O  
ATOM   1862  N   SER A 235      10.190  20.595  26.644  1.00 60.48           N  
ATOM   1863  CA  SER A 235      10.732  19.960  27.821  1.00 60.48           C  
ATOM   1864  CB  SER A 235      10.196  18.534  28.048  1.00 60.48           C  
ATOM   1865  OG  SER A 235      10.681  17.650  27.050  1.00 60.48           O  
ATOM   1866  C   SER A 235      12.229  19.866  27.768  1.00 60.48           C  
ATOM   1867  O   SER A 235      12.860  19.539  28.771  1.00 60.48           O  
ATOM   1868  N   LEU A 236      12.831  20.067  26.583  1.00 78.99           N  
ATOM   1869  CA  LEU A 236      14.261  20.043  26.414  1.00 78.99           C  
ATOM   1870  CB  LEU A 236      14.696  19.940  24.945  1.00 78.99           C  
ATOM   1871  CG  LEU A 236      14.335  18.586  24.309  1.00 78.99           C  
ATOM   1872  CD1 LEU A 236      14.822  18.509  22.854  1.00 78.99           C  
ATOM   1873  CD2 LEU A 236      14.841  17.413  25.168  1.00 78.99           C  
ATOM   1874  C   LEU A 236      14.874  21.279  26.999  1.00 78.99           C  
ATOM   1875  O   LEU A 236      16.057  21.285  27.329  1.00 78.99           O  
ATOM   1876  N   LYS A 237      14.096  22.376  27.078  1.00 96.06           N  
ATOM   1877  CA  LYS A 237      14.574  23.667  27.500  1.00 96.06           C  
ATOM   1878  CB  LYS A 237      13.772  24.806  26.858  1.00 96.06           C  
ATOM   1879  CG  LYS A 237      13.801  24.776  25.332  1.00 96.06           C  
ATOM   1880  CD  LYS A 237      12.670  25.583  24.696  1.00 96.06           C  
ATOM   1881  CE  LYS A 237      12.551  27.010  25.230  1.00 96.06           C  
ATOM   1882  NZ  LYS A 237      11.354  27.659  24.650  1.00 96.06           N1+
ATOM   1883  C   LYS A 237      14.435  23.847  28.986  1.00 96.06           C  
ATOM   1884  O   LYS A 237      13.602  23.226  29.642  1.00 96.06           O  
ATOM   1885  N   GLU A 238      15.273  24.745  29.547  1.00 46.23           N  
ATOM   1886  CA  GLU A 238      15.275  25.060  30.948  1.00 46.23           C  
ATOM   1887  CB  GLU A 238      16.416  26.000  31.362  1.00 46.23           C  
ATOM   1888  CG  GLU A 238      17.792  25.332  31.325  1.00 46.23           C  
ATOM   1889  CD  GLU A 238      18.822  26.367  31.752  1.00 46.23           C  
ATOM   1890  OE1 GLU A 238      18.404  27.460  32.219  1.00 46.23           O  
ATOM   1891  OE2 GLU A 238      20.040  26.076  31.617  1.00 46.23           O1-
ATOM   1892  C   GLU A 238      13.975  25.724  31.291  1.00 46.23           C  
ATOM   1893  O   GLU A 238      13.492  25.617  32.417  1.00 46.23           O  
ATOM   1894  N   SER A 239      13.380  26.429  30.310  1.00 95.70           N  
ATOM   1895  CA  SER A 239      12.166  27.181  30.468  1.00 95.70           C  
ATOM   1896  CB  SER A 239      11.760  27.910  29.178  1.00 95.70           C  
ATOM   1897  OG  SER A 239      12.821  28.741  28.733  1.00 95.70           O  
ATOM   1898  C   SER A 239      11.037  26.250  30.789  1.00 95.70           C  
ATOM   1899  O   SER A 239       9.919  26.686  31.059  1.00 95.70           O  
ATOM   1900  N   PHE A 240      11.304  24.935  30.781  1.00 72.80           N  
ATOM   1901  CA  PHE A 240      10.311  23.934  31.041  1.00 72.80           C  
ATOM   1902  CB  PHE A 240      10.906  22.513  31.007  1.00 72.80           C  
ATOM   1903  CG  PHE A 240       9.812  21.520  31.192  1.00 72.80           C  
ATOM   1904  CD1 PHE A 240       8.977  21.208  30.145  1.00 72.80           C  
ATOM   1905  CD2 PHE A 240       9.632  20.889  32.402  1.00 72.80           C  
ATOM   1906  CE1 PHE A 240       7.969  20.287  30.307  1.00 72.80           C  
ATOM   1907  CE2 PHE A 240       8.627  19.968  32.569  1.00 72.80           C  
ATOM   1908  CZ  PHE A 240       7.791  19.668  31.520  1.00 72.80           C  
ATOM   1909  C   PHE A 240       9.759  24.189  32.411  1.00 72.80           C  
ATOM   1910  O   PHE A 240       8.593  23.908  32.683  1.00 72.80           O  
ATOM   1911  N   VAL A 241      10.591  24.733  33.317  1.00 50.61           N  
ATOM   1912  CA  VAL A 241      10.160  24.970  34.665  1.00 50.61           C  
ATOM   1913  CB  VAL A 241      11.203  25.633  35.518  1.00 50.61           C  
ATOM   1914  CG1 VAL A 241      12.417  24.692  35.626  1.00 50.61           C  
ATOM   1915  CG2 VAL A 241      11.523  27.017  34.929  1.00 50.61           C  
ATOM   1916  C   VAL A 241       8.955  25.859  34.640  1.00 50.61           C  
ATOM   1917  O   VAL A 241       8.067  25.724  35.479  1.00 50.61           O  
ATOM   1918  N   ASP A 242       8.900  26.801  33.685  1.00 82.05           N  
ATOM   1919  CA  ASP A 242       7.801  27.720  33.593  1.00 82.05           C  
ATOM   1920  CB  ASP A 242       8.003  28.748  32.470  1.00 82.05           C  
ATOM   1921  CG  ASP A 242       7.041  29.893  32.727  1.00 82.05           C  
ATOM   1922  OD1 ASP A 242       6.227  29.769  33.680  1.00 82.05           O  
ATOM   1923  OD2 ASP A 242       7.107  30.903  31.978  1.00 82.05           O1-
ATOM   1924  C   ASP A 242       6.541  26.952  33.302  1.00 82.05           C  
ATOM   1925  O   ASP A 242       5.465  27.309  33.780  1.00 82.05           O  
ATOM   1926  N   ILE A 243       6.636  25.888  32.480  1.00 45.72           N  
ATOM   1927  CA  ILE A 243       5.486  25.088  32.154  1.00 45.72           C  
ATOM   1928  CB  ILE A 243       5.785  24.037  31.123  1.00 45.72           C  
ATOM   1929  CG1 ILE A 243       6.206  24.717  29.809  1.00 45.72           C  
ATOM   1930  CG2 ILE A 243       4.554  23.121  30.985  1.00 45.72           C  
ATOM   1931  CD1 ILE A 243       6.807  23.763  28.778  1.00 45.72           C  
ATOM   1932  C   ILE A 243       5.012  24.406  33.400  1.00 45.72           C  
ATOM   1933  O   ILE A 243       3.813  24.318  33.665  1.00 45.72           O  
ATOM   1934  N   ILE A 244       5.957  23.903  34.212  1.00 44.40           N  
ATOM   1935  CA  ILE A 244       5.603  23.221  35.421  1.00 44.40           C  
ATOM   1936  CB  ILE A 244       6.802  22.734  36.177  1.00 44.40           C  
ATOM   1937  CG1 ILE A 244       7.551  21.674  35.355  1.00 44.40           C  
ATOM   1938  CG2 ILE A 244       6.335  22.242  37.555  1.00 44.40           C  
ATOM   1939  CD1 ILE A 244       8.926  21.337  35.924  1.00 44.40           C  
ATOM   1940  C   ILE A 244       4.875  24.180  36.308  1.00 44.40           C  
ATOM   1941  O   ILE A 244       3.878  23.830  36.937  1.00 44.40           O  
ATOM   1942  N   LYS A 245       5.349  25.436  36.351  1.00 49.22           N  
ATOM   1943  CA  LYS A 245       4.816  26.455  37.212  1.00 49.22           C  
ATOM   1944  CB  LYS A 245       5.547  27.796  37.026  1.00 49.22           C  
ATOM   1945  CG  LYS A 245       7.046  27.711  37.323  1.00 49.22           C  
ATOM   1946  CD  LYS A 245       7.857  28.890  36.773  1.00 49.22           C  
ATOM   1947  CE  LYS A 245       9.369  28.692  36.885  1.00 49.22           C  
ATOM   1948  NZ  LYS A 245      10.079  29.746  36.127  1.00 49.22           N1+
ATOM   1949  C   LYS A 245       3.368  26.680  36.896  1.00 49.22           C  
ATOM   1950  O   LYS A 245       2.562  26.932  37.791  1.00 49.22           O  
ATOM   1951  N   SER A 246       2.985  26.594  35.611  1.00 42.72           N  
ATOM   1952  CA  SER A 246       1.622  26.874  35.246  1.00 42.72           C  
ATOM   1953  CB  SER A 246       1.365  26.757  33.733  1.00 42.72           C  
ATOM   1954  OG  SER A 246       1.498  25.407  33.310  1.00 42.72           O  
ATOM   1955  C   SER A 246       0.716  25.898  35.941  1.00 42.72           C  
ATOM   1956  O   SER A 246      -0.428  26.215  36.260  1.00 42.72           O  
ATOM   1957  N   ALA A 247       1.203  24.661  36.140  1.00 63.30           N  
ATOM   1958  CA  ALA A 247       0.510  23.588  36.801  1.00 63.30           C  
ATOM   1959  CB  ALA A 247       1.223  22.235  36.637  1.00 63.30           C  
ATOM   1960  C   ALA A 247       0.380  23.847  38.271  1.00 63.30           C  
ATOM   1961  O   ALA A 247      -0.548  23.362  38.916  1.00 63.30           O  
ATOM   1962  N   MET A 248       1.368  24.546  38.859  1.00 66.02           N  
ATOM   1963  CA  MET A 248       1.362  24.788  40.271  1.00 66.02           C  
ATOM   1964  CB  MET A 248       2.630  25.518  40.741  1.00 66.02           C  
ATOM   1965  CG  MET A 248       3.879  24.661  40.532  1.00 66.02           C  
ATOM   1966  SD  MET A 248       5.457  25.491  40.869  1.00 66.02           S  
ATOM   1967  CE  MET A 248       6.452  24.172  40.112  1.00 66.02           C  
ATOM   1968  C   MET A 248       0.150  25.635  40.631  1.00 66.02           C  
ATOM   1969  O   MET A 248       0.119  26.829  40.233  1.00 66.02           O  
ATOM   1970  OXT MET A 248      -0.760  25.099  41.318  1.00 66.02           O1-
TER   
HEADER    model_1_2_chain_A
ATOM     34  N   TYR B   5      38.906 -14.240  17.647  1.00 87.18           N  
ATOM     35  CA  TYR B   5      37.718 -14.910  18.108  1.00 87.18           C  
ATOM     36  CB  TYR B   5      37.947 -15.977  19.200  1.00 87.18           C  
ATOM     37  CG  TYR B   5      38.494 -17.247  18.644  1.00 87.18           C  
ATOM     38  CD1 TYR B   5      37.655 -18.110  17.981  1.00 87.18           C  
ATOM     39  CD2 TYR B   5      39.814 -17.596  18.815  1.00 87.18           C  
ATOM     40  CE1 TYR B   5      38.127 -19.296  17.472  1.00 87.18           C  
ATOM     41  CE2 TYR B   5      40.293 -18.782  18.309  1.00 87.18           C  
ATOM     42  CZ  TYR B   5      39.449 -19.632  17.635  1.00 87.18           C  
ATOM     43  OH  TYR B   5      39.936 -20.848  17.116  1.00 87.18           O  
ATOM     44  C   TYR B   5      36.852 -13.891  18.772  1.00 87.18           C  
ATOM     45  O   TYR B   5      37.344 -12.953  19.399  1.00 87.18           O  
ATOM     46  N   PHE B   6      35.521 -14.035  18.620  1.00 96.10           N  
ATOM     47  CA  PHE B   6      34.610 -13.081  19.179  1.00 96.10           C  
ATOM     48  CB  PHE B   6      33.990 -12.250  18.035  1.00 96.10           C  
ATOM     49  CG  PHE B   6      33.132 -11.123  18.498  1.00 96.10           C  
ATOM     50  CD1 PHE B   6      33.669  -9.877  18.728  1.00 96.10           C  
ATOM     51  CD2 PHE B   6      31.780 -11.306  18.675  1.00 96.10           C  
ATOM     52  CE1 PHE B   6      32.876  -8.833  19.141  1.00 96.10           C  
ATOM     53  CE2 PHE B   6      30.980 -10.268  19.089  1.00 96.10           C  
ATOM     54  CZ  PHE B   6      31.529  -9.029  19.326  1.00 96.10           C  
ATOM     55  C   PHE B   6      33.515 -13.857  19.856  1.00 96.10           C  
ATOM     56  O   PHE B   6      32.826 -14.651  19.216  1.00 96.10           O  
ATOM     57  N   VAL B   7      33.330 -13.655  21.178  1.00123.54           N  
ATOM     58  CA  VAL B   7      32.262 -14.326  21.868  1.00123.54           C  
ATOM     59  CB  VAL B   7      32.707 -15.236  22.973  1.00123.54           C  
ATOM     60  CG1 VAL B   7      33.365 -16.481  22.365  1.00123.54           C  
ATOM     61  CG2 VAL B   7      33.662 -14.446  23.877  1.00123.54           C  
ATOM     62  C   VAL B   7      31.391 -13.271  22.463  1.00123.54           C  
ATOM     63  O   VAL B   7      31.865 -12.374  23.158  1.00123.54           O  
ATOM     64  N   ALA B   8      30.069 -13.357  22.212  1.00 45.09           N  
ATOM     65  CA  ALA B   8      29.209 -12.324  22.708  1.00 45.09           C  
ATOM     66  CB  ALA B   8      28.597 -11.451  21.597  1.00 45.09           C  
ATOM     67  C   ALA B   8      28.076 -12.936  23.460  1.00 45.09           C  
ATOM     68  O   ALA B   8      27.595 -14.019  23.129  1.00 45.09           O  
ATOM     69  N   ALA B   9      27.625 -12.233  24.520  1.00 45.50           N  
ATOM     70  CA  ALA B   9      26.516 -12.706  25.292  1.00 45.50           C  
ATOM     71  CB  ALA B   9      26.756 -12.653  26.810  1.00 45.50           C  
ATOM     72  C   ALA B   9      25.347 -11.818  25.001  1.00 45.50           C  
ATOM     73  O   ALA B   9      25.378 -10.619  25.281  1.00 45.50           O  
ATOM     74  N   ASN B  10      24.275 -12.396  24.423  1.00 59.32           N  
ATOM     75  CA  ASN B  10      23.084 -11.635  24.185  1.00 59.32           C  
ATOM     76  CB  ASN B  10      22.377 -11.956  22.852  1.00 59.32           C  
ATOM     77  CG  ASN B  10      21.243 -10.953  22.658  1.00 59.32           C  
ATOM     78  OD1 ASN B  10      20.949 -10.149  23.542  1.00 59.32           O  
ATOM     79  ND2 ASN B  10      20.579 -11.004  21.471  1.00 59.32           N  
ATOM     80  C   ASN B  10      22.141 -12.010  25.282  1.00 59.32           C  
ATOM     81  O   ASN B  10      21.501 -13.061  25.255  1.00 59.32           O  
ATOM     82  N   TRP B  11      22.043 -11.130  26.288  1.00110.69           N  
ATOM     83  CA  TRP B  11      21.226 -11.337  27.445  1.00110.69           C  
ATOM     84  CB  TRP B  11      21.522 -10.325  28.566  1.00110.69           C  
ATOM     85  CG  TRP B  11      22.831 -10.615  29.275  1.00110.69           C  
ATOM     86  CD2 TRP B  11      23.452  -9.769  30.255  1.00110.69           C  
ATOM     87  CD1 TRP B  11      23.647 -11.700  29.133  1.00110.69           C  
ATOM     88  NE1 TRP B  11      24.737 -11.585  29.968  1.00110.69           N  
ATOM     89  CE2 TRP B  11      24.623 -10.398  30.664  1.00110.69           C  
ATOM     90  CE3 TRP B  11      23.072  -8.562  30.778  1.00110.69           C  
ATOM     91  CZ2 TRP B  11      25.446  -9.836  31.602  1.00110.69           C  
ATOM     92  CZ3 TRP B  11      23.900  -7.996  31.723  1.00110.69           C  
ATOM     93  CH2 TRP B  11      25.063  -8.620  32.127  1.00110.69           C  
ATOM     94  C   TRP B  11      19.781 -11.293  27.060  1.00110.69           C  
ATOM     95  O   TRP B  11      18.936 -11.848  27.760  1.00110.69           O  
ATOM     96  N   LYS B  12      19.442 -10.585  25.966  1.00127.80           N  
ATOM     97  CA  LYS B  12      18.062 -10.533  25.578  1.00127.80           C  
ATOM     98  CB  LYS B  12      17.437 -11.906  25.263  1.00127.80           C  
ATOM     99  CG  LYS B  12      17.934 -12.469  23.928  1.00127.80           C  
ATOM    100  CD  LYS B  12      17.566 -13.930  23.675  1.00127.80           C  
ATOM    101  CE  LYS B  12      17.951 -14.405  22.273  1.00127.80           C  
ATOM    102  NZ  LYS B  12      16.998 -13.868  21.279  1.00127.80           N1+
ATOM    103  C   LYS B  12      17.333  -9.850  26.687  1.00127.80           C  
ATOM    104  O   LYS B  12      17.940  -9.118  27.466  1.00127.80           O  
ATOM    105  N   CYS B  13      16.001 -10.022  26.778  1.00 58.25           N  
ATOM    106  CA  CYS B  13      15.330  -9.310  27.827  1.00 58.25           C  
ATOM    107  CB  CYS B  13      13.874  -8.947  27.493  1.00 58.25           C  
ATOM    108  SG  CYS B  13      13.103  -7.911  28.775  1.00 58.25           S  
ATOM    109  C   CYS B  13      15.328 -10.155  29.062  1.00 58.25           C  
ATOM    110  O   CYS B  13      14.365 -10.867  29.340  1.00 58.25           O  
ATOM    111  N   ASN B  14      16.423 -10.088  29.849  1.00 51.20           N  
ATOM    112  CA  ASN B  14      16.495 -10.863  31.053  1.00 51.20           C  
ATOM    113  CB  ASN B  14      17.025 -12.291  30.821  1.00 51.20           C  
ATOM    114  CG  ASN B  14      15.976 -13.084  30.047  1.00 51.20           C  
ATOM    115  OD1 ASN B  14      14.915 -13.414  30.577  1.00 51.20           O  
ATOM    116  ND2 ASN B  14      16.279 -13.398  28.759  1.00 51.20           N  
ATOM    117  C   ASN B  14      17.453 -10.183  31.984  1.00 51.20           C  
ATOM    118  O   ASN B  14      18.354  -9.468  31.546  1.00 51.20           O  
ATOM    119  N   GLY B  15      17.284 -10.413  33.304  1.00 41.19           N  
ATOM    120  CA  GLY B  15      18.216  -9.874  34.251  1.00 41.19           C  
ATOM    121  C   GLY B  15      17.543  -8.995  35.254  1.00 41.19           C  
ATOM    122  O   GLY B  15      16.503  -8.384  35.008  1.00 41.19           O  
ATOM    123  N   THR B  16      18.160  -8.950  36.452  1.00110.52           N  
ATOM    124  CA  THR B  16      17.729  -8.142  37.552  1.00110.52           C  
ATOM    125  CB  THR B  16      17.259  -8.932  38.735  1.00110.52           C  
ATOM    126  OG1 THR B  16      16.269  -9.865  38.339  1.00110.52           O  
ATOM    127  CG2 THR B  16      16.653  -7.961  39.761  1.00110.52           C  
ATOM    128  C   THR B  16      18.977  -7.460  38.008  1.00110.52           C  
ATOM    129  O   THR B  16      20.080  -7.848  37.623  1.00110.52           O  
ATOM    130  N   LEU B  17      18.843  -6.427  38.852  1.00131.50           N  
ATOM    131  CA  LEU B  17      20.001  -5.726  39.305  1.00131.50           C  
ATOM    132  CB  LEU B  17      19.621  -4.604  40.292  1.00131.50           C  
ATOM    133  CG  LEU B  17      20.769  -3.694  40.772  1.00131.50           C  
ATOM    134  CD1 LEU B  17      21.796  -4.441  41.640  1.00131.50           C  
ATOM    135  CD2 LEU B  17      21.393  -2.934  39.590  1.00131.50           C  
ATOM    136  C   LEU B  17      20.854  -6.719  40.030  1.00131.50           C  
ATOM    137  O   LEU B  17      22.063  -6.783  39.821  1.00131.50           O  
ATOM    138  N   GLU B  18      20.233  -7.533  40.897  1.00 88.31           N  
ATOM    139  CA  GLU B  18      20.977  -8.470  41.687  1.00 88.31           C  
ATOM    140  CB  GLU B  18      20.132  -9.135  42.782  0.67 88.31           C  
ATOM    141  CG  GLU B  18      19.719  -8.142  43.871  0.67 88.31           C  
ATOM    142  CD  GLU B  18      20.988  -7.469  44.375  0.67 88.31           C  
ATOM    143  OE1 GLU B  18      22.073  -8.101  44.274  0.67 88.31           O  
ATOM    144  OE2 GLU B  18      20.889  -6.309  44.858  0.67 88.31           O1-
ATOM    145  C   GLU B  18      21.580  -9.545  40.836  1.00 88.31           C  
ATOM    146  O   GLU B  18      22.732  -9.919  41.043  1.00 88.31           O  
ATOM    147  N   SER B  19      20.832 -10.066  39.846  1.00 29.76           N  
ATOM    148  CA  SER B  19      21.342 -11.156  39.060  1.00 29.76           C  
ATOM    149  CB  SER B  19      20.335 -11.670  38.017  1.00 29.76           C  
ATOM    150  OG  SER B  19      20.107 -10.672  37.034  1.00 29.76           O  
ATOM    151  C   SER B  19      22.559 -10.702  38.311  1.00 29.76           C  
ATOM    152  O   SER B  19      23.531 -11.447  38.188  1.00 29.76           O  
ATOM    153  N   ILE B  20      22.535  -9.459  37.791  1.00 47.25           N  
ATOM    154  CA  ILE B  20      23.645  -8.949  37.036  1.00 47.25           C  
ATOM    155  CB  ILE B  20      23.400  -7.584  36.446  1.00 47.25           C  
ATOM    156  CG1 ILE B  20      22.292  -7.660  35.382  1.00 47.25           C  
ATOM    157  CG2 ILE B  20      24.731  -7.028  35.907  1.00 47.25           C  
ATOM    158  CD1 ILE B  20      21.805  -6.293  34.904  1.00 47.25           C  
ATOM    159  C   ILE B  20      24.841  -8.850  37.927  1.00 47.25           C  
ATOM    160  O   ILE B  20      25.954  -9.163  37.514  1.00 47.25           O  
ATOM    161  N   LYS B  21      24.643  -8.410  39.181  1.00 57.90           N  
ATOM    162  CA  LYS B  21      25.761  -8.235  40.064  1.00 57.90           C  
ATOM    163  CB  LYS B  21      25.331  -7.764  41.462  1.00 57.90           C  
ATOM    164  CG  LYS B  21      26.491  -7.550  42.433  1.00 57.90           C  
ATOM    165  CD  LYS B  21      26.086  -6.831  43.720  1.00 57.90           C  
ATOM    166  CE  LYS B  21      27.271  -6.522  44.638  1.00 57.90           C  
ATOM    167  NZ  LYS B  21      27.893  -5.239  44.246  1.00 57.90           N1+
ATOM    168  C   LYS B  21      26.480  -9.542  40.233  1.00 57.90           C  
ATOM    169  O   LYS B  21      27.706  -9.598  40.143  1.00 57.90           O  
ATOM    170  N   SER B  22      25.743 -10.640  40.481  1.00 37.35           N  
ATOM    171  CA  SER B  22      26.390 -11.906  40.697  1.00 37.35           C  
ATOM    172  CB  SER B  22      25.430 -13.006  41.175  0.67 37.35           C  
ATOM    173  OG  SER B  22      24.509 -13.340  40.147  0.67 37.35           O  
ATOM    174  C   SER B  22      27.021 -12.399  39.426  1.00 37.35           C  
ATOM    175  O   SER B  22      28.127 -12.937  39.437  1.00 37.35           O  
ATOM    176  N   LEU B  23      26.321 -12.224  38.290  1.00125.28           N  
ATOM    177  CA  LEU B  23      26.744 -12.722  37.008  1.00125.28           C  
ATOM    178  CB  LEU B  23      25.682 -12.366  35.934  1.00125.28           C  
ATOM    179  CG  LEU B  23      25.909 -12.806  34.464  1.00125.28           C  
ATOM    180  CD1 LEU B  23      27.154 -12.163  33.833  1.00125.28           C  
ATOM    181  CD2 LEU B  23      25.836 -14.328  34.295  1.00125.28           C  
ATOM    182  C   LEU B  23      28.034 -12.059  36.630  1.00125.28           C  
ATOM    183  O   LEU B  23      28.987 -12.717  36.216  1.00125.28           O  
ATOM    184  N   THR B  24      28.095 -10.724  36.781  1.00116.15           N  
ATOM    185  CA  THR B  24      29.222  -9.942  36.360  1.00116.15           C  
ATOM    186  CB  THR B  24      28.998  -8.475  36.607  1.00116.15           C  
ATOM    187  OG1 THR B  24      27.767  -8.069  36.040  1.00116.15           O  
ATOM    188  CG2 THR B  24      30.120  -7.682  35.926  1.00116.15           C  
ATOM    189  C   THR B  24      30.416 -10.337  37.167  1.00116.15           C  
ATOM    190  O   THR B  24      31.515 -10.490  36.636  1.00116.15           O  
ATOM    191  N   ASN B  25      30.225 -10.520  38.488  1.00 73.94           N  
ATOM    192  CA  ASN B  25      31.333 -10.837  39.340  1.00 73.94           C  
ATOM    193  CB  ASN B  25      30.959 -10.963  40.825  1.00 73.94           C  
ATOM    194  CG  ASN B  25      30.798  -9.567  41.411  1.00 73.94           C  
ATOM    195  OD1 ASN B  25      31.001  -8.557  40.736  1.00 73.94           O  
ATOM    196  ND2 ASN B  25      30.442  -9.512  42.722  1.00 73.94           N  
ATOM    197  C   ASN B  25      31.929 -12.138  38.908  1.00 73.94           C  
ATOM    198  O   ASN B  25      33.149 -12.290  38.888  1.00 73.94           O  
ATOM    199  N   SER B  26      31.073 -13.107  38.542  1.00 86.11           N  
ATOM    200  CA  SER B  26      31.506 -14.417  38.136  1.00 86.11           C  
ATOM    201  CB  SER B  26      30.324 -15.299  37.708  0.67 86.11           C  
ATOM    202  OG  SER B  26      29.303 -15.254  38.692  0.67 86.11           O  
ATOM    203  C   SER B  26      32.373 -14.279  36.918  1.00 86.11           C  
ATOM    204  O   SER B  26      33.450 -14.868  36.832  1.00 86.11           O  
ATOM    205  N   PHE B  27      31.915 -13.464  35.950  1.00 88.23           N  
ATOM    206  CA  PHE B  27      32.580 -13.263  34.693  1.00 88.23           C  
ATOM    207  CB  PHE B  27      31.794 -12.303  33.781  1.00 88.23           C  
ATOM    208  CG  PHE B  27      30.704 -13.069  33.113  1.00 88.23           C  
ATOM    209  CD1 PHE B  27      29.811 -13.824  33.839  1.00 88.23           C  
ATOM    210  CD2 PHE B  27      30.550 -12.989  31.749  1.00 88.23           C  
ATOM    211  CE1 PHE B  27      28.807 -14.519  33.206  1.00 88.23           C  
ATOM    212  CE2 PHE B  27      29.545 -13.679  31.112  1.00 88.23           C  
ATOM    213  CZ  PHE B  27      28.672 -14.446  31.841  1.00 88.23           C  
ATOM    214  C   PHE B  27      33.935 -12.670  34.918  1.00 88.23           C  
ATOM    215  O   PHE B  27      34.915 -13.076  34.295  1.00 88.23           O  
ATOM    216  N   ASN B  28      34.034 -11.699  35.838  1.00 98.12           N  
ATOM    217  CA  ASN B  28      35.272 -11.011  36.052  1.00 98.12           C  
ATOM    218  CB  ASN B  28      35.155  -9.815  37.004  1.00 98.12           C  
ATOM    219  CG  ASN B  28      34.512  -8.701  36.188  1.00 98.12           C  
ATOM    220  OD1 ASN B  28      34.085  -7.681  36.722  1.00 98.12           O  
ATOM    221  ND2 ASN B  28      34.436  -8.895  34.845  1.00 98.12           N  
ATOM    222  C   ASN B  28      36.332 -11.951  36.531  1.00 98.12           C  
ATOM    223  O   ASN B  28      37.518 -11.706  36.327  1.00 98.12           O  
ATOM    224  N   ASN B  29      35.941 -13.055  37.185  1.00 49.29           N  
ATOM    225  CA  ASN B  29      36.903 -13.985  37.707  1.00 49.29           C  
ATOM    226  CB  ASN B  29      36.240 -15.168  38.428  1.00 49.29           C  
ATOM    227  CG  ASN B  29      35.576 -14.623  39.685  1.00 49.29           C  
ATOM    228  OD1 ASN B  29      36.246 -14.198  40.624  1.00 49.29           O  
ATOM    229  ND2 ASN B  29      34.216 -14.622  39.699  1.00 49.29           N  
ATOM    230  C   ASN B  29      37.745 -14.534  36.589  1.00 49.29           C  
ATOM    231  O   ASN B  29      38.929 -14.800  36.784  1.00 49.29           O  
ATOM    232  N   LEU B  30      37.168 -14.730  35.387  1.00 77.48           N  
ATOM    233  CA  LEU B  30      37.892 -15.308  34.283  1.00 77.48           C  
ATOM    234  CB  LEU B  30      36.968 -15.545  33.074  1.00 77.48           C  
ATOM    235  CG  LEU B  30      37.667 -16.080  31.814  1.00 77.48           C  
ATOM    236  CD1 LEU B  30      38.221 -17.501  32.018  1.00 77.48           C  
ATOM    237  CD2 LEU B  30      36.747 -15.967  30.587  1.00 77.48           C  
ATOM    238  C   LEU B  30      38.999 -14.386  33.853  1.00 77.48           C  
ATOM    239  O   LEU B  30      38.777 -13.210  33.574  1.00 77.48           O  
ATOM    240  N   ASP B  31      40.240 -14.914  33.771  1.00 41.57           N  
ATOM    241  CA  ASP B  31      41.340 -14.086  33.363  1.00 41.57           C  
ATOM    242  CB  ASP B  31      42.653 -14.364  34.121  1.00 41.57           C  
ATOM    243  CG  ASP B  31      43.631 -13.240  33.794  1.00 41.57           C  
ATOM    244  OD1 ASP B  31      43.258 -12.355  32.979  1.00 41.57           O  
ATOM    245  OD2 ASP B  31      44.762 -13.251  34.349  1.00 41.57           O1-
ATOM    246  C   ASP B  31      41.587 -14.361  31.916  1.00 41.57           C  
ATOM    247  O   ASP B  31      42.064 -15.436  31.551  1.00 41.57           O  
ATOM    248  N   PHE B  32      41.248 -13.390  31.045  1.00178.21           N  
ATOM    249  CA  PHE B  32      41.459 -13.590  29.645  1.00178.21           C  
ATOM    250  CB  PHE B  32      40.167 -13.878  28.858  1.00178.21           C  
ATOM    251  CG  PHE B  32      39.302 -12.668  28.906  1.00178.21           C  
ATOM    252  CD1 PHE B  32      38.425 -12.473  29.947  1.00178.21           C  
ATOM    253  CD2 PHE B  32      39.377 -11.719  27.910  1.00178.21           C  
ATOM    254  CE1 PHE B  32      37.623 -11.357  29.988  1.00178.21           C  
ATOM    255  CE2 PHE B  32      38.578 -10.601  27.946  1.00178.21           C  
ATOM    256  CZ  PHE B  32      37.705 -10.415  28.991  1.00178.21           C  
ATOM    257  C   PHE B  32      42.091 -12.351  29.103  1.00178.21           C  
ATOM    258  O   PHE B  32      42.067 -11.297  29.739  1.00178.21           O  
ATOM    259  N   ASP B  33      42.691 -12.469  27.904  1.00 88.93           N  
ATOM    260  CA  ASP B  33      43.418 -11.395  27.295  1.00 88.93           C  
ATOM    261  CB  ASP B  33      44.711 -11.928  26.645  1.00 88.93           C  
ATOM    262  CG  ASP B  33      45.560 -10.797  26.090  1.00 88.93           C  
ATOM    263  OD1 ASP B  33      45.056  -9.649  26.013  1.00 88.93           O  
ATOM    264  OD2 ASP B  33      46.738 -11.079  25.734  1.00 88.93           O1-
ATOM    265  C   ASP B  33      42.552 -10.804  26.225  1.00 88.93           C  
ATOM    266  O   ASP B  33      42.339 -11.412  25.178  1.00 88.93           O  
ATOM    267  N   PRO B  34      42.048  -9.624  26.466  1.00 90.68           N  
ATOM    268  CA  PRO B  34      41.171  -8.953  25.546  1.00 90.68           C  
ATOM    269  CD  PRO B  34      42.637  -8.714  27.436  1.00 90.68           C  
ATOM    270  CB  PRO B  34      40.852  -7.615  26.212  1.00 90.68           C  
ATOM    271  CG  PRO B  34      42.120  -7.321  27.038  1.00 90.68           C  
ATOM    272  C   PRO B  34      41.838  -8.765  24.219  1.00 90.68           C  
ATOM    273  O   PRO B  34      41.130  -8.612  23.226  1.00 90.68           O  
ATOM    274  N   SER B  35      43.183  -8.709  24.175  1.00 48.75           N  
ATOM    275  CA  SER B  35      43.859  -8.535  22.923  1.00 48.75           C  
ATOM    276  CB  SER B  35      45.374  -8.296  23.072  1.00 48.75           C  
ATOM    277  OG  SER B  35      46.007  -9.442  23.621  1.00 48.75           O  
ATOM    278  C   SER B  35      43.673  -9.772  22.099  1.00 48.75           C  
ATOM    279  O   SER B  35      43.552  -9.687  20.879  1.00 48.75           O  
ATOM    280  N   LYS B  36      43.689 -10.956  22.747  1.00 85.99           N  
ATOM    281  CA  LYS B  36      43.572 -12.212  22.060  1.00 85.99           C  
ATOM    282  CB  LYS B  36      43.873 -13.413  22.973  1.00 85.99           C  
ATOM    283  CG  LYS B  36      45.311 -13.454  23.493  1.00 85.99           C  
ATOM    284  CD  LYS B  36      45.516 -14.505  24.588  1.00 85.99           C  
ATOM    285  CE  LYS B  36      46.957 -14.599  25.092  1.00 85.99           C  
ATOM    286  NZ  LYS B  36      47.852 -14.990  23.982  1.00 85.99           N1+
ATOM    287  C   LYS B  36      42.195 -12.423  21.501  1.00 85.99           C  
ATOM    288  O   LYS B  36      42.042 -12.836  20.353  1.00 85.99           O  
ATOM    289  N   LEU B  37      41.142 -12.162  22.302  1.00121.06           N  
ATOM    290  CA  LEU B  37      39.807 -12.423  21.850  1.00121.06           C  
ATOM    291  CB  LEU B  37      39.207 -13.729  22.406  1.00121.06           C  
ATOM    292  CG  LEU B  37      38.956 -13.713  23.927  1.00121.06           C  
ATOM    293  CD1 LEU B  37      38.362 -15.044  24.414  1.00121.06           C  
ATOM    294  CD2 LEU B  37      40.217 -13.309  24.710  1.00121.06           C  
ATOM    295  C   LEU B  37      38.921 -11.315  22.327  1.00121.06           C  
ATOM    296  O   LEU B  37      39.248 -10.604  23.276  1.00121.06           O  
ATOM    297  N   ASP B  38      37.767 -11.143  21.653  1.00 60.27           N  
ATOM    298  CA  ASP B  38      36.839 -10.117  22.031  1.00 60.27           C  
ATOM    299  CB  ASP B  38      36.218  -9.407  20.812  1.00 60.27           C  
ATOM    300  CG  ASP B  38      37.331  -8.730  20.019  1.00 60.27           C  
ATOM    301  OD1 ASP B  38      38.391  -8.422  20.625  1.00 60.27           O  
ATOM    302  OD2 ASP B  38      37.141  -8.522  18.791  1.00 60.27           O1-
ATOM    303  C   ASP B  38      35.712 -10.791  22.763  1.00 60.27           C  
ATOM    304  O   ASP B  38      35.170 -11.790  22.296  1.00 60.27           O  
ATOM    305  N   VAL B  39      35.359 -10.279  23.961  1.00 63.74           N  
ATOM    306  CA  VAL B  39      34.241 -10.801  24.700  1.00 63.74           C  
ATOM    307  CB  VAL B  39      34.615 -11.269  26.078  1.00 63.74           C  
ATOM    308  CG1 VAL B  39      33.343 -11.697  26.826  1.00 63.74           C  
ATOM    309  CG2 VAL B  39      35.671 -12.381  25.942  1.00 63.74           C  
ATOM    310  C   VAL B  39      33.304  -9.643  24.861  1.00 63.74           C  
ATOM    311  O   VAL B  39      33.695  -8.607  25.391  1.00 63.74           O  
ATOM    312  N   VAL B  40      32.034  -9.781  24.410  1.00 50.27           N  
ATOM    313  CA  VAL B  40      31.163  -8.640  24.499  1.00 50.27           C  
ATOM    314  CB  VAL B  40      30.787  -8.083  23.154  1.00 50.27           C  
ATOM    315  CG1 VAL B  40      29.850  -6.878  23.357  1.00 50.27           C  
ATOM    316  CG2 VAL B  40      32.074  -7.758  22.383  1.00 50.27           C  
ATOM    317  C   VAL B  40      29.891  -9.050  25.185  1.00 50.27           C  
ATOM    318  O   VAL B  40      29.344 -10.120  24.922  1.00 50.27           O  
ATOM    319  N   VAL B  41      29.390  -8.181  26.092  1.00 51.10           N  
ATOM    320  CA  VAL B  41      28.167  -8.453  26.795  1.00 51.10           C  
ATOM    321  CB  VAL B  41      28.311  -8.326  28.284  1.00 51.10           C  
ATOM    322  CG1 VAL B  41      26.932  -8.507  28.939  1.00 51.10           C  
ATOM    323  CG2 VAL B  41      29.364  -9.344  28.755  1.00 51.10           C  
ATOM    324  C   VAL B  41      27.144  -7.443  26.361  1.00 51.10           C  
ATOM    325  O   VAL B  41      27.416  -6.243  26.336  1.00 51.10           O  
ATOM    326  N   PHE B  42      25.931  -7.919  25.990  1.00 76.60           N  
ATOM    327  CA  PHE B  42      24.876  -7.033  25.577  1.00 76.60           C  
ATOM    328  CB  PHE B  42      24.276  -7.386  24.204  1.00 76.60           C  
ATOM    329  CG  PHE B  42      25.281  -7.114  23.138  1.00 76.60           C  
ATOM    330  CD1 PHE B  42      26.217  -8.062  22.789  1.00 76.60           C  
ATOM    331  CD2 PHE B  42      25.278  -5.905  22.479  1.00 76.60           C  
ATOM    332  CE1 PHE B  42      27.139  -7.803  21.801  1.00 76.60           C  
ATOM    333  CE2 PHE B  42      26.197  -5.643  21.490  1.00 76.60           C  
ATOM    334  CZ  PHE B  42      27.128  -6.594  21.147  1.00 76.60           C  
ATOM    335  C   PHE B  42      23.742  -7.143  26.561  1.00 76.60           C  
ATOM    336  O   PHE B  42      22.921  -8.056  26.489  1.00 76.60           O  
ATOM    337  N   PRO B  43      23.673  -6.223  27.483  1.00 89.38           N  
ATOM    338  CA  PRO B  43      22.605  -6.191  28.453  1.00 89.38           C  
ATOM    339  CD  PRO B  43      24.877  -5.582  27.976  1.00 89.38           C  
ATOM    340  CB  PRO B  43      23.190  -5.532  29.698  1.00 89.38           C  
ATOM    341  CG  PRO B  43      24.397  -4.748  29.170  1.00 89.38           C  
ATOM    342  C   PRO B  43      21.448  -5.405  27.919  1.00 89.38           C  
ATOM    343  O   PRO B  43      21.591  -4.750  26.888  1.00 89.38           O  
ATOM    344  N   VAL B  44      20.296  -5.447  28.618  1.00 51.37           N  
ATOM    345  CA  VAL B  44      19.171  -4.644  28.242  1.00 51.37           C  
ATOM    346  CB  VAL B  44      17.961  -4.864  29.105  1.00 51.37           C  
ATOM    347  CG1 VAL B  44      16.856  -3.899  28.641  1.00 51.37           C  
ATOM    348  CG2 VAL B  44      17.558  -6.348  29.033  1.00 51.37           C  
ATOM    349  C   VAL B  44      19.617  -3.226  28.410  1.00 51.37           C  
ATOM    350  O   VAL B  44      20.512  -2.941  29.205  1.00 51.37           O  
ATOM    351  N   SER B  45      18.994  -2.298  27.658  1.00 39.51           N  
ATOM    352  CA  SER B  45      19.411  -0.924  27.615  1.00 39.51           C  
ATOM    353  CB  SER B  45      18.474  -0.065  26.752  1.00 39.51           C  
ATOM    354  OG  SER B  45      17.172  -0.046  27.321  1.00 39.51           O  
ATOM    355  C   SER B  45      19.443  -0.317  28.989  1.00 39.51           C  
ATOM    356  O   SER B  45      20.405   0.363  29.347  1.00 39.51           O  
ATOM    357  N   VAL B  46      18.404  -0.563  29.806  1.00 52.93           N  
ATOM    358  CA  VAL B  46      18.306   0.026  31.114  1.00 52.93           C  
ATOM    359  CB  VAL B  46      17.026  -0.326  31.819  1.00 52.93           C  
ATOM    360  CG1 VAL B  46      15.849   0.225  30.996  1.00 52.93           C  
ATOM    361  CG2 VAL B  46      16.979  -1.848  32.042  1.00 52.93           C  
ATOM    362  C   VAL B  46      19.439  -0.454  31.975  1.00 52.93           C  
ATOM    363  O   VAL B  46      19.894   0.259  32.866  1.00 52.93           O  
ATOM    364  N   HIS B  47      19.866  -1.710  31.763  1.00 91.77           N  
ATOM    365  CA  HIS B  47      20.905  -2.396  32.488  1.00 91.77           C  
ATOM    366  ND1 HIS B  47      18.763  -5.383  32.308  1.00 91.77           N  
ATOM    367  CG  HIS B  47      19.634  -4.522  32.939  1.00 91.77           C  
ATOM    368  CB  HIS B  47      20.847  -3.919  32.299  1.00 91.77           C  
ATOM    369  NE2 HIS B  47      18.007  -5.126  34.382  1.00 91.77           N  
ATOM    370  CD2 HIS B  47      19.156  -4.377  34.205  1.00 91.77           C  
ATOM    371  CE1 HIS B  47      17.810  -5.713  33.215  1.00 91.77           C  
ATOM    372  C   HIS B  47      22.295  -1.952  32.114  1.00 91.77           C  
ATOM    373  O   HIS B  47      23.250  -2.266  32.818  1.00 91.77           O  
ATOM    374  N   TYR B  48      22.466  -1.243  30.986  1.00104.29           N  
ATOM    375  CA  TYR B  48      23.772  -0.991  30.436  1.00104.29           C  
ATOM    376  CB  TYR B  48      23.669  -0.087  29.184  1.00104.29           C  
ATOM    377  CG  TYR B  48      24.970  -0.050  28.450  1.00104.29           C  
ATOM    378  CD1 TYR B  48      25.269  -1.030  27.530  1.00104.29           C  
ATOM    379  CD2 TYR B  48      25.882   0.959  28.667  1.00104.29           C  
ATOM    380  CE1 TYR B  48      26.458  -1.011  26.839  1.00104.29           C  
ATOM    381  CE2 TYR B  48      27.077   0.982  27.983  1.00104.29           C  
ATOM    382  CZ  TYR B  48      27.368  -0.008  27.074  1.00104.29           C  
ATOM    383  OH  TYR B  48      28.590   0.017  26.369  1.00104.29           O  
ATOM    384  C   TYR B  48      24.707  -0.332  31.419  1.00104.29           C  
ATOM    385  O   TYR B  48      25.835  -0.790  31.597  1.00104.29           O  
ATOM    386  N   ASP B  49      24.282   0.739  32.109  1.00 43.47           N  
ATOM    387  CA  ASP B  49      25.202   1.436  32.968  1.00 43.47           C  
ATOM    388  CB  ASP B  49      24.565   2.670  33.622  0.67 43.47           C  
ATOM    389  CG  ASP B  49      24.233   3.638  32.499  0.67 43.47           C  
ATOM    390  OD1 ASP B  49      25.124   3.884  31.643  0.67 43.47           O  
ATOM    391  OD2 ASP B  49      23.071   4.122  32.468  0.67 43.47           O1-
ATOM    392  C   ASP B  49      25.662   0.533  34.069  1.00 43.47           C  
ATOM    393  O   ASP B  49      26.848   0.478  34.389  1.00 43.47           O  
ATOM    394  N   HIS B  50      24.726  -0.217  34.673  1.00 48.47           N  
ATOM    395  CA  HIS B  50      25.043  -1.063  35.783  1.00 48.47           C  
ATOM    396  ND1 HIS B  50      24.066  -3.932  37.615  1.00 48.47           N  
ATOM    397  CG  HIS B  50      24.020  -2.555  37.593  1.00 48.47           C  
ATOM    398  CB  HIS B  50      23.784  -1.744  36.353  1.00 48.47           C  
ATOM    399  NE2 HIS B  50      24.384  -3.255  39.708  1.00 48.47           N  
ATOM    400  CD2 HIS B  50      24.218  -2.158  38.881  1.00 48.47           C  
ATOM    401  CE1 HIS B  50      24.284  -4.296  38.905  1.00 48.47           C  
ATOM    402  C   HIS B  50      26.006  -2.117  35.341  1.00 48.47           C  
ATOM    403  O   HIS B  50      26.980  -2.405  36.032  1.00 48.47           O  
ATOM    404  N   THR B  51      25.763  -2.721  34.164  1.00119.60           N  
ATOM    405  CA  THR B  51      26.596  -3.801  33.728  1.00119.60           C  
ATOM    406  CB  THR B  51      26.030  -4.536  32.546  1.00119.60           C  
ATOM    407  OG1 THR B  51      26.625  -5.819  32.442  1.00119.60           O  
ATOM    408  CG2 THR B  51      26.316  -3.735  31.272  1.00119.60           C  
ATOM    409  C   THR B  51      27.979  -3.306  33.402  1.00119.60           C  
ATOM    410  O   THR B  51      28.970  -3.961  33.719  1.00119.60           O  
ATOM    411  N   ARG B  52      28.083  -2.124  32.763  1.00 99.24           N  
ATOM    412  CA  ARG B  52      29.352  -1.588  32.357  1.00 99.24           C  
ATOM    413  CB  ARG B  52      29.190  -0.274  31.568  1.00 99.24           C  
ATOM    414  CG  ARG B  52      30.499   0.338  31.066  1.00 99.24           C  
ATOM    415  CD  ARG B  52      31.238  -0.532  30.046  1.00 99.24           C  
ATOM    416  NE  ARG B  52      31.925  -1.621  30.797  1.00 99.24           N  
ATOM    417  CZ  ARG B  52      32.563  -2.627  30.124  1.00 99.24           C  
ATOM    418  NH1 ARG B  52      32.532  -2.669  28.762  1.00 99.24           N1+
ATOM    419  NH2 ARG B  52      33.239  -3.588  30.817  1.00 99.24           N  
ATOM    420  C   ARG B  52      30.172  -1.325  33.582  1.00 99.24           C  
ATOM    421  O   ARG B  52      31.374  -1.585  33.604  1.00 99.24           O  
ATOM    422  N   LYS B  53      29.545  -0.790  34.646  1.00 82.53           N  
ATOM    423  CA  LYS B  53      30.277  -0.507  35.848  1.00 82.53           C  
ATOM    424  CB  LYS B  53      29.438   0.213  36.919  1.00 82.53           C  
ATOM    425  CG  LYS B  53      29.367   1.735  36.759  1.00 82.53           C  
ATOM    426  CD  LYS B  53      28.630   2.224  35.515  1.00 82.53           C  
ATOM    427  CE  LYS B  53      28.515   3.747  35.437  1.00 82.53           C  
ATOM    428  NZ  LYS B  53      27.824   4.146  34.190  1.00 82.53           N1+
ATOM    429  C   LYS B  53      30.791  -1.776  36.469  1.00 82.53           C  
ATOM    430  O   LYS B  53      31.957  -1.847  36.851  1.00 82.53           O  
ATOM    431  N   LEU B  54      29.945  -2.819  36.588  1.00104.45           N  
ATOM    432  CA  LEU B  54      30.374  -4.027  37.246  1.00104.45           C  
ATOM    433  CB  LEU B  54      29.262  -5.053  37.527  1.00104.45           C  
ATOM    434  CG  LEU B  54      28.374  -4.712  38.737  1.00104.45           C  
ATOM    435  CD1 LEU B  54      27.543  -3.448  38.502  1.00104.45           C  
ATOM    436  CD2 LEU B  54      27.519  -5.918  39.150  1.00104.45           C  
ATOM    437  C   LEU B  54      31.438  -4.763  36.488  1.00104.45           C  
ATOM    438  O   LEU B  54      32.359  -5.306  37.096  1.00104.45           O  
ATOM    439  N   LEU B  55      31.335  -4.829  35.149  1.00 55.13           N  
ATOM    440  CA  LEU B  55      32.280  -5.587  34.373  1.00 55.13           C  
ATOM    441  CB  LEU B  55      31.859  -5.750  32.901  1.00 55.13           C  
ATOM    442  CG  LEU B  55      30.672  -6.701  32.679  1.00 55.13           C  
ATOM    443  CD1 LEU B  55      30.212  -6.683  31.213  1.00 55.13           C  
ATOM    444  CD2 LEU B  55      31.020  -8.124  33.150  1.00 55.13           C  
ATOM    445  C   LEU B  55      33.611  -4.903  34.362  1.00 55.13           C  
ATOM    446  O   LEU B  55      33.699  -3.677  34.364  1.00 55.13           O  
ATOM    447  N   GLN B  56      34.697  -5.706  34.347  1.00 63.15           N  
ATOM    448  CA  GLN B  56      36.014  -5.142  34.288  1.00 63.15           C  
ATOM    449  CB  GLN B  56      37.142  -6.097  34.704  1.00 63.15           C  
ATOM    450  CG  GLN B  56      37.063  -6.478  36.183  1.00 63.15           C  
ATOM    451  CD  GLN B  56      38.328  -7.237  36.534  1.00 63.15           C  
ATOM    452  OE1 GLN B  56      38.366  -7.994  37.504  1.00 63.15           O  
ATOM    453  NE2 GLN B  56      39.403  -7.023  35.729  1.00 63.15           N  
ATOM    454  C   GLN B  56      36.248  -4.696  32.877  1.00 63.15           C  
ATOM    455  O   GLN B  56      35.521  -5.082  31.965  1.00 63.15           O  
ATOM    456  N   SER B  57      37.292  -3.868  32.674  1.00 42.04           N  
ATOM    457  CA  SER B  57      37.565  -3.234  31.414  1.00 42.04           C  
ATOM    458  CB  SER B  57      38.757  -2.257  31.474  0.67 42.04           C  
ATOM    459  OG  SER B  57      39.958  -2.941  31.796  0.67 42.04           O  
ATOM    460  C   SER B  57      37.838  -4.232  30.325  1.00 42.04           C  
ATOM    461  O   SER B  57      37.661  -3.922  29.149  1.00 42.04           O  
ATOM    462  N   LYS B  58      38.259  -5.460  30.672  1.00106.93           N  
ATOM    463  CA  LYS B  58      38.594  -6.448  29.684  1.00106.93           C  
ATOM    464  CB  LYS B  58      38.936  -7.803  30.316  1.00106.93           C  
ATOM    465  CG  LYS B  58      39.989  -7.724  31.414  1.00106.93           C  
ATOM    466  CD  LYS B  58      40.005  -8.965  32.303  1.00106.93           C  
ATOM    467  CE  LYS B  58      40.886  -8.797  33.537  1.00106.93           C  
ATOM    468  NZ  LYS B  58      40.730  -9.960  34.437  1.00106.93           N1+
ATOM    469  C   LYS B  58      37.380  -6.717  28.848  1.00106.93           C  
ATOM    470  O   LYS B  58      37.486  -6.954  27.645  1.00106.93           O  
ATOM    471  N   PHE B  59      36.191  -6.716  29.484  1.00153.29           N  
ATOM    472  CA  PHE B  59      34.977  -7.038  28.785  1.00153.29           C  
ATOM    473  CB  PHE B  59      33.804  -7.436  29.706  1.00153.29           C  
ATOM    474  CG  PHE B  59      34.062  -8.763  30.339  1.00153.29           C  
ATOM    475  CD1 PHE B  59      33.647  -9.917  29.712  1.00153.29           C  
ATOM    476  CD2 PHE B  59      34.704  -8.856  31.552  1.00153.29           C  
ATOM    477  CE1 PHE B  59      33.869 -11.149  30.278  1.00153.29           C  
ATOM    478  CE2 PHE B  59      34.930 -10.086  32.124  1.00153.29           C  
ATOM    479  CZ  PHE B  59      34.513 -11.231  31.491  1.00153.29           C  
ATOM    480  C   PHE B  59      34.500  -5.856  27.999  1.00153.29           C  
ATOM    481  O   PHE B  59      34.546  -4.718  28.460  1.00153.29           O  
ATOM    482  N   SER B  60      34.050  -6.112  26.753  1.00 44.20           N  
ATOM    483  CA  SER B  60      33.465  -5.083  25.942  1.00 44.20           C  
ATOM    484  CB  SER B  60      33.728  -5.267  24.437  1.00 44.20           C  
ATOM    485  OG  SER B  60      35.121  -5.175  24.181  1.00 44.20           O  
ATOM    486  C   SER B  60      31.980  -5.143  26.162  1.00 44.20           C  
ATOM    487  O   SER B  60      31.461  -6.147  26.651  1.00 44.20           O  
ATOM    488  N   THR B  61      31.248  -4.064  25.814  1.00 51.62           N  
ATOM    489  CA  THR B  61      29.823  -4.093  26.010  1.00 51.62           C  
ATOM    490  CB  THR B  61      29.389  -3.413  27.274  1.00 51.62           C  
ATOM    491  OG1 THR B  61      29.854  -2.077  27.294  1.00 51.62           O  
ATOM    492  CG2 THR B  61      29.957  -4.197  28.473  1.00 51.62           C  
ATOM    493  C   THR B  61      29.133  -3.462  24.836  1.00 51.62           C  
ATOM    494  O   THR B  61      29.764  -2.826  23.991  1.00 51.62           O  
ATOM    495  N   GLY B  62      27.796  -3.648  24.751  1.00 30.53           N  
ATOM    496  CA  GLY B  62      27.044  -3.119  23.648  1.00 30.53           C  
ATOM    497  C   GLY B  62      25.586  -3.167  23.987  1.00 30.53           C  
ATOM    498  O   GLY B  62      25.189  -3.527  25.096  1.00 30.53           O  
ATOM    499  N   ILE B  63      24.749  -2.800  23.002  1.00156.66           N  
ATOM    500  CA  ILE B  63      23.324  -2.724  23.140  1.00156.66           C  
ATOM    501  CB  ILE B  63      22.888  -1.292  23.019  1.00156.66           C  
ATOM    502  CG1 ILE B  63      21.376  -1.102  23.156  1.00156.66           C  
ATOM    503  CG2 ILE B  63      23.507  -0.733  21.738  1.00156.66           C  
ATOM    504  CD1 ILE B  63      20.977   0.368  23.280  1.00156.66           C  
ATOM    505  C   ILE B  63      22.695  -3.583  22.069  1.00156.66           C  
ATOM    506  O   ILE B  63      23.262  -3.782  20.995  1.00156.66           O  
ATOM    507  N   GLN B  64      21.502  -4.136  22.374  1.00 82.07           N  
ATOM    508  CA  GLN B  64      20.738  -5.075  21.586  1.00 82.07           C  
ATOM    509  CB  GLN B  64      19.528  -5.631  22.349  1.00 82.07           C  
ATOM    510  CG  GLN B  64      19.914  -6.533  23.518  1.00 82.07           C  
ATOM    511  CD  GLN B  64      18.626  -6.996  24.177  1.00 82.07           C  
ATOM    512  OE1 GLN B  64      17.660  -7.341  23.504  1.00 82.07           O  
ATOM    513  NE2 GLN B  64      18.610  -6.983  25.538  1.00 82.07           N  
ATOM    514  C   GLN B  64      20.194  -4.501  20.314  1.00 82.07           C  
ATOM    515  O   GLN B  64      19.958  -5.248  19.363  1.00 82.07           O  
ATOM    516  N   ASN B  65      19.870  -3.197  20.283  1.00 69.00           N  
ATOM    517  CA  ASN B  65      19.309  -2.637  19.085  1.00 69.00           C  
ATOM    518  CB  ASN B  65      17.773  -2.705  19.075  1.00 69.00           C  
ATOM    519  CG  ASN B  65      17.269  -2.243  17.718  1.00 69.00           C  
ATOM    520  OD1 ASN B  65      16.351  -1.431  17.632  1.00 69.00           O  
ATOM    521  ND2 ASN B  65      17.876  -2.781  16.626  1.00 69.00           N  
ATOM    522  C   ASN B  65      19.702  -1.195  19.020  1.00 69.00           C  
ATOM    523  O   ASN B  65      20.168  -0.625  20.004  1.00 69.00           O  
ATOM    524  N   VAL B  66      19.555  -0.578  17.828  1.00104.17           N  
ATOM    525  CA  VAL B  66      19.859   0.818  17.662  1.00104.17           C  
ATOM    526  CB  VAL B  66      21.257   1.051  17.153  1.00104.17           C  
ATOM    527  CG1 VAL B  66      21.374   0.464  15.737  1.00104.17           C  
ATOM    528  CG2 VAL B  66      21.591   2.546  17.254  1.00104.17           C  
ATOM    529  C   VAL B  66      18.874   1.356  16.662  1.00104.17           C  
ATOM    530  O   VAL B  66      18.344   0.611  15.842  1.00104.17           O  
ATOM    531  N   SER B  67      18.592   2.674  16.709  1.00 48.86           N  
ATOM    532  CA  SER B  67      17.598   3.244  15.841  1.00 48.86           C  
ATOM    533  CB  SER B  67      17.042   4.580  16.356  1.00 48.86           C  
ATOM    534  OG  SER B  67      16.065   5.078  15.455  1.00 48.86           O  
ATOM    535  C   SER B  67      18.150   3.504  14.470  1.00 48.86           C  
ATOM    536  O   SER B  67      19.345   3.717  14.278  1.00 48.86           O  
ATOM    537  N   LYS B  68      17.257   3.416  13.461  1.00139.34           N  
ATOM    538  CA  LYS B  68      17.547   3.745  12.093  1.00139.34           C  
ATOM    539  CB  LYS B  68      16.530   3.209  11.070  1.00139.34           C  
ATOM    540  CG  LYS B  68      15.170   3.902  11.115  1.00139.34           C  
ATOM    541  CD  LYS B  68      14.371   3.744   9.821  1.00139.34           C  
ATOM    542  CE  LYS B  68      14.030   2.304   9.454  1.00139.34           C  
ATOM    543  NZ  LYS B  68      13.255   2.302   8.197  1.00139.34           N1+
ATOM    544  C   LYS B  68      17.552   5.232  11.957  1.00139.34           C  
ATOM    545  O   LYS B  68      18.139   5.781  11.026  1.00139.34           O  
ATOM    546  N   PHE B  69      16.821   5.916  12.857  1.00127.22           N  
ATOM    547  CA  PHE B  69      16.679   7.338  12.770  1.00127.22           C  
ATOM    548  CB  PHE B  69      15.314   7.835  13.284  1.00127.22           C  
ATOM    549  CG  PHE B  69      14.231   7.099  12.561  1.00127.22           C  
ATOM    550  CD1 PHE B  69      13.705   7.573  11.380  1.00127.22           C  
ATOM    551  CD2 PHE B  69      13.739   5.917  13.075  1.00127.22           C  
ATOM    552  CE1 PHE B  69      12.708   6.880  10.730  1.00127.22           C  
ATOM    553  CE2 PHE B  69      12.742   5.221  12.430  1.00127.22           C  
ATOM    554  CZ  PHE B  69      12.222   5.704  11.253  1.00127.22           C  
ATOM    555  C   PHE B  69      17.723   7.949  13.647  1.00127.22           C  
ATOM    556  O   PHE B  69      18.256   7.305  14.549  1.00127.22           O  
ATOM    557  N   GLY B  70      18.070   9.221  13.381  1.00 25.05           N  
ATOM    558  CA  GLY B  70      19.042   9.867  14.209  1.00 25.05           C  
ATOM    559  C   GLY B  70      18.276  10.446  15.351  1.00 25.05           C  
ATOM    560  O   GLY B  70      17.182   9.984  15.673  1.00 25.05           O  
ATOM    561  N   ASN B  71      18.840  11.466  16.020  1.00 45.30           N  
ATOM    562  CA  ASN B  71      18.109  12.062  17.096  1.00 45.30           C  
ATOM    563  CB  ASN B  71      18.919  13.062  17.934  1.00 45.30           C  
ATOM    564  CG  ASN B  71      19.824  12.259  18.857  1.00 45.30           C  
ATOM    565  OD1 ASN B  71      19.350  11.507  19.708  1.00 45.30           O  
ATOM    566  ND2 ASN B  71      21.162  12.412  18.686  1.00 45.30           N  
ATOM    567  C   ASN B  71      16.944  12.784  16.505  1.00 45.30           C  
ATOM    568  O   ASN B  71      16.973  13.202  15.349  1.00 45.30           O  
ATOM    569  N   GLY B  72      15.861  12.926  17.293  1.00 25.36           N  
ATOM    570  CA  GLY B  72      14.695  13.588  16.789  1.00 25.36           C  
ATOM    571  C   GLY B  72      13.530  13.071  17.564  1.00 25.36           C  
ATOM    572  O   GLY B  72      13.687  12.499  18.641  1.00 25.36           O  
ATOM    573  N   SER B  73      12.313  13.248  17.019  1.00 91.42           N  
ATOM    574  CA  SER B  73      11.171  12.818  17.763  1.00 91.42           C  
ATOM    575  CB  SER B  73       9.909  13.640  17.437  1.00 91.42           C  
ATOM    576  OG  SER B  73       9.609  13.560  16.052  1.00 91.42           O  
ATOM    577  C   SER B  73      10.897  11.392  17.424  1.00 91.42           C  
ATOM    578  O   SER B  73      10.026  11.081  16.614  1.00 91.42           O  
ATOM    579  N   TYR B  74      11.658  10.480  18.056  1.00 80.17           N  
ATOM    580  CA  TYR B  74      11.416   9.081  17.880  1.00 80.17           C  
ATOM    581  CB  TYR B  74      12.576   8.360  17.184  1.00 80.17           C  
ATOM    582  CG  TYR B  74      12.684   9.036  15.865  1.00 80.17           C  
ATOM    583  CD1 TYR B  74      13.482  10.149  15.726  1.00 80.17           C  
ATOM    584  CD2 TYR B  74      11.972   8.579  14.781  1.00 80.17           C  
ATOM    585  CE1 TYR B  74      13.583  10.789  14.515  1.00 80.17           C  
ATOM    586  CE2 TYR B  74      12.071   9.217  13.568  1.00 80.17           C  
ATOM    587  CZ  TYR B  74      12.876  10.323  13.434  1.00 80.17           C  
ATOM    588  OH  TYR B  74      12.978  10.981  12.191  1.00 80.17           O  
ATOM    589  C   TYR B  74      11.274   8.542  19.259  1.00 80.17           C  
ATOM    590  O   TYR B  74      12.263   8.315  19.957  1.00 80.17           O  
ATOM    591  N   THR B  75      10.022   8.289  19.668  1.00 38.47           N  
ATOM    592  CA  THR B  75       9.768   7.919  21.023  1.00 38.47           C  
ATOM    593  CB  THR B  75       8.306   7.930  21.361  1.00 38.47           C  
ATOM    594  OG1 THR B  75       7.749   9.210  21.098  1.00 38.47           O  
ATOM    595  CG2 THR B  75       8.142   7.587  22.850  1.00 38.47           C  
ATOM    596  C   THR B  75      10.272   6.538  21.279  1.00 38.47           C  
ATOM    597  O   THR B  75       9.931   5.596  20.567  1.00 38.47           O  
ATOM    598  N   GLY B  76      11.120   6.405  22.318  1.00 28.66           N  
ATOM    599  CA  GLY B  76      11.574   5.124  22.774  1.00 28.66           C  
ATOM    600  C   GLY B  76      12.744   4.621  21.982  1.00 28.66           C  
ATOM    601  O   GLY B  76      13.219   3.520  22.246  1.00 28.66           O  
ATOM    602  N   GLU B  77      13.245   5.383  20.989  1.00 82.82           N  
ATOM    603  CA  GLU B  77      14.351   4.860  20.231  1.00 82.82           C  
ATOM    604  CB  GLU B  77      14.331   5.257  18.745  1.00 82.82           C  
ATOM    605  CG  GLU B  77      13.162   4.630  17.980  1.00 82.82           C  
ATOM    606  CD  GLU B  77      13.331   3.117  18.013  1.00 82.82           C  
ATOM    607  OE1 GLU B  77      14.333   2.619  17.430  1.00 82.82           O  
ATOM    608  OE2 GLU B  77      12.465   2.438  18.622  1.00 82.82           O1-
ATOM    609  C   GLU B  77      15.638   5.352  20.816  1.00 82.82           C  
ATOM    610  O   GLU B  77      15.669   6.358  21.522  1.00 82.82           O  
ATOM    611  N   VAL B  78      16.737   4.610  20.548  1.00 45.74           N  
ATOM    612  CA  VAL B  78      18.054   4.992  20.983  1.00 45.74           C  
ATOM    613  CB  VAL B  78      18.750   3.915  21.767  1.00 45.74           C  
ATOM    614  CG1 VAL B  78      20.188   4.365  22.086  1.00 45.74           C  
ATOM    615  CG2 VAL B  78      17.904   3.597  23.011  1.00 45.74           C  
ATOM    616  C   VAL B  78      18.857   5.220  19.736  1.00 45.74           C  
ATOM    617  O   VAL B  78      19.065   4.300  18.947  1.00 45.74           O  
ATOM    618  N   SER B  79      19.350   6.458  19.530  1.00 42.31           N  
ATOM    619  CA  SER B  79      20.065   6.748  18.320  1.00 42.31           C  
ATOM    620  CB  SER B  79      20.051   8.238  17.941  1.00 42.31           C  
ATOM    621  OG  SER B  79      20.718   8.990  18.943  1.00 42.31           O  
ATOM    622  C   SER B  79      21.495   6.340  18.455  1.00 42.31           C  
ATOM    623  O   SER B  79      22.013   6.135  19.552  1.00 42.31           O  
ATOM    624  N   ALA B  80      22.163   6.207  17.295  1.00 33.63           N  
ATOM    625  CA  ALA B  80      23.552   5.860  17.234  1.00 33.63           C  
ATOM    626  CB  ALA B  80      24.065   5.703  15.793  1.00 33.63           C  
ATOM    627  C   ALA B  80      24.324   6.967  17.878  1.00 33.63           C  
ATOM    628  O   ALA B  80      25.336   6.729  18.535  1.00 33.63           O  
ATOM    629  N   GLU B  81      23.868   8.221  17.692  1.00 76.21           N  
ATOM    630  CA  GLU B  81      24.550   9.356  18.245  1.00 76.21           C  
ATOM    631  CB  GLU B  81      23.885  10.690  17.862  1.00 76.21           C  
ATOM    632  CG  GLU B  81      24.130  11.103  16.408  1.00 76.21           C  
ATOM    633  CD  GLU B  81      23.359  10.179  15.476  1.00 76.21           C  
ATOM    634  OE1 GLU B  81      22.394   9.518  15.945  1.00 76.21           O  
ATOM    635  OE2 GLU B  81      23.730  10.123  14.272  1.00 76.21           O1-
ATOM    636  C   GLU B  81      24.559   9.256  19.743  1.00 76.21           C  
ATOM    637  O   GLU B  81      25.568   9.552  20.383  1.00 76.21           O  
ATOM    638  N   ILE B  82      23.433   8.838  20.349  1.00 39.21           N  
ATOM    639  CA  ILE B  82      23.358   8.726  21.780  1.00 39.21           C  
ATOM    640  CB  ILE B  82      21.988   8.333  22.251  1.00 39.21           C  
ATOM    641  CG1 ILE B  82      20.958   9.389  21.821  1.00 39.21           C  
ATOM    642  CG2 ILE B  82      22.043   8.128  23.774  1.00 39.21           C  
ATOM    643  CD1 ILE B  82      19.512   8.913  21.962  1.00 39.21           C  
ATOM    644  C   ILE B  82      24.327   7.670  22.223  1.00 39.21           C  
ATOM    645  O   ILE B  82      25.029   7.833  23.219  1.00 39.21           O  
ATOM    646  N   ALA B  83      24.396   6.554  21.474  1.00 33.73           N  
ATOM    647  CA  ALA B  83      25.245   5.449  21.831  1.00 33.73           C  
ATOM    648  CB  ALA B  83      25.153   4.292  20.818  1.00 33.73           C  
ATOM    649  C   ALA B  83      26.666   5.921  21.863  1.00 33.73           C  
ATOM    650  O   ALA B  83      27.432   5.546  22.748  1.00 33.73           O  
ATOM    651  N   LYS B  84      27.043   6.771  20.891  1.00 44.62           N  
ATOM    652  CA  LYS B  84      28.378   7.290  20.775  1.00 44.62           C  
ATOM    653  CB  LYS B  84      28.518   8.225  19.566  1.00 44.62           C  
ATOM    654  CG  LYS B  84      29.911   8.821  19.388  1.00 44.62           C  
ATOM    655  CD  LYS B  84      30.045   9.549  18.055  1.00 44.62           C  
ATOM    656  CE  LYS B  84      31.308  10.392  17.935  1.00 44.62           C  
ATOM    657  NZ  LYS B  84      31.260  11.164  16.676  1.00 44.62           N1+
ATOM    658  C   LYS B  84      28.715   8.100  21.987  1.00 44.62           C  
ATOM    659  O   LYS B  84      29.819   8.004  22.520  1.00 44.62           O  
ATOM    660  N   ASP B  85      27.763   8.924  22.463  1.00 38.12           N  
ATOM    661  CA  ASP B  85      28.022   9.782  23.589  1.00 38.12           C  
ATOM    662  CB  ASP B  85      26.791  10.624  23.972  1.00 38.12           C  
ATOM    663  CG  ASP B  85      27.167  11.562  25.111  1.00 38.12           C  
ATOM    664  OD1 ASP B  85      28.370  11.601  25.481  1.00 38.12           O  
ATOM    665  OD2 ASP B  85      26.251  12.255  25.625  1.00 38.12           O1-
ATOM    666  C   ASP B  85      28.354   8.919  24.764  1.00 38.12           C  
ATOM    667  O   ASP B  85      29.252   9.222  25.548  1.00 38.12           O  
ATOM    668  N   LEU B  86      27.609   7.810  24.896  1.00 85.31           N  
ATOM    669  CA  LEU B  86      27.709   6.823  25.934  1.00 85.31           C  
ATOM    670  CB  LEU B  86      26.579   5.782  25.875  1.00 85.31           C  
ATOM    671  CG  LEU B  86      25.169   6.343  26.113  1.00 85.31           C  
ATOM    672  CD1 LEU B  86      24.124   5.221  26.033  1.00 85.31           C  
ATOM    673  CD2 LEU B  86      25.085   7.133  27.427  1.00 85.31           C  
ATOM    674  C   LEU B  86      28.978   6.038  25.797  1.00 85.31           C  
ATOM    675  O   LEU B  86      29.438   5.427  26.761  1.00 85.31           O  
ATOM    676  N   ASN B  87      29.565   5.988  24.590  1.00 72.71           N  
ATOM    677  CA  ASN B  87      30.709   5.151  24.382  1.00 72.71           C  
ATOM    678  CB  ASN B  87      31.863   5.389  25.372  1.00 72.71           C  
ATOM    679  CG  ASN B  87      32.598   6.640  24.915  1.00 72.71           C  
ATOM    680  OD1 ASN B  87      32.597   6.976  23.731  1.00 72.71           O  
ATOM    681  ND2 ASN B  87      33.249   7.347  25.876  1.00 72.71           N  
ATOM    682  C   ASN B  87      30.285   3.724  24.476  1.00 72.71           C  
ATOM    683  O   ASN B  87      31.009   2.876  24.997  1.00 72.71           O  
ATOM    684  N   ILE B  88      29.081   3.419  23.954  1.00174.70           N  
ATOM    685  CA  ILE B  88      28.707   2.041  23.887  1.00174.70           C  
ATOM    686  CB  ILE B  88      27.229   1.777  23.922  1.00174.70           C  
ATOM    687  CG1 ILE B  88      26.495   2.450  22.775  1.00174.70           C  
ATOM    688  CG2 ILE B  88      26.687   2.225  25.276  1.00174.70           C  
ATOM    689  CD1 ILE B  88      25.003   2.133  22.815  1.00174.70           C  
ATOM    690  C   ILE B  88      29.297   1.560  22.604  1.00174.70           C  
ATOM    691  O   ILE B  88      29.002   2.065  21.523  1.00174.70           O  
ATOM    692  N   GLU B  89      30.212   0.586  22.740  1.00 72.42           N  
ATOM    693  CA  GLU B  89      31.027   0.124  21.658  1.00 72.42           C  
ATOM    694  CB  GLU B  89      32.180  -0.772  22.145  1.00 72.42           C  
ATOM    695  CG  GLU B  89      33.139  -1.180  21.026  1.00 72.42           C  
ATOM    696  CD  GLU B  89      34.272  -1.989  21.638  1.00 72.42           C  
ATOM    697  OE1 GLU B  89      34.306  -2.104  22.891  1.00 72.42           O  
ATOM    698  OE2 GLU B  89      35.120  -2.501  20.859  1.00 72.42           O1-
ATOM    699  C   GLU B  89      30.278  -0.629  20.599  1.00 72.42           C  
ATOM    700  O   GLU B  89      30.514  -0.403  19.412  1.00 72.42           O  
ATOM    701  N   TYR B  90      29.347  -1.530  20.972  1.00 86.22           N  
ATOM    702  CA  TYR B  90      28.776  -2.379  19.955  1.00 86.22           C  
ATOM    703  CB  TYR B  90      29.025  -3.884  20.173  1.00 86.22           C  
ATOM    704  CG  TYR B  90      30.474  -4.232  20.115  1.00 86.22           C  
ATOM    705  CD1 TYR B  90      31.276  -4.056  21.220  1.00 86.22           C  
ATOM    706  CD2 TYR B  90      31.023  -4.759  18.970  1.00 86.22           C  
ATOM    707  CE1 TYR B  90      32.610  -4.390  21.179  1.00 86.22           C  
ATOM    708  CE2 TYR B  90      32.356  -5.095  18.924  1.00 86.22           C  
ATOM    709  CZ  TYR B  90      33.153  -4.906  20.029  1.00 86.22           C  
ATOM    710  OH  TYR B  90      34.522  -5.252  19.983  1.00 86.22           O  
ATOM    711  C   TYR B  90      27.280  -2.286  19.956  1.00 86.22           C  
ATOM    712  O   TYR B  90      26.658  -1.884  20.937  1.00 86.22           O  
ATOM    713  N   VAL B  91      26.677  -2.653  18.800  1.00 50.80           N  
ATOM    714  CA  VAL B  91      25.249  -2.744  18.676  1.00 50.80           C  
ATOM    715  CB  VAL B  91      24.615  -1.577  17.975  1.00 50.80           C  
ATOM    716  CG1 VAL B  91      24.791  -0.326  18.855  1.00 50.80           C  
ATOM    717  CG2 VAL B  91      25.234  -1.444  16.572  1.00 50.80           C  
ATOM    718  C   VAL B  91      24.925  -3.985  17.894  1.00 50.80           C  
ATOM    719  O   VAL B  91      25.682  -4.401  17.019  1.00 50.80           O  
ATOM    720  N   ILE B  92      23.785  -4.631  18.223  1.00 54.80           N  
ATOM    721  CA  ILE B  92      23.330  -5.788  17.499  1.00 54.80           C  
ATOM    722  CB  ILE B  92      22.693  -6.831  18.372  1.00 54.80           C  
ATOM    723  CG1 ILE B  92      23.711  -7.394  19.380  1.00 54.80           C  
ATOM    724  CG2 ILE B  92      22.064  -7.897  17.459  1.00 54.80           C  
ATOM    725  CD1 ILE B  92      23.074  -8.252  20.474  1.00 54.80           C  
ATOM    726  C   ILE B  92      22.282  -5.292  16.553  1.00 54.80           C  
ATOM    727  O   ILE B  92      21.436  -4.481  16.928  1.00 54.80           O  
ATOM    728  N   ILE B  93      22.351  -5.728  15.275  1.00 51.19           N  
ATOM    729  CA  ILE B  93      21.385  -5.300  14.304  1.00 51.19           C  
ATOM    730  CB  ILE B  93      21.954  -4.372  13.275  1.00 51.19           C  
ATOM    731  CG1 ILE B  93      22.478  -3.091  13.941  1.00 51.19           C  
ATOM    732  CG2 ILE B  93      20.870  -4.117  12.215  1.00 51.19           C  
ATOM    733  CD1 ILE B  93      23.329  -2.232  13.008  1.00 51.19           C  
ATOM    734  C   ILE B  93      20.880  -6.498  13.555  1.00 51.19           C  
ATOM    735  O   ILE B  93      21.631  -7.429  13.270  1.00 51.19           O  
ATOM    736  N   GLY B  94      19.568  -6.512  13.241  1.00 35.47           N  
ATOM    737  CA  GLY B  94      19.026  -7.532  12.387  1.00 35.47           C  
ATOM    738  C   GLY B  94      18.766  -8.816  13.111  1.00 35.47           C  
ATOM    739  O   GLY B  94      18.558  -9.840  12.462  1.00 35.47           O  
ATOM    740  N   HIS B  95      18.740  -8.813  14.457  1.00 56.33           N  
ATOM    741  CA  HIS B  95      18.482 -10.039  15.164  1.00 56.33           C  
ATOM    742  ND1 HIS B  95      17.245 -11.911  17.595  1.00 56.33           N  
ATOM    743  CG  HIS B  95      18.381 -11.153  17.436  1.00 56.33           C  
ATOM    744  CB  HIS B  95      18.428  -9.856  16.689  1.00 56.33           C  
ATOM    745  NE2 HIS B  95      18.888 -13.000  18.625  1.00 56.33           N  
ATOM    746  CD2 HIS B  95      19.376 -11.830  18.071  1.00 56.33           C  
ATOM    747  CE1 HIS B  95      17.604 -13.005  18.315  1.00 56.33           C  
ATOM    748  C   HIS B  95      17.146 -10.541  14.696  1.00 56.33           C  
ATOM    749  O   HIS B  95      16.246  -9.759  14.390  1.00 56.33           O  
ATOM    750  N   PHE B  96      16.982 -11.877  14.632  1.00 79.92           N  
ATOM    751  CA  PHE B  96      15.788 -12.437  14.065  1.00 79.92           C  
ATOM    752  CB  PHE B  96      15.810 -13.971  13.865  0.57 79.92           C  
ATOM    753  CG  PHE B  96      15.784 -14.730  15.148  0.57 79.92           C  
ATOM    754  CD1 PHE B  96      14.590 -14.980  15.781  0.57 79.92           C  
ATOM    755  CD2 PHE B  96      16.942 -15.226  15.701  0.57 79.92           C  
ATOM    756  CE1 PHE B  96      14.549 -15.690  16.957  0.57 79.92           C  
ATOM    757  CE2 PHE B  96      16.910 -15.938  16.877  0.57 79.92           C  
ATOM    758  CZ  PHE B  96      15.713 -16.170  17.509  0.57 79.92           C  
ATOM    759  C   PHE B  96      14.594 -12.045  14.874  1.00 79.92           C  
ATOM    760  O   PHE B  96      13.509 -11.861  14.327  1.00 79.92           O  
ATOM    761  N   GLU B  97      14.747 -11.913  16.202  1.00106.91           N  
ATOM    762  CA  GLU B  97      13.608 -11.575  17.005  1.00106.91           C  
ATOM    763  CB  GLU B  97      13.941 -11.501  18.510  1.00106.91           C  
ATOM    764  CG  GLU B  97      15.025 -10.485  18.886  1.00106.91           C  
ATOM    765  CD  GLU B  97      15.426 -10.745  20.335  1.00106.91           C  
ATOM    766  OE1 GLU B  97      14.789 -11.629  20.968  1.00106.91           O  
ATOM    767  OE2 GLU B  97      16.376 -10.078  20.826  1.00106.91           O1-
ATOM    768  C   GLU B  97      13.060 -10.261  16.548  1.00106.91           C  
ATOM    769  O   GLU B  97      11.845 -10.102  16.445  1.00106.91           O  
ATOM    770  N   ARG B  98      13.934  -9.280  16.256  1.00152.22           N  
ATOM    771  CA  ARG B  98      13.441  -8.004  15.827  1.00152.22           C  
ATOM    772  CB  ARG B  98      14.482  -6.876  15.906  1.00152.22           C  
ATOM    773  CG  ARG B  98      14.750  -6.519  17.371  1.00152.22           C  
ATOM    774  CD  ARG B  98      15.426  -5.167  17.597  1.00152.22           C  
ATOM    775  NE  ARG B  98      14.474  -4.096  17.177  1.00152.22           N  
ATOM    776  CZ  ARG B  98      13.557  -3.588  18.053  1.00152.22           C  
ATOM    777  NH1 ARG B  98      13.436  -4.108  19.311  1.00152.22           N1+
ATOM    778  NH2 ARG B  98      12.754  -2.554  17.664  1.00152.22           N  
ATOM    779  C   ARG B  98      12.817  -8.095  14.468  1.00152.22           C  
ATOM    780  O   ARG B  98      11.828  -7.415  14.195  1.00152.22           O  
ATOM    781  N   ARG B  99      13.376  -8.920  13.564  1.00 62.26           N  
ATOM    782  CA  ARG B  99      12.773  -9.033  12.267  1.00 62.26           C  
ATOM    783  CB  ARG B  99      13.556  -9.948  11.312  1.00 62.26           C  
ATOM    784  CG  ARG B  99      14.960  -9.435  10.996  1.00 62.26           C  
ATOM    785  CD  ARG B  99      15.634 -10.175   9.840  1.00 62.26           C  
ATOM    786  NE  ARG B  99      17.049  -9.711   9.795  1.00 62.26           N  
ATOM    787  CZ  ARG B  99      17.641  -9.416   8.601  1.00 62.26           C  
ATOM    788  NH1 ARG B  99      16.933  -9.530   7.441  1.00 62.26           N1+
ATOM    789  NH2 ARG B  99      18.945  -9.008   8.566  1.00 62.26           N  
ATOM    790  C   ARG B  99      11.406  -9.627  12.423  1.00 62.26           C  
ATOM    791  O   ARG B  99      10.443  -9.165  11.810  1.00 62.26           O  
ATOM    792  N   LYS B 100      11.289 -10.694  13.236  1.00124.57           N  
ATOM    793  CA  LYS B 100      10.028 -11.364  13.373  1.00124.57           C  
ATOM    794  CB  LYS B 100      10.166 -12.683  14.142  1.00124.57           C  
ATOM    795  CG  LYS B 100      11.068 -13.677  13.416  1.00124.57           C  
ATOM    796  CD  LYS B 100      11.542 -14.833  14.293  1.00124.57           C  
ATOM    797  CE  LYS B 100      11.232 -16.211  13.707  1.00124.57           C  
ATOM    798  NZ  LYS B 100       9.791 -16.504  13.857  1.00124.57           N1+
ATOM    799  C   LYS B 100       8.993 -10.535  14.081  1.00124.57           C  
ATOM    800  O   LYS B 100       7.921 -10.273  13.536  1.00124.57           O  
ATOM    801  N   TYR B 101       9.275 -10.100  15.324  1.00 81.09           N  
ATOM    802  CA  TYR B 101       8.272  -9.401  16.083  1.00 81.09           C  
ATOM    803  CB  TYR B 101       8.643  -9.291  17.570  1.00 81.09           C  
ATOM    804  CG  TYR B 101       8.747 -10.684  18.095  1.00 81.09           C  
ATOM    805  CD1 TYR B 101       9.904 -11.410  17.918  1.00 81.09           C  
ATOM    806  CD2 TYR B 101       7.693 -11.264  18.764  1.00 81.09           C  
ATOM    807  CE1 TYR B 101      10.007 -12.695  18.397  1.00 81.09           C  
ATOM    808  CE2 TYR B 101       7.791 -12.549  19.246  1.00 81.09           C  
ATOM    809  CZ  TYR B 101       8.948 -13.268  19.062  1.00 81.09           C  
ATOM    810  OH  TYR B 101       9.049 -14.585  19.554  1.00 81.09           O  
ATOM    811  C   TYR B 101       8.040  -8.011  15.566  1.00 81.09           C  
ATOM    812  O   TYR B 101       6.901  -7.588  15.372  1.00 81.09           O  
ATOM    813  N   PHE B 102       9.144  -7.270  15.374  1.00171.61           N  
ATOM    814  CA  PHE B 102       9.214  -5.892  14.978  1.00171.61           C  
ATOM    815  CB  PHE B 102      10.456  -5.199  15.543  1.00171.61           C  
ATOM    816  CG  PHE B 102      10.142  -5.230  16.998  1.00171.61           C  
ATOM    817  CD1 PHE B 102       9.292  -4.290  17.531  1.00171.61           C  
ATOM    818  CD2 PHE B 102      10.644  -6.216  17.818  1.00171.61           C  
ATOM    819  CE1 PHE B 102       8.971  -4.306  18.867  1.00171.61           C  
ATOM    820  CE2 PHE B 102      10.328  -6.236  19.156  1.00171.61           C  
ATOM    821  CZ  PHE B 102       9.492  -5.279  19.682  1.00171.61           C  
ATOM    822  C   PHE B 102       9.064  -5.668  13.503  1.00171.61           C  
ATOM    823  O   PHE B 102       8.823  -4.545  13.066  1.00171.61           O  
ATOM    824  N   HIS B 103       9.268  -6.709  12.682  1.00 75.41           N  
ATOM    825  CA  HIS B 103       9.174  -6.565  11.256  1.00 75.41           C  
ATOM    826  ND1 HIS B 103       6.118  -7.183  12.218  0.67 75.41           N  
ATOM    827  CG  HIS B 103       6.686  -6.904  10.995  0.67 75.41           C  
ATOM    828  CB  HIS B 103       7.835  -5.972  10.794  0.67 75.41           C  
ATOM    829  NE2 HIS B 103       4.990  -8.363  10.709  0.67 75.41           N  
ATOM    830  CD2 HIS B 103       5.985  -7.633  10.084  0.67 75.41           C  
ATOM    831  CE1 HIS B 103       5.108  -8.060  11.989  0.67 75.41           C  
ATOM    832  C   HIS B 103      10.250  -5.662  10.742  1.00 75.41           C  
ATOM    833  O   HIS B 103      10.022  -4.895   9.807  1.00 75.41           O  
ATOM    834  N   GLU B 104      11.465  -5.728  11.323  1.00102.75           N  
ATOM    835  CA  GLU B 104      12.492  -4.919  10.738  1.00102.75           C  
ATOM    836  CB  GLU B 104      13.743  -4.655  11.604  0.67102.75           C  
ATOM    837  CG  GLU B 104      14.733  -5.810  11.730  0.67102.75           C  
ATOM    838  CD  GLU B 104      16.002  -5.238  12.357  0.67102.75           C  
ATOM    839  OE1 GLU B 104      16.450  -4.153  11.901  0.67102.75           O  
ATOM    840  OE2 GLU B 104      16.545  -5.879  13.296  0.67102.75           O1-
ATOM    841  C   GLU B 104      12.906  -5.594   9.466  1.00102.75           C  
ATOM    842  O   GLU B 104      12.932  -6.823   9.389  1.00102.75           O  
ATOM    843  N   THR B 105      13.219  -4.800   8.421  1.00 49.41           N  
ATOM    844  CA  THR B 105      13.537  -5.359   7.136  1.00 49.41           C  
ATOM    845  CB  THR B 105      12.793  -4.703   6.013  1.00 49.41           C  
ATOM    846  OG1 THR B 105      13.175  -3.341   5.915  1.00 49.41           O  
ATOM    847  CG2 THR B 105      11.283  -4.821   6.289  1.00 49.41           C  
ATOM    848  C   THR B 105      14.994  -5.190   6.836  1.00 49.41           C  
ATOM    849  O   THR B 105      15.759  -4.649   7.633  1.00 49.41           O  
ATOM    850  N   ASP B 106      15.395  -5.659   5.634  1.00 39.89           N  
ATOM    851  CA  ASP B 106      16.747  -5.590   5.156  1.00 39.89           C  
ATOM    852  CB  ASP B 106      16.916  -6.173   3.739  1.00 39.89           C  
ATOM    853  CG  ASP B 106      16.765  -7.688   3.782  1.00 39.89           C  
ATOM    854  OD1 ASP B 106      16.969  -8.280   4.874  1.00 39.89           O  
ATOM    855  OD2 ASP B 106      16.445  -8.275   2.712  1.00 39.89           O1-
ATOM    856  C   ASP B 106      17.128  -4.149   5.051  1.00 39.89           C  
ATOM    857  O   ASP B 106      18.249  -3.771   5.385  1.00 39.89           O  
ATOM    858  N   GLU B 107      16.197  -3.299   4.578  1.00 78.18           N  
ATOM    859  CA  GLU B 107      16.493  -1.903   4.426  1.00 78.18           C  
ATOM    860  CB  GLU B 107      15.346  -1.094   3.801  1.00 78.18           C  
ATOM    861  CG  GLU B 107      15.644   0.407   3.741  1.00 78.18           C  
ATOM    862  CD  GLU B 107      16.848   0.640   2.835  1.00 78.18           C  
ATOM    863  OE1 GLU B 107      17.202  -0.284   2.054  1.00 78.18           O  
ATOM    864  OE2 GLU B 107      17.431   1.755   2.915  1.00 78.18           O1-
ATOM    865  C   GLU B 107      16.769  -1.314   5.773  1.00 78.18           C  
ATOM    866  O   GLU B 107      17.662  -0.481   5.918  1.00 78.18           O  
ATOM    867  N   ASP B 108      16.001  -1.731   6.797  1.00 51.53           N  
ATOM    868  CA  ASP B 108      16.179  -1.200   8.118  1.00 51.53           C  
ATOM    869  CB  ASP B 108      15.176  -1.778   9.132  1.00 51.53           C  
ATOM    870  CG  ASP B 108      13.793  -1.271   8.750  1.00 51.53           C  
ATOM    871  OD1 ASP B 108      13.733  -0.348   7.893  1.00 51.53           O  
ATOM    872  OD2 ASP B 108      12.786  -1.797   9.297  1.00 51.53           O1-
ATOM    873  C   ASP B 108      17.551  -1.572   8.587  1.00 51.53           C  
ATOM    874  O   ASP B 108      18.237  -0.767   9.216  1.00 51.53           O  
ATOM    875  N   VAL B 109      17.986  -2.812   8.288  1.00 35.68           N  
ATOM    876  CA  VAL B 109      19.276  -3.279   8.714  1.00 35.68           C  
ATOM    877  CB  VAL B 109      19.530  -4.701   8.303  1.00 35.68           C  
ATOM    878  CG1 VAL B 109      20.981  -5.074   8.653  1.00 35.68           C  
ATOM    879  CG2 VAL B 109      18.477  -5.591   8.986  1.00 35.68           C  
ATOM    880  C   VAL B 109      20.330  -2.413   8.090  1.00 35.68           C  
ATOM    881  O   VAL B 109      21.275  -1.996   8.758  1.00 35.68           O  
ATOM    882  N   ARG B 110      20.181  -2.098   6.790  1.00149.68           N  
ATOM    883  CA  ARG B 110      21.142  -1.282   6.100  1.00149.68           C  
ATOM    884  CB  ARG B 110      20.719  -1.009   4.644  1.00149.68           C  
ATOM    885  CG  ARG B 110      21.484   0.142   3.990  1.00149.68           C  
ATOM    886  CD  ARG B 110      22.880  -0.229   3.495  1.00149.68           C  
ATOM    887  NE  ARG B 110      22.892  -0.069   2.015  1.00149.68           N  
ATOM    888  CZ  ARG B 110      23.194   1.149   1.482  1.00149.68           C  
ATOM    889  NH1 ARG B 110      23.459   2.208   2.304  1.00149.68           N1+
ATOM    890  NH2 ARG B 110      23.252   1.307   0.129  1.00149.68           N  
ATOM    891  C   ARG B 110      21.217   0.059   6.769  1.00149.68           C  
ATOM    892  O   ARG B 110      22.303   0.575   7.033  1.00149.68           O  
ATOM    893  N   GLU B 111      20.049   0.645   7.080  1.00 78.26           N  
ATOM    894  CA  GLU B 111      19.960   1.969   7.631  1.00 78.26           C  
ATOM    895  CB  GLU B 111      18.492   2.364   7.881  1.00 78.26           C  
ATOM    896  CG  GLU B 111      17.598   2.267   6.639  1.00 78.26           C  
ATOM    897  CD  GLU B 111      17.381   3.661   6.072  1.00 78.26           C  
ATOM    898  OE1 GLU B 111      17.597   4.642   6.829  1.00 78.26           O  
ATOM    899  OE2 GLU B 111      16.984   3.761   4.880  1.00 78.26           O1-
ATOM    900  C   GLU B 111      20.638   1.993   8.970  1.00 78.26           C  
ATOM    901  O   GLU B 111      21.368   2.930   9.292  1.00 78.26           O  
ATOM    902  N   LYS B 112      20.393   0.961   9.798  1.00 49.39           N  
ATOM    903  CA  LYS B 112      20.956   0.925  11.117  1.00 49.39           C  
ATOM    904  CB  LYS B 112      20.376  -0.203  11.992  1.00 49.39           C  
ATOM    905  CG  LYS B 112      18.910   0.047  12.357  1.00 49.39           C  
ATOM    906  CD  LYS B 112      18.201  -1.142  13.008  1.00 49.39           C  
ATOM    907  CE  LYS B 112      16.724  -0.874  13.310  1.00 49.39           C  
ATOM    908  NZ  LYS B 112      16.142  -2.010  14.056  1.00 49.39           N1+
ATOM    909  C   LYS B 112      22.444   0.776  11.040  1.00 49.39           C  
ATOM    910  O   LYS B 112      23.173   1.391  11.817  1.00 49.39           O  
ATOM    911  N   LEU B 113      22.938  -0.049  10.098  1.00 46.46           N  
ATOM    912  CA  LEU B 113      24.354  -0.249   9.988  1.00 46.46           C  
ATOM    913  CB  LEU B 113      24.712  -1.290   8.913  1.00 46.46           C  
ATOM    914  CG  LEU B 113      26.216  -1.580   8.776  1.00 46.46           C  
ATOM    915  CD1 LEU B 113      26.782  -2.166  10.080  1.00 46.46           C  
ATOM    916  CD2 LEU B 113      26.497  -2.482   7.560  1.00 46.46           C  
ATOM    917  C   LEU B 113      24.980   1.056   9.605  1.00 46.46           C  
ATOM    918  O   LEU B 113      26.002   1.457  10.157  1.00 46.46           O  
ATOM    919  N   GLN B 114      24.354   1.780   8.663  1.00 42.64           N  
ATOM    920  CA  GLN B 114      24.927   3.007   8.190  1.00 42.64           C  
ATOM    921  CB  GLN B 114      24.089   3.641   7.065  1.00 42.64           C  
ATOM    922  CG  GLN B 114      24.746   4.850   6.398  1.00 42.64           C  
ATOM    923  CD  GLN B 114      23.889   5.220   5.194  1.00 42.64           C  
ATOM    924  OE1 GLN B 114      22.679   5.409   5.311  1.00 42.64           O  
ATOM    925  NE2 GLN B 114      24.530   5.310   3.998  1.00 42.64           N  
ATOM    926  C   GLN B 114      25.024   3.986   9.321  1.00 42.64           C  
ATOM    927  O   GLN B 114      26.047   4.648   9.488  1.00 42.64           O  
ATOM    928  N   ALA B 115      23.965   4.098  10.142  1.00 33.42           N  
ATOM    929  CA  ALA B 115      23.957   5.028  11.238  1.00 33.42           C  
ATOM    930  CB  ALA B 115      22.614   5.067  11.988  1.00 33.42           C  
ATOM    931  C   ALA B 115      25.012   4.644  12.233  1.00 33.42           C  
ATOM    932  O   ALA B 115      25.676   5.507  12.804  1.00 33.42           O  
ATOM    933  N   SER B 116      25.177   3.330  12.482  1.00 42.54           N  
ATOM    934  CA  SER B 116      26.124   2.877  13.460  1.00 42.54           C  
ATOM    935  CB  SER B 116      26.093   1.353  13.662  0.67 42.54           C  
ATOM    936  OG  SER B 116      24.831   0.962  14.183  0.67 42.54           O  
ATOM    937  C   SER B 116      27.521   3.232  13.052  1.00 42.54           C  
ATOM    938  O   SER B 116      28.270   3.816  13.832  1.00 42.54           O  
ATOM    939  N   LEU B 117      27.908   2.903  11.804  1.00 99.10           N  
ATOM    940  CA  LEU B 117      29.254   3.147  11.371  1.00 99.10           C  
ATOM    941  CB  LEU B 117      29.575   2.538   9.994  1.00 99.10           C  
ATOM    942  CG  LEU B 117      29.746   1.003  10.047  1.00 99.10           C  
ATOM    943  CD1 LEU B 117      28.460   0.288  10.480  1.00 99.10           C  
ATOM    944  CD2 LEU B 117      30.311   0.450   8.731  1.00 99.10           C  
ATOM    945  C   LEU B 117      29.537   4.615  11.361  1.00 99.10           C  
ATOM    946  O   LEU B 117      30.650   5.043  11.664  1.00 99.10           O  
ATOM    947  N   LYS B 118      28.529   5.433  11.023  1.00127.90           N  
ATOM    948  CA  LYS B 118      28.736   6.850  10.969  1.00127.90           C  
ATOM    949  CB  LYS B 118      27.468   7.608  10.528  1.00127.90           C  
ATOM    950  CG  LYS B 118      27.714   9.048  10.065  1.00127.90           C  
ATOM    951  CD  LYS B 118      28.113  10.026  11.173  1.00127.90           C  
ATOM    952  CE  LYS B 118      26.909  10.738  11.797  1.00127.90           C  
ATOM    953  NZ  LYS B 118      27.352  11.683  12.844  1.00127.90           N1+
ATOM    954  C   LYS B 118      29.150   7.310  12.339  1.00127.90           C  
ATOM    955  O   LYS B 118      29.960   8.228  12.466  1.00127.90           O  
ATOM    956  N   ASN B 119      28.608   6.691  13.412  1.00122.13           N  
ATOM    957  CA  ASN B 119      28.970   7.150  14.727  1.00122.13           C  
ATOM    958  CB  ASN B 119      27.768   7.259  15.675  1.00122.13           C  
ATOM    959  CG  ASN B 119      27.004   8.513  15.287  1.00122.13           C  
ATOM    960  OD1 ASN B 119      27.207   9.579  15.865  1.00122.13           O  
ATOM    961  ND2 ASN B 119      26.115   8.391  14.265  1.00122.13           N  
ATOM    962  C   ASN B 119      29.972   6.235  15.381  1.00122.13           C  
ATOM    963  O   ASN B 119      29.985   6.108  16.604  1.00122.13           O  
ATOM    964  N   ASN B 120      30.868   5.615  14.588  1.00 73.54           N  
ATOM    965  CA  ASN B 120      31.954   4.814  15.093  1.00 73.54           C  
ATOM    966  CB  ASN B 120      33.018   5.656  15.827  1.00 73.54           C  
ATOM    967  CG  ASN B 120      34.307   4.849  15.961  1.00 73.54           C  
ATOM    968  OD1 ASN B 120      34.563   4.222  16.987  1.00 73.54           O  
ATOM    969  ND2 ASN B 120      35.147   4.868  14.891  1.00 73.54           N  
ATOM    970  C   ASN B 120      31.484   3.727  16.017  1.00 73.54           C  
ATOM    971  O   ASN B 120      32.155   3.418  17.000  1.00 73.54           O  
ATOM    972  N   LEU B 121      30.333   3.091  15.726  1.00 53.44           N  
ATOM    973  CA  LEU B 121      29.897   1.993  16.545  1.00 53.44           C  
ATOM    974  CB  LEU B 121      28.379   1.976  16.788  1.00 53.44           C  
ATOM    975  CG  LEU B 121      27.868   3.203  17.563  1.00 53.44           C  
ATOM    976  CD1 LEU B 121      26.356   3.110  17.823  1.00 53.44           C  
ATOM    977  CD2 LEU B 121      28.682   3.433  18.846  1.00 53.44           C  
ATOM    978  C   LEU B 121      30.231   0.741  15.787  1.00 53.44           C  
ATOM    979  O   LEU B 121      30.240   0.744  14.558  1.00 53.44           O  
ATOM    980  N   LYS B 122      30.551  -0.357  16.501  1.00 72.89           N  
ATOM    981  CA  LYS B 122      30.846  -1.597  15.837  1.00 72.89           C  
ATOM    982  CB  LYS B 122      31.906  -2.440  16.562  1.00 72.89           C  
ATOM    983  CG  LYS B 122      33.282  -1.771  16.575  1.00 72.89           C  
ATOM    984  CD  LYS B 122      34.265  -2.412  17.555  1.00 72.89           C  
ATOM    985  CE  LYS B 122      35.640  -1.746  17.560  1.00 72.89           C  
ATOM    986  NZ  LYS B 122      35.561  -0.436  18.242  1.00 72.89           N1+
ATOM    987  C   LYS B 122      29.561  -2.365  15.808  1.00 72.89           C  
ATOM    988  O   LYS B 122      28.792  -2.330  16.769  1.00 72.89           O  
ATOM    989  N   ALA B 123      29.286  -3.088  14.701  1.00 48.36           N  
ATOM    990  CA  ALA B 123      27.997  -3.714  14.604  1.00 48.36           C  
ATOM    991  CB  ALA B 123      27.180  -3.206  13.404  1.00 48.36           C  
ATOM    992  C   ALA B 123      28.106  -5.200  14.465  1.00 48.36           C  
ATOM    993  O   ALA B 123      28.984  -5.720  13.779  1.00 48.36           O  
ATOM    994  N   VAL B 124      27.188  -5.916  15.153  1.00 61.99           N  
ATOM    995  CA  VAL B 124      27.060  -7.340  15.029  1.00 61.99           C  
ATOM    996  CB  VAL B 124      26.899  -8.034  16.351  1.00 61.99           C  
ATOM    997  CG1 VAL B 124      26.705  -9.540  16.103  1.00 61.99           C  
ATOM    998  CG2 VAL B 124      28.120  -7.701  17.227  1.00 61.99           C  
ATOM    999  C   VAL B 124      25.793  -7.507  14.248  1.00 61.99           C  
ATOM   1000  O   VAL B 124      24.704  -7.264  14.769  1.00 61.99           O  
ATOM   1001  N   VAL B 125      25.905  -7.938  12.972  1.00 58.56           N  
ATOM   1002  CA  VAL B 125      24.754  -7.961  12.111  1.00 58.56           C  
ATOM   1003  CB  VAL B 125      25.053  -7.385  10.754  1.00 58.56           C  
ATOM   1004  CG1 VAL B 125      23.818  -7.537   9.849  1.00 58.56           C  
ATOM   1005  CG2 VAL B 125      25.522  -5.930  10.943  1.00 58.56           C  
ATOM   1006  C   VAL B 125      24.308  -9.377  11.923  1.00 58.56           C  
ATOM   1007  O   VAL B 125      25.100 -10.244  11.566  1.00 58.56           O  
ATOM   1008  N   CYS B 126      22.996  -9.631  12.128  1.00 50.85           N  
ATOM   1009  CA  CYS B 126      22.487 -10.973  12.086  1.00 50.85           C  
ATOM   1010  CB  CYS B 126      21.642 -11.340  13.318  1.00 50.85           C  
ATOM   1011  SG  CYS B 126      22.575 -11.197  14.870  1.00 50.85           S  
ATOM   1012  C   CYS B 126      21.606 -11.181  10.891  1.00 50.85           C  
ATOM   1013  O   CYS B 126      20.946 -10.263  10.407  1.00 50.85           O  
ATOM   1014  N   PHE B 127      21.600 -12.436  10.387  1.00 71.24           N  
ATOM   1015  CA  PHE B 127      20.794 -12.830   9.263  1.00 71.24           C  
ATOM   1016  CB  PHE B 127      21.394 -12.380   7.918  1.00 71.24           C  
ATOM   1017  CG  PHE B 127      22.824 -12.806   7.886  1.00 71.24           C  
ATOM   1018  CD1 PHE B 127      23.190 -14.061   7.456  1.00 71.24           C  
ATOM   1019  CD2 PHE B 127      23.807 -11.933   8.297  1.00 71.24           C  
ATOM   1020  CE1 PHE B 127      24.515 -14.433   7.436  1.00 71.24           C  
ATOM   1021  CE2 PHE B 127      25.132 -12.299   8.278  1.00 71.24           C  
ATOM   1022  CZ  PHE B 127      25.488 -13.554   7.847  1.00 71.24           C  
ATOM   1023  C   PHE B 127      20.666 -14.328   9.290  1.00 71.24           C  
ATOM   1024  O   PHE B 127      21.330 -14.991  10.083  1.00 71.24           O  
ATOM   1025  N   GLY B 128      19.777 -14.907   8.451  1.00 36.96           N  
ATOM   1026  CA  GLY B 128      19.637 -16.342   8.445  1.00 36.96           C  
ATOM   1027  C   GLY B 128      18.332 -16.706   7.793  1.00 36.96           C  
ATOM   1028  O   GLY B 128      17.421 -15.884   7.701  1.00 36.96           O  
ATOM   1029  N   GLU B 129      18.194 -17.984   7.363  1.00106.68           N  
ATOM   1030  CA  GLU B 129      17.019 -18.382   6.628  1.00106.68           C  
ATOM   1031  CB  GLU B 129      17.300 -19.235   5.374  1.00106.68           C  
ATOM   1032  CG  GLU B 129      17.559 -20.725   5.648  1.00106.68           C  
ATOM   1033  CD  GLU B 129      18.972 -20.946   6.171  1.00106.68           C  
ATOM   1034  OE1 GLU B 129      19.685 -19.939   6.408  1.00106.68           O  
ATOM   1035  OE2 GLU B 129      19.355 -22.138   6.340  1.00106.68           O1-
ATOM   1036  C   GLU B 129      16.117 -19.202   7.503  1.00106.68           C  
ATOM   1037  O   GLU B 129      16.542 -19.803   8.488  1.00106.68           O  
ATOM   1038  N   SER B 130      14.816 -19.229   7.146  1.00 39.21           N  
ATOM   1039  CA  SER B 130      13.803 -19.937   7.880  1.00 39.21           C  
ATOM   1040  CB  SER B 130      12.390 -19.377   7.638  1.00 39.21           C  
ATOM   1041  OG  SER B 130      12.036 -19.538   6.273  1.00 39.21           O  
ATOM   1042  C   SER B 130      13.796 -21.382   7.473  1.00 39.21           C  
ATOM   1043  O   SER B 130      14.470 -21.789   6.527  1.00 39.21           O  
ATOM   1044  N   LEU B 131      13.010 -22.199   8.207  1.00 49.12           N  
ATOM   1045  CA  LEU B 131      12.901 -23.613   7.971  1.00 49.12           C  
ATOM   1046  CB  LEU B 131      11.941 -24.294   8.966  1.00 49.12           C  
ATOM   1047  CG  LEU B 131      11.781 -25.813   8.760  1.00 49.12           C  
ATOM   1048  CD1 LEU B 131      13.116 -26.547   8.944  1.00 49.12           C  
ATOM   1049  CD2 LEU B 131      10.674 -26.382   9.664  1.00 49.12           C  
ATOM   1050  C   LEU B 131      12.358 -23.853   6.599  1.00 49.12           C  
ATOM   1051  O   LEU B 131      12.865 -24.695   5.859  1.00 49.12           O  
ATOM   1052  N   GLU B 132      11.309 -23.104   6.210  1.00 69.78           N  
ATOM   1053  CA  GLU B 132      10.711 -23.336   4.927  1.00 69.78           C  
ATOM   1054  CB  GLU B 132       9.447 -22.495   4.677  1.00 69.78           C  
ATOM   1055  CG  GLU B 132       9.686 -20.985   4.672  1.00 69.78           C  
ATOM   1056  CD  GLU B 132       8.371 -20.324   4.296  1.00 69.78           C  
ATOM   1057  OE1 GLU B 132       7.298 -20.893   4.635  1.00 69.78           O  
ATOM   1058  OE2 GLU B 132       8.425 -19.241   3.656  1.00 69.78           O1-
ATOM   1059  C   GLU B 132      11.703 -23.012   3.857  1.00 69.78           C  
ATOM   1060  O   GLU B 132      11.831 -23.746   2.880  1.00 69.78           O  
ATOM   1061  N   GLN B 133      12.453 -21.908   4.027  1.00 39.26           N  
ATOM   1062  CA  GLN B 133      13.381 -21.485   3.022  1.00 39.26           C  
ATOM   1063  CB  GLN B 133      14.039 -20.150   3.395  1.00 39.26           C  
ATOM   1064  CG  GLN B 133      13.021 -19.007   3.430  1.00 39.26           C  
ATOM   1065  CD  GLN B 133      13.707 -17.760   3.962  1.00 39.26           C  
ATOM   1066  OE1 GLN B 133      14.808 -17.826   4.503  1.00 39.26           O  
ATOM   1067  NE2 GLN B 133      13.031 -16.589   3.817  1.00 39.26           N  
ATOM   1068  C   GLN B 133      14.438 -22.532   2.857  1.00 39.26           C  
ATOM   1069  O   GLN B 133      14.828 -22.854   1.736  1.00 39.26           O  
ATOM   1070  N   ARG B 134      14.924 -23.109   3.973  1.00 93.15           N  
ATOM   1071  CA  ARG B 134      15.969 -24.092   3.892  1.00 93.15           C  
ATOM   1072  CB  ARG B 134      16.493 -24.523   5.271  1.00 93.15           C  
ATOM   1073  CG  ARG B 134      17.732 -25.420   5.195  1.00 93.15           C  
ATOM   1074  CD  ARG B 134      18.279 -25.828   6.564  1.00 93.15           C  
ATOM   1075  NE  ARG B 134      19.467 -26.700   6.339  1.00 93.15           N  
ATOM   1076  CZ  ARG B 134      20.700 -26.141   6.177  1.00 93.15           C  
ATOM   1077  NH1 ARG B 134      20.834 -24.782   6.152  1.00 93.15           N1+
ATOM   1078  NH2 ARG B 134      21.804 -26.938   6.062  1.00 93.15           N  
ATOM   1079  C   ARG B 134      15.487 -25.323   3.186  1.00 93.15           C  
ATOM   1080  O   ARG B 134      16.188 -25.892   2.351  1.00 93.15           O  
ATOM   1081  N   GLU B 135      14.259 -25.764   3.497  1.00 58.58           N  
ATOM   1082  CA  GLU B 135      13.732 -26.962   2.906  1.00 58.58           C  
ATOM   1083  CB  GLU B 135      12.402 -27.376   3.559  1.00 58.58           C  
ATOM   1084  CG  GLU B 135      12.642 -27.865   4.994  1.00 58.58           C  
ATOM   1085  CD  GLU B 135      11.319 -28.036   5.725  1.00 58.58           C  
ATOM   1086  OE1 GLU B 135      10.256 -27.740   5.121  1.00 58.58           O  
ATOM   1087  OE2 GLU B 135      11.362 -28.464   6.909  1.00 58.58           O1-
ATOM   1088  C   GLU B 135      13.590 -26.732   1.429  1.00 58.58           C  
ATOM   1089  O   GLU B 135      13.687 -27.663   0.627  1.00 58.58           O  
ATOM   1090  N   GLN B 136      13.333 -25.465   1.057  1.00 86.36           N  
ATOM   1091  CA  GLN B 136      13.186 -24.950  -0.278  1.00 86.36           C  
ATOM   1092  CB  GLN B 136      12.625 -23.513  -0.289  1.00 86.36           C  
ATOM   1093  CG  GLN B 136      11.184 -23.445   0.233  1.00 86.36           C  
ATOM   1094  CD  GLN B 136      10.748 -21.987   0.349  1.00 86.36           C  
ATOM   1095  OE1 GLN B 136      11.317 -21.207   1.112  1.00 86.36           O  
ATOM   1096  NE2 GLN B 136       9.696 -21.610  -0.428  1.00 86.36           N  
ATOM   1097  C   GLN B 136      14.521 -24.971  -0.982  1.00 86.36           C  
ATOM   1098  O   GLN B 136      14.574 -24.888  -2.206  1.00 86.36           O  
ATOM   1099  N   ASN B 137      15.640 -25.040  -0.228  1.00 76.22           N  
ATOM   1100  CA  ASN B 137      16.968 -25.028  -0.796  1.00 76.22           C  
ATOM   1101  CB  ASN B 137      17.106 -25.933  -2.033  1.00 76.22           C  
ATOM   1102  CG  ASN B 137      17.031 -27.379  -1.569  1.00 76.22           C  
ATOM   1103  OD1 ASN B 137      18.000 -27.922  -1.041  1.00 76.22           O  
ATOM   1104  ND2 ASN B 137      15.845 -28.017  -1.760  1.00 76.22           N  
ATOM   1105  C   ASN B 137      17.317 -23.630  -1.211  1.00 76.22           C  
ATOM   1106  O   ASN B 137      18.172 -23.411  -2.069  1.00 76.22           O  
ATOM   1107  N   LYS B 138      16.607 -22.662  -0.604  1.00130.05           N  
ATOM   1108  CA  LYS B 138      16.742 -21.237  -0.719  1.00130.05           C  
ATOM   1109  CB  LYS B 138      15.435 -20.476  -0.469  1.00130.05           C  
ATOM   1110  CG  LYS B 138      14.486 -20.619  -1.661  1.00130.05           C  
ATOM   1111  CD  LYS B 138      13.064 -20.122  -1.408  1.00130.05           C  
ATOM   1112  CE  LYS B 138      12.186 -20.165  -2.660  1.00130.05           C  
ATOM   1113  NZ  LYS B 138      12.228 -21.519  -3.259  1.00130.05           N1+
ATOM   1114  C   LYS B 138      17.835 -20.637   0.130  1.00130.05           C  
ATOM   1115  O   LYS B 138      18.090 -19.442   0.010  1.00130.05           O  
ATOM   1116  N   THR B 139      18.484 -21.394   1.040  1.00159.81           N  
ATOM   1117  CA  THR B 139      19.371 -20.790   2.010  1.00159.81           C  
ATOM   1118  CB  THR B 139      20.064 -21.785   2.901  1.00159.81           C  
ATOM   1119  OG1 THR B 139      20.871 -22.676   2.151  1.00159.81           O  
ATOM   1120  CG2 THR B 139      18.995 -22.580   3.659  1.00159.81           C  
ATOM   1121  C   THR B 139      20.411 -19.895   1.391  1.00159.81           C  
ATOM   1122  O   THR B 139      20.599 -18.779   1.876  1.00159.81           O  
ATOM   1123  N   ILE B 140      21.115 -20.306   0.320  1.00111.77           N  
ATOM   1124  CA  ILE B 140      22.108 -19.414  -0.214  1.00111.77           C  
ATOM   1125  CB  ILE B 140      22.971 -20.035  -1.282  1.00111.77           C  
ATOM   1126  CG1 ILE B 140      22.151 -20.490  -2.492  1.00111.77           C  
ATOM   1127  CG2 ILE B 140      23.776 -21.171  -0.640  1.00111.77           C  
ATOM   1128  CD1 ILE B 140      23.034 -20.879  -3.676  1.00111.77           C  
ATOM   1129  C   ILE B 140      21.449 -18.182  -0.762  1.00111.77           C  
ATOM   1130  O   ILE B 140      21.911 -17.065  -0.535  1.00111.77           O  
ATOM   1131  N   GLU B 141      20.323 -18.351  -1.477  1.00 42.48           N  
ATOM   1132  CA  GLU B 141      19.666 -17.236  -2.095  1.00 42.48           C  
ATOM   1133  CB  GLU B 141      18.379 -17.671  -2.814  0.67 42.48           C  
ATOM   1134  CG  GLU B 141      17.630 -16.526  -3.495  0.67 42.48           C  
ATOM   1135  CD  GLU B 141      16.392 -17.122  -4.152  0.67 42.48           C  
ATOM   1136  OE1 GLU B 141      15.646 -17.852  -3.450  0.67 42.48           O  
ATOM   1137  OE2 GLU B 141      16.179 -16.865  -5.369  0.67 42.48           O1-
ATOM   1138  C   GLU B 141      19.271 -16.249  -1.037  1.00 42.48           C  
ATOM   1139  O   GLU B 141      19.488 -15.046  -1.187  1.00 42.48           O  
ATOM   1140  N   VAL B 142      18.683 -16.736   0.071  1.00 40.15           N  
ATOM   1141  CA  VAL B 142      18.195 -15.870   1.110  1.00 40.15           C  
ATOM   1142  CB  VAL B 142      17.449 -16.624   2.174  1.00 40.15           C  
ATOM   1143  CG1 VAL B 142      17.083 -15.653   3.311  1.00 40.15           C  
ATOM   1144  CG2 VAL B 142      16.233 -17.306   1.519  1.00 40.15           C  
ATOM   1145  C   VAL B 142      19.321 -15.127   1.766  1.00 40.15           C  
ATOM   1146  O   VAL B 142      19.251 -13.912   1.948  1.00 40.15           O  
ATOM   1147  N   ILE B 143      20.401 -15.845   2.124  1.00 47.71           N  
ATOM   1148  CA  ILE B 143      21.513 -15.264   2.824  1.00 47.71           C  
ATOM   1149  CB  ILE B 143      22.542 -16.284   3.217  1.00 47.71           C  
ATOM   1150  CG1 ILE B 143      21.927 -17.307   4.189  1.00 47.71           C  
ATOM   1151  CG2 ILE B 143      23.759 -15.542   3.793  1.00 47.71           C  
ATOM   1152  CD1 ILE B 143      22.803 -18.538   4.423  1.00 47.71           C  
ATOM   1153  C   ILE B 143      22.172 -14.245   1.951  1.00 47.71           C  
ATOM   1154  O   ILE B 143      22.587 -13.191   2.428  1.00 47.71           O  
ATOM   1155  N   THR B 144      22.303 -14.540   0.645  1.00111.01           N  
ATOM   1156  CA  THR B 144      22.969 -13.621  -0.228  1.00111.01           C  
ATOM   1157  CB  THR B 144      23.083 -14.128  -1.641  1.00111.01           C  
ATOM   1158  OG1 THR B 144      21.807 -14.458  -2.166  1.00111.01           O  
ATOM   1159  CG2 THR B 144      23.990 -15.363  -1.651  1.00111.01           C  
ATOM   1160  C   THR B 144      22.231 -12.322  -0.250  1.00111.01           C  
ATOM   1161  O   THR B 144      22.835 -11.255  -0.140  1.00111.01           O  
ATOM   1162  N   LYS B 145      20.896 -12.369  -0.370  1.00 62.73           N  
ATOM   1163  CA  LYS B 145      20.159 -11.144  -0.444  1.00 62.73           C  
ATOM   1164  CB  LYS B 145      18.650 -11.359  -0.607  1.00 62.73           C  
ATOM   1165  CG  LYS B 145      17.871 -10.048  -0.694  1.00 62.73           C  
ATOM   1166  CD  LYS B 145      16.405 -10.229  -1.087  1.00 62.73           C  
ATOM   1167  CE  LYS B 145      16.206 -10.706  -2.524  1.00 62.73           C  
ATOM   1168  NZ  LYS B 145      14.760 -10.836  -2.804  1.00 62.73           N1+
ATOM   1169  C   LYS B 145      20.340 -10.383   0.832  1.00 62.73           C  
ATOM   1170  O   LYS B 145      20.557  -9.173   0.815  1.00 62.73           O  
ATOM   1171  N   GLN B 146      20.260 -11.081   1.983  1.00 45.36           N  
ATOM   1172  CA  GLN B 146      20.324 -10.413   3.251  1.00 45.36           C  
ATOM   1173  CB  GLN B 146      20.032 -11.350   4.437  1.00 45.36           C  
ATOM   1174  CG  GLN B 146      18.586 -11.855   4.418  1.00 45.36           C  
ATOM   1175  CD  GLN B 146      18.371 -12.744   5.629  1.00 45.36           C  
ATOM   1176  OE1 GLN B 146      19.037 -13.764   5.791  1.00 45.36           O  
ATOM   1177  NE2 GLN B 146      17.416 -12.341   6.510  1.00 45.36           N  
ATOM   1178  C   GLN B 146      21.666  -9.773   3.439  1.00 45.36           C  
ATOM   1179  O   GLN B 146      21.754  -8.639   3.902  1.00 45.36           O  
ATOM   1180  N   VAL B 147      22.753 -10.482   3.083  1.00 40.81           N  
ATOM   1181  CA  VAL B 147      24.078  -9.951   3.240  1.00 40.81           C  
ATOM   1182  CB  VAL B 147      25.135 -10.968   2.916  1.00 40.81           C  
ATOM   1183  CG1 VAL B 147      26.516 -10.294   2.963  1.00 40.81           C  
ATOM   1184  CG2 VAL B 147      24.985 -12.140   3.903  1.00 40.81           C  
ATOM   1185  C   VAL B 147      24.263  -8.779   2.321  1.00 40.81           C  
ATOM   1186  O   VAL B 147      24.801  -7.747   2.717  1.00 40.81           O  
ATOM   1187  N   LYS B 148      23.779  -8.905   1.073  1.00 89.34           N  
ATOM   1188  CA  LYS B 148      23.939  -7.895   0.063  1.00 89.34           C  
ATOM   1189  CB  LYS B 148      23.362  -8.296  -1.305  1.00 89.34           C  
ATOM   1190  CG  LYS B 148      24.213  -9.338  -2.033  1.00 89.34           C  
ATOM   1191  CD  LYS B 148      23.547  -9.912  -3.285  1.00 89.34           C  
ATOM   1192  CE  LYS B 148      24.497 -10.748  -4.143  1.00 89.34           C  
ATOM   1193  NZ  LYS B 148      24.868 -11.983  -3.420  1.00 89.34           N1+
ATOM   1194  C   LYS B 148      23.256  -6.641   0.495  1.00 89.34           C  
ATOM   1195  O   LYS B 148      23.596  -5.550   0.042  1.00 89.34           O  
ATOM   1196  N   ALA B 149      22.241  -6.750   1.363  1.00 56.84           N  
ATOM   1197  CA  ALA B 149      21.552  -5.552   1.729  1.00 56.84           C  
ATOM   1198  CB  ALA B 149      20.430  -5.821   2.747  1.00 56.84           C  
ATOM   1199  C   ALA B 149      22.505  -4.573   2.365  1.00 56.84           C  
ATOM   1200  O   ALA B 149      22.414  -3.375   2.100  1.00 56.84           O  
ATOM   1201  N   PHE B 150      23.337  -5.039   3.321  1.00133.95           N  
ATOM   1202  CA  PHE B 150      24.280  -4.226   4.058  1.00133.95           C  
ATOM   1203  CB  PHE B 150      24.262  -4.524   5.569  1.00133.95           C  
ATOM   1204  CG  PHE B 150      24.637  -5.950   5.799  1.00133.95           C  
ATOM   1205  CD1 PHE B 150      25.953  -6.319   5.944  1.00133.95           C  
ATOM   1206  CD2 PHE B 150      23.661  -6.916   5.876  1.00133.95           C  
ATOM   1207  CE1 PHE B 150      26.291  -7.635   6.159  1.00133.95           C  
ATOM   1208  CE2 PHE B 150      23.992  -8.233   6.090  1.00133.95           C  
ATOM   1209  CZ  PHE B 150      25.310  -8.594   6.233  1.00133.95           C  
ATOM   1210  C   PHE B 150      25.734  -4.184   3.640  1.00133.95           C  
ATOM   1211  O   PHE B 150      26.407  -3.185   3.885  1.00133.95           O  
ATOM   1212  N   VAL B 151      26.269  -5.253   3.018  1.00133.27           N  
ATOM   1213  CA  VAL B 151      27.691  -5.502   2.939  1.00133.27           C  
ATOM   1214  CB  VAL B 151      28.005  -6.759   2.178  1.00133.27           C  
ATOM   1215  CG1 VAL B 151      27.624  -6.556   0.705  1.00133.27           C  
ATOM   1216  CG2 VAL B 151      29.484  -7.113   2.402  1.00133.27           C  
ATOM   1217  C   VAL B 151      28.515  -4.388   2.347  1.00133.27           C  
ATOM   1218  O   VAL B 151      29.652  -4.189   2.775  1.00133.27           O  
ATOM   1219  N   ASP B 152      27.996  -3.637   1.360  1.00 71.41           N  
ATOM   1220  CA  ASP B 152      28.763  -2.613   0.695  1.00 71.41           C  
ATOM   1221  CB  ASP B 152      27.979  -1.891  -0.422  1.00 71.41           C  
ATOM   1222  CG  ASP B 152      26.794  -1.141   0.183  1.00 71.41           C  
ATOM   1223  OD1 ASP B 152      25.968  -1.794   0.874  1.00 71.41           O  
ATOM   1224  OD2 ASP B 152      26.700   0.097  -0.038  1.00 71.41           O1-
ATOM   1225  C   ASP B 152      29.207  -1.554   1.666  1.00 71.41           C  
ATOM   1226  O   ASP B 152      30.234  -0.909   1.461  1.00 71.41           O  
ATOM   1227  N   LEU B 153      28.430  -1.326   2.736  1.00 85.97           N  
ATOM   1228  CA  LEU B 153      28.682  -0.300   3.713  1.00 85.97           C  
ATOM   1229  CB  LEU B 153      27.537  -0.137   4.727  1.00 85.97           C  
ATOM   1230  CG  LEU B 153      26.228   0.370   4.101  1.00 85.97           C  
ATOM   1231  CD1 LEU B 153      25.160   0.594   5.181  1.00 85.97           C  
ATOM   1232  CD2 LEU B 153      26.467   1.615   3.233  1.00 85.97           C  
ATOM   1233  C   LEU B 153      29.946  -0.537   4.500  1.00 85.97           C  
ATOM   1234  O   LEU B 153      30.534   0.419   5.008  1.00 85.97           O  
ATOM   1235  N   ILE B 154      30.379  -1.803   4.663  1.00150.27           N  
ATOM   1236  CA  ILE B 154      31.491  -2.110   5.528  1.00150.27           C  
ATOM   1237  CB  ILE B 154      31.857  -3.571   5.483  1.00150.27           C  
ATOM   1238  CG1 ILE B 154      30.659  -4.484   5.795  1.00150.27           C  
ATOM   1239  CG2 ILE B 154      33.047  -3.779   6.430  1.00150.27           C  
ATOM   1240  CD1 ILE B 154      30.120  -4.346   7.211  1.00150.27           C  
ATOM   1241  C   ILE B 154      32.731  -1.412   5.052  1.00150.27           C  
ATOM   1242  O   ILE B 154      33.265  -1.728   3.993  1.00150.27           O  
ATOM   1243  N   ASP B 155      33.188  -0.400   5.816  1.00155.06           N  
ATOM   1244  CA  ASP B 155      34.425   0.279   5.549  1.00155.06           C  
ATOM   1245  CB  ASP B 155      34.470   1.677   6.186  1.00155.06           C  
ATOM   1246  CG  ASP B 155      35.667   2.379   5.577  1.00155.06           C  
ATOM   1247  OD1 ASP B 155      36.280   1.760   4.666  1.00155.06           O  
ATOM   1248  OD2 ASP B 155      35.989   3.520   5.998  1.00155.06           O1-
ATOM   1249  C   ASP B 155      35.589  -0.495   6.092  1.00155.06           C  
ATOM   1250  O   ASP B 155      36.612  -0.633   5.424  1.00155.06           O  
ATOM   1251  N   ASN B 156      35.471  -1.006   7.342  1.00113.85           N  
ATOM   1252  CA  ASN B 156      36.571  -1.718   7.926  1.00113.85           C  
ATOM   1253  CB  ASN B 156      37.301  -0.994   9.069  1.00113.85           C  
ATOM   1254  CG  ASN B 156      36.448  -1.063  10.316  1.00113.85           C  
ATOM   1255  OD1 ASN B 156      35.347  -0.522  10.371  1.00113.85           O  
ATOM   1256  ND2 ASN B 156      36.980  -1.783  11.339  1.00113.85           N  
ATOM   1257  C   ASN B 156      36.045  -3.016   8.460  1.00113.85           C  
ATOM   1258  O   ASN B 156      35.014  -3.079   9.126  1.00113.85           O  
ATOM   1259  N   PHE B 157      36.789  -4.094   8.173  1.00131.36           N  
ATOM   1260  CA  PHE B 157      36.438  -5.454   8.455  1.00131.36           C  
ATOM   1261  CB  PHE B 157      37.162  -6.451   7.539  1.00131.36           C  
ATOM   1262  CG  PHE B 157      36.416  -6.212   6.272  1.00131.36           C  
ATOM   1263  CD1 PHE B 157      36.714  -5.118   5.493  1.00131.36           C  
ATOM   1264  CD2 PHE B 157      35.394  -7.050   5.889  1.00131.36           C  
ATOM   1265  CE1 PHE B 157      36.017  -4.876   4.333  1.00131.36           C  
ATOM   1266  CE2 PHE B 157      34.695  -6.814   4.730  1.00131.36           C  
ATOM   1267  CZ  PHE B 157      35.008  -5.727   3.951  1.00131.36           C  
ATOM   1268  C   PHE B 157      36.503  -5.836   9.900  1.00131.36           C  
ATOM   1269  O   PHE B 157      35.994  -6.898  10.257  1.00131.36           O  
ATOM   1270  N   ASP B 158      37.257  -5.089  10.730  1.00 78.77           N  
ATOM   1271  CA  ASP B 158      37.305  -5.331  12.149  1.00 78.77           C  
ATOM   1272  CB  ASP B 158      38.377  -4.471  12.847  1.00 78.77           C  
ATOM   1273  CG  ASP B 158      39.753  -4.812  12.293  1.00 78.77           C  
ATOM   1274  OD1 ASP B 158      39.906  -5.920  11.715  1.00 78.77           O  
ATOM   1275  OD2 ASP B 158      40.670  -3.957  12.434  1.00 78.77           O1-
ATOM   1276  C   ASP B 158      36.001  -4.926  12.801  1.00 78.77           C  
ATOM   1277  O   ASP B 158      35.536  -5.568  13.739  1.00 78.77           O  
ATOM   1278  N   ASN B 159      35.408  -3.807  12.334  1.00 94.76           N  
ATOM   1279  CA  ASN B 159      34.259  -3.156  12.929  1.00 94.76           C  
ATOM   1280  CB  ASN B 159      34.076  -1.692  12.498  1.00 94.76           C  
ATOM   1281  CG  ASN B 159      35.081  -0.885  13.304  1.00 94.76           C  
ATOM   1282  OD1 ASN B 159      35.636  -1.377  14.284  1.00 94.76           O  
ATOM   1283  ND2 ASN B 159      35.317   0.387  12.887  1.00 94.76           N  
ATOM   1284  C   ASN B 159      32.934  -3.837  12.764  1.00 94.76           C  
ATOM   1285  O   ASN B 159      32.036  -3.591  13.571  1.00 94.76           O  
ATOM   1286  N   VAL B 160      32.726  -4.618  11.690  1.00 51.73           N  
ATOM   1287  CA  VAL B 160      31.454  -5.266  11.514  1.00 51.73           C  
ATOM   1288  CB  VAL B 160      30.849  -5.037  10.163  1.00 51.73           C  
ATOM   1289  CG1 VAL B 160      29.571  -5.884  10.043  1.00 51.73           C  
ATOM   1290  CG2 VAL B 160      30.611  -3.524   9.999  1.00 51.73           C  
ATOM   1291  C   VAL B 160      31.671  -6.734  11.685  1.00 51.73           C  
ATOM   1292  O   VAL B 160      32.656  -7.283  11.196  1.00 51.73           O  
ATOM   1293  N   ILE B 161      30.749  -7.399  12.409  1.00 95.74           N  
ATOM   1294  CA  ILE B 161      30.893  -8.792  12.695  1.00 95.74           C  
ATOM   1295  CB  ILE B 161      31.179  -8.940  14.157  1.00 95.74           C  
ATOM   1296  CG1 ILE B 161      32.378  -8.039  14.498  1.00 95.74           C  
ATOM   1297  CG2 ILE B 161      31.507 -10.400  14.448  1.00 95.74           C  
ATOM   1298  CD1 ILE B 161      32.508  -7.697  15.977  1.00 95.74           C  
ATOM   1299  C   ILE B 161      29.589  -9.421  12.288  1.00 95.74           C  
ATOM   1300  O   ILE B 161      28.519  -8.932  12.648  1.00 95.74           O  
ATOM   1301  N   LEU B 162      29.644 -10.502  11.477  1.00 66.54           N  
ATOM   1302  CA  LEU B 162      28.452 -11.107  10.942  1.00 66.54           C  
ATOM   1303  CB  LEU B 162      28.668 -11.724   9.548  1.00 66.54           C  
ATOM   1304  CG  LEU B 162      29.214 -10.734   8.500  1.00 66.54           C  
ATOM   1305  CD1 LEU B 162      29.402 -11.418   7.134  1.00 66.54           C  
ATOM   1306  CD2 LEU B 162      28.356  -9.461   8.422  1.00 66.54           C  
ATOM   1307  C   LEU B 162      28.015 -12.230  11.830  1.00 66.54           C  
ATOM   1308  O   LEU B 162      28.832 -12.868  12.489  1.00 66.54           O  
ATOM   1309  N   VAL B 163      26.690 -12.499  11.870  1.00 53.69           N  
ATOM   1310  CA  VAL B 163      26.208 -13.604  12.647  1.00 53.69           C  
ATOM   1311  CB  VAL B 163      25.493 -13.196  13.901  1.00 53.69           C  
ATOM   1312  CG1 VAL B 163      24.958 -14.463  14.589  1.00 53.69           C  
ATOM   1313  CG2 VAL B 163      26.453 -12.365  14.770  1.00 53.69           C  
ATOM   1314  C   VAL B 163      25.225 -14.372  11.814  1.00 53.69           C  
ATOM   1315  O   VAL B 163      24.283 -13.808  11.257  1.00 53.69           O  
ATOM   1316  N   TYR B 164      25.404 -15.707  11.750  1.00 87.63           N  
ATOM   1317  CA  TYR B 164      24.507 -16.523  10.984  1.00 87.63           C  
ATOM   1318  CB  TYR B 164      25.243 -17.583  10.138  1.00 87.63           C  
ATOM   1319  CG  TYR B 164      24.250 -18.531   9.558  1.00 87.63           C  
ATOM   1320  CD1 TYR B 164      23.343 -18.114   8.612  1.00 87.63           C  
ATOM   1321  CD2 TYR B 164      24.257 -19.852   9.944  1.00 87.63           C  
ATOM   1322  CE1 TYR B 164      22.433 -18.997   8.080  1.00 87.63           C  
ATOM   1323  CE2 TYR B 164      23.351 -20.741   9.414  1.00 87.63           C  
ATOM   1324  CZ  TYR B 164      22.436 -20.311   8.483  1.00 87.63           C  
ATOM   1325  OH  TYR B 164      21.506 -21.222   7.940  1.00 87.63           O  
ATOM   1326  C   TYR B 164      23.593 -17.202  11.958  1.00 87.63           C  
ATOM   1327  O   TYR B 164      24.045 -17.908  12.858  1.00 87.63           O  
ATOM   1328  N   GLU B 165      22.267 -16.959  11.818  0.62 80.89           N  
ATOM   1329  CA  GLU B 165      21.288 -17.536  12.699  0.62 80.89           C  
ATOM   1330  CB  GLU B 165      20.356 -16.493  13.332  0.62 80.89           C  
ATOM   1331  CG  GLU B 165      21.092 -15.596  14.327  0.62 80.89           C  
ATOM   1332  CD  GLU B 165      20.104 -14.580  14.875  0.62 80.89           C  
ATOM   1333  OE1 GLU B 165      19.297 -14.048  14.067  0.62 80.89           O  
ATOM   1334  OE2 GLU B 165      20.143 -14.321  16.106  0.62 80.89           O1-
ATOM   1335  C   GLU B 165      20.450 -18.506  11.919  0.62 80.89           C  
ATOM   1336  O   GLU B 165      19.673 -18.119  11.047  0.62 80.89           O  
ATOM   1337  N   PRO B 166      20.609 -19.780  12.183  0.62129.13           N  
ATOM   1338  CA  PRO B 166      19.827 -20.762  11.485  0.62129.13           C  
ATOM   1339  CD  PRO B 166      21.801 -20.336  12.790  0.62129.13           C  
ATOM   1340  CB  PRO B 166      20.568 -22.088  11.656  0.62129.13           C  
ATOM   1341  CG  PRO B 166      21.508 -21.844  12.854  0.62129.13           C  
ATOM   1342  C   PRO B 166      18.432 -20.766  12.021  0.62129.13           C  
ATOM   1343  O   PRO B 166      18.150 -21.518  12.952  0.62129.13           O  
ATOM   1344  N   LEU B 167      17.515 -20.029  11.384  0.62 69.18           N  
ATOM   1345  CA  LEU B 167      16.174 -19.915  11.880  0.62 69.18           C  
ATOM   1346  CB  LEU B 167      15.343 -18.860  11.127  0.62 69.18           C  
ATOM   1347  CG  LEU B 167      15.907 -17.432  11.288  0.62 69.18           C  
ATOM   1348  CD1 LEU B 167      14.961 -16.375  10.698  0.62 69.18           C  
ATOM   1349  CD2 LEU B 167      16.287 -17.139  12.748  0.62 69.18           C  
ATOM   1350  C   LEU B 167      15.494 -21.239  11.765  0.62 69.18           C  
ATOM   1351  O   LEU B 167      14.622 -21.576  12.563  0.62 69.18           O  
ATOM   1352  N   TRP B 168      15.870 -22.025  10.746  0.62 99.38           N  
ATOM   1353  CA  TRP B 168      15.268 -23.305  10.506  0.62 99.38           C  
ATOM   1354  CB  TRP B 168      15.847 -23.970   9.242  0.62 99.38           C  
ATOM   1355  CG  TRP B 168      17.354 -24.065   9.227  0.62 99.38           C  
ATOM   1356  CD2 TRP B 168      18.103 -25.235   9.586  0.62 99.38           C  
ATOM   1357  CD1 TRP B 168      18.271 -23.117   8.868  0.62 99.38           C  
ATOM   1358  NE1 TRP B 168      19.542 -23.617   9.000  0.62 99.38           N  
ATOM   1359  CE2 TRP B 168      19.456 -24.923   9.434  0.62 99.38           C  
ATOM   1360  CE3 TRP B 168      17.698 -26.470  10.003  0.62 99.38           C  
ATOM   1361  CZ2 TRP B 168      20.424 -25.844   9.708  0.62 99.38           C  
ATOM   1362  CZ3 TRP B 168      18.679 -27.398  10.275  0.62 99.38           C  
ATOM   1363  CH2 TRP B 168      20.016 -27.090  10.131  0.62 99.38           C  
ATOM   1364  C   TRP B 168      15.491 -24.185  11.700  0.62 99.38           C  
ATOM   1365  O   TRP B 168      14.672 -25.064  11.968  0.62 99.38           O  
ATOM   1366  N   ALA B 169      16.657 -24.047  12.353  0.62114.70           N  
ATOM   1367  CA  ALA B 169      17.183 -24.669  13.544  0.62114.70           C  
ATOM   1368  CB  ALA B 169      18.708 -24.532  13.657  0.62114.70           C  
ATOM   1369  C   ALA B 169      16.624 -24.165  14.843  0.62114.70           C  
ATOM   1370  O   ALA B 169      16.887 -24.784  15.870  0.62114.70           O  
ATOM   1371  N   ILE B 170      16.027 -22.957  14.900  0.62108.08           N  
ATOM   1372  CA  ILE B 170      15.583 -22.480  16.186  0.62108.08           C  
ATOM   1373  CB  ILE B 170      16.025 -21.078  16.517  0.62108.08           C  
ATOM   1374  CG1 ILE B 170      17.526 -21.052  16.843  0.62108.08           C  
ATOM   1375  CG2 ILE B 170      15.136 -20.541  17.655  0.62108.08           C  
ATOM   1376  CD1 ILE B 170      18.423 -21.436  15.674  0.62108.08           C  
ATOM   1377  C   ILE B 170      14.094 -22.510  16.303  0.62108.08           C  
ATOM   1378  O   ILE B 170      13.373 -21.969  15.465  0.62108.08           O  
ATOM   1379  N   GLY B 171      13.621 -23.196  17.368  0.62 37.77           N  
ATOM   1380  CA  GLY B 171      12.243 -23.264  17.771  0.62 37.77           C  
ATOM   1381  C   GLY B 171      11.530 -24.324  17.000  0.62 37.77           C  
ATOM   1382  O   GLY B 171      10.400 -24.688  17.316  0.62 37.77           O  
ATOM   1383  N   THR B 172      12.169 -24.819  15.936  0.62 67.71           N  
ATOM   1384  CA  THR B 172      11.614 -25.802  15.058  0.62 67.71           C  
ATOM   1385  CB  THR B 172      12.338 -25.850  13.764  0.62 67.71           C  
ATOM   1386  OG1 THR B 172      13.675 -26.271  13.992  0.62 67.71           O  
ATOM   1387  CG2 THR B 172      12.299 -24.434  13.165  0.62 67.71           C  
ATOM   1388  C   THR B 172      11.647 -27.179  15.638  0.62 67.71           C  
ATOM   1389  O   THR B 172      10.804 -28.005  15.299  0.62 67.71           O  
ATOM   1390  N   GLY B 173      12.635 -27.484  16.501  0.62 29.87           N  
ATOM   1391  CA  GLY B 173      12.784 -28.828  16.975  0.62 29.87           C  
ATOM   1392  C   GLY B 173      13.777 -29.482  16.060  0.62 29.87           C  
ATOM   1393  O   GLY B 173      13.993 -30.691  16.116  0.62 29.87           O  
ATOM   1394  N   LYS B 174      14.397 -28.671  15.178  0.62 88.76           N  
ATOM   1395  CA  LYS B 174      15.378 -29.132  14.232  0.62 88.76           C  
ATOM   1396  CB  LYS B 174      15.206 -28.445  12.864  0.62 88.76           C  
ATOM   1397  CG  LYS B 174      15.770 -29.199  11.662  0.62 88.76           C  
ATOM   1398  CD  LYS B 174      15.240 -28.644  10.337  0.62 88.76           C  
ATOM   1399  CE  LYS B 174      15.568 -29.504   9.117  0.62 88.76           C  
ATOM   1400  NZ  LYS B 174      14.881 -28.957   7.926  0.62 88.76           N1+
ATOM   1401  C   LYS B 174      16.709 -28.733  14.797  0.62 88.76           C  
ATOM   1402  O   LYS B 174      16.794 -27.742  15.520  0.62 88.76           O  
ATOM   1403  N   THR B 175      17.785 -29.506  14.524  0.62114.78           N  
ATOM   1404  CA  THR B 175      19.037 -29.107  15.101  0.62114.78           C  
ATOM   1405  CB  THR B 175      19.510 -30.019  16.195  0.62114.78           C  
ATOM   1406  OG1 THR B 175      20.489 -29.361  16.983  0.62114.78           O  
ATOM   1407  CG2 THR B 175      20.109 -31.288  15.573  0.62114.78           C  
ATOM   1408  C   THR B 175      20.098 -29.038  14.039  0.62114.78           C  
ATOM   1409  O   THR B 175      20.222 -29.926  13.196  0.62114.78           O  
ATOM   1410  N   ALA B 176      20.881 -27.938  14.039  0.62 42.53           N  
ATOM   1411  CA  ALA B 176      21.961 -27.783  13.103  0.62 42.53           C  
ATOM   1412  CB  ALA B 176      22.306 -26.315  12.806  0.62 42.53           C  
ATOM   1413  C   ALA B 176      23.193 -28.421  13.673  0.62 42.53           C  
ATOM   1414  O   ALA B 176      23.391 -28.448  14.888  0.62 42.53           O  
ATOM   1415  N   THR B 177      24.062 -28.956  12.789  0.62 53.76           N  
ATOM   1416  CA  THR B 177      25.296 -29.563  13.209  1.00 53.76           C  
ATOM   1417  CB  THR B 177      25.565 -30.883  12.550  1.00 53.76           C  
ATOM   1418  OG1 THR B 177      25.747 -30.702  11.152  1.00 53.76           O  
ATOM   1419  CG2 THR B 177      24.371 -31.816  12.818  1.00 53.76           C  
ATOM   1420  C   THR B 177      26.421 -28.637  12.833  1.00 53.76           C  
ATOM   1421  O   THR B 177      26.238 -27.706  12.049  1.00 53.76           O  
ATOM   1422  N   PRO B 178      27.595 -28.862  13.369  1.00 88.94           N  
ATOM   1423  CA  PRO B 178      28.694 -27.993  13.050  1.00 88.94           C  
ATOM   1424  CD  PRO B 178      27.728 -29.424  14.704  1.00 88.94           C  
ATOM   1425  CB  PRO B 178      29.814 -28.368  14.018  1.00 88.94           C  
ATOM   1426  CG  PRO B 178      29.049 -28.857  15.263  1.00 88.94           C  
ATOM   1427  C   PRO B 178      29.053 -28.048  11.604  1.00 88.94           C  
ATOM   1428  O   PRO B 178      29.493 -27.037  11.055  1.00 88.94           O  
ATOM   1429  N   GLU B 179      28.877 -29.218  10.970  1.00 83.76           N  
ATOM   1430  CA  GLU B 179      29.202 -29.340   9.581  1.00 83.76           C  
ATOM   1431  CB  GLU B 179      29.078 -30.782   9.058  1.00 83.76           C  
ATOM   1432  CG  GLU B 179      30.196 -31.693   9.572  1.00 83.76           C  
ATOM   1433  CD  GLU B 179      29.985 -31.953  11.057  1.00 83.76           C  
ATOM   1434  OE1 GLU B 179      28.832 -31.788  11.538  1.00 83.76           O  
ATOM   1435  OE2 GLU B 179      30.984 -32.324  11.730  1.00 83.76           O1-
ATOM   1436  C   GLU B 179      28.273 -28.468   8.799  1.00 83.76           C  
ATOM   1437  O   GLU B 179      28.694 -27.768   7.881  1.00 83.76           O  
ATOM   1438  N   GLN B 180      26.977 -28.465   9.155  1.00 39.18           N  
ATOM   1439  CA  GLN B 180      26.011 -27.695   8.423  1.00 39.18           C  
ATOM   1440  CB  GLN B 180      24.585 -27.905   8.955  1.00 39.18           C  
ATOM   1441  CG  GLN B 180      24.080 -29.338   8.780  1.00 39.18           C  
ATOM   1442  CD  GLN B 180      22.713 -29.431   9.440  1.00 39.18           C  
ATOM   1443  OE1 GLN B 180      22.567 -29.148  10.628  1.00 39.18           O  
ATOM   1444  NE2 GLN B 180      21.679 -29.833   8.651  1.00 39.18           N  
ATOM   1445  C   GLN B 180      26.340 -26.239   8.568  1.00 39.18           C  
ATOM   1446  O   GLN B 180      26.262 -25.473   7.608  1.00 39.18           O  
ATOM   1447  N   ALA B 181      26.716 -25.819   9.790  1.00 34.43           N  
ATOM   1448  CA  ALA B 181      27.002 -24.438  10.056  1.00 34.43           C  
ATOM   1449  CB  ALA B 181      27.287 -24.175  11.546  1.00 34.43           C  
ATOM   1450  C   ALA B 181      28.202 -24.008   9.272  1.00 34.43           C  
ATOM   1451  O   ALA B 181      28.222 -22.920   8.698  1.00 34.43           O  
ATOM   1452  N   GLN B 182      29.223 -24.881   9.207  1.00 56.95           N  
ATOM   1453  CA  GLN B 182      30.461 -24.591   8.545  1.00 56.95           C  
ATOM   1454  CB  GLN B 182      31.420 -25.793   8.589  1.00 56.95           C  
ATOM   1455  CG  GLN B 182      32.592 -25.708   7.611  1.00 56.95           C  
ATOM   1456  CD  GLN B 182      33.496 -24.547   7.984  1.00 56.95           C  
ATOM   1457  OE1 GLN B 182      33.459 -24.025   9.098  1.00 56.95           O  
ATOM   1458  NE2 GLN B 182      34.340 -24.138   7.001  1.00 56.95           N  
ATOM   1459  C   GLN B 182      30.200 -24.286   7.110  1.00 56.95           C  
ATOM   1460  O   GLN B 182      30.757 -23.335   6.566  1.00 56.95           O  
ATOM   1461  N   LEU B 183      29.332 -25.074   6.454  1.00 85.68           N  
ATOM   1462  CA  LEU B 183      29.098 -24.828   5.061  1.00 85.68           C  
ATOM   1463  CB  LEU B 183      28.191 -25.861   4.376  1.00 85.68           C  
ATOM   1464  CG  LEU B 183      28.916 -27.172   4.011  1.00 85.68           C  
ATOM   1465  CD1 LEU B 183      29.377 -27.957   5.243  1.00 85.68           C  
ATOM   1466  CD2 LEU B 183      28.067 -28.020   3.055  1.00 85.68           C  
ATOM   1467  C   LEU B 183      28.494 -23.478   4.859  1.00 85.68           C  
ATOM   1468  O   LEU B 183      28.867 -22.769   3.926  1.00 85.68           O  
ATOM   1469  N   VAL B 184      27.537 -23.080   5.716  1.00 40.29           N  
ATOM   1470  CA  VAL B 184      26.913 -21.803   5.512  1.00 40.29           C  
ATOM   1471  CB  VAL B 184      25.757 -21.554   6.442  1.00 40.29           C  
ATOM   1472  CG1 VAL B 184      25.203 -20.148   6.156  1.00 40.29           C  
ATOM   1473  CG2 VAL B 184      24.710 -22.666   6.245  1.00 40.29           C  
ATOM   1474  C   VAL B 184      27.930 -20.721   5.720  1.00 40.29           C  
ATOM   1475  O   VAL B 184      27.977 -19.744   4.974  1.00 40.29           O  
ATOM   1476  N   HIS B 185      28.794 -20.866   6.741  1.00 63.31           N  
ATOM   1477  CA  HIS B 185      29.753 -19.838   7.022  1.00 63.31           C  
ATOM   1478  ND1 HIS B 185      28.579 -20.531   9.855  1.00 63.31           N  
ATOM   1479  CG  HIS B 185      29.726 -19.843   9.527  1.00 63.31           C  
ATOM   1480  CB  HIS B 185      30.553 -20.109   8.304  1.00 63.31           C  
ATOM   1481  NE2 HIS B 185      28.877 -18.997  11.437  1.00 63.31           N  
ATOM   1482  CD2 HIS B 185      29.895 -18.912  10.503  1.00 63.31           C  
ATOM   1483  CE1 HIS B 185      28.112 -19.983  11.006  1.00 63.31           C  
ATOM   1484  C   HIS B 185      30.689 -19.670   5.866  1.00 63.31           C  
ATOM   1485  O   HIS B 185      31.059 -18.547   5.527  1.00 63.31           O  
ATOM   1486  N   LYS B 186      31.102 -20.776   5.222  1.00 74.97           N  
ATOM   1487  CA  LYS B 186      32.016 -20.651   4.120  1.00 74.97           C  
ATOM   1488  CB  LYS B 186      32.529 -21.998   3.575  1.00 74.97           C  
ATOM   1489  CG  LYS B 186      31.465 -22.938   3.009  1.00 74.97           C  
ATOM   1490  CD  LYS B 186      32.075 -24.082   2.197  1.00 74.97           C  
ATOM   1491  CE  LYS B 186      31.056 -25.086   1.663  1.00 74.97           C  
ATOM   1492  NZ  LYS B 186      31.755 -26.148   0.907  1.00 74.97           N1+
ATOM   1493  C   LYS B 186      31.364 -19.874   3.010  1.00 74.97           C  
ATOM   1494  O   LYS B 186      32.016 -19.069   2.347  1.00 74.97           O  
ATOM   1495  N   GLU B 187      30.059 -20.099   2.766  1.00 90.74           N  
ATOM   1496  CA  GLU B 187      29.368 -19.389   1.723  1.00 90.74           C  
ATOM   1497  CB  GLU B 187      27.946 -19.913   1.436  1.00 90.74           C  
ATOM   1498  CG  GLU B 187      27.937 -21.185   0.588  1.00 90.74           C  
ATOM   1499  CD  GLU B 187      28.486 -20.810  -0.783  1.00 90.74           C  
ATOM   1500  OE1 GLU B 187      27.922 -19.873  -1.409  1.00 90.74           O  
ATOM   1501  OE2 GLU B 187      29.487 -21.442  -1.214  1.00 90.74           O1-
ATOM   1502  C   GLU B 187      29.256 -17.945   2.089  1.00 90.74           C  
ATOM   1503  O   GLU B 187      29.334 -17.072   1.225  1.00 90.74           O  
ATOM   1504  N   ILE B 188      29.058 -17.650   3.387  1.00 97.35           N  
ATOM   1505  CA  ILE B 188      28.917 -16.283   3.803  1.00 97.35           C  
ATOM   1506  CB  ILE B 188      28.782 -16.143   5.296  1.00 97.35           C  
ATOM   1507  CG1 ILE B 188      27.586 -16.939   5.846  1.00 97.35           C  
ATOM   1508  CG2 ILE B 188      28.712 -14.640   5.618  1.00 97.35           C  
ATOM   1509  CD1 ILE B 188      26.221 -16.441   5.382  1.00 97.35           C  
ATOM   1510  C   ILE B 188      30.198 -15.594   3.456  1.00 97.35           C  
ATOM   1511  O   ILE B 188      30.206 -14.499   2.897  1.00 97.35           O  
ATOM   1512  N   ARG B 189      31.329 -16.253   3.765  1.00107.84           N  
ATOM   1513  CA  ARG B 189      32.624 -15.687   3.535  1.00107.84           C  
ATOM   1514  CB  ARG B 189      33.747 -16.600   4.068  1.00107.84           C  
ATOM   1515  CG  ARG B 189      35.169 -16.070   3.867  1.00107.84           C  
ATOM   1516  CD  ARG B 189      36.129 -16.505   4.981  1.00107.84           C  
ATOM   1517  NE  ARG B 189      35.837 -15.623   6.145  1.00107.84           N  
ATOM   1518  CZ  ARG B 189      35.779 -16.100   7.421  1.00107.84           C  
ATOM   1519  NH1 ARG B 189      35.958 -17.422   7.704  1.00107.84           N1+
ATOM   1520  NH2 ARG B 189      35.525 -15.231   8.438  1.00107.84           N  
ATOM   1521  C   ARG B 189      32.791 -15.469   2.061  1.00107.84           C  
ATOM   1522  O   ARG B 189      33.383 -14.477   1.640  1.00107.84           O  
ATOM   1523  N   LYS B 190      32.264 -16.392   1.233  1.00167.70           N  
ATOM   1524  CA  LYS B 190      32.370 -16.261  -0.195  1.00167.70           C  
ATOM   1525  CB  LYS B 190      31.734 -17.425  -0.974  1.00167.70           C  
ATOM   1526  CG  LYS B 190      32.614 -18.669  -1.042  1.00167.70           C  
ATOM   1527  CD  LYS B 190      33.965 -18.412  -1.714  1.00167.70           C  
ATOM   1528  CE  LYS B 190      33.862 -18.167  -3.221  1.00167.70           C  
ATOM   1529  NZ  LYS B 190      33.476 -16.762  -3.482  1.00167.70           N1+
ATOM   1530  C   LYS B 190      31.659 -15.022  -0.642  1.00167.70           C  
ATOM   1531  O   LYS B 190      32.133 -14.321  -1.533  1.00167.70           O  
ATOM   1532  N   ILE B 191      30.489 -14.718  -0.048  1.00 94.45           N  
ATOM   1533  CA  ILE B 191      29.744 -13.570  -0.487  1.00 94.45           C  
ATOM   1534  CB  ILE B 191      28.469 -13.373   0.286  1.00 94.45           C  
ATOM   1535  CG1 ILE B 191      27.555 -14.607   0.192  1.00 94.45           C  
ATOM   1536  CG2 ILE B 191      27.810 -12.080  -0.225  1.00 94.45           C  
ATOM   1537  CD1 ILE B 191      27.072 -14.929  -1.220  1.00 94.45           C  
ATOM   1538  C   ILE B 191      30.567 -12.349  -0.228  1.00 94.45           C  
ATOM   1539  O   ILE B 191      30.686 -11.466  -1.078  1.00 94.45           O  
ATOM   1540  N   VAL B 192      31.169 -12.280   0.971  1.00 33.97           N  
ATOM   1541  CA  VAL B 192      31.958 -11.147   1.341  1.00 33.97           C  
ATOM   1542  CB  VAL B 192      32.541 -11.258   2.717  1.00 33.97           C  
ATOM   1543  CG1 VAL B 192      33.493 -10.068   2.943  1.00 33.97           C  
ATOM   1544  CG2 VAL B 192      31.387 -11.337   3.731  1.00 33.97           C  
ATOM   1545  C   VAL B 192      33.097 -11.044   0.387  1.00 33.97           C  
ATOM   1546  O   VAL B 192      33.474  -9.953  -0.011  1.00 33.97           O  
ATOM   1547  N   LYS B 193      33.697 -12.182   0.003  1.00104.37           N  
ATOM   1548  CA  LYS B 193      34.819 -12.125  -0.891  1.00104.37           C  
ATOM   1549  CB  LYS B 193      35.437 -13.507  -1.145  1.00104.37           C  
ATOM   1550  CG  LYS B 193      36.652 -13.483  -2.076  1.00104.37           C  
ATOM   1551  CD  LYS B 193      37.459 -14.784  -2.042  1.00104.37           C  
ATOM   1552  CE  LYS B 193      36.612 -16.032  -2.304  1.00104.37           C  
ATOM   1553  NZ  LYS B 193      37.464 -17.241  -2.257  1.00104.37           N1+
ATOM   1554  C   LYS B 193      34.372 -11.566  -2.202  1.00104.37           C  
ATOM   1555  O   LYS B 193      35.012 -10.682  -2.768  1.00104.37           O  
ATOM   1556  N   ASP B 194      33.231 -12.050  -2.713  1.00 54.23           N  
ATOM   1557  CA  ASP B 194      32.791 -11.627  -4.005  1.00 54.23           C  
ATOM   1558  CB  ASP B 194      31.491 -12.339  -4.417  0.67 54.23           C  
ATOM   1559  CG  ASP B 194      31.802 -13.830  -4.506  1.00 54.23           C  
ATOM   1560  OD1 ASP B 194      33.009 -14.184  -4.550  1.00 54.23           O  
ATOM   1561  OD2 ASP B 194      30.833 -14.636  -4.516  1.00 54.23           O1-
ATOM   1562  C   ASP B 194      32.531 -10.151  -3.968  1.00 54.23           C  
ATOM   1563  O   ASP B 194      32.962  -9.410  -4.848  1.00 54.23           O  
ATOM   1564  N   THR B 195      31.785  -9.693  -2.950  1.00137.32           N  
ATOM   1565  CA  THR B 195      31.414  -8.310  -2.877  1.00137.32           C  
ATOM   1566  CB  THR B 195      30.306  -8.125  -1.891  1.00137.32           C  
ATOM   1567  OG1 THR B 195      29.249  -9.026  -2.183  1.00137.32           O  
ATOM   1568  CG2 THR B 195      29.785  -6.688  -2.014  1.00137.32           C  
ATOM   1569  C   THR B 195      32.551  -7.405  -2.456  1.00137.32           C  
ATOM   1570  O   THR B 195      32.820  -6.386  -3.090  1.00137.32           O  
ATOM   1571  N   CYS B 196      33.162  -7.723  -1.299  1.00 92.45           N  
ATOM   1572  CA  CYS B 196      34.205  -7.003  -0.605  1.00 92.45           C  
ATOM   1573  CB  CYS B 196      34.155  -7.245   0.913  1.00 92.45           C  
ATOM   1574  SG  CYS B 196      32.661  -6.538   1.672  1.00 92.45           S  
ATOM   1575  C   CYS B 196      35.628  -7.224  -1.040  1.00 92.45           C  
ATOM   1576  O   CYS B 196      36.427  -6.291  -0.983  1.00 92.45           O  
ATOM   1577  N   GLY B 197      36.006  -8.454  -1.448  1.00 32.31           N  
ATOM   1578  CA  GLY B 197      37.395  -8.714  -1.731  1.00 32.31           C  
ATOM   1579  C   GLY B 197      37.899  -9.732  -0.741  1.00 32.31           C  
ATOM   1580  O   GLY B 197      37.355  -9.892   0.351  1.00 32.31           O  
ATOM   1581  N   GLU B 198      38.977 -10.449  -1.126  1.00 56.23           N  
ATOM   1582  CA  GLU B 198      39.504 -11.571  -0.396  1.00 56.23           C  
ATOM   1583  CB  GLU B 198      40.589 -12.317  -1.187  1.00 56.23           C  
ATOM   1584  CG  GLU B 198      41.061 -13.604  -0.512  1.00 56.23           C  
ATOM   1585  CD  GLU B 198      41.953 -14.325  -1.507  1.00 56.23           C  
ATOM   1586  OE1 GLU B 198      41.772 -14.084  -2.730  1.00 56.23           O  
ATOM   1587  OE2 GLU B 198      42.824 -15.118  -1.064  1.00 56.23           O1-
ATOM   1588  C   GLU B 198      40.079 -11.207   0.942  1.00 56.23           C  
ATOM   1589  O   GLU B 198      39.797 -11.880   1.932  1.00 56.23           O  
ATOM   1590  N   LYS B 199      40.894 -10.139   1.031  1.00148.17           N  
ATOM   1591  CA  LYS B 199      41.515  -9.858   2.295  1.00148.17           C  
ATOM   1592  CB  LYS B 199      42.451  -8.628   2.293  1.00148.17           C  
ATOM   1593  CG  LYS B 199      43.646  -8.706   1.338  1.00148.17           C  
ATOM   1594  CD  LYS B 199      43.295  -8.390  -0.117  1.00148.17           C  
ATOM   1595  CE  LYS B 199      43.367  -6.895  -0.445  1.00148.17           C  
ATOM   1596  NZ  LYS B 199      42.469  -6.128   0.449  1.00148.17           N1+
ATOM   1597  C   LYS B 199      40.436  -9.549   3.276  1.00148.17           C  
ATOM   1598  O   LYS B 199      40.466  -9.990   4.426  1.00148.17           O  
ATOM   1599  N   GLN B 200      39.431  -8.786   2.819  1.00107.59           N  
ATOM   1600  CA  GLN B 200      38.392  -8.323   3.683  1.00107.59           C  
ATOM   1601  CB  GLN B 200      37.355  -7.450   2.953  1.00107.59           C  
ATOM   1602  CG  GLN B 200      37.941  -6.357   2.050  0.67107.59           C  
ATOM   1603  CD  GLN B 200      39.136  -5.703   2.721  0.67107.59           C  
ATOM   1604  OE1 GLN B 200      40.215  -6.290   2.800  0.67107.59           O  
ATOM   1605  NE2 GLN B 200      38.953  -4.442   3.195  0.67107.59           N  
ATOM   1606  C   GLN B 200      37.648  -9.519   4.195  1.00107.59           C  
ATOM   1607  O   GLN B 200      37.303  -9.600   5.373  1.00107.59           O  
ATOM   1608  N   ALA B 201      37.394 -10.489   3.300  1.00 33.78           N  
ATOM   1609  CA  ALA B 201      36.643 -11.663   3.634  1.00 33.78           C  
ATOM   1610  CB  ALA B 201      36.430 -12.584   2.423  1.00 33.78           C  
ATOM   1611  C   ALA B 201      37.377 -12.450   4.670  1.00 33.78           C  
ATOM   1612  O   ALA B 201      36.776 -13.008   5.587  1.00 33.78           O  
ATOM   1613  N   ASN B 202      38.708 -12.533   4.531  1.00 47.93           N  
ATOM   1614  CA  ASN B 202      39.504 -13.298   5.443  1.00 47.93           C  
ATOM   1615  CB  ASN B 202      40.967 -13.412   4.980  1.00 47.93           C  
ATOM   1616  CG  ASN B 202      40.965 -14.258   3.715  1.00 47.93           C  
ATOM   1617  OD1 ASN B 202      40.146 -15.165   3.566  1.00 47.93           O  
ATOM   1618  ND2 ASN B 202      41.901 -13.954   2.776  1.00 47.93           N  
ATOM   1619  C   ASN B 202      39.477 -12.655   6.796  1.00 47.93           C  
ATOM   1620  O   ASN B 202      39.525 -13.339   7.812  1.00 47.93           O  
ATOM   1621  N   GLN B 203      39.456 -11.310   6.837  1.00 78.77           N  
ATOM   1622  CA  GLN B 203      39.507 -10.564   8.064  1.00 78.77           C  
ATOM   1623  CB  GLN B 203      39.881  -9.091   7.802  1.00 78.77           C  
ATOM   1624  CG  GLN B 203      40.263  -8.288   9.049  1.00 78.77           C  
ATOM   1625  CD  GLN B 203      40.926  -7.001   8.571  1.00 78.77           C  
ATOM   1626  OE1 GLN B 203      41.889  -7.034   7.805  1.00 78.77           O  
ATOM   1627  NE2 GLN B 203      40.396  -5.834   9.025  1.00 78.77           N  
ATOM   1628  C   GLN B 203      38.229 -10.617   8.873  1.00 78.77           C  
ATOM   1629  O   GLN B 203      38.280 -10.720  10.097  1.00 78.77           O  
ATOM   1630  N   ILE B 204      37.048 -10.574   8.220  1.00 79.18           N  
ATOM   1631  CA  ILE B 204      35.784 -10.414   8.905  1.00 79.18           C  
ATOM   1632  CB  ILE B 204      34.642 -10.161   7.961  1.00 79.18           C  
ATOM   1633  CG1 ILE B 204      33.413  -9.641   8.725  1.00 79.18           C  
ATOM   1634  CG2 ILE B 204      34.391 -11.449   7.155  1.00 79.18           C  
ATOM   1635  CD1 ILE B 204      32.321  -9.063   7.824  1.00 79.18           C  
ATOM   1636  C   ILE B 204      35.419 -11.601   9.754  1.00 79.18           C  
ATOM   1637  O   ILE B 204      35.631 -12.748   9.367  1.00 79.18           O  
ATOM   1638  N   ARG B 205      34.876 -11.348  10.967  1.00178.79           N  
ATOM   1639  CA  ARG B 205      34.456 -12.414  11.841  1.00178.79           C  
ATOM   1640  CB  ARG B 205      34.462 -12.031  13.330  1.00178.79           C  
ATOM   1641  CG  ARG B 205      35.858 -11.750  13.882  1.00178.79           C  
ATOM   1642  CD  ARG B 205      36.456 -10.425  13.406  1.00178.79           C  
ATOM   1643  NE  ARG B 205      35.854  -9.341  14.230  1.00178.79           N  
ATOM   1644  CZ  ARG B 205      36.423  -9.001  15.425  1.00178.79           C  
ATOM   1645  NH1 ARG B 205      37.558  -9.628  15.841  1.00178.79           N1+
ATOM   1646  NH2 ARG B 205      35.865  -8.031  16.205  1.00178.79           N  
ATOM   1647  C   ARG B 205      33.049 -12.808  11.497  1.00178.79           C  
ATOM   1648  O   ARG B 205      32.194 -11.952  11.267  1.00178.79           O  
ATOM   1649  N   ILE B 206      32.782 -14.132  11.435  1.00 72.08           N  
ATOM   1650  CA  ILE B 206      31.459 -14.628  11.172  1.00 72.08           C  
ATOM   1651  CB  ILE B 206      31.383 -15.449   9.911  1.00 72.08           C  
ATOM   1652  CG1 ILE B 206      31.844 -14.618   8.700  1.00 72.08           C  
ATOM   1653  CG2 ILE B 206      29.948 -15.987   9.768  1.00 72.08           C  
ATOM   1654  CD1 ILE B 206      32.095 -15.449   7.440  1.00 72.08           C  
ATOM   1655  C   ILE B 206      31.130 -15.537  12.319  1.00 72.08           C  
ATOM   1656  O   ILE B 206      31.763 -16.580  12.482  1.00 72.08           O  
ATOM   1657  N   LEU B 207      30.122 -15.181  13.146  1.00134.62           N  
ATOM   1658  CA  LEU B 207      29.858 -16.014  14.288  1.00134.62           C  
ATOM   1659  CB  LEU B 207      29.620 -15.289  15.617  1.00134.62           C  
ATOM   1660  CG  LEU B 207      30.688 -14.232  15.876  1.00134.62           C  
ATOM   1661  CD1 LEU B 207      30.336 -13.002  15.049  1.00134.62           C  
ATOM   1662  CD2 LEU B 207      30.915 -13.938  17.361  1.00134.62           C  
ATOM   1663  C   LEU B 207      28.634 -16.831  14.060  1.00134.62           C  
ATOM   1664  O   LEU B 207      27.822 -16.545  13.180  1.00134.62           O  
ATOM   1665  N   TYR B 208      28.492 -17.894  14.880  1.00 88.67           N  
ATOM   1666  CA  TYR B 208      27.363 -18.772  14.819  1.00 88.67           C  
ATOM   1667  CB  TYR B 208      27.753 -20.236  15.070  1.00 88.67           C  
ATOM   1668  CG  TYR B 208      26.510 -21.051  15.106  1.00 88.67           C  
ATOM   1669  CD1 TYR B 208      25.911 -21.488  13.947  1.00 88.67           C  
ATOM   1670  CD2 TYR B 208      25.949 -21.382  16.316  1.00 88.67           C  
ATOM   1671  CE1 TYR B 208      24.761 -22.239  13.997  1.00 88.67           C  
ATOM   1672  CE2 TYR B 208      24.801 -22.134  16.372  1.00 88.67           C  
ATOM   1673  CZ  TYR B 208      24.208 -22.566  15.211  1.00 88.67           C  
ATOM   1674  OH  TYR B 208      23.028 -23.340  15.262  1.00 88.67           O  
ATOM   1675  C   TYR B 208      26.373 -18.354  15.878  1.00 88.67           C  
ATOM   1676  O   TYR B 208      26.694 -18.273  17.063  1.00 88.67           O  
ATOM   1677  N   GLY B 209      25.168 -17.982  15.402  0.57 96.98           N  
ATOM   1678  CA  GLY B 209      23.959 -17.512  16.038  0.57 96.98           C  
ATOM   1679  C   GLY B 209      23.039 -18.554  16.620  0.57 96.98           C  
ATOM   1680  O   GLY B 209      22.101 -18.203  17.332  0.57 96.98           O  
ATOM   1681  N   GLY B 210      23.140 -19.831  16.213  0.57 53.01           N  
ATOM   1682  CA  GLY B 210      22.172 -20.787  16.683  0.57 53.01           C  
ATOM   1683  C   GLY B 210      22.524 -21.228  18.068  0.57 53.01           C  
ATOM   1684  O   GLY B 210      23.435 -20.700  18.703  0.57 53.01           O  
ATOM   1685  N   SER B 211      21.740 -22.187  18.594  0.57 59.15           N  
ATOM   1686  CA  SER B 211      21.972 -22.749  19.890  0.57 59.15           C  
ATOM   1687  CB  SER B 211      20.755 -23.505  20.449  0.57 59.15           C  
ATOM   1688  OG  SER B 211      19.699 -22.592  20.702  0.57 59.15           O  
ATOM   1689  C   SER B 211      23.090 -23.745  19.802  0.57 59.15           C  
ATOM   1690  O   SER B 211      23.616 -24.179  20.822  0.57 59.15           O  
ATOM   1691  N   VAL B 212      23.520 -24.149  18.594  1.00180.35           N  
ATOM   1692  CA  VAL B 212      24.431 -25.259  18.619  1.00180.35           C  
ATOM   1693  CB  VAL B 212      24.620 -25.942  17.290  0.67180.35           C  
ATOM   1694  CG1 VAL B 212      23.241 -26.393  16.776  1.00180.35           C  
ATOM   1695  CG2 VAL B 212      25.382 -25.025  16.325  1.00180.35           C  
ATOM   1696  C   VAL B 212      25.781 -24.902  19.181  1.00180.35           C  
ATOM   1697  O   VAL B 212      26.574 -24.134  18.626  1.00180.35           O  
ATOM   1698  N   ASN B 213      26.056 -25.520  20.346  1.00225.46           N  
ATOM   1699  CA  ASN B 213      27.301 -25.460  21.048  1.00225.46           C  
ATOM   1700  CB  ASN B 213      27.246 -24.698  22.383  1.00225.46           C  
ATOM   1701  CG  ASN B 213      27.071 -23.208  22.132  1.00225.46           C  
ATOM   1702  OD1 ASN B 213      26.321 -22.792  21.249  1.00225.46           O  
ATOM   1703  ND2 ASN B 213      27.775 -22.376  22.947  1.00225.46           N  
ATOM   1704  C   ASN B 213      27.539 -26.880  21.435  1.00225.46           C  
ATOM   1705  O   ASN B 213      26.583 -27.616  21.670  1.00225.46           O  
ATOM   1706  N   THR B 214      28.806 -27.326  21.501  1.00170.08           N  
ATOM   1707  CA  THR B 214      28.958 -28.687  21.909  1.00170.08           C  
ATOM   1708  CB  THR B 214      29.660 -29.563  20.917  1.00170.08           C  
ATOM   1709  OG1 THR B 214      28.965 -29.565  19.680  1.00170.08           O  
ATOM   1710  CG2 THR B 214      29.709 -30.991  21.486  1.00170.08           C  
ATOM   1711  C   THR B 214      29.744 -28.709  23.176  1.00170.08           C  
ATOM   1712  O   THR B 214      30.795 -28.083  23.297  1.00170.08           O  
ATOM   1713  N   GLU B 215      29.218 -29.444  24.169  1.00119.20           N  
ATOM   1714  CA  GLU B 215      29.848 -29.557  25.446  1.00119.20           C  
ATOM   1715  CB  GLU B 215      28.959 -30.299  26.460  1.00119.20           C  
ATOM   1716  CG  GLU B 215      29.415 -30.134  27.909  1.00119.20           C  
ATOM   1717  CD  GLU B 215      28.266 -30.536  28.825  1.00119.20           C  
ATOM   1718  OE1 GLU B 215      27.244 -31.063  28.311  1.00119.20           O  
ATOM   1719  OE2 GLU B 215      28.396 -30.316  30.058  1.00119.20           O1-
ATOM   1720  C   GLU B 215      31.130 -30.297  25.243  1.00119.20           C  
ATOM   1721  O   GLU B 215      32.140 -30.005  25.882  1.00119.20           O  
ATOM   1722  N   ASN B 216      31.115 -31.277  24.319  1.00136.54           N  
ATOM   1723  CA  ASN B 216      32.288 -32.045  24.037  1.00136.54           C  
ATOM   1724  CB  ASN B 216      32.028 -33.333  23.239  1.00136.54           C  
ATOM   1725  CG  ASN B 216      31.396 -34.344  24.187  1.00136.54           C  
ATOM   1726  OD1 ASN B 216      31.777 -34.440  25.352  1.00136.54           O  
ATOM   1727  ND2 ASN B 216      30.405 -35.124  23.677  1.00136.54           N  
ATOM   1728  C   ASN B 216      33.229 -31.189  23.258  1.00136.54           C  
ATOM   1729  O   ASN B 216      32.901 -30.070  22.864  1.00136.54           O  
ATOM   1730  N   CYS B 217      34.445 -31.712  23.029  1.00 95.21           N  
ATOM   1731  CA  CYS B 217      35.479 -30.961  22.384  1.00 95.21           C  
ATOM   1732  CB  CYS B 217      36.765 -31.777  22.186  1.00 95.21           C  
ATOM   1733  SG  CYS B 217      37.507 -32.320  23.754  1.00 95.21           S  
ATOM   1734  C   CYS B 217      35.019 -30.541  21.029  1.00 95.21           C  
ATOM   1735  O   CYS B 217      35.172 -29.377  20.659  1.00 95.21           O  
ATOM   1736  N   SER B 218      34.431 -31.468  20.249  1.00158.43           N  
ATOM   1737  CA  SER B 218      34.017 -31.089  18.929  1.00158.43           C  
ATOM   1738  CB  SER B 218      33.365 -32.236  18.134  1.00158.43           C  
ATOM   1739  OG  SER B 218      32.975 -31.783  16.846  1.00158.43           O  
ATOM   1740  C   SER B 218      33.011 -30.009  19.099  1.00158.43           C  
ATOM   1741  O   SER B 218      32.190 -30.074  20.010  1.00158.43           O  
ATOM   1742  N   SER B 219      33.071 -28.965  18.251  1.00191.80           N  
ATOM   1743  CA  SER B 219      32.113 -27.918  18.413  1.00191.80           C  
ATOM   1744  CB  SER B 219      32.392 -27.025  19.626  1.00191.80           C  
ATOM   1745  OG  SER B 219      33.583 -26.292  19.396  1.00191.80           O  
ATOM   1746  C   SER B 219      32.153 -27.018  17.226  1.00191.80           C  
ATOM   1747  O   SER B 219      32.753 -27.326  16.191  1.00191.80           O  
ATOM   1748  N   LEU B 220      31.429 -25.894  17.340  1.00135.48           N  
ATOM   1749  CA  LEU B 220      31.372 -24.889  16.320  1.00135.48           C  
ATOM   1750  CB  LEU B 220      30.307 -23.805  16.570  1.00135.48           C  
ATOM   1751  CG  LEU B 220      28.871 -24.222  16.215  1.00135.48           C  
ATOM   1752  CD1 LEU B 220      28.684 -24.294  14.692  1.00135.48           C  
ATOM   1753  CD2 LEU B 220      28.470 -25.526  16.916  1.00135.48           C  
ATOM   1754  C   LEU B 220      32.664 -24.146  16.148  1.00135.48           C  
ATOM   1755  O   LEU B 220      33.112 -23.955  15.019  1.00135.48           O  
ATOM   1756  N   ILE B 221      33.320 -23.729  17.250  1.00120.80           N  
ATOM   1757  CA  ILE B 221      34.470 -22.867  17.118  1.00120.80           C  
ATOM   1758  CB  ILE B 221      35.149 -22.485  18.410  1.00120.80           C  
ATOM   1759  CG1 ILE B 221      34.300 -21.507  19.233  1.00120.80           C  
ATOM   1760  CG2 ILE B 221      36.542 -21.923  18.070  1.00120.80           C  
ATOM   1761  CD1 ILE B 221      34.879 -21.196  20.613  1.00120.80           C  
ATOM   1762  C   ILE B 221      35.511 -23.547  16.305  1.00120.80           C  
ATOM   1763  O   ILE B 221      36.220 -22.907  15.530  1.00120.80           O  
ATOM   1764  N   GLN B 222      35.628 -24.870  16.463  1.00133.49           N  
ATOM   1765  CA  GLN B 222      36.644 -25.614  15.783  1.00133.49           C  
ATOM   1766  CB  GLN B 222      36.550 -27.124  16.057  1.00133.49           C  
ATOM   1767  CG  GLN B 222      37.605 -27.945  15.313  1.00133.49           C  
ATOM   1768  CD  GLN B 222      38.973 -27.594  15.876  1.00133.49           C  
ATOM   1769  OE1 GLN B 222      39.460 -26.475  15.716  1.00133.49           O  
ATOM   1770  NE2 GLN B 222      39.611 -28.575  16.567  1.00133.49           N  
ATOM   1771  C   GLN B 222      36.497 -25.423  14.305  1.00133.49           C  
ATOM   1772  O   GLN B 222      37.489 -25.442  13.579  1.00133.49           O  
ATOM   1773  N   GLN B 223      35.260 -25.248  13.807  1.00 61.45           N  
ATOM   1774  CA  GLN B 223      35.087 -25.115  12.387  1.00 61.45           C  
ATOM   1775  CB  GLN B 223      33.625 -24.887  11.972  1.00 61.45           C  
ATOM   1776  CG  GLN B 223      32.699 -26.041  12.360  1.00 61.45           C  
ATOM   1777  CD  GLN B 223      33.148 -27.287  11.608  1.00 61.45           C  
ATOM   1778  OE1 GLN B 223      33.301 -27.272  10.387  1.00 61.45           O  
ATOM   1779  NE2 GLN B 223      33.368 -28.400  12.358  1.00 61.45           N  
ATOM   1780  C   GLN B 223      35.905 -23.953  11.901  1.00 61.45           C  
ATOM   1781  O   GLN B 223      36.058 -22.945  12.588  1.00 61.45           O  
ATOM   1782  N   GLU B 224      36.451 -24.081  10.675  1.00 67.15           N  
ATOM   1783  CA  GLU B 224      37.370 -23.123  10.118  1.00 67.15           C  
ATOM   1784  CB  GLU B 224      37.848 -23.543   8.721  1.00 67.15           C  
ATOM   1785  CG  GLU B 224      38.616 -24.864   8.701  1.00 67.15           C  
ATOM   1786  CD  GLU B 224      38.828 -25.229   7.242  1.00 67.15           C  
ATOM   1787  OE1 GLU B 224      38.537 -24.364   6.373  1.00 67.15           O  
ATOM   1788  OE2 GLU B 224      39.280 -26.373   6.975  1.00 67.15           O1-
ATOM   1789  C   GLU B 224      36.728 -21.774   9.960  1.00 67.15           C  
ATOM   1790  O   GLU B 224      37.334 -20.754  10.282  1.00 67.15           O  
ATOM   1791  N   ASP B 225      35.504 -21.738   9.409  1.00121.28           N  
ATOM   1792  CA  ASP B 225      34.772 -20.535   9.113  1.00121.28           C  
ATOM   1793  CB  ASP B 225      33.804 -20.703   7.932  1.00121.28           C  
ATOM   1794  CG  ASP B 225      34.661 -20.642   6.672  1.00121.28           C  
ATOM   1795  OD1 ASP B 225      35.087 -19.508   6.314  1.00121.28           O  
ATOM   1796  OD2 ASP B 225      34.922 -21.709   6.065  1.00121.28           O1-
ATOM   1797  C   ASP B 225      34.044 -19.944  10.291  1.00121.28           C  
ATOM   1798  O   ASP B 225      33.485 -18.857  10.155  1.00121.28           O  
ATOM   1799  N   ILE B 226      33.943 -20.664  11.432  1.00142.13           N  
ATOM   1800  CA  ILE B 226      33.197 -20.189  12.576  1.00142.13           C  
ATOM   1801  CB  ILE B 226      32.613 -21.308  13.393  1.00142.13           C  
ATOM   1802  CG1 ILE B 226      31.744 -22.239  12.532  1.00142.13           C  
ATOM   1803  CG2 ILE B 226      31.868 -20.680  14.583  1.00142.13           C  
ATOM   1804  CD1 ILE B 226      30.521 -21.576  11.916  1.00142.13           C  
ATOM   1805  C   ILE B 226      34.143 -19.492  13.514  1.00142.13           C  
ATOM   1806  O   ILE B 226      34.991 -20.118  14.146  1.00142.13           O  
ATOM   1807  N   ASP B 227      34.017 -18.153  13.582  1.00113.59           N  
ATOM   1808  CA  ASP B 227      34.826 -17.234  14.343  1.00113.59           C  
ATOM   1809  CB  ASP B 227      34.874 -15.850  13.681  1.00113.59           C  
ATOM   1810  CG  ASP B 227      35.635 -16.045  12.369  1.00113.59           C  
ATOM   1811  OD1 ASP B 227      36.566 -16.895  12.345  1.00113.59           O  
ATOM   1812  OD2 ASP B 227      35.285 -15.362  11.369  1.00113.59           O1-
ATOM   1813  C   ASP B 227      34.441 -17.082  15.794  1.00113.59           C  
ATOM   1814  O   ASP B 227      35.213 -16.525  16.574  1.00113.59           O  
ATOM   1815  N   GLY B 228      33.216 -17.471  16.197  1.00 47.91           N  
ATOM   1816  CA  GLY B 228      32.828 -17.240  17.561  1.00 47.91           C  
ATOM   1817  C   GLY B 228      31.346 -17.417  17.628  1.00 47.91           C  
ATOM   1818  O   GLY B 228      30.766 -18.102  16.783  1.00 47.91           O  
ATOM   1819  N   PHE B 229      30.684 -16.807  18.636  1.00109.15           N  
ATOM   1820  CA  PHE B 229      29.274 -17.068  18.728  1.00109.15           C  
ATOM   1821  CB  PHE B 229      28.895 -18.124  19.778  1.00109.15           C  
ATOM   1822  CG  PHE B 229      29.761 -19.335  19.707  1.00109.15           C  
ATOM   1823  CD1 PHE B 229      29.552 -20.335  18.783  1.00109.15           C  
ATOM   1824  CD2 PHE B 229      30.789 -19.466  20.615  1.00109.15           C  
ATOM   1825  CE1 PHE B 229      30.368 -21.444  18.765  1.00109.15           C  
ATOM   1826  CE2 PHE B 229      31.605 -20.570  20.600  1.00109.15           C  
ATOM   1827  CZ  PHE B 229      31.391 -21.564  19.673  1.00109.15           C  
ATOM   1828  C   PHE B 229      28.565 -15.878  19.290  1.00109.15           C  
ATOM   1829  O   PHE B 229      29.158 -15.015  19.938  1.00109.15           O  
ATOM   1830  N   LEU B 230      27.245 -15.830  19.028  1.00 75.95           N  
ATOM   1831  CA  LEU B 230      26.358 -14.918  19.689  1.00 75.95           C  
ATOM   1832  CB  LEU B 230      25.423 -14.176  18.718  1.00 75.95           C  
ATOM   1833  CG  LEU B 230      24.469 -13.184  19.404  1.00 75.95           C  
ATOM   1834  CD1 LEU B 230      25.247 -12.051  20.094  1.00 75.95           C  
ATOM   1835  CD2 LEU B 230      23.415 -12.652  18.419  1.00 75.95           C  
ATOM   1836  C   LEU B 230      25.538 -15.872  20.518  1.00 75.95           C  
ATOM   1837  O   LEU B 230      24.773 -16.661  19.962  1.00 75.95           O  
ATOM   1838  N   VAL B 231      25.681 -15.849  21.866  1.00 71.36           N  
ATOM   1839  CA  VAL B 231      25.045 -16.871  22.665  1.00 71.36           C  
ATOM   1840  CB  VAL B 231      26.005 -17.521  23.621  1.00 71.36           C  
ATOM   1841  CG1 VAL B 231      25.241 -18.552  24.463  1.00 71.36           C  
ATOM   1842  CG2 VAL B 231      27.175 -18.114  22.813  1.00 71.36           C  
ATOM   1843  C   VAL B 231      23.907 -16.313  23.476  1.00 71.36           C  
ATOM   1844  O   VAL B 231      24.088 -15.356  24.228  1.00 71.36           O  
ATOM   1845  N   GLY B 232      22.672 -16.835  23.266  1.00 96.37           N  
ATOM   1846  CA  GLY B 232      21.570 -16.339  24.049  1.00 96.37           C  
ATOM   1847  C   GLY B 232      21.440 -16.846  25.471  1.00 96.37           C  
ATOM   1848  O   GLY B 232      21.889 -16.212  26.422  1.00 96.37           O  
ATOM   1849  N   ASN B 233      20.934 -18.089  25.636  1.00 65.21           N  
ATOM   1850  CA  ASN B 233      20.537 -18.585  26.933  1.00 65.21           C  
ATOM   1851  CB  ASN B 233      19.705 -19.876  26.847  1.00 65.21           C  
ATOM   1852  CG  ASN B 233      18.329 -19.509  26.311  1.00 65.21           C  
ATOM   1853  OD1 ASN B 233      17.651 -18.633  26.848  1.00 65.21           O  
ATOM   1854  ND2 ASN B 233      17.903 -20.193  25.215  1.00 65.21           N  
ATOM   1855  C   ASN B 233      21.706 -18.878  27.808  1.00 65.21           C  
ATOM   1856  O   ASN B 233      21.695 -18.599  29.006  1.00 65.21           O  
ATOM   1857  N   ALA B 234      22.756 -19.449  27.208  1.00 53.88           N  
ATOM   1858  CA  ALA B 234      23.925 -19.905  27.897  1.00 53.88           C  
ATOM   1859  CB  ALA B 234      24.946 -20.543  26.942  1.00 53.88           C  
ATOM   1860  C   ALA B 234      24.603 -18.752  28.571  1.00 53.88           C  
ATOM   1861  O   ALA B 234      25.239 -18.922  29.609  1.00 53.88           O  
ATOM   1862  N   SER B 235      24.521 -17.553  27.970  1.00 63.13           N  
ATOM   1863  CA  SER B 235      25.224 -16.399  28.463  1.00 63.13           C  
ATOM   1864  CB  SER B 235      25.214 -15.215  27.480  1.00 63.13           C  
ATOM   1865  OG  SER B 235      23.889 -14.744  27.285  1.00 63.13           O  
ATOM   1866  C   SER B 235      24.662 -15.919  29.770  1.00 63.13           C  
ATOM   1867  O   SER B 235      25.264 -15.069  30.426  1.00 63.13           O  
ATOM   1868  N   LEU B 236      23.464 -16.397  30.148  1.00 83.07           N  
ATOM   1869  CA  LEU B 236      22.815 -16.043  31.379  1.00 83.07           C  
ATOM   1870  CB  LEU B 236      21.326 -16.442  31.390  1.00 83.07           C  
ATOM   1871  CG  LEU B 236      20.503 -15.713  30.303  1.00 83.07           C  
ATOM   1872  CD1 LEU B 236      19.009 -16.070  30.378  1.00 83.07           C  
ATOM   1873  CD2 LEU B 236      20.758 -14.197  30.334  1.00 83.07           C  
ATOM   1874  C   LEU B 236      23.510 -16.689  32.544  1.00 83.07           C  
ATOM   1875  O   LEU B 236      23.423 -16.200  33.668  1.00 83.07           O  
ATOM   1876  N   LYS B 237      24.183 -17.834  32.322  1.00 90.37           N  
ATOM   1877  CA  LYS B 237      24.756 -18.594  33.398  1.00 90.37           C  
ATOM   1878  CB  LYS B 237      24.641 -20.100  33.129  1.00 90.37           C  
ATOM   1879  CG  LYS B 237      24.675 -20.980  34.374  1.00 90.37           C  
ATOM   1880  CD  LYS B 237      24.170 -22.398  34.092  1.00 90.37           C  
ATOM   1881  CE  LYS B 237      24.062 -23.281  35.335  1.00 90.37           C  
ATOM   1882  NZ  LYS B 237      23.401 -24.558  34.987  1.00 90.37           N1+
ATOM   1883  C   LYS B 237      26.211 -18.255  33.591  1.00 90.37           C  
ATOM   1884  O   LYS B 237      26.878 -17.720  32.708  1.00 90.37           O  
ATOM   1885  N   GLU B 238      26.730 -18.569  34.798  1.00 56.26           N  
ATOM   1886  CA  GLU B 238      28.100 -18.329  35.160  1.00 56.26           C  
ATOM   1887  CB  GLU B 238      28.421 -18.644  36.632  1.00 56.26           C  
ATOM   1888  CG  GLU B 238      27.820 -17.652  37.631  1.00 56.26           C  
ATOM   1889  CD  GLU B 238      28.320 -18.026  39.020  1.00 56.26           C  
ATOM   1890  OE1 GLU B 238      29.554 -18.239  39.165  1.00 56.26           O  
ATOM   1891  OE2 GLU B 238      27.477 -18.107  39.953  1.00 56.26           O1-
ATOM   1892  C   GLU B 238      28.983 -19.190  34.308  1.00 56.26           C  
ATOM   1893  O   GLU B 238      30.127 -18.835  34.028  1.00 56.26           O  
ATOM   1894  N   SER B 239      28.463 -20.358  33.882  1.00 48.32           N  
ATOM   1895  CA  SER B 239      29.195 -21.330  33.116  1.00 48.32           C  
ATOM   1896  CB  SER B 239      28.407 -22.629  32.880  1.00 48.32           C  
ATOM   1897  OG  SER B 239      27.294 -22.384  32.028  1.00 48.32           O  
ATOM   1898  C   SER B 239      29.537 -20.767  31.772  1.00 48.32           C  
ATOM   1899  O   SER B 239      30.227 -21.407  30.980  1.00 48.32           O  
ATOM   1900  N   PHE B 240      29.079 -19.537  31.488  1.00 78.00           N  
ATOM   1901  CA  PHE B 240      29.322 -18.901  30.226  1.00 78.00           C  
ATOM   1902  CB  PHE B 240      28.709 -17.491  30.140  1.00 78.00           C  
ATOM   1903  CG  PHE B 240      28.981 -16.974  28.769  1.00 78.00           C  
ATOM   1904  CD1 PHE B 240      28.294 -17.481  27.691  1.00 78.00           C  
ATOM   1905  CD2 PHE B 240      29.901 -15.973  28.564  1.00 78.00           C  
ATOM   1906  CE1 PHE B 240      28.534 -17.012  26.422  1.00 78.00           C  
ATOM   1907  CE2 PHE B 240      30.145 -15.499  27.296  1.00 78.00           C  
ATOM   1908  CZ  PHE B 240      29.464 -16.021  26.224  1.00 78.00           C  
ATOM   1909  C   PHE B 240      30.807 -18.791  30.053  1.00 78.00           C  
ATOM   1910  O   PHE B 240      31.317 -18.818  28.934  1.00 78.00           O  
ATOM   1911  N   VAL B 241      31.549 -18.663  31.167  1.00 56.20           N  
ATOM   1912  CA  VAL B 241      32.975 -18.513  31.099  1.00 56.20           C  
ATOM   1913  CB  VAL B 241      33.634 -18.427  32.447  1.00 56.20           C  
ATOM   1914  CG1 VAL B 241      33.161 -17.135  33.134  1.00 56.20           C  
ATOM   1915  CG2 VAL B 241      33.321 -19.704  33.247  1.00 56.20           C  
ATOM   1916  C   VAL B 241      33.570 -19.673  30.357  1.00 56.20           C  
ATOM   1917  O   VAL B 241      34.568 -19.508  29.657  1.00 56.20           O  
ATOM   1918  N   ASP B 242      32.993 -20.880  30.496  1.00 51.06           N  
ATOM   1919  CA  ASP B 242      33.522 -22.036  29.822  1.00 51.06           C  
ATOM   1920  CB  ASP B 242      32.748 -23.326  30.149  1.00 51.06           C  
ATOM   1921  CG  ASP B 242      32.994 -23.677  31.610  1.00 51.06           C  
ATOM   1922  OD1 ASP B 242      33.533 -22.812  32.349  1.00 51.06           O  
ATOM   1923  OD2 ASP B 242      32.643 -24.821  32.006  1.00 51.06           O1-
ATOM   1924  C   ASP B 242      33.440 -21.824  28.336  1.00 51.06           C  
ATOM   1925  O   ASP B 242      34.325 -22.249  27.594  1.00 51.06           O  
ATOM   1926  N   ILE B 243      32.356 -21.179  27.857  1.00 43.60           N  
ATOM   1927  CA  ILE B 243      32.204 -20.950  26.446  1.00 43.60           C  
ATOM   1928  CB  ILE B 243      30.891 -20.326  26.071  1.00 43.60           C  
ATOM   1929  CG1 ILE B 243      29.737 -21.264  26.464  1.00 43.60           C  
ATOM   1930  CG2 ILE B 243      30.931 -20.008  24.565  1.00 43.60           C  
ATOM   1931  CD1 ILE B 243      28.362 -20.600  26.417  1.00 43.60           C  
ATOM   1932  C   ILE B 243      33.308 -20.046  25.997  1.00 43.60           C  
ATOM   1933  O   ILE B 243      33.881 -20.243  24.925  1.00 43.60           O  
ATOM   1934  N   ILE B 244      33.641 -19.031  26.818  1.00110.64           N  
ATOM   1935  CA  ILE B 244      34.678 -18.100  26.477  1.00110.64           C  
ATOM   1936  CB  ILE B 244      34.943 -17.095  27.562  1.00110.64           C  
ATOM   1937  CG1 ILE B 244      33.674 -16.301  27.908  1.00110.64           C  
ATOM   1938  CG2 ILE B 244      36.115 -16.211  27.100  1.00110.64           C  
ATOM   1939  CD1 ILE B 244      33.119 -15.494  26.741  1.00110.64           C  
ATOM   1940  C   ILE B 244      35.956 -18.873  26.336  1.00110.64           C  
ATOM   1941  O   ILE B 244      36.735 -18.652  25.411  1.00110.64           O  
ATOM   1942  N   LYS B 245      36.183 -19.834  27.248  1.00 75.03           N  
ATOM   1943  CA  LYS B 245      37.411 -20.578  27.285  1.00 75.03           C  
ATOM   1944  CB  LYS B 245      37.446 -21.602  28.435  1.00 75.03           C  
ATOM   1945  CG  LYS B 245      37.523 -20.933  29.811  1.00 75.03           C  
ATOM   1946  CD  LYS B 245      37.233 -21.871  30.984  1.00 75.03           C  
ATOM   1947  CE  LYS B 245      37.303 -21.175  32.344  1.00 75.03           C  
ATOM   1948  NZ  LYS B 245      38.704 -20.807  32.642  1.00 75.03           N1+
ATOM   1949  C   LYS B 245      37.612 -21.288  25.982  1.00 75.03           C  
ATOM   1950  O   LYS B 245      38.744 -21.453  25.529  1.00 75.03           O  
ATOM   1951  N   SER B 246      36.515 -21.728  25.342  1.00 85.08           N  
ATOM   1952  CA  SER B 246      36.615 -22.414  24.085  1.00 85.08           C  
ATOM   1953  CB  SER B 246      35.224 -22.730  23.511  1.00 85.08           C  
ATOM   1954  OG  SER B 246      35.336 -23.403  22.267  1.00 85.08           O  
ATOM   1955  C   SER B 246      37.316 -21.499  23.125  1.00 85.08           C  
ATOM   1956  O   SER B 246      38.120 -21.933  22.303  1.00 85.08           O  
ATOM   1957  N   ALA B 247      37.001 -20.196  23.216  1.00 56.97           N  
ATOM   1958  CA  ALA B 247      37.554 -19.147  22.406  1.00 56.97           C  
ATOM   1959  CB  ALA B 247      36.876 -17.789  22.665  1.00 56.97           C  
ATOM   1960  C   ALA B 247      39.010 -18.964  22.703  1.00 56.97           C  
ATOM   1961  O   ALA B 247      39.784 -18.557  21.838  1.00 56.97           O  
ATOM   1962  N   MET B 248      39.410 -19.185  23.966  1.00 67.10           N  
ATOM   1963  CA  MET B 248      40.778 -18.985  24.333  1.00 67.10           C  
ATOM   1964  CB  MET B 248      40.991 -19.025  25.852  1.00 67.10           C  
ATOM   1965  CG  MET B 248      40.269 -17.875  26.552  1.00 67.10           C  
ATOM   1966  SD  MET B 248      40.395 -17.869  28.362  1.00 67.10           S  
ATOM   1967  CE  MET B 248      39.100 -16.612  28.552  1.00 67.10           C  
ATOM   1968  C   MET B 248      41.605 -20.091  23.698  1.00 67.10           C  
ATOM   1969  O   MET B 248      41.257 -21.285  23.891  1.00 67.10           O  
ATOM   1970  OXT MET B 248      42.604 -19.755  23.010  1.00 67.10           O1-
TER   
