# Supplementary material for: Structural Descriptors for Subunit Interface Regions in Homodimers: Effect of Lipid Membrane and Secondary Structure Type
Source: J Chem Inf Model. 2025 Mar 27;65(7):3117–26. doi: 10.1021/acs.jcim.4c01233 (PMC12004529; doi:10.1021/acs.jcim.4c01233)
Supplement: Supplementary file 3 — ci4c01233_si_003.tar [file ci4c01233_si_003.tar › database/alpha/5mux_cytop.pdb]

ATOM      1  N   MET A   1      57.711  30.346  61.901  1.00 51.77           N  
ATOM      2  CA  MET A   1      56.825  29.416  62.679  1.00 50.38           C  
ATOM      3  C   MET A   1      55.354  29.803  62.637  1.00 54.00           C  
ATOM      4  O   MET A   1      54.500  28.932  62.494  1.00 52.99           O  
ATOM      5  CB  MET A   1      57.277  29.293  64.142  1.00 43.73           C  
ATOM      6  N   PRO A   2      55.036  31.099  62.801  1.00 62.17           N  
ATOM      7  CA  PRO A   2      53.598  31.441  62.889  1.00 59.97           C  
ATOM      8  C   PRO A   2      52.781  31.184  61.624  1.00 49.96           C  
ATOM      9  O   PRO A   2      51.571  30.976  61.724  1.00 45.13           O  
ATOM     10  CB  PRO A   2      53.596  32.935  63.245  1.00 57.75           C  
ATOM     11  CG  PRO A   2      54.981  33.255  63.705  1.00 56.64           C  
ATOM     12  CD  PRO A   2      55.910  32.253  63.082  1.00 60.29           C  
ATOM     13  N   LYS A   3      53.429  31.256  60.460  1.00 36.16           N  
ATOM     14  CA  LYS A   3      52.814  30.848  59.166  1.00 34.41           C  
ATOM     15  C   LYS A   3      51.925  31.935  58.518  1.00 26.43           C  
ATOM     16  O   LYS A   3      50.690  31.896  58.604  1.00 28.67           O  
ATOM     17  CB  LYS A   3      51.995  29.565  59.330  1.00 37.98           C  
ATOM     18  N   THR A   4      52.539  32.805  57.733  1.00 23.92           N  
ATOM     19  CA  THR A   4      51.786  33.928  57.114  1.00 25.19           C  
ATOM     20  C   THR A   4      50.899  33.513  55.933  1.00 23.96           C  
ATOM     21  O   THR A   4      51.286  32.737  55.074  1.00 20.91           O  
ATOM     22  CB  THR A   4      52.717  35.033  56.652  1.00 28.30           C  
ATOM     23  CG2 THR A   4      51.953  36.245  56.195  1.00 27.37           C  
ATOM     24  OG1 THR A   4      53.554  35.389  57.747  1.00 38.79           O  
ATOM     25  N   ASP A   5      49.670  34.008  55.943  1.00 20.61           N  
ATOM     26  CA  ASP A   5      48.703  33.728  54.885  1.00 19.71           C  
ATOM     27  C   ASP A   5      49.311  33.943  53.521  1.00 18.04           C  
ATOM     28  O   ASP A   5      50.018  34.929  53.283  1.00 15.14           O  
ATOM     29  CB  ASP A   5      47.421  34.579  55.036  1.00 18.73           C  
ATOM     30  CG  ASP A   5      46.511  34.075  56.156  1.00 18.97           C  
ATOM     31  OD1 ASP A   5      46.566  32.875  56.506  1.00 20.85           O  
ATOM     32  OD2 ASP A   5      45.735  34.889  56.719  1.00 19.40           O1-
ATOM     33  N   ARG A   6      49.040  33.001  52.625  1.00 14.13           N  
ATOM     34  CA  ARG A   6      49.674  32.958  51.323  1.00 14.71           C  
ATOM     35  C   ARG A   6      49.499  34.209  50.507  1.00 12.92           C  
ATOM     36  O   ARG A   6      50.413  34.624  49.759  1.00 11.06           O  
ATOM     37  CB  ARG A   6      49.082  31.778  50.548  1.00 20.54           C  
ATOM     38  CG  ARG A   6      49.635  31.610  49.164  1.00 26.49           C  
ATOM     39  CD  ARG A   6      49.186  30.238  48.714  1.00 39.36           C  
ATOM     40  NE  ARG A   6      49.179  30.084  47.268  1.00 48.77           N  
ATOM     41  CZ  ARG A   6      49.038  28.910  46.664  1.00 49.33           C  
ATOM     42  NH1 ARG A   6      48.832  27.812  47.382  1.00 40.91           N1+
ATOM     43  NH2 ARG A   6      49.081  28.838  45.343  1.00 53.02           N  
ATOM     44  N   VAL A   7      48.300  34.762  50.505  1.00 11.46           N  
ATOM     45  CA  VAL A   7      48.032  35.966  49.700  1.00 12.00           C  
ATOM     46  C   VAL A   7      48.959  37.136  50.062  1.00 12.17           C  
ATOM     47  O   VAL A   7      49.498  37.828  49.189  1.00 12.17           O  
ATOM     48  CB  VAL A   7      46.579  36.408  49.815  1.00 11.46           C  
ATOM     49  CG1 VAL A   7      46.393  37.806  49.221  1.00 11.80           C  
ATOM     50  CG2 VAL A   7      45.718  35.419  49.058  1.00 13.51           C  
ATOM     51  N   ILE A   8      49.219  37.272  51.347  1.00 15.89           N  
ATOM     52  CA  ILE A   8      50.072  38.329  51.866  1.00 14.34           C  
ATOM     53  C   ILE A   8      51.530  38.057  51.456  1.00 15.74           C  
ATOM     54  O   ILE A   8      52.190  38.949  50.944  1.00 17.20           O  
ATOM     55  CB  ILE A   8      49.955  38.411  53.389  1.00 15.56           C  
ATOM     56  CG1 ILE A   8      48.590  39.013  53.774  1.00 16.83           C  
ATOM     57  CG2 ILE A   8      51.066  39.245  53.983  1.00 16.42           C  
ATOM     58  CD1 ILE A   8      48.227  38.830  55.209  1.00 16.78           C  
ATOM     59  N   GLU A   9      51.999  36.825  51.660  1.00 14.20           N  
ATOM     60  CA  GLU A   9      53.302  36.388  51.090  1.00 17.36           C  
ATOM     61  C   GLU A   9      53.476  36.641  49.609  1.00 15.10           C  
ATOM     62  O   GLU A   9      54.541  37.119  49.159  1.00 13.84           O  
ATOM     63  CB  GLU A   9      53.562  34.896  51.389  1.00 21.12           C  
ATOM     64  CG  GLU A   9      53.577  34.642  52.874  1.00 27.27           C  
ATOM     65  CD  GLU A   9      54.564  33.573  53.298  1.00 45.50           C  
ATOM     66  OE1 GLU A   9      54.369  32.396  52.915  1.00 54.21           O  
ATOM     67  OE2 GLU A   9      55.508  33.913  54.055  1.00 54.79           O1-
ATOM     68  N   GLU A  10      52.445  36.354  48.824  1.00 15.80           N  
ATOM     69  CA  GLU A  10      52.537  36.514  47.352  1.00 15.69           C  
ATOM     70  C   GLU A  10      52.606  37.953  46.926  1.00 15.36           C  
ATOM     71  O   GLU A  10      53.389  38.332  46.064  1.00 14.21           O  
ATOM     72  CB  GLU A  10      51.381  35.806  46.656  1.00 18.93           C  
ATOM     73  CG  GLU A  10      51.552  34.298  46.741  1.00 26.54           C  
ATOM     74  CD  GLU A  10      50.510  33.504  45.948  1.00 34.33           C  
ATOM     75  OE1 GLU A  10      49.653  34.104  45.253  1.00 36.96           O  
ATOM     76  OE2 GLU A  10      50.532  32.261  46.073  1.00 37.83           O1-
ATOM     77  N   ILE A  11      51.821  38.790  47.574  1.00 14.51           N  
ATOM     78  CA  ILE A  11      51.919  40.233  47.335  1.00 13.65           C  
ATOM     79  C   ILE A  11      53.315  40.761  47.698  1.00 14.07           C  
ATOM     80  O   ILE A  11      53.908  41.532  46.963  1.00 16.21           O  
ATOM     81  CB  ILE A  11      50.836  40.995  48.119  1.00 12.01           C  
ATOM     82  CG1 ILE A  11      49.455  40.667  47.522  1.00 12.46           C  
ATOM     83  CG2 ILE A  11      51.087  42.490  48.006  1.00 12.74           C  
ATOM     84  CD1 ILE A  11      48.256  41.059  48.370  1.00 14.76           C  
ATOM     85  N   THR A  12      53.789  40.357  48.865  1.00 15.06           N  
ATOM     86  CA  THR A  12      55.084  40.774  49.360  1.00 17.27           C  
ATOM     87  C   THR A  12      56.180  40.373  48.333  1.00 18.67           C  
ATOM     88  O   THR A  12      57.054  41.175  47.979  1.00 17.03           O  
ATOM     89  CB  THR A  12      55.342  40.166  50.756  1.00 18.56           C  
ATOM     90  CG2 THR A  12      56.714  40.565  51.272  1.00 20.14           C  
ATOM     91  OG1 THR A  12      54.351  40.649  51.699  1.00 16.48           O  
ATOM     92  N   ASP A  13      56.138  39.120  47.884  1.00 19.12           N  
ATOM     93  CA  ASP A  13      57.181  38.602  46.988  1.00 19.35           C  
ATOM     94  C   ASP A  13      57.175  39.400  45.691  1.00 20.53           C  
ATOM     95  O   ASP A  13      58.224  39.707  45.142  1.00 19.48           O  
ATOM     96  CB  ASP A  13      56.947  37.121  46.677  1.00 23.46           C  
ATOM     97  CG  ASP A  13      57.331  36.176  47.840  1.00 25.98           C  
ATOM     98  OD1 ASP A  13      58.056  36.600  48.768  1.00 32.16           O  
ATOM     99  OD2 ASP A  13      56.939  34.982  47.770  1.00 38.72           O1-
ATOM    100  N   TYR A  14      55.989  39.737  45.216  1.00 19.56           N  
ATOM    101  CA  TYR A  14      55.842  40.477  43.961  1.00 22.69           C  
ATOM    102  C   TYR A  14      56.430  41.868  44.074  1.00 21.62           C  
ATOM    103  O   TYR A  14      57.267  42.285  43.264  1.00 21.95           O  
ATOM    104  CB  TYR A  14      54.359  40.538  43.570  1.00 20.39           C  
ATOM    105  CG  TYR A  14      54.024  41.515  42.465  1.00 21.85           C  
ATOM    106  CD1 TYR A  14      54.450  41.296  41.156  1.00 22.16           C  
ATOM    107  CD2 TYR A  14      53.245  42.649  42.722  1.00 23.62           C  
ATOM    108  CE1 TYR A  14      54.121  42.171  40.135  1.00 24.19           C  
ATOM    109  CE2 TYR A  14      52.887  43.523  41.705  1.00 23.26           C  
ATOM    110  CZ  TYR A  14      53.332  43.287  40.408  1.00 26.57           C  
ATOM    111  OH  TYR A  14      52.970  44.144  39.400  1.00 22.07           O  
ATOM    112  N   VAL A  15      56.068  42.551  45.154  1.00 19.69           N  
ATOM    113  CA  VAL A  15      56.553  43.886  45.399  1.00 18.06           C  
ATOM    114  C   VAL A  15      58.067  43.920  45.469  1.00 20.20           C  
ATOM    115  O   VAL A  15      58.688  44.831  44.933  1.00 18.05           O  
ATOM    116  CB  VAL A  15      55.870  44.500  46.670  1.00 20.25           C  
ATOM    117  CG1 VAL A  15      56.597  45.716  47.179  1.00 29.76           C  
ATOM    118  CG2 VAL A  15      54.472  44.898  46.297  1.00 20.16           C  
ATOM    119  N   LEU A  16      58.629  43.014  46.251  1.00 19.90           N  
ATOM    120  CA  LEU A  16      60.072  43.008  46.493  1.00 27.71           C  
ATOM    121  C   LEU A  16      60.895  42.517  45.315  1.00 27.21           C  
ATOM    122  O   LEU A  16      61.972  43.059  45.072  1.00 27.86           O  
ATOM    123  CB  LEU A  16      60.420  42.149  47.711  1.00 26.68           C  
ATOM    124  CG  LEU A  16      60.393  42.860  49.051  1.00 29.16           C  
ATOM    125  CD1 LEU A  16      60.785  41.857  50.113  1.00 29.80           C  
ATOM    126  CD2 LEU A  16      61.313  44.075  49.095  1.00 27.59           C  
ATOM    127  N   GLU A  17      60.461  41.434  44.673  1.00 25.51           N  
ATOM    128  CA  GLU A  17      61.368  40.717  43.743  1.00 27.92           C  
ATOM    129  C   GLU A  17      60.935  40.638  42.281  1.00 26.19           C  
ATOM    130  O   GLU A  17      61.764  40.354  41.434  1.00 21.31           O  
ATOM    131  CB  GLU A  17      61.848  39.327  44.254  1.00 32.30           C  
ATOM    132  CG  GLU A  17      60.780  38.272  44.424  1.00 38.61           C  
ATOM    133  CD  GLU A  17      61.214  36.990  45.121  1.00 34.76           C  
ATOM    134  OE1 GLU A  17      61.868  37.038  46.184  1.00 32.35           O  
ATOM    135  OE2 GLU A  17      60.697  35.935  44.695  1.00 33.49           O1-
ATOM    136  N   LYS A  18      59.667  40.882  41.949  1.00 22.75           N  
ATOM    137  CA  LYS A  18      59.270  40.785  40.549  1.00 23.10           C  
ATOM    138  C   LYS A  18      59.816  41.935  39.709  1.00 21.98           C  
ATOM    139  O   LYS A  18      59.595  43.091  40.033  1.00 20.54           O  
ATOM    140  CB  LYS A  18      57.755  40.734  40.434  1.00 27.36           C  
ATOM    141  CG  LYS A  18      57.248  40.473  39.039  1.00 28.43           C  
ATOM    142  CD  LYS A  18      57.540  39.059  38.559  1.00 33.18           C  
ATOM    143  CE  LYS A  18      56.765  38.805  37.274  1.00 30.89           C  
ATOM    144  NZ  LYS A  18      57.348  37.695  36.482  1.00 33.58           N1+
ATOM    145  N   GLU A  19      60.521  41.614  38.606  1.00 19.09           N  
ATOM    146  CA  GLU A  19      60.995  42.638  37.701  1.00 23.75           C  
ATOM    147  C   GLU A  19      59.925  42.868  36.651  1.00 25.89           C  
ATOM    148  O   GLU A  19      59.458  41.939  36.036  1.00 24.18           O  
ATOM    149  CB  GLU A  19      62.331  42.249  37.035  1.00 28.92           C  
ATOM    150  CG  GLU A  19      62.899  43.373  36.175  1.00 34.90           C  
ATOM    151  CD  GLU A  19      64.091  42.948  35.321  1.00 46.41           C  
ATOM    152  OE1 GLU A  19      64.102  41.805  34.810  1.00 42.38           O  
ATOM    153  OE2 GLU A  19      65.004  43.785  35.127  1.00 56.80           O1-
ATOM    154  N   ILE A  20      59.543  44.113  36.447  1.00 29.80           N  
ATOM    155  CA  ILE A  20      58.556  44.418  35.395  1.00 29.92           C  
ATOM    156  C   ILE A  20      59.297  44.588  34.058  1.00 23.89           C  
ATOM    157  O   ILE A  20      60.177  45.410  33.968  1.00 28.71           O  
ATOM    158  CB  ILE A  20      57.796  45.728  35.697  1.00 29.04           C  
ATOM    159  CG1 ILE A  20      57.004  45.645  37.016  1.00 27.15           C  
ATOM    160  CG2 ILE A  20      56.910  46.102  34.517  1.00 31.33           C  
ATOM    161  CD1 ILE A  20      56.068  44.463  37.136  1.00 29.42           C  
ATOM    162  N   THR A  21      58.883  43.855  33.035  1.00 22.29           N  
ATOM    163  CA  THR A  21      59.591  43.843  31.738  1.00 26.44           C  
ATOM    164  C   THR A  21      58.720  44.327  30.579  1.00 27.41           C  
ATOM    165  O   THR A  21      59.212  44.514  29.473  1.00 26.52           O  
ATOM    166  CB  THR A  21      60.143  42.449  31.399  1.00 30.65           C  
ATOM    167  CG2 THR A  21      61.223  42.041  32.419  1.00 31.28           C  
ATOM    168  OG1 THR A  21      59.071  41.497  31.430  1.00 31.36           O  
ATOM    169  N   SER A  22      57.482  44.695  30.867  1.00 20.96           N  
ATOM    170  CA  SER A  22      56.592  45.120  29.844  1.00 21.15           C  
ATOM    171  C   SER A  22      56.878  46.589  29.483  1.00 26.43           C  
ATOM    172  O   SER A  22      56.532  47.519  30.237  1.00 29.07           O  
ATOM    173  CB  SER A  22      55.143  44.924  30.279  1.00 18.37           C  
ATOM    174  OG  SER A  22      54.244  45.413  29.318  1.00 19.93           O  
ATOM    175  N   ALA A  23      57.353  46.782  28.260  1.00 20.87           N  
ATOM    176  CA  ALA A  23      57.405  48.098  27.629  1.00 20.81           C  
ATOM    177  C   ALA A  23      56.049  48.777  27.610  1.00 21.73           C  
ATOM    178  O   ALA A  23      55.918  49.980  27.848  1.00 21.95           O  
ATOM    179  CB  ALA A  23      57.952  47.951  26.208  1.00 20.62           C  
ATOM    180  N   GLU A  24      55.040  48.011  27.232  1.00 23.90           N  
ATOM    181  CA  GLU A  24      53.707  48.528  27.040  1.00 26.48           C  
ATOM    182  C   GLU A  24      53.113  49.020  28.385  1.00 26.50           C  
ATOM    183  O   GLU A  24      52.444  50.049  28.446  1.00 20.93           O  
ATOM    184  CB  GLU A  24      52.906  47.407  26.412  1.00 29.86           C  
ATOM    185  CG  GLU A  24      51.783  47.842  25.519  1.00 37.41           C  
ATOM    186  CD  GLU A  24      50.595  48.243  26.293  1.00 44.21           C  
ATOM    187  OE1 GLU A  24      50.024  47.346  26.932  1.00 53.61           O  
ATOM    188  OE2 GLU A  24      50.230  49.437  26.227  1.00 54.86           O1-
ATOM    189  N   ALA A  25      53.414  48.294  29.464  1.00 24.19           N  
ATOM    190  CA  ALA A  25      53.022  48.708  30.812  1.00 22.88           C  
ATOM    191  C   ALA A  25      53.620  50.057  31.170  1.00 19.46           C  
ATOM    192  O   ALA A  25      52.974  50.913  31.800  1.00 18.69           O  
ATOM    193  CB  ALA A  25      53.404  47.635  31.841  1.00 22.55           C  
ATOM    194  N   TYR A  26      54.909  50.228  30.867  1.00 19.09           N  
ATOM    195  CA  TYR A  26      55.585  51.459  31.245  1.00 18.59           C  
ATOM    196  C   TYR A  26      55.049  52.627  30.438  1.00 19.52           C  
ATOM    197  O   TYR A  26      54.919  53.754  30.964  1.00 18.23           O  
ATOM    198  CB  TYR A  26      57.110  51.323  31.103  1.00 19.63           C  
ATOM    199  CG  TYR A  26      57.749  50.778  32.359  1.00 18.99           C  
ATOM    200  CD1 TYR A  26      57.976  51.619  33.463  1.00 18.29           C  
ATOM    201  CD2 TYR A  26      58.166  49.471  32.438  1.00 21.20           C  
ATOM    202  CE1 TYR A  26      58.595  51.165  34.592  1.00 17.56           C  
ATOM    203  CE2 TYR A  26      58.769  48.986  33.581  1.00 20.18           C  
ATOM    204  CZ  TYR A  26      59.017  49.857  34.639  1.00 23.02           C  
ATOM    205  OH  TYR A  26      59.609  49.400  35.786  1.00 23.39           O  
ATOM    206  N   THR A  27      54.747  52.366  29.176  1.00 16.99           N  
ATOM    207  CA  THR A  27      54.170  53.378  28.308  1.00 21.74           C  
ATOM    208  C   THR A  27      52.772  53.792  28.772  1.00 21.31           C  
ATOM    209  O   THR A  27      52.484  54.960  28.955  1.00 25.96           O  
ATOM    210  CB  THR A  27      54.084  52.880  26.855  1.00 24.52           C  
ATOM    211  CG2 THR A  27      53.349  53.878  25.964  1.00 25.86           C  
ATOM    212  OG1 THR A  27      55.403  52.741  26.359  1.00 21.93           O  
ATOM    213  N   THR A  28      51.926  52.818  29.009  1.00 21.16           N  
ATOM    214  CA  THR A  28      50.639  53.089  29.610  1.00 21.50           C  
ATOM    215  C   THR A  28      50.690  53.759  31.010  1.00 19.09           C  
ATOM    216  O   THR A  28      49.897  54.637  31.274  1.00 16.50           O  
ATOM    217  CB  THR A  28      49.788  51.818  29.625  1.00 21.94           C  
ATOM    218  CG2 THR A  28      48.409  52.087  30.217  1.00 21.72           C  
ATOM    219  OG1 THR A  28      49.630  51.410  28.265  1.00 24.56           O  
ATOM    220  N   ALA A  29      51.623  53.355  31.858  1.00 18.42           N  
ATOM    221  CA  ALA A  29      51.809  53.975  33.181  1.00 21.11           C  
ATOM    222  C   ALA A  29      52.153  55.456  33.063  1.00 21.16           C  
ATOM    223  O   ALA A  29      51.662  56.293  33.809  1.00 27.19           O  
ATOM    224  CB  ALA A  29      52.890  53.262  33.958  1.00 16.69           C  
ATOM    225  N   GLY A  30      52.990  55.789  32.088  1.00 21.27           N  
ATOM    226  CA  GLY A  30      53.230  57.182  31.735  1.00 21.26           C  
ATOM    227  C   GLY A  30      51.965  57.973  31.382  1.00 21.47           C  
ATOM    228  O   GLY A  30      51.748  59.093  31.877  1.00 18.79           O  
ATOM    229  N   HIS A  31      51.082  57.363  30.595  1.00 20.32           N  
ATOM    230  CA  HIS A  31      49.776  57.983  30.301  1.00 17.63           C  
ATOM    231  C   HIS A  31      48.897  58.130  31.545  1.00 14.78           C  
ATOM    232  O   HIS A  31      48.184  59.105  31.682  1.00 15.27           O  
ATOM    233  CB  HIS A  31      48.990  57.199  29.228  1.00 18.63           C  
ATOM    234  CG  HIS A  31      49.683  57.114  27.917  1.00 21.92           C  
ATOM    235  CD2 HIS A  31      50.562  57.959  27.320  1.00 26.28           C  
ATOM    236  ND1 HIS A  31      49.577  56.021  27.084  1.00 25.54           N  
ATOM    237  CE1 HIS A  31      50.316  56.217  26.003  1.00 25.84           C  
ATOM    238  NE2 HIS A  31      50.934  57.380  26.126  1.00 26.89           N  
ATOM    239  N   VAL A  32      48.889  57.119  32.398  1.00 15.63           N  
ATOM    240  CA  VAL A  32      48.077  57.154  33.611  1.00 15.53           C  
ATOM    241  C   VAL A  32      48.613  58.250  34.553  1.00 15.41           C  
ATOM    242  O   VAL A  32      47.832  58.985  35.172  1.00 17.99           O  
ATOM    243  CB  VAL A  32      48.090  55.818  34.355  1.00 13.80           C  
ATOM    244  CG1 VAL A  32      47.444  55.985  35.726  1.00 13.57           C  
ATOM    245  CG2 VAL A  32      47.365  54.742  33.566  1.00 15.13           C  
ATOM    246  N   LEU A  33      49.938  58.377  34.631  1.00 14.73           N  
ATOM    247  CA  LEU A  33      50.560  59.421  35.457  1.00 14.73           C  
ATOM    248  C   LEU A  33      50.077  60.824  35.082  1.00 18.29           C  
ATOM    249  O   LEU A  33      49.620  61.586  35.958  1.00 15.30           O  
ATOM    250  CB  LEU A  33      52.095  59.334  35.438  1.00 15.51           C  
ATOM    251  CG  LEU A  33      52.859  60.416  36.242  1.00 14.78           C  
ATOM    252  CD1 LEU A  33      52.528  60.329  37.709  1.00 17.17           C  
ATOM    253  CD2 LEU A  33      54.361  60.369  36.031  1.00 14.75           C  
ATOM    254  N   LEU A  34      50.190  61.176  33.804  1.00 15.14           N  
ATOM    255  CA  LEU A  34      49.745  62.488  33.375  1.00 15.93           C  
ATOM    256  C   LEU A  34      48.206  62.641  33.474  1.00 16.51           C  
ATOM    257  O   LEU A  34      47.713  63.658  33.975  1.00 12.49           O  
ATOM    258  CB  LEU A  34      50.260  62.867  31.987  1.00 18.75           C  
ATOM    259  CG  LEU A  34      49.933  62.034  30.746  1.00 18.86           C  
ATOM    260  CD1 LEU A  34      48.612  62.481  30.149  1.00 19.50           C  
ATOM    261  CD2 LEU A  34      51.106  62.161  29.754  1.00 17.09           C  
ATOM    262  N   ASP A  35      47.467  61.640  33.008  1.00 13.83           N  
ATOM    263  CA  ASP A  35      46.004  61.699  33.072  1.00 13.36           C  
ATOM    264  C   ASP A  35      45.531  61.901  34.499  1.00 12.58           C  
ATOM    265  O   ASP A  35      44.700  62.793  34.772  1.00 13.85           O  
ATOM    266  CB  ASP A  35      45.402  60.393  32.522  1.00 17.23           C  
ATOM    267  CG  ASP A  35      43.908  60.372  32.555  1.00 16.91           C  
ATOM    268  OD1 ASP A  35      43.275  61.216  31.852  1.00 21.85           O  
ATOM    269  OD2 ASP A  35      43.347  59.575  33.344  1.00 17.57           O1-
ATOM    270  N   THR A  36      46.146  61.163  35.423  1.00 11.33           N  
ATOM    271  CA  THR A  36      45.732  61.227  36.822  1.00 11.61           C  
ATOM    272  C   THR A  36      46.030  62.596  37.422  1.00 11.57           C  
ATOM    273  O   THR A  36      45.188  63.190  38.111  1.00  9.63           O  
ATOM    274  CB  THR A  36      46.392  60.109  37.657  1.00 11.13           C  
ATOM    275  CG2 THR A  36      45.891  60.108  39.061  1.00  9.74           C  
ATOM    276  OG1 THR A  36      46.089  58.849  37.063  1.00 10.44           O  
ATOM    277  N   LEU A  37      47.246  63.068  37.222  1.00 12.95           N  
ATOM    278  CA  LEU A  37      47.631  64.387  37.776  1.00 16.10           C  
ATOM    279  C   LEU A  37      46.812  65.486  37.196  1.00 14.42           C  
ATOM    280  O   LEU A  37      46.410  66.409  37.931  1.00 14.49           O  
ATOM    281  CB  LEU A  37      49.119  64.686  37.545  1.00 20.60           C  
ATOM    282  CG  LEU A  37      50.063  63.910  38.465  1.00 22.20           C  
ATOM    283  CD1 LEU A  37      51.491  64.062  37.966  1.00 22.99           C  
ATOM    284  CD2 LEU A  37      49.956  64.316  39.930  1.00 24.01           C  
ATOM    285  N   GLY A  38      46.486  65.383  35.911  1.00 13.98           N  
ATOM    286  CA  GLY A  38      45.574  66.326  35.274  1.00 13.98           C  
ATOM    287  C   GLY A  38      44.218  66.370  35.954  1.00 14.90           C  
ATOM    288  O   GLY A  38      43.612  67.446  36.116  1.00  9.77           O  
ATOM    289  N   CYS A  39      43.707  65.190  36.307  1.00 16.60           N  
ATOM    290  CA  CYS A  39      42.412  65.100  36.985  1.00 16.81           C  
ATOM    291  C   CYS A  39      42.489  65.793  38.332  1.00 14.79           C  
ATOM    292  O   CYS A  39      41.545  66.428  38.759  1.00 14.63           O  
ATOM    293  CB  CYS A  39      42.024  63.639  37.213  1.00 19.89           C  
ATOM    294  SG  CYS A  39      41.561  62.762  35.700  1.00 21.11           S  
ATOM    295  N   GLY A  40      43.638  65.610  39.001  1.00 13.89           N  
ATOM    296  CA  GLY A  40      43.867  66.208  40.335  1.00 14.08           C  
ATOM    297  C   GLY A  40      43.949  67.717  40.301  1.00 12.90           C  
ATOM    298  O   GLY A  40      43.332  68.401  41.103  1.00 13.01           O  
ATOM    299  N   ILE A  41      44.572  68.243  39.252  1.00 12.22           N  
ATOM    300  CA  ILE A  41      44.675  69.675  39.074  1.00 12.30           C  
ATOM    301  C   ILE A  41      43.285  70.268  38.816  1.00 12.37           C  
ATOM    302  O   ILE A  41      42.951  71.342  39.344  1.00 13.28           O  
ATOM    303  CB  ILE A  41      45.681  70.016  37.939  1.00 11.99           C  
ATOM    304  CG1 ILE A  41      47.097  69.611  38.352  1.00 11.99           C  
ATOM    305  CG2 ILE A  41      45.633  71.503  37.582  1.00 11.69           C  
ATOM    306  CD1 ILE A  41      47.663  70.244  39.612  1.00 13.52           C  
ATOM    307  N   LEU A  42      42.494  69.582  37.996  1.00 10.46           N  
ATOM    308  CA  LEU A  42      41.167  70.060  37.656  1.00 11.92           C  
ATOM    309  C   LEU A  42      40.284  70.136  38.906  1.00 12.75           C  
ATOM    310  O   LEU A  42      39.515  71.087  39.077  1.00 13.60           O  
ATOM    311  CB  LEU A  42      40.519  69.188  36.595  1.00 10.88           C  
ATOM    312  CG  LEU A  42      39.120  69.653  36.126  1.00  9.42           C  
ATOM    313  CD1 LEU A  42      39.214  70.964  35.337  1.00  9.00           C  
ATOM    314  CD2 LEU A  42      38.478  68.610  35.261  1.00  9.23           C  
ATOM    315  N   ALA A  43      40.461  69.176  39.800  1.00 13.15           N  
ATOM    316  CA  ALA A  43      39.726  69.177  41.051  1.00 12.42           C  
ATOM    317  C   ALA A  43      39.989  70.443  41.929  1.00 13.28           C  
ATOM    318  O   ALA A  43      39.158  70.805  42.778  1.00  9.85           O  
ATOM    319  CB  ALA A  43      40.058  67.915  41.836  1.00 13.10           C  
ATOM    320  N   LEU A  44      41.138  71.095  41.747  1.00 12.09           N  
ATOM    321  CA  LEU A  44      41.411  72.315  42.505  1.00 12.44           C  
ATOM    322  C   LEU A  44      40.511  73.465  42.079  1.00 13.85           C  
ATOM    323  O   LEU A  44      40.404  74.431  42.805  1.00 13.18           O  
ATOM    324  CB  LEU A  44      42.877  72.725  42.366  1.00 15.75           C  
ATOM    325  CG  LEU A  44      43.897  71.698  42.849  1.00 16.79           C  
ATOM    326  CD1 LEU A  44      45.295  72.179  42.517  1.00 16.62           C  
ATOM    327  CD2 LEU A  44      43.747  71.453  44.342  1.00 18.40           C  
ATOM    328  N   ARG A  45      39.717  73.270  41.028  1.00 13.32           N  
ATOM    329  CA  ARG A  45      38.686  74.222  40.657  1.00 15.19           C  
ATOM    330  C   ARG A  45      37.383  74.061  41.408  1.00 14.00           C  
ATOM    331  O   ARG A  45      36.453  74.840  41.193  1.00 12.65           O  
ATOM    332  CB  ARG A  45      38.366  74.107  39.178  1.00 20.01           C  
ATOM    333  CG  ARG A  45      39.586  74.153  38.260  1.00 23.97           C  
ATOM    334  CD  ARG A  45      40.217  75.542  38.262  1.00 28.75           C  
ATOM    335  NE  ARG A  45      39.417  76.478  37.465  1.00 37.69           N  
ATOM    336  CZ  ARG A  45      39.692  77.773  37.346  1.00 36.35           C  
ATOM    337  NH1 ARG A  45      40.676  78.309  38.061  1.00 33.95           N1+
ATOM    338  NH2 ARG A  45      38.911  78.534  36.600  1.00 40.58           N  
ATOM    339  N   TYR A  46      37.326  73.063  42.290  1.00 11.99           N  
ATOM    340  CA  TYR A  46      36.108  72.722  43.021  1.00 13.31           C  
ATOM    341  C   TYR A  46      36.232  72.912  44.519  1.00 10.75           C  
ATOM    342  O   TYR A  46      36.984  72.207  45.169  1.00  9.93           O  
ATOM    343  CB  TYR A  46      35.694  71.270  42.674  1.00 15.25           C  
ATOM    344  CG  TYR A  46      35.205  71.229  41.228  1.00 16.85           C  
ATOM    345  CD1 TYR A  46      36.114  71.200  40.155  1.00 17.40           C  
ATOM    346  CD2 TYR A  46      33.880  71.432  40.937  1.00 17.12           C  
ATOM    347  CE1 TYR A  46      35.659  71.288  38.838  1.00 18.52           C  
ATOM    348  CE2 TYR A  46      33.435  71.536  39.644  1.00 16.83           C  
ATOM    349  CZ  TYR A  46      34.321  71.417  38.588  1.00 22.05           C  
ATOM    350  OH  TYR A  46      33.836  71.544  37.315  1.00 21.74           O  
ATOM    351  N   PRO A  47      35.554  73.944  45.067  1.00 13.25           N  
ATOM    352  CA  PRO A  47      35.732  74.300  46.464  1.00 14.25           C  
ATOM    353  C   PRO A  47      35.353  73.207  47.434  1.00 14.17           C  
ATOM    354  O   PRO A  47      35.945  73.126  48.492  1.00 11.29           O  
ATOM    355  CB  PRO A  47      34.813  75.492  46.640  1.00 12.40           C  
ATOM    356  CG  PRO A  47      34.950  76.181  45.353  1.00 13.57           C  
ATOM    357  CD  PRO A  47      34.880  75.043  44.354  1.00 13.90           C  
ATOM    358  N   GLU A  48      34.481  72.304  47.015  1.00 13.56           N  
ATOM    359  CA  GLU A  48      34.125  71.150  47.858  1.00 15.25           C  
ATOM    360  C   GLU A  48      35.270  70.184  48.039  1.00 13.98           C  
ATOM    361  O   GLU A  48      35.375  69.498  49.044  1.00 12.89           O  
ATOM    362  CB  GLU A  48      32.857  70.430  47.297  1.00 17.44           C  
ATOM    363  CG  GLU A  48      31.590  71.316  47.331  1.00 19.26           C  
ATOM    364  CD  GLU A  48      31.287  71.906  48.717  1.00 23.37           C  
ATOM    365  OE1 GLU A  48      31.573  71.207  49.711  1.00 20.63           O  
ATOM    366  OE2 GLU A  48      30.636  73.013  48.828  1.00 24.45           O1-
ATOM    367  N   CYS A  49      36.156  70.141  47.049  1.00 15.54           N  
ATOM    368  CA  CYS A  49      37.386  69.370  47.164  1.00 16.94           C  
ATOM    369  C   CYS A  49      38.398  70.136  48.016  1.00 14.47           C  
ATOM    370  O   CYS A  49      38.956  69.608  48.979  1.00 14.39           O  
ATOM    371  CB  CYS A  49      37.948  69.091  45.756  1.00 18.69           C  
ATOM    372  SG  CYS A  49      39.495  68.188  45.776  1.00 17.21           S  
ATOM    373  N   THR A  50      38.631  71.386  47.653  1.00 14.07           N  
ATOM    374  CA  THR A  50      39.688  72.194  48.234  1.00 11.72           C  
ATOM    375  C   THR A  50      39.541  72.373  49.713  1.00 12.94           C  
ATOM    376  O   THR A  50      40.541  72.499  50.412  1.00 13.35           O  
ATOM    377  CB  THR A  50      39.897  73.587  47.602  1.00 13.42           C  
ATOM    378  CG2 THR A  50      40.313  73.504  46.176  1.00 12.65           C  
ATOM    379  OG1 THR A  50      38.726  74.375  47.733  1.00 11.65           O  
ATOM    380  N   LYS A  51      38.317  72.315  50.210  1.00 10.99           N  
ATOM    381  CA  LYS A  51      38.050  72.544  51.641  1.00 12.11           C  
ATOM    382  C   LYS A  51      38.641  71.439  52.526  1.00 11.57           C  
ATOM    383  O   LYS A  51      38.857  71.640  53.709  1.00 11.95           O  
ATOM    384  CB  LYS A  51      36.558  72.658  51.901  1.00 11.80           C  
ATOM    385  CG  LYS A  51      35.801  71.331  51.894  1.00 13.83           C  
ATOM    386  CD  LYS A  51      34.318  71.542  52.155  1.00 14.14           C  
ATOM    387  CE  LYS A  51      33.595  70.227  52.416  1.00 15.27           C  
ATOM    388  NZ  LYS A  51      33.440  69.500  51.115  1.00 18.60           N1+
ATOM    389  N   LEU A  52      38.960  70.305  51.922  1.00 10.62           N  
ATOM    390  CA  LEU A  52      39.513  69.165  52.643  1.00 11.73           C  
ATOM    391  C   LEU A  52      41.031  69.073  52.542  1.00 11.95           C  
ATOM    392  O   LEU A  52      41.646  68.189  53.160  1.00 14.47           O  
ATOM    393  CB  LEU A  52      38.947  67.854  52.088  1.00 10.38           C  
ATOM    394  CG  LEU A  52      37.463  67.697  52.174  1.00 11.70           C  
ATOM    395  CD1 LEU A  52      37.013  66.320  51.674  1.00 14.83           C  
ATOM    396  CD2 LEU A  52      36.924  67.949  53.571  1.00 10.50           C  
ATOM    397  N   LEU A  53      41.626  69.970  51.769  1.00 10.67           N  
ATOM    398  CA  LEU A  53      43.073  69.938  51.542  1.00 11.71           C  
ATOM    399  C   LEU A  53      43.861  70.795  52.559  1.00 13.85           C  
ATOM    400  O   LEU A  53      43.293  71.519  53.365  1.00 12.75           O  
ATOM    401  CB  LEU A  53      43.394  70.401  50.128  1.00 10.07           C  
ATOM    402  CG  LEU A  53      42.651  69.669  49.015  1.00 10.57           C  
ATOM    403  CD1 LEU A  53      42.968  70.256  47.628  1.00 11.10           C  
ATOM    404  CD2 LEU A  53      42.838  68.168  49.016  1.00  9.59           C  
ATOM    405  N   GLY A  54      45.194  70.684  52.538  1.00 14.44           N  
ATOM    406  CA  GLY A  54      46.032  71.476  53.418  1.00 11.86           C  
ATOM    407  C   GLY A  54      46.378  70.733  54.704  1.00 14.15           C  
ATOM    408  O   GLY A  54      45.975  69.585  54.915  1.00 12.21           O  
ATOM    409  N   PRO A  55      47.170  71.374  55.564  1.00 14.95           N  
ATOM    410  CA  PRO A  55      47.554  70.780  56.824  1.00 14.71           C  
ATOM    411  C   PRO A  55      46.360  70.708  57.775  1.00 14.55           C  
ATOM    412  O   PRO A  55      45.390  71.432  57.611  1.00 16.03           O  
ATOM    413  CB  PRO A  55      48.618  71.738  57.363  1.00 15.16           C  
ATOM    414  CG  PRO A  55      48.282  73.064  56.714  1.00 15.89           C  
ATOM    415  CD  PRO A  55      47.695  72.751  55.385  1.00 16.07           C  
ATOM    416  N   ILE A  56      46.427  69.823  58.752  1.00 11.93           N  
ATOM    417  CA  ILE A  56      45.444  69.840  59.860  1.00 10.50           C  
ATOM    418  C   ILE A  56      45.459  71.205  60.520  1.00 11.22           C  
ATOM    419  O   ILE A  56      44.423  71.794  60.751  1.00 12.13           O  
ATOM    420  CB  ILE A  56      45.715  68.735  60.892  1.00  9.99           C  
ATOM    421  CG1 ILE A  56      45.689  67.353  60.207  1.00 11.32           C  
ATOM    422  CG2 ILE A  56      44.710  68.790  62.040  1.00 10.39           C  
ATOM    423  CD1 ILE A  56      44.370  67.011  59.531  1.00 11.44           C  
ATOM    424  N   VAL A  57      46.648  71.697  60.893  1.00 10.59           N  
ATOM    425  CA  VAL A  57      46.779  73.015  61.533  1.00 11.40           C  
ATOM    426  C   VAL A  57      47.463  74.000  60.588  1.00 12.54           C  
ATOM    427  O   VAL A  57      48.628  73.768  60.165  1.00 13.53           O  
ATOM    428  CB  VAL A  57      47.578  72.925  62.810  1.00  9.94           C  
ATOM    429  CG1 VAL A  57      47.689  74.294  63.457  1.00 11.77           C  
ATOM    430  CG2 VAL A  57      46.909  71.994  63.770  1.00  9.82           C  
ATOM    431  N   PRO A  58      46.749  75.061  60.191  1.00 12.65           N  
ATOM    432  CA  PRO A  58      47.393  76.024  59.259  1.00 12.86           C  
ATOM    433  C   PRO A  58      48.712  76.526  59.818  1.00 12.23           C  
ATOM    434  O   PRO A  58      48.831  76.794  61.024  1.00 16.27           O  
ATOM    435  CB  PRO A  58      46.357  77.159  59.159  1.00 13.93           C  
ATOM    436  CG  PRO A  58      45.063  76.524  59.484  1.00 13.24           C  
ATOM    437  CD  PRO A  58      45.362  75.423  60.480  1.00 12.94           C  
ATOM    438  N   GLY A  59      49.692  76.736  58.946  1.00 11.76           N  
ATOM    439  CA  GLY A  59      51.023  77.173  59.385  1.00 11.54           C  
ATOM    440  C   GLY A  59      51.918  76.117  60.000  1.00 10.14           C  
ATOM    441  O   GLY A  59      53.014  76.402  60.400  1.00  9.97           O  
ATOM    442  N   THR A  60      51.522  74.857  59.945  1.00 10.25           N  
ATOM    443  CA  THR A  60      52.416  73.784  60.307  1.00 10.75           C  
ATOM    444  C   THR A  60      53.600  73.768  59.366  1.00 11.96           C  
ATOM    445  O   THR A  60      53.445  73.978  58.191  1.00 13.70           O  
ATOM    446  CB  THR A  60      51.728  72.446  60.231  1.00  9.93           C  
ATOM    447  CG2 THR A  60      52.670  71.295  60.512  1.00  9.93           C  
ATOM    448  OG1 THR A  60      50.652  72.430  61.155  1.00  9.38           O  
ATOM    449  N   THR A  61      54.766  73.440  59.897  1.00 11.98           N  
ATOM    450  CA  THR A  61      56.004  73.355  59.112  1.00 13.79           C  
ATOM    451  C   THR A  61      56.578  71.966  59.211  1.00 11.07           C  
ATOM    452  O   THR A  61      56.837  71.502  60.294  1.00  9.71           O  
ATOM    453  CB  THR A  61      57.059  74.342  59.695  1.00 15.46           C  
ATOM    454  CG2 THR A  61      58.432  74.068  59.140  1.00 21.97           C  
ATOM    455  OG1 THR A  61      56.689  75.659  59.320  1.00 19.51           O  
ATOM    456  N   VAL A  62      56.811  71.344  58.073  1.00 10.18           N  
ATOM    457  CA  VAL A  62      57.268  69.983  57.993  1.00 10.12           C  
ATOM    458  C   VAL A  62      58.610  69.912  57.200  1.00 11.55           C  
ATOM    459  O   VAL A  62      58.620  70.105  55.986  1.00 14.89           O  
ATOM    460  CB  VAL A  62      56.271  69.102  57.239  1.00  9.99           C  
ATOM    461  CG1 VAL A  62      56.828  67.667  57.124  1.00  9.90           C  
ATOM    462  CG2 VAL A  62      54.926  69.079  57.980  1.00  9.85           C  
ATOM    463  N   PRO A  63      59.719  69.653  57.889  1.00 13.01           N  
ATOM    464  CA  PRO A  63      60.989  69.396  57.193  1.00 14.52           C  
ATOM    465  C   PRO A  63      60.900  68.345  56.074  1.00 13.24           C  
ATOM    466  O   PRO A  63      60.407  67.221  56.296  1.00 15.93           O  
ATOM    467  CB  PRO A  63      61.939  68.910  58.303  1.00 14.00           C  
ATOM    468  CG  PRO A  63      61.275  69.250  59.589  1.00 13.69           C  
ATOM    469  CD  PRO A  63      59.799  69.352  59.320  1.00 13.21           C  
ATOM    470  N   ASN A  64      61.439  68.680  54.919  1.00 12.35           N  
ATOM    471  CA  ASN A  64      61.475  67.762  53.771  1.00 13.27           C  
ATOM    472  C   ASN A  64      60.098  67.201  53.447  1.00 12.94           C  
ATOM    473  O   ASN A  64      59.964  66.167  52.759  1.00 13.65           O  
ATOM    474  CB  ASN A  64      62.442  66.607  53.990  1.00 12.73           C  
ATOM    475  CG  ASN A  64      63.823  67.072  54.447  1.00 13.69           C  
ATOM    476  ND2 ASN A  64      64.267  66.570  55.571  1.00 12.49           N  
ATOM    477  OD1 ASN A  64      64.412  67.944  53.843  1.00 18.19           O  
ATOM    478  N   GLY A  65      59.090  68.015  53.697  1.00 13.29           N  
ATOM    479  CA  GLY A  65      57.721  67.588  53.506  1.00 13.15           C  
ATOM    480  C   GLY A  65      57.348  67.317  52.049  1.00 12.35           C  
ATOM    481  O   GLY A  65      57.804  68.006  51.132  1.00 13.37           O  
ATOM    482  N   SER A  66      56.375  66.434  51.861  1.00 12.83           N  
ATOM    483  CA  SER A  66      55.828  66.144  50.517  1.00 12.48           C  
ATOM    484  C   SER A  66      55.041  67.319  50.029  1.00 13.33           C  
ATOM    485  O   SER A  66      54.251  67.902  50.786  1.00 14.26           O  
ATOM    486  CB  SER A  66      54.880  64.951  50.575  1.00 13.25           C  
ATOM    487  OG  SER A  66      55.413  63.799  51.173  1.00 15.45           O  
ATOM    488  N   LYS A  67      55.247  67.719  48.774  1.00 13.37           N  
ATOM    489  CA  LYS A  67      54.510  68.827  48.205  1.00 16.77           C  
ATOM    490  C   LYS A  67      53.289  68.324  47.512  1.00 16.98           C  
ATOM    491  O   LYS A  67      53.296  67.242  46.909  1.00 17.62           O  
ATOM    492  CB  LYS A  67      55.359  69.628  47.202  1.00 19.35           C  
ATOM    493  CG  LYS A  67      56.512  70.340  47.855  1.00 20.41           C  
ATOM    494  CD  LYS A  67      57.279  71.206  46.854  1.00 24.38           C  
ATOM    495  CE  LYS A  67      58.417  71.909  47.602  1.00 25.34           C  
ATOM    496  NZ  LYS A  67      59.404  72.474  46.656  1.00 23.23           N1+
ATOM    497  N   VAL A  68      52.225  69.122  47.581  1.00 13.40           N  
ATOM    498  CA  VAL A  68      50.997  68.813  46.877  1.00 12.23           C  
ATOM    499  C   VAL A  68      50.893  69.582  45.553  1.00 11.75           C  
ATOM    500  O   VAL A  68      50.857  70.817  45.564  1.00 11.17           O  
ATOM    501  CB  VAL A  68      49.798  69.139  47.759  1.00 14.20           C  
ATOM    502  CG1 VAL A  68      48.487  68.858  47.011  1.00 14.45           C  
ATOM    503  CG2 VAL A  68      49.897  68.331  49.037  1.00 14.90           C  
ATOM    504  N   PRO A  69      50.931  68.862  44.405  1.00 11.40           N  
ATOM    505  CA  PRO A  69      50.843  69.535  43.121  1.00 11.42           C  
ATOM    506  C   PRO A  69      49.723  70.529  43.063  1.00 10.94           C  
ATOM    507  O   PRO A  69      48.603  70.256  43.486  1.00 12.14           O  
ATOM    508  CB  PRO A  69      50.628  68.399  42.131  1.00 11.56           C  
ATOM    509  CG  PRO A  69      51.375  67.262  42.759  1.00 12.39           C  
ATOM    510  CD  PRO A  69      51.165  67.421  44.242  1.00 11.20           C  
ATOM    511  N   GLY A  70      50.004  71.658  42.448  1.00 11.16           N  
ATOM    512  CA  GLY A  70      49.003  72.689  42.251  1.00 12.37           C  
ATOM    513  C   GLY A  70      48.856  73.636  43.431  1.00 12.14           C  
ATOM    514  O   GLY A  70      48.122  74.633  43.340  1.00 11.33           O  
ATOM    515  N   THR A  71      49.607  73.376  44.496  1.00 11.54           N  
ATOM    516  CA  THR A  71      49.457  74.151  45.727  1.00 13.48           C  
ATOM    517  C   THR A  71      50.793  74.553  46.345  1.00 14.16           C  
ATOM    518  O   THR A  71      51.879  74.070  45.925  1.00 12.53           O  
ATOM    519  CB  THR A  71      48.671  73.326  46.778  1.00 14.46           C  
ATOM    520  CG2 THR A  71      47.474  72.633  46.182  1.00 16.07           C  
ATOM    521  OG1 THR A  71      49.527  72.356  47.377  1.00 15.06           O  
ATOM    522  N   SER A  72      50.701  75.391  47.390  1.00 13.71           N  
ATOM    523  CA  SER A  72      51.833  75.713  48.205  1.00 15.10           C  
ATOM    524  C   SER A  72      51.947  74.838  49.477  1.00 16.08           C  
ATOM    525  O   SER A  72      52.790  75.110  50.335  1.00 16.04           O  
ATOM    526  CB  SER A  72      51.782  77.205  48.566  1.00 15.02           C  
ATOM    527  OG  SER A  72      50.599  77.451  49.302  1.00 17.22           O  
ATOM    528  N   TYR A  73      51.181  73.753  49.558  1.00 11.90           N  
ATOM    529  CA  TYR A  73      51.201  72.924  50.748  1.00 12.18           C  
ATOM    530  C   TYR A  73      52.438  72.030  50.759  1.00 12.29           C  
ATOM    531  O   TYR A  73      52.774  71.393  49.750  1.00 12.65           O  
ATOM    532  CB  TYR A  73      49.948  72.069  50.841  1.00 11.72           C  
ATOM    533  CG  TYR A  73      48.665  72.854  50.908  1.00 13.70           C  
ATOM    534  CD1 TYR A  73      48.519  73.954  51.773  1.00 13.55           C  
ATOM    535  CD2 TYR A  73      47.611  72.531  50.081  1.00 13.60           C  
ATOM    536  CE1 TYR A  73      47.309  74.616  51.855  1.00 15.18           C  
ATOM    537  CE2 TYR A  73      46.383  73.160  50.189  1.00 16.17           C  
ATOM    538  CZ  TYR A  73      46.238  74.201  51.059  1.00 17.02           C  
ATOM    539  OH  TYR A  73      45.006  74.827  51.097  1.00 21.45           O  
ATOM    540  N   VAL A  74      53.051  71.972  51.926  1.00 13.29           N  
ATOM    541  CA  VAL A  74      54.201  71.105  52.221  1.00 12.21           C  
ATOM    542  C   VAL A  74      53.848  70.332  53.483  1.00 12.67           C  
ATOM    543  O   VAL A  74      53.784  70.919  54.563  1.00 13.23           O  
ATOM    544  CB  VAL A  74      55.465  71.960  52.399  1.00 14.02           C  
ATOM    545  CG1 VAL A  74      56.691  71.111  52.753  1.00 14.55           C  
ATOM    546  CG2 VAL A  74      55.708  72.817  51.173  1.00 15.68           C  
ATOM    547  N   LEU A  75      53.624  69.011  53.340  1.00 10.07           N  
ATOM    548  CA  LEU A  75      52.910  68.210  54.347  1.00 11.39           C  
ATOM    549  C   LEU A  75      53.650  66.961  54.726  1.00 10.15           C  
ATOM    550  O   LEU A  75      54.578  66.536  54.024  1.00 11.63           O  
ATOM    551  CB  LEU A  75      51.506  67.822  53.857  1.00 12.94           C  
ATOM    552  CG  LEU A  75      50.640  68.943  53.312  1.00 14.41           C  
ATOM    553  CD1 LEU A  75      49.364  68.432  52.706  1.00 14.42           C  
ATOM    554  CD2 LEU A  75      50.323  69.971  54.398  1.00 15.91           C  
ATOM    555  N   ASP A  76      53.285  66.354  55.845  1.00  9.45           N  
ATOM    556  CA  ASP A  76      53.835  65.020  56.138  1.00  9.44           C  
ATOM    557  C   ASP A  76      53.344  64.088  55.052  1.00 10.50           C  
ATOM    558  O   ASP A  76      52.328  64.391  54.399  1.00 11.21           O  
ATOM    559  CB  ASP A  76      53.471  64.553  57.547  1.00 10.01           C  
ATOM    560  CG  ASP A  76      51.977  64.294  57.738  1.00 11.96           C  
ATOM    561  OD1 ASP A  76      51.493  63.190  57.350  1.00 11.98           O  
ATOM    562  OD2 ASP A  76      51.319  65.136  58.384  1.00 12.94           O1-
ATOM    563  N   PRO A  77      54.004  62.950  54.837  1.00 12.38           N  
ATOM    564  CA  PRO A  77      53.590  62.129  53.666  1.00 11.75           C  
ATOM    565  C   PRO A  77      52.220  61.486  53.757  1.00 11.21           C  
ATOM    566  O   PRO A  77      51.571  61.257  52.734  1.00 12.03           O  
ATOM    567  CB  PRO A  77      54.707  61.055  53.580  1.00 11.37           C  
ATOM    568  CG  PRO A  77      55.440  61.153  54.873  1.00 10.92           C  
ATOM    569  CD  PRO A  77      55.347  62.556  55.306  1.00 12.10           C  
ATOM    570  N   VAL A  78      51.766  61.208  54.974  1.00 11.94           N  
ATOM    571  CA  VAL A  78      50.407  60.676  55.180  1.00 11.81           C  
ATOM    572  C   VAL A  78      49.349  61.674  54.744  1.00  9.51           C  
ATOM    573  O   VAL A  78      48.447  61.364  53.963  1.00  7.98           O  
ATOM    574  CB  VAL A  78      50.225  60.240  56.646  1.00 12.45           C  
ATOM    575  CG1 VAL A  78      48.798  59.749  56.911  1.00 11.28           C  
ATOM    576  CG2 VAL A  78      51.217  59.116  56.977  1.00 13.78           C  
ATOM    577  N   ARG A  79      49.481  62.904  55.232  1.00  9.67           N  
ATOM    578  CA  ARG A  79      48.540  63.982  54.900  1.00 10.55           C  
ATOM    579  C   ARG A  79      48.613  64.292  53.378  1.00  9.98           C  
ATOM    580  O   ARG A  79      47.606  64.576  52.745  1.00  9.13           O  
ATOM    581  CB  ARG A  79      48.871  65.329  55.591  1.00 13.06           C  
ATOM    582  CG  ARG A  79      47.958  65.845  56.711  1.00 18.26           C  
ATOM    583  CD  ARG A  79      46.458  65.720  56.461  1.00 17.26           C  
ATOM    584  NE  ARG A  79      45.715  66.855  55.908  1.00 22.72           N  
ATOM    585  CZ  ARG A  79      44.392  66.805  55.658  1.00 26.44           C  
ATOM    586  NH1 ARG A  79      43.707  65.679  55.893  1.00 20.92           N1+
ATOM    587  NH2 ARG A  79      43.748  67.865  55.116  1.00 24.77           N  
ATOM    588  N   ALA A  80      49.842  64.417  52.841  1.00  9.87           N  
ATOM    589  CA  ALA A  80      49.996  64.660  51.414  1.00  9.69           C  
ATOM    590  C   ALA A  80      49.360  63.564  50.545  1.00  8.82           C  
ATOM    591  O   ALA A  80      48.749  63.860  49.516  1.00 11.67           O  
ATOM    592  CB  ALA A  80      51.448  64.789  51.055  1.00  9.27           C  
ATOM    593  N   ALA A  81      49.419  62.327  51.022  1.00  8.36           N  
ATOM    594  CA  ALA A  81      48.835  61.184  50.321  1.00  7.93           C  
ATOM    595  C   ALA A  81      47.316  61.347  50.288  1.00  8.74           C  
ATOM    596  O   ALA A  81      46.686  61.145  49.243  1.00  7.29           O  
ATOM    597  CB  ALA A  81      49.217  59.890  51.015  1.00  7.47           C  
ATOM    598  N   PHE A  82      46.742  61.843  51.406  1.00  9.53           N  
ATOM    599  CA  PHE A  82      45.325  62.139  51.408  1.00 10.07           C  
ATOM    600  C   PHE A  82      44.983  63.262  50.387  1.00  9.75           C  
ATOM    601  O   PHE A  82      44.060  63.133  49.609  1.00 10.82           O  
ATOM    602  CB  PHE A  82      44.769  62.525  52.790  1.00 11.33           C  
ATOM    603  CG  PHE A  82      43.335  63.000  52.729  1.00 13.47           C  
ATOM    604  CD1 PHE A  82      42.306  62.086  52.591  1.00 16.12           C  
ATOM    605  CD2 PHE A  82      43.032  64.346  52.567  1.00 15.88           C  
ATOM    606  CE1 PHE A  82      41.004  62.513  52.380  1.00 15.54           C  
ATOM    607  CE2 PHE A  82      41.734  64.776  52.275  1.00 14.76           C  
ATOM    608  CZ  PHE A  82      40.727  63.863  52.246  1.00 16.07           C  
ATOM    609  N   ASN A  83      45.697  64.366  50.464  1.00  9.43           N  
ATOM    610  CA  ASN A  83      45.489  65.514  49.563  1.00 10.76           C  
ATOM    611  C   ASN A  83      45.510  65.110  48.098  1.00 10.54           C  
ATOM    612  O   ASN A  83      44.555  65.345  47.354  1.00 10.17           O  
ATOM    613  CB  ASN A  83      46.527  66.601  49.782  1.00 10.87           C  
ATOM    614  CG  ASN A  83      46.193  67.531  50.950  1.00  9.63           C  
ATOM    615  ND2 ASN A  83      46.005  66.987  52.121  1.00  9.24           N  
ATOM    616  OD1 ASN A  83      46.232  68.730  50.798  1.00 10.91           O  
ATOM    617  N   ILE A  84      46.600  64.491  47.691  1.00  9.65           N  
ATOM    618  CA  ILE A  84      46.732  64.036  46.315  1.00 11.38           C  
ATOM    619  C   ILE A  84      45.644  63.025  45.884  1.00  9.97           C  
ATOM    620  O   ILE A  84      45.056  63.171  44.853  1.00  8.47           O  
ATOM    621  CB  ILE A  84      48.137  63.448  46.054  1.00 12.46           C  
ATOM    622  CG1 ILE A  84      49.189  64.558  46.233  1.00 14.18           C  
ATOM    623  CG2 ILE A  84      48.227  62.857  44.661  1.00 11.59           C  
ATOM    624  CD1 ILE A  84      50.618  64.026  46.335  1.00 15.98           C  
ATOM    625  N   GLY A  85      45.362  62.056  46.743  1.00  9.93           N  
ATOM    626  CA  GLY A  85      44.383  61.003  46.425  1.00 11.81           C  
ATOM    627  C   GLY A  85      42.973  61.528  46.387  1.00 11.26           C  
ATOM    628  O   GLY A  85      42.172  61.144  45.549  1.00 13.48           O  
ATOM    629  N   CYS A  86      42.693  62.501  47.261  1.00 11.12           N  
ATOM    630  CA  CYS A  86      41.441  63.258  47.218  1.00 12.89           C  
ATOM    631  C   CYS A  86      41.235  64.058  45.910  1.00 12.16           C  
ATOM    632  O   CYS A  86      40.230  63.892  45.176  1.00 15.19           O  
ATOM    633  CB  CYS A  86      41.441  64.213  48.406  1.00 16.07           C  
ATOM    634  SG  CYS A  86      39.927  65.165  48.587  1.00 19.65           S  
ATOM    635  N   MET A  87      42.287  64.745  45.490  1.00 11.56           N  
ATOM    636  CA  MET A  87      42.243  65.528  44.251  1.00 10.15           C  
ATOM    637  C   MET A  87      41.994  64.597  43.051  1.00  9.46           C  
ATOM    638  O   MET A  87      41.222  64.923  42.158  1.00 10.68           O  
ATOM    639  CB  MET A  87      43.545  66.330  44.045  1.00  9.23           C  
ATOM    640  CG  MET A  87      43.718  67.516  44.973  1.00  9.82           C  
ATOM    641  SD  MET A  87      45.469  68.005  45.169  1.00 11.47           S  
ATOM    642  CE  MET A  87      45.904  68.364  43.484  1.00 11.49           C  
ATOM    643  N   ILE A  88      42.803  63.569  42.901  1.00 10.69           N  
ATOM    644  CA  ILE A  88      42.868  62.813  41.630  1.00  9.82           C  
ATOM    645  C   ILE A  88      41.601  62.029  41.356  1.00 10.41           C  
ATOM    646  O   ILE A  88      41.312  61.667  40.219  1.00  9.70           O  
ATOM    647  CB  ILE A  88      44.115  61.904  41.510  1.00 10.13           C  
ATOM    648  CG1 ILE A  88      44.119  60.848  42.608  1.00 11.50           C  
ATOM    649  CG2 ILE A  88      45.367  62.746  41.526  1.00 10.65           C  
ATOM    650  CD1 ILE A  88      45.401  60.043  42.730  1.00 13.52           C  
ATOM    651  N   ARG A  89      40.834  61.794  42.403  1.00 11.15           N  
ATOM    652  CA  ARG A  89      39.653  60.944  42.338  1.00 13.29           C  
ATOM    653  C   ARG A  89      38.390  61.788  42.299  1.00 13.08           C  
ATOM    654  O   ARG A  89      37.333  61.318  41.883  1.00 12.70           O  
ATOM    655  CB  ARG A  89      39.620  60.001  43.525  1.00 13.85           C  
ATOM    656  CG  ARG A  89      38.357  59.145  43.678  1.00 14.89           C  
ATOM    657  CD  ARG A  89      38.154  58.181  42.497  1.00 15.53           C  
ATOM    658  NE  ARG A  89      36.881  57.440  42.569  1.00 14.84           N  
ATOM    659  CZ  ARG A  89      35.702  57.929  42.241  1.00 15.19           C  
ATOM    660  NH1 ARG A  89      35.605  59.149  41.738  1.00 17.83           N1+
ATOM    661  NH2 ARG A  89      34.610  57.193  42.380  1.00 17.46           N  
ATOM    662  N   TRP A  90      38.507  63.045  42.739  1.00 13.45           N  
ATOM    663  CA  TRP A  90      37.368  63.856  43.123  1.00 11.66           C  
ATOM    664  C   TRP A  90      36.267  63.888  42.055  1.00 12.25           C  
ATOM    665  O   TRP A  90      35.076  63.689  42.375  1.00  8.65           O  
ATOM    666  CB  TRP A  90      37.742  65.317  43.449  1.00 12.20           C  
ATOM    667  CG  TRP A  90      36.642  66.037  44.114  1.00 12.14           C  
ATOM    668  CD1 TRP A  90      35.630  66.771  43.498  1.00 13.45           C  
ATOM    669  CD2 TRP A  90      36.238  65.896  45.481  1.00 11.38           C  
ATOM    670  CE2 TRP A  90      35.067  66.671  45.658  1.00 11.55           C  
ATOM    671  CE3 TRP A  90      36.821  65.302  46.596  1.00 10.26           C  
ATOM    672  NE1 TRP A  90      34.660  67.089  44.425  1.00 12.98           N  
ATOM    673  CZ2 TRP A  90      34.473  66.834  46.885  1.00 10.97           C  
ATOM    674  CZ3 TRP A  90      36.261  65.546  47.830  1.00 11.10           C  
ATOM    675  CH2 TRP A  90      35.068  66.217  47.952  1.00 10.31           C  
ATOM    676  N   LEU A  91      36.645  64.153  40.803  1.00 10.86           N  
ATOM    677  CA  LEU A  91      35.645  64.431  39.747  1.00 11.49           C  
ATOM    678  C   LEU A  91      35.166  63.203  38.927  1.00 14.10           C  
ATOM    679  O   LEU A  91      34.405  63.347  37.954  1.00 15.76           O  
ATOM    680  CB  LEU A  91      36.198  65.490  38.783  1.00 13.34           C  
ATOM    681  CG  LEU A  91      36.450  66.853  39.414  1.00 11.56           C  
ATOM    682  CD1 LEU A  91      37.223  67.740  38.478  1.00 12.21           C  
ATOM    683  CD2 LEU A  91      35.108  67.512  39.750  1.00 13.37           C  
ATOM    684  N   ASP A  92      35.592  62.012  39.321  1.00 14.12           N  
ATOM    685  CA  ASP A  92      35.193  60.788  38.602  1.00 17.25           C  
ATOM    686  C   ASP A  92      35.673  60.870  37.150  1.00 17.69           C  
ATOM    687  O   ASP A  92      34.955  60.519  36.209  1.00 13.00           O  
ATOM    688  CB  ASP A  92      33.688  60.555  38.679  1.00 19.66           C  
ATOM    689  CG  ASP A  92      33.341  59.282  39.431  1.00 24.91           C  
ATOM    690  OD1 ASP A  92      33.185  59.286  40.688  1.00 20.12           O  
ATOM    691  OD2 ASP A  92      33.194  58.244  38.760  1.00 31.43           O1-
ATOM    692  N   TYR A  93      36.903  61.349  37.005  1.00 14.47           N  
ATOM    693  CA  TYR A  93      37.503  61.542  35.726  1.00 17.06           C  
ATOM    694  C   TYR A  93      38.762  60.631  35.523  1.00 15.14           C  
ATOM    695  O   TYR A  93      39.321  60.601  34.436  1.00 14.90           O  
ATOM    696  CB  TYR A  93      37.916  63.013  35.600  1.00 14.91           C  
ATOM    697  CG  TYR A  93      37.842  63.643  34.235  1.00 15.66           C  
ATOM    698  CD1 TYR A  93      38.075  64.994  34.064  1.00 19.02           C  
ATOM    699  CD2 TYR A  93      37.443  62.910  33.128  1.00 16.26           C  
ATOM    700  CE1 TYR A  93      38.001  65.579  32.802  1.00 17.76           C  
ATOM    701  CE2 TYR A  93      37.368  63.467  31.876  1.00 15.29           C  
ATOM    702  CZ  TYR A  93      37.608  64.800  31.720  1.00 17.65           C  
ATOM    703  OH  TYR A  93      37.472  65.340  30.476  1.00 18.57           O  
ATOM    704  N   ASN A  94      39.205  59.926  36.579  1.00 17.14           N  
ATOM    705  CA  ASN A  94      40.455  59.165  36.537  1.00 15.79           C  
ATOM    706  C   ASN A  94      40.263  57.714  36.051  1.00 20.39           C  
ATOM    707  O   ASN A  94      39.139  57.298  35.722  1.00 17.02           O  
ATOM    708  CB  ASN A  94      41.227  59.236  37.855  1.00 18.95           C  
ATOM    709  CG  ASN A  94      40.479  58.663  39.024  1.00 18.22           C  
ATOM    710  ND2 ASN A  94      41.214  58.003  39.951  1.00 22.68           N  
ATOM    711  OD1 ASN A  94      39.307  58.936  39.194  1.00 13.94           O  
ATOM    712  N   ASP A  95      41.354  56.945  35.986  1.00 17.96           N  
ATOM    713  CA  ASP A  95      41.309  55.626  35.337  1.00 19.61           C  
ATOM    714  C   ASP A  95      40.552  54.599  36.174  1.00 19.53           C  
ATOM    715  O   ASP A  95      40.206  54.853  37.322  1.00 23.03           O  
ATOM    716  CB  ASP A  95      42.730  55.114  35.027  1.00 24.67           C  
ATOM    717  CG  ASP A  95      43.389  54.370  36.198  1.00 31.24           C  
ATOM    718  OD1 ASP A  95      42.852  54.306  37.357  1.00 33.65           O  
ATOM    719  OD2 ASP A  95      44.535  53.892  35.968  1.00 38.68           O1-
ATOM    720  N   THR A  96      40.276  53.452  35.571  1.00 15.11           N  
ATOM    721  CA  THR A  96      39.260  52.549  36.086  1.00 19.43           C  
ATOM    722  C   THR A  96      39.587  51.099  35.702  1.00 15.16           C  
ATOM    723  O   THR A  96      40.251  50.838  34.711  1.00 13.89           O  
ATOM    724  CB  THR A  96      37.847  52.904  35.534  1.00 23.87           C  
ATOM    725  CG2 THR A  96      36.795  51.976  36.132  1.00 21.93           C  
ATOM    726  OG1 THR A  96      37.486  54.258  35.874  1.00 25.39           O  
ATOM    727  N   TRP A  97      39.226  50.172  36.581  1.00 15.00           N  
ATOM    728  CA  TRP A  97      39.417  48.751  36.339  1.00 14.99           C  
ATOM    729  C   TRP A  97      38.136  48.044  36.819  1.00 14.64           C  
ATOM    730  O   TRP A  97      37.683  48.295  37.902  1.00 12.57           O  
ATOM    731  CB  TRP A  97      40.659  48.236  37.087  1.00 15.47           C  
ATOM    732  CG  TRP A  97      40.890  46.751  36.978  1.00 18.63           C  
ATOM    733  CD1 TRP A  97      40.640  45.815  37.934  1.00 18.07           C  
ATOM    734  CD2 TRP A  97      41.318  46.021  35.806  1.00 16.96           C  
ATOM    735  CE2 TRP A  97      41.410  44.669  36.169  1.00 18.37           C  
ATOM    736  CE3 TRP A  97      41.674  46.398  34.511  1.00 20.50           C  
ATOM    737  NE1 TRP A  97      40.933  44.555  37.448  1.00 18.21           N  
ATOM    738  CZ2 TRP A  97      41.822  43.677  35.273  1.00 19.00           C  
ATOM    739  CZ3 TRP A  97      42.151  45.423  33.636  1.00 22.57           C  
ATOM    740  CH2 TRP A  97      42.196  44.076  34.021  1.00 23.35           C  
ATOM    741  N   LEU A  98      37.542  47.199  35.977  1.00 17.03           N  
ATOM    742  CA  LEU A  98      36.256  46.583  36.294  1.00 18.05           C  
ATOM    743  C   LEU A  98      36.314  45.073  36.156  1.00 17.83           C  
ATOM    744  O   LEU A  98      36.676  44.577  35.119  1.00 15.74           O  
ATOM    745  CB  LEU A  98      35.169  47.156  35.355  1.00 19.46           C  
ATOM    746  CG  LEU A  98      34.970  48.688  35.370  1.00 19.41           C  
ATOM    747  CD1 LEU A  98      33.914  49.083  34.333  1.00 24.79           C  
ATOM    748  CD2 LEU A  98      34.599  49.195  36.761  1.00 22.86           C  
ATOM    749  N   ALA A  99      35.969  44.353  37.230  1.00 14.89           N  
ATOM    750  CA  ALA A  99      35.897  42.914  37.186  1.00 13.32           C  
ATOM    751  C   ALA A  99      34.912  42.463  38.234  1.00 14.02           C  
ATOM    752  O   ALA A  99      33.815  43.037  38.296  1.00 13.86           O  
ATOM    753  CB  ALA A  99      37.271  42.270  37.334  1.00 15.21           C  
ATOM    754  N   ALA A 100      35.267  41.510  39.103  1.00 14.79           N  
ATOM    755  CA  ALA A 100      34.333  41.143  40.207  1.00 14.05           C  
ATOM    756  C   ALA A 100      34.200  42.306  41.174  1.00 16.21           C  
ATOM    757  O   ALA A 100      33.129  42.548  41.727  1.00 19.08           O  
ATOM    758  CB  ALA A 100      34.835  39.896  40.952  1.00 14.41           C  
ATOM    759  N   GLU A 101      35.312  43.019  41.398  1.00 16.33           N  
ATOM    760  CA  GLU A 101      35.272  44.310  42.077  1.00 18.02           C  
ATOM    761  C   GLU A 101      35.558  45.497  41.121  1.00 18.61           C  
ATOM    762  O   GLU A 101      36.200  45.345  40.060  1.00 15.65           O  
ATOM    763  CB  GLU A 101      36.310  44.345  43.175  1.00 16.54           C  
ATOM    764  CG  GLU A 101      36.131  45.508  44.155  1.00 18.45           C  
ATOM    765  CD  GLU A 101      34.687  45.699  44.605  1.00 19.35           C  
ATOM    766  OE1 GLU A 101      33.968  46.616  44.058  1.00 18.52           O  
ATOM    767  OE2 GLU A 101      34.255  44.871  45.432  1.00 16.16           O1-
ATOM    768  N   TRP A 102      35.012  46.646  41.493  1.00 16.42           N  
ATOM    769  CA  TRP A 102      35.176  47.879  40.721  1.00 18.46           C  
ATOM    770  C   TRP A 102      36.216  48.725  41.409  1.00 18.07           C  
ATOM    771  O   TRP A 102      36.451  48.578  42.575  1.00 23.21           O  
ATOM    772  CB  TRP A 102      33.840  48.665  40.663  1.00 16.21           C  
ATOM    773  CG  TRP A 102      32.654  47.840  40.312  1.00 15.30           C  
ATOM    774  CD1 TRP A 102      32.481  47.122  39.169  1.00 15.63           C  
ATOM    775  CD2 TRP A 102      31.416  47.709  41.045  1.00 15.61           C  
ATOM    776  CE2 TRP A 102      30.585  46.816  40.309  1.00 13.55           C  
ATOM    777  CE3 TRP A 102      30.959  48.186  42.263  1.00 12.93           C  
ATOM    778  NE1 TRP A 102      31.294  46.427  39.207  1.00 13.91           N  
ATOM    779  CZ2 TRP A 102      29.338  46.415  40.761  1.00 13.20           C  
ATOM    780  CZ3 TRP A 102      29.714  47.795  42.710  1.00 12.28           C  
ATOM    781  CH2 TRP A 102      28.915  46.911  41.968  1.00 14.17           C  
ATOM    782  N   GLY A 103      36.866  49.612  40.666  1.00 22.48           N  
ATOM    783  CA  GLY A 103      37.771  50.553  41.292  1.00 20.81           C  
ATOM    784  C   GLY A 103      38.602  51.352  40.326  1.00 20.31           C  
ATOM    785  O   GLY A 103      38.337  51.357  39.111  1.00 19.77           O  
ATOM    786  N   HIS A 104      39.512  52.113  40.903  1.00 18.53           N  
ATOM    787  CA  HIS A 104      40.265  53.136  40.176  1.00 18.19           C  
ATOM    788  C   HIS A 104      41.691  53.076  40.655  1.00 17.48           C  
ATOM    789  O   HIS A 104      42.068  53.759  41.614  1.00 18.76           O  
ATOM    790  CB  HIS A 104      39.685  54.511  40.435  1.00 17.39           C  
ATOM    791  CG  HIS A 104      38.220  54.563  40.171  1.00 21.26           C  
ATOM    792  CD2 HIS A 104      37.162  54.351  40.986  1.00 22.66           C  
ATOM    793  ND1 HIS A 104      37.704  54.734  38.901  1.00 24.12           N  
ATOM    794  CE1 HIS A 104      36.387  54.633  38.950  1.00 25.96           C  
ATOM    795  NE2 HIS A 104      36.032  54.397  40.202  1.00 25.64           N  
ATOM    796  N   PRO A 105      42.492  52.239  40.015  1.00 15.20           N  
ATOM    797  CA  PRO A 105      43.799  51.958  40.620  1.00 16.28           C  
ATOM    798  C   PRO A 105      44.786  53.118  40.589  1.00 16.46           C  
ATOM    799  O   PRO A 105      45.761  53.120  41.328  1.00 16.02           O  
ATOM    800  CB  PRO A 105      44.304  50.748  39.839  1.00 15.51           C  
ATOM    801  CG  PRO A 105      43.250  50.323  38.923  1.00 17.76           C  
ATOM    802  CD  PRO A 105      42.190  51.387  38.868  1.00 15.74           C  
ATOM    803  N   SER A 106      44.538  54.099  39.726  1.00 15.97           N  
ATOM    804  CA  SER A 106      45.278  55.335  39.767  1.00 17.18           C  
ATOM    805  C   SER A 106      45.205  56.071  41.124  1.00 14.19           C  
ATOM    806  O   SER A 106      46.055  56.893  41.414  1.00 13.45           O  
ATOM    807  CB  SER A 106      44.810  56.285  38.647  1.00 18.29           C  
ATOM    808  OG  SER A 106      43.429  56.535  38.747  1.00 21.79           O  
ATOM    809  N   ASP A 107      44.142  55.830  41.881  1.00 15.30           N  
ATOM    810  CA  ASP A 107      43.987  56.299  43.276  1.00 14.04           C  
ATOM    811  C   ASP A 107      45.249  56.048  44.136  1.00 13.84           C  
ATOM    812  O   ASP A 107      45.608  56.868  44.992  1.00 11.24           O  
ATOM    813  CB  ASP A 107      42.830  55.611  43.969  1.00 16.76           C  
ATOM    814  CG  ASP A 107      41.455  55.957  43.356  1.00 19.27           C  
ATOM    815  OD1 ASP A 107      41.350  56.953  42.576  1.00 21.54           O  
ATOM    816  OD2 ASP A 107      40.457  55.239  43.700  1.00 24.28           O1-
ATOM    817  N   ASN A 108      45.969  54.968  43.822  1.00 13.52           N  
ATOM    818  CA  ASN A 108      47.179  54.625  44.565  1.00 13.76           C  
ATOM    819  C   ASN A 108      48.303  55.637  44.398  1.00 13.56           C  
ATOM    820  O   ASN A 108      49.217  55.672  45.209  1.00 12.52           O  
ATOM    821  CB  ASN A 108      47.677  53.235  44.223  1.00 15.88           C  
ATOM    822  CG  ASN A 108      46.701  52.158  44.678  1.00 18.22           C  
ATOM    823  ND2 ASN A 108      45.973  51.578  43.717  1.00 17.93           N  
ATOM    824  OD1 ASN A 108      46.588  51.867  45.874  1.00 21.86           O  
ATOM    825  N   LEU A 109      48.216  56.457  43.340  1.00 13.48           N  
ATOM    826  CA  LEU A 109      49.204  57.477  43.106  1.00 12.04           C  
ATOM    827  C   LEU A 109      49.335  58.427  44.286  1.00 11.92           C  
ATOM    828  O   LEU A 109      50.364  59.025  44.470  1.00 13.55           O  
ATOM    829  CB  LEU A 109      48.910  58.219  41.799  1.00 13.21           C  
ATOM    830  CG  LEU A 109      49.949  59.234  41.373  1.00 13.65           C  
ATOM    831  CD1 LEU A 109      51.317  58.641  41.077  1.00 16.26           C  
ATOM    832  CD2 LEU A 109      49.439  60.023  40.180  1.00 16.61           C  
ATOM    833  N   GLY A 110      48.238  58.638  45.021  1.00 12.25           N  
ATOM    834  CA  GLY A 110      48.243  59.515  46.188  1.00 13.94           C  
ATOM    835  C   GLY A 110      49.343  59.126  47.160  1.00 12.11           C  
ATOM    836  O   GLY A 110      50.223  59.926  47.467  1.00 13.62           O  
ATOM    837  N   GLY A 111      49.336  57.837  47.543  1.00 11.14           N  
ATOM    838  CA  GLY A 111      50.327  57.308  48.429  1.00 10.29           C  
ATOM    839  C   GLY A 111      51.695  57.148  47.780  1.00  9.97           C  
ATOM    840  O   GLY A 111      52.692  57.511  48.361  1.00 10.48           O  
ATOM    841  N   ILE A 112      51.725  56.684  46.551  1.00 10.21           N  
ATOM    842  CA  ILE A 112      52.981  56.506  45.853  1.00 12.29           C  
ATOM    843  C   ILE A 112      53.766  57.815  45.676  1.00 11.74           C  
ATOM    844  O   ILE A 112      54.948  57.878  45.946  1.00 12.02           O  
ATOM    845  CB  ILE A 112      52.750  55.864  44.470  1.00 13.04           C  
ATOM    846  CG1 ILE A 112      52.258  54.414  44.648  1.00 16.06           C  
ATOM    847  CG2 ILE A 112      54.031  55.891  43.644  1.00 13.79           C  
ATOM    848  CD1 ILE A 112      51.594  53.816  43.408  1.00 17.27           C  
ATOM    849  N   LEU A 113      53.089  58.844  45.203  1.00 11.52           N  
ATOM    850  CA  LEU A 113      53.740  60.069  44.885  1.00 12.17           C  
ATOM    851  C   LEU A 113      54.161  60.774  46.164  1.00 13.28           C  
ATOM    852  O   LEU A 113      55.287  61.315  46.251  1.00 12.39           O  
ATOM    853  CB  LEU A 113      52.851  60.948  43.967  1.00 13.14           C  
ATOM    854  CG  LEU A 113      53.499  62.191  43.404  1.00 14.10           C  
ATOM    855  CD1 LEU A 113      54.752  61.867  42.567  1.00 17.13           C  
ATOM    856  CD2 LEU A 113      52.512  63.006  42.577  1.00 16.53           C  
ATOM    857  N   ALA A 114      53.289  60.772  47.169  1.00 13.54           N  
ATOM    858  CA  ALA A 114      53.611  61.451  48.425  1.00 14.23           C  
ATOM    859  C   ALA A 114      54.830  60.804  49.062  1.00 14.00           C  
ATOM    860  O   ALA A 114      55.739  61.492  49.491  1.00 10.80           O  
ATOM    861  CB  ALA A 114      52.409  61.447  49.375  1.00 15.63           C  
ATOM    862  N   ALA A 115      54.854  59.476  49.094  1.00 14.00           N  
ATOM    863  CA  ALA A 115      55.912  58.761  49.733  1.00 12.84           C  
ATOM    864  C   ALA A 115      57.228  58.899  48.946  1.00 15.05           C  
ATOM    865  O   ALA A 115      58.248  59.161  49.526  1.00 14.03           O  
ATOM    866  CB  ALA A 115      55.564  57.297  49.862  1.00 13.52           C  
ATOM    867  N   ALA A 116      57.138  58.853  47.618  1.00 16.94           N  
ATOM    868  CA  ALA A 116      58.322  58.956  46.757  1.00 17.52           C  
ATOM    869  C   ALA A 116      58.926  60.348  46.800  1.00 18.94           C  
ATOM    870  O   ALA A 116      60.140  60.513  46.785  1.00 17.47           O  
ATOM    871  CB  ALA A 116      57.956  58.586  45.343  1.00 15.53           C  
ATOM    872  N   ASP A 117      58.062  61.350  46.923  1.00 21.10           N  
ATOM    873  CA  ASP A 117      58.482  62.745  47.056  1.00 18.99           C  
ATOM    874  C   ASP A 117      59.184  62.980  48.396  1.00 19.79           C  
ATOM    875  O   ASP A 117      60.314  63.515  48.429  1.00 14.28           O  
ATOM    876  CB  ASP A 117      57.279  63.677  46.880  1.00 20.40           C  
ATOM    877  CG  ASP A 117      57.676  65.160  46.718  1.00 25.16           C  
ATOM    878  OD1 ASP A 117      58.465  65.513  45.800  1.00 24.37           O  
ATOM    879  OD2 ASP A 117      57.169  66.000  47.503  1.00 25.34           O1-
ATOM    880  N   TYR A 118      58.568  62.491  49.490  1.00 13.92           N  
ATOM    881  CA  TYR A 118      59.163  62.608  50.824  1.00 12.85           C  
ATOM    882  C   TYR A 118      60.553  61.922  50.864  1.00 13.34           C  
ATOM    883  O   TYR A 118      61.534  62.513  51.306  1.00 11.57           O  
ATOM    884  CB  TYR A 118      58.245  62.015  51.870  1.00 13.16           C  
ATOM    885  CG  TYR A 118      58.776  62.076  53.264  1.00 13.12           C  
ATOM    886  CD1 TYR A 118      59.028  63.298  53.864  1.00 14.41           C  
ATOM    887  CD2 TYR A 118      59.040  60.919  53.969  1.00 13.67           C  
ATOM    888  CE1 TYR A 118      59.555  63.362  55.130  1.00 16.47           C  
ATOM    889  CE2 TYR A 118      59.594  60.969  55.238  1.00 17.20           C  
ATOM    890  CZ  TYR A 118      59.835  62.215  55.802  1.00 15.97           C  
ATOM    891  OH  TYR A 118      60.365  62.310  57.017  1.00 17.43           O  
ATOM    892  N   VAL A 119      60.600  60.698  50.364  1.00 13.77           N  
ATOM    893  CA  VAL A 119      61.806  59.895  50.422  1.00 15.34           C  
ATOM    894  C   VAL A 119      62.871  60.639  49.638  1.00 13.33           C  
ATOM    895  O   VAL A 119      64.039  60.708  50.064  1.00 13.36           O  
ATOM    896  CB  VAL A 119      61.555  58.492  49.860  1.00 16.92           C  
ATOM    897  CG1 VAL A 119      62.863  57.806  49.482  1.00 19.96           C  
ATOM    898  CG2 VAL A 119      60.817  57.668  50.891  1.00 18.37           C  
ATOM    899  N   SER A 120      62.479  61.174  48.490  1.00 13.63           N  
ATOM    900  CA  SER A 120      63.425  61.944  47.637  1.00 14.30           C  
ATOM    901  C   SER A 120      64.009  63.183  48.294  1.00 13.51           C  
ATOM    902  O   SER A 120      65.198  63.437  48.206  1.00 17.12           O  
ATOM    903  CB  SER A 120      62.774  62.302  46.307  1.00 13.98           C  
ATOM    904  OG  SER A 120      62.592  61.140  45.511  1.00 13.45           O  
ATOM    905  N   ARG A 121      63.179  63.925  49.007  1.00 13.44           N  
ATOM    906  CA  ARG A 121      63.599  65.145  49.685  1.00 13.10           C  
ATOM    907  C   ARG A 121      64.459  64.830  50.887  1.00 13.88           C  
ATOM    908  O   ARG A 121      65.452  65.510  51.152  1.00 12.76           O  
ATOM    909  CB  ARG A 121      62.384  65.983  50.094  1.00 12.72           C  
ATOM    910  CG  ARG A 121      61.708  66.600  48.912  1.00 13.80           C  
ATOM    911  CD  ARG A 121      60.430  67.368  49.262  1.00 12.78           C  
ATOM    912  NE  ARG A 121      59.633  67.512  48.047  1.00 13.51           N  
ATOM    913  CZ  ARG A 121      59.904  68.359  47.044  1.00 14.96           C  
ATOM    914  NH1 ARG A 121      59.184  68.301  45.945  1.00 16.66           N1+
ATOM    915  NH2 ARG A 121      60.908  69.240  47.115  1.00 16.42           N  
ATOM    916  N   VAL A 122      64.104  63.774  51.619  1.00 15.94           N  
ATOM    917  CA  VAL A 122      64.942  63.339  52.741  1.00 17.48           C  
ATOM    918  C   VAL A 122      66.334  62.888  52.233  1.00 18.90           C  
ATOM    919  O   VAL A 122      67.386  63.274  52.790  1.00 14.12           O  
ATOM    920  CB  VAL A 122      64.281  62.188  53.502  1.00 19.18           C  
ATOM    921  CG1 VAL A 122      65.271  61.545  54.451  1.00 20.25           C  
ATOM    922  CG2 VAL A 122      63.048  62.695  54.260  1.00 19.06           C  
ATOM    923  N   ARG A 123      66.342  62.037  51.205  1.00 18.33           N  
ATOM    924  CA  ARG A 123      67.596  61.610  50.586  1.00 19.88           C  
ATOM    925  C   ARG A 123      68.502  62.742  50.176  1.00 20.50           C  
ATOM    926  O   ARG A 123      69.704  62.792  50.536  1.00 13.71           O  
ATOM    927  CB  ARG A 123      67.327  60.743  49.379  1.00 19.50           C  
ATOM    928  CG  ARG A 123      66.953  59.355  49.795  1.00 19.48           C  
ATOM    929  CD  ARG A 123      66.904  58.495  48.572  1.00 22.90           C  
ATOM    930  NE  ARG A 123      66.384  57.183  48.886  1.00 24.93           N  
ATOM    931  CZ  ARG A 123      66.192  56.225  47.986  1.00 31.89           C  
ATOM    932  NH1 ARG A 123      66.523  56.440  46.720  1.00 35.83           N1+
ATOM    933  NH2 ARG A 123      65.706  55.038  48.362  1.00 28.72           N  
ATOM    934  N   LEU A 124      67.916  63.671  49.439  1.00 24.28           N  
ATOM    935  CA  LEU A 124      68.575  64.896  49.069  1.00 23.68           C  
ATOM    936  C   LEU A 124      69.173  65.652  50.267  1.00 25.22           C  
ATOM    937  O   LEU A 124      70.282  66.178  50.177  1.00 23.06           O  
ATOM    938  CB  LEU A 124      67.594  65.798  48.335  1.00 29.56           C  
ATOM    939  CG  LEU A 124      68.274  66.798  47.380  1.00 41.41           C  
ATOM    940  CD1 LEU A 124      67.672  66.825  45.979  1.00 47.93           C  
ATOM    941  CD2 LEU A 124      68.191  68.174  47.996  1.00 47.80           C  
ATOM    942  N   SER A 125      68.437  65.754  51.363  1.00 20.88           N  
ATOM    943  CA  SER A 125      68.919  66.445  52.554  1.00 26.90           C  
ATOM    944  C   SER A 125      70.086  65.688  53.229  1.00 26.98           C  
ATOM    945  O   SER A 125      70.848  66.281  53.981  1.00 21.41           O  
ATOM    946  CB  SER A 125      67.803  66.642  53.565  1.00 25.43           C  
ATOM    947  OG  SER A 125      67.572  65.459  54.307  1.00 28.51           O  
ATOM    948  N   GLU A 126      70.186  64.391  52.959  1.00 23.32           N  
ATOM    949  CA  GLU A 126      71.250  63.553  53.505  1.00 25.46           C  
ATOM    950  C   GLU A 126      72.410  63.407  52.513  1.00 25.40           C  
ATOM    951  O   GLU A 126      73.339  62.650  52.754  1.00 22.72           O  
ATOM    952  CB  GLU A 126      70.735  62.148  53.824  1.00 26.29           C  
ATOM    953  CG  GLU A 126      69.842  62.058  55.044  1.00 28.61           C  
ATOM    954  CD  GLU A 126      69.063  60.742  55.128  1.00 34.57           C  
ATOM    955  OE1 GLU A 126      69.020  59.958  54.142  1.00 32.39           O  
ATOM    956  OE2 GLU A 126      68.448  60.500  56.188  1.00 37.24           O1-
ATOM    957  N   GLY A 127      72.353  64.151  51.420  1.00 24.66           N  
ATOM    958  CA  GLY A 127      73.376  64.127  50.364  1.00 28.38           C  
ATOM    959  C   GLY A 127      73.303  62.961  49.406  1.00 25.69           C  
ATOM    960  O   GLY A 127      74.279  62.619  48.773  1.00 31.40           O  
ATOM    961  N   LYS A 128      72.163  62.293  49.382  1.00 26.74           N  
ATOM    962  CA  LYS A 128      71.983  61.072  48.603  1.00 21.97           C  
ATOM    963  C   LYS A 128      71.149  61.310  47.363  1.00 22.07           C  
ATOM    964  O   LYS A 128      70.570  62.376  47.154  1.00 22.64           O  
ATOM    965  CB  LYS A 128      71.348  59.976  49.470  1.00 22.36           C  
ATOM    966  CG  LYS A 128      72.270  59.543  50.586  1.00 23.35           C  
ATOM    967  CD  LYS A 128      71.560  58.769  51.652  1.00 26.44           C  
ATOM    968  CE  LYS A 128      72.560  58.369  52.731  1.00 29.46           C  
ATOM    969  NZ  LYS A 128      71.818  57.808  53.893  1.00 33.69           N1+
ATOM    970  N   GLU A 129      70.997  60.257  46.577  1.00 25.32           N  
ATOM    971  CA  GLU A 129      70.320  60.341  45.293  1.00 22.82           C  
ATOM    972  C   GLU A 129      68.798  60.192  45.451  1.00 19.26           C  
ATOM    973  O   GLU A 129      68.353  59.164  45.894  1.00 15.42           O  
ATOM    974  CB  GLU A 129      70.872  59.211  44.407  1.00 26.46           C  
ATOM    975  CG  GLU A 129      71.675  59.663  43.187  1.00 33.22           C  
ATOM    976  CD  GLU A 129      70.848  60.574  42.259  1.00 36.79           C  
ATOM    977  OE1 GLU A 129      69.890  60.048  41.703  1.00 46.03           O  
ATOM    978  OE2 GLU A 129      71.048  61.804  42.122  1.00 33.75           O1-
ATOM    979  N   PRO A 130      68.007  61.151  44.957  1.00 19.24           N  
ATOM    980  CA  PRO A 130      66.547  60.981  44.978  1.00 19.94           C  
ATOM    981  C   PRO A 130      66.020  59.941  43.998  1.00 18.85           C  
ATOM    982  O   PRO A 130      66.775  59.455  43.177  1.00 16.50           O  
ATOM    983  CB  PRO A 130      66.030  62.347  44.543  1.00 19.92           C  
ATOM    984  CG  PRO A 130      67.178  63.252  44.560  1.00 21.90           C  
ATOM    985  CD  PRO A 130      68.368  62.422  44.313  1.00 19.03           C  
ATOM    986  N   LEU A 131      64.741  59.572  44.142  1.00 16.26           N  
ATOM    987  CA  LEU A 131      64.121  58.603  43.285  1.00 15.79           C  
ATOM    988  C   LEU A 131      63.804  59.329  42.020  1.00 15.42           C  
ATOM    989  O   LEU A 131      63.864  60.550  41.961  1.00 17.25           O  
ATOM    990  CB  LEU A 131      62.840  58.002  43.894  1.00 18.85           C  
ATOM    991  CG  LEU A 131      62.968  57.216  45.207  1.00 21.72           C  
ATOM    992  CD1 LEU A 131      61.605  56.981  45.845  1.00 22.19           C  
ATOM    993  CD2 LEU A 131      63.722  55.902  45.084  1.00 24.13           C  
ATOM    994  N   THR A 132      63.474  58.565  40.999  1.00 16.10           N  
ATOM    995  CA  THR A 132      63.124  59.101  39.697  1.00 16.21           C  
ATOM    996  C   THR A 132      61.719  58.710  39.339  1.00 13.35           C  
ATOM    997  O   THR A 132      61.102  57.870  39.929  1.00 13.73           O  
ATOM    998  CB  THR A 132      64.028  58.554  38.578  1.00 16.98           C  
ATOM    999  CG2 THR A 132      65.495  58.852  38.881  1.00 19.20           C  
ATOM   1000  OG1 THR A 132      63.824  57.134  38.501  1.00 23.70           O  
ATOM   1001  N   VAL A 133      61.181  59.428  38.377  1.00 19.12           N  
ATOM   1002  CA  VAL A 133      59.841  59.161  37.909  1.00 18.59           C  
ATOM   1003  C   VAL A 133      59.685  57.700  37.490  1.00 19.16           C  
ATOM   1004  O   VAL A 133      58.597  57.120  37.657  1.00 15.05           O  
ATOM   1005  CB  VAL A 133      59.437  60.157  36.816  1.00 19.58           C  
ATOM   1006  CG1 VAL A 133      58.107  59.797  36.170  1.00 20.97           C  
ATOM   1007  CG2 VAL A 133      59.355  61.562  37.405  1.00 21.26           C  
ATOM   1008  N   ARG A 134      60.734  57.078  36.939  1.00 19.07           N  
ATOM   1009  CA  ARG A 134      60.611  55.651  36.556  1.00 19.19           C  
ATOM   1010  C   ARG A 134      60.276  54.777  37.765  1.00 18.83           C  
ATOM   1011  O   ARG A 134      59.492  53.838  37.639  1.00 23.65           O  
ATOM   1012  CB  ARG A 134      61.860  55.116  35.897  1.00 22.30           C  
ATOM   1013  CG  ARG A 134      61.627  53.711  35.323  1.00 26.17           C  
ATOM   1014  CD  ARG A 134      62.462  53.475  34.087  1.00 31.14           C  
ATOM   1015  NE  ARG A 134      62.210  52.156  33.493  1.00 34.56           N  
ATOM   1016  CZ  ARG A 134      61.505  51.947  32.384  1.00 28.85           C  
ATOM   1017  NH1 ARG A 134      60.880  52.944  31.760  1.00 41.47           N1+
ATOM   1018  NH2 ARG A 134      61.384  50.725  31.917  1.00 31.66           N  
ATOM   1019  N   ASP A 135      60.799  55.127  38.930  1.00 17.24           N  
ATOM   1020  CA  ASP A 135      60.451  54.404  40.195  1.00 21.05           C  
ATOM   1021  C   ASP A 135      58.958  54.556  40.542  1.00 19.18           C  
ATOM   1022  O   ASP A 135      58.287  53.600  40.995  1.00 19.65           O  
ATOM   1023  CB  ASP A 135      61.274  54.936  41.371  1.00 24.22           C  
ATOM   1024  CG  ASP A 135      62.796  54.740  41.177  1.00 27.75           C  
ATOM   1025  OD1 ASP A 135      63.197  53.636  40.773  1.00 27.35           O  
ATOM   1026  OD2 ASP A 135      63.550  55.717  41.411  1.00 25.85           O1-
ATOM   1027  N   VAL A 136      58.445  55.758  40.328  1.00 17.12           N  
ATOM   1028  CA  VAL A 136      56.998  56.026  40.463  1.00 17.90           C  
ATOM   1029  C   VAL A 136      56.170  55.187  39.501  1.00 14.40           C  
ATOM   1030  O   VAL A 136      55.231  54.532  39.898  1.00 14.77           O  
ATOM   1031  CB  VAL A 136      56.676  57.513  40.307  1.00 17.34           C  
ATOM   1032  CG1 VAL A 136      55.165  57.754  40.196  1.00 18.92           C  
ATOM   1033  CG2 VAL A 136      57.232  58.307  41.483  1.00 17.85           C  
ATOM   1034  N   LEU A 137      56.607  55.106  38.256  1.00 17.19           N  
ATOM   1035  CA  LEU A 137      55.920  54.308  37.242  1.00 15.64           C  
ATOM   1036  C   LEU A 137      55.908  52.833  37.632  1.00 17.04           C  
ATOM   1037  O   LEU A 137      54.853  52.184  37.555  1.00 15.23           O  
ATOM   1038  CB  LEU A 137      56.535  54.489  35.852  1.00 18.18           C  
ATOM   1039  CG  LEU A 137      56.491  55.892  35.221  1.00 19.41           C  
ATOM   1040  CD1 LEU A 137      56.960  55.860  33.770  1.00 20.21           C  
ATOM   1041  CD2 LEU A 137      55.079  56.498  35.282  1.00 19.60           C  
ATOM   1042  N   GLU A 138      57.062  52.304  38.051  1.00 15.37           N  
ATOM   1043  CA  GLU A 138      57.123  50.903  38.465  1.00 16.30           C  
ATOM   1044  C   GLU A 138      56.147  50.627  39.635  1.00 16.96           C  
ATOM   1045  O   GLU A 138      55.510  49.583  39.682  1.00 18.67           O  
ATOM   1046  CB  GLU A 138      58.520  50.511  38.902  1.00 18.50           C  
ATOM   1047  CG  GLU A 138      58.667  49.007  39.106  1.00 23.10           C  
ATOM   1048  CD  GLU A 138      59.889  48.590  39.921  1.00 31.20           C  
ATOM   1049  OE1 GLU A 138      60.739  49.441  40.242  1.00 36.95           O  
ATOM   1050  OE2 GLU A 138      60.062  47.373  40.144  1.00 35.72           O1-
ATOM   1051  N   MET A 139      56.159  51.506  40.642  1.00 14.18           N  
ATOM   1052  CA  MET A 139      55.263  51.332  41.772  1.00 15.51           C  
ATOM   1053  C   MET A 139      53.783  51.421  41.358  1.00 13.78           C  
ATOM   1054  O   MET A 139      52.961  50.701  41.914  1.00 12.84           O  
ATOM   1055  CB  MET A 139      55.624  52.307  42.893  1.00 15.88           C  
ATOM   1056  CG  MET A 139      56.921  51.916  43.616  1.00 17.67           C  
ATOM   1057  SD  MET A 139      57.010  50.205  44.251  1.00 29.00           S  
ATOM   1058  CE  MET A 139      57.918  49.336  42.960  1.00 26.17           C  
ATOM   1059  N   MET A 140      53.439  52.322  40.426  1.00 12.78           N  
ATOM   1060  CA  MET A 140      52.092  52.362  39.874  1.00 15.93           C  
ATOM   1061  C   MET A 140      51.706  51.054  39.189  1.00 13.84           C  
ATOM   1062  O   MET A 140      50.648  50.487  39.444  1.00 11.76           O  
ATOM   1063  CB  MET A 140      51.920  53.493  38.847  1.00 17.13           C  
ATOM   1064  CG  MET A 140      51.905  54.871  39.449  1.00 20.19           C  
ATOM   1065  SD  MET A 140      52.086  56.120  38.164  1.00 19.94           S  
ATOM   1066  CE  MET A 140      50.564  55.953  37.295  1.00 20.55           C  
ATOM   1067  N   ILE A 141      52.614  50.522  38.378  1.00 13.31           N  
ATOM   1068  CA  ILE A 141      52.366  49.222  37.727  1.00 13.24           C  
ATOM   1069  C   ILE A 141      52.022  48.141  38.756  1.00 13.24           C  
ATOM   1070  O   ILE A 141      51.044  47.420  38.613  1.00 14.67           O  
ATOM   1071  CB  ILE A 141      53.531  48.772  36.852  1.00 13.94           C  
ATOM   1072  CG1 ILE A 141      53.603  49.684  35.629  1.00 15.18           C  
ATOM   1073  CG2 ILE A 141      53.319  47.331  36.410  1.00 14.83           C  
ATOM   1074  CD1 ILE A 141      54.928  49.639  34.911  1.00 18.08           C  
ATOM   1075  N   LYS A 142      52.773  48.125  39.844  1.00 12.91           N  
ATOM   1076  CA  LYS A 142      52.636  47.086  40.837  1.00 11.86           C  
ATOM   1077  C   LYS A 142      51.384  47.329  41.708  1.00 13.66           C  
ATOM   1078  O   LYS A 142      50.675  46.371  42.078  1.00 11.38           O  
ATOM   1079  CB  LYS A 142      53.894  46.989  41.700  1.00 12.43           C  
ATOM   1080  CG  LYS A 142      55.117  46.486  40.933  1.00 12.94           C  
ATOM   1081  CD  LYS A 142      56.155  45.877  41.823  1.00 12.84           C  
ATOM   1082  CE  LYS A 142      57.259  45.175  41.037  1.00 13.83           C  
ATOM   1083  NZ  LYS A 142      58.208  44.504  41.929  1.00 13.77           N1+
ATOM   1084  N   ALA A 143      51.064  48.588  41.975  1.00 14.66           N  
ATOM   1085  CA  ALA A 143      49.834  48.912  42.732  1.00 13.24           C  
ATOM   1086  C   ALA A 143      48.610  48.530  41.918  1.00 12.50           C  
ATOM   1087  O   ALA A 143      47.652  47.984  42.442  1.00 14.53           O  
ATOM   1088  CB  ALA A 143      49.803  50.369  43.128  1.00 13.14           C  
ATOM   1089  N   HIS A 144      48.631  48.902  40.652  1.00 14.25           N  
ATOM   1090  CA  HIS A 144      47.598  48.522  39.721  1.00 13.50           C  
ATOM   1091  C   HIS A 144      47.424  47.014  39.741  1.00 16.28           C  
ATOM   1092  O   HIS A 144      46.298  46.522  39.815  1.00 14.67           O  
ATOM   1093  CB  HIS A 144      47.931  48.968  38.304  1.00 14.29           C  
ATOM   1094  CG  HIS A 144      47.398  50.328  37.948  1.00 14.50           C  
ATOM   1095  CD2 HIS A 144      46.588  50.730  36.948  1.00 13.61           C  
ATOM   1096  ND1 HIS A 144      47.787  51.468  38.611  1.00 14.55           N  
ATOM   1097  CE1 HIS A 144      47.164  52.506  38.092  1.00 15.06           C  
ATOM   1098  NE2 HIS A 144      46.444  52.080  37.069  1.00 18.28           N  
ATOM   1099  N   GLU A 145      48.533  46.295  39.623  1.00 13.08           N  
ATOM   1100  CA  GLU A 145      48.466  44.843  39.595  1.00 14.93           C  
ATOM   1101  C   GLU A 145      47.850  44.260  40.847  1.00 15.29           C  
ATOM   1102  O   GLU A 145      47.018  43.374  40.762  1.00 15.20           O  
ATOM   1103  CB  GLU A 145      49.837  44.228  39.364  1.00 18.57           C  
ATOM   1104  CG  GLU A 145      49.793  42.786  38.898  1.00 17.78           C  
ATOM   1105  CD  GLU A 145      49.330  42.648  37.459  1.00 21.16           C  
ATOM   1106  OE1 GLU A 145      48.818  43.635  36.881  1.00 18.77           O  
ATOM   1107  OE2 GLU A 145      49.461  41.528  36.900  1.00 22.83           O1-
ATOM   1108  N   ILE A 146      48.192  44.792  41.998  1.00 14.92           N  
ATOM   1109  CA  ILE A 146      47.751  44.214  43.262  1.00 15.89           C  
ATOM   1110  C   ILE A 146      46.275  44.465  43.414  1.00 16.76           C  
ATOM   1111  O   ILE A 146      45.491  43.557  43.691  1.00 14.77           O  
ATOM   1112  CB  ILE A 146      48.517  44.789  44.464  1.00 15.51           C  
ATOM   1113  CG1 ILE A 146      49.975  44.326  44.444  1.00 15.67           C  
ATOM   1114  CG2 ILE A 146      47.865  44.343  45.766  1.00 16.92           C  
ATOM   1115  CD1 ILE A 146      50.902  45.226  45.244  1.00 14.76           C  
ATOM   1116  N   GLN A 147      45.879  45.712  43.235  1.00 16.03           N  
ATOM   1117  CA  GLN A 147      44.495  46.027  43.387  1.00 14.90           C  
ATOM   1118  C   GLN A 147      43.670  45.310  42.326  1.00 15.34           C  
ATOM   1119  O   GLN A 147      42.595  44.806  42.604  1.00 13.81           O  
ATOM   1120  CB  GLN A 147      44.269  47.556  43.334  1.00 15.23           C  
ATOM   1121  CG  GLN A 147      42.803  47.939  43.357  1.00 20.79           C  
ATOM   1122  CD  GLN A 147      42.570  49.432  43.410  1.00 22.56           C  
ATOM   1123  NE2 GLN A 147      41.304  49.855  43.268  1.00 25.10           N  
ATOM   1124  OE1 GLN A 147      43.529  50.206  43.546  1.00 24.73           O  
ATOM   1125  N   GLY A 148      44.135  45.349  41.084  1.00 14.66           N  
ATOM   1126  CA  GLY A 148      43.366  44.840  39.959  1.00 13.63           C  
ATOM   1127  C   GLY A 148      43.268  43.330  39.932  1.00 14.45           C  
ATOM   1128  O   GLY A 148      42.224  42.783  39.502  1.00 15.20           O  
ATOM   1129  N   VAL A 149      44.337  42.639  40.338  1.00 13.38           N  
ATOM   1130  CA  VAL A 149      44.291  41.169  40.398  1.00 14.97           C  
ATOM   1131  C   VAL A 149      43.441  40.750  41.578  1.00 16.33           C  
ATOM   1132  O   VAL A 149      42.606  39.844  41.472  1.00 16.99           O  
ATOM   1133  CB  VAL A 149      45.684  40.517  40.391  1.00 15.69           C  
ATOM   1134  CG1 VAL A 149      45.570  39.011  40.677  1.00 15.86           C  
ATOM   1135  CG2 VAL A 149      46.308  40.760  39.024  1.00 15.76           C  
ATOM   1136  N   LEU A 150      43.502  41.480  42.691  1.00 16.33           N  
ATOM   1137  CA  LEU A 150      42.524  41.224  43.763  1.00 14.55           C  
ATOM   1138  C   LEU A 150      41.094  41.372  43.281  1.00 14.65           C  
ATOM   1139  O   LEU A 150      40.206  40.655  43.735  1.00 16.64           O  
ATOM   1140  CB  LEU A 150      42.780  42.116  44.986  1.00 17.46           C  
ATOM   1141  CG  LEU A 150      43.938  41.709  45.907  1.00 14.48           C  
ATOM   1142  CD1 LEU A 150      44.319  42.815  46.878  1.00 15.84           C  
ATOM   1143  CD2 LEU A 150      43.640  40.422  46.665  1.00 13.49           C  
ATOM   1144  N   ALA A 151      40.842  42.365  42.428  1.00 13.97           N  
ATOM   1145  CA  ALA A 151      39.509  42.642  41.955  1.00 16.57           C  
ATOM   1146  C   ALA A 151      38.982  41.568  41.002  1.00 16.53           C  
ATOM   1147  O   ALA A 151      37.783  41.572  40.707  1.00 18.12           O  
ATOM   1148  CB  ALA A 151      39.443  44.020  41.270  1.00 16.46           C  
ATOM   1149  N   LEU A 152      39.869  40.756  40.414  1.00 17.76           N  
ATOM   1150  CA  LEU A 152      39.420  39.783  39.386  1.00 23.31           C  
ATOM   1151  C   LEU A 152      38.386  38.821  39.934  1.00 24.03           C  
ATOM   1152  O   LEU A 152      37.349  38.587  39.296  1.00 23.37           O  
ATOM   1153  CB  LEU A 152      40.572  39.014  38.759  1.00 21.69           C  
ATOM   1154  CG  LEU A 152      41.391  39.809  37.747  1.00 23.38           C  
ATOM   1155  CD1 LEU A 152      42.651  39.034  37.409  1.00 26.25           C  
ATOM   1156  CD2 LEU A 152      40.620  40.114  36.487  1.00 27.72           C  
ATOM   1157  N   GLU A 153      38.650  38.277  41.117  1.00 22.93           N  
ATOM   1158  CA  GLU A 153      37.803  37.221  41.650  1.00 26.34           C  
ATOM   1159  C   GLU A 153      37.253  37.467  43.020  1.00 22.38           C  
ATOM   1160  O   GLU A 153      36.403  36.723  43.471  1.00 24.33           O  
ATOM   1161  CB  GLU A 153      38.552  35.897  41.663  1.00 29.91           C  
ATOM   1162  CG  GLU A 153      38.534  35.232  40.305  1.00 41.25           C  
ATOM   1163  CD  GLU A 153      39.109  33.820  40.308  1.00 55.25           C  
ATOM   1164  OE1 GLU A 153      39.518  33.306  41.377  1.00 58.04           O  
ATOM   1165  OE2 GLU A 153      39.157  33.222  39.215  1.00 82.13           O1-
ATOM   1166  N   ASN A 154      37.618  38.576  43.654  1.00 19.98           N  
ATOM   1167  CA  ASN A 154      37.051  38.897  44.968  1.00 17.34           C  
ATOM   1168  C   ASN A 154      36.099  40.092  44.926  1.00 19.20           C  
ATOM   1169  O   ASN A 154      36.545  41.242  44.710  1.00 21.95           O  
ATOM   1170  CB  ASN A 154      38.183  39.197  45.956  1.00 15.86           C  
ATOM   1171  CG  ASN A 154      39.232  38.115  45.986  1.00 16.30           C  
ATOM   1172  ND2 ASN A 154      40.439  38.450  45.527  1.00 16.62           N  
ATOM   1173  OD1 ASN A 154      38.987  36.998  46.461  1.00 16.82           O  
ATOM   1174  N   SER A 155      34.834  39.867  45.263  1.00 15.23           N  
ATOM   1175  CA  SER A 155      33.857  40.944  45.245  1.00 16.08           C  
ATOM   1176  C   SER A 155      33.587  41.469  46.636  1.00 16.35           C  
ATOM   1177  O   SER A 155      32.886  40.841  47.440  1.00 17.18           O  
ATOM   1178  CB  SER A 155      32.526  40.509  44.609  1.00 18.37           C  
ATOM   1179  OG  SER A 155      31.640  41.612  44.661  1.00 18.42           O  
ATOM   1180  N   LEU A 156      34.116  42.632  46.925  1.00 13.19           N  
ATOM   1181  CA  LEU A 156      33.829  43.276  48.183  1.00 14.75           C  
ATOM   1182  C   LEU A 156      32.401  43.835  48.149  1.00 16.44           C  
ATOM   1183  O   LEU A 156      31.688  43.821  49.157  1.00 16.49           O  
ATOM   1184  CB  LEU A 156      34.834  44.374  48.474  1.00 15.90           C  
ATOM   1185  CG  LEU A 156      36.263  43.878  48.695  1.00 19.35           C  
ATOM   1186  CD1 LEU A 156      37.197  45.088  48.849  1.00 21.48           C  
ATOM   1187  CD2 LEU A 156      36.386  42.970  49.908  1.00 19.72           C  
ATOM   1188  N   ASN A 157      31.993  44.352  46.995  1.00 14.99           N  
ATOM   1189  CA  ASN A 157      30.679  44.933  46.893  1.00 14.80           C  
ATOM   1190  C   ASN A 157      29.569  43.911  47.227  1.00 14.75           C  
ATOM   1191  O   ASN A 157      28.521  44.289  47.763  1.00 17.19           O  
ATOM   1192  CB  ASN A 157      30.450  45.612  45.517  1.00 14.22           C  
ATOM   1193  CG  ASN A 157      30.500  44.644  44.355  1.00 14.41           C  
ATOM   1194  ND2 ASN A 157      31.546  44.730  43.559  1.00 12.87           N  
ATOM   1195  OD1 ASN A 157      29.553  43.895  44.125  1.00 19.18           O  
ATOM   1196  N   ARG A 158      29.798  42.644  46.942  1.00 15.12           N  
ATOM   1197  CA  ARG A 158      28.788  41.599  47.236  1.00 18.96           C  
ATOM   1198  C   ARG A 158      28.657  41.269  48.719  1.00 17.43           C  
ATOM   1199  O   ARG A 158      27.671  40.683  49.143  1.00 16.52           O  
ATOM   1200  CB  ARG A 158      29.063  40.320  46.433  1.00 23.70           C  
ATOM   1201  CG  ARG A 158      28.828  40.465  44.946  1.00 23.87           C  
ATOM   1202  CD  ARG A 158      27.397  40.111  44.632  1.00 32.98           C  
ATOM   1203  NE  ARG A 158      27.073  40.324  43.224  1.00 39.27           N  
ATOM   1204  CZ  ARG A 158      25.856  40.606  42.764  1.00 36.30           C  
ATOM   1205  NH1 ARG A 158      24.835  40.756  43.602  1.00 36.58           N1+
ATOM   1206  NH2 ARG A 158      25.683  40.807  41.454  1.00 38.42           N  
ATOM   1207  N   VAL A 159      29.590  41.751  49.529  1.00 14.34           N  
ATOM   1208  CA  VAL A 159      29.484  41.640  50.970  1.00 13.99           C  
ATOM   1209  C   VAL A 159      29.397  43.023  51.621  1.00 16.01           C  
ATOM   1210  O   VAL A 159      29.559  43.143  52.816  1.00 17.68           O  
ATOM   1211  CB  VAL A 159      30.659  40.791  51.592  1.00 15.08           C  
ATOM   1212  CG1 VAL A 159      30.545  39.365  51.143  1.00 13.60           C  
ATOM   1213  CG2 VAL A 159      32.045  41.331  51.228  1.00 13.06           C  
ATOM   1214  N   GLY A 160      29.119  44.055  50.815  1.00 14.93           N  
ATOM   1215  CA  GLY A 160      28.686  45.347  51.311  1.00 12.66           C  
ATOM   1216  C   GLY A 160      29.823  46.243  51.717  1.00 11.07           C  
ATOM   1217  O   GLY A 160      29.614  47.239  52.404  1.00 12.48           O  
ATOM   1218  N   LEU A 161      31.004  45.973  51.186  1.00 12.67           N  
ATOM   1219  CA  LEU A 161      32.180  46.734  51.533  1.00 11.18           C  
ATOM   1220  C   LEU A 161      32.735  47.479  50.348  1.00 11.09           C  
ATOM   1221  O   LEU A 161      32.617  47.049  49.217  1.00 13.47           O  
ATOM   1222  CB  LEU A 161      33.273  45.841  52.116  1.00 11.82           C  
ATOM   1223  CG  LEU A 161      32.918  45.006  53.357  1.00 11.28           C  
ATOM   1224  CD1 LEU A 161      34.095  44.076  53.697  1.00 12.50           C  
ATOM   1225  CD2 LEU A 161      32.606  45.885  54.537  1.00 11.40           C  
ATOM   1226  N   ASP A 162      33.339  48.630  50.605  1.00 10.53           N  
ATOM   1227  CA  ASP A 162      33.820  49.482  49.529  1.00 12.39           C  
ATOM   1228  C   ASP A 162      35.081  48.885  48.940  1.00 13.48           C  
ATOM   1229  O   ASP A 162      35.870  48.200  49.649  1.00 15.90           O  
ATOM   1230  CB  ASP A 162      34.098  50.909  50.055  1.00 12.72           C  
ATOM   1231  CG  ASP A 162      34.165  51.944  48.937  1.00 13.19           C  
ATOM   1232  OD1 ASP A 162      33.748  51.638  47.784  1.00 13.86           O  
ATOM   1233  OD2 ASP A 162      34.582  53.097  49.217  1.00 11.69           O1-
ATOM   1234  N   HIS A 163      35.331  49.222  47.686  1.00 13.99           N  
ATOM   1235  CA  HIS A 163      36.512  48.727  46.995  1.00 15.60           C  
ATOM   1236  C   HIS A 163      37.859  49.278  47.530  1.00 14.06           C  
ATOM   1237  O   HIS A 163      38.934  48.796  47.157  1.00 12.38           O  
ATOM   1238  CB  HIS A 163      36.400  48.976  45.503  1.00 16.43           C  
ATOM   1239  CG  HIS A 163      36.463  50.420  45.117  1.00 19.03           C  
ATOM   1240  CD2 HIS A 163      37.495  51.294  45.122  1.00 21.77           C  
ATOM   1241  ND1 HIS A 163      35.373  51.109  44.627  1.00 20.97           N  
ATOM   1242  CE1 HIS A 163      35.743  52.342  44.322  1.00 24.58           C  
ATOM   1243  NE2 HIS A 163      37.018  52.490  44.650  1.00 24.75           N  
ATOM   1244  N   VAL A 164      37.802  50.324  48.336  1.00 14.34           N  
ATOM   1245  CA  VAL A 164      39.032  51.065  48.677  1.00 10.99           C  
ATOM   1246  C   VAL A 164      39.943  50.289  49.594  1.00 12.19           C  
ATOM   1247  O   VAL A 164      41.085  50.665  49.773  1.00  9.14           O  
ATOM   1248  CB  VAL A 164      38.766  52.485  49.229  1.00 12.38           C  
ATOM   1249  CG1 VAL A 164      38.095  53.369  48.162  1.00 14.52           C  
ATOM   1250  CG2 VAL A 164      37.964  52.465  50.518  1.00 12.62           C  
ATOM   1251  N   LEU A 165      39.412  49.240  50.233  1.00 14.13           N  
ATOM   1252  CA  LEU A 165      40.269  48.263  50.909  1.00 14.92           C  
ATOM   1253  C   LEU A 165      41.426  47.783  50.009  1.00 14.68           C  
ATOM   1254  O   LEU A 165      42.537  47.628  50.489  1.00 15.38           O  
ATOM   1255  CB  LEU A 165      39.466  47.054  51.388  1.00 16.21           C  
ATOM   1256  CG  LEU A 165      40.283  45.912  52.008  1.00 16.93           C  
ATOM   1257  CD1 LEU A 165      41.105  46.361  53.216  1.00 19.58           C  
ATOM   1258  CD2 LEU A 165      39.316  44.850  52.446  1.00 21.60           C  
ATOM   1259  N   PHE A 166      41.167  47.556  48.727  1.00 13.19           N  
ATOM   1260  CA  PHE A 166      42.215  47.108  47.822  1.00 12.81           C  
ATOM   1261  C   PHE A 166      43.195  48.224  47.479  1.00 12.12           C  
ATOM   1262  O   PHE A 166      44.337  47.959  47.246  1.00 12.58           O  
ATOM   1263  CB  PHE A 166      41.620  46.509  46.532  1.00 13.76           C  
ATOM   1264  CG  PHE A 166      40.799  45.245  46.733  1.00 14.04           C  
ATOM   1265  CD1 PHE A 166      40.949  44.448  47.863  1.00 14.04           C  
ATOM   1266  CD2 PHE A 166      39.920  44.810  45.745  1.00 14.80           C  
ATOM   1267  CE1 PHE A 166      40.196  43.285  48.015  1.00 13.43           C  
ATOM   1268  CE2 PHE A 166      39.215  43.613  45.864  1.00 13.27           C  
ATOM   1269  CZ  PHE A 166      39.307  42.890  47.025  1.00 13.24           C  
ATOM   1270  N   VAL A 167      42.748  49.478  47.520  1.00 13.19           N  
ATOM   1271  CA  VAL A 167      43.647  50.624  47.476  1.00 14.08           C  
ATOM   1272  C   VAL A 167      44.560  50.660  48.702  1.00 14.49           C  
ATOM   1273  O   VAL A 167      45.762  50.840  48.565  1.00 14.45           O  
ATOM   1274  CB  VAL A 167      42.917  51.979  47.407  1.00 16.10           C  
ATOM   1275  CG1 VAL A 167      43.906  53.145  47.562  1.00 14.21           C  
ATOM   1276  CG2 VAL A 167      42.111  52.080  46.130  1.00 14.99           C  
ATOM   1277  N   LYS A 168      43.992  50.461  49.889  1.00 12.27           N  
ATOM   1278  CA  LYS A 168      44.797  50.450  51.115  1.00 13.01           C  
ATOM   1279  C   LYS A 168      45.825  49.342  51.093  1.00 13.26           C  
ATOM   1280  O   LYS A 168      46.981  49.526  51.501  1.00 14.58           O  
ATOM   1281  CB  LYS A 168      43.884  50.286  52.328  1.00 16.87           C  
ATOM   1282  CG  LYS A 168      44.576  50.317  53.668  1.00 17.08           C  
ATOM   1283  CD  LYS A 168      43.620  50.020  54.825  1.00 19.43           C  
ATOM   1284  CE  LYS A 168      42.364  50.830  54.794  1.00 21.14           C  
ATOM   1285  NZ  LYS A 168      41.576  50.677  56.031  1.00 20.02           N1+
ATOM   1286  N   VAL A 169      45.414  48.180  50.586  1.00 13.25           N  
ATOM   1287  CA  VAL A 169      46.315  47.014  50.526  1.00 15.12           C  
ATOM   1288  C   VAL A 169      47.446  47.252  49.526  1.00 13.77           C  
ATOM   1289  O   VAL A 169      48.606  47.083  49.864  1.00 14.83           O  
ATOM   1290  CB  VAL A 169      45.539  45.732  50.167  1.00 14.91           C  
ATOM   1291  CG1 VAL A 169      46.472  44.618  49.767  1.00 15.86           C  
ATOM   1292  CG2 VAL A 169      44.664  45.293  51.351  1.00 15.33           C  
ATOM   1293  N   ALA A 170      47.100  47.692  48.316  1.00 12.53           N  
ATOM   1294  CA  ALA A 170      48.098  47.941  47.287  1.00 12.49           C  
ATOM   1295  C   ALA A 170      49.077  49.061  47.676  1.00 12.13           C  
ATOM   1296  O   ALA A 170      50.269  48.950  47.480  1.00 13.02           O  
ATOM   1297  CB  ALA A 170      47.445  48.268  45.972  1.00 13.34           C  
ATOM   1298  N   THR A 171      48.538  50.162  48.168  1.00 11.83           N  
ATOM   1299  CA  THR A 171      49.379  51.264  48.637  1.00 11.78           C  
ATOM   1300  C   THR A 171      50.309  50.843  49.782  1.00 11.80           C  
ATOM   1301  O   THR A 171      51.490  51.215  49.805  1.00  9.60           O  
ATOM   1302  CB  THR A 171      48.544  52.448  49.078  1.00 12.01           C  
ATOM   1303  CG2 THR A 171      49.402  53.486  49.737  1.00 11.84           C  
ATOM   1304  OG1 THR A 171      47.906  53.016  47.930  1.00 11.45           O  
ATOM   1305  N   THR A 172      49.777  50.081  50.750  1.00 13.28           N  
ATOM   1306  CA  THR A 172      50.561  49.722  51.927  1.00 14.09           C  
ATOM   1307  C   THR A 172      51.799  48.952  51.475  1.00 14.57           C  
ATOM   1308  O   THR A 172      52.897  49.167  51.991  1.00 14.15           O  
ATOM   1309  CB  THR A 172      49.791  48.826  52.897  1.00 19.70           C  
ATOM   1310  CG2 THR A 172      50.603  48.579  54.091  1.00 21.64           C  
ATOM   1311  OG1 THR A 172      48.602  49.487  53.340  1.00 21.40           O  
ATOM   1312  N   ALA A 173      51.617  48.021  50.547  1.00 12.63           N  
ATOM   1313  CA  ALA A 173      52.758  47.239  50.059  1.00 13.78           C  
ATOM   1314  C   ALA A 173      53.782  48.105  49.321  1.00 13.84           C  
ATOM   1315  O   ALA A 173      54.988  47.965  49.564  1.00 15.06           O  
ATOM   1316  CB  ALA A 173      52.277  46.083  49.200  1.00 16.69           C  
ATOM   1317  N   VAL A 174      53.333  48.925  48.360  1.00 14.52           N  
ATOM   1318  CA  VAL A 174      54.262  49.689  47.525  1.00 13.20           C  
ATOM   1319  C   VAL A 174      54.904  50.848  48.307  1.00 15.85           C  
ATOM   1320  O   VAL A 174      56.102  51.113  48.150  1.00 12.57           O  
ATOM   1321  CB  VAL A 174      53.714  50.159  46.191  1.00 14.23           C  
ATOM   1322  CG1 VAL A 174      53.249  48.966  45.342  1.00 14.59           C  
ATOM   1323  CG2 VAL A 174      52.579  51.186  46.333  1.00 15.05           C  
ATOM   1324  N   ALA A 175      54.148  51.412  49.257  1.00 12.86           N  
ATOM   1325  CA  ALA A 175      54.689  52.412  50.187  1.00 13.66           C  
ATOM   1326  C   ALA A 175      55.725  51.838  51.134  1.00 13.46           C  
ATOM   1327  O   ALA A 175      56.763  52.449  51.379  1.00 12.42           O  
ATOM   1328  CB  ALA A 175      53.581  53.070  50.998  1.00 12.90           C  
ATOM   1329  N   ALA A 176      55.432  50.671  51.699  1.00 15.89           N  
ATOM   1330  CA  ALA A 176      56.380  50.076  52.581  1.00 14.26           C  
ATOM   1331  C   ALA A 176      57.742  49.876  51.844  1.00 15.32           C  
ATOM   1332  O   ALA A 176      58.821  50.066  52.447  1.00 13.10           O  
ATOM   1333  CB  ALA A 176      55.858  48.779  53.158  1.00 14.56           C  
ATOM   1334  N   LYS A 177      57.677  49.429  50.596  1.00 15.66           N  
ATOM   1335  CA  LYS A 177      58.887  49.204  49.781  1.00 17.35           C  
ATOM   1336  C   LYS A 177      59.619  50.485  49.512  1.00 15.74           C  
ATOM   1337  O   LYS A 177      60.779  50.573  49.781  1.00 16.21           O  
ATOM   1338  CB  LYS A 177      58.567  48.539  48.440  1.00 18.02           C  
ATOM   1339  CG  LYS A 177      59.840  48.080  47.703  1.00 19.79           C  
ATOM   1340  CD  LYS A 177      59.496  47.841  46.240  1.00 27.08           C  
ATOM   1341  CE  LYS A 177      60.691  47.933  45.233  1.00 26.77           C  
ATOM   1342  NZ  LYS A 177      61.726  46.883  45.421  1.00 27.71           N1+
ATOM   1343  N   LEU A 178      58.899  51.514  49.077  1.00 16.52           N  
ATOM   1344  CA  LEU A 178      59.513  52.820  48.849  1.00 19.85           C  
ATOM   1345  C   LEU A 178      60.230  53.371  50.075  1.00 20.95           C  
ATOM   1346  O   LEU A 178      61.209  54.082  49.960  1.00 19.56           O  
ATOM   1347  CB  LEU A 178      58.456  53.847  48.425  1.00 24.57           C  
ATOM   1348  CG  LEU A 178      57.932  53.725  46.998  1.00 30.50           C  
ATOM   1349  CD1 LEU A 178      56.679  54.578  46.783  1.00 28.95           C  
ATOM   1350  CD2 LEU A 178      59.016  54.121  45.996  1.00 34.68           C  
ATOM   1351  N   LEU A 179      59.637  53.130  51.238  1.00 20.57           N  
ATOM   1352  CA  LEU A 179      60.152  53.669  52.465  1.00 22.08           C  
ATOM   1353  C   LEU A 179      61.287  52.815  53.013  1.00 19.63           C  
ATOM   1354  O   LEU A 179      61.786  53.064  54.097  1.00 19.78           O  
ATOM   1355  CB  LEU A 179      59.020  53.797  53.492  1.00 19.73           C  
ATOM   1356  CG  LEU A 179      57.915  54.794  53.135  1.00 23.68           C  
ATOM   1357  CD1 LEU A 179      56.666  54.558  53.997  1.00 21.48           C  
ATOM   1358  CD2 LEU A 179      58.395  56.228  53.307  1.00 23.36           C  
ATOM   1359  N   GLY A 180      61.654  51.778  52.287  1.00 20.59           N  
ATOM   1360  CA  GLY A 180      62.829  50.963  52.627  1.00 22.24           C  
ATOM   1361  C   GLY A 180      62.513  49.708  53.423  1.00 20.88           C  
ATOM   1362  O   GLY A 180      63.417  49.089  54.000  1.00 21.14           O  
ATOM   1363  N   GLY A 181      61.246  49.310  53.474  1.00 17.73           N  
ATOM   1364  CA  GLY A 181      60.910  48.102  54.200  1.00 18.89           C  
ATOM   1365  C   GLY A 181      61.396  46.833  53.486  1.00 17.72           C  
ATOM   1366  O   GLY A 181      61.461  46.789  52.261  1.00 19.00           O  
ATOM   1367  N   GLY A 182      61.756  45.831  54.269  1.00 15.96           N  
ATOM   1368  CA  GLY A 182      62.021  44.482  53.792  1.00 20.07           C  
ATOM   1369  C   GLY A 182      60.811  43.572  53.930  1.00 22.00           C  
ATOM   1370  O   GLY A 182      59.694  44.043  54.156  1.00 18.93           O  
ATOM   1371  N   ARG A 183      61.044  42.277  53.750  1.00 21.54           N  
ATOM   1372  CA  ARG A 183      59.985  41.299  53.609  1.00 25.19           C  
ATOM   1373  C   ARG A 183      59.102  41.304  54.848  1.00 27.34           C  
ATOM   1374  O   ARG A 183      57.881  41.305  54.743  1.00 24.17           O  
ATOM   1375  CB  ARG A 183      60.557  39.895  53.378  1.00 27.02           C  
ATOM   1376  CG  ARG A 183      59.497  38.791  53.357  1.00 28.21           C  
ATOM   1377  CD  ARG A 183      59.986  37.412  52.896  1.00 27.16           C  
ATOM   1378  NE  ARG A 183      59.775  37.244  51.468  1.00 29.97           N  
ATOM   1379  CZ  ARG A 183      60.699  37.479  50.533  1.00 39.04           C  
ATOM   1380  NH1 ARG A 183      61.940  37.815  50.857  1.00 40.88           N1+
ATOM   1381  NH2 ARG A 183      60.378  37.377  49.255  1.00 39.91           N  
ATOM   1382  N   GLU A 184      59.703  41.357  56.019  1.00 23.63           N  
ATOM   1383  CA  GLU A 184      58.923  41.311  57.254  1.00 23.38           C  
ATOM   1384  C   GLU A 184      58.023  42.505  57.426  1.00 23.30           C  
ATOM   1385  O   GLU A 184      56.853  42.373  57.840  1.00 17.57           O  
ATOM   1386  CB  GLU A 184      59.791  41.155  58.481  1.00 26.34           C  
ATOM   1387  CG  GLU A 184      60.337  39.740  58.651  1.00 30.63           C  
ATOM   1388  CD  GLU A 184      59.257  38.675  58.543  1.00 38.22           C  
ATOM   1389  OE1 GLU A 184      58.338  38.659  59.400  1.00 44.94           O  
ATOM   1390  OE2 GLU A 184      59.364  37.820  57.635  1.00 47.32           O1-
ATOM   1391  N   GLU A 185      58.567  43.672  57.156  1.00 16.05           N  
ATOM   1392  CA  GLU A 185      57.820  44.935  57.283  1.00 18.18           C  
ATOM   1393  C   GLU A 185      56.646  45.019  56.335  1.00 17.99           C  
ATOM   1394  O   GLU A 185      55.614  45.543  56.693  1.00 15.23           O  
ATOM   1395  CB  GLU A 185      58.737  46.140  57.065  1.00 22.53           C  
ATOM   1396  CG  GLU A 185      59.595  46.465  58.298  1.00 26.05           C  
ATOM   1397  CD  GLU A 185      60.949  45.756  58.244  1.00 31.92           C  
ATOM   1398  OE1 GLU A 185      61.506  45.629  57.122  1.00 28.43           O  
ATOM   1399  OE2 GLU A 185      61.447  45.316  59.307  1.00 34.25           O1-
ATOM   1400  N   ILE A 186      56.843  44.514  55.109  1.00 18.06           N  
ATOM   1401  CA  ILE A 186      55.846  44.581  54.083  1.00 15.69           C  
ATOM   1402  C   ILE A 186      54.729  43.616  54.427  1.00 17.85           C  
ATOM   1403  O   ILE A 186      53.571  44.000  54.440  1.00 16.86           O  
ATOM   1404  CB  ILE A 186      56.421  44.267  52.694  1.00 14.21           C  
ATOM   1405  CG1 ILE A 186      57.365  45.410  52.269  1.00 15.32           C  
ATOM   1406  CG2 ILE A 186      55.271  44.174  51.676  1.00 12.72           C  
ATOM   1407  CD1 ILE A 186      58.116  45.113  50.982  1.00 15.45           C  
ATOM   1408  N   LYS A 187      55.094  42.403  54.817  1.00 14.58           N  
ATOM   1409  CA  LYS A 187      54.127  41.452  55.317  1.00 15.20           C  
ATOM   1410  C   LYS A 187      53.315  41.995  56.484  1.00 12.60           C  
ATOM   1411  O   LYS A 187      52.110  41.800  56.563  1.00 11.40           O  
ATOM   1412  CB  LYS A 187      54.823  40.150  55.763  1.00 18.24           C  
ATOM   1413  CG  LYS A 187      55.433  39.346  54.627  1.00 21.49           C  
ATOM   1414  CD  LYS A 187      55.658  37.878  55.029  1.00 28.40           C  
ATOM   1415  CE  LYS A 187      56.388  37.726  56.338  1.00 31.45           C  
ATOM   1416  NZ  LYS A 187      56.773  36.318  56.575  1.00 34.79           N1+
ATOM   1417  N   ASN A 188      53.978  42.632  57.434  1.00 12.73           N  
ATOM   1418  CA  ASN A 188      53.308  43.092  58.638  1.00 11.02           C  
ATOM   1419  C   ASN A 188      52.372  44.240  58.363  1.00 11.29           C  
ATOM   1420  O   ASN A 188      51.293  44.334  58.960  1.00 11.16           O  
ATOM   1421  CB  ASN A 188      54.352  43.485  59.696  1.00 12.60           C  
ATOM   1422  CG  ASN A 188      55.065  42.288  60.299  1.00 11.65           C  
ATOM   1423  ND2 ASN A 188      56.155  42.538  60.955  1.00 10.64           N  
ATOM   1424  OD1 ASN A 188      54.607  41.152  60.178  1.00 18.32           O  
ATOM   1425  N   ALA A 189      52.790  45.163  57.525  1.00 10.27           N  
ATOM   1426  CA  ALA A 189      51.924  46.229  57.094  1.00 11.47           C  
ATOM   1427  C   ALA A 189      50.671  45.665  56.389  1.00 11.63           C  
ATOM   1428  O   ALA A 189      49.565  46.143  56.636  1.00 13.80           O  
ATOM   1429  CB  ALA A 189      52.663  47.146  56.131  1.00 11.07           C  
ATOM   1430  N   LEU A 190      50.874  44.814  55.383  1.00  9.83           N  
ATOM   1431  CA  LEU A 190      49.751  44.127  54.716  1.00 10.97           C  
ATOM   1432  C   LEU A 190      48.786  43.481  55.677  1.00  9.06           C  
ATOM   1433  O   LEU A 190      47.559  43.651  55.560  1.00 10.06           O  
ATOM   1434  CB  LEU A 190      50.247  43.080  53.709  1.00 13.25           C  
ATOM   1435  CG  LEU A 190      50.790  43.743  52.456  1.00 15.34           C  
ATOM   1436  CD1 LEU A 190      51.644  42.768  51.663  1.00 18.33           C  
ATOM   1437  CD2 LEU A 190      49.671  44.262  51.585  1.00 16.24           C  
ATOM   1438  N   SER A 191      49.283  42.832  56.712  1.00  9.54           N  
ATOM   1439  CA  SER A 191      48.390  42.107  57.599  1.00 10.05           C  
ATOM   1440  C   SER A 191      47.548  43.143  58.371  1.00 12.66           C  
ATOM   1441  O   SER A 191      46.390  42.904  58.741  1.00 13.51           O  
ATOM   1442  CB  SER A 191      49.173  41.122  58.469  1.00 11.55           C  
ATOM   1443  OG  SER A 191      49.858  41.705  59.557  1.00 11.42           O  
ATOM   1444  N   ASN A 192      48.172  44.278  58.688  1.00 12.24           N  
ATOM   1445  CA  ASN A 192      47.457  45.333  59.432  1.00 13.28           C  
ATOM   1446  C   ASN A 192      46.402  46.034  58.559  1.00 12.58           C  
ATOM   1447  O   ASN A 192      45.370  46.493  59.058  1.00 13.75           O  
ATOM   1448  CB  ASN A 192      48.465  46.326  60.028  1.00 12.21           C  
ATOM   1449  CG  ASN A 192      48.972  45.862  61.374  1.00 11.22           C  
ATOM   1450  ND2 ASN A 192      50.226  45.429  61.426  1.00 10.82           N  
ATOM   1451  OD1 ASN A 192      48.248  45.941  62.381  1.00 10.58           O  
ATOM   1452  N   ALA A 193      46.659  46.093  57.247  1.00 12.65           N  
ATOM   1453  CA  ALA A 193      45.711  46.621  56.291  1.00 12.04           C  
ATOM   1454  C   ALA A 193      44.463  45.738  56.211  1.00 14.12           C  
ATOM   1455  O   ALA A 193      43.335  46.273  56.246  1.00 11.00           O  
ATOM   1456  CB  ALA A 193      46.345  46.815  54.909  1.00 12.90           C  
ATOM   1457  N   TRP A 194      44.643  44.403  56.233  1.00 14.29           N  
ATOM   1458  CA  TRP A 194      43.520  43.497  56.040  1.00 13.67           C  
ATOM   1459  C   TRP A 194      42.641  43.514  57.285  1.00 16.46           C  
ATOM   1460  O   TRP A 194      41.417  43.406  57.201  1.00 20.25           O  
ATOM   1461  CB  TRP A 194      43.997  42.065  55.741  1.00 14.49           C  
ATOM   1462  CG  TRP A 194      44.428  41.856  54.336  1.00 14.58           C  
ATOM   1463  CD1 TRP A 194      45.689  41.752  53.879  1.00 14.31           C  
ATOM   1464  CD2 TRP A 194      43.583  41.811  53.172  1.00 15.16           C  
ATOM   1465  CE2 TRP A 194      44.421  41.556  52.065  1.00 14.87           C  
ATOM   1466  CE3 TRP A 194      42.209  41.763  52.987  1.00 15.93           C  
ATOM   1467  NE1 TRP A 194      45.700  41.609  52.516  1.00 17.18           N  
ATOM   1468  CZ2 TRP A 194      43.936  41.457  50.757  1.00 16.90           C  
ATOM   1469  CZ3 TRP A 194      41.705  41.607  51.694  1.00 17.73           C  
ATOM   1470  CH2 TRP A 194      42.563  41.446  50.594  1.00 18.36           C  
ATOM   1471  N   ILE A 195      43.265  43.678  58.450  1.00 15.88           N  
ATOM   1472  CA  ILE A 195      42.563  43.752  59.731  1.00 15.71           C  
ATOM   1473  C   ILE A 195      41.866  45.079  59.989  1.00 14.55           C  
ATOM   1474  O   ILE A 195      41.005  45.190  60.868  1.00 15.20           O  
ATOM   1475  CB  ILE A 195      43.589  43.556  60.848  1.00 21.07           C  
ATOM   1476  CG1 ILE A 195      43.812  42.084  61.062  1.00 21.73           C  
ATOM   1477  CG2 ILE A 195      43.179  44.274  62.118  1.00 25.56           C  
ATOM   1478  CD1 ILE A 195      45.032  41.871  61.945  1.00 29.72           C  
ATOM   1479  N   ASP A 196      42.232  46.080  59.217  1.00 12.73           N  
ATOM   1480  CA  ASP A 196      41.839  47.439  59.455  1.00 16.25           C  
ATOM   1481  C   ASP A 196      40.375  47.643  59.092  1.00 21.28           C  
ATOM   1482  O   ASP A 196      39.723  46.784  58.510  1.00 23.35           O  
ATOM   1483  CB  ASP A 196      42.669  48.382  58.574  1.00 13.38           C  
ATOM   1484  CG  ASP A 196      42.893  49.705  59.187  1.00 15.44           C  
ATOM   1485  OD1 ASP A 196      43.014  49.793  60.438  1.00 14.09           O  
ATOM   1486  OD2 ASP A 196      42.946  50.697  58.408  1.00 15.32           O1-
ATOM   1487  N   ASN A 197      39.958  48.868  59.249  1.00 23.80           N  
ATOM   1488  CA  ASN A 197      38.885  49.389  58.416  1.00 38.58           C  
ATOM   1489  C   ASN A 197      38.716  48.697  57.095  1.00 42.44           C  
ATOM   1490  O   ASN A 197      39.598  48.644  56.195  1.00 28.51           O  
ATOM   1491  CB  ASN A 197      39.009  50.875  58.133  1.00 42.53           C  
ATOM   1492  CG  ASN A 197      38.397  51.710  59.212  1.00 37.66           C  
ATOM   1493  ND2 ASN A 197      38.235  52.988  58.918  1.00 26.85           N  
ATOM   1494  OD1 ASN A 197      37.943  51.189  60.247  1.00 43.98           O  
ATOM   1495  N   ALA A 198      37.523  48.174  56.962  1.00 41.31           N  
ATOM   1496  CA  ALA A 198      36.989  48.178  55.670  1.00 28.18           C  
ATOM   1497  C   ALA A 198      35.735  49.060  55.709  1.00 17.39           C  
ATOM   1498  O   ALA A 198      34.708  48.683  56.253  1.00 18.58           O  
ATOM   1499  CB  ALA A 198      36.729  46.781  55.251  1.00 29.88           C  
ATOM   1500  N   ALA A 199      35.846  50.226  55.086  1.00 12.89           N  
ATOM   1501  CA  ALA A 199      34.718  51.151  55.018  1.00 11.94           C  
ATOM   1502  C   ALA A 199      33.511  50.552  54.231  1.00 12.89           C  
ATOM   1503  O   ALA A 199      33.670  49.748  53.306  1.00 12.36           O  
ATOM   1504  CB  ALA A 199      35.107  52.454  54.391  1.00 13.42           C  
ATOM   1505  N   LEU A 200      32.312  50.881  54.666  1.00 11.75           N  
ATOM   1506  CA  LEU A 200      31.091  50.520  53.872  1.00 11.76           C  
ATOM   1507  C   LEU A 200      31.086  51.272  52.547  1.00 12.64           C  
ATOM   1508  O   LEU A 200      31.884  52.222  52.348  1.00 12.17           O  
ATOM   1509  CB  LEU A 200      29.841  50.876  54.659  1.00 13.83           C  
ATOM   1510  CG  LEU A 200      29.739  50.212  56.015  1.00 14.77           C  
ATOM   1511  CD1 LEU A 200      28.424  50.608  56.683  1.00 18.50           C  
ATOM   1512  CD2 LEU A 200      29.766  48.703  55.840  1.00 17.60           C  
ATOM   1513  N   ARG A 201      30.154  50.923  51.659  1.00 12.04           N  
ATOM   1514  CA  ARG A 201      29.943  51.684  50.415  1.00 12.38           C  
ATOM   1515  C   ARG A 201      28.592  52.390  50.377  1.00 12.94           C  
ATOM   1516  O   ARG A 201      28.151  52.805  49.311  1.00 13.70           O  
ATOM   1517  CB  ARG A 201      30.186  50.819  49.142  1.00 13.07           C  
ATOM   1518  CG  ARG A 201      29.563  49.425  49.125  1.00 13.55           C  
ATOM   1519  CD  ARG A 201      29.924  48.681  47.817  1.00 15.07           C  
ATOM   1520  NE  ARG A 201      29.386  49.449  46.685  1.00 14.38           N  
ATOM   1521  CZ  ARG A 201      30.077  50.068  45.721  1.00 16.33           C  
ATOM   1522  NH1 ARG A 201      31.389  49.918  45.592  1.00 13.86           N1+
ATOM   1523  NH2 ARG A 201      29.427  50.816  44.814  1.00 18.57           N  
ATOM   1524  N   THR A 202      28.077  52.727  51.553  1.00 11.80           N  
ATOM   1525  CA  THR A 202      26.781  53.414  51.709  1.00 13.16           C  
ATOM   1526  C   THR A 202      26.697  54.750  50.938  1.00 13.27           C  
ATOM   1527  O   THR A 202      25.670  55.099  50.334  1.00 12.26           O  
ATOM   1528  CB  THR A 202      26.564  53.731  53.184  1.00 13.72           C  
ATOM   1529  CG2 THR A 202      25.076  54.025  53.476  1.00 15.54           C  
ATOM   1530  OG1 THR A 202      27.023  52.627  53.965  1.00 13.25           O  
ATOM   1531  N   TYR A 203      27.814  55.471  50.940  1.00 12.13           N  
ATOM   1532  CA  TYR A 203      27.985  56.761  50.209  1.00  9.88           C  
ATOM   1533  C   TYR A 203      28.108  56.686  48.706  1.00 10.40           C  
ATOM   1534  O   TYR A 203      28.242  57.718  48.038  1.00 11.14           O  
ATOM   1535  CB  TYR A 203      29.208  57.497  50.781  1.00  9.39           C  
ATOM   1536  CG  TYR A 203      30.465  56.656  50.889  1.00  8.76           C  
ATOM   1537  CD1 TYR A 203      31.281  56.461  49.799  1.00  8.51           C  
ATOM   1538  CD2 TYR A 203      30.827  56.048  52.097  1.00  8.57           C  
ATOM   1539  CE1 TYR A 203      32.438  55.703  49.913  1.00  9.64           C  
ATOM   1540  CE2 TYR A 203      31.995  55.297  52.210  1.00  9.80           C  
ATOM   1541  CZ  TYR A 203      32.760  55.072  51.102  1.00  9.40           C  
ATOM   1542  OH  TYR A 203      33.905  54.342  51.228  1.00 11.09           O  
ATOM   1543  N   ARG A 204      28.166  55.489  48.145  1.00 10.45           N  
ATOM   1544  CA  ARG A 204      28.116  55.325  46.693  1.00 12.12           C  
ATOM   1545  C   ARG A 204      26.708  54.954  46.158  1.00 12.48           C  
ATOM   1546  O   ARG A 204      26.540  54.777  44.948  1.00 13.10           O  
ATOM   1547  CB  ARG A 204      29.085  54.224  46.224  1.00 11.85           C  
ATOM   1548  CG  ARG A 204      30.526  54.501  46.589  1.00 12.81           C  
ATOM   1549  CD  ARG A 204      31.511  53.747  45.730  1.00 12.70           C  
ATOM   1550  NE  ARG A 204      32.803  53.886  46.398  1.00 11.79           N  
ATOM   1551  CZ  ARG A 204      33.650  54.892  46.227  1.00 11.33           C  
ATOM   1552  NH1 ARG A 204      33.486  55.816  45.291  1.00 10.52           N1+
ATOM   1553  NH2 ARG A 204      34.747  54.927  46.984  1.00 11.38           N  
ATOM   1554  N   HIS A 205      25.741  54.803  47.053  1.00 12.46           N  
ATOM   1555  CA  HIS A 205      24.405  54.268  46.713  1.00 13.65           C  
ATOM   1556  C   HIS A 205      23.262  55.103  47.211  1.00 13.38           C  
ATOM   1557  O   HIS A 205      23.316  55.700  48.269  1.00 11.12           O  
ATOM   1558  CB  HIS A 205      24.243  52.897  47.316  1.00 13.49           C  
ATOM   1559  CG  HIS A 205      25.068  51.863  46.640  1.00 14.51           C  
ATOM   1560  CD2 HIS A 205      26.295  51.368  46.925  1.00 15.39           C  
ATOM   1561  ND1 HIS A 205      24.636  51.198  45.514  1.00 13.02           N  
ATOM   1562  CE1 HIS A 205      25.572  50.361  45.118  1.00 15.87           C  
ATOM   1563  NE2 HIS A 205      26.591  50.449  45.949  1.00 15.69           N  
ATOM   1564  N   SER A 206      22.182  55.073  46.434  1.00 16.06           N  
ATOM   1565  CA  SER A 206      20.905  55.665  46.848  1.00 15.76           C  
ATOM   1566  C   SER A 206      20.459  55.074  48.190  1.00 13.51           C  
ATOM   1567  O   SER A 206      20.744  53.939  48.479  1.00 14.39           O  
ATOM   1568  CB  SER A 206      19.836  55.363  45.798  1.00 17.01           C  
ATOM   1569  OG  SER A 206      18.668  56.079  46.111  1.00 19.06           O  
ATOM   1570  N   PRO A 207      19.845  55.875  49.068  1.00 13.72           N  
ATOM   1571  CA  PRO A 207      19.615  57.310  48.974  1.00 13.33           C  
ATOM   1572  C   PRO A 207      20.706  58.207  49.544  1.00 14.51           C  
ATOM   1573  O   PRO A 207      20.462  59.384  49.821  1.00 14.46           O  
ATOM   1574  CB  PRO A 207      18.340  57.472  49.775  1.00 15.34           C  
ATOM   1575  CG  PRO A 207      18.523  56.489  50.921  1.00 14.26           C  
ATOM   1576  CD  PRO A 207      19.307  55.329  50.329  1.00 12.78           C  
ATOM   1577  N   ASN A 208      21.896  57.665  49.800  1.00 13.64           N  
ATOM   1578  CA  ASN A 208      22.905  58.372  50.596  1.00 12.03           C  
ATOM   1579  C   ASN A 208      24.062  58.851  49.753  1.00 11.07           C  
ATOM   1580  O   ASN A 208      24.967  59.508  50.272  1.00 12.99           O  
ATOM   1581  CB  ASN A 208      23.480  57.454  51.690  1.00 12.06           C  
ATOM   1582  CG  ASN A 208      22.518  57.201  52.845  1.00 14.33           C  
ATOM   1583  ND2 ASN A 208      21.998  55.998  52.907  1.00 16.81           N  
ATOM   1584  OD1 ASN A 208      22.196  58.095  53.631  1.00 16.50           O  
ATOM   1585  N   THR A 209      24.019  58.626  48.460  1.00 10.44           N  
ATOM   1586  CA  THR A 209      25.119  59.018  47.587  1.00 10.38           C  
ATOM   1587  C   THR A 209      25.661  60.418  47.911  1.00  9.45           C  
ATOM   1588  O   THR A 209      24.933  61.397  47.893  1.00  9.12           O  
ATOM   1589  CB  THR A 209      24.749  58.986  46.115  1.00 10.73           C  
ATOM   1590  CG2 THR A 209      26.044  58.929  45.246  1.00 10.95           C  
ATOM   1591  OG1 THR A 209      24.002  57.799  45.822  1.00  9.90           O  
ATOM   1592  N   GLY A 210      26.984  60.521  48.076  1.00  8.91           N  
ATOM   1593  CA  GLY A 210      27.563  61.804  48.496  1.00  8.62           C  
ATOM   1594  C   GLY A 210      29.033  61.922  48.214  1.00  8.64           C  
ATOM   1595  O   GLY A 210      29.645  61.035  47.679  1.00  9.02           O  
ATOM   1596  N   SER A 211      29.623  63.002  48.718  1.00  8.74           N  
ATOM   1597  CA  SER A 211      30.979  63.390  48.305  1.00  9.01           C  
ATOM   1598  C   SER A 211      32.052  62.516  48.951  1.00  8.30           C  
ATOM   1599  O   SER A 211      33.183  62.522  48.477  1.00  8.89           O  
ATOM   1600  CB  SER A 211      31.224  64.879  48.598  1.00  9.17           C  
ATOM   1601  OG  SER A 211      30.928  65.177  49.932  1.00 10.42           O  
ATOM   1602  N   ARG A 212      31.688  61.640  49.888  1.00  8.07           N  
ATOM   1603  CA  ARG A 212      32.653  60.634  50.365  1.00  8.90           C  
ATOM   1604  C   ARG A 212      33.040  59.631  49.260  1.00 10.69           C  
ATOM   1605  O   ARG A 212      34.187  59.127  49.253  1.00 13.41           O  
ATOM   1606  CB  ARG A 212      32.176  59.922  51.612  1.00  9.25           C  
ATOM   1607  CG  ARG A 212      33.169  58.927  52.189  1.00 11.62           C  
ATOM   1608  CD  ARG A 212      32.797  58.573  53.622  1.00 13.06           C  
ATOM   1609  NE  ARG A 212      33.681  57.563  54.178  1.00 14.62           N  
ATOM   1610  CZ  ARG A 212      33.793  57.273  55.453  1.00 13.97           C  
ATOM   1611  NH1 ARG A 212      33.030  57.872  56.367  1.00 14.25           N1+
ATOM   1612  NH2 ARG A 212      34.638  56.310  55.807  1.00 15.34           N  
ATOM   1613  N   LYS A 213      32.219  59.506  48.226  1.00  8.85           N  
ATOM   1614  CA  LYS A 213      32.635  58.747  47.037  1.00 11.76           C  
ATOM   1615  C   LYS A 213      33.931  59.296  46.411  1.00 10.42           C  
ATOM   1616  O   LYS A 213      34.686  58.564  45.775  1.00 10.72           O  
ATOM   1617  CB  LYS A 213      31.515  58.703  45.960  1.00 13.10           C  
ATOM   1618  CG  LYS A 213      31.263  60.005  45.218  1.00 14.44           C  
ATOM   1619  CD  LYS A 213      32.042  60.161  43.937  1.00 14.53           C  
ATOM   1620  CE  LYS A 213      31.515  61.332  43.103  1.00 17.28           C  
ATOM   1621  NZ  LYS A 213      32.431  61.758  42.015  1.00 17.36           N1+
ATOM   1622  N   SER A 214      34.181  60.575  46.650  1.00 10.56           N  
ATOM   1623  CA  SER A 214      35.255  61.285  45.970  1.00 11.22           C  
ATOM   1624  C   SER A 214      36.515  61.169  46.775  1.00 10.53           C  
ATOM   1625  O   SER A 214      37.578  61.271  46.195  1.00 13.02           O  
ATOM   1626  CB  SER A 214      34.933  62.772  45.793  1.00 10.21           C  
ATOM   1627  OG  SER A 214      33.993  62.986  44.760  1.00 10.33           O  
ATOM   1628  N   TRP A 215      36.398  61.138  48.105  1.00  9.37           N  
ATOM   1629  CA  TRP A 215      37.568  61.151  48.968  1.00 10.19           C  
ATOM   1630  C   TRP A 215      37.903  59.861  49.685  1.00 10.00           C  
ATOM   1631  O   TRP A 215      38.957  59.769  50.303  1.00  8.50           O  
ATOM   1632  CB  TRP A 215      37.589  62.289  49.977  1.00  9.20           C  
ATOM   1633  CG  TRP A 215      36.443  62.368  50.957  1.00 10.42           C  
ATOM   1634  CD1 TRP A 215      35.395  63.215  50.887  1.00 11.39           C  
ATOM   1635  CD2 TRP A 215      36.285  61.641  52.180  1.00 11.60           C  
ATOM   1636  CE2 TRP A 215      35.068  62.081  52.775  1.00 11.16           C  
ATOM   1637  CE3 TRP A 215      37.040  60.669  52.830  1.00 10.71           C  
ATOM   1638  NE1 TRP A 215      34.546  63.034  51.955  1.00 11.40           N  
ATOM   1639  CZ2 TRP A 215      34.646  61.654  53.995  1.00 11.66           C  
ATOM   1640  CZ3 TRP A 215      36.591  60.210  54.039  1.00 11.89           C  
ATOM   1641  CH2 TRP A 215      35.444  60.753  54.653  1.00 12.38           C  
ATOM   1642  N   PRO A 216      37.026  58.859  49.591  1.00 10.67           N  
ATOM   1643  CA  PRO A 216      37.393  57.607  50.273  1.00 10.08           C  
ATOM   1644  C   PRO A 216      38.679  56.984  49.834  1.00 10.15           C  
ATOM   1645  O   PRO A 216      39.373  56.356  50.653  1.00 11.17           O  
ATOM   1646  CB  PRO A 216      36.190  56.649  50.016  1.00  8.83           C  
ATOM   1647  N   ALA A 217      39.009  57.051  48.548  1.00  9.68           N  
ATOM   1648  CA  ALA A 217      40.246  56.392  48.091  1.00 10.29           C  
ATOM   1649  C   ALA A 217      41.464  57.130  48.614  1.00 10.84           C  
ATOM   1650  O   ALA A 217      42.477  56.505  48.919  1.00 10.18           O  
ATOM   1651  CB  ALA A 217      40.309  56.302  46.547  1.00 10.29           C  
ATOM   1652  N   GLY A 218      41.364  58.470  48.685  1.00 11.82           N  
ATOM   1653  CA  GLY A 218      42.403  59.311  49.284  1.00 11.98           C  
ATOM   1654  C   GLY A 218      42.647  58.980  50.743  1.00 10.58           C  
ATOM   1655  O   GLY A 218      43.772  58.886  51.223  1.00  9.89           O  
ATOM   1656  N   ASP A 219      41.561  58.719  51.433  1.00 11.12           N  
ATOM   1657  CA  ASP A 219      41.623  58.325  52.806  1.00 12.34           C  
ATOM   1658  C   ASP A 219      42.275  56.948  52.950  1.00 12.25           C  
ATOM   1659  O   ASP A 219      43.136  56.736  53.828  1.00 10.95           O  
ATOM   1660  CB  ASP A 219      40.207  58.371  53.368  1.00 12.72           C  
ATOM   1661  CG  ASP A 219      40.135  57.887  54.782  1.00 16.25           C  
ATOM   1662  OD1 ASP A 219      40.638  58.556  55.685  1.00 21.43           O  
ATOM   1663  OD2 ASP A 219      39.543  56.840  55.020  1.00 18.94           O1-
ATOM   1664  N   ALA A 220      41.945  56.023  52.031  1.00 10.43           N  
ATOM   1665  CA  ALA A 220      42.518  54.668  52.049  1.00  9.10           C  
ATOM   1666  C   ALA A 220      44.024  54.621  51.647  1.00  9.10           C  
ATOM   1667  O   ALA A 220      44.821  53.873  52.258  1.00  7.58           O  
ATOM   1668  CB  ALA A 220      41.734  53.744  51.130  1.00  9.32           C  
ATOM   1669  N   THR A 221      44.414  55.391  50.620  1.00 11.08           N  
ATOM   1670  CA  THR A 221      45.838  55.435  50.201  1.00 11.08           C  
ATOM   1671  C   THR A 221      46.668  56.047  51.329  1.00 10.53           C  
ATOM   1672  O   THR A 221      47.809  55.618  51.590  1.00 10.79           O  
ATOM   1673  CB  THR A 221      46.039  56.078  48.792  1.00 12.62           C  
ATOM   1674  CG2 THR A 221      45.879  57.558  48.756  1.00 11.09           C  
ATOM   1675  OG1 THR A 221      47.328  55.759  48.278  1.00 13.79           O  
ATOM   1676  N   SER A 222      46.065  57.012  52.024  1.00  9.76           N  
ATOM   1677  CA  SER A 222      46.751  57.744  53.087  1.00  8.72           C  
ATOM   1678  C   SER A 222      46.985  56.789  54.232  1.00  9.19           C  
ATOM   1679  O   SER A 222      48.053  56.770  54.853  1.00  7.83           O  
ATOM   1680  CB  SER A 222      45.909  58.926  53.559  1.00  9.27           C  
ATOM   1681  OG  SER A 222      46.563  59.575  54.619  1.00 11.17           O  
ATOM   1682  N   ARG A 223      45.942  56.029  54.544  1.00  9.61           N  
ATOM   1683  CA  ARG A 223      46.014  55.014  55.551  1.00 10.93           C  
ATOM   1684  C   ARG A 223      47.108  53.965  55.244  1.00 11.83           C  
ATOM   1685  O   ARG A 223      47.798  53.515  56.150  1.00 12.60           O  
ATOM   1686  CB  ARG A 223      44.641  54.357  55.721  1.00 14.24           C  
ATOM   1687  CG  ARG A 223      44.579  53.310  56.791  1.00 13.54           C  
ATOM   1688  CD  ARG A 223      44.869  53.874  58.142  1.00 15.36           C  
ATOM   1689  NE  ARG A 223      44.585  52.873  59.160  1.00 18.01           N  
ATOM   1690  CZ  ARG A 223      44.825  53.028  60.457  1.00 20.33           C  
ATOM   1691  NH1 ARG A 223      45.302  54.174  60.939  1.00 17.69           N1+
ATOM   1692  NH2 ARG A 223      44.515  52.045  61.284  1.00 19.34           N  
ATOM   1693  N   GLY A 224      47.287  53.636  53.967  1.00 11.20           N  
ATOM   1694  CA  GLY A 224      48.288  52.659  53.562  1.00 10.63           C  
ATOM   1695  C   GLY A 224      49.689  53.147  53.835  1.00  9.68           C  
ATOM   1696  O   GLY A 224      50.503  52.422  54.376  1.00  8.86           O  
ATOM   1697  N   VAL A 225      49.917  54.439  53.570  1.00 11.31           N  
ATOM   1698  CA  VAL A 225      51.190  55.075  53.872  1.00 10.11           C  
ATOM   1699  C   VAL A 225      51.430  55.079  55.415  1.00  9.67           C  
ATOM   1700  O   VAL A 225      52.492  54.753  55.879  1.00  8.06           O  
ATOM   1701  CB  VAL A 225      51.310  56.494  53.279  1.00  9.79           C  
ATOM   1702  CG1 VAL A 225      52.649  57.122  53.723  1.00  9.98           C  
ATOM   1703  CG2 VAL A 225      51.212  56.501  51.764  1.00  9.60           C  
ATOM   1704  N   HIS A 226      50.369  55.337  56.164  1.00  9.52           N  
ATOM   1705  CA  HIS A 226      50.458  55.371  57.596  1.00  8.89           C  
ATOM   1706  C   HIS A 226      50.826  54.005  58.154  1.00  8.94           C  
ATOM   1707  O   HIS A 226      51.712  53.886  58.992  1.00  7.29           O  
ATOM   1708  CB  HIS A 226      49.176  55.920  58.210  1.00  8.91           C  
ATOM   1709  CG  HIS A 226      49.231  56.068  59.672  1.00 11.08           C  
ATOM   1710  CD2 HIS A 226      48.908  55.210  60.666  1.00 12.49           C  
ATOM   1711  ND1 HIS A 226      49.724  57.198  60.286  1.00 13.61           N  
ATOM   1712  CE1 HIS A 226      49.746  57.008  61.596  1.00 13.78           C  
ATOM   1713  NE2 HIS A 226      49.251  55.811  61.848  1.00 13.33           N  
ATOM   1714  N   LEU A 227      50.116  52.990  57.711  1.00 10.78           N  
ATOM   1715  CA  LEU A 227      50.395  51.625  58.160  1.00 11.24           C  
ATOM   1716  C   LEU A 227      51.791  51.203  57.786  1.00 12.33           C  
ATOM   1717  O   LEU A 227      52.454  50.515  58.559  1.00 16.22           O  
ATOM   1718  CB  LEU A 227      49.374  50.661  57.594  1.00 10.25           C  
ATOM   1719  CG  LEU A 227      47.949  50.790  58.168  1.00 11.58           C  
ATOM   1720  CD1 LEU A 227      46.973  49.829  57.473  1.00  9.37           C  
ATOM   1721  CD2 LEU A 227      47.879  50.593  59.666  1.00 12.52           C  
ATOM   1722  N   ALA A 228      52.242  51.588  56.593  1.00 11.04           N  
ATOM   1723  CA  ALA A 228      53.616  51.285  56.181  1.00 11.44           C  
ATOM   1724  C   ALA A 228      54.630  51.899  57.155  1.00 11.85           C  
ATOM   1725  O   ALA A 228      55.633  51.293  57.433  1.00 12.43           O  
ATOM   1726  CB  ALA A 228      53.885  51.768  54.744  1.00 10.55           C  
ATOM   1727  N   LEU A 229      54.445  53.179  57.501  1.00 13.59           N  
ATOM   1728  CA  LEU A 229      55.352  53.878  58.470  1.00 12.27           C  
ATOM   1729  C   LEU A 229      55.396  53.230  59.844  1.00 14.28           C  
ATOM   1730  O   LEU A 229      56.468  53.074  60.412  1.00 14.59           O  
ATOM   1731  CB  LEU A 229      55.002  55.367  58.620  1.00 13.01           C  
ATOM   1732  CG  LEU A 229      55.267  56.155  57.330  1.00 13.59           C  
ATOM   1733  CD1 LEU A 229      54.498  57.466  57.296  1.00 15.46           C  
ATOM   1734  CD2 LEU A 229      56.778  56.440  57.173  1.00 14.47           C  
ATOM   1735  N   MET A 230      54.254  52.813  60.375  1.00 12.45           N  
ATOM   1736  CA  MET A 230      54.194  52.047  61.608  1.00 10.38           C  
ATOM   1737  C   MET A 230      54.979  50.730  61.507  1.00  9.63           C  
ATOM   1738  O   MET A 230      55.752  50.397  62.395  1.00  7.89           O  
ATOM   1739  CB  MET A 230      52.710  51.696  61.959  1.00 12.35           C  
ATOM   1740  CG  MET A 230      51.849  52.880  62.436  1.00 13.08           C  
ATOM   1741  SD  MET A 230      50.163  52.343  62.964  1.00 16.74           S  
ATOM   1742  CE  MET A 230      50.502  51.941  64.684  1.00 15.47           C  
ATOM   1743  N   SER A 231      54.783  50.000  60.423  1.00  9.40           N  
ATOM   1744  CA  SER A 231      55.581  48.820  60.154  1.00 11.82           C  
ATOM   1745  C   SER A 231      57.125  49.024  60.111  1.00 10.80           C  
ATOM   1746  O   SER A 231      57.889  48.177  60.573  1.00 11.16           O  
ATOM   1747  CB  SER A 231      55.144  48.171  58.852  1.00 15.18           C  
ATOM   1748  OG  SER A 231      55.562  46.823  58.854  1.00 18.22           O  
ATOM   1749  N   LEU A 232      57.563  50.171  59.609  1.00 11.98           N  
ATOM   1750  CA  LEU A 232      59.008  50.513  59.542  1.00 14.26           C  
ATOM   1751  C   LEU A 232      59.612  50.830  60.918  1.00 12.87           C  
ATOM   1752  O   LEU A 232      60.809  50.701  61.081  1.00 13.67           O  
ATOM   1753  CB  LEU A 232      59.224  51.724  58.643  1.00 20.06           C  
ATOM   1754  CG  LEU A 232      59.648  51.386  57.217  1.00 26.63           C  
ATOM   1755  CD1 LEU A 232      58.736  50.379  56.523  1.00 27.43           C  
ATOM   1756  CD2 LEU A 232      59.645  52.688  56.446  1.00 28.54           C  
ATOM   1757  N   LYS A 233      58.765  51.116  61.925  1.00  9.83           N  
ATOM   1758  CA  LYS A 233      59.155  51.250  63.317  1.00 11.66           C  
ATOM   1759  C   LYS A 233      59.220  49.875  63.988  1.00 12.17           C  
ATOM   1760  O   LYS A 233      59.740  49.749  65.092  1.00 13.20           O  
ATOM   1761  CB  LYS A 233      58.148  52.080  64.083  1.00 16.02           C  
ATOM   1762  CG  LYS A 233      58.091  53.547  63.662  1.00 16.59           C  
ATOM   1763  CD  LYS A 233      59.409  54.245  63.876  1.00 18.57           C  
ATOM   1764  CE  LYS A 233      59.336  55.730  63.507  1.00 23.01           C  
ATOM   1765  NZ  LYS A 233      58.466  56.450  64.485  1.00 29.41           N1+
ATOM   1766  N   GLY A 234      58.843  48.839  63.250  1.00  9.97           N  
ATOM   1767  CA  GLY A 234      58.972  47.476  63.704  1.00 12.43           C  
ATOM   1768  C   GLY A 234      57.672  46.957  64.328  1.00 12.59           C  
ATOM   1769  O   GLY A 234      57.666  45.896  64.961  1.00 12.99           O  
ATOM   1770  N   GLU A 235      56.561  47.637  64.115  1.00 12.33           N  
ATOM   1771  CA  GLU A 235      55.291  47.184  64.700  1.00 11.01           C  
ATOM   1772  C   GLU A 235      54.921  45.829  64.093  1.00  9.96           C  
ATOM   1773  O   GLU A 235      54.919  45.661  62.884  1.00  7.94           O  
ATOM   1774  CB  GLU A 235      54.199  48.235  64.463  1.00 12.76           C  
ATOM   1775  CG  GLU A 235      52.841  47.911  65.102  1.00 14.57           C  
ATOM   1776  CD  GLU A 235      52.841  47.786  66.619  1.00 15.62           C  
ATOM   1777  OE1 GLU A 235      53.738  48.359  67.279  1.00 20.49           O  
ATOM   1778  OE2 GLU A 235      51.910  47.111  67.191  1.00 13.59           O1-
ATOM   1779  N   MET A 236      54.453  44.932  64.958  1.00 10.63           N  
ATOM   1780  CA  MET A 236      54.225  43.542  64.616  1.00 10.86           C  
ATOM   1781  C   MET A 236      52.975  43.341  63.783  1.00 13.58           C  
ATOM   1782  O   MET A 236      52.130  44.245  63.662  1.00 10.97           O  
ATOM   1783  CB  MET A 236      54.135  42.717  65.892  1.00 10.75           C  
ATOM   1784  CG  MET A 236      52.894  42.990  66.739  1.00 10.84           C  
ATOM   1785  SD  MET A 236      52.817  41.933  68.205  1.00  9.75           S  
ATOM   1786  CE  MET A 236      52.179  40.436  67.414  1.00 12.16           C  
ATOM   1787  N   GLY A 237      52.983  42.228  63.050  1.00 13.45           N  
ATOM   1788  CA  GLY A 237      51.915  41.876  62.143  1.00 11.65           C  
ATOM   1789  C   GLY A 237      51.116  40.746  62.716  1.00 11.49           C  
ATOM   1790  O   GLY A 237      51.358  40.310  63.867  1.00 13.19           O  
ATOM   1791  N   TYR A 238      50.239  40.222  61.861  1.00 10.38           N  
ATOM   1792  CA  TYR A 238      49.150  39.280  62.252  1.00  9.89           C  
ATOM   1793  C   TYR A 238      49.073  38.191  61.181  1.00 10.59           C  
ATOM   1794  O   TYR A 238      48.433  38.371  60.134  1.00 10.85           O  
ATOM   1795  CB  TYR A 238      47.849  40.028  62.458  1.00  9.25           C  
ATOM   1796  CG  TYR A 238      48.039  41.045  63.585  1.00  9.10           C  
ATOM   1797  CD1 TYR A 238      48.080  40.622  64.902  1.00  8.64           C  
ATOM   1798  CD2 TYR A 238      48.430  42.350  63.313  1.00  9.15           C  
ATOM   1799  CE1 TYR A 238      48.580  41.435  65.895  1.00  9.32           C  
ATOM   1800  CE2 TYR A 238      48.778  43.216  64.334  1.00  8.39           C  
ATOM   1801  CZ  TYR A 238      48.834  42.758  65.624  1.00  8.74           C  
ATOM   1802  OH  TYR A 238      49.274  43.561  66.653  1.00  9.12           O  
ATOM   1803  N   PRO A 239      49.854  37.107  61.369  1.00 12.84           N  
ATOM   1804  CA  PRO A 239      50.150  36.190  60.264  1.00 13.04           C  
ATOM   1805  C   PRO A 239      48.934  35.592  59.611  1.00 12.47           C  
ATOM   1806  O   PRO A 239      48.905  35.413  58.370  1.00 12.73           O  
ATOM   1807  CB  PRO A 239      51.007  35.117  60.933  1.00 14.01           C  
ATOM   1808  CG  PRO A 239      51.772  35.905  61.943  1.00 14.88           C  
ATOM   1809  CD  PRO A 239      50.803  36.929  62.475  1.00 12.76           C  
ATOM   1810  N   THR A 240      47.899  35.382  60.396  1.00 11.89           N  
ATOM   1811  CA  THR A 240      46.678  34.793  59.861  1.00 12.99           C  
ATOM   1812  C   THR A 240      45.542  35.806  59.957  1.00 11.32           C  
ATOM   1813  O   THR A 240      44.389  35.459  60.148  1.00 13.34           O  
ATOM   1814  CB  THR A 240      46.321  33.390  60.473  1.00 13.55           C  
ATOM   1815  CG2 THR A 240      47.432  32.340  60.171  1.00 15.24           C  
ATOM   1816  OG1 THR A 240      46.157  33.496  61.890  1.00 11.75           O  
ATOM   1817  N   ALA A 241      45.848  36.997  59.487  1.00 10.20           N  
ATOM   1818  CA  ALA A 241      44.885  38.058  59.392  1.00 11.77           C  
ATOM   1819  C   ALA A 241      43.704  37.693  58.502  1.00  9.96           C  
ATOM   1820  O   ALA A 241      42.586  38.099  58.774  1.00  8.27           O  
ATOM   1821  CB  ALA A 241      45.581  39.334  58.876  1.00 12.29           C  
ATOM   1822  N   LEU A 242      43.969  37.019  57.391  1.00 10.66           N  
ATOM   1823  CA  LEU A 242      42.912  36.567  56.486  1.00 12.10           C  
ATOM   1824  C   LEU A 242      42.180  35.315  56.995  1.00 12.69           C  
ATOM   1825  O   LEU A 242      40.946  35.279  57.033  1.00 10.48           O  
ATOM   1826  CB  LEU A 242      43.468  36.322  55.082  1.00 14.01           C  
ATOM   1827  CG  LEU A 242      43.921  37.565  54.332  1.00 17.40           C  
ATOM   1828  CD1 LEU A 242      44.677  37.182  53.070  1.00 20.21           C  
ATOM   1829  CD2 LEU A 242      42.724  38.394  53.931  1.00 22.25           C  
ATOM   1830  N   SER A 243      42.941  34.328  57.457  1.00 13.38           N  
ATOM   1831  CA  SER A 243      42.421  32.953  57.612  1.00 14.88           C  
ATOM   1832  C   SER A 243      42.033  32.576  59.027  1.00 15.09           C  
ATOM   1833  O   SER A 243      41.522  31.500  59.235  1.00 14.89           O  
ATOM   1834  CB  SER A 243      43.415  31.909  57.052  1.00 14.98           C  
ATOM   1835  OG  SER A 243      44.646  31.932  57.797  1.00 13.97           O  
ATOM   1836  N   ALA A 244      42.397  33.368  60.024  1.00 14.57           N  
ATOM   1837  CA  ALA A 244      42.188  32.939  61.405  1.00 14.61           C  
ATOM   1838  C   ALA A 244      40.747  32.535  61.591  1.00 15.49           C  
ATOM   1839  O   ALA A 244      39.839  33.298  61.204  1.00 15.55           O  
ATOM   1840  CB  ALA A 244      42.550  34.055  62.404  1.00 16.53           C  
ATOM   1841  N   PRO A 245      40.520  31.400  62.298  1.00 16.62           N  
ATOM   1842  CA  PRO A 245      39.133  30.931  62.434  1.00 15.92           C  
ATOM   1843  C   PRO A 245      38.375  31.858  63.332  1.00 14.13           C  
ATOM   1844  O   PRO A 245      38.919  32.340  64.331  1.00 12.14           O  
ATOM   1845  CB  PRO A 245      39.285  29.547  63.072  1.00 18.78           C  
ATOM   1846  CG  PRO A 245      40.638  29.096  62.669  1.00 19.72           C  
ATOM   1847  CD  PRO A 245      41.494  30.329  62.603  1.00 16.85           C  
ATOM   1848  N   GLY A 246      37.189  32.248  62.886  1.00 13.15           N  
ATOM   1849  CA  GLY A 246      36.290  33.037  63.683  1.00 13.49           C  
ATOM   1850  C   GLY A 246      36.602  34.518  63.604  1.00 12.00           C  
ATOM   1851  O   GLY A 246      35.710  35.335  63.409  1.00 13.72           O  
ATOM   1852  N   TRP A 247      37.860  34.885  63.770  1.00 11.20           N  
ATOM   1853  CA  TRP A 247      38.223  36.315  63.958  1.00 11.62           C  
ATOM   1854  C   TRP A 247      38.921  36.965  62.753  1.00 11.77           C  
ATOM   1855  O   TRP A 247      39.115  38.207  62.728  1.00 11.10           O  
ATOM   1856  CB  TRP A 247      39.077  36.503  65.192  1.00 11.50           C  
ATOM   1857  CG  TRP A 247      38.465  35.913  66.378  1.00 11.01           C  
ATOM   1858  CD1 TRP A 247      38.856  34.770  67.012  1.00 11.57           C  
ATOM   1859  CD2 TRP A 247      37.300  36.372  67.053  1.00 11.77           C  
ATOM   1860  CE2 TRP A 247      37.052  35.495  68.123  1.00 12.57           C  
ATOM   1861  CE3 TRP A 247      36.412  37.426  66.835  1.00 13.16           C  
ATOM   1862  NE1 TRP A 247      38.001  34.516  68.082  1.00 12.10           N  
ATOM   1863  CZ2 TRP A 247      35.943  35.638  68.981  1.00 15.27           C  
ATOM   1864  CZ3 TRP A 247      35.324  37.593  67.700  1.00 13.18           C  
ATOM   1865  CH2 TRP A 247      35.102  36.705  68.760  1.00 14.70           C  
ATOM   1866  N   GLY A 248      39.267  36.152  61.760  1.00 11.12           N  
ATOM   1867  CA  GLY A 248      39.993  36.610  60.574  1.00 11.77           C  
ATOM   1868  C   GLY A 248      39.079  37.358  59.603  1.00 14.23           C  
ATOM   1869  O   GLY A 248      37.866  37.174  59.645  1.00 14.15           O  
ATOM   1870  N   PHE A 249      39.678  38.094  58.660  1.00 12.10           N  
ATOM   1871  CA  PHE A 249      38.936  38.797  57.607  1.00 13.31           C  
ATOM   1872  C   PHE A 249      37.941  37.899  56.833  1.00 12.77           C  
ATOM   1873  O   PHE A 249      36.801  38.261  56.621  1.00 12.74           O  
ATOM   1874  CB  PHE A 249      39.890  39.455  56.608  1.00 11.95           C  
ATOM   1875  CG  PHE A 249      39.185  40.257  55.522  1.00 13.85           C  
ATOM   1876  CD1 PHE A 249      38.825  41.558  55.719  1.00 14.94           C  
ATOM   1877  CD2 PHE A 249      38.988  39.714  54.282  1.00 14.09           C  
ATOM   1878  CE1 PHE A 249      38.110  42.243  54.756  1.00 17.36           C  
ATOM   1879  CE2 PHE A 249      38.254  40.363  53.337  1.00 15.04           C  
ATOM   1880  CZ  PHE A 249      37.886  41.661  53.529  1.00 18.13           C  
ATOM   1881  N   GLN A 250      38.410  36.726  56.432  1.00 12.83           N  
ATOM   1882  CA  GLN A 250      37.592  35.810  55.643  1.00 12.41           C  
ATOM   1883  C   GLN A 250      36.322  35.323  56.383  1.00 12.27           C  
ATOM   1884  O   GLN A 250      35.215  35.370  55.833  1.00 11.34           O  
ATOM   1885  CB  GLN A 250      38.455  34.620  55.150  1.00 13.88           C  
ATOM   1886  CG  GLN A 250      39.380  35.089  54.075  1.00 12.08           C  
ATOM   1887  CD  GLN A 250      40.511  34.155  53.705  1.00 12.66           C  
ATOM   1888  NE2 GLN A 250      40.579  33.010  54.340  1.00 12.35           N  
ATOM   1889  OE1 GLN A 250      41.194  34.396  52.708  1.00 12.26           O  
ATOM   1890  N   ASP A 251      36.487  34.893  57.630  1.00 11.88           N  
ATOM   1891  CA  ASP A 251      35.367  34.475  58.410  1.00 13.22           C  
ATOM   1892  C   ASP A 251      34.454  35.578  58.869  1.00 12.35           C  
ATOM   1893  O   ASP A 251      33.238  35.406  58.922  1.00  9.24           O  
ATOM   1894  CB  ASP A 251      35.808  33.650  59.618  1.00 16.07           C  
ATOM   1895  CG  ASP A 251      36.231  32.206  59.238  1.00 20.12           C  
ATOM   1896  OD1 ASP A 251      36.132  31.849  58.043  1.00 22.28           O  
ATOM   1897  OD2 ASP A 251      36.651  31.481  60.163  1.00 19.92           O1-
ATOM   1898  N   VAL A 252      34.999  36.747  59.161  1.00 11.57           N  
ATOM   1899  CA  VAL A 252      34.145  37.829  59.592  1.00 12.38           C  
ATOM   1900  C   VAL A 252      33.418  38.543  58.447  1.00 12.13           C  
ATOM   1901  O   VAL A 252      32.230  38.857  58.558  1.00 14.99           O  
ATOM   1902  CB  VAL A 252      34.939  38.871  60.428  1.00 11.12           C  
ATOM   1903  CG1 VAL A 252      34.015  40.012  60.877  1.00  9.54           C  
ATOM   1904  CG2 VAL A 252      35.506  38.146  61.666  1.00 10.32           C  
ATOM   1905  N   LEU A 253      34.162  38.938  57.438  1.00 14.06           N  
ATOM   1906  CA  LEU A 253      33.665  39.896  56.465  1.00 15.16           C  
ATOM   1907  C   LEU A 253      33.394  39.301  55.088  1.00 15.93           C  
ATOM   1908  O   LEU A 253      32.762  39.943  54.257  1.00 19.23           O  
ATOM   1909  CB  LEU A 253      34.679  41.029  56.310  1.00 15.71           C  
ATOM   1910  CG  LEU A 253      34.842  41.896  57.574  1.00 16.95           C  
ATOM   1911  CD1 LEU A 253      36.005  42.914  57.415  1.00 17.76           C  
ATOM   1912  CD2 LEU A 253      33.553  42.596  57.909  1.00 16.44           C  
ATOM   1913  N   PHE A 254      33.978  38.154  54.793  1.00 16.70           N  
ATOM   1914  CA  PHE A 254      33.993  37.669  53.428  1.00 14.54           C  
ATOM   1915  C   PHE A 254      33.236  36.377  53.292  1.00 14.35           C  
ATOM   1916  O   PHE A 254      33.482  35.597  52.386  1.00 12.80           O  
ATOM   1917  CB  PHE A 254      35.432  37.536  52.931  1.00 16.50           C  
ATOM   1918  CG  PHE A 254      35.583  37.685  51.445  1.00 16.23           C  
ATOM   1919  CD1 PHE A 254      35.059  38.805  50.777  1.00 18.27           C  
ATOM   1920  CD2 PHE A 254      36.185  36.696  50.699  1.00 16.13           C  
ATOM   1921  CE1 PHE A 254      35.168  38.926  49.401  1.00 16.30           C  
ATOM   1922  CE2 PHE A 254      36.312  36.819  49.313  1.00 17.03           C  
ATOM   1923  CZ  PHE A 254      35.756  37.919  48.658  1.00 19.82           C  
ATOM   1924  N   ASN A 255      32.293  36.162  54.202  1.00 15.62           N  
ATOM   1925  CA  ASN A 255      31.373  35.036  54.101  1.00 16.76           C  
ATOM   1926  C   ASN A 255      32.137  33.695  54.085  1.00 17.71           C  
ATOM   1927  O   ASN A 255      31.771  32.777  53.378  1.00 18.74           O  
ATOM   1928  CB  ASN A 255      30.501  35.188  52.829  1.00 18.63           C  
ATOM   1929  CG  ASN A 255      29.187  34.443  52.933  1.00 20.28           C  
ATOM   1930  ND2 ASN A 255      28.749  33.904  51.815  1.00 22.50           N  
ATOM   1931  OD1 ASN A 255      28.626  34.262  54.021  1.00 16.86           O  
ATOM   1932  N   LYS A 256      33.225  33.631  54.854  1.00 18.37           N  
ATOM   1933  CA  LYS A 256      34.083  32.432  55.001  1.00 18.93           C  
ATOM   1934  C   LYS A 256      34.802  31.972  53.746  1.00 16.04           C  
ATOM   1935  O   LYS A 256      35.423  30.945  53.770  1.00 18.98           O  
ATOM   1936  CB  LYS A 256      33.331  31.272  55.654  1.00 17.74           C  
ATOM   1937  CG  LYS A 256      32.555  31.753  56.876  1.00 17.62           C  
ATOM   1938  CD  LYS A 256      32.043  30.660  57.769  1.00 23.04           C  
ATOM   1939  CE  LYS A 256      31.273  31.293  58.928  1.00 24.56           C  
ATOM   1940  NZ  LYS A 256      30.960  30.258  59.953  1.00 33.43           N1+
ATOM   1941  N   LYS A 257      34.681  32.710  52.661  1.00 14.86           N  
ATOM   1942  CA  LYS A 257      35.424  32.411  51.445  1.00 15.14           C  
ATOM   1943  C   LYS A 257      36.863  32.901  51.486  1.00 17.92           C  
ATOM   1944  O   LYS A 257      37.210  33.839  52.210  1.00 13.81           O  
ATOM   1945  CB  LYS A 257      34.766  33.083  50.234  1.00 18.74           C  
ATOM   1946  CG  LYS A 257      33.314  32.729  50.032  1.00 21.17           C  
ATOM   1947  CD  LYS A 257      33.183  31.234  49.727  1.00 22.56           C  
ATOM   1948  CE  LYS A 257      31.814  30.916  49.116  1.00 28.64           C  
ATOM   1949  NZ  LYS A 257      30.729  31.323  50.029  1.00 28.93           N1+
ATOM   1950  N   GLU A 258      37.695  32.291  50.646  1.00 18.52           N  
ATOM   1951  CA  GLU A 258      39.087  32.635  50.568  1.00 22.89           C  
ATOM   1952  C   GLU A 258      39.267  33.817  49.619  1.00 22.88           C  
ATOM   1953  O   GLU A 258      38.731  33.830  48.519  1.00 17.63           O  
ATOM   1954  CB  GLU A 258      39.935  31.450  50.071  1.00 30.17           C  
ATOM   1955  CG  GLU A 258      39.986  30.280  51.064  1.00 36.71           C  
ATOM   1956  CD  GLU A 258      41.378  30.044  51.602  1.00 46.25           C  
ATOM   1957  OE1 GLU A 258      41.888  30.935  52.306  1.00 40.61           O  
ATOM   1958  OE2 GLU A 258      41.951  28.966  51.364  1.00 56.35           O1-
ATOM   1959  N   ILE A 259      40.110  34.736  50.041  1.00 18.35           N  
ATOM   1960  CA  ILE A 259      40.585  35.775  49.169  1.00 20.13           C  
ATOM   1961  C   ILE A 259      41.604  35.149  48.223  1.00 17.17           C  
ATOM   1962  O   ILE A 259      42.500  34.461  48.660  1.00 19.40           O  
ATOM   1963  CB  ILE A 259      41.221  36.907  49.993  1.00 22.60           C  
ATOM   1964  CG1 ILE A 259      40.100  37.671  50.742  1.00 22.33           C  
ATOM   1965  CG2 ILE A 259      42.058  37.806  49.081  1.00 19.60           C  
ATOM   1966  CD1 ILE A 259      39.353  38.671  49.876  1.00 23.60           C  
ATOM   1967  N   LYS A 260      41.442  35.367  46.933  1.00 16.46           N  
ATOM   1968  CA  LYS A 260      42.285  34.669  45.969  1.00 20.59           C  
ATOM   1969  C   LYS A 260      42.948  35.629  45.017  1.00 19.11           C  
ATOM   1970  O   LYS A 260      42.351  36.647  44.667  1.00 16.20           O  
ATOM   1971  CB  LYS A 260      41.453  33.683  45.138  1.00 27.83           C  
ATOM   1972  CG  LYS A 260      40.759  32.607  45.953  1.00 39.06           C  
ATOM   1973  CD  LYS A 260      40.182  31.482  45.083  1.00 44.46           C  
ATOM   1974  CE  LYS A 260      39.351  31.994  43.904  1.00 47.29           C  
ATOM   1975  NZ  LYS A 260      38.085  32.686  44.255  1.00 49.43           N1+
ATOM   1976  N   LEU A 261      44.140  35.249  44.549  1.00 15.81           N  
ATOM   1977  CA  LEU A 261      44.792  35.929  43.424  1.00 21.92           C  
ATOM   1978  C   LEU A 261      44.647  35.107  42.141  1.00 22.21           C  
ATOM   1979  O   LEU A 261      45.188  33.997  42.035  1.00 23.39           O  
ATOM   1980  CB  LEU A 261      46.268  36.143  43.710  1.00 24.07           C  
ATOM   1981  CG  LEU A 261      46.565  37.093  44.864  1.00 25.75           C  
ATOM   1982  CD1 LEU A 261      48.058  37.098  45.152  1.00 30.50           C  
ATOM   1983  CD2 LEU A 261      46.112  38.499  44.534  1.00 25.94           C  
ATOM   1984  N   ALA A 262      43.790  35.584  41.244  1.00 19.57           N  
ATOM   1985  CA  ALA A 262      43.311  34.790  40.101  1.00 23.87           C  
ATOM   1986  C   ALA A 262      44.411  34.489  39.075  1.00 28.70           C  
ATOM   1987  O   ALA A 262      44.245  33.624  38.223  1.00 33.37           O  
ATOM   1988  CB  ALA A 262      42.130  35.459  39.426  1.00 23.23           C  
ATOM   1989  N   ARG A 263      45.483  35.257  39.106  1.00 27.07           N  
ATOM   1990  CA  ARG A 263      46.630  34.990  38.241  1.00 24.76           C  
ATOM   1991  C   ARG A 263      47.866  35.429  38.978  1.00 24.73           C  
ATOM   1992  O   ARG A 263      47.729  36.164  39.972  1.00 26.11           O  
ATOM   1993  CB  ARG A 263      46.450  35.703  36.896  1.00 26.60           C  
ATOM   1994  CG  ARG A 263      46.107  37.162  36.966  1.00 23.24           C  
ATOM   1995  CD  ARG A 263      45.649  37.687  35.616  1.00 25.16           C  
ATOM   1996  NE  ARG A 263      46.777  37.788  34.683  1.00 24.24           N  
ATOM   1997  CZ  ARG A 263      46.746  37.435  33.398  1.00 27.03           C  
ATOM   1998  NH1 ARG A 263      45.626  37.006  32.837  1.00 23.50           N1+
ATOM   1999  NH2 ARG A 263      47.848  37.520  32.664  1.00 25.03           N  
ATOM   2000  N   PRO A 264      49.047  34.961  38.531  1.00 25.52           N  
ATOM   2001  CA  PRO A 264      50.308  35.516  39.003  1.00 26.93           C  
ATOM   2002  C   PRO A 264      50.433  37.011  38.733  1.00 28.20           C  
ATOM   2003  O   PRO A 264      49.930  37.528  37.728  1.00 30.33           O  
ATOM   2004  CB  PRO A 264      51.377  34.809  38.170  1.00 28.69           C  
ATOM   2005  CG  PRO A 264      50.686  33.717  37.421  1.00 29.10           C  
ATOM   2006  CD  PRO A 264      49.239  34.082  37.353  1.00 28.62           C  
ATOM   2007  N   LEU A 265      51.100  37.686  39.649  1.00 25.16           N  
ATOM   2008  CA  LEU A 265      51.195  39.131  39.584  1.00 18.22           C  
ATOM   2009  C   LEU A 265      52.282  39.527  38.588  1.00 17.88           C  
ATOM   2010  O   LEU A 265      53.421  39.098  38.714  1.00 18.41           O  
ATOM   2011  CB  LEU A 265      51.447  39.672  40.984  1.00 16.72           C  
ATOM   2012  CG  LEU A 265      50.332  39.376  41.999  1.00 16.82           C  
ATOM   2013  CD1 LEU A 265      50.764  39.761  43.426  1.00 17.11           C  
ATOM   2014  CD2 LEU A 265      49.108  40.207  41.641  1.00 16.14           C  
ATOM   2015  N   ASP A 266      51.939  40.389  37.633  1.00 14.98           N  
ATOM   2016  CA  ASP A 266      52.923  40.933  36.698  1.00 19.79           C  
ATOM   2017  C   ASP A 266      52.566  42.356  36.219  1.00 24.64           C  
ATOM   2018  O   ASP A 266      52.637  43.297  37.033  1.00 30.21           O  
ATOM   2019  CB  ASP A 266      53.161  39.940  35.561  1.00 21.47           C  
ATOM   2020  CG  ASP A 266      54.460  40.219  34.801  1.00 25.28           C  
ATOM   2021  OD1 ASP A 266      55.106  41.271  35.031  1.00 23.17           O  
ATOM   2022  OD2 ASP A 266      54.803  39.377  33.966  1.00 23.21           O1-
ATOM   2023  N   ALA A 267      52.113  42.516  34.967  1.00 21.35           N  
ATOM   2024  CA  ALA A 267      51.712  43.821  34.478  1.00 20.01           C  
ATOM   2025  C   ALA A 267      50.393  43.831  33.691  1.00 22.16           C  
ATOM   2026  O   ALA A 267      50.127  44.758  32.915  1.00 31.20           O  
ATOM   2027  CB  ALA A 267      52.833  44.440  33.653  1.00 22.65           C  
ATOM   2028  N   TYR A 268      49.544  42.833  33.910  1.00 18.27           N  
ATOM   2029  CA  TYR A 268      48.282  42.683  33.167  1.00 18.36           C  
ATOM   2030  C   TYR A 268      47.287  43.845  33.390  1.00 19.48           C  
ATOM   2031  O   TYR A 268      46.650  44.325  32.466  1.00 15.88           O  
ATOM   2032  CB  TYR A 268      47.638  41.377  33.583  1.00 19.02           C  
ATOM   2033  CG  TYR A 268      46.327  41.043  32.940  1.00 20.10           C  
ATOM   2034  CD1 TYR A 268      46.256  40.586  31.627  1.00 22.59           C  
ATOM   2035  CD2 TYR A 268      45.133  41.129  33.683  1.00 21.22           C  
ATOM   2036  CE1 TYR A 268      45.024  40.232  31.050  1.00 23.99           C  
ATOM   2037  CE2 TYR A 268      43.907  40.761  33.131  1.00 25.15           C  
ATOM   2038  CZ  TYR A 268      43.848  40.313  31.811  1.00 26.53           C  
ATOM   2039  OH  TYR A 268      42.611  39.970  31.286  1.00 33.67           O  
ATOM   2040  N   VAL A 269      47.197  44.340  34.611  1.00 20.12           N  
ATOM   2041  CA  VAL A 269      46.219  45.374  34.886  1.00 19.08           C  
ATOM   2042  C   VAL A 269      46.590  46.700  34.226  1.00 17.70           C  
ATOM   2043  O   VAL A 269      45.770  47.296  33.524  1.00 18.80           O  
ATOM   2044  CB  VAL A 269      46.016  45.591  36.380  1.00 18.60           C  
ATOM   2045  CG1 VAL A 269      45.067  46.770  36.634  1.00 18.71           C  
ATOM   2046  CG2 VAL A 269      45.478  44.325  37.021  1.00 18.96           C  
ATOM   2047  N   MET A 270      47.812  47.163  34.428  1.00 17.63           N  
ATOM   2048  CA  MET A 270      48.223  48.410  33.795  1.00 18.69           C  
ATOM   2049  C   MET A 270      48.031  48.312  32.254  1.00 20.68           C  
ATOM   2050  O   MET A 270      47.607  49.278  31.614  1.00 16.97           O  
ATOM   2051  CB  MET A 270      49.658  48.767  34.123  1.00 17.64           C  
ATOM   2052  CG  MET A 270      50.131  50.079  33.552  1.00 19.68           C  
ATOM   2053  SD  MET A 270      49.209  51.528  34.106  1.00 20.45           S  
ATOM   2054  CE  MET A 270      49.891  51.726  35.757  1.00 19.49           C  
ATOM   2055  N   GLU A 271      48.369  47.179  31.668  1.00 20.66           N  
ATOM   2056  CA  GLU A 271      48.275  47.023  30.205  1.00 21.76           C  
ATOM   2057  C   GLU A 271      46.859  47.117  29.709  1.00 19.55           C  
ATOM   2058  O   GLU A 271      46.604  47.644  28.606  1.00 17.99           O  
ATOM   2059  CB  GLU A 271      48.841  45.670  29.764  1.00 25.90           C  
ATOM   2060  CG  GLU A 271      50.357  45.609  29.811  1.00 26.86           C  
ATOM   2061  CD  GLU A 271      50.932  44.252  29.362  1.00 32.19           C  
ATOM   2062  OE1 GLU A 271      50.162  43.311  29.089  1.00 32.07           O  
ATOM   2063  OE2 GLU A 271      52.167  44.124  29.361  1.00 35.27           O1-
ATOM   2064  N   ASN A 272      45.916  46.733  30.570  1.00 17.49           N  
ATOM   2065  CA  ASN A 272      44.499  46.680  30.216  1.00 19.32           C  
ATOM   2066  C   ASN A 272      43.602  47.686  30.961  1.00 19.90           C  
ATOM   2067  O   ASN A 272      42.372  47.592  30.943  1.00 22.13           O  
ATOM   2068  CB  ASN A 272      44.012  45.257  30.454  1.00 22.56           C  
ATOM   2069  CG  ASN A 272      44.636  44.283  29.468  1.00 22.05           C  
ATOM   2070  ND2 ASN A 272      45.639  43.528  29.914  1.00 23.21           N  
ATOM   2071  OD1 ASN A 272      44.311  44.325  28.288  1.00 27.38           O  
ATOM   2072  N   VAL A 273      44.222  48.749  31.460  1.00 19.91           N  
ATOM   2073  CA  VAL A 273      43.479  49.746  32.214  1.00 18.07           C  
ATOM   2074  C   VAL A 273      42.499  50.543  31.345  1.00 15.83           C  
ATOM   2075  O   VAL A 273      42.669  50.685  30.146  1.00 15.99           O  
ATOM   2076  CB  VAL A 273      44.454  50.681  32.942  1.00 18.49           C  
ATOM   2077  CG1 VAL A 273      45.081  51.689  31.976  1.00 18.36           C  
ATOM   2078  CG2 VAL A 273      43.769  51.340  34.123  1.00 19.68           C  
ATOM   2079  N   LEU A 274      41.438  51.047  31.956  1.00 16.48           N  
ATOM   2080  CA  LEU A 274      40.451  51.910  31.278  1.00 15.69           C  
ATOM   2081  C   LEU A 274      40.647  53.404  31.623  1.00 17.26           C  
ATOM   2082  O   LEU A 274      40.832  53.748  32.777  1.00 21.43           O  
ATOM   2083  CB  LEU A 274      39.042  51.526  31.705  1.00 15.84           C  
ATOM   2084  CG  LEU A 274      38.623  50.061  31.455  1.00 18.08           C  
ATOM   2085  CD1 LEU A 274      37.406  49.690  32.323  1.00 18.24           C  
ATOM   2086  CD2 LEU A 274      38.294  49.860  29.988  1.00 18.77           C  
ATOM   2087  N   PHE A 275      40.554  54.259  30.610  1.00 18.27           N  
ATOM   2088  CA  PHE A 275      40.599  55.710  30.790  1.00 17.27           C  
ATOM   2089  C   PHE A 275      39.205  56.307  30.637  1.00 17.55           C  
ATOM   2090  O   PHE A 275      38.339  55.740  29.956  1.00 14.91           O  
ATOM   2091  CB  PHE A 275      41.550  56.372  29.802  1.00 17.70           C  
ATOM   2092  CG  PHE A 275      43.004  56.039  30.028  1.00 15.20           C  
ATOM   2093  CD1 PHE A 275      43.776  56.784  30.920  1.00 20.99           C  
ATOM   2094  CD2 PHE A 275      43.625  55.064  29.297  1.00 18.15           C  
ATOM   2095  CE1 PHE A 275      45.097  56.437  31.173  1.00 18.49           C  
ATOM   2096  CE2 PHE A 275      44.955  54.743  29.520  1.00 17.56           C  
ATOM   2097  CZ  PHE A 275      45.689  55.430  30.445  1.00 16.41           C  
ATOM   2098  N   LYS A 276      38.963  57.416  31.329  1.00 15.42           N  
ATOM   2099  CA  LYS A 276      37.844  58.273  31.016  1.00 16.11           C  
ATOM   2100  C   LYS A 276      38.355  59.453  30.160  1.00 18.31           C  
ATOM   2101  O   LYS A 276      38.715  60.503  30.666  1.00 18.44           O  
ATOM   2102  CB  LYS A 276      37.209  58.780  32.302  1.00 16.31           C  
ATOM   2103  CG  LYS A 276      36.537  57.661  33.080  1.00 17.36           C  
ATOM   2104  CD  LYS A 276      36.092  58.134  34.425  1.00 15.09           C  
ATOM   2105  CE  LYS A 276      35.422  57.063  35.211  1.00 18.18           C  
ATOM   2106  NZ  LYS A 276      34.946  57.570  36.539  1.00 24.27           N1+
ATOM   2107  N   VAL A 277      38.339  59.278  28.850  1.00 20.50           N  
ATOM   2108  CA  VAL A 277      39.015  60.213  27.950  1.00 18.56           C  
ATOM   2109  C   VAL A 277      38.280  61.541  27.768  1.00 21.65           C  
ATOM   2110  O   VAL A 277      38.920  62.602  27.634  1.00 22.92           O  
ATOM   2111  CB  VAL A 277      39.238  59.582  26.583  1.00 21.81           C  
ATOM   2112  CG1 VAL A 277      40.081  60.487  25.692  1.00 21.54           C  
ATOM   2113  CG2 VAL A 277      39.934  58.263  26.767  1.00 20.95           C  
ATOM   2114  N   SER A 278      36.949  61.482  27.650  1.00 20.31           N  
ATOM   2115  CA  SER A 278      36.163  62.654  27.198  1.00 19.40           C  
ATOM   2116  C   SER A 278      35.362  63.306  28.319  1.00 19.01           C  
ATOM   2117  O   SER A 278      35.167  64.502  28.299  1.00 20.72           O  
ATOM   2118  CB  SER A 278      35.214  62.246  26.077  1.00 20.12           C  
ATOM   2119  OG  SER A 278      35.967  61.704  25.019  1.00 23.10           O  
ATOM   2120  N   TYR A 279      34.808  62.492  29.236  1.00 16.72           N  
ATOM   2121  CA  TYR A 279      33.750  62.954  30.133  1.00 16.84           C  
ATOM   2122  C   TYR A 279      34.036  62.490  31.548  1.00 15.97           C  
ATOM   2123  O   TYR A 279      34.282  61.307  31.752  1.00 14.00           O  
ATOM   2124  CB  TYR A 279      32.368  62.368  29.703  1.00 15.85           C  
ATOM   2125  CG  TYR A 279      32.040  62.533  28.237  1.00 16.81           C  
ATOM   2126  CD1 TYR A 279      32.001  63.809  27.657  1.00 18.25           C  
ATOM   2127  CD2 TYR A 279      31.732  61.443  27.432  1.00 17.61           C  
ATOM   2128  CE1 TYR A 279      31.734  63.983  26.315  1.00 17.58           C  
ATOM   2129  CE2 TYR A 279      31.436  61.600  26.079  1.00 16.53           C  
ATOM   2130  CZ  TYR A 279      31.418  62.878  25.528  1.00 18.49           C  
ATOM   2131  OH  TYR A 279      31.174  63.082  24.180  1.00 20.85           O  
ATOM   2132  N   PRO A 280      33.899  63.395  32.548  1.00 15.36           N  
ATOM   2133  CA  PRO A 280      33.792  62.863  33.869  1.00 16.50           C  
ATOM   2134  C   PRO A 280      32.391  62.336  34.146  1.00 16.53           C  
ATOM   2135  O   PRO A 280      31.398  63.066  33.996  1.00 20.23           O  
ATOM   2136  CB  PRO A 280      34.128  64.050  34.754  1.00 18.70           C  
ATOM   2137  CG  PRO A 280      33.694  65.241  33.952  1.00 19.57           C  
ATOM   2138  CD  PRO A 280      33.793  64.859  32.511  1.00 18.08           C  
ATOM   2139  N   ALA A 281      32.341  61.116  34.657  1.00 13.99           N  
ATOM   2140  CA  ALA A 281      31.085  60.370  34.840  1.00 14.70           C  
ATOM   2141  C   ALA A 281      31.416  58.984  35.340  1.00 16.38           C  
ATOM   2142  O   ALA A 281      32.477  58.432  34.998  1.00 17.74           O  
ATOM   2143  CB  ALA A 281      30.351  60.242  33.512  1.00 14.94           C  
ATOM   2144  N   GLU A 282      30.526  58.402  36.121  1.00 14.46           N  
ATOM   2145  CA  GLU A 282      30.722  57.041  36.598  1.00 16.65           C  
ATOM   2146  C   GLU A 282      30.909  56.103  35.403  1.00 14.44           C  
ATOM   2147  O   GLU A 282      30.305  56.294  34.347  1.00 14.59           O  
ATOM   2148  CB  GLU A 282      29.569  56.579  37.457  1.00 19.28           C  
ATOM   2149  CG  GLU A 282      29.936  55.502  38.462  1.00 24.17           C  
ATOM   2150  CD  GLU A 282      29.944  54.098  37.874  1.00 29.26           C  
ATOM   2151  OE1 GLU A 282      29.209  53.853  36.913  1.00 37.56           O  
ATOM   2152  OE2 GLU A 282      30.653  53.217  38.389  1.00 42.28           O1-
ATOM   2153  N   PHE A 283      31.844  55.178  35.523  1.00 13.54           N  
ATOM   2154  CA  PHE A 283      32.357  54.519  34.326  1.00 13.05           C  
ATOM   2155  C   PHE A 283      31.240  53.744  33.613  1.00 13.90           C  
ATOM   2156  O   PHE A 283      31.269  53.572  32.430  1.00 14.85           O  
ATOM   2157  CB  PHE A 283      33.557  53.601  34.614  1.00 12.33           C  
ATOM   2158  CG  PHE A 283      34.350  53.337  33.391  1.00 13.64           C  
ATOM   2159  CD1 PHE A 283      33.926  52.402  32.470  1.00 13.77           C  
ATOM   2160  CD2 PHE A 283      35.433  54.149  33.071  1.00 12.34           C  
ATOM   2161  CE1 PHE A 283      34.565  52.285  31.241  1.00 15.44           C  
ATOM   2162  CE2 PHE A 283      36.100  54.011  31.864  1.00 15.26           C  
ATOM   2163  CZ  PHE A 283      35.623  53.123  30.909  1.00 15.10           C  
ATOM   2164  N   HIS A 284      30.275  53.251  34.377  1.00 15.43           N  
ATOM   2165  CA  HIS A 284      29.271  52.362  33.848  1.00 14.03           C  
ATOM   2166  C   HIS A 284      28.311  53.109  32.962  1.00 15.89           C  
ATOM   2167  O   HIS A 284      27.514  52.471  32.283  1.00 16.29           O  
ATOM   2168  CB  HIS A 284      28.580  51.616  34.977  1.00 16.58           C  
ATOM   2169  CG  HIS A 284      29.498  50.657  35.710  1.00 16.10           C  
ATOM   2170  CD2 HIS A 284      29.929  49.414  35.392  1.00 15.65           C  
ATOM   2171  ND1 HIS A 284      30.047  50.941  36.935  1.00 13.65           N  
ATOM   2172  CE1 HIS A 284      30.785  49.921  37.337  1.00 13.82           C  
ATOM   2173  NE2 HIS A 284      30.694  48.960  36.437  1.00 13.96           N  
ATOM   2174  N   ALA A 285      28.355  54.442  33.021  1.00 13.23           N  
ATOM   2175  CA  ALA A 285      27.606  55.312  32.121  1.00 15.05           C  
ATOM   2176  C   ALA A 285      28.404  55.903  30.963  1.00 13.90           C  
ATOM   2177  O   ALA A 285      27.844  56.576  30.103  1.00 16.08           O  
ATOM   2178  CB  ALA A 285      26.990  56.449  32.908  1.00 14.74           C  
ATOM   2179  N   GLN A 286      29.701  55.609  30.892  1.00 16.67           N  
ATOM   2180  CA  GLN A 286      30.566  56.200  29.842  1.00 16.25           C  
ATOM   2181  C   GLN A 286      30.057  55.924  28.410  1.00 16.92           C  
ATOM   2182  O   GLN A 286      30.026  56.812  27.554  1.00 14.31           O  
ATOM   2183  CB  GLN A 286      31.988  55.729  29.979  1.00 17.01           C  
ATOM   2184  CG  GLN A 286      32.731  56.323  31.202  1.00 20.68           C  
ATOM   2185  CD  GLN A 286      33.277  57.733  30.946  1.00 24.07           C  
ATOM   2186  NE2 GLN A 286      33.225  58.587  31.958  1.00 22.66           N  
ATOM   2187  OE1 GLN A 286      33.663  58.061  29.827  1.00 26.25           O  
ATOM   2188  N   THR A 287      29.629  54.701  28.141  1.00 17.19           N  
ATOM   2189  CA  THR A 287      29.151  54.365  26.785  1.00 18.10           C  
ATOM   2190  C   THR A 287      27.763  54.923  26.491  1.00 20.80           C  
ATOM   2191  O   THR A 287      27.431  55.164  25.326  1.00 21.25           O  
ATOM   2192  CB  THR A 287      29.170  52.855  26.523  1.00 17.17           C  
ATOM   2193  CG2 THR A 287      30.588  52.383  26.453  1.00 16.79           C  
ATOM   2194  OG1 THR A 287      28.478  52.175  27.575  1.00 14.65           O  
ATOM   2195  N   ALA A 288      26.969  55.144  27.543  1.00 18.55           N  
ATOM   2196  CA  ALA A 288      25.637  55.767  27.409  1.00 21.02           C  
ATOM   2197  C   ALA A 288      25.768  57.247  27.104  1.00 21.11           C  
ATOM   2198  O   ALA A 288      25.070  57.784  26.245  1.00 17.51           O  
ATOM   2199  CB  ALA A 288      24.842  55.569  28.685  1.00 19.23           C  
ATOM   2200  N   ALA A 289      26.702  57.891  27.799  1.00 18.32           N  
ATOM   2201  CA  ALA A 289      27.198  59.200  27.388  1.00 17.20           C  
ATOM   2202  C   ALA A 289      27.630  59.286  25.891  1.00 18.49           C  
ATOM   2203  O   ALA A 289      27.231  60.213  25.216  1.00 19.40           O  
ATOM   2204  CB  ALA A 289      28.343  59.654  28.296  1.00 15.50           C  
ATOM   2205  N   GLU A 290      28.481  58.368  25.419  1.00 20.94           N  
ATOM   2206  CA  GLU A 290      28.936  58.402  24.028  1.00 23.71           C  
ATOM   2207  C   GLU A 290      27.748  58.275  23.072  1.00 23.20           C  
ATOM   2208  O   GLU A 290      27.672  59.000  22.080  1.00 21.48           O  
ATOM   2209  CB  GLU A 290      29.972  57.324  23.718  1.00 27.03           C  
ATOM   2210  CG  GLU A 290      31.278  57.552  24.463  1.00 31.40           C  
ATOM   2211  CD  GLU A 290      32.470  56.781  23.926  1.00 36.11           C  
ATOM   2212  OE1 GLU A 290      32.384  56.186  22.822  1.00 34.77           O  
ATOM   2213  OE2 GLU A 290      33.521  56.798  24.627  1.00 31.47           O1-
ATOM   2214  N   SER A 291      26.816  57.391  23.394  1.00 22.15           N  
ATOM   2215  CA  SER A 291      25.624  57.159  22.533  1.00 18.34           C  
ATOM   2216  C   SER A 291      24.671  58.350  22.549  1.00 19.78           C  
ATOM   2217  O   SER A 291      24.109  58.735  21.509  1.00 13.17           O  
ATOM   2218  CB  SER A 291      24.882  55.912  22.977  1.00 20.38           C  
ATOM   2219  OG  SER A 291      25.767  54.791  22.909  1.00 19.78           O  
ATOM   2220  N   ALA A 292      24.476  58.918  23.730  1.00 15.62           N  
ATOM   2221  CA  ALA A 292      23.679  60.143  23.893  1.00 18.17           C  
ATOM   2222  C   ALA A 292      24.200  61.317  23.060  1.00 20.40           C  
ATOM   2223  O   ALA A 292      23.412  62.077  22.472  1.00 21.27           O  
ATOM   2224  CB  ALA A 292      23.621  60.544  25.353  1.00 19.78           C  
ATOM   2225  N   VAL A 293      25.512  61.498  23.088  1.00 18.61           N  
ATOM   2226  CA  VAL A 293      26.153  62.548  22.336  1.00 21.73           C  
ATOM   2227  C   VAL A 293      25.966  62.340  20.823  1.00 23.23           C  
ATOM   2228  O   VAL A 293      25.628  63.287  20.143  1.00 18.15           O  
ATOM   2229  CB  VAL A 293      27.650  62.736  22.739  1.00 21.38           C  
ATOM   2230  CG1 VAL A 293      28.374  63.685  21.802  1.00 20.31           C  
ATOM   2231  CG2 VAL A 293      27.718  63.278  24.178  1.00 19.81           C  
ATOM   2232  N   ILE A 294      26.146  61.111  20.327  1.00 20.27           N  
ATOM   2233  CA  ILE A 294      25.740  60.756  18.955  1.00 23.70           C  
ATOM   2234  C   ILE A 294      24.284  61.145  18.623  1.00 24.47           C  
ATOM   2235  O   ILE A 294      24.039  61.812  17.638  1.00 21.87           O  
ATOM   2236  CB  ILE A 294      25.978  59.261  18.631  1.00 21.30           C  
ATOM   2237  CG1 ILE A 294      27.481  59.006  18.475  1.00 23.05           C  
ATOM   2238  CG2 ILE A 294      25.253  58.860  17.352  1.00 20.60           C  
ATOM   2239  CD1 ILE A 294      27.916  57.616  18.877  1.00 28.82           C  
ATOM   2240  N   LEU A 295      23.352  60.862  19.520  1.00 26.17           N  
ATOM   2241  CA  LEU A 295      21.929  61.185  19.294  1.00 24.49           C  
ATOM   2242  C   LEU A 295      21.550  62.664  19.436  1.00 24.00           C  
ATOM   2243  O   LEU A 295      20.522  63.091  18.937  1.00 25.37           O  
ATOM   2244  CB  LEU A 295      21.037  60.349  20.198  1.00 24.90           C  
ATOM   2245  CG  LEU A 295      21.057  58.864  19.853  1.00 30.60           C  
ATOM   2246  CD1 LEU A 295      20.269  58.054  20.873  1.00 30.27           C  
ATOM   2247  CD2 LEU A 295      20.512  58.595  18.451  1.00 32.58           C  
ATOM   2248  N   HIS A 296      22.372  63.434  20.139  1.00 19.12           N  
ATOM   2249  CA  HIS A 296      22.071  64.799  20.479  1.00 19.01           C  
ATOM   2250  C   HIS A 296      21.540  65.639  19.267  1.00 19.80           C  
ATOM   2251  O   HIS A 296      20.529  66.343  19.408  1.00 19.60           O  
ATOM   2252  CB  HIS A 296      23.334  65.421  21.145  1.00 19.37           C  
ATOM   2253  CG  HIS A 296      23.311  66.902  21.266  1.00 17.57           C  
ATOM   2254  CD2 HIS A 296      24.082  67.845  20.686  1.00 15.88           C  
ATOM   2255  ND1 HIS A 296      22.469  67.567  22.133  1.00 17.27           N  
ATOM   2256  CE1 HIS A 296      22.671  68.868  22.018  1.00 16.69           C  
ATOM   2257  NE2 HIS A 296      23.648  69.057  21.152  1.00 18.53           N  
ATOM   2258  N   PRO A 297      22.229  65.612  18.114  1.00 24.80           N  
ATOM   2259  CA  PRO A 297      21.773  66.435  16.970  1.00 25.60           C  
ATOM   2260  C   PRO A 297      20.373  66.067  16.492  1.00 27.28           C  
ATOM   2261  O   PRO A 297      19.592  66.947  16.127  1.00 29.23           O  
ATOM   2262  CB  PRO A 297      22.816  66.139  15.872  1.00 24.08           C  
ATOM   2263  CG  PRO A 297      24.034  65.743  16.610  1.00 27.45           C  
ATOM   2264  CD  PRO A 297      23.552  65.004  17.843  1.00 27.48           C  
ATOM   2265  N   GLN A 298      20.024  64.791  16.621  1.00 25.50           N  
ATOM   2266  CA  GLN A 298      18.685  64.312  16.294  1.00 23.59           C  
ATOM   2267  C   GLN A 298      17.607  64.678  17.272  1.00 23.11           C  
ATOM   2268  O   GLN A 298      16.424  64.483  16.978  1.00 18.47           O  
ATOM   2269  CB  GLN A 298      18.663  62.818  16.194  1.00 22.65           C  
ATOM   2270  CG  GLN A 298      19.512  62.252  15.099  1.00 25.95           C  
ATOM   2271  CD  GLN A 298      19.255  60.777  14.932  1.00 25.59           C  
ATOM   2272  NE2 GLN A 298      20.293  59.988  15.053  1.00 25.86           N  
ATOM   2273  OE1 GLN A 298      18.124  60.363  14.673  1.00 28.06           O  
ATOM   2274  N   VAL A 299      17.969  65.175  18.447  1.00 19.05           N  
ATOM   2275  CA  VAL A 299      16.944  65.492  19.446  1.00 18.71           C  
ATOM   2276  C   VAL A 299      16.956  66.950  19.890  1.00 23.06           C  
ATOM   2277  O   VAL A 299      15.984  67.426  20.436  1.00 24.33           O  
ATOM   2278  CB  VAL A 299      16.996  64.586  20.711  1.00 21.96           C  
ATOM   2279  CG1 VAL A 299      16.855  63.134  20.322  1.00 21.15           C  
ATOM   2280  CG2 VAL A 299      18.262  64.826  21.542  1.00 20.38           C  
ATOM   2281  N   LYS A 300      18.034  67.664  19.595  1.00 21.91           N  
ATOM   2282  CA  LYS A 300      18.290  68.955  20.215  1.00 28.07           C  
ATOM   2283  C   LYS A 300      17.222  70.004  19.978  1.00 29.64           C  
ATOM   2284  O   LYS A 300      17.051  70.890  20.809  1.00 32.67           O  
ATOM   2285  CB  LYS A 300      19.598  69.541  19.658  1.00 23.72           C  
ATOM   2286  N   ASN A 301      16.540  69.922  18.836  1.00 32.15           N  
ATOM   2287  CA  ASN A 301      15.457  70.844  18.496  1.00 34.20           C  
ATOM   2288  C   ASN A 301      14.084  70.233  18.668  1.00 34.35           C  
ATOM   2289  O   ASN A 301      13.085  70.818  18.271  1.00 36.48           O  
ATOM   2290  CB  ASN A 301      15.629  71.333  17.066  1.00 32.03           C  
ATOM   2291  CG  ASN A 301      16.926  72.084  16.878  1.00 30.96           C  
ATOM   2292  ND2 ASN A 301      17.107  73.125  17.672  1.00 30.86           N  
ATOM   2293  OD1 ASN A 301      17.794  71.677  16.116  1.00 30.65           O  
ATOM   2294  N   ARG A 302      14.049  69.061  19.280  1.00 35.46           N  
ATOM   2295  CA  ARG A 302      12.805  68.298  19.484  1.00 37.86           C  
ATOM   2296  C   ARG A 302      12.660  67.882  20.902  1.00 34.08           C  
ATOM   2297  O   ARG A 302      12.102  66.775  21.152  1.00 21.37           O  
ATOM   2298  CB  ARG A 302      12.788  67.051  18.638  1.00 36.49           C  
ATOM   2299  CG  ARG A 302      12.958  67.369  17.195  1.00 37.15           C  
ATOM   2300  CD  ARG A 302      12.532  66.203  16.342  1.00 41.75           C  
ATOM   2301  NE  ARG A 302      13.657  65.328  16.036  1.00 37.57           N  
ATOM   2302  CZ  ARG A 302      13.518  64.123  15.522  1.00 39.51           C  
ATOM   2303  NH1 ARG A 302      12.300  63.633  15.307  1.00 37.41           N1+
ATOM   2304  NH2 ARG A 302      14.597  63.411  15.220  1.00 30.29           N  
ATOM   2305  N   ILE A 303      12.689  68.949  21.701  1.00 41.75           N  
ATOM   2306  CA  ILE A 303      13.682  69.270  22.729  1.00 43.52           C  
ATOM   2307  C   ILE A 303      13.168  68.797  24.073  1.00 53.37           C  
ATOM   2308  O   ILE A 303      13.949  68.343  24.916  1.00 39.65           O  
ATOM   2309  CB  ILE A 303      13.999  70.827  22.821  1.00 37.13           C  
ATOM   2310  CG1 ILE A 303      12.763  71.709  23.119  1.00 45.79           C  
ATOM   2311  CG2 ILE A 303      14.676  71.340  21.582  1.00 31.45           C  
ATOM   2312  CD1 ILE A 303      11.830  72.028  21.963  1.00 44.84           C  
ATOM   2313  N   ASP A 304      11.869  69.058  24.285  1.00 62.94           N  
ATOM   2314  CA  ASP A 304      11.014  68.336  25.195  1.00 56.93           C  
ATOM   2315  C   ASP A 304      10.585  67.177  24.311  1.00 49.32           C  
ATOM   2316  O   ASP A 304      11.466  66.341  24.093  1.00 26.65           O  
ATOM   2317  CB  ASP A 304       9.895  69.218  25.823  1.00 56.98           C  
ATOM   2318  CG  ASP A 304       9.215  70.145  24.827  1.00 52.73           C  
ATOM   2319  OD1 ASP A 304       8.776  69.653  23.763  1.00 44.42           O  
ATOM   2320  OD2 ASP A 304       9.121  71.356  25.136  1.00 30.79           O1-
ATOM   2321  N   GLU A 305       9.355  67.212  23.731  1.00 50.28           N  
ATOM   2322  CA  GLU A 305       8.802  66.255  22.710  1.00 48.18           C  
ATOM   2323  C   GLU A 305       9.708  65.070  22.480  1.00 50.50           C  
ATOM   2324  O   GLU A 305      10.530  65.040  21.595  1.00 70.11           O  
ATOM   2325  CB  GLU A 305       8.521  66.955  21.379  1.00 49.20           C  
ATOM   2326  CG  GLU A 305       8.237  66.036  20.188  1.00 49.64           C  
ATOM   2327  CD  GLU A 305       8.469  66.637  18.787  1.00 46.78           C  
ATOM   2328  OE1 GLU A 305       8.944  67.781  18.628  1.00 46.28           O  
ATOM   2329  OE2 GLU A 305       8.269  65.882  17.807  1.00 39.03           O1-
ATOM   2330  N   ILE A 306       9.559  64.098  23.334  1.00 37.11           N  
ATOM   2331  CA  ILE A 306      10.322  62.909  23.304  1.00 28.86           C  
ATOM   2332  C   ILE A 306       9.250  62.286  24.126  1.00 26.68           C  
ATOM   2333  O   ILE A 306       8.659  62.961  24.992  1.00 28.45           O  
ATOM   2334  CB  ILE A 306      11.654  63.007  24.090  1.00 29.13           C  
ATOM   2335  CG1 ILE A 306      12.794  63.389  23.143  1.00 34.03           C  
ATOM   2336  CG2 ILE A 306      11.930  61.658  24.717  1.00 23.02           C  
ATOM   2337  CD1 ILE A 306      14.030  63.893  23.849  1.00 37.98           C  
ATOM   2338  N   ASP A 307       8.923  61.061  23.776  1.00 26.58           N  
ATOM   2339  CA  ASP A 307       7.898  60.304  24.453  1.00 30.95           C  
ATOM   2340  C   ASP A 307       8.579  59.402  25.463  1.00 26.90           C  
ATOM   2341  O   ASP A 307       8.197  59.370  26.619  1.00 28.55           O  
ATOM   2342  CB  ASP A 307       7.124  59.481  23.399  1.00 34.02           C  
ATOM   2343  CG  ASP A 307       6.146  58.495  23.990  1.00 37.62           C  
ATOM   2344  OD1 ASP A 307       5.548  58.766  25.046  1.00 37.43           O  
ATOM   2345  OD2 ASP A 307       5.967  57.434  23.361  1.00 46.37           O1-
ATOM   2346  N   ARG A 308       9.576  58.655  25.013  1.00 24.95           N  
ATOM   2347  CA  ARG A 308      10.355  57.823  25.910  1.00 22.97           C  
ATOM   2348  C   ARG A 308      11.740  57.555  25.403  1.00 23.71           C  
ATOM   2349  O   ARG A 308      12.055  57.760  24.242  1.00 23.40           O  
ATOM   2350  CB  ARG A 308       9.647  56.526  26.274  1.00 25.83           C  
ATOM   2351  CG  ARG A 308       9.493  55.574  25.134  1.00 29.88           C  
ATOM   2352  CD  ARG A 308       8.463  54.488  25.463  1.00 33.42           C  
ATOM   2353  NE  ARG A 308       9.026  53.192  25.132  1.00 28.84           N  
ATOM   2354  CZ  ARG A 308       8.806  52.564  23.994  1.00 29.83           C  
ATOM   2355  NH1 ARG A 308       8.015  53.097  23.067  1.00 27.72           N1+
ATOM   2356  NH2 ARG A 308       9.373  51.388  23.787  1.00 38.10           N  
ATOM   2357  N   VAL A 309      12.607  57.229  26.351  1.00 25.69           N  
ATOM   2358  CA  VAL A 309      13.992  56.959  26.051  1.00 22.81           C  
ATOM   2359  C   VAL A 309      14.314  55.604  26.619  1.00 23.48           C  
ATOM   2360  O   VAL A 309      14.162  55.362  27.825  1.00 19.61           O  
ATOM   2361  CB  VAL A 309      14.930  57.991  26.671  1.00 23.70           C  
ATOM   2362  CG1 VAL A 309      16.336  57.807  26.114  1.00 26.68           C  
ATOM   2363  CG2 VAL A 309      14.445  59.406  26.373  1.00 26.58           C  
ATOM   2364  N   VAL A 310      14.753  54.708  25.737  1.00 22.53           N  
ATOM   2365  CA  VAL A 310      15.118  53.364  26.156  1.00 20.23           C  
ATOM   2366  C   VAL A 310      16.632  53.277  26.365  1.00 20.12           C  
ATOM   2367  O   VAL A 310      17.436  53.620  25.478  1.00 17.58           O  
ATOM   2368  CB  VAL A 310      14.670  52.314  25.123  1.00 22.33           C  
ATOM   2369  CG1 VAL A 310      15.181  50.919  25.489  1.00 23.22           C  
ATOM   2370  CG2 VAL A 310      13.162  52.275  25.067  1.00 25.06           C  
ATOM   2371  N   ILE A 311      17.014  52.730  27.507  1.00 20.08           N  
ATOM   2372  CA  ILE A 311      18.422  52.521  27.795  1.00 19.36           C  
ATOM   2373  C   ILE A 311      18.640  51.072  28.161  1.00 15.53           C  
ATOM   2374  O   ILE A 311      18.072  50.564  29.098  1.00 14.11           O  
ATOM   2375  CB  ILE A 311      18.904  53.411  28.969  1.00 20.98           C  
ATOM   2376  CG1 ILE A 311      18.629  54.881  28.652  1.00 22.05           C  
ATOM   2377  CG2 ILE A 311      20.391  53.209  29.182  1.00 22.48           C  
ATOM   2378  CD1 ILE A 311      19.051  55.844  29.748  1.00 24.89           C  
ATOM   2379  N   ARG A 312      19.449  50.402  27.371  1.00 19.87           N  
ATOM   2380  CA  ARG A 312      19.779  49.024  27.611  1.00 17.06           C  
ATOM   2381  C   ARG A 312      21.174  49.023  28.190  1.00 18.75           C  
ATOM   2382  O   ARG A 312      22.106  49.568  27.585  1.00 23.73           O  
ATOM   2383  CB  ARG A 312      19.732  48.231  26.295  1.00 20.15           C  
ATOM   2384  CG  ARG A 312      18.363  48.284  25.598  1.00 20.31           C  
ATOM   2385  CD  ARG A 312      17.388  47.315  26.217  1.00 21.38           C  
ATOM   2386  NE  ARG A 312      17.737  45.937  25.882  1.00 32.18           N  
ATOM   2387  CZ  ARG A 312      17.403  44.881  26.599  1.00 29.32           C  
ATOM   2388  NH1 ARG A 312      16.698  45.018  27.704  1.00 32.56           N1+
ATOM   2389  NH2 ARG A 312      17.804  43.673  26.219  1.00 40.12           N  
ATOM   2390  N   THR A 313      21.349  48.308  29.297  1.00 19.01           N  
ATOM   2391  CA  THR A 313      22.605  48.372  30.046  1.00 18.01           C  
ATOM   2392  C   THR A 313      23.007  47.003  30.632  1.00 17.65           C  
ATOM   2393  O   THR A 313      22.359  45.972  30.376  1.00 15.93           O  
ATOM   2394  CB  THR A 313      22.480  49.473  31.114  1.00 19.15           C  
ATOM   2395  CG2 THR A 313      21.512  49.083  32.223  1.00 19.26           C  
ATOM   2396  OG1 THR A 313      23.766  49.809  31.656  1.00 20.89           O  
ATOM   2397  N   HIS A 314      24.096  46.999  31.404  1.00 17.57           N  
ATOM   2398  CA  HIS A 314      24.610  45.770  32.060  1.00 14.90           C  
ATOM   2399  C   HIS A 314      24.333  45.803  33.554  1.00 14.86           C  
ATOM   2400  O   HIS A 314      23.940  46.833  34.102  1.00 19.99           O  
ATOM   2401  CB  HIS A 314      26.104  45.658  31.796  1.00 16.71           C  
ATOM   2402  CG  HIS A 314      26.846  46.930  32.063  1.00 18.29           C  
ATOM   2403  CD2 HIS A 314      27.415  47.410  33.189  1.00 18.23           C  
ATOM   2404  ND1 HIS A 314      26.905  47.955  31.134  1.00 21.32           N  
ATOM   2405  CE1 HIS A 314      27.493  49.007  31.683  1.00 20.08           C  
ATOM   2406  NE2 HIS A 314      27.862  48.678  32.908  1.00 18.18           N  
ATOM   2407  N   GLU A 315      24.627  44.705  34.231  1.00 15.59           N  
ATOM   2408  CA  GLU A 315      24.145  44.495  35.590  1.00 17.00           C  
ATOM   2409  C   GLU A 315      24.784  45.454  36.628  1.00 16.17           C  
ATOM   2410  O   GLU A 315      24.080  45.985  37.498  1.00 14.13           O  
ATOM   2411  CB  GLU A 315      24.387  43.081  36.046  1.00 20.54           C  
ATOM   2412  CG  GLU A 315      23.926  42.817  37.493  1.00 25.72           C  
ATOM   2413  CD  GLU A 315      24.344  41.436  37.977  1.00 31.58           C  
ATOM   2414  OE1 GLU A 315      25.535  41.238  38.262  1.00 33.70           O  
ATOM   2415  OE2 GLU A 315      23.495  40.531  37.976  1.00 46.59           O1-
ATOM   2416  N   SER A 316      26.060  45.782  36.443  1.00 14.20           N  
ATOM   2417  CA  SER A 316      26.750  46.670  37.410  1.00 15.67           C  
ATOM   2418  C   SER A 316      26.161  48.063  37.400  1.00 18.59           C  
ATOM   2419  O   SER A 316      25.991  48.665  38.459  1.00 17.02           O  
ATOM   2420  CB  SER A 316      28.254  46.732  37.127  1.00 15.58           C  
ATOM   2421  OG  SER A 316      28.868  45.484  37.427  1.00 16.38           O  
ATOM   2422  N   ALA A 317      25.790  48.545  36.216  1.00 17.28           N  
ATOM   2423  CA  ALA A 317      25.157  49.849  36.092  1.00 19.58           C  
ATOM   2424  C   ALA A 317      23.836  49.863  36.866  1.00 19.51           C  
ATOM   2425  O   ALA A 317      23.540  50.814  37.607  1.00 18.87           O  
ATOM   2426  CB  ALA A 317      24.923  50.223  34.638  1.00 19.34           C  
ATOM   2427  N   ILE A 318      23.063  48.802  36.719  1.00 20.63           N  
ATOM   2428  CA  ILE A 318      21.801  48.640  37.475  1.00 17.01           C  
ATOM   2429  C   ILE A 318      22.037  48.640  38.979  1.00 17.78           C  
ATOM   2430  O   ILE A 318      21.262  49.238  39.739  1.00 17.78           O  
ATOM   2431  CB  ILE A 318      21.072  47.337  37.119  1.00 17.89           C  
ATOM   2432  CG1 ILE A 318      20.688  47.297  35.626  1.00 22.79           C  
ATOM   2433  CG2 ILE A 318      19.844  47.131  37.998  1.00 16.50           C  
ATOM   2434  CD1 ILE A 318      19.699  48.362  35.235  1.00 26.23           C  
ATOM   2435  N   ARG A 319      23.103  47.989  39.412  1.00 15.19           N  
ATOM   2436  CA  ARG A 319      23.360  47.905  40.821  1.00 15.04           C  
ATOM   2437  C   ARG A 319      23.805  49.249  41.415  1.00 14.89           C  
ATOM   2438  O   ARG A 319      23.694  49.434  42.614  1.00 11.48           O  
ATOM   2439  CB  ARG A 319      24.358  46.779  41.121  1.00 15.08           C  
ATOM   2440  CG  ARG A 319      23.771  45.385  40.827  1.00 16.08           C  
ATOM   2441  CD  ARG A 319      24.793  44.284  41.034  1.00 17.11           C  
ATOM   2442  NE  ARG A 319      25.247  44.293  42.433  1.00 15.63           N  
ATOM   2443  CZ  ARG A 319      26.459  44.015  42.860  1.00 14.20           C  
ATOM   2444  NH1 ARG A 319      27.466  43.701  42.035  1.00 17.20           N1+
ATOM   2445  NH2 ARG A 319      26.670  44.034  44.146  1.00 18.51           N  
ATOM   2446  N   ILE A 320      24.424  50.128  40.605  1.00 13.14           N  
ATOM   2447  CA  ILE A 320      25.089  51.304  41.184  1.00 15.32           C  
ATOM   2448  C   ILE A 320      24.375  52.619  40.833  1.00 14.94           C  
ATOM   2449  O   ILE A 320      24.169  53.478  41.694  1.00 21.73           O  
ATOM   2450  CB  ILE A 320      26.577  51.446  40.752  1.00 16.13           C  
ATOM   2451  CG1 ILE A 320      27.375  50.176  41.011  1.00 15.13           C  
ATOM   2452  CG2 ILE A 320      27.239  52.603  41.552  1.00 17.38           C  
ATOM   2453  CD1 ILE A 320      28.655  50.119  40.232  1.00 16.19           C  
ATOM   2454  N   ILE A 321      24.135  52.819  39.552  1.00 14.73           N  
ATOM   2455  CA  ILE A 321      23.790  54.155  39.018  1.00 13.97           C  
ATOM   2456  C   ILE A 321      22.399  54.252  38.393  1.00 12.65           C  
ATOM   2457  O   ILE A 321      22.047  55.256  37.814  1.00 14.90           O  
ATOM   2458  CB  ILE A 321      24.833  54.625  38.001  1.00 15.07           C  
ATOM   2459  CG1 ILE A 321      24.935  53.658  36.824  1.00 14.04           C  
ATOM   2460  CG2 ILE A 321      26.194  54.801  38.686  1.00 15.94           C  
ATOM   2461  CD1 ILE A 321      25.829  54.183  35.700  1.00 13.58           C  
ATOM   2462  N   ASP A 322      21.593  53.202  38.519  1.00 18.10           N  
ATOM   2463  CA  ASP A 322      20.179  53.234  38.061  1.00 19.04           C  
ATOM   2464  C   ASP A 322      19.301  53.858  39.143  1.00 20.36           C  
ATOM   2465  O   ASP A 322      18.961  53.200  40.152  1.00 18.10           O  
ATOM   2466  CB  ASP A 322      19.695  51.812  37.710  1.00 26.54           C  
ATOM   2467  CG  ASP A 322      18.189  51.745  37.310  1.00 25.84           C  
ATOM   2468  OD1 ASP A 322      17.556  50.655  37.253  1.00 27.52           O  
ATOM   2469  OD2 ASP A 322      17.652  52.818  37.044  1.00 29.72           O1-
ATOM   2470  N   LYS A 323      18.935  55.125  38.952  1.00 19.03           N  
ATOM   2471  CA  LYS A 323      18.148  55.859  39.951  1.00 23.00           C  
ATOM   2472  C   LYS A 323      17.003  56.640  39.330  1.00 23.67           C  
ATOM   2473  O   LYS A 323      17.234  57.400  38.382  1.00 28.13           O  
ATOM   2474  CB  LYS A 323      19.008  56.900  40.660  1.00 21.65           C  
ATOM   2475  CG  LYS A 323      20.188  56.326  41.386  1.00 24.99           C  
ATOM   2476  CD  LYS A 323      21.099  57.482  41.771  1.00 26.38           C  
ATOM   2477  CE  LYS A 323      22.308  56.972  42.489  1.00 24.85           C  
ATOM   2478  NZ  LYS A 323      23.283  58.100  42.635  1.00 27.18           N1+
ATOM   2479  N   LYS A 324      15.885  56.663  40.037  1.00 20.31           N  
ATOM   2480  CA  LYS A 324      14.737  57.525  39.686  1.00 21.81           C  
ATOM   2481  C   LYS A 324      14.517  58.592  40.761  1.00 21.19           C  
ATOM   2482  O   LYS A 324      14.925  58.436  41.882  1.00 30.98           O  
ATOM   2483  CB  LYS A 324      13.489  56.679  39.514  1.00 24.37           C  
ATOM   2484  CG  LYS A 324      13.653  55.624  38.443  1.00 26.31           C  
ATOM   2485  CD  LYS A 324      12.297  55.315  37.783  1.00 29.31           C  
ATOM   2486  CE  LYS A 324      12.216  53.920  37.170  1.00 31.56           C  
ATOM   2487  NZ  LYS A 324      10.941  53.190  37.485  1.00 35.27           N1+
ATOM   2488  N   GLY A 325      13.891  59.704  40.390  1.00 25.30           N  
ATOM   2489  CA  GLY A 325      13.478  60.731  41.354  1.00 23.70           C  
ATOM   2490  C   GLY A 325      14.571  61.761  41.628  1.00 21.75           C  
ATOM   2491  O   GLY A 325      15.578  61.812  40.914  1.00 21.81           O  
ATOM   2492  N   PRO A 326      14.345  62.645  42.607  1.00 20.06           N  
ATOM   2493  CA  PRO A 326      15.230  63.812  42.796  1.00 17.07           C  
ATOM   2494  C   PRO A 326      16.683  63.386  43.088  1.00 19.28           C  
ATOM   2495  O   PRO A 326      16.929  62.365  43.739  1.00 18.15           O  
ATOM   2496  CB  PRO A 326      14.645  64.507  44.015  1.00 16.66           C  
ATOM   2497  CG  PRO A 326      13.214  64.068  44.047  1.00 20.84           C  
ATOM   2498  CD  PRO A 326      13.210  62.656  43.541  1.00 19.90           C  
ATOM   2499  N   LEU A 327      17.625  64.096  42.480  1.00 21.10           N  
ATOM   2500  CA  LEU A 327      19.063  63.914  42.766  1.00 16.98           C  
ATOM   2501  C   LEU A 327      19.522  65.140  43.521  1.00 15.55           C  
ATOM   2502  O   LEU A 327      19.163  66.262  43.188  1.00 14.41           O  
ATOM   2503  CB  LEU A 327      19.849  63.770  41.463  1.00 18.12           C  
ATOM   2504  CG  LEU A 327      19.379  62.570  40.646  1.00 21.93           C  
ATOM   2505  CD1 LEU A 327      19.876  62.633  39.213  1.00 20.85           C  
ATOM   2506  CD2 LEU A 327      19.814  61.264  41.310  1.00 19.34           C  
ATOM   2507  N   HIS A 328      20.357  64.938  44.526  1.00 18.74           N  
ATOM   2508  CA  HIS A 328      20.587  65.959  45.568  1.00 19.26           C  
ATOM   2509  C   HIS A 328      21.944  66.669  45.586  1.00 16.40           C  
ATOM   2510  O   HIS A 328      22.052  67.712  46.189  1.00 16.51           O  
ATOM   2511  CB  HIS A 328      20.320  65.358  46.966  1.00 22.95           C  
ATOM   2512  CG  HIS A 328      18.902  64.909  47.162  1.00 29.55           C  
ATOM   2513  CD2 HIS A 328      18.394  63.689  47.452  1.00 34.55           C  
ATOM   2514  ND1 HIS A 328      17.818  65.738  46.952  1.00 25.54           N  
ATOM   2515  CE1 HIS A 328      16.703  65.047  47.096  1.00 27.62           C  
ATOM   2516  NE2 HIS A 328      17.024  63.808  47.432  1.00 34.38           N  
ATOM   2517  N   ASN A 329      22.921  66.180  44.859  1.00 14.41           N  
ATOM   2518  CA  ASN A 329      24.277  66.773  44.883  1.00 13.47           C  
ATOM   2519  C   ASN A 329      25.068  66.252  43.711  1.00 14.67           C  
ATOM   2520  O   ASN A 329      24.571  65.366  42.977  1.00 15.34           O  
ATOM   2521  CB  ASN A 329      24.945  66.439  46.226  1.00 13.92           C  
ATOM   2522  CG  ASN A 329      25.136  64.951  46.406  1.00 12.94           C  
ATOM   2523  ND2 ASN A 329      24.561  64.381  47.412  1.00 12.69           N  
ATOM   2524  OD1 ASN A 329      25.825  64.334  45.618  1.00 16.12           O  
ATOM   2525  N   PRO A 330      26.274  66.825  43.450  1.00 14.89           N  
ATOM   2526  CA  PRO A 330      26.992  66.439  42.243  1.00 12.66           C  
ATOM   2527  C   PRO A 330      27.450  64.965  42.192  1.00 13.63           C  
ATOM   2528  O   PRO A 330      27.447  64.349  41.123  1.00 10.51           O  
ATOM   2529  CB  PRO A 330      28.184  67.388  42.236  1.00 15.16           C  
ATOM   2530  CG  PRO A 330      27.694  68.597  42.936  1.00 14.60           C  
ATOM   2531  CD  PRO A 330      26.764  68.107  44.006  1.00 12.82           C  
ATOM   2532  N   ALA A 331      27.764  64.382  43.351  1.00 11.23           N  
ATOM   2533  CA  ALA A 331      28.059  62.987  43.411  1.00 11.18           C  
ATOM   2534  C   ALA A 331      26.858  62.097  43.021  1.00 11.41           C  
ATOM   2535  O   ALA A 331      27.016  61.067  42.337  1.00 15.65           O  
ATOM   2536  CB  ALA A 331      28.573  62.618  44.796  1.00 10.32           C  
ATOM   2537  N   ASP A 332      25.673  62.474  43.469  1.00 13.15           N  
ATOM   2538  CA  ASP A 332      24.446  61.722  43.190  1.00 12.88           C  
ATOM   2539  C   ASP A 332      24.211  61.677  41.684  1.00 13.14           C  
ATOM   2540  O   ASP A 332      23.865  60.653  41.122  1.00 12.18           O  
ATOM   2541  CB  ASP A 332      23.288  62.404  43.890  1.00 14.73           C  
ATOM   2542  CG  ASP A 332      22.113  61.479  44.245  1.00 15.97           C  
ATOM   2543  OD1 ASP A 332      22.173  60.232  44.070  1.00 18.65           O  
ATOM   2544  OD2 ASP A 332      21.125  62.038  44.819  1.00 13.43           O1-
ATOM   2545  N   ARG A 333      24.420  62.812  41.063  1.00 13.39           N  
ATOM   2546  CA  ARG A 333      24.189  63.020  39.632  1.00 13.69           C  
ATOM   2547  C   ARG A 333      25.210  62.335  38.779  1.00 13.38           C  
ATOM   2548  O   ARG A 333      24.884  61.750  37.762  1.00  9.75           O  
ATOM   2549  CB  ARG A 333      24.123  64.527  39.306  1.00 12.43           C  
ATOM   2550  CG  ARG A 333      22.927  65.182  39.960  1.00 12.37           C  
ATOM   2551  CD  ARG A 333      22.969  66.721  39.888  1.00 12.69           C  
ATOM   2552  NE  ARG A 333      21.997  67.287  40.779  1.00  9.47           N  
ATOM   2553  CZ  ARG A 333      22.233  68.161  41.745  1.00 12.05           C  
ATOM   2554  NH1 ARG A 333      23.388  68.817  41.855  1.00 12.39           N1+
ATOM   2555  NH2 ARG A 333      21.241  68.477  42.552  1.00 12.72           N  
ATOM   2556  N   ASP A 334      26.480  62.402  39.179  1.00 15.27           N  
ATOM   2557  CA  ASP A 334      27.524  61.817  38.369  1.00 16.40           C  
ATOM   2558  C   ASP A 334      27.566  60.284  38.547  1.00 14.49           C  
ATOM   2559  O   ASP A 334      28.289  59.569  37.831  1.00 16.78           O  
ATOM   2560  CB  ASP A 334      28.862  62.541  38.659  1.00 24.35           C  
ATOM   2561  CG  ASP A 334      30.021  61.610  38.719  1.00 35.53           C  
ATOM   2562  OD1 ASP A 334      30.868  61.533  37.779  1.00 49.38           O  
ATOM   2563  OD2 ASP A 334      30.089  60.930  39.731  1.00 40.27           O1-
ATOM   2564  N   HIS A 335      26.801  59.816  39.520  1.00 11.79           N  
ATOM   2565  CA  HIS A 335      26.419  58.399  39.689  1.00 12.86           C  
ATOM   2566  C   HIS A 335      24.957  58.094  39.312  1.00 13.16           C  
ATOM   2567  O   HIS A 335      24.284  57.274  39.965  1.00 11.96           O  
ATOM   2568  CB  HIS A 335      26.640  57.989  41.131  1.00 12.08           C  
ATOM   2569  CG  HIS A 335      28.064  57.650  41.432  1.00 13.95           C  
ATOM   2570  CD2 HIS A 335      28.619  56.513  41.910  1.00 14.88           C  
ATOM   2571  ND1 HIS A 335      29.116  58.502  41.144  1.00 12.66           N  
ATOM   2572  CE1 HIS A 335      30.257  57.896  41.443  1.00 13.54           C  
ATOM   2573  NE2 HIS A 335      29.979  56.704  41.934  1.00 13.55           N  
ATOM   2574  N   CYS A 336      24.493  58.726  38.244  1.00 13.82           N  
ATOM   2575  CA  CYS A 336      23.135  58.481  37.734  1.00 18.06           C  
ATOM   2576  C   CYS A 336      23.152  58.298  36.213  1.00 16.98           C  
ATOM   2577  O   CYS A 336      23.428  59.229  35.477  1.00 18.61           O  
ATOM   2578  CB  CYS A 336      22.169  59.595  38.125  1.00 21.84           C  
ATOM   2579  SG  CYS A 336      20.470  59.201  37.630  1.00 17.25           S  
ATOM   2580  N   LEU A 337      22.842  57.072  35.783  1.00 16.13           N  
ATOM   2581  CA  LEU A 337      22.873  56.709  34.356  1.00 15.94           C  
ATOM   2582  C   LEU A 337      21.918  57.581  33.550  1.00 12.84           C  
ATOM   2583  O   LEU A 337      22.264  58.172  32.526  1.00 13.39           O  
ATOM   2584  CB  LEU A 337      22.468  55.243  34.231  1.00 15.50           C  
ATOM   2585  CG  LEU A 337      22.344  54.695  32.828  1.00 17.30           C  
ATOM   2586  CD1 LEU A 337      23.657  54.795  32.077  1.00 19.22           C  
ATOM   2587  CD2 LEU A 337      21.848  53.260  32.894  1.00 17.73           C  
ATOM   2588  N   GLN A 338      20.783  57.850  34.155  1.00 14.89           N  
ATOM   2589  CA  GLN A 338      19.719  58.657  33.546  1.00 15.09           C  
ATOM   2590  C   GLN A 338      20.097  60.116  33.432  1.00 17.28           C  
ATOM   2591  O   GLN A 338      19.826  60.740  32.394  1.00 14.84           O  
ATOM   2592  CB  GLN A 338      18.414  58.548  34.364  1.00 18.60           C  
ATOM   2593  CG  GLN A 338      17.739  57.182  34.307  1.00 19.37           C  
ATOM   2594  CD  GLN A 338      18.148  56.243  35.438  1.00 22.13           C  
ATOM   2595  NE2 GLN A 338      17.255  55.327  35.789  1.00 21.21           N  
ATOM   2596  OE1 GLN A 338      19.241  56.351  36.007  1.00 22.85           O  
ATOM   2597  N   TYR A 339      20.684  60.691  34.501  1.00 16.11           N  
ATOM   2598  CA  TYR A 339      21.166  62.078  34.477  1.00 13.79           C  
ATOM   2599  C   TYR A 339      22.232  62.281  33.425  1.00 17.27           C  
ATOM   2600  O   TYR A 339      22.182  63.221  32.617  1.00 15.96           O  
ATOM   2601  CB  TYR A 339      21.754  62.497  35.833  1.00 13.83           C  
ATOM   2602  CG  TYR A 339      21.982  63.995  35.969  1.00 13.84           C  
ATOM   2603  CD1 TYR A 339      23.193  64.557  35.652  1.00 14.25           C  
ATOM   2604  CD2 TYR A 339      20.978  64.841  36.494  1.00 13.57           C  
ATOM   2605  CE1 TYR A 339      23.424  65.907  35.779  1.00 12.62           C  
ATOM   2606  CE2 TYR A 339      21.205  66.203  36.656  1.00 13.95           C  
ATOM   2607  CZ  TYR A 339      22.433  66.731  36.267  1.00 13.57           C  
ATOM   2608  OH  TYR A 339      22.678  68.077  36.380  1.00 15.08           O  
ATOM   2609  N   ILE A 340      23.207  61.390  33.428  1.00 16.24           N  
ATOM   2610  CA  ILE A 340      24.317  61.494  32.497  1.00 16.14           C  
ATOM   2611  C   ILE A 340      23.815  61.392  31.062  1.00 17.18           C  
ATOM   2612  O   ILE A 340      24.273  62.113  30.175  1.00 19.89           O  
ATOM   2613  CB  ILE A 340      25.384  60.410  32.788  1.00 15.98           C  
ATOM   2614  CG1 ILE A 340      26.139  60.772  34.071  1.00 13.88           C  
ATOM   2615  CG2 ILE A 340      26.394  60.255  31.668  1.00 16.29           C  
ATOM   2616  CD1 ILE A 340      26.673  59.579  34.805  1.00 12.80           C  
ATOM   2617  N   THR A 341      22.931  60.436  30.832  1.00 21.05           N  
ATOM   2618  CA  THR A 341      22.369  60.263  29.505  1.00 21.12           C  
ATOM   2619  C   THR A 341      21.564  61.520  29.098  1.00 19.08           C  
ATOM   2620  O   THR A 341      21.669  61.978  27.969  1.00 17.26           O  
ATOM   2621  CB  THR A 341      21.508  58.997  29.442  1.00 21.59           C  
ATOM   2622  CG2 THR A 341      20.883  58.820  28.044  1.00 19.42           C  
ATOM   2623  OG1 THR A 341      22.321  57.862  29.758  1.00 18.85           O  
ATOM   2624  N   ALA A 342      20.818  62.100  30.041  1.00 19.79           N  
ATOM   2625  CA  ALA A 342      20.064  63.327  29.754  1.00 20.13           C  
ATOM   2626  C   ALA A 342      20.956  64.495  29.390  1.00 19.69           C  
ATOM   2627  O   ALA A 342      20.649  65.275  28.464  1.00 16.91           O  
ATOM   2628  CB  ALA A 342      19.169  63.693  30.922  1.00 20.28           C  
ATOM   2629  N   ILE A 343      22.068  64.640  30.094  1.00 15.89           N  
ATOM   2630  CA  ILE A 343      23.012  65.713  29.783  1.00 16.74           C  
ATOM   2631  C   ILE A 343      23.566  65.582  28.372  1.00 18.57           C  
ATOM   2632  O   ILE A 343      23.651  66.568  27.640  1.00 20.45           O  
ATOM   2633  CB  ILE A 343      24.196  65.748  30.781  1.00 16.62           C  
ATOM   2634  CG1 ILE A 343      23.737  66.090  32.214  1.00 16.53           C  
ATOM   2635  CG2 ILE A 343      25.234  66.759  30.338  1.00 19.86           C  
ATOM   2636  CD1 ILE A 343      22.989  67.411  32.361  1.00 18.36           C  
ATOM   2637  N   GLY A 344      23.924  64.353  27.998  1.00 17.47           N  
ATOM   2638  CA  GLY A 344      24.445  64.069  26.674  1.00 20.62           C  
ATOM   2639  C   GLY A 344      23.420  64.460  25.594  1.00 18.60           C  
ATOM   2640  O   GLY A 344      23.762  65.092  24.598  1.00 19.10           O  
ATOM   2641  N   LEU A 345      22.177  64.059  25.819  1.00 20.22           N  
ATOM   2642  CA  LEU A 345      21.072  64.343  24.883  1.00 19.82           C  
ATOM   2643  C   LEU A 345      20.768  65.845  24.783  1.00 21.95           C  
ATOM   2644  O   LEU A 345      20.627  66.383  23.691  1.00 19.30           O  
ATOM   2645  CB  LEU A 345      19.836  63.602  25.292  1.00 20.09           C  
ATOM   2646  CG  LEU A 345      19.849  62.095  25.099  1.00 22.06           C  
ATOM   2647  CD1 LEU A 345      18.586  61.465  25.668  1.00 26.42           C  
ATOM   2648  CD2 LEU A 345      20.016  61.701  23.650  1.00 23.51           C  
ATOM   2649  N   LEU A 346      20.743  66.515  25.940  1.00 22.70           N  
ATOM   2650  CA  LEU A 346      20.394  67.928  26.014  1.00 25.40           C  
ATOM   2651  C   LEU A 346      21.507  68.858  25.544  1.00 23.12           C  
ATOM   2652  O   LEU A 346      21.234  69.854  24.883  1.00 20.82           O  
ATOM   2653  CB  LEU A 346      19.987  68.317  27.425  1.00 27.47           C  
ATOM   2654  CG  LEU A 346      18.618  67.825  27.919  1.00 33.37           C  
ATOM   2655  CD1 LEU A 346      18.483  68.068  29.415  1.00 35.79           C  
ATOM   2656  CD2 LEU A 346      17.487  68.533  27.185  1.00 31.90           C  
ATOM   2657  N   PHE A 347      22.761  68.490  25.822  1.00 20.12           N  
ATOM   2658  CA  PHE A 347      23.879  69.389  25.638  1.00 16.80           C  
ATOM   2659  C   PHE A 347      24.953  68.927  24.691  1.00 18.01           C  
ATOM   2660  O   PHE A 347      25.735  69.723  24.247  1.00 21.07           O  
ATOM   2661  CB  PHE A 347      24.486  69.744  26.976  1.00 19.82           C  
ATOM   2662  CG  PHE A 347      23.515  70.427  27.896  1.00 18.44           C  
ATOM   2663  CD1 PHE A 347      23.226  71.770  27.721  1.00 19.42           C  
ATOM   2664  CD2 PHE A 347      22.995  69.756  29.004  1.00 16.49           C  
ATOM   2665  CE1 PHE A 347      22.396  72.406  28.629  1.00 26.60           C  
ATOM   2666  CE2 PHE A 347      22.113  70.364  29.869  1.00 17.93           C  
ATOM   2667  CZ  PHE A 347      21.776  71.689  29.663  1.00 20.60           C  
ATOM   2668  N   GLY A 348      24.957  67.658  24.320  1.00 18.41           N  
ATOM   2669  CA  GLY A 348      25.941  67.131  23.379  1.00 18.32           C  
ATOM   2670  C   GLY A 348      27.351  67.055  23.940  1.00 22.06           C  
ATOM   2671  O   GLY A 348      28.318  66.881  23.196  1.00 15.74           O  
ATOM   2672  N   ASP A 349      27.482  67.246  25.250  1.00 21.18           N  
ATOM   2673  CA  ASP A 349      28.801  67.206  25.906  1.00 25.47           C  
ATOM   2674  C   ASP A 349      28.545  67.026  27.401  1.00 21.09           C  
ATOM   2675  O   ASP A 349      27.434  67.260  27.848  1.00 19.52           O  
ATOM   2676  CB  ASP A 349      29.616  68.477  25.620  1.00 22.09           C  
ATOM   2677  CG  ASP A 349      31.081  68.377  26.104  1.00 28.86           C  
ATOM   2678  OD1 ASP A 349      31.586  67.269  26.386  1.00 28.84           O  
ATOM   2679  OD2 ASP A 349      31.722  69.439  26.231  1.00 27.85           O1-
ATOM   2680  N   ILE A 350      29.523  66.504  28.126  1.00 19.67           N  
ATOM   2681  CA  ILE A 350      29.404  66.346  29.565  1.00 17.77           C  
ATOM   2682  C   ILE A 350      30.688  66.865  30.261  1.00 16.32           C  
ATOM   2683  O   ILE A 350      31.784  66.455  29.929  1.00 14.40           O  
ATOM   2684  CB  ILE A 350      29.170  64.874  29.933  1.00 19.98           C  
ATOM   2685  CG1 ILE A 350      27.893  64.362  29.289  1.00 21.60           C  
ATOM   2686  CG2 ILE A 350      29.118  64.701  31.459  1.00 22.02           C  
ATOM   2687  CD1 ILE A 350      27.857  62.885  29.090  1.00 25.10           C  
ATOM   2688  N   THR A 351      30.533  67.826  31.164  1.00 16.07           N  
ATOM   2689  CA  THR A 351      31.641  68.358  31.952  1.00 15.50           C  
ATOM   2690  C   THR A 351      31.179  68.339  33.397  1.00 15.09           C  
ATOM   2691  O   THR A 351      29.998  68.170  33.665  1.00 14.90           O  
ATOM   2692  CB  THR A 351      31.998  69.815  31.628  1.00 17.48           C  
ATOM   2693  CG2 THR A 351      32.037  70.085  30.135  1.00 17.22           C  
ATOM   2694  OG1 THR A 351      31.057  70.694  32.274  1.00 16.68           O  
ATOM   2695  N   ALA A 352      32.130  68.479  34.330  1.00 15.82           N  
ATOM   2696  CA  ALA A 352      31.797  68.409  35.745  1.00 16.51           C  
ATOM   2697  C   ALA A 352      30.865  69.560  36.178  1.00 15.40           C  
ATOM   2698  O   ALA A 352      30.113  69.399  37.105  1.00 16.87           O  
ATOM   2699  CB  ALA A 352      33.048  68.391  36.582  1.00 15.68           C  
ATOM   2700  N   GLN A 353      30.862  70.665  35.446  1.00 14.84           N  
ATOM   2701  CA  GLN A 353      29.871  71.729  35.663  1.00 19.77           C  
ATOM   2702  C   GLN A 353      28.414  71.301  35.458  1.00 16.80           C  
ATOM   2703  O   GLN A 353      27.525  71.848  36.081  1.00 19.73           O  
ATOM   2704  CB  GLN A 353      30.185  72.952  34.784  1.00 23.77           C  
ATOM   2705  CG  GLN A 353      31.386  73.733  35.261  1.00 30.34           C  
ATOM   2706  CD  GLN A 353      31.209  74.194  36.708  1.00 29.63           C  
ATOM   2707  NE2 GLN A 353      32.082  73.746  37.602  1.00 33.06           N  
ATOM   2708  OE1 GLN A 353      30.301  74.929  37.008  1.00 41.97           O  
ATOM   2709  N   HIS A 354      28.171  70.325  34.601  1.00 15.40           N  
ATOM   2710  CA  HIS A 354      26.805  69.849  34.386  1.00 16.50           C  
ATOM   2711  C   HIS A 354      26.152  69.179  35.597  1.00 15.03           C  
ATOM   2712  O   HIS A 354      24.925  68.926  35.582  1.00 21.16           O  
ATOM   2713  CB  HIS A 354      26.743  68.916  33.174  1.00 16.52           C  
ATOM   2714  CG  HIS A 354      26.922  69.616  31.868  1.00 19.95           C  
ATOM   2715  CD2 HIS A 354      26.143  70.521  31.223  1.00 23.88           C  
ATOM   2716  ND1 HIS A 354      28.005  69.404  31.054  1.00 21.52           N  
ATOM   2717  CE1 HIS A 354      27.910  70.170  29.981  1.00 22.03           C  
ATOM   2718  NE2 HIS A 354      26.764  70.819  30.039  1.00 21.65           N  
ATOM   2719  N   TYR A 355      26.971  68.754  36.559  1.00 14.12           N  
ATOM   2720  CA  TYR A 355      26.480  68.113  37.788  1.00 16.20           C  
ATOM   2721  C   TYR A 355      26.165  69.126  38.895  1.00 15.57           C  
ATOM   2722  O   TYR A 355      25.624  68.755  39.939  1.00 19.51           O  
ATOM   2723  CB  TYR A 355      27.490  67.063  38.307  1.00 16.03           C  
ATOM   2724  CG  TYR A 355      27.842  65.997  37.299  1.00 15.15           C  
ATOM   2725  CD1 TYR A 355      26.871  65.136  36.804  1.00 17.09           C  
ATOM   2726  CD2 TYR A 355      29.148  65.837  36.849  1.00 17.47           C  
ATOM   2727  CE1 TYR A 355      27.177  64.167  35.865  1.00 14.72           C  
ATOM   2728  CE2 TYR A 355      29.477  64.877  35.907  1.00 15.97           C  
ATOM   2729  CZ  TYR A 355      28.490  64.050  35.410  1.00 17.26           C  
ATOM   2730  OH  TYR A 355      28.810  63.091  34.494  1.00 17.81           O  
ATOM   2731  N   GLU A 356      26.472  70.400  38.658  1.00 16.35           N  
ATOM   2732  CA  GLU A 356      26.262  71.466  39.681  1.00 18.87           C  
ATOM   2733  C   GLU A 356      24.832  71.968  39.651  1.00 19.06           C  
ATOM   2734  O   GLU A 356      24.086  71.733  38.676  1.00 18.19           O  
ATOM   2735  CB  GLU A 356      27.212  72.647  39.444  1.00 23.36           C  
ATOM   2736  CG  GLU A 356      28.708  72.305  39.573  1.00 23.01           C  
ATOM   2737  CD  GLU A 356      29.153  72.031  41.013  1.00 28.04           C  
ATOM   2738  OE1 GLU A 356      28.449  72.368  41.980  1.00 31.32           O  
ATOM   2739  OE2 GLU A 356      30.163  71.342  41.185  1.00 32.87           O1-
ATOM   2740  N   ALA A 357      24.449  72.690  40.704  1.00 18.89           N  
ATOM   2741  CA  ALA A 357      23.043  73.071  40.879  1.00 21.15           C  
ATOM   2742  C   ALA A 357      22.552  73.932  39.704  1.00 21.60           C  
ATOM   2743  O   ALA A 357      21.394  73.783  39.280  1.00 18.50           O  
ATOM   2744  CB  ALA A 357      22.838  73.815  42.193  1.00 21.33           C  
ATOM   2745  N   GLU A 358      23.431  74.773  39.155  1.00 18.73           N  
ATOM   2746  CA  GLU A 358      23.030  75.684  38.078  1.00 28.65           C  
ATOM   2747  C   GLU A 358      22.441  74.912  36.894  1.00 26.88           C  
ATOM   2748  O   GLU A 358      21.413  75.298  36.349  1.00 26.72           O  
ATOM   2749  CB  GLU A 358      24.195  76.540  37.578  1.00 39.07           C  
ATOM   2750  CG  GLU A 358      23.755  77.553  36.515  1.00 53.23           C  
ATOM   2751  CD  GLU A 358      24.886  78.405  35.968  1.00 59.87           C  
ATOM   2752  OE1 GLU A 358      25.531  79.109  36.773  1.00 61.22           O  
ATOM   2753  OE2 GLU A 358      25.117  78.382  34.732  1.00 60.18           O1-
ATOM   2754  N   THR A 359      23.111  73.842  36.477  1.00 19.88           N  
ATOM   2755  CA  THR A 359      22.623  73.024  35.372  1.00 18.36           C  
ATOM   2756  C   THR A 359      21.497  72.127  35.812  1.00 19.22           C  
ATOM   2757  O   THR A 359      20.478  72.027  35.131  1.00 18.09           O  
ATOM   2758  CB  THR A 359      23.726  72.133  34.779  1.00 17.34           C  
ATOM   2759  CG2 THR A 359      23.200  71.261  33.697  1.00 17.48           C  
ATOM   2760  OG1 THR A 359      24.740  72.953  34.215  1.00 16.82           O  
ATOM   2761  N   ALA A 360      21.660  71.509  36.973  1.00 17.85           N  
ATOM   2762  CA  ALA A 360      20.696  70.556  37.462  1.00 20.09           C  
ATOM   2763  C   ALA A 360      19.308  71.141  37.676  1.00 21.60           C  
ATOM   2764  O   ALA A 360      18.312  70.452  37.487  1.00 21.63           O  
ATOM   2765  CB  ALA A 360      21.174  69.936  38.760  1.00 20.66           C  
ATOM   2766  N   ASN A 361      19.256  72.433  37.985  1.00 26.13           N  
ATOM   2767  CA  ASN A 361      18.000  73.184  38.085  1.00 30.41           C  
ATOM   2768  C   ASN A 361      17.227  73.396  36.765  1.00 27.65           C  
ATOM   2769  O   ASN A 361      16.090  73.834  36.779  1.00 28.59           O  
ATOM   2770  CB  ASN A 361      18.279  74.566  38.707  1.00 33.40           C  
ATOM   2771  CG  ASN A 361      18.498  74.494  40.199  1.00 35.48           C  
ATOM   2772  ND2 ASN A 361      19.147  75.515  40.748  1.00 37.57           N  
ATOM   2773  OD1 ASN A 361      18.086  73.528  40.862  1.00 37.44           O  
ATOM   2774  N   ASP A 362      17.865  73.147  35.631  1.00 26.76           N  
ATOM   2775  CA  ASP A 362      17.167  73.164  34.325  1.00 24.12           C  
ATOM   2776  C   ASP A 362      16.036  72.138  34.341  1.00 24.74           C  
ATOM   2777  O   ASP A 362      16.297  70.920  34.367  1.00 21.29           O  
ATOM   2778  CB  ASP A 362      18.147  72.835  33.205  1.00 27.26           C  
ATOM   2779  CG  ASP A 362      17.556  73.014  31.826  1.00 23.26           C  
ATOM   2780  OD1 ASP A 362      16.365  72.685  31.647  1.00 26.20           O  
ATOM   2781  OD2 ASP A 362      18.350  73.263  30.880  1.00 26.11           O1-
ATOM   2782  N   PRO A 363      14.772  72.621  34.271  1.00 26.42           N  
ATOM   2783  CA  PRO A 363      13.576  71.788  34.404  1.00 25.35           C  
ATOM   2784  C   PRO A 363      13.471  70.696  33.335  1.00 21.02           C  
ATOM   2785  O   PRO A 363      12.832  69.668  33.581  1.00 32.20           O  
ATOM   2786  CB  PRO A 363      12.414  72.778  34.243  1.00 27.73           C  
ATOM   2787  CG  PRO A 363      12.993  74.133  34.239  1.00 26.69           C  
ATOM   2788  CD  PRO A 363      14.450  74.019  33.918  1.00 28.81           C  
ATOM   2789  N   ARG A 364      14.087  70.906  32.177  1.00 18.73           N  
ATOM   2790  CA  ARG A 364      14.150  69.873  31.127  1.00 20.48           C  
ATOM   2791  C   ARG A 364      14.810  68.539  31.538  1.00 19.78           C  
ATOM   2792  O   ARG A 364      14.414  67.434  31.074  1.00 20.72           O  
ATOM   2793  CB  ARG A 364      14.897  70.398  29.919  1.00 19.20           C  
ATOM   2794  CG  ARG A 364      14.284  71.649  29.299  1.00 20.43           C  
ATOM   2795  CD  ARG A 364      15.074  72.079  28.082  1.00 21.39           C  
ATOM   2796  NE  ARG A 364      16.439  72.429  28.418  1.00 22.65           N  
ATOM   2797  CZ  ARG A 364      17.447  72.445  27.560  1.00 25.65           C  
ATOM   2798  NH1 ARG A 364      17.253  72.184  26.287  1.00 27.90           N1+
ATOM   2799  NH2 ARG A 364      18.668  72.717  27.989  1.00 24.00           N  
ATOM   2800  N   ILE A 365      15.812  68.615  32.411  1.00 18.70           N  
ATOM   2801  CA  ILE A 365      16.529  67.410  32.807  1.00 15.99           C  
ATOM   2802  C   ILE A 365      15.606  66.384  33.461  1.00 16.69           C  
ATOM   2803  O   ILE A 365      15.490  65.239  32.993  1.00 18.37           O  
ATOM   2804  CB  ILE A 365      17.754  67.713  33.701  1.00 18.12           C  
ATOM   2805  CG1 ILE A 365      18.795  68.478  32.907  1.00 19.14           C  
ATOM   2806  CG2 ILE A 365      18.401  66.416  34.203  1.00 18.64           C  
ATOM   2807  CD1 ILE A 365      19.868  69.168  33.751  1.00 21.18           C  
ATOM   2808  N   ASP A 366      15.005  66.750  34.577  1.00 18.58           N  
ATOM   2809  CA  ASP A 366      14.177  65.835  35.346  1.00 22.57           C  
ATOM   2810  C   ASP A 366      12.911  65.369  34.605  1.00 23.98           C  
ATOM   2811  O   ASP A 366      12.506  64.210  34.735  1.00 26.09           O  
ATOM   2812  CB  ASP A 366      13.825  66.458  36.706  1.00 27.49           C  
ATOM   2813  CG  ASP A 366      15.020  66.427  37.705  1.00 35.41           C  
ATOM   2814  OD1 ASP A 366      16.160  66.031  37.293  1.00 33.26           O  
ATOM   2815  OD2 ASP A 366      14.813  66.740  38.902  1.00 40.53           O1-
ATOM   2816  N   LYS A 367      12.403  66.211  33.718  1.00 23.01           N  
ATOM   2817  CA  LYS A 367      11.334  65.807  32.790  1.00 27.08           C  
ATOM   2818  C   LYS A 367      11.801  64.731  31.826  1.00 27.17           C  
ATOM   2819  O   LYS A 367      11.082  63.769  31.582  1.00 26.84           O  
ATOM   2820  CB  LYS A 367      10.772  67.006  32.011  1.00 32.11           C  
ATOM   2821  CG  LYS A 367       9.978  67.946  32.895  1.00 33.61           C  
ATOM   2822  CD  LYS A 367       9.503  69.150  32.120  1.00 38.38           C  
ATOM   2823  CE  LYS A 367       9.562  70.386  33.025  1.00 40.67           C  
ATOM   2824  NZ  LYS A 367       9.016  71.641  32.451  1.00 41.63           N1+
ATOM   2825  N   LEU A 368      13.024  64.873  31.329  1.00 22.47           N  
ATOM   2826  CA  LEU A 368      13.602  63.881  30.417  1.00 25.71           C  
ATOM   2827  C   LEU A 368      14.005  62.597  31.138  1.00 23.51           C  
ATOM   2828  O   LEU A 368      13.662  61.513  30.698  1.00 23.59           O  
ATOM   2829  CB  LEU A 368      14.798  64.479  29.685  1.00 22.49           C  
ATOM   2830  CG  LEU A 368      15.509  63.617  28.640  1.00 24.53           C  
ATOM   2831  CD1 LEU A 368      14.544  63.080  27.587  1.00 25.71           C  
ATOM   2832  CD2 LEU A 368      16.572  64.465  27.991  1.00 20.45           C  
ATOM   2833  N   ARG A 369      14.529  62.731  32.346  1.00 22.23           N  
ATOM   2834  CA  ARG A 369      14.782  61.559  33.168  1.00 20.10           C  
ATOM   2835  C   ARG A 369      13.528  60.704  33.432  1.00 20.48           C  
ATOM   2836  O   ARG A 369      13.608  59.482  33.324  1.00 21.18           O  
ATOM   2837  CB  ARG A 369      15.452  61.933  34.514  1.00 21.79           C  
ATOM   2838  CG  ARG A 369      16.874  62.425  34.343  1.00 18.04           C  
ATOM   2839  CD  ARG A 369      17.454  63.117  35.565  1.00 22.24           C  
ATOM   2840  NE  ARG A 369      17.321  62.514  36.790  1.00 22.58           N  
ATOM   2841  CZ  ARG A 369      16.429  62.909  37.675  1.00 25.67           C  
ATOM   2842  NH1 ARG A 369      15.262  63.494  37.355  1.00 45.37           N1+
ATOM   2843  NH2 ARG A 369      16.542  62.370  38.831  1.00 25.90           N  
ATOM   2844  N   ASP A 370      12.410  61.320  33.814  1.00 18.94           N  
ATOM   2845  CA  ASP A 370      11.203  60.528  34.058  1.00 24.67           C  
ATOM   2846  C   ASP A 370      10.594  59.873  32.793  1.00 23.97           C  
ATOM   2847  O   ASP A 370       9.713  59.082  32.919  1.00 28.47           O  
ATOM   2848  CB  ASP A 370      10.180  61.066  35.079  1.00 30.23           C  
ATOM   2849  CG  ASP A 370       9.963  62.501  35.025  1.00 32.06           C  
ATOM   2850  OD1 ASP A 370       9.814  63.019  33.915  1.00 50.02           O  
ATOM   2851  OD2 ASP A 370       9.704  63.067  36.113  1.00 32.44           O1-
ATOM   2852  N   LYS A 371      11.183  60.093  31.609  1.00 23.05           N  
ATOM   2853  CA  LYS A 371      10.808  59.373  30.380  1.00 23.32           C  
ATOM   2854  C   LYS A 371      11.700  58.174  30.095  1.00 21.89           C  
ATOM   2855  O   LYS A 371      11.506  57.461  29.111  1.00 24.08           O  
ATOM   2856  CB  LYS A 371      10.854  60.333  29.168  1.00 24.18           C  
ATOM   2857  CG  LYS A 371       9.893  61.493  29.270  1.00 29.13           C  
ATOM   2858  CD  LYS A 371      10.065  62.445  28.101  1.00 34.61           C  
ATOM   2859  CE  LYS A 371       9.078  63.615  28.198  1.00 31.29           C  
ATOM   2860  NZ  LYS A 371       9.281  64.590  27.096  1.00 32.01           N1+
ATOM   2861  N   MET A 372      12.692  57.933  30.955  1.00 21.51           N  
ATOM   2862  CA  MET A 372      13.719  56.951  30.656  1.00 23.03           C  
ATOM   2863  C   MET A 372      13.358  55.617  31.257  1.00 20.96           C  
ATOM   2864  O   MET A 372      12.876  55.546  32.367  1.00 17.33           O  
ATOM   2865  CB  MET A 372      15.081  57.399  31.168  1.00 21.54           C  
ATOM   2866  CG  MET A 372      15.753  58.414  30.260  1.00 21.31           C  
ATOM   2867  SD  MET A 372      17.127  59.210  31.095  1.00 18.49           S  
ATOM   2868  CE  MET A 372      17.740  60.288  29.797  1.00 16.78           C  
ATOM   2869  N   GLU A 373      13.555  54.563  30.474  1.00 19.93           N  
ATOM   2870  CA  GLU A 373      13.303  53.189  30.920  1.00 22.73           C  
ATOM   2871  C   GLU A 373      14.622  52.437  30.809  1.00 26.38           C  
ATOM   2872  O   GLU A 373      15.160  52.308  29.696  1.00 29.51           O  
ATOM   2873  CB  GLU A 373      12.267  52.490  30.023  1.00 20.68           C  
ATOM   2874  CG  GLU A 373      11.192  53.429  29.518  1.00 26.42           C  
ATOM   2875  CD  GLU A 373      10.148  52.763  28.619  1.00 30.87           C  
ATOM   2876  OE1 GLU A 373      10.382  51.677  28.079  1.00 28.59           O  
ATOM   2877  OE2 GLU A 373       9.076  53.353  28.452  1.00 31.07           O1-
ATOM   2878  N   VAL A 374      15.147  51.974  31.953  1.00 24.50           N  
ATOM   2879  CA  VAL A 374      16.464  51.274  32.012  1.00 22.17           C  
ATOM   2880  C   VAL A 374      16.241  49.795  32.251  1.00 19.24           C  
ATOM   2881  O   VAL A 374      15.523  49.432  33.172  1.00 19.03           O  
ATOM   2882  CB  VAL A 374      17.343  51.825  33.160  1.00 25.55           C  
ATOM   2883  CG1 VAL A 374      18.681  51.114  33.188  1.00 30.40           C  
ATOM   2884  CG2 VAL A 374      17.572  53.335  33.004  1.00 27.06           C  
ATOM   2885  N   THR A 375      16.718  48.953  31.335  1.00 20.11           N  
ATOM   2886  CA  THR A 375      16.596  47.521  31.495  1.00 16.65           C  
ATOM   2887  C   THR A 375      17.908  46.865  31.187  1.00 20.00           C  
ATOM   2888  O   THR A 375      18.720  47.366  30.392  1.00 18.52           O  
ATOM   2889  CB  THR A 375      15.495  46.909  30.618  1.00 21.61           C  
ATOM   2890  CG2 THR A 375      14.133  47.517  30.929  1.00 22.25           C  
ATOM   2891  OG1 THR A 375      15.794  47.131  29.232  1.00 21.96           O  
ATOM   2892  N   GLU A 376      18.139  45.747  31.843  1.00 19.92           N  
ATOM   2893  CA  GLU A 376      19.352  44.995  31.643  1.00 26.57           C  
ATOM   2894  C   GLU A 376      19.299  44.177  30.341  1.00 22.61           C  
ATOM   2895  O   GLU A 376      18.327  43.514  30.059  1.00 21.00           O  
ATOM   2896  CB  GLU A 376      19.593  44.042  32.829  1.00 28.90           C  
ATOM   2897  CG  GLU A 376      20.855  43.198  32.654  1.00 28.68           C  
ATOM   2898  CD  GLU A 376      21.120  42.209  33.791  1.00 34.55           C  
ATOM   2899  OE1 GLU A 376      20.249  42.021  34.667  1.00 40.99           O  
ATOM   2900  OE2 GLU A 376      22.191  41.573  33.756  1.00 33.64           O1-
ATOM   2901  N   ASN A 377      20.341  44.280  29.547  1.00 23.51           N  
ATOM   2902  CA  ASN A 377      20.631  43.302  28.520  1.00 22.25           C  
ATOM   2903  C   ASN A 377      21.639  42.267  29.037  1.00 22.93           C  
ATOM   2904  O   ASN A 377      22.798  42.587  29.318  1.00 21.33           O  
ATOM   2905  CB  ASN A 377      21.179  44.019  27.300  1.00 24.13           C  
ATOM   2906  CG  ASN A 377      21.476  43.086  26.164  1.00 23.76           C  
ATOM   2907  ND2 ASN A 377      21.440  43.624  24.945  1.00 28.57           N  
ATOM   2908  OD1 ASN A 377      21.781  41.906  26.362  1.00 26.78           O  
ATOM   2909  N   LYS A 378      21.225  41.003  29.080  1.00 21.94           N  
ATOM   2910  CA  LYS A 378      22.003  39.981  29.791  1.00 27.52           C  
ATOM   2911  C   LYS A 378      23.252  39.578  29.039  1.00 26.95           C  
ATOM   2912  O   LYS A 378      24.261  39.200  29.669  1.00 33.53           O  
ATOM   2913  CB  LYS A 378      21.154  38.777  30.179  1.00 28.10           C  
ATOM   2914  CG  LYS A 378      20.149  39.178  31.228  1.00 31.82           C  
ATOM   2915  CD  LYS A 378      19.491  38.056  31.970  1.00 38.88           C  
ATOM   2916  CE  LYS A 378      17.990  38.067  31.749  1.00 39.32           C  
ATOM   2917  NZ  LYS A 378      17.524  37.036  30.785  1.00 44.76           N1+
ATOM   2918  N   THR A 379      23.272  39.867  27.740  1.00 24.88           N  
ATOM   2919  CA  THR A 379      24.496  39.669  26.938  1.00 20.37           C  
ATOM   2920  C   THR A 379      25.566  40.700  27.353  1.00 20.61           C  
ATOM   2921  O   THR A 379      26.737  40.370  27.453  1.00 16.74           O  
ATOM   2922  CB  THR A 379      24.210  39.798  25.425  1.00 22.09           C  
ATOM   2923  CG2 THR A 379      25.452  39.582  24.615  1.00 26.46           C  
ATOM   2924  OG1 THR A 379      23.246  38.811  25.043  1.00 26.06           O  
ATOM   2925  N   TYR A 380      25.151  41.957  27.536  1.00 21.32           N  
ATOM   2926  CA  TYR A 380      26.065  43.006  28.030  1.00 20.25           C  
ATOM   2927  C   TYR A 380      26.677  42.616  29.369  1.00 18.11           C  
ATOM   2928  O   TYR A 380      27.884  42.797  29.605  1.00 20.61           O  
ATOM   2929  CB  TYR A 380      25.318  44.328  28.195  1.00 22.17           C  
ATOM   2930  CG  TYR A 380      24.821  44.995  26.912  1.00 25.53           C  
ATOM   2931  CD1 TYR A 380      25.195  44.544  25.642  1.00 22.56           C  
ATOM   2932  CD2 TYR A 380      24.018  46.130  26.990  1.00 27.40           C  
ATOM   2933  CE1 TYR A 380      24.774  45.179  24.501  1.00 21.35           C  
ATOM   2934  CE2 TYR A 380      23.621  46.797  25.854  1.00 29.16           C  
ATOM   2935  CZ  TYR A 380      23.956  46.283  24.614  1.00 27.36           C  
ATOM   2936  OH  TYR A 380      23.539  46.952  23.511  1.00 26.62           O  
ATOM   2937  N   THR A 381      25.833  42.123  30.266  1.00 17.99           N  
ATOM   2938  CA  THR A 381      26.305  41.608  31.568  1.00 19.62           C  
ATOM   2939  C   THR A 381      27.359  40.499  31.418  1.00 21.62           C  
ATOM   2940  O   THR A 381      28.424  40.511  32.089  1.00 19.77           O  
ATOM   2941  CB  THR A 381      25.111  41.203  32.450  1.00 18.72           C  
ATOM   2942  CG2 THR A 381      25.548  40.602  33.745  1.00 19.78           C  
ATOM   2943  OG1 THR A 381      24.286  42.367  32.696  1.00 16.83           O  
ATOM   2944  N   GLU A 382      27.134  39.584  30.478  1.00 26.40           N  
ATOM   2945  CA  GLU A 382      28.112  38.495  30.215  1.00 30.65           C  
ATOM   2946  C   GLU A 382      29.405  39.017  29.621  1.00 26.66           C  
ATOM   2947  O   GLU A 382      30.495  38.586  30.007  1.00 30.31           O  
ATOM   2948  CB  GLU A 382      27.538  37.456  29.228  1.00 35.81           C  
ATOM   2949  CG  GLU A 382      26.407  36.604  29.779  1.00 41.45           C  
ATOM   2950  CD  GLU A 382      25.628  35.850  28.693  1.00 48.79           C  
ATOM   2951  OE1 GLU A 382      25.906  36.032  27.478  1.00 50.61           O  
ATOM   2952  OE2 GLU A 382      24.707  35.081  29.060  1.00 55.83           O1-
ATOM   2953  N   ASP A 383      29.292  39.895  28.634  1.00 23.27           N  
ATOM   2954  CA  ASP A 383      30.466  40.388  27.941  1.00 20.38           C  
ATOM   2955  C   ASP A 383      31.346  41.291  28.811  1.00 18.05           C  
ATOM   2956  O   ASP A 383      32.532  41.409  28.571  1.00 17.05           O  
ATOM   2957  CB  ASP A 383      30.063  41.137  26.673  1.00 19.90           C  
ATOM   2958  CG  ASP A 383      29.625  40.194  25.572  1.00 23.31           C  
ATOM   2959  OD1 ASP A 383      29.866  38.980  25.701  1.00 25.25           O  
ATOM   2960  OD2 ASP A 383      29.070  40.667  24.566  1.00 25.41           O1-
ATOM   2961  N   TYR A 384      30.719  41.938  29.792  1.00 15.35           N  
ATOM   2962  CA  TYR A 384      31.419  42.769  30.805  1.00 17.13           C  
ATOM   2963  C   TYR A 384      32.487  41.978  31.553  1.00 16.04           C  
ATOM   2964  O   TYR A 384      33.553  42.483  31.885  1.00 14.66           O  
ATOM   2965  CB  TYR A 384      30.356  43.267  31.798  1.00 16.13           C  
ATOM   2966  CG  TYR A 384      30.855  44.111  32.956  1.00 20.55           C  
ATOM   2967  CD1 TYR A 384      31.381  43.527  34.099  1.00 19.77           C  
ATOM   2968  CD2 TYR A 384      30.680  45.478  32.950  1.00 19.13           C  
ATOM   2969  CE1 TYR A 384      31.753  44.299  35.182  1.00 19.32           C  
ATOM   2970  CE2 TYR A 384      30.992  46.238  34.038  1.00 22.46           C  
ATOM   2971  CZ  TYR A 384      31.533  45.641  35.153  1.00 21.33           C  
ATOM   2972  OH  TYR A 384      31.917  46.429  36.219  1.00 26.09           O  
ATOM   2973  N   LEU A 385      32.186  40.707  31.831  1.00 22.79           N  
ATOM   2974  CA  LEU A 385      33.096  39.815  32.567  1.00 22.91           C  
ATOM   2975  C   LEU A 385      33.984  38.906  31.712  1.00 27.77           C  
ATOM   2976  O   LEU A 385      34.851  38.192  32.255  1.00 25.17           O  
ATOM   2977  CB  LEU A 385      32.278  38.917  33.518  1.00 28.68           C  
ATOM   2978  CG  LEU A 385      31.579  39.665  34.663  1.00 26.49           C  
ATOM   2979  CD1 LEU A 385      30.547  38.777  35.304  1.00 32.26           C  
ATOM   2980  CD2 LEU A 385      32.587  40.178  35.686  1.00 31.82           C  
ATOM   2981  N   LYS A 386      33.807  38.906  30.394  1.00 26.29           N  
ATOM   2982  CA  LYS A 386      34.555  37.946  29.602  1.00 28.13           C  
ATOM   2983  C   LYS A 386      35.957  38.481  29.232  1.00 25.15           C  
ATOM   2984  O   LYS A 386      36.093  39.612  28.777  1.00 27.68           O  
ATOM   2985  CB  LYS A 386      33.734  37.329  28.493  1.00 25.78           C  
ATOM   2986  CG  LYS A 386      33.761  38.060  27.208  1.00 31.46           C  
ATOM   2987  CD  LYS A 386      33.070  37.246  26.124  1.00 38.52           C  
ATOM   2988  CE  LYS A 386      32.966  38.081  24.872  1.00 39.75           C  
ATOM   2989  NZ  LYS A 386      32.481  37.333  23.694  1.00 42.45           N1+
ATOM   2990  N   PRO A 387      37.004  37.737  29.622  1.00 27.38           N  
ATOM   2991  CA  PRO A 387      38.360  38.281  29.656  1.00 32.25           C  
ATOM   2992  C   PRO A 387      38.900  38.801  28.326  1.00 33.79           C  
ATOM   2993  O   PRO A 387      39.764  39.689  28.329  1.00 38.45           O  
ATOM   2994  CB  PRO A 387      39.197  37.104  30.172  1.00 31.34           C  
ATOM   2995  CG  PRO A 387      38.247  36.364  31.048  1.00 31.78           C  
ATOM   2996  CD  PRO A 387      36.939  36.444  30.327  1.00 29.69           C  
ATOM   2997  N   ASP A 388      38.459  38.229  27.211  1.00 30.01           N  
ATOM   2998  CA  ASP A 388      39.003  38.655  25.914  1.00 30.07           C  
ATOM   2999  C   ASP A 388      38.270  39.872  25.377  1.00 25.96           C  
ATOM   3000  O   ASP A 388      38.613  40.383  24.305  1.00 25.93           O  
ATOM   3001  CB  ASP A 388      39.068  37.494  24.881  1.00 33.42           C  
ATOM   3002  CG  ASP A 388      37.703  36.897  24.537  1.00 39.75           C  
ATOM   3003  OD1 ASP A 388      36.739  37.108  25.293  1.00 39.52           O  
ATOM   3004  OD2 ASP A 388      37.610  36.182  23.515  1.00 47.37           O1-
ATOM   3005  N   LYS A 389      37.325  40.398  26.162  1.00 23.60           N  
ATOM   3006  CA  LYS A 389      36.458  41.479  25.699  1.00 24.16           C  
ATOM   3007  C   LYS A 389      36.311  42.618  26.727  1.00 25.44           C  
ATOM   3008  O   LYS A 389      36.647  43.777  26.448  1.00 23.75           O  
ATOM   3009  CB  LYS A 389      35.105  40.916  25.332  1.00 24.51           C  
ATOM   3010  CG  LYS A 389      34.319  41.827  24.440  1.00 25.89           C  
ATOM   3011  CD  LYS A 389      33.017  41.203  23.987  1.00 27.56           C  
ATOM   3012  CE  LYS A 389      32.165  42.234  23.278  1.00 26.30           C  
ATOM   3013  NZ  LYS A 389      30.958  41.678  22.627  1.00 29.10           N1+
ATOM   3014  N   ARG A 390      35.756  42.292  27.884  1.00 24.34           N  
ATOM   3015  CA  ARG A 390      35.542  43.270  28.951  1.00 21.65           C  
ATOM   3016  C   ARG A 390      34.917  44.564  28.403  1.00 22.63           C  
ATOM   3017  O   ARG A 390      35.489  45.629  28.532  1.00 17.65           O  
ATOM   3018  CB  ARG A 390      36.840  43.551  29.690  1.00 23.38           C  
ATOM   3019  CG  ARG A 390      37.449  42.322  30.367  1.00 25.40           C  
ATOM   3020  CD  ARG A 390      38.461  42.701  31.459  1.00 28.47           C  
ATOM   3021  NE  ARG A 390      39.428  41.614  31.734  1.00 29.31           N  
ATOM   3022  CZ  ARG A 390      39.229  40.610  32.575  1.00 28.48           C  
ATOM   3023  NH1 ARG A 390      38.101  40.514  33.265  1.00 30.08           N1+
ATOM   3024  NH2 ARG A 390      40.165  39.673  32.719  1.00 33.92           N  
ATOM   3025  N   SER A 391      33.744  44.426  27.761  1.00 17.93           N  
ATOM   3026  CA  SER A 391      32.983  45.571  27.275  1.00 19.75           C  
ATOM   3027  C   SER A 391      32.203  46.198  28.447  1.00 19.10           C  
ATOM   3028  O   SER A 391      32.122  45.635  29.569  1.00 19.62           O  
ATOM   3029  CB  SER A 391      32.017  45.150  26.153  1.00 20.55           C  
ATOM   3030  OG  SER A 391      31.032  44.281  26.656  1.00 20.05           O  
ATOM   3031  N   ILE A 392      31.813  47.443  28.263  1.00 17.27           N  
ATOM   3032  CA  ILE A 392      31.045  48.156  29.287  1.00 18.99           C  
ATOM   3033  C   ILE A 392      29.824  48.779  28.616  1.00 20.15           C  
ATOM   3034  O   ILE A 392      29.660  50.016  28.560  1.00 26.42           O  
ATOM   3035  CB  ILE A 392      31.880  49.220  30.049  1.00 17.34           C  
ATOM   3036  CG1 ILE A 392      33.255  48.632  30.452  1.00 17.92           C  
ATOM   3037  CG2 ILE A 392      31.131  49.636  31.316  1.00 16.28           C  
ATOM   3038  CD1 ILE A 392      34.349  48.869  29.465  1.00 18.54           C  
ATOM   3039  N   SER A 393      28.928  47.907  28.161  1.00 21.13           N  
ATOM   3040  CA  SER A 393      27.994  48.240  27.061  1.00 17.09           C  
ATOM   3041  C   SER A 393      26.712  48.907  27.505  1.00 16.68           C  
ATOM   3042  O   SER A 393      26.162  48.598  28.551  1.00 12.93           O  
ATOM   3043  CB  SER A 393      27.641  46.981  26.286  1.00 21.18           C  
ATOM   3044  OG  SER A 393      28.786  46.489  25.609  1.00 27.78           O  
ATOM   3045  N   ASN A 394      26.307  49.908  26.718  1.00 14.28           N  
ATOM   3046  CA  ASN A 394      25.021  50.541  26.842  1.00 16.56           C  
ATOM   3047  C   ASN A 394      24.469  50.796  25.437  1.00 18.87           C  
ATOM   3048  O   ASN A 394      25.229  51.019  24.498  1.00 19.38           O  
ATOM   3049  CB  ASN A 394      25.094  51.941  27.519  1.00 16.14           C  
ATOM   3050  CG  ASN A 394      25.267  51.891  29.011  1.00 17.94           C  
ATOM   3051  ND2 ASN A 394      26.481  52.208  29.462  1.00 16.22           N  
ATOM   3052  OD1 ASN A 394      24.331  51.552  29.770  1.00 17.00           O  
ATOM   3053  N   ALA A 395      23.136  50.907  25.344  1.00 18.09           N  
ATOM   3054  CA  ALA A 395      22.494  51.300  24.090  1.00 19.37           C  
ATOM   3055  C   ALA A 395      21.312  52.163  24.380  1.00 19.19           C  
ATOM   3056  O   ALA A 395      20.703  52.041  25.451  1.00 21.60           O  
ATOM   3057  CB  ALA A 395      22.048  50.073  23.284  1.00 20.01           C  
ATOM   3058  N   VAL A 396      21.093  53.126  23.505  1.00 17.69           N  
ATOM   3059  CA  VAL A 396      20.158  54.208  23.769  1.00 19.13           C  
ATOM   3060  C   VAL A 396      19.344  54.433  22.507  1.00 17.60           C  
ATOM   3061  O   VAL A 396      19.891  54.421  21.402  1.00 19.05           O  
ATOM   3062  CB  VAL A 396      20.855  55.547  24.158  1.00 18.71           C  
ATOM   3063  CG1 VAL A 396      19.832  56.607  24.423  1.00 17.85           C  
ATOM   3064  CG2 VAL A 396      21.753  55.394  25.395  1.00 20.38           C  
ATOM   3065  N   GLN A 397      18.040  54.520  22.679  1.00 17.51           N  
ATOM   3066  CA  GLN A 397      17.110  54.837  21.571  1.00 20.29           C  
ATOM   3067  C   GLN A 397      15.985  55.745  22.050  1.00 18.03           C  
ATOM   3068  O   GLN A 397      15.446  55.587  23.158  1.00 19.91           O  
ATOM   3069  CB  GLN A 397      16.483  53.576  21.004  1.00 20.80           C  
ATOM   3070  CG  GLN A 397      15.575  53.847  19.821  1.00 19.04           C  
ATOM   3071  CD  GLN A 397      15.133  52.589  19.148  1.00 23.57           C  
ATOM   3072  NE2 GLN A 397      14.909  52.661  17.840  1.00 33.29           N  
ATOM   3073  OE1 GLN A 397      14.929  51.576  19.797  1.00 17.44           O  
ATOM   3074  N   VAL A 398      15.730  56.780  21.263  1.00 19.43           N  
ATOM   3075  CA  VAL A 398      14.770  57.829  21.646  1.00 18.33           C  
ATOM   3076  C   VAL A 398      13.504  57.695  20.809  1.00 22.58           C  
ATOM   3077  O   VAL A 398      13.576  57.665  19.586  1.00 21.74           O  
ATOM   3078  CB  VAL A 398      15.341  59.241  21.443  1.00 18.55           C  
ATOM   3079  CG1 VAL A 398      14.269  60.306  21.746  1.00 20.45           C  
ATOM   3080  CG2 VAL A 398      16.551  59.456  22.333  1.00 19.45           C  
ATOM   3081  N   HIS A 399      12.359  57.641  21.478  1.00 26.79           N  
ATOM   3082  CA  HIS A 399      11.066  57.517  20.811  1.00 24.81           C  
ATOM   3083  C   HIS A 399      10.285  58.822  20.934  1.00 24.70           C  
ATOM   3084  O   HIS A 399      10.146  59.412  22.031  1.00 20.63           O  
ATOM   3085  CB  HIS A 399      10.245  56.365  21.385  1.00 26.60           C  
ATOM   3086  CG  HIS A 399      10.898  55.021  21.256  1.00 29.31           C  
ATOM   3087  CD2 HIS A 399      11.610  54.296  22.151  1.00 27.98           C  
ATOM   3088  ND1 HIS A 399      10.802  54.237  20.121  1.00 23.96           N  
ATOM   3089  CE1 HIS A 399      11.470  53.114  20.309  1.00 25.76           C  
ATOM   3090  NE2 HIS A 399      11.949  53.116  21.540  1.00 27.64           N  
ATOM   3091  N   PHE A 400       9.690  59.216  19.820  1.00 23.45           N  
ATOM   3092  CA  PHE A 400       8.939  60.460  19.747  1.00 24.11           C  
ATOM   3093  C   PHE A 400       7.427  60.239  19.860  1.00 27.57           C  
ATOM   3094  O   PHE A 400       6.904  59.175  19.498  1.00 18.27           O  
ATOM   3095  CB  PHE A 400       9.282  61.218  18.444  1.00 23.36           C  
ATOM   3096  CG  PHE A 400      10.740  61.605  18.323  1.00 22.46           C  
ATOM   3097  CD1 PHE A 400      11.265  62.621  19.102  1.00 23.01           C  
ATOM   3098  CD2 PHE A 400      11.574  60.944  17.451  1.00 22.50           C  
ATOM   3099  CE1 PHE A 400      12.615  62.977  19.026  1.00 22.35           C  
ATOM   3100  CE2 PHE A 400      12.916  61.278  17.380  1.00 21.40           C  
ATOM   3101  CZ  PHE A 400      13.448  62.267  18.184  1.00 20.94           C  
ATOM   3102  N   LYS A 401       6.735  61.317  20.237  1.00 25.85           N  
ATOM   3103  CA  LYS A 401       5.284  61.330  20.432  1.00 29.48           C  
ATOM   3104  C   LYS A 401       4.467  61.090  19.161  1.00 28.32           C  
ATOM   3105  O   LYS A 401       3.384  60.546  19.203  1.00 24.51           O  
ATOM   3106  CB  LYS A 401       4.865  62.652  21.030  1.00 30.45           C  
ATOM   3107  CG  LYS A 401       5.264  62.785  22.487  1.00 41.93           C  
ATOM   3108  CD  LYS A 401       4.919  64.161  23.031  1.00 44.18           C  
ATOM   3109  CE  LYS A 401       5.109  64.207  24.534  1.00 43.58           C  
ATOM   3110  NZ  LYS A 401       5.138  65.613  24.994  1.00 42.63           N1+
ATOM   3111  N   ASP A 402       5.031  61.464  18.033  1.00 29.69           N  
ATOM   3112  CA  ASP A 402       4.473  61.093  16.731  1.00 32.14           C  
ATOM   3113  C   ASP A 402       4.649  59.593  16.327  1.00 32.64           C  
ATOM   3114  O   ASP A 402       4.109  59.172  15.321  1.00 28.21           O  
ATOM   3115  CB  ASP A 402       5.050  62.018  15.641  1.00 34.26           C  
ATOM   3116  CG  ASP A 402       6.476  61.673  15.271  1.00 36.29           C  
ATOM   3117  OD1 ASP A 402       7.088  60.829  15.971  1.00 29.15           O  
ATOM   3118  OD2 ASP A 402       6.995  62.289  14.310  1.00 25.87           O1-
ATOM   3119  N   GLY A 403       5.417  58.808  17.089  1.00 23.22           N  
ATOM   3120  CA  GLY A 403       5.569  57.372  16.831  1.00 23.66           C  
ATOM   3121  C   GLY A 403       6.841  57.013  16.099  1.00 23.56           C  
ATOM   3122  O   GLY A 403       7.144  55.836  15.861  1.00 21.82           O  
ATOM   3123  N   THR A 404       7.594  58.012  15.694  1.00 22.88           N  
ATOM   3124  CA  THR A 404       8.874  57.747  15.063  1.00 24.20           C  
ATOM   3125  C   THR A 404       9.881  57.498  16.177  1.00 22.74           C  
ATOM   3126  O   THR A 404       9.580  57.724  17.348  1.00 20.01           O  
ATOM   3127  CB  THR A 404       9.296  58.919  14.119  1.00 21.47           C  
ATOM   3128  CG2 THR A 404       8.321  59.007  12.884  1.00 25.96           C  
ATOM   3129  OG1 THR A 404       9.265  60.161  14.808  1.00 24.34           O  
ATOM   3130  N   SER A 405      11.107  57.212  15.781  1.00 24.13           N  
ATOM   3131  CA  SER A 405      12.191  57.012  16.724  1.00 24.90           C  
ATOM   3132  C   SER A 405      13.529  57.153  16.049  1.00 21.50           C  
ATOM   3133  O   SER A 405      13.655  56.947  14.860  1.00 20.31           O  
ATOM   3134  CB  SER A 405      12.051  55.638  17.380  1.00 25.73           C  
ATOM   3135  OG  SER A 405      12.224  54.606  16.424  1.00 30.44           O  
ATOM   3136  N   THR A 406      14.552  57.487  16.836  1.00 22.71           N  
ATOM   3137  CA  THR A 406      15.942  57.413  16.362  1.00 21.51           C  
ATOM   3138  C   THR A 406      16.296  55.942  16.242  1.00 25.73           C  
ATOM   3139  O   THR A 406      15.561  55.096  16.706  1.00 20.23           O  
ATOM   3140  CB  THR A 406      16.997  57.988  17.345  1.00 19.25           C  
ATOM   3141  CG2 THR A 406      16.682  59.414  17.717  1.00 19.78           C  
ATOM   3142  OG1 THR A 406      17.071  57.157  18.505  1.00 16.63           O  
ATOM   3143  N   GLU A 407      17.426  55.660  15.622  1.00 26.61           N  
ATOM   3144  CA  GLU A 407      18.008  54.324  15.661  1.00 28.15           C  
ATOM   3145  C   GLU A 407      18.469  54.025  17.086  1.00 29.46           C  
ATOM   3146  O   GLU A 407      18.614  54.929  17.946  1.00 22.88           O  
ATOM   3147  CB  GLU A 407      19.159  54.220  14.661  1.00 34.88           C  
ATOM   3148  CG  GLU A 407      20.430  54.998  15.023  1.00 47.08           C  
ATOM   3149  CD  GLU A 407      20.405  56.479  14.648  1.00 56.58           C  
ATOM   3150  OE1 GLU A 407      19.310  57.068  14.437  1.00 64.13           O  
ATOM   3151  OE2 GLU A 407      21.499  57.091  14.649  1.00 66.62           O1-
ATOM   3152  N   MET A 408      18.554  52.754  17.396  1.00 27.61           N  
ATOM   3153  CA  MET A 408      19.132  52.367  18.668  1.00 27.97           C  
ATOM   3154  C   MET A 408      20.634  52.465  18.512  1.00 27.86           C  
ATOM   3155  O   MET A 408      21.216  51.758  17.706  1.00 32.46           O  
ATOM   3156  CB  MET A 408      18.755  50.945  19.047  1.00 31.61           C  
ATOM   3157  CG  MET A 408      19.675  50.374  20.115  1.00 33.81           C  
ATOM   3158  SD  MET A 408      18.763  49.538  21.399  1.00 44.14           S  
ATOM   3159  CE  MET A 408      17.997  50.878  22.307  1.00 32.00           C  
ATOM   3160  N   VAL A 409      21.267  53.316  19.312  1.00 25.32           N  
ATOM   3161  CA  VAL A 409      22.719  53.491  19.204  1.00 23.42           C  
ATOM   3162  C   VAL A 409      23.429  52.757  20.318  1.00 22.30           C  
ATOM   3163  O   VAL A 409      23.353  53.167  21.490  1.00 26.48           O  
ATOM   3164  CB  VAL A 409      23.120  54.964  19.227  1.00 27.27           C  
ATOM   3165  CG1 VAL A 409      24.634  55.112  19.227  1.00 26.89           C  
ATOM   3166  CG2 VAL A 409      22.505  55.670  18.027  1.00 29.67           C  
ATOM   3167  N   GLU A 410      24.208  51.756  19.926  1.00 20.42           N  
ATOM   3168  CA  GLU A 410      24.923  50.874  20.830  1.00 22.29           C  
ATOM   3169  C   GLU A 410      26.412  51.204  20.863  1.00 28.24           C  
ATOM   3170  O   GLU A 410      27.072  51.262  19.828  1.00 28.62           O  
ATOM   3171  CB  GLU A 410      24.727  49.404  20.437  1.00 24.38           C  
ATOM   3172  CG  GLU A 410      25.621  48.424  21.197  1.00 25.47           C  
ATOM   3173  CD  GLU A 410      25.363  46.974  20.846  1.00 28.18           C  
ATOM   3174  OE1 GLU A 410      26.059  46.456  19.965  1.00 38.34           O  
ATOM   3175  OE2 GLU A 410      24.465  46.356  21.424  1.00 25.04           O1-
ATOM   3176  N   CYS A 411      26.952  51.332  22.078  1.00 32.95           N  
ATOM   3177  CA  CYS A 411      28.399  51.448  22.272  1.00 28.08           C  
ATOM   3178  C   CYS A 411      28.899  50.414  23.295  1.00 28.08           C  
ATOM   3179  O   CYS A 411      28.510  50.440  24.467  1.00 21.14           O  
ATOM   3180  CB  CYS A 411      28.784  52.866  22.707  1.00 30.52           C  
ATOM   3181  SG  CYS A 411      30.589  53.104  22.908  1.00 32.73           S  
ATOM   3182  N   GLU A 412      29.735  49.494  22.818  1.00 23.63           N  
ATOM   3183  CA  GLU A 412      30.343  48.470  23.656  1.00 21.27           C  
ATOM   3184  C   GLU A 412      31.637  48.939  24.308  1.00 18.26           C  
ATOM   3185  O   GLU A 412      31.902  48.591  25.459  1.00 19.03           O  
ATOM   3186  CB  GLU A 412      30.673  47.245  22.832  1.00 22.26           C  
ATOM   3187  CG  GLU A 412      29.462  46.572  22.194  1.00 28.59           C  
ATOM   3188  CD  GLU A 412      29.866  45.304  21.460  1.00 31.78           C  
ATOM   3189  OE1 GLU A 412      30.409  45.415  20.334  1.00 31.57           O  
ATOM   3190  OE2 GLU A 412      29.766  44.214  22.070  1.00 36.53           O1-
ATOM   3191  N   PHE A 413      32.445  49.658  23.542  1.00 18.07           N  
ATOM   3192  CA  PHE A 413      33.808  50.004  23.930  1.00 20.02           C  
ATOM   3193  C   PHE A 413      33.930  51.518  24.000  1.00 21.28           C  
ATOM   3194  O   PHE A 413      34.088  52.170  22.971  1.00 24.38           O  
ATOM   3195  CB  PHE A 413      34.857  49.442  22.929  1.00 21.31           C  
ATOM   3196  CG  PHE A 413      34.820  47.942  22.774  1.00 19.06           C  
ATOM   3197  CD1 PHE A 413      35.216  47.112  23.818  1.00 18.10           C  
ATOM   3198  CD2 PHE A 413      34.284  47.373  21.615  1.00 18.62           C  
ATOM   3199  CE1 PHE A 413      35.035  45.738  23.738  1.00 23.21           C  
ATOM   3200  CE2 PHE A 413      34.189  45.997  21.480  1.00 20.47           C  
ATOM   3201  CZ  PHE A 413      34.582  45.162  22.530  1.00 21.23           C  
ATOM   3202  N   PRO A 414      33.971  52.084  25.214  1.00 20.02           N  
ATOM   3203  CA  PRO A 414      34.252  53.531  25.268  1.00 18.35           C  
ATOM   3204  C   PRO A 414      35.702  53.861  24.821  1.00 16.92           C  
ATOM   3205  O   PRO A 414      36.526  52.969  24.620  1.00 13.73           O  
ATOM   3206  CB  PRO A 414      34.082  53.858  26.756  1.00 19.40           C  
ATOM   3207  CG  PRO A 414      34.512  52.602  27.432  1.00 18.60           C  
ATOM   3208  CD  PRO A 414      34.056  51.464  26.542  1.00 18.04           C  
ATOM   3209  N   LEU A 415      35.957  55.140  24.620  1.00 18.16           N  
ATOM   3210  CA  LEU A 415      37.171  55.604  23.962  1.00 20.33           C  
ATOM   3211  C   LEU A 415      38.393  55.259  24.806  1.00 19.48           C  
ATOM   3212  O   LEU A 415      39.489  54.958  24.285  1.00 21.27           O  
ATOM   3213  CB  LEU A 415      37.076  57.114  23.753  1.00 22.43           C  
ATOM   3214  CG  LEU A 415      38.306  57.815  23.173  1.00 23.73           C  
ATOM   3215  CD1 LEU A 415      38.698  57.235  21.820  1.00 25.26           C  
ATOM   3216  CD2 LEU A 415      37.985  59.297  23.045  1.00 23.36           C  
ATOM   3217  N   GLY A 416      38.158  55.121  26.106  1.00 22.49           N  
ATOM   3218  CA  GLY A 416      39.218  54.697  27.029  1.00 19.21           C  
ATOM   3219  C   GLY A 416      39.516  53.221  27.165  1.00 21.29           C  
ATOM   3220  O   GLY A 416      40.468  52.854  27.882  1.00 26.39           O  
ATOM   3221  N   HIS A 417      38.762  52.371  26.458  1.00 19.72           N  
ATOM   3222  CA  HIS A 417      39.033  50.902  26.385  1.00 19.87           C  
ATOM   3223  C   HIS A 417      40.298  50.608  25.560  1.00 21.74           C  
ATOM   3224  O   HIS A 417      40.571  51.286  24.551  1.00 20.78           O  
ATOM   3225  CB  HIS A 417      37.822  50.192  25.756  1.00 19.97           C  
ATOM   3226  CG  HIS A 417      37.797  48.705  25.953  1.00 18.01           C  
ATOM   3227  CD2 HIS A 417      37.183  47.938  26.873  1.00 14.33           C  
ATOM   3228  ND1 HIS A 417      38.506  47.840  25.148  1.00 16.97           N  
ATOM   3229  CE1 HIS A 417      38.279  46.597  25.530  1.00 18.39           C  
ATOM   3230  NE2 HIS A 417      37.404  46.628  26.521  1.00 18.59           N  
ATOM   3231  N   ARG A 418      41.051  49.598  25.969  1.00 21.11           N  
ATOM   3232  CA  ARG A 418      42.285  49.237  25.285  1.00 25.82           C  
ATOM   3233  C   ARG A 418      42.130  49.059  23.745  1.00 26.13           C  
ATOM   3234  O   ARG A 418      43.057  49.365  23.003  1.00 25.06           O  
ATOM   3235  CB  ARG A 418      42.901  47.978  25.881  1.00 31.69           C  
ATOM   3236  CG  ARG A 418      44.306  47.734  25.317  1.00 35.59           C  
ATOM   3237  CD  ARG A 418      44.899  46.436  25.798  1.00 45.14           C  
ATOM   3238  NE  ARG A 418      46.296  46.316  25.384  1.00 40.50           N  
ATOM   3239  CZ  ARG A 418      47.150  45.391  25.824  1.00 44.08           C  
ATOM   3240  NH1 ARG A 418      46.755  44.440  26.665  1.00 42.94           N1+
ATOM   3241  NH2 ARG A 418      48.411  45.418  25.411  1.00 43.02           N  
ATOM   3242  N   PHE A 419      40.978  48.573  23.295  1.00 21.63           N  
ATOM   3243  CA  PHE A 419      40.730  48.356  21.861  1.00 23.67           C  
ATOM   3244  C   PHE A 419      40.742  49.680  21.082  1.00 22.20           C  
ATOM   3245  O   PHE A 419      40.825  49.673  19.880  1.00 18.99           O  
ATOM   3246  CB  PHE A 419      39.379  47.661  21.620  1.00 23.88           C  
ATOM   3247  CG  PHE A 419      39.303  46.224  22.104  1.00 27.38           C  
ATOM   3248  CD1 PHE A 419      40.434  45.523  22.530  1.00 25.67           C  
ATOM   3249  CD2 PHE A 419      38.094  45.555  22.078  1.00 21.50           C  
ATOM   3250  CE1 PHE A 419      40.343  44.201  22.972  1.00 31.28           C  
ATOM   3251  CE2 PHE A 419      37.995  44.229  22.515  1.00 27.05           C  
ATOM   3252  CZ  PHE A 419      39.111  43.560  22.986  1.00 31.63           C  
ATOM   3253  N   ARG A 420      40.597  50.801  21.762  1.00 19.05           N  
ATOM   3254  CA  ARG A 420      40.577  52.100  21.094  1.00 20.14           C  
ATOM   3255  C   ARG A 420      41.756  52.981  21.547  1.00 16.48           C  
ATOM   3256  O   ARG A 420      41.750  54.156  21.346  1.00 13.72           O  
ATOM   3257  CB  ARG A 420      39.252  52.815  21.328  1.00 20.31           C  
ATOM   3258  CG  ARG A 420      38.071  52.107  20.655  1.00 20.74           C  
ATOM   3259  CD  ARG A 420      36.737  52.693  21.069  1.00 20.30           C  
ATOM   3260  NE  ARG A 420      36.568  54.009  20.498  1.00 19.35           N  
ATOM   3261  CZ  ARG A 420      35.579  54.842  20.787  1.00 18.35           C  
ATOM   3262  NH1 ARG A 420      34.633  54.534  21.672  1.00 21.04           N1+
ATOM   3263  NH2 ARG A 420      35.502  55.985  20.149  1.00 21.42           N  
ATOM   3264  N   ARG A 421      42.819  52.338  21.966  1.00 17.42           N  
ATOM   3265  CA  ARG A 421      43.920  53.020  22.614  1.00 20.77           C  
ATOM   3266  C   ARG A 421      44.644  53.997  21.676  1.00 25.25           C  
ATOM   3267  O   ARG A 421      44.873  55.151  22.039  1.00 26.70           O  
ATOM   3268  CB  ARG A 421      44.878  52.029  23.223  1.00 20.10           C  
ATOM   3269  CG  ARG A 421      45.897  52.612  24.176  1.00 19.09           C  
ATOM   3270  CD  ARG A 421      45.373  53.665  25.164  1.00 22.73           C  
ATOM   3271  NE  ARG A 421      44.228  53.227  25.988  1.00 20.14           N  
ATOM   3272  CZ  ARG A 421      44.276  52.247  26.893  1.00 17.31           C  
ATOM   3273  NH1 ARG A 421      45.392  51.621  27.148  1.00 17.22           N1+
ATOM   3274  NH2 ARG A 421      43.187  51.913  27.564  1.00 19.61           N  
ATOM   3275  N   GLU A 422      44.916  53.583  20.447  1.00 25.07           N  
ATOM   3276  CA  GLU A 422      45.648  54.469  19.514  1.00 31.20           C  
ATOM   3277  C   GLU A 422      44.844  55.733  19.221  1.00 26.49           C  
ATOM   3278  O   GLU A 422      45.388  56.817  19.160  1.00 30.79           O  
ATOM   3279  CB  GLU A 422      45.983  53.694  18.216  1.00 37.57           C  
ATOM   3280  CG  GLU A 422      44.781  53.309  17.342  1.00 39.86           C  
ATOM   3281  CD  GLU A 422      45.186  52.408  16.167  1.00 45.94           C  
ATOM   3282  OE1 GLU A 422      45.445  51.212  16.386  1.00 48.02           O  
ATOM   3283  OE2 GLU A 422      45.247  52.895  15.016  1.00 42.66           O1-
ATOM   3284  N   GLU A 423      43.548  55.571  19.009  1.00 22.25           N  
ATOM   3285  CA  GLU A 423      42.637  56.697  18.857  1.00 26.63           C  
ATOM   3286  C   GLU A 423      42.601  57.582  20.109  1.00 24.61           C  
ATOM   3287  O   GLU A 423      42.472  58.794  20.043  1.00 26.50           O  
ATOM   3288  CB  GLU A 423      41.239  56.126  18.581  1.00 24.52           C  
ATOM   3289  CG  GLU A 423      40.122  57.118  18.298  1.00 33.09           C  
ATOM   3290  CD  GLU A 423      38.737  56.468  18.397  1.00 31.10           C  
ATOM   3291  OE1 GLU A 423      38.629  55.207  18.563  1.00 42.51           O  
ATOM   3292  OE2 GLU A 423      37.750  57.217  18.311  1.00 33.40           O1-
ATOM   3293  N   ALA A 424      42.709  56.955  21.264  1.00 25.93           N  
ATOM   3294  CA  ALA A 424      42.521  57.661  22.538  1.00 26.49           C  
ATOM   3295  C   ALA A 424      43.718  58.548  22.914  1.00 26.78           C  
ATOM   3296  O   ALA A 424      43.532  59.584  23.534  1.00 17.46           O  
ATOM   3297  CB  ALA A 424      42.228  56.668  23.657  1.00 26.57           C  
ATOM   3298  N   VAL A 425      44.935  58.089  22.627  1.00 25.78           N  
ATOM   3299  CA  VAL A 425      46.137  58.710  23.236  1.00 25.95           C  
ATOM   3300  C   VAL A 425      46.206  60.211  22.949  1.00 26.25           C  
ATOM   3301  O   VAL A 425      46.454  61.003  23.870  1.00 21.91           O  
ATOM   3302  CB  VAL A 425      47.447  57.990  22.847  1.00 27.26           C  
ATOM   3303  CG1 VAL A 425      48.679  58.800  23.226  1.00 25.49           C  
ATOM   3304  CG2 VAL A 425      47.498  56.631  23.520  1.00 27.11           C  
ATOM   3305  N   PRO A 426      45.977  60.618  21.691  1.00 27.15           N  
ATOM   3306  CA  PRO A 426      46.043  62.069  21.446  1.00 25.24           C  
ATOM   3307  C   PRO A 426      44.956  62.835  22.188  1.00 25.53           C  
ATOM   3308  O   PRO A 426      45.185  63.966  22.617  1.00 19.51           O  
ATOM   3309  CB  PRO A 426      45.836  62.206  19.933  1.00 27.50           C  
ATOM   3310  CG  PRO A 426      45.712  60.824  19.387  1.00 30.04           C  
ATOM   3311  CD  PRO A 426      46.078  59.833  20.455  1.00 25.28           C  
ATOM   3312  N   LYS A 427      43.794  62.213  22.382  1.00 22.46           N  
ATOM   3313  CA  LYS A 427      42.686  62.860  23.096  1.00 21.88           C  
ATOM   3314  C   LYS A 427      42.943  62.930  24.596  1.00 23.21           C  
ATOM   3315  O   LYS A 427      42.497  63.854  25.279  1.00 16.59           O  
ATOM   3316  CB  LYS A 427      41.374  62.104  22.880  1.00 24.31           C  
ATOM   3317  CG  LYS A 427      40.971  61.967  21.419  1.00 29.05           C  
ATOM   3318  CD  LYS A 427      40.160  63.136  20.928  1.00 37.64           C  
ATOM   3319  CE  LYS A 427      39.428  62.772  19.652  1.00 45.57           C  
ATOM   3320  NZ  LYS A 427      39.372  63.924  18.713  1.00 52.29           N1+
ATOM   3321  N   LEU A 428      43.685  61.958  25.096  1.00 18.40           N  
ATOM   3322  CA  LEU A 428      44.111  61.958  26.488  1.00 23.90           C  
ATOM   3323  C   LEU A 428      45.068  63.118  26.767  1.00 21.92           C  
ATOM   3324  O   LEU A 428      44.980  63.785  27.789  1.00 21.66           O  
ATOM   3325  CB  LEU A 428      44.796  60.628  26.794  1.00 27.40           C  
ATOM   3326  CG  LEU A 428      44.646  59.945  28.137  1.00 35.04           C  
ATOM   3327  CD1 LEU A 428      43.216  59.933  28.661  1.00 36.18           C  
ATOM   3328  CD2 LEU A 428      45.156  58.522  27.931  1.00 39.06           C  
ATOM   3329  N   LEU A 429      45.964  63.361  25.827  1.00 17.67           N  
ATOM   3330  CA  LEU A 429      46.906  64.453  25.945  1.00 19.05           C  
ATOM   3331  C   LEU A 429      46.219  65.812  25.862  1.00 16.60           C  
ATOM   3332  O   LEU A 429      46.659  66.766  26.547  1.00 14.44           O  
ATOM   3333  CB  LEU A 429      48.049  64.322  24.909  1.00 23.51           C  
ATOM   3334  CG  LEU A 429      49.282  63.482  25.288  1.00 24.90           C  
ATOM   3335  CD1 LEU A 429      48.937  62.262  26.099  1.00 27.19           C  
ATOM   3336  CD2 LEU A 429      50.192  63.090  24.118  1.00 24.67           C  
ATOM   3337  N   GLU A 430      45.164  65.894  25.059  1.00 14.96           N  
ATOM   3338  CA  GLU A 430      44.372  67.129  24.960  1.00 20.09           C  
ATOM   3339  C   GLU A 430      43.624  67.392  26.272  1.00 17.56           C  
ATOM   3340  O   GLU A 430      43.602  68.519  26.759  1.00 16.60           O  
ATOM   3341  CB  GLU A 430      43.336  67.076  23.844  1.00 25.81           C  
ATOM   3342  CG  GLU A 430      43.871  67.391  22.459  1.00 33.70           C  
ATOM   3343  CD  GLU A 430      42.925  66.965  21.321  1.00 47.74           C  
ATOM   3344  OE1 GLU A 430      41.723  66.687  21.571  1.00 43.32           O  
ATOM   3345  OE2 GLU A 430      43.381  66.911  20.158  1.00 53.62           O1-
ATOM   3346  N   LYS A 431      43.042  66.342  26.824  1.00 15.43           N  
ATOM   3347  CA  LYS A 431      42.429  66.385  28.150  1.00 12.61           C  
ATOM   3348  C   LYS A 431      43.423  66.879  29.228  1.00 13.72           C  
ATOM   3349  O   LYS A 431      43.115  67.765  29.976  1.00 17.00           O  
ATOM   3350  CB  LYS A 431      41.871  64.984  28.516  1.00 13.95           C  
ATOM   3351  CG  LYS A 431      41.443  64.854  29.976  1.00 13.64           C  
ATOM   3352  CD  LYS A 431      41.044  63.441  30.365  1.00 14.53           C  
ATOM   3353  CE  LYS A 431      40.949  63.298  31.868  1.00 12.88           C  
ATOM   3354  NZ  LYS A 431      40.613  61.888  32.226  1.00 13.28           N1+
ATOM   3355  N   PHE A 432      44.636  66.345  29.214  1.00 16.57           N  
ATOM   3356  CA  PHE A 432      45.699  66.730  30.145  1.00 16.86           C  
ATOM   3357  C   PHE A 432      46.018  68.237  30.043  1.00 19.88           C  
ATOM   3358  O   PHE A 432      45.989  68.979  31.061  1.00 15.14           O  
ATOM   3359  CB  PHE A 432      46.916  65.858  29.854  1.00 16.88           C  
ATOM   3360  CG  PHE A 432      48.126  66.164  30.677  1.00 16.41           C  
ATOM   3361  CD1 PHE A 432      48.067  66.156  32.055  1.00 18.75           C  
ATOM   3362  CD2 PHE A 432      49.347  66.403  30.060  1.00 16.65           C  
ATOM   3363  CE1 PHE A 432      49.187  66.432  32.830  1.00 17.57           C  
ATOM   3364  CE2 PHE A 432      50.471  66.656  30.816  1.00 18.73           C  
ATOM   3365  CZ  PHE A 432      50.401  66.621  32.213  1.00 20.29           C  
ATOM   3366  N   SER A 433      46.248  68.679  28.816  1.00 22.23           N  
ATOM   3367  CA  SER A 433      46.553  70.082  28.539  1.00 22.51           C  
ATOM   3368  C   SER A 433      45.409  71.002  28.950  1.00 21.86           C  
ATOM   3369  O   SER A 433      45.629  71.992  29.656  1.00 19.48           O  
ATOM   3370  CB  SER A 433      46.877  70.264  27.072  1.00 22.70           C  
ATOM   3371  OG  SER A 433      47.092  71.621  26.822  1.00 20.76           O  
ATOM   3372  N   ASP A 434      44.175  70.645  28.568  1.00 20.65           N  
ATOM   3373  CA  ASP A 434      43.010  71.399  29.014  1.00 18.99           C  
ATOM   3374  C   ASP A 434      42.923  71.490  30.559  1.00 18.74           C  
ATOM   3375  O   ASP A 434      42.576  72.541  31.123  1.00 18.92           O  
ATOM   3376  CB  ASP A 434      41.701  70.797  28.500  1.00 21.46           C  
ATOM   3377  CG  ASP A 434      41.542  70.941  27.003  1.00 27.08           C  
ATOM   3378  OD1 ASP A 434      42.340  71.678  26.383  1.00 28.99           O  
ATOM   3379  OD2 ASP A 434      40.688  70.217  26.435  1.00 37.61           O1-
ATOM   3380  N   ASN A 435      43.129  70.361  31.233  1.00 14.46           N  
ATOM   3381  CA  ASN A 435      43.035  70.327  32.701  1.00 13.67           C  
ATOM   3382  C   ASN A 435      44.079  71.222  33.382  1.00 12.79           C  
ATOM   3383  O   ASN A 435      43.757  72.042  34.268  1.00 10.75           O  
ATOM   3384  CB  ASN A 435      43.137  68.870  33.178  1.00 14.17           C  
ATOM   3385  CG  ASN A 435      41.855  68.088  32.929  1.00 12.77           C  
ATOM   3386  ND2 ASN A 435      41.899  66.773  33.116  1.00 13.11           N  
ATOM   3387  OD1 ASN A 435      40.831  68.670  32.637  1.00 11.92           O  
ATOM   3388  N   LEU A 436      45.306  71.148  32.899  1.00 11.66           N  
ATOM   3389  CA  LEU A 436      46.383  72.015  33.371  1.00 14.75           C  
ATOM   3390  C   LEU A 436      46.053  73.470  33.174  1.00 14.24           C  
ATOM   3391  O   LEU A 436      46.396  74.313  34.024  1.00 13.38           O  
ATOM   3392  CB  LEU A 436      47.699  71.740  32.668  1.00 14.59           C  
ATOM   3393  CG  LEU A 436      48.314  70.370  32.847  1.00 19.07           C  
ATOM   3394  CD1 LEU A 436      49.517  70.311  31.917  1.00 19.46           C  
ATOM   3395  CD2 LEU A 436      48.726  70.108  34.302  1.00 18.65           C  
ATOM   3396  N   LYS A 437      45.416  73.771  32.044  1.00 14.30           N  
ATOM   3397  CA  LYS A 437      45.154  75.187  31.666  1.00 15.96           C  
ATOM   3398  C   LYS A 437      44.209  75.869  32.648  1.00 14.32           C  
ATOM   3399  O   LYS A 437      44.176  77.084  32.713  1.00 12.01           O  
ATOM   3400  CB  LYS A 437      44.563  75.303  30.265  1.00 17.97           C  
ATOM   3401  CG  LYS A 437      45.601  75.262  29.181  1.00 21.72           C  
ATOM   3402  CD  LYS A 437      44.960  75.421  27.803  1.00 24.89           C  
ATOM   3403  CE  LYS A 437      45.919  75.025  26.698  1.00 28.47           C  
ATOM   3404  NZ  LYS A 437      45.487  75.299  25.299  1.00 35.32           N1+
ATOM   3405  N   THR A 438      43.376  75.082  33.316  1.00 11.10           N  
ATOM   3406  CA  THR A 438      42.380  75.640  34.200  1.00 10.89           C  
ATOM   3407  C   THR A 438      43.023  76.269  35.410  1.00 11.90           C  
ATOM   3408  O   THR A 438      42.441  77.122  36.059  1.00 12.01           O  
ATOM   3409  CB  THR A 438      41.385  74.582  34.725  1.00 11.13           C  
ATOM   3410  CG2 THR A 438      40.597  73.978  33.606  1.00 12.34           C  
ATOM   3411  OG1 THR A 438      42.042  73.560  35.502  1.00  8.71           O  
ATOM   3412  N   HIS A 439      44.241  75.830  35.727  1.00 11.97           N  
ATOM   3413  CA  HIS A 439      44.853  76.150  36.984  1.00 13.78           C  
ATOM   3414  C   HIS A 439      46.222  76.843  36.872  1.00 12.17           C  
ATOM   3415  O   HIS A 439      46.594  77.619  37.726  1.00 13.58           O  
ATOM   3416  CB  HIS A 439      44.990  74.849  37.800  1.00 15.20           C  
ATOM   3417  CG  HIS A 439      45.449  75.070  39.185  1.00 16.39           C  
ATOM   3418  CD2 HIS A 439      46.690  75.034  39.723  1.00 19.08           C  
ATOM   3419  ND1 HIS A 439      44.627  75.641  40.142  1.00 19.99           N  
ATOM   3420  CE1 HIS A 439      45.330  75.838  41.248  1.00 20.13           C  
ATOM   3421  NE2 HIS A 439      46.566  75.415  41.037  1.00 19.19           N  
ATOM   3422  N   PHE A 440      46.992  76.518  35.839  1.00 13.41           N  
ATOM   3423  CA  PHE A 440      48.349  77.018  35.696  1.00 12.20           C  
ATOM   3424  C   PHE A 440      48.405  78.121  34.642  1.00 13.50           C  
ATOM   3425  O   PHE A 440      47.797  77.994  33.604  1.00 10.63           O  
ATOM   3426  CB  PHE A 440      49.283  75.905  35.251  1.00 12.48           C  
ATOM   3427  CG  PHE A 440      49.574  74.895  36.327  1.00 12.02           C  
ATOM   3428  CD1 PHE A 440      50.262  75.282  37.468  1.00 12.37           C  
ATOM   3429  CD2 PHE A 440      49.045  73.595  36.254  1.00 12.77           C  
ATOM   3430  CE1 PHE A 440      50.518  74.342  38.471  1.00 13.84           C  
ATOM   3431  CE2 PHE A 440      49.252  72.684  37.266  1.00 11.16           C  
ATOM   3432  CZ  PHE A 440      50.050  73.036  38.348  1.00 12.72           C  
ATOM   3433  N   PRO A 441      49.247  79.140  34.869  1.00 15.49           N  
ATOM   3434  CA  PRO A 441      49.478  80.159  33.847  1.00 16.22           C  
ATOM   3435  C   PRO A 441      50.304  79.624  32.688  1.00 18.55           C  
ATOM   3436  O   PRO A 441      50.842  78.539  32.754  1.00 14.56           O  
ATOM   3437  CB  PRO A 441      50.288  81.194  34.580  1.00 15.68           C  
ATOM   3438  CG  PRO A 441      51.025  80.445  35.634  1.00 16.55           C  
ATOM   3439  CD  PRO A 441      50.095  79.340  36.059  1.00 15.84           C  
ATOM   3440  N   ASP A 442      50.365  80.409  31.630  1.00 19.56           N  
ATOM   3441  CA  ASP A 442      50.803  79.972  30.324  1.00 21.45           C  
ATOM   3442  C   ASP A 442      52.178  79.315  30.316  1.00 22.67           C  
ATOM   3443  O   ASP A 442      52.346  78.230  29.791  1.00 23.33           O  
ATOM   3444  CB  ASP A 442      50.848  81.210  29.440  1.00 27.97           C  
ATOM   3445  CG  ASP A 442      51.202  80.882  28.015  1.00 33.40           C  
ATOM   3446  OD1 ASP A 442      50.390  80.203  27.339  1.00 38.07           O  
ATOM   3447  OD2 ASP A 442      52.289  81.295  27.594  1.00 28.91           O1-
ATOM   3448  N   LYS A 443      53.147  79.991  30.919  1.00 21.14           N  
ATOM   3449  CA  LYS A 443      54.513  79.489  31.022  1.00 21.20           C  
ATOM   3450  C   LYS A 443      54.573  78.134  31.726  1.00 18.86           C  
ATOM   3451  O   LYS A 443      55.254  77.226  31.276  1.00 16.65           O  
ATOM   3452  CB  LYS A 443      55.414  80.451  31.784  1.00 20.67           C  
ATOM   3453  CG  LYS A 443      56.879  80.037  31.713  1.00 20.71           C  
ATOM   3454  CD  LYS A 443      57.839  80.921  32.466  1.00 24.79           C  
ATOM   3455  CE  LYS A 443      59.205  80.249  32.573  1.00 26.07           C  
ATOM   3456  NZ  LYS A 443      60.182  80.963  33.405  1.00 26.20           N1+
ATOM   3457  N   GLN A 444      53.871  78.014  32.847  1.00 19.60           N  
ATOM   3458  CA  GLN A 444      53.969  76.818  33.694  1.00 18.25           C  
ATOM   3459  C   GLN A 444      53.217  75.644  33.038  1.00 18.22           C  
ATOM   3460  O   GLN A 444      53.703  74.530  33.019  1.00 19.54           O  
ATOM   3461  CB  GLN A 444      53.393  77.107  35.083  1.00 18.07           C  
ATOM   3462  CG  GLN A 444      53.615  75.980  36.104  1.00 20.03           C  
ATOM   3463  CD  GLN A 444      53.343  76.419  37.560  1.00 22.15           C  
ATOM   3464  NE2 GLN A 444      53.827  75.630  38.507  1.00 19.66           N  
ATOM   3465  OE1 GLN A 444      52.744  77.477  37.814  1.00 18.59           O  
ATOM   3466  N   HIS A 445      52.062  75.944  32.454  1.00 19.66           N  
ATOM   3467  CA  HIS A 445      51.265  74.942  31.788  1.00 19.52           C  
ATOM   3468  C   HIS A 445      52.057  74.321  30.612  1.00 18.53           C  
ATOM   3469  O   HIS A 445      52.147  73.096  30.474  1.00 16.35           O  
ATOM   3470  CB  HIS A 445      49.809  75.450  31.581  1.00 24.08           C  
ATOM   3471  CG  HIS A 445      49.464  75.974  30.232  1.00 23.40           C  
ATOM   3472  CD2 HIS A 445      49.286  75.331  29.056  1.00 27.93           C  
ATOM   3473  ND1 HIS A 445      48.982  77.257  30.044  1.00 27.80           N  
ATOM   3474  CE1 HIS A 445      48.712  77.437  28.761  1.00 26.98           C  
ATOM   3475  NE2 HIS A 445      48.902  76.284  28.138  1.00 33.16           N  
ATOM   3476  N   LYS A 446      52.738  75.162  29.850  1.00 19.31           N  
ATOM   3477  CA  LYS A 446      53.495  74.697  28.690  1.00 18.16           C  
ATOM   3478  C   LYS A 446      54.713  73.899  29.123  1.00 18.74           C  
ATOM   3479  O   LYS A 446      54.996  72.849  28.544  1.00 16.11           O  
ATOM   3480  CB  LYS A 446      53.975  75.867  27.834  1.00 24.09           C  
ATOM   3481  CG  LYS A 446      52.861  76.541  27.063  1.00 31.70           C  
ATOM   3482  CD  LYS A 446      53.341  77.766  26.317  1.00 37.07           C  
ATOM   3483  CE  LYS A 446      52.506  78.007  25.062  1.00 39.91           C  
ATOM   3484  NZ  LYS A 446      51.673  79.231  25.172  1.00 49.13           N1+
ATOM   3485  N   HIS A 447      55.407  74.365  30.153  1.00 14.98           N  
ATOM   3486  CA  HIS A 447      56.536  73.622  30.751  1.00 17.44           C  
ATOM   3487  C   HIS A 447      56.156  72.246  31.313  1.00 18.02           C  
ATOM   3488  O   HIS A 447      56.774  71.247  30.975  1.00 16.20           O  
ATOM   3489  CB  HIS A 447      57.186  74.465  31.879  1.00 21.48           C  
ATOM   3490  CG  HIS A 447      58.349  73.805  32.555  1.00 23.34           C  
ATOM   3491  CD2 HIS A 447      58.475  73.244  33.781  1.00 20.03           C  
ATOM   3492  ND1 HIS A 447      59.589  73.720  31.972  1.00 26.54           N  
ATOM   3493  CE1 HIS A 447      60.419  73.099  32.792  1.00 25.14           C  
ATOM   3494  NE2 HIS A 447      59.751  72.763  33.879  1.00 22.56           N  
ATOM   3495  N   ILE A 448      55.117  72.172  32.143  1.00 18.10           N  
ATOM   3496  CA  ILE A 448      54.630  70.884  32.614  1.00 16.73           C  
ATOM   3497  C   ILE A 448      54.261  69.973  31.428  1.00 17.77           C  
ATOM   3498  O   ILE A 448      54.729  68.819  31.330  1.00 19.91           O  
ATOM   3499  CB  ILE A 448      53.404  71.045  33.537  1.00 16.74           C  
ATOM   3500  CG1 ILE A 448      53.801  71.781  34.822  1.00 16.99           C  
ATOM   3501  CG2 ILE A 448      52.795  69.697  33.880  1.00 15.37           C  
ATOM   3502  CD1 ILE A 448      52.613  72.337  35.579  1.00 20.26           C  
ATOM   3503  N   TYR A 449      53.481  70.504  30.496  1.00 16.99           N  
ATOM   3504  CA  TYR A 449      53.008  69.680  29.365  1.00 19.94           C  
ATOM   3505  C   TYR A 449      54.187  69.084  28.624  1.00 20.64           C  
ATOM   3506  O   TYR A 449      54.224  67.871  28.339  1.00 25.17           O  
ATOM   3507  CB  TYR A 449      52.125  70.476  28.397  1.00 19.37           C  
ATOM   3508  CG  TYR A 449      51.595  69.630  27.263  1.00 18.82           C  
ATOM   3509  CD1 TYR A 449      50.382  68.983  27.380  1.00 19.96           C  
ATOM   3510  CD2 TYR A 449      52.308  69.509  26.066  1.00 22.58           C  
ATOM   3511  CE1 TYR A 449      49.900  68.189  26.366  1.00 21.56           C  
ATOM   3512  CE2 TYR A 449      51.833  68.734  25.026  1.00 22.19           C  
ATOM   3513  CZ  TYR A 449      50.596  68.121  25.161  1.00 23.74           C  
ATOM   3514  OH  TYR A 449      50.115  67.292  24.190  1.00 19.41           O  
ATOM   3515  N   GLU A 450      55.159  69.929  28.342  1.00 22.70           N  
ATOM   3516  CA  GLU A 450      56.332  69.523  27.606  1.00 30.30           C  
ATOM   3517  C   GLU A 450      57.151  68.474  28.329  1.00 29.26           C  
ATOM   3518  O   GLU A 450      57.572  67.502  27.711  1.00 31.38           O  
ATOM   3519  CB  GLU A 450      57.210  70.696  27.288  1.00 33.71           C  
ATOM   3520  CG  GLU A 450      58.129  70.373  26.136  1.00 44.27           C  
ATOM   3521  CD  GLU A 450      59.499  71.006  26.256  1.00 45.24           C  
ATOM   3522  OE1 GLU A 450      60.108  70.851  27.329  1.00 43.75           O  
ATOM   3523  OE2 GLU A 450      60.000  71.601  25.274  1.00 57.56           O1-
ATOM   3524  N   ARG A 451      57.413  68.659  29.616  1.00 28.37           N  
ATOM   3525  CA  ARG A 451      58.209  67.670  30.361  1.00 31.38           C  
ATOM   3526  C   ARG A 451      57.474  66.336  30.458  1.00 30.09           C  
ATOM   3527  O   ARG A 451      58.087  65.295  30.335  1.00 39.45           O  
ATOM   3528  CB  ARG A 451      58.563  68.147  31.767  1.00 33.87           C  
ATOM   3529  CG  ARG A 451      59.631  69.223  31.840  1.00 41.14           C  
ATOM   3530  CD  ARG A 451      60.957  68.864  31.157  1.00 45.38           C  
ATOM   3531  NE  ARG A 451      61.393  67.485  31.365  1.00 49.42           N  
ATOM   3532  CZ  ARG A 451      62.339  67.050  32.204  1.00 50.84           C  
ATOM   3533  NH1 ARG A 451      62.994  67.865  33.029  1.00 49.38           N1+
ATOM   3534  NH2 ARG A 451      62.605  65.744  32.220  1.00 46.17           N  
ATOM   3535  N   CYS A 452      56.157  66.381  30.657  1.00 26.41           N  
ATOM   3536  CA  CYS A 452      55.383  65.191  30.951  1.00 25.95           C  
ATOM   3537  C   CYS A 452      55.112  64.316  29.726  1.00 26.15           C  
ATOM   3538  O   CYS A 452      54.840  63.123  29.859  1.00 25.08           O  
ATOM   3539  CB  CYS A 452      54.039  65.535  31.594  1.00 29.79           C  
ATOM   3540  SG  CYS A 452      54.108  65.955  33.354  1.00 24.47           S  
ATOM   3541  N   THR A 453      55.177  64.912  28.543  1.00 22.72           N  
ATOM   3542  CA  THR A 453      54.895  64.213  27.304  1.00 26.97           C  
ATOM   3543  C   THR A 453      56.163  63.829  26.524  1.00 30.73           C  
ATOM   3544  O   THR A 453      56.091  63.120  25.522  1.00 26.88           O  
ATOM   3545  CB  THR A 453      53.991  65.042  26.370  1.00 26.03           C  
ATOM   3546  CG2 THR A 453      52.613  65.231  26.979  1.00 22.50           C  
ATOM   3547  OG1 THR A 453      54.612  66.304  26.143  1.00 20.98           O  
ATOM   3548  N   SER A 454      57.307  64.287  26.994  1.00 28.48           N  
ATOM   3549  CA  SER A 454      58.595  63.756  26.558  1.00 34.62           C  
ATOM   3550  C   SER A 454      58.989  62.558  27.429  1.00 35.39           C  
ATOM   3551  O   SER A 454      59.753  62.717  28.397  1.00 29.74           O  
ATOM   3552  CB  SER A 454      59.651  64.838  26.683  1.00 38.62           C  
ATOM   3553  OG  SER A 454      59.168  66.030  26.101  1.00 41.26           O  
ATOM   3554  N   TYR A 455      58.450  61.379  27.102  1.00 34.84           N  
ATOM   3555  CA  TYR A 455      58.458  60.222  28.021  1.00 40.84           C  
ATOM   3556  C   TYR A 455      59.865  59.694  28.312  1.00 42.80           C  
ATOM   3557  O   TYR A 455      60.152  59.267  29.426  1.00 41.55           O  
ATOM   3558  CB  TYR A 455      57.584  59.070  27.484  1.00 46.31           C  
ATOM   3559  CG  TYR A 455      56.181  59.494  27.080  1.00 43.39           C  
ATOM   3560  CD1 TYR A 455      55.276  60.013  28.017  1.00 43.25           C  
ATOM   3561  CD2 TYR A 455      55.769  59.391  25.761  1.00 43.75           C  
ATOM   3562  CE1 TYR A 455      53.990  60.392  27.636  1.00 46.02           C  
ATOM   3563  CE2 TYR A 455      54.490  59.768  25.369  1.00 51.70           C  
ATOM   3564  CZ  TYR A 455      53.606  60.289  26.305  1.00 51.75           C  
ATOM   3565  OH  TYR A 455      52.337  60.675  25.895  1.00 51.70           O  
ATOM   3566  N   GLU A 456      60.781  59.851  27.365  1.00 46.17           N  
ATOM   3567  CA  GLU A 456      62.111  59.286  27.499  1.00 37.22           C  
ATOM   3568  C   GLU A 456      62.873  59.989  28.609  1.00 33.00           C  
ATOM   3569  O   GLU A 456      63.381  59.378  29.560  1.00 29.33           O  
ATOM   3570  CB  GLU A 456      62.844  59.387  26.140  1.00 41.63           C  
ATOM   3571  CG  GLU A 456      64.362  59.405  26.218  1.00 40.36           C  
ATOM   3572  CD  GLU A 456      65.019  58.797  24.980  1.00 47.69           C  
ATOM   3573  OE1 GLU A 456      66.039  58.062  25.111  1.00 42.47           O  
ATOM   3574  OE2 GLU A 456      64.514  59.073  23.870  1.00 46.98           O1-
ATOM   3575  N   THR A 457      62.986  61.291  28.450  1.00 32.08           N  
ATOM   3576  CA  THR A 457      63.629  62.139  29.444  1.00 33.54           C  
ATOM   3577  C   THR A 457      62.868  62.198  30.763  1.00 32.27           C  
ATOM   3578  O   THR A 457      63.473  62.448  31.795  1.00 33.67           O  
ATOM   3579  CB  THR A 457      63.793  63.561  28.921  1.00 36.82           C  
ATOM   3580  CG2 THR A 457      64.799  63.575  27.791  1.00 38.01           C  
ATOM   3581  OG1 THR A 457      62.529  64.010  28.451  1.00 30.86           O  
ATOM   3582  N   LEU A 458      61.556  61.986  30.719  1.00 26.08           N  
ATOM   3583  CA  LEU A 458      60.724  62.036  31.930  1.00 22.69           C  
ATOM   3584  C   LEU A 458      61.162  60.955  32.936  1.00 24.80           C  
ATOM   3585  O   LEU A 458      61.264  61.226  34.148  1.00 19.80           O  
ATOM   3586  CB  LEU A 458      59.248  61.900  31.554  1.00 24.64           C  
ATOM   3587  CG  LEU A 458      58.252  61.964  32.727  1.00 28.98           C  
ATOM   3588  CD1 LEU A 458      58.303  63.332  33.366  1.00 24.46           C  
ATOM   3589  CD2 LEU A 458      56.827  61.611  32.318  1.00 24.74           C  
ATOM   3590  N   GLN A 459      61.546  59.778  32.419  1.00 26.32           N  
ATOM   3591  CA  GLN A 459      61.909  58.610  33.247  1.00 27.91           C  
ATOM   3592  C   GLN A 459      62.924  58.939  34.295  1.00 24.71           C  
ATOM   3593  O   GLN A 459      62.932  58.326  35.363  1.00 30.31           O  
ATOM   3594  CB  GLN A 459      62.573  57.517  32.395  1.00 31.63           C  
ATOM   3595  CG  GLN A 459      61.767  57.020  31.207  1.00 30.44           C  
ATOM   3596  CD  GLN A 459      60.415  56.543  31.653  1.00 31.80           C  
ATOM   3597  NE2 GLN A 459      59.350  57.238  31.243  1.00 31.61           N  
ATOM   3598  OE1 GLN A 459      60.322  55.535  32.296  1.00 27.07           O  
ATOM   3599  N   THR A 460      63.881  59.773  33.893  1.00 23.43           N  
ATOM   3600  CA  THR A 460      65.107  60.042  34.639  1.00 20.90           C  
ATOM   3601  C   THR A 460      64.977  61.338  35.452  1.00 20.28           C  
ATOM   3602  O   THR A 460      65.838  61.665  36.236  1.00 16.78           O  
ATOM   3603  CB  THR A 460      66.314  60.156  33.676  1.00 20.57           C  
ATOM   3604  CG2 THR A 460      66.524  58.814  32.950  1.00 21.35           C  
ATOM   3605  OG1 THR A 460      66.057  61.185  32.713  1.00 20.10           O  
ATOM   3606  N   MET A 461      63.829  61.989  35.366  1.00 20.03           N  
ATOM   3607  CA  MET A 461      63.583  63.158  36.189  1.00 20.36           C  
ATOM   3608  C   MET A 461      63.488  62.758  37.676  1.00 19.33           C  
ATOM   3609  O   MET A 461      62.849  61.782  38.002  1.00 17.52           O  
ATOM   3610  CB  MET A 461      62.332  63.860  35.707  1.00 23.80           C  
ATOM   3611  CG  MET A 461      62.209  65.242  36.273  1.00 28.09           C  
ATOM   3612  SD  MET A 461      60.768  66.068  35.639  1.00 28.00           S  
ATOM   3613  CE  MET A 461      61.147  67.755  36.090  1.00 30.96           C  
ATOM   3614  N   ARG A 462      64.213  63.460  38.537  1.00 15.89           N  
ATOM   3615  CA  ARG A 462      64.091  63.267  39.981  1.00 16.62           C  
ATOM   3616  C   ARG A 462      62.659  63.563  40.426  1.00 17.41           C  
ATOM   3617  O   ARG A 462      62.069  64.516  39.964  1.00 16.45           O  
ATOM   3618  CB  ARG A 462      65.055  64.174  40.723  1.00 20.06           C  
ATOM   3619  CG  ARG A 462      66.549  63.887  40.437  1.00 22.57           C  
ATOM   3620  CD  ARG A 462      67.438  64.974  41.052  1.00 25.16           C  
ATOM   3621  NE  ARG A 462      68.782  64.474  41.185  1.00 25.15           N  
ATOM   3622  CZ  ARG A 462      69.709  64.946  42.009  1.00 28.77           C  
ATOM   3623  NH1 ARG A 462      69.507  66.036  42.731  1.00 29.28           N1+
ATOM   3624  NH2 ARG A 462      70.899  64.355  42.054  1.00 27.23           N  
ATOM   3625  N   VAL A 463      62.130  62.755  41.341  1.00 16.12           N  
ATOM   3626  CA  VAL A 463      60.740  62.909  41.757  1.00 13.76           C  
ATOM   3627  C   VAL A 463      60.437  64.264  42.410  1.00 15.92           C  
ATOM   3628  O   VAL A 463      59.402  64.878  42.107  1.00 13.39           O  
ATOM   3629  CB  VAL A 463      60.304  61.797  42.690  1.00 14.39           C  
ATOM   3630  CG1 VAL A 463      58.891  62.041  43.220  1.00 16.04           C  
ATOM   3631  CG2 VAL A 463      60.320  60.455  41.967  1.00 14.37           C  
ATOM   3632  N   ASN A 464      61.336  64.739  43.276  1.00 14.36           N  
ATOM   3633  CA  ASN A 464      61.216  66.065  43.837  1.00 15.10           C  
ATOM   3634  C   ASN A 464      61.135  67.189  42.791  1.00 16.02           C  
ATOM   3635  O   ASN A 464      60.305  68.067  42.911  1.00 16.26           O  
ATOM   3636  CB  ASN A 464      62.322  66.357  44.855  1.00 15.96           C  
ATOM   3637  CG  ASN A 464      63.696  66.208  44.275  1.00 16.94           C  
ATOM   3638  ND2 ASN A 464      64.387  67.332  44.071  1.00 16.44           N  
ATOM   3639  OD1 ASN A 464      64.108  65.096  43.926  1.00 19.15           O  
ATOM   3640  N   GLU A 465      61.969  67.124  41.752  1.00 16.49           N  
ATOM   3641  CA  GLU A 465      61.888  68.085  40.646  1.00 18.68           C  
ATOM   3642  C   GLU A 465      60.624  67.967  39.833  1.00 16.18           C  
ATOM   3643  O   GLU A 465      60.061  68.979  39.424  1.00 15.38           O  
ATOM   3644  CB  GLU A 465      63.137  68.003  39.736  1.00 21.46           C  
ATOM   3645  CG  GLU A 465      64.358  68.474  40.503  1.00 24.53           C  
ATOM   3646  CD  GLU A 465      65.668  68.441  39.707  1.00 29.21           C  
ATOM   3647  OE1 GLU A 465      65.630  68.184  38.503  1.00 26.06           O  
ATOM   3648  OE2 GLU A 465      66.725  68.684  40.328  1.00 31.29           O1-
ATOM   3649  N   PHE A 466      60.165  66.739  39.603  1.00 18.05           N  
ATOM   3650  CA  PHE A 466      58.924  66.488  38.874  1.00 16.69           C  
ATOM   3651  C   PHE A 466      57.770  67.154  39.606  1.00 20.60           C  
ATOM   3652  O   PHE A 466      56.995  67.913  39.030  1.00 20.79           O  
ATOM   3653  CB  PHE A 466      58.704  64.993  38.721  1.00 16.25           C  
ATOM   3654  CG  PHE A 466      57.358  64.622  38.170  1.00 14.35           C  
ATOM   3655  CD1 PHE A 466      57.095  64.713  36.823  1.00 15.96           C  
ATOM   3656  CD2 PHE A 466      56.351  64.167  39.004  1.00 16.24           C  
ATOM   3657  CE1 PHE A 466      55.849  64.436  36.296  1.00 14.79           C  
ATOM   3658  CE2 PHE A 466      55.114  63.814  38.475  1.00 16.76           C  
ATOM   3659  CZ  PHE A 466      54.873  63.917  37.110  1.00 14.08           C  
ATOM   3660  N   VAL A 467      57.702  66.945  40.906  1.00 21.92           N  
ATOM   3661  CA  VAL A 467      56.692  67.657  41.687  1.00 25.10           C  
ATOM   3662  C   VAL A 467      57.127  69.184  41.556  1.00 30.37           C  
ATOM   3663  O   VAL A 467      57.831  69.649  42.436  1.00 29.09           O  
ATOM   3664  CB  VAL A 467      56.582  66.985  43.100  1.00 20.45           C  
ATOM   3665  CG1 VAL A 467      55.635  67.711  44.042  1.00 23.60           C  
ATOM   3666  CG2 VAL A 467      56.100  65.522  42.970  1.00 20.89           C  
ATOM   3667  N   ASP A 468      57.095  69.752  40.301  1.00 44.86           N  
ATOM   3668  CA  ASP A 468      56.971  71.222  39.915  1.00 34.36           C  
ATOM   3669  C   ASP A 468      55.546  71.646  39.421  1.00 27.33           C  
ATOM   3670  O   ASP A 468      55.368  72.523  38.526  1.00 24.48           O  
ATOM   3671  CB  ASP A 468      57.855  71.539  38.736  1.00 32.40           C  
ATOM   3672  N   MET A 469      54.589  70.901  39.934  1.00 32.76           N  
ATOM   3673  CA  MET A 469      53.243  71.331  40.315  1.00 29.99           C  
ATOM   3674  C   MET A 469      52.280  70.813  39.252  1.00 39.36           C  
ATOM   3675  O   MET A 469      52.321  69.604  38.907  1.00 39.96           O  
ATOM   3676  CB  MET A 469      53.144  72.841  40.693  1.00 27.69           C  
ATOM   3677  CG  MET A 469      54.231  73.270  41.729  1.00 25.84           C  
ATOM   3678  SD  MET A 469      54.393  75.023  42.235  1.00 40.84           S  
ATOM   3679  CE  MET A 469      55.909  75.633  41.498  1.00 27.56           C  
TER
ATOM   3680  N   MET B   1      10.949  65.127  57.271  1.00 59.58           N  
ATOM   3681  CA  MET B   1      11.796  65.680  56.164  1.00 64.55           C  
ATOM   3682  C   MET B   1      12.933  64.668  55.876  1.00 68.23           C  
ATOM   3683  O   MET B   1      12.719  63.472  56.062  1.00 75.14           O  
ATOM   3684  CB  MET B   1      12.280  67.092  56.530  1.00 57.27           C  
ATOM   3685  N   PRO B   2      14.125  65.115  55.401  1.00 68.99           N  
ATOM   3686  CA  PRO B   2      15.210  64.114  55.231  1.00 58.35           C  
ATOM   3687  C   PRO B   2      15.645  63.469  56.564  1.00 45.70           C  
ATOM   3688  O   PRO B   2      15.982  64.164  57.523  1.00 40.10           O  
ATOM   3689  CB  PRO B   2      16.340  64.904  54.541  1.00 66.73           C  
ATOM   3690  CG  PRO B   2      15.718  66.170  54.038  1.00 74.02           C  
ATOM   3691  CD  PRO B   2      14.498  66.441  54.870  1.00 72.67           C  
ATOM   3692  N   LYS B   3      15.533  62.147  56.634  1.00 35.61           N  
ATOM   3693  CA  LYS B   3      15.346  61.456  57.879  1.00 37.28           C  
ATOM   3694  C   LYS B   3      16.633  60.832  58.424  1.00 31.49           C  
ATOM   3695  O   LYS B   3      16.936  59.690  58.149  1.00 31.35           O  
ATOM   3696  CB  LYS B   3      14.297  60.372  57.658  1.00 38.19           C  
ATOM   3697  N   THR B   4      17.362  61.557  59.265  1.00 30.32           N  
ATOM   3698  CA  THR B   4      18.526  60.943  59.930  1.00 32.43           C  
ATOM   3699  C   THR B   4      18.191  59.847  60.973  1.00 26.20           C  
ATOM   3700  O   THR B   4      17.321  60.012  61.815  1.00 30.29           O  
ATOM   3701  CB  THR B   4      19.432  61.970  60.599  1.00 37.41           C  
ATOM   3702  CG2 THR B   4      18.635  62.690  61.625  1.00 40.81           C  
ATOM   3703  OG1 THR B   4      20.520  61.257  61.248  1.00 30.88           O  
ATOM   3704  N   ASP B   5      18.980  58.778  60.960  1.00 23.83           N  
ATOM   3705  CA  ASP B   5      18.776  57.637  61.857  1.00 19.69           C  
ATOM   3706  C   ASP B   5      18.728  58.060  63.311  1.00 16.82           C  
ATOM   3707  O   ASP B   5      19.482  58.920  63.754  1.00 17.40           O  
ATOM   3708  CB  ASP B   5      19.856  56.580  61.661  1.00 18.30           C  
ATOM   3709  CG  ASP B   5      19.647  55.743  60.388  1.00 18.51           C  
ATOM   3710  OD1 ASP B   5      18.484  55.584  59.915  1.00 21.36           O  
ATOM   3711  OD2 ASP B   5      20.635  55.191  59.868  1.00 14.50           O1-
ATOM   3712  N   ARG B   6      17.762  57.496  64.038  1.00 14.37           N  
ATOM   3713  CA  ARG B   6      17.414  57.940  65.398  1.00 17.28           C  
ATOM   3714  C   ARG B   6      18.564  57.891  66.404  1.00 16.95           C  
ATOM   3715  O   ARG B   6      18.700  58.779  67.258  1.00 14.68           O  
ATOM   3716  CB  ARG B   6      16.265  57.078  65.923  1.00 19.30           C  
ATOM   3717  CG  ARG B   6      15.859  57.368  67.354  1.00 25.82           C  
ATOM   3718  CD  ARG B   6      14.609  56.595  67.755  1.00 33.87           C  
ATOM   3719  NE  ARG B   6      14.830  55.315  68.447  1.00 35.05           N  
ATOM   3720  CZ  ARG B   6      14.625  54.104  67.925  1.00 38.72           C  
ATOM   3721  NH1 ARG B   6      14.416  53.916  66.620  1.00 39.95           N1+
ATOM   3722  NH2 ARG B   6      14.721  53.043  68.713  1.00 44.76           N  
ATOM   3723  N   VAL B   7      19.322  56.804  66.374  1.00 13.39           N  
ATOM   3724  CA  VAL B   7      20.461  56.707  67.255  1.00 15.05           C  
ATOM   3725  C   VAL B   7      21.432  57.903  67.128  1.00 14.98           C  
ATOM   3726  O   VAL B   7      21.937  58.406  68.137  1.00 14.45           O  
ATOM   3727  CB  VAL B   7      21.204  55.394  67.030  1.00 18.34           C  
ATOM   3728  CG1 VAL B   7      22.520  55.379  67.784  1.00 16.23           C  
ATOM   3729  CG2 VAL B   7      20.317  54.257  67.512  1.00 20.48           C  
ATOM   3730  N   ILE B   8      21.696  58.322  65.900  1.00 15.81           N  
ATOM   3731  CA  ILE B   8      22.611  59.450  65.615  1.00 14.24           C  
ATOM   3732  C   ILE B   8      22.041  60.765  66.118  1.00 15.08           C  
ATOM   3733  O   ILE B   8      22.695  61.471  66.856  1.00 12.34           O  
ATOM   3734  CB  ILE B   8      22.902  59.543  64.122  1.00 18.48           C  
ATOM   3735  CG1 ILE B   8      23.794  58.361  63.684  1.00 18.47           C  
ATOM   3736  CG2 ILE B   8      23.556  60.853  63.776  1.00 19.01           C  
ATOM   3737  CD1 ILE B   8      23.836  58.168  62.179  1.00 17.59           C  
ATOM   3738  N   GLU B   9      20.726  60.948  65.935  1.00 14.85           N  
ATOM   3739  CA  GLU B   9      20.009  62.077  66.566  1.00 15.24           C  
ATOM   3740  C   GLU B   9      20.018  62.091  68.102  1.00 14.13           C  
ATOM   3741  O   GLU B   9      20.246  63.152  68.687  1.00 13.92           O  
ATOM   3742  CB  GLU B   9      18.549  62.103  66.061  1.00 19.24           C  
ATOM   3743  CG  GLU B   9      18.464  62.301  64.564  1.00 24.72           C  
ATOM   3744  CD  GLU B   9      17.266  63.150  64.141  1.00 40.64           C  
ATOM   3745  OE1 GLU B   9      16.116  62.661  64.277  1.00 54.67           O  
ATOM   3746  OE2 GLU B   9      17.480  64.225  63.541  1.00 48.86           O1-
ATOM   3747  N   GLU B  10      19.779  60.938  68.756  1.00 12.82           N  
ATOM   3748  CA  GLU B  10      19.813  60.901  70.248  1.00 14.37           C  
ATOM   3749  C   GLU B  10      21.172  61.144  70.759  1.00 10.86           C  
ATOM   3750  O   GLU B  10      21.314  61.842  71.724  1.00 12.00           O  
ATOM   3751  CB  GLU B  10      19.400  59.635  70.974  1.00 17.83           C  
ATOM   3752  CG  GLU B  10      18.656  59.835  72.404  1.00 24.22           C  
ATOM   3753  CD  GLU B  10      19.245  60.642  73.693  1.00 27.64           C  
ATOM   3754  OE1 GLU B  10      19.193  60.088  74.910  1.00 22.02           O  
ATOM   3755  OE2 GLU B  10      19.488  61.928  73.627  1.00 19.30           O1-
ATOM   3756  N   ILE B  11      22.193  60.548  70.156  1.00 10.40           N  
ATOM   3757  CA  ILE B  11      23.583  60.935  70.561  1.00  9.37           C  
ATOM   3758  C   ILE B  11      23.829  62.455  70.425  1.00  9.06           C  
ATOM   3759  O   ILE B  11      24.402  63.101  71.324  1.00 10.33           O  
ATOM   3760  CB  ILE B  11      24.637  60.123  69.790  1.00  8.15           C  
ATOM   3761  CG1 ILE B  11      24.523  58.640  70.169  1.00  8.11           C  
ATOM   3762  CG2 ILE B  11      26.034  60.668  70.121  1.00  7.61           C  
ATOM   3763  CD1 ILE B  11      25.198  57.679  69.229  1.00  8.30           C  
ATOM   3764  N   THR B  12      23.531  62.984  69.256  1.00 10.62           N  
ATOM   3765  CA  THR B  12      23.704  64.418  68.971  1.00 12.57           C  
ATOM   3766  C   THR B  12      22.970  65.341  70.003  1.00 14.30           C  
ATOM   3767  O   THR B  12      23.541  66.247  70.600  1.00 14.92           O  
ATOM   3768  CB  THR B  12      23.230  64.741  67.566  1.00 11.98           C  
ATOM   3769  CG2 THR B  12      23.392  66.221  67.271  1.00 12.93           C  
ATOM   3770  OG1 THR B  12      23.991  64.004  66.585  1.00 16.82           O  
ATOM   3771  N   ASP B  13      21.716  65.022  70.280  1.00 21.03           N  
ATOM   3772  CA  ASP B  13      20.922  65.764  71.276  1.00 21.46           C  
ATOM   3773  C   ASP B  13      21.502  65.716  72.659  1.00 16.64           C  
ATOM   3774  O   ASP B  13      21.556  66.734  73.341  1.00 18.35           O  
ATOM   3775  CB  ASP B  13      19.498  65.209  71.333  1.00 29.14           C  
ATOM   3776  CG  ASP B  13      18.750  65.413  70.044  1.00 34.75           C  
ATOM   3777  OD1 ASP B  13      18.015  64.510  69.601  1.00 53.41           O  
ATOM   3778  OD2 ASP B  13      19.048  66.403  69.396  1.00 35.31           O1-
ATOM   3779  N   TYR B  14      22.004  64.549  73.054  1.00 13.17           N  
ATOM   3780  CA  TYR B  14      22.660  64.394  74.338  1.00 12.45           C  
ATOM   3781  C   TYR B  14      23.932  65.252  74.483  1.00 11.85           C  
ATOM   3782  O   TYR B  14      24.086  66.027  75.439  1.00 10.65           O  
ATOM   3783  CB  TYR B  14      22.989  62.919  74.584  1.00 12.18           C  
ATOM   3784  CG  TYR B  14      23.880  62.631  75.753  1.00 13.01           C  
ATOM   3785  CD1 TYR B  14      23.431  62.775  77.057  1.00 11.96           C  
ATOM   3786  CD2 TYR B  14      25.195  62.129  75.557  1.00 13.75           C  
ATOM   3787  CE1 TYR B  14      24.245  62.528  78.129  1.00 11.67           C  
ATOM   3788  CE2 TYR B  14      25.995  61.806  76.638  1.00 12.62           C  
ATOM   3789  CZ  TYR B  14      25.557  62.052  77.912  1.00 12.58           C  
ATOM   3790  OH  TYR B  14      26.324  61.660  78.990  1.00 13.46           O  
ATOM   3791  N   VAL B  15      24.755  65.210  73.450  1.00 12.48           N  
ATOM   3792  CA  VAL B  15      26.019  65.927  73.457  1.00 16.06           C  
ATOM   3793  C   VAL B  15      25.792  67.436  73.494  1.00 16.13           C  
ATOM   3794  O   VAL B  15      26.436  68.121  74.290  1.00 17.55           O  
ATOM   3795  CB  VAL B  15      26.884  65.535  72.221  1.00 16.29           C  
ATOM   3796  CG1 VAL B  15      27.963  66.547  71.973  1.00 26.00           C  
ATOM   3797  CG2 VAL B  15      27.491  64.188  72.496  1.00 16.05           C  
ATOM   3798  N   LEU B  16      24.848  67.905  72.696  1.00 16.13           N  
ATOM   3799  CA  LEU B  16      24.545  69.334  72.646  1.00 22.85           C  
ATOM   3800  C   LEU B  16      23.765  69.868  73.856  1.00 25.57           C  
ATOM   3801  O   LEU B  16      24.007  70.992  74.273  1.00 23.69           O  
ATOM   3802  CB  LEU B  16      23.784  69.668  71.392  1.00 23.39           C  
ATOM   3803  CG  LEU B  16      24.626  69.957  70.160  1.00 29.58           C  
ATOM   3804  CD1 LEU B  16      23.690  70.297  69.010  1.00 33.80           C  
ATOM   3805  CD2 LEU B  16      25.619  71.076  70.385  1.00 29.03           C  
ATOM   3806  N   GLU B  17      22.773  69.117  74.336  1.00 24.25           N  
ATOM   3807  CA  GLU B  17      21.730  69.686  75.221  1.00 25.43           C  
ATOM   3808  C   GLU B  17      21.647  69.140  76.625  1.00 24.37           C  
ATOM   3809  O   GLU B  17      21.125  69.790  77.504  1.00 21.96           O  
ATOM   3810  CB  GLU B  17      20.350  69.516  74.610  1.00 32.50           C  
ATOM   3811  CG  GLU B  17      20.216  70.161  73.272  1.00 39.06           C  
ATOM   3812  CD  GLU B  17      18.912  69.843  72.576  1.00 52.35           C  
ATOM   3813  OE1 GLU B  17      17.889  69.504  73.227  1.00 50.27           O  
ATOM   3814  OE2 GLU B  17      18.921  69.940  71.335  1.00 60.74           O1-
ATOM   3815  N   LYS B  18      22.074  67.917  76.838  1.00 22.06           N  
ATOM   3816  CA  LYS B  18      21.890  67.315  78.159  1.00 19.75           C  
ATOM   3817  C   LYS B  18      22.825  67.936  79.190  1.00 22.14           C  
ATOM   3818  O   LYS B  18      24.048  67.954  79.006  1.00 20.45           O  
ATOM   3819  CB  LYS B  18      22.131  65.812  78.082  1.00 22.18           C  
ATOM   3820  CG  LYS B  18      21.835  65.080  79.362  1.00 19.02           C  
ATOM   3821  CD  LYS B  18      20.359  65.048  79.684  1.00 22.95           C  
ATOM   3822  CE  LYS B  18      20.130  64.063  80.817  1.00 23.70           C  
ATOM   3823  NZ  LYS B  18      18.845  64.322  81.515  1.00 25.62           N1+
ATOM   3824  N   GLU B  19      22.259  68.522  80.237  1.00 17.15           N  
ATOM   3825  CA  GLU B  19      23.066  69.005  81.353  1.00 20.43           C  
ATOM   3826  C   GLU B  19      23.379  67.865  82.318  1.00 17.92           C  
ATOM   3827  O   GLU B  19      22.491  67.130  82.746  1.00 17.77           O  
ATOM   3828  CB  GLU B  19      22.350  70.120  82.109  1.00 25.95           C  
ATOM   3829  CG  GLU B  19      23.236  70.762  83.175  1.00 36.07           C  
ATOM   3830  CD  GLU B  19      22.500  71.723  84.092  1.00 43.36           C  
ATOM   3831  OE1 GLU B  19      21.325  71.460  84.430  1.00 53.50           O  
ATOM   3832  OE2 GLU B  19      23.117  72.726  84.523  1.00 41.32           O1-
ATOM   3833  N   ILE B  20      24.655  67.628  82.597  1.00 19.94           N  
ATOM   3834  CA  ILE B  20      25.026  66.599  83.564  1.00 18.05           C  
ATOM   3835  C   ILE B  20      24.869  67.190  84.974  1.00 21.72           C  
ATOM   3836  O   ILE B  20      25.518  68.201  85.307  1.00 21.25           O  
ATOM   3837  CB  ILE B  20      26.495  66.151  83.383  1.00 18.87           C  
ATOM   3838  CG1 ILE B  20      26.722  65.522  81.999  1.00 15.48           C  
ATOM   3839  CG2 ILE B  20      26.905  65.215  84.511  1.00 16.50           C  
ATOM   3840  CD1 ILE B  20      25.762  64.402  81.634  1.00 13.94           C  
ATOM   3841  N   THR B  21      24.096  66.534  85.834  1.00 20.05           N  
ATOM   3842  CA  THR B  21      23.879  67.063  87.192  1.00 23.78           C  
ATOM   3843  C   THR B  21      24.478  66.202  88.303  1.00 22.43           C  
ATOM   3844  O   THR B  21      24.397  66.544  89.480  1.00 26.32           O  
ATOM   3845  CB  THR B  21      22.374  67.290  87.438  1.00 23.88           C  
ATOM   3846  CG2 THR B  21      21.845  68.362  86.487  1.00 23.89           C  
ATOM   3847  OG1 THR B  21      21.668  66.068  87.240  1.00 25.78           O  
ATOM   3848  N   SER B  22      25.025  65.051  87.944  1.00 23.35           N  
ATOM   3849  CA  SER B  22      25.501  64.096  88.946  1.00 20.72           C  
ATOM   3850  C   SER B  22      26.826  64.488  89.575  1.00 23.40           C  
ATOM   3851  O   SER B  22      27.873  64.510  88.890  1.00 14.01           O  
ATOM   3852  CB  SER B  22      25.628  62.717  88.325  1.00 20.22           C  
ATOM   3853  OG  SER B  22      26.149  61.806  89.255  1.00 18.33           O  
ATOM   3854  N   ALA B  23      26.769  64.819  90.868  1.00 20.90           N  
ATOM   3855  CA  ALA B  23      27.943  65.098  91.680  1.00 23.30           C  
ATOM   3856  C   ALA B  23      28.878  63.892  91.717  1.00 23.75           C  
ATOM   3857  O   ALA B  23      30.096  64.040  91.524  1.00 18.39           O  
ATOM   3858  CB  ALA B  23      27.540  65.469  93.094  1.00 32.03           C  
ATOM   3859  N   GLU B  24      28.294  62.710  91.858  1.00 20.64           N  
ATOM   3860  CA  GLU B  24      29.037  61.480  91.850  1.00 21.48           C  
ATOM   3861  C   GLU B  24      29.792  61.262  90.522  1.00 18.31           C  
ATOM   3862  O   GLU B  24      30.903  60.759  90.535  1.00 15.36           O  
ATOM   3863  CB  GLU B  24      28.153  60.276  92.118  1.00 24.46           C  
ATOM   3864  CG  GLU B  24      28.950  59.002  92.283  1.00 31.31           C  
ATOM   3865  CD  GLU B  24      28.383  58.025  93.307  1.00 44.06           C  
ATOM   3866  OE1 GLU B  24      27.259  58.245  93.830  1.00 60.48           O  
ATOM   3867  OE2 GLU B  24      29.078  57.025  93.598  1.00 55.93           O1-
ATOM   3868  N   ALA B  25      29.147  61.572  89.406  1.00 16.32           N  
ATOM   3869  CA  ALA B  25      29.764  61.424  88.091  1.00 16.40           C  
ATOM   3870  C   ALA B  25      30.976  62.323  87.938  1.00 16.52           C  
ATOM   3871  O   ALA B  25      32.032  61.906  87.413  1.00 15.48           O  
ATOM   3872  CB  ALA B  25      28.770  61.714  86.967  1.00 16.74           C  
ATOM   3873  N   TYR B  26      30.859  63.554  88.408  1.00 12.36           N  
ATOM   3874  CA  TYR B  26      31.998  64.471  88.328  1.00 14.81           C  
ATOM   3875  C   TYR B  26      33.144  64.028  89.223  1.00 13.45           C  
ATOM   3876  O   TYR B  26      34.322  64.204  88.871  1.00 12.58           O  
ATOM   3877  CB  TYR B  26      31.566  65.921  88.655  1.00 16.28           C  
ATOM   3878  CG  TYR B  26      31.046  66.648  87.433  1.00 15.46           C  
ATOM   3879  CD1 TYR B  26      31.917  67.161  86.513  1.00 16.79           C  
ATOM   3880  CD2 TYR B  26      29.692  66.726  87.158  1.00 15.50           C  
ATOM   3881  CE1 TYR B  26      31.473  67.863  85.407  1.00 18.88           C  
ATOM   3882  CE2 TYR B  26      29.221  67.424  86.042  1.00 15.72           C  
ATOM   3883  CZ  TYR B  26      30.115  67.996  85.186  1.00 15.82           C  
ATOM   3884  OH  TYR B  26      29.712  68.622  84.054  1.00 16.62           O  
ATOM   3885  N   THR B  27      32.800  63.457  90.369  1.00 13.55           N  
ATOM   3886  CA  THR B  27      33.765  63.018  91.329  1.00 15.67           C  
ATOM   3887  C   THR B  27      34.501  61.822  90.786  1.00 14.54           C  
ATOM   3888  O   THR B  27      35.732  61.808  90.744  1.00 13.93           O  
ATOM   3889  CB  THR B  27      33.106  62.683  92.690  1.00 18.59           C  
ATOM   3890  CG2 THR B  27      34.109  62.069  93.631  1.00 20.83           C  
ATOM   3891  OG1 THR B  27      32.664  63.919  93.290  1.00 19.46           O  
ATOM   3892  N   THR B  28      33.750  60.870  90.270  1.00 12.27           N  
ATOM   3893  CA  THR B  28      34.345  59.734  89.595  1.00 10.83           C  
ATOM   3894  C   THR B  28      35.110  60.054  88.315  1.00 10.51           C  
ATOM   3895  O   THR B  28      36.202  59.536  88.119  1.00  9.51           O  
ATOM   3896  CB  THR B  28      33.305  58.682  89.336  1.00 12.10           C  
ATOM   3897  CG2 THR B  28      33.891  57.465  88.624  1.00 12.17           C  
ATOM   3898  OG1 THR B  28      32.797  58.285  90.598  1.00 12.72           O  
ATOM   3899  N   ALA B  29      34.638  61.033  87.539  1.00 10.38           N  
ATOM   3900  CA  ALA B  29      35.384  61.506  86.363  1.00  9.65           C  
ATOM   3901  C   ALA B  29      36.759  62.068  86.750  1.00 10.61           C  
ATOM   3902  O   ALA B  29      37.763  61.872  86.048  1.00 10.54           O  
ATOM   3903  CB  ALA B  29      34.613  62.538  85.625  1.00  9.39           C  
ATOM   3904  N   GLY B  30      36.818  62.808  87.847  1.00 11.11           N  
ATOM   3905  CA  GLY B  30      38.093  63.262  88.380  1.00 12.21           C  
ATOM   3906  C   GLY B  30      39.073  62.134  88.686  1.00 13.65           C  
ATOM   3907  O   GLY B  30      40.262  62.201  88.343  1.00 13.38           O  
ATOM   3908  N   HIS B  31      38.566  61.056  89.284  1.00 12.94           N  
ATOM   3909  CA  HIS B  31      39.358  59.892  89.530  1.00 11.69           C  
ATOM   3910  C   HIS B  31      39.802  59.198  88.254  1.00 13.85           C  
ATOM   3911  O   HIS B  31      40.938  58.695  88.171  1.00 12.98           O  
ATOM   3912  CB  HIS B  31      38.629  58.870  90.400  1.00 13.24           C  
ATOM   3913  CG  HIS B  31      38.219  59.402  91.735  1.00 14.64           C  
ATOM   3914  CD2 HIS B  31      38.789  60.337  92.529  1.00 16.44           C  
ATOM   3915  ND1 HIS B  31      37.072  58.983  92.388  1.00 17.06           N  
ATOM   3916  CE1 HIS B  31      36.991  59.595  93.554  1.00 16.86           C  
ATOM   3917  NE2 HIS B  31      38.012  60.433  93.658  1.00 21.30           N  
ATOM   3918  N   VAL B  32      38.940  59.155  87.276  1.00 10.74           N  
ATOM   3919  CA  VAL B  32      39.284  58.520  85.994  1.00 11.66           C  
ATOM   3920  C   VAL B  32      40.371  59.359  85.327  1.00 10.03           C  
ATOM   3921  O   VAL B  32      41.269  58.802  84.662  1.00 10.97           O  
ATOM   3922  CB  VAL B  32      38.053  58.409  85.043  1.00  9.90           C  
ATOM   3923  CG1 VAL B  32      38.478  57.945  83.651  1.00 10.17           C  
ATOM   3924  CG2 VAL B  32      37.055  57.407  85.603  1.00 11.13           C  
ATOM   3925  N   LEU B  33      40.245  60.673  85.412  1.00  9.78           N  
ATOM   3926  CA  LEU B  33      41.183  61.560  84.753  1.00 10.54           C  
ATOM   3927  C   LEU B  33      42.603  61.281  85.243  1.00 11.00           C  
ATOM   3928  O   LEU B  33      43.536  61.093  84.432  1.00 10.90           O  
ATOM   3929  CB  LEU B  33      40.825  63.045  84.925  1.00 11.11           C  
ATOM   3930  CG  LEU B  33      41.838  64.061  84.379  1.00 12.79           C  
ATOM   3931  CD1 LEU B  33      41.971  63.913  82.879  1.00 14.11           C  
ATOM   3932  CD2 LEU B  33      41.479  65.495  84.734  1.00 13.95           C  
ATOM   3933  N   LEU B  34      42.773  61.246  86.561  1.00 11.84           N  
ATOM   3934  CA  LEU B  34      44.099  61.010  87.128  1.00 12.68           C  
ATOM   3935  C   LEU B  34      44.557  59.585  86.868  1.00 10.78           C  
ATOM   3936  O   LEU B  34      45.708  59.357  86.483  1.00  8.42           O  
ATOM   3937  CB  LEU B  34      44.222  61.421  88.591  1.00 13.61           C  
ATOM   3938  CG  LEU B  34      43.334  60.817  89.664  1.00 17.29           C  
ATOM   3939  CD1 LEU B  34      43.943  59.511  90.195  1.00 17.35           C  
ATOM   3940  CD2 LEU B  34      43.114  61.844  90.781  1.00 19.77           C  
ATOM   3941  N   ASP B  35      43.693  58.621  87.134  1.00  9.04           N  
ATOM   3942  CA  ASP B  35      44.034  57.219  86.914  1.00  9.37           C  
ATOM   3943  C   ASP B  35      44.513  57.025  85.497  1.00  9.71           C  
ATOM   3944  O   ASP B  35      45.527  56.350  85.257  1.00 10.94           O  
ATOM   3945  CB  ASP B  35      42.862  56.342  87.190  1.00 10.10           C  
ATOM   3946  CG  ASP B  35      43.149  54.898  86.949  1.00 10.68           C  
ATOM   3947  OD1 ASP B  35      43.909  54.301  87.763  1.00 16.28           O  
ATOM   3948  OD2 ASP B  35      42.485  54.275  86.058  1.00 13.01           O1-
ATOM   3949  N   THR B  36      43.769  57.582  84.548  1.00  9.06           N  
ATOM   3950  CA  THR B  36      44.055  57.376  83.122  1.00 10.15           C  
ATOM   3951  C   THR B  36      45.400  57.977  82.721  1.00 10.55           C  
ATOM   3952  O   THR B  36      46.206  57.322  82.050  1.00  8.37           O  
ATOM   3953  CB  THR B  36      42.933  57.927  82.235  1.00 11.01           C  
ATOM   3954  CG2 THR B  36      43.176  57.598  80.781  1.00 13.52           C  
ATOM   3955  OG1 THR B  36      41.698  57.302  82.600  1.00 13.01           O  
ATOM   3956  N   LEU B  37      45.619  59.221  83.125  1.00 11.21           N  
ATOM   3957  CA  LEU B  37      46.866  59.901  82.814  1.00 12.13           C  
ATOM   3958  C   LEU B  37      48.058  59.209  83.461  1.00 11.82           C  
ATOM   3959  O   LEU B  37      49.060  59.035  82.813  1.00  9.63           O  
ATOM   3960  CB  LEU B  37      46.836  61.345  83.251  1.00 14.40           C  
ATOM   3961  CG  LEU B  37      46.002  62.235  82.315  1.00 15.97           C  
ATOM   3962  CD1 LEU B  37      45.844  63.573  82.985  1.00 16.86           C  
ATOM   3963  CD2 LEU B  37      46.567  62.382  80.912  1.00 14.68           C  
ATOM   3964  N   GLY B  38      47.889  58.753  84.698  1.00 11.00           N  
ATOM   3965  CA  GLY B  38      48.873  57.890  85.346  1.00 10.91           C  
ATOM   3966  C   GLY B  38      49.237  56.652  84.557  1.00 11.94           C  
ATOM   3967  O   GLY B  38      50.418  56.293  84.448  1.00 12.91           O  
ATOM   3968  N   CYS B  39      48.230  55.994  83.977  1.00  9.76           N  
ATOM   3969  CA  CYS B  39      48.469  54.825  83.155  1.00  9.12           C  
ATOM   3970  C   CYS B  39      49.254  55.184  81.928  1.00  8.65           C  
ATOM   3971  O   CYS B  39      50.122  54.415  81.484  1.00  8.99           O  
ATOM   3972  CB  CYS B  39      47.145  54.183  82.680  1.00 10.75           C  
ATOM   3973  SG  CYS B  39      46.201  53.410  84.043  1.00 12.62           S  
ATOM   3974  N   GLY B  40      48.842  56.268  81.295  1.00  7.78           N  
ATOM   3975  CA  GLY B  40      49.600  56.806  80.143  1.00  8.64           C  
ATOM   3976  C   GLY B  40      51.080  57.067  80.453  1.00  8.29           C  
ATOM   3977  O   GLY B  40      51.957  56.799  79.622  1.00  8.44           O  
ATOM   3978  N   ILE B  41      51.324  57.743  81.574  1.00  8.02           N  
ATOM   3979  CA  ILE B  41      52.699  58.088  81.974  1.00  8.99           C  
ATOM   3980  C   ILE B  41      53.554  56.834  82.212  1.00  9.26           C  
ATOM   3981  O   ILE B  41      54.675  56.720  81.729  1.00  8.43           O  
ATOM   3982  CB  ILE B  41      52.701  58.995  83.219  1.00  8.36           C  
ATOM   3983  CG1 ILE B  41      52.071  60.354  82.899  1.00  9.41           C  
ATOM   3984  CG2 ILE B  41      54.115  59.154  83.774  1.00  9.24           C  
ATOM   3985  CD1 ILE B  41      52.739  61.189  81.797  1.00  9.71           C  
ATOM   3986  N   LEU B  42      52.936  55.825  82.779  1.00  8.92           N  
ATOM   3987  CA  LEU B  42      53.610  54.551  82.996  1.00  9.78           C  
ATOM   3988  C   LEU B  42      53.976  53.860  81.680  1.00 10.46           C  
ATOM   3989  O   LEU B  42      55.060  53.273  81.559  1.00  9.67           O  
ATOM   3990  CB  LEU B  42      52.740  53.613  83.852  1.00 10.45           C  
ATOM   3991  CG  LEU B  42      53.380  52.253  84.224  1.00 12.29           C  
ATOM   3992  CD1 LEU B  42      54.531  52.472  85.182  1.00 11.96           C  
ATOM   3993  CD2 LEU B  42      52.351  51.341  84.872  1.00 13.57           C  
ATOM   3994  N   ALA B  43      53.114  54.028  80.674  1.00 10.19           N  
ATOM   3995  CA  ALA B  43      53.381  53.456  79.354  1.00 10.76           C  
ATOM   3996  C   ALA B  43      54.628  54.042  78.688  1.00 11.76           C  
ATOM   3997  O   ALA B  43      55.268  53.382  77.825  1.00  8.98           O  
ATOM   3998  CB  ALA B  43      52.182  53.601  78.457  1.00 10.75           C  
ATOM   3999  N   LEU B  44      55.024  55.237  79.125  1.00 11.28           N  
ATOM   4000  CA  LEU B  44      56.257  55.825  78.588  1.00 11.68           C  
ATOM   4001  C   LEU B  44      57.499  55.092  79.044  1.00 10.82           C  
ATOM   4002  O   LEU B  44      58.563  55.258  78.435  1.00 12.34           O  
ATOM   4003  CB  LEU B  44      56.361  57.293  78.944  1.00 13.82           C  
ATOM   4004  CG  LEU B  44      55.235  58.161  78.396  1.00 15.18           C  
ATOM   4005  CD1 LEU B  44      55.386  59.570  78.966  1.00 15.49           C  
ATOM   4006  CD2 LEU B  44      55.229  58.184  76.891  1.00 14.76           C  
ATOM   4007  N   ARG B  45      57.350  54.150  79.965  1.00 11.69           N  
ATOM   4008  CA  ARG B  45      58.440  53.259  80.352  1.00 11.24           C  
ATOM   4009  C   ARG B  45      58.638  52.046  79.412  1.00  9.88           C  
ATOM   4010  O   ARG B  45      59.551  51.269  79.628  1.00 10.25           O  
ATOM   4011  CB  ARG B  45      58.200  52.718  81.735  1.00 13.84           C  
ATOM   4012  CG  ARG B  45      57.955  53.771  82.779  1.00 15.95           C  
ATOM   4013  CD  ARG B  45      59.182  54.634  83.012  1.00 18.07           C  
ATOM   4014  NE  ARG B  45      60.238  53.882  83.704  1.00 24.51           N  
ATOM   4015  CZ  ARG B  45      61.479  54.333  83.908  1.00 19.91           C  
ATOM   4016  NH1 ARG B  45      61.831  55.522  83.453  1.00 20.04           N1+
ATOM   4017  NH2 ARG B  45      62.368  53.525  84.452  1.00 25.28           N  
ATOM   4018  N   TYR B  46      57.803  51.929  78.393  1.00  8.19           N  
ATOM   4019  CA  TYR B  46      57.783  50.779  77.485  1.00  8.04           C  
ATOM   4020  C   TYR B  46      58.138  51.212  76.075  1.00  7.99           C  
ATOM   4021  O   TYR B  46      57.366  51.868  75.414  1.00 10.38           O  
ATOM   4022  CB  TYR B  46      56.411  50.082  77.573  1.00  8.23           C  
ATOM   4023  CG  TYR B  46      56.301  49.372  78.920  1.00  8.24           C  
ATOM   4024  CD1 TYR B  46      55.890  50.083  80.089  1.00  8.99           C  
ATOM   4025  CD2 TYR B  46      56.649  48.050  79.055  1.00  8.07           C  
ATOM   4026  CE1 TYR B  46      55.982  49.512  81.342  1.00  8.84           C  
ATOM   4027  CE2 TYR B  46      56.682  47.449  80.295  1.00  9.12           C  
ATOM   4028  CZ  TYR B  46      56.299  48.154  81.416  1.00 10.32           C  
ATOM   4029  OH  TYR B  46      56.339  47.542  82.643  1.00 10.22           O  
ATOM   4030  N   PRO B  47      59.300  50.764  75.578  1.00  7.87           N  
ATOM   4031  CA  PRO B  47      59.779  51.220  74.240  1.00  8.34           C  
ATOM   4032  C   PRO B  47      58.861  50.774  73.143  1.00  9.50           C  
ATOM   4033  O   PRO B  47      58.781  51.498  72.143  1.00  9.86           O  
ATOM   4034  CB  PRO B  47      61.130  50.534  74.128  1.00  8.27           C  
ATOM   4035  CG  PRO B  47      61.652  50.606  75.499  1.00  7.92           C  
ATOM   4036  CD  PRO B  47      60.412  50.243  76.372  1.00  7.62           C  
ATOM   4037  N   GLU B  48      58.140  49.661  73.339  1.00  7.50           N  
ATOM   4038  CA  GLU B  48      57.203  49.189  72.297  1.00 11.96           C  
ATOM   4039  C   GLU B  48      55.999  50.159  72.113  1.00  9.68           C  
ATOM   4040  O   GLU B  48      55.479  50.319  71.022  1.00  8.38           O  
ATOM   4041  CB  GLU B  48      56.692  47.764  72.554  1.00 12.62           C  
ATOM   4042  CG  GLU B  48      57.811  46.704  72.497  1.00 18.30           C  
ATOM   4043  CD  GLU B  48      58.589  46.714  71.169  1.00 26.92           C  
ATOM   4044  OE1 GLU B  48      57.931  47.022  70.142  1.00 26.42           O  
ATOM   4045  OE2 GLU B  48      59.826  46.387  71.152  1.00 25.60           O1-
ATOM   4046  N   CYS B  49      55.684  50.897  73.182  1.00  9.99           N  
ATOM   4047  CA  CYS B  49      54.756  52.000  73.091  1.00 10.09           C  
ATOM   4048  C   CYS B  49      55.434  53.235  72.443  1.00  8.67           C  
ATOM   4049  O   CYS B  49      54.898  53.834  71.533  1.00  7.21           O  
ATOM   4050  CB  CYS B  49      54.223  52.323  74.470  1.00 11.53           C  
ATOM   4051  SG  CYS B  49      53.049  53.710  74.552  1.00 11.94           S  
ATOM   4052  N   THR B  50      56.498  53.700  73.084  1.00  8.07           N  
ATOM   4053  CA  THR B  50      57.202  54.945  72.671  1.00  8.40           C  
ATOM   4054  C   THR B  50      57.563  55.028  71.245  1.00  7.74           C  
ATOM   4055  O   THR B  50      57.536  56.113  70.684  1.00  7.33           O  
ATOM   4056  CB  THR B  50      58.457  55.303  73.504  1.00  8.02           C  
ATOM   4057  CG2 THR B  50      58.097  55.457  74.962  1.00  9.80           C  
ATOM   4058  OG1 THR B  50      59.449  54.300  73.349  1.00  6.49           O  
ATOM   4059  N   LYS B  51      57.738  53.877  70.594  1.00  8.30           N  
ATOM   4060  CA  LYS B  51      58.181  53.857  69.210  1.00  9.49           C  
ATOM   4061  C   LYS B  51      57.088  54.398  68.279  1.00 10.45           C  
ATOM   4062  O   LYS B  51      57.366  54.781  67.137  1.00  9.21           O  
ATOM   4063  CB  LYS B  51      58.606  52.438  68.762  1.00  9.05           C  
ATOM   4064  CG  LYS B  51      57.485  51.488  68.494  1.00  9.66           C  
ATOM   4065  CD  LYS B  51      57.995  50.125  68.132  1.00 10.01           C  
ATOM   4066  CE  LYS B  51      56.892  49.243  67.616  1.00  9.87           C  
ATOM   4067  NZ  LYS B  51      56.062  48.774  68.776  1.00 10.59           N1+
ATOM   4068  N   LEU B  52      55.838  54.335  68.731  1.00 10.92           N  
ATOM   4069  CA  LEU B  52      54.731  54.819  67.941  1.00 11.33           C  
ATOM   4070  C   LEU B  52      54.380  56.298  68.158  1.00 11.11           C  
ATOM   4071  O   LEU B  52      53.454  56.792  67.522  1.00  9.18           O  
ATOM   4072  CB  LEU B  52      53.483  53.969  68.263  1.00 14.72           C  
ATOM   4073  CG  LEU B  52      53.623  52.481  67.972  1.00 17.36           C  
ATOM   4074  CD1 LEU B  52      52.339  51.717  68.193  1.00 20.73           C  
ATOM   4075  CD2 LEU B  52      54.163  52.201  66.561  1.00 17.79           C  
ATOM   4076  N   LEU B  53      55.021  56.941  69.142  1.00  9.50           N  
ATOM   4077  CA  LEU B  53      54.699  58.307  69.516  1.00  9.52           C  
ATOM   4078  C   LEU B  53      55.456  59.345  68.693  1.00 10.48           C  
ATOM   4079  O   LEU B  53      56.393  59.017  67.977  1.00 11.30           O  
ATOM   4080  CB  LEU B  53      54.958  58.519  71.019  1.00  9.96           C  
ATOM   4081  CG  LEU B  53      54.253  57.480  71.926  1.00 12.12           C  
ATOM   4082  CD1 LEU B  53      54.575  57.681  73.401  1.00 13.42           C  
ATOM   4083  CD2 LEU B  53      52.738  57.378  71.723  1.00 13.16           C  
ATOM   4084  N   GLY B  54      55.125  60.618  68.873  1.00 11.38           N  
ATOM   4085  CA  GLY B  54      55.848  61.705  68.193  1.00  9.83           C  
ATOM   4086  C   GLY B  54      55.189  62.095  66.910  1.00  9.98           C  
ATOM   4087  O   GLY B  54      54.160  61.503  66.495  1.00  9.72           O  
ATOM   4088  N   PRO B  55      55.718  63.139  66.257  1.00  9.09           N  
ATOM   4089  CA  PRO B  55      55.214  63.549  64.947  1.00  8.19           C  
ATOM   4090  C   PRO B  55      55.521  62.527  63.858  1.00  9.39           C  
ATOM   4091  O   PRO B  55      56.373  61.646  64.035  1.00 10.04           O  
ATOM   4092  CB  PRO B  55      56.003  64.821  64.650  1.00  8.98           C  
ATOM   4093  CG  PRO B  55      57.286  64.658  65.419  1.00  9.61           C  
ATOM   4094  CD  PRO B  55      56.951  63.839  66.631  1.00 10.39           C  
ATOM   4095  N   ILE B  56      54.786  62.589  62.775  1.00  9.13           N  
ATOM   4096  CA  ILE B  56      55.073  61.694  61.618  1.00 10.83           C  
ATOM   4097  C   ILE B  56      56.486  62.035  61.114  1.00 11.43           C  
ATOM   4098  O   ILE B  56      57.301  61.156  60.929  1.00 13.65           O  
ATOM   4099  CB  ILE B  56      54.075  61.856  60.498  1.00 12.08           C  
ATOM   4100  CG1 ILE B  56      52.638  61.481  60.961  1.00 12.91           C  
ATOM   4101  CG2 ILE B  56      54.476  61.024  59.276  1.00 13.66           C  
ATOM   4102  CD1 ILE B  56      52.466  60.079  61.469  1.00 13.14           C  
ATOM   4103  N   VAL B  57      56.772  63.323  60.965  1.00 11.50           N  
ATOM   4104  CA  VAL B  57      58.121  63.784  60.542  1.00 11.49           C  
ATOM   4105  C   VAL B  57      58.803  64.518  61.689  1.00 12.39           C  
ATOM   4106  O   VAL B  57      58.278  65.560  62.156  1.00 12.89           O  
ATOM   4107  CB  VAL B  57      58.036  64.693  59.324  1.00 10.05           C  
ATOM   4108  CG1 VAL B  57      59.432  65.129  58.897  1.00 11.21           C  
ATOM   4109  CG2 VAL B  57      57.381  63.908  58.219  1.00 10.85           C  
ATOM   4110  N   PRO B  58      59.922  63.950  62.217  1.00 13.57           N  
ATOM   4111  CA  PRO B  58      60.644  64.645  63.264  1.00 12.44           C  
ATOM   4112  C   PRO B  58      60.951  66.090  62.912  1.00 12.07           C  
ATOM   4113  O   PRO B  58      61.315  66.378  61.785  1.00 12.65           O  
ATOM   4114  CB  PRO B  58      61.932  63.818  63.445  1.00 13.21           C  
ATOM   4115  CG  PRO B  58      61.593  62.448  62.969  1.00 12.83           C  
ATOM   4116  CD  PRO B  58      60.574  62.668  61.864  1.00 14.89           C  
ATOM   4117  N   GLY B  59      60.819  66.981  63.884  1.00  9.82           N  
ATOM   4118  CA  GLY B  59      61.021  68.409  63.655  1.00 12.02           C  
ATOM   4119  C   GLY B  59      59.882  69.177  63.055  1.00 11.93           C  
ATOM   4120  O   GLY B  59      59.996  70.364  62.851  1.00 14.35           O  
ATOM   4121  N   THR B  60      58.727  68.539  62.867  1.00 11.86           N  
ATOM   4122  CA  THR B  60      57.540  69.254  62.484  1.00 11.44           C  
ATOM   4123  C   THR B  60      57.165  70.254  63.584  1.00 11.54           C  
ATOM   4124  O   THR B  60      57.310  69.990  64.754  1.00 10.69           O  
ATOM   4125  CB  THR B  60      56.367  68.307  62.286  1.00 10.72           C  
ATOM   4126  CG2 THR B  60      55.113  69.076  61.968  1.00  9.69           C  
ATOM   4127  OG1 THR B  60      56.684  67.388  61.229  1.00 10.75           O  
ATOM   4128  N   THR B  61      56.760  71.431  63.167  1.00 13.90           N  
ATOM   4129  CA  THR B  61      56.362  72.511  64.058  1.00 14.96           C  
ATOM   4130  C   THR B  61      54.873  72.769  63.818  1.00 12.71           C  
ATOM   4131  O   THR B  61      54.491  73.186  62.726  1.00 11.37           O  
ATOM   4132  CB  THR B  61      57.172  73.793  63.753  1.00 16.77           C  
ATOM   4133  CG2 THR B  61      56.557  75.002  64.426  1.00 23.07           C  
ATOM   4134  OG1 THR B  61      58.470  73.624  64.307  1.00 24.19           O  
ATOM   4135  N   VAL B  62      54.101  72.737  64.899  1.00 12.27           N  
ATOM   4136  CA  VAL B  62      52.661  73.032  64.850  1.00 10.34           C  
ATOM   4137  C   VAL B  62      52.290  74.211  65.740  1.00 10.35           C  
ATOM   4138  O   VAL B  62      52.327  74.079  66.960  1.00  9.50           O  
ATOM   4139  CB  VAL B  62      51.890  71.793  65.330  1.00  9.88           C  
ATOM   4140  CG1 VAL B  62      50.400  72.064  65.295  1.00  9.05           C  
ATOM   4141  CG2 VAL B  62      52.255  70.617  64.452  1.00 11.03           C  
ATOM   4142  N   PRO B  63      51.738  75.313  65.140  1.00 12.24           N  
ATOM   4143  CA  PRO B  63      51.288  76.476  65.926  1.00 15.37           C  
ATOM   4144  C   PRO B  63      50.159  76.104  66.859  1.00 13.42           C  
ATOM   4145  O   PRO B  63      49.217  75.372  66.463  1.00 17.65           O  
ATOM   4146  CB  PRO B  63      50.790  77.482  64.862  1.00 14.82           C  
ATOM   4147  CG  PRO B  63      51.396  77.046  63.564  1.00 14.74           C  
ATOM   4148  CD  PRO B  63      51.692  75.569  63.684  1.00 12.42           C  
ATOM   4149  N   ASN B  64      50.256  76.519  68.112  1.00 11.95           N  
ATOM   4150  CA  ASN B  64      49.245  76.183  69.127  1.00 11.86           C  
ATOM   4151  C   ASN B  64      48.930  74.674  69.235  1.00 13.21           C  
ATOM   4152  O   ASN B  64      47.874  74.273  69.729  1.00 12.08           O  
ATOM   4153  CB  ASN B  64      47.962  76.931  68.859  1.00 14.45           C  
ATOM   4154  CG  ASN B  64      48.172  78.412  68.674  1.00 16.97           C  
ATOM   4155  ND2 ASN B  64      47.751  78.905  67.541  1.00 19.18           N  
ATOM   4156  OD1 ASN B  64      48.845  79.082  69.480  1.00 19.98           O  
ATOM   4157  N   GLY B  65      49.926  73.857  68.928  1.00 14.27           N  
ATOM   4158  CA  GLY B  65      49.757  72.417  68.937  1.00 16.15           C  
ATOM   4159  C   GLY B  65      49.423  71.814  70.299  1.00 15.14           C  
ATOM   4160  O   GLY B  65      49.875  72.264  71.335  1.00 14.47           O  
ATOM   4161  N   SER B  66      48.716  70.708  70.257  1.00 14.20           N  
ATOM   4162  CA  SER B  66      48.405  69.928  71.468  1.00 13.51           C  
ATOM   4163  C   SER B  66      49.699  69.356  72.012  1.00 13.79           C  
ATOM   4164  O   SER B  66      50.457  68.709  71.270  1.00 12.05           O  
ATOM   4165  CB  SER B  66      47.445  68.752  71.133  1.00 12.42           C  
ATOM   4166  OG  SER B  66      46.267  69.173  70.438  1.00 14.73           O  
ATOM   4167  N   LYS B  67      49.885  69.450  73.314  1.00 15.11           N  
ATOM   4168  CA  LYS B  67      51.022  68.812  73.964  1.00 15.13           C  
ATOM   4169  C   LYS B  67      50.681  67.395  74.442  1.00 18.07           C  
ATOM   4170  O   LYS B  67      49.579  67.132  74.887  1.00 16.36           O  
ATOM   4171  CB  LYS B  67      51.514  69.618  75.155  1.00 18.69           C  
ATOM   4172  CG  LYS B  67      52.060  70.960  74.748  1.00 21.47           C  
ATOM   4173  CD  LYS B  67      52.628  71.714  75.928  1.00 24.05           C  
ATOM   4174  CE  LYS B  67      53.170  73.042  75.430  1.00 27.23           C  
ATOM   4175  NZ  LYS B  67      53.430  73.969  76.554  1.00 30.46           N1+
ATOM   4176  N   VAL B  68      51.637  66.480  74.263  1.00 13.09           N  
ATOM   4177  CA  VAL B  68      51.543  65.147  74.834  1.00 11.78           C  
ATOM   4178  C   VAL B  68      52.156  65.077  76.225  1.00 11.93           C  
ATOM   4179  O   VAL B  68      53.390  65.194  76.396  1.00 11.79           O  
ATOM   4180  CB  VAL B  68      52.180  64.149  73.896  1.00 10.56           C  
ATOM   4181  CG1 VAL B  68      52.091  62.752  74.432  1.00 11.90           C  
ATOM   4182  CG2 VAL B  68      51.510  64.290  72.550  1.00 11.58           C  
ATOM   4183  N   PRO B  69      51.330  64.762  77.242  1.00 11.53           N  
ATOM   4184  CA  PRO B  69      51.865  64.607  78.602  1.00 11.36           C  
ATOM   4185  C   PRO B  69      52.988  63.659  78.739  1.00  9.61           C  
ATOM   4186  O   PRO B  69      53.004  62.606  78.123  1.00  9.24           O  
ATOM   4187  CB  PRO B  69      50.678  64.092  79.419  1.00 11.75           C  
ATOM   4188  CG  PRO B  69      49.483  64.685  78.705  1.00 12.35           C  
ATOM   4189  CD  PRO B  69      49.860  64.697  77.225  1.00 12.43           C  
ATOM   4190  N   GLY B  70      53.968  64.061  79.548  1.00  9.81           N  
ATOM   4191  CA  GLY B  70      55.188  63.252  79.734  1.00 11.19           C  
ATOM   4192  C   GLY B  70      56.266  63.444  78.701  1.00  9.95           C  
ATOM   4193  O   GLY B  70      57.350  62.842  78.787  1.00 10.05           O  
ATOM   4194  N   THR B  71      56.002  64.290  77.722  1.00 11.64           N  
ATOM   4195  CA  THR B  71      56.913  64.430  76.561  1.00 11.68           C  
ATOM   4196  C   THR B  71      57.121  65.912  76.155  1.00 13.44           C  
ATOM   4197  O   THR B  71      56.438  66.805  76.635  1.00 13.80           O  
ATOM   4198  CB  THR B  71      56.365  63.652  75.312  1.00 10.54           C  
ATOM   4199  CG2 THR B  71      55.857  62.275  75.661  1.00 10.36           C  
ATOM   4200  OG1 THR B  71      55.327  64.405  74.671  1.00 12.74           O  
ATOM   4201  N   SER B  72      58.001  66.110  75.177  1.00 10.96           N  
ATOM   4202  CA  SER B  72      58.195  67.379  74.565  1.00 12.81           C  
ATOM   4203  C   SER B  72      57.452  67.550  73.234  1.00 13.08           C  
ATOM   4204  O   SER B  72      57.681  68.512  72.508  1.00 11.31           O  
ATOM   4205  CB  SER B  72      59.726  67.567  74.346  1.00 15.62           C  
ATOM   4206  OG  SER B  72      60.218  66.532  73.499  1.00 15.21           O  
ATOM   4207  N   TYR B  73      56.602  66.591  72.897  1.00 12.05           N  
ATOM   4208  CA  TYR B  73      55.912  66.605  71.610  1.00 12.59           C  
ATOM   4209  C   TYR B  73      54.806  67.619  71.603  1.00 10.92           C  
ATOM   4210  O   TYR B  73      54.012  67.730  72.581  1.00 10.35           O  
ATOM   4211  CB  TYR B  73      55.357  65.247  71.256  1.00 11.82           C  
ATOM   4212  CG  TYR B  73      56.364  64.152  71.154  1.00 15.03           C  
ATOM   4213  CD1 TYR B  73      57.515  64.295  70.392  1.00 14.73           C  
ATOM   4214  CD2 TYR B  73      56.149  62.934  71.799  1.00 15.50           C  
ATOM   4215  CE1 TYR B  73      58.433  63.245  70.274  1.00 18.00           C  
ATOM   4216  CE2 TYR B  73      57.054  61.886  71.672  1.00 15.58           C  
ATOM   4217  CZ  TYR B  73      58.197  62.050  70.941  1.00 16.50           C  
ATOM   4218  OH  TYR B  73      59.051  60.971  70.805  1.00 14.07           O  
ATOM   4219  N   VAL B  74      54.799  68.414  70.543  1.00 10.70           N  
ATOM   4220  CA  VAL B  74      53.757  69.424  70.306  1.00 12.55           C  
ATOM   4221  C   VAL B  74      53.191  69.134  68.911  1.00 12.39           C  
ATOM   4222  O   VAL B  74      53.882  69.318  67.908  1.00 13.16           O  
ATOM   4223  CB  VAL B  74      54.342  70.830  70.372  1.00 14.68           C  
ATOM   4224  CG1 VAL B  74      53.313  71.920  70.053  1.00 11.59           C  
ATOM   4225  CG2 VAL B  74      55.001  71.084  71.728  1.00 14.33           C  
ATOM   4226  N   LEU B  75      51.949  68.653  68.845  1.00 11.68           N  
ATOM   4227  CA  LEU B  75      51.414  67.983  67.656  1.00 11.53           C  
ATOM   4228  C   LEU B  75      50.099  68.577  67.160  1.00 11.70           C  
ATOM   4229  O   LEU B  75      49.403  69.236  67.919  1.00 11.28           O  
ATOM   4230  CB  LEU B  75      51.228  66.476  67.913  1.00 12.32           C  
ATOM   4231  CG  LEU B  75      52.434  65.746  68.475  1.00 12.98           C  
ATOM   4232  CD1 LEU B  75      52.111  64.304  68.854  1.00 13.28           C  
ATOM   4233  CD2 LEU B  75      53.615  65.760  67.514  1.00 15.16           C  
ATOM   4234  N   ASP B  76      49.689  68.246  65.924  1.00 11.80           N  
ATOM   4235  CA  ASP B  76      48.325  68.523  65.510  1.00 11.51           C  
ATOM   4236  C   ASP B  76      47.383  67.705  66.417  1.00 10.09           C  
ATOM   4237  O   ASP B  76      47.807  66.693  66.980  1.00  8.21           O  
ATOM   4238  CB  ASP B  76      48.095  68.247  64.019  1.00 12.57           C  
ATOM   4239  CG  ASP B  76      48.187  66.772  63.645  1.00 16.37           C  
ATOM   4240  OD1 ASP B  76      47.182  66.028  63.801  1.00 13.34           O  
ATOM   4241  OD2 ASP B  76      49.246  66.363  63.110  1.00 18.14           O1-
ATOM   4242  N   PRO B  77      46.155  68.167  66.615  1.00  9.03           N  
ATOM   4243  CA  PRO B  77      45.253  67.469  67.580  1.00  8.60           C  
ATOM   4244  C   PRO B  77      44.835  66.037  67.217  1.00  8.22           C  
ATOM   4245  O   PRO B  77      44.713  65.185  68.116  1.00  7.46           O  
ATOM   4246  CB  PRO B  77      44.027  68.344  67.623  1.00  9.72           C  
ATOM   4247  CG  PRO B  77      44.115  69.221  66.393  1.00  9.46           C  
ATOM   4248  CD  PRO B  77      45.570  69.428  66.143  1.00 10.62           C  
ATOM   4249  N   VAL B  78      44.866  65.693  65.919  1.00  8.78           N  
ATOM   4250  CA  VAL B  78      44.620  64.270  65.504  1.00  8.41           C  
ATOM   4251  C   VAL B  78      45.764  63.354  65.980  1.00  8.53           C  
ATOM   4252  O   VAL B  78      45.562  62.288  66.556  1.00  7.51           O  
ATOM   4253  CB  VAL B  78      44.415  64.200  63.978  1.00  8.19           C  
ATOM   4254  CG1 VAL B  78      44.251  62.760  63.477  1.00  7.94           C  
ATOM   4255  CG2 VAL B  78      43.188  65.032  63.593  1.00  8.89           C  
ATOM   4256  N   ARG B  79      46.980  63.732  65.620  1.00  8.13           N  
ATOM   4257  CA  ARG B  79      48.174  62.972  65.991  1.00  9.44           C  
ATOM   4258  C   ARG B  79      48.386  62.929  67.514  1.00  8.74           C  
ATOM   4259  O   ARG B  79      48.735  61.879  68.092  1.00  8.68           O  
ATOM   4260  CB  ARG B  79      49.366  63.575  65.314  1.00 10.87           C  
ATOM   4261  CG  ARG B  79      50.626  62.801  65.488  1.00 13.33           C  
ATOM   4262  CD  ARG B  79      50.580  61.540  64.644  1.00 14.75           C  
ATOM   4263  NE  ARG B  79      51.741  60.824  65.101  1.00 25.26           N  
ATOM   4264  CZ  ARG B  79      51.809  59.516  65.316  1.00 26.23           C  
ATOM   4265  NH1 ARG B  79      50.874  58.689  64.822  1.00 25.44           N1+
ATOM   4266  NH2 ARG B  79      52.887  59.040  65.925  1.00 24.66           N  
ATOM   4267  N   ALA B  80      48.164  64.049  68.184  1.00  7.24           N  
ATOM   4268  CA  ALA B  80      48.207  64.039  69.612  1.00  7.05           C  
ATOM   4269  C   ALA B  80      47.196  63.062  70.219  1.00  7.64           C  
ATOM   4270  O   ALA B  80      47.458  62.435  71.297  1.00  9.55           O  
ATOM   4271  CB  ALA B  80      47.982  65.441  70.179  1.00  6.10           C  
ATOM   4272  N   ALA B  81      46.004  63.017  69.628  1.00  7.23           N  
ATOM   4273  CA  ALA B  81      44.932  62.172  70.146  1.00  7.57           C  
ATOM   4274  C   ALA B  81      45.424  60.716  70.057  1.00  7.01           C  
ATOM   4275  O   ALA B  81      45.175  59.902  70.996  1.00  6.98           O  
ATOM   4276  CB  ALA B  81      43.664  62.375  69.325  1.00  7.66           C  
ATOM   4277  N   PHE B  82      46.072  60.371  68.956  1.00  6.17           N  
ATOM   4278  CA  PHE B  82      46.629  59.023  68.853  1.00  7.03           C  
ATOM   4279  C   PHE B  82      47.694  58.747  69.942  1.00  7.63           C  
ATOM   4280  O   PHE B  82      47.659  57.719  70.602  1.00  8.09           O  
ATOM   4281  CB  PHE B  82      47.252  58.718  67.468  1.00  6.89           C  
ATOM   4282  CG  PHE B  82      47.992  57.397  67.465  1.00  8.08           C  
ATOM   4283  CD1 PHE B  82      47.302  56.199  67.318  1.00  7.62           C  
ATOM   4284  CD2 PHE B  82      49.343  57.341  67.836  1.00  8.19           C  
ATOM   4285  CE1 PHE B  82      47.952  54.992  67.405  1.00  8.46           C  
ATOM   4286  CE2 PHE B  82      50.000  56.123  67.996  1.00  8.00           C  
ATOM   4287  CZ  PHE B  82      49.307  54.930  67.745  1.00  8.86           C  
ATOM   4288  N   ASN B  83      48.622  59.673  70.111  1.00  8.18           N  
ATOM   4289  CA  ASN B  83      49.699  59.551  71.104  1.00  8.32           C  
ATOM   4290  C   ASN B  83      49.130  59.301  72.494  1.00  9.29           C  
ATOM   4291  O   ASN B  83      49.459  58.318  73.170  1.00  7.98           O  
ATOM   4292  CB  ASN B  83      50.585  60.812  71.158  1.00  7.64           C  
ATOM   4293  CG  ASN B  83      51.684  60.827  70.115  1.00  8.25           C  
ATOM   4294  ND2 ASN B  83      51.331  60.704  68.893  1.00  8.04           N  
ATOM   4295  OD1 ASN B  83      52.827  61.038  70.440  1.00  8.25           O  
ATOM   4296  N   ILE B  84      48.226  60.176  72.904  1.00 11.70           N  
ATOM   4297  CA  ILE B  84      47.625  60.073  74.242  1.00 10.81           C  
ATOM   4298  C   ILE B  84      46.860  58.774  74.379  1.00 11.26           C  
ATOM   4299  O   ILE B  84      46.971  58.083  75.393  1.00 13.25           O  
ATOM   4300  CB  ILE B  84      46.763  61.289  74.585  1.00 12.84           C  
ATOM   4301  CG1 ILE B  84      47.657  62.554  74.680  1.00 14.85           C  
ATOM   4302  CG2 ILE B  84      46.039  61.093  75.892  1.00 10.97           C  
ATOM   4303  CD1 ILE B  84      46.898  63.876  74.696  1.00 16.02           C  
ATOM   4304  N   GLY B  85      46.050  58.444  73.390  1.00 10.79           N  
ATOM   4305  CA  GLY B  85      45.184  57.269  73.492  1.00  9.71           C  
ATOM   4306  C   GLY B  85      46.003  55.987  73.504  1.00  9.58           C  
ATOM   4307  O   GLY B  85      45.638  54.990  74.122  1.00  8.48           O  
ATOM   4308  N   CYS B  86      47.069  55.972  72.688  1.00  9.24           N  
ATOM   4309  CA  CYS B  86      48.017  54.851  72.683  1.00  9.98           C  
ATOM   4310  C   CYS B  86      48.635  54.634  74.076  1.00 10.80           C  
ATOM   4311  O   CYS B  86      48.636  53.525  74.654  1.00 10.17           O  
ATOM   4312  CB  CYS B  86      49.101  55.181  71.651  1.00 10.56           C  
ATOM   4313  SG  CYS B  86      50.355  53.941  71.446  1.00 13.75           S  
ATOM   4314  N   MET B  87      49.155  55.714  74.655  1.00  9.53           N  
ATOM   4315  CA  MET B  87      49.738  55.651  75.994  1.00  8.79           C  
ATOM   4316  C   MET B  87      48.743  55.114  77.082  1.00  7.31           C  
ATOM   4317  O   MET B  87      49.097  54.271  77.879  1.00  6.26           O  
ATOM   4318  CB  MET B  87      50.229  57.022  76.446  1.00  8.13           C  
ATOM   4319  CG  MET B  87      51.473  57.552  75.701  1.00 10.97           C  
ATOM   4320  SD  MET B  87      51.626  59.360  75.783  1.00 13.16           S  
ATOM   4321  CE  MET B  87      51.705  59.629  77.530  1.00 12.94           C  
ATOM   4322  N   ILE B  88      47.592  55.747  77.198  1.00  8.02           N  
ATOM   4323  CA  ILE B  88      46.676  55.469  78.317  1.00  7.96           C  
ATOM   4324  C   ILE B  88      46.155  54.037  78.333  1.00  8.67           C  
ATOM   4325  O   ILE B  88      45.732  53.534  79.366  1.00 13.02           O  
ATOM   4326  CB  ILE B  88      45.542  56.489  78.423  1.00  8.31           C  
ATOM   4327  CG1 ILE B  88      44.632  56.460  77.201  1.00  9.01           C  
ATOM   4328  CG2 ILE B  88      46.130  57.895  78.651  1.00  8.76           C  
ATOM   4329  CD1 ILE B  88      43.615  57.579  77.126  1.00  9.26           C  
ATOM   4330  N   ARG B  89      46.101  53.426  77.180  1.00  8.88           N  
ATOM   4331  CA  ARG B  89      45.573  52.080  77.006  1.00  9.88           C  
ATOM   4332  C   ARG B  89      46.635  50.990  77.011  1.00  8.69           C  
ATOM   4333  O   ARG B  89      46.324  49.804  77.199  1.00  9.34           O  
ATOM   4334  CB  ARG B  89      44.804  52.041  75.664  1.00 10.76           C  
ATOM   4335  CG  ARG B  89      44.235  50.684  75.233  1.00 12.17           C  
ATOM   4336  CD  ARG B  89      43.206  50.152  76.231  1.00 12.92           C  
ATOM   4337  NE  ARG B  89      42.732  48.793  75.878  1.00 10.72           N  
ATOM   4338  CZ  ARG B  89      43.382  47.670  76.202  1.00 10.95           C  
ATOM   4339  NH1 ARG B  89      44.559  47.718  76.779  1.00 10.94           N1+
ATOM   4340  NH2 ARG B  89      42.867  46.472  75.895  1.00 11.06           N  
ATOM   4341  N   TRP B  90      47.898  51.378  76.809  1.00  8.52           N  
ATOM   4342  CA  TRP B  90      48.941  50.443  76.371  1.00  8.71           C  
ATOM   4343  C   TRP B  90      49.054  49.236  77.297  1.00  9.22           C  
ATOM   4344  O   TRP B  90      49.100  48.092  76.810  1.00 11.76           O  
ATOM   4345  CB  TRP B  90      50.323  51.135  76.282  1.00  9.44           C  
ATOM   4346  CG  TRP B  90      51.320  50.272  75.605  1.00 10.71           C  
ATOM   4347  CD1 TRP B  90      52.112  49.326  76.186  1.00 10.36           C  
ATOM   4348  CD2 TRP B  90      51.441  50.077  74.202  1.00 12.38           C  
ATOM   4349  CE2 TRP B  90      52.410  49.085  74.006  1.00 11.93           C  
ATOM   4350  CE3 TRP B  90      50.910  50.727  73.089  1.00 14.89           C  
ATOM   4351  NE1 TRP B  90      52.751  48.610  75.234  1.00  9.79           N  
ATOM   4352  CZ2 TRP B  90      52.838  48.689  72.739  1.00 14.20           C  
ATOM   4353  CZ3 TRP B  90      51.317  50.335  71.850  1.00 16.02           C  
ATOM   4354  CH2 TRP B  90      52.261  49.301  71.678  1.00 16.23           C  
ATOM   4355  N   LEU B  91      49.108  49.490  78.601  1.00  8.65           N  
ATOM   4356  CA  LEU B  91      49.413  48.464  79.578  1.00  9.87           C  
ATOM   4357  C   LEU B  91      48.203  47.661  80.157  1.00 11.12           C  
ATOM   4358  O   LEU B  91      48.376  46.799  81.056  1.00 12.46           O  
ATOM   4359  CB  LEU B  91      50.220  49.044  80.722  1.00 10.75           C  
ATOM   4360  CG  LEU B  91      51.602  49.576  80.308  1.00 12.47           C  
ATOM   4361  CD1 LEU B  91      52.189  50.359  81.454  1.00 14.31           C  
ATOM   4362  CD2 LEU B  91      52.514  48.444  79.922  1.00 13.73           C  
ATOM   4363  N   ASP B  92      47.008  47.910  79.649  1.00 11.55           N  
ATOM   4364  CA  ASP B  92      45.800  47.224  80.120  1.00 12.85           C  
ATOM   4365  C   ASP B  92      45.558  47.532  81.590  1.00 12.61           C  
ATOM   4366  O   ASP B  92      45.301  46.634  82.424  1.00 12.80           O  
ATOM   4367  CB  ASP B  92      45.887  45.703  79.863  1.00 17.93           C  
ATOM   4368  CG  ASP B  92      44.826  45.223  78.862  1.00 24.50           C  
ATOM   4369  OD1 ASP B  92      45.102  45.234  77.611  1.00 25.57           O  
ATOM   4370  OD2 ASP B  92      43.705  44.862  79.360  1.00 24.72           O1-
ATOM   4371  N   TYR B  93      45.741  48.809  81.936  1.00 10.94           N  
ATOM   4372  CA  TYR B  93      45.711  49.231  83.328  1.00 13.19           C  
ATOM   4373  C   TYR B  93      44.577  50.237  83.566  1.00 13.07           C  
ATOM   4374  O   TYR B  93      44.364  50.669  84.698  1.00 13.28           O  
ATOM   4375  CB  TYR B  93      47.061  49.829  83.740  1.00 12.30           C  
ATOM   4376  CG  TYR B  93      47.499  49.674  85.164  1.00 12.87           C  
ATOM   4377  CD1 TYR B  93      46.684  49.105  86.154  1.00 13.01           C  
ATOM   4378  CD2 TYR B  93      48.759  50.114  85.539  1.00 14.44           C  
ATOM   4379  CE1 TYR B  93      47.112  48.941  87.441  1.00 12.76           C  
ATOM   4380  CE2 TYR B  93      49.201  49.968  86.832  1.00 15.32           C  
ATOM   4381  CZ  TYR B  93      48.387  49.345  87.784  1.00 16.20           C  
ATOM   4382  OH  TYR B  93      48.857  49.200  89.065  1.00 13.52           O  
ATOM   4383  N   ASN B  94      43.926  50.686  82.478  1.00 12.88           N  
ATOM   4384  CA  ASN B  94      43.010  51.811  82.555  1.00 12.12           C  
ATOM   4385  C   ASN B  94      41.583  51.300  82.842  1.00 12.32           C  
ATOM   4386  O   ASN B  94      41.347  50.084  82.950  1.00 12.90           O  
ATOM   4387  CB  ASN B  94      43.080  52.739  81.313  1.00 11.33           C  
ATOM   4388  CG  ASN B  94      42.785  52.036  79.995  1.00 10.84           C  
ATOM   4389  ND2 ASN B  94      42.094  52.748  79.077  1.00 15.98           N  
ATOM   4390  OD1 ASN B  94      43.310  50.997  79.735  1.00 11.48           O  
ATOM   4391  N   ASP B  95      40.633  52.219  82.887  1.00 11.89           N  
ATOM   4392  CA  ASP B  95      39.251  51.858  83.298  1.00 12.41           C  
ATOM   4393  C   ASP B  95      38.512  51.038  82.243  1.00 12.92           C  
ATOM   4394  O   ASP B  95      38.952  50.889  81.130  1.00 17.04           O  
ATOM   4395  CB  ASP B  95      38.471  53.102  83.694  1.00 15.51           C  
ATOM   4396  CG  ASP B  95      37.760  53.787  82.504  1.00 19.18           C  
ATOM   4397  OD1 ASP B  95      37.906  53.375  81.301  1.00 22.06           O  
ATOM   4398  OD2 ASP B  95      37.040  54.771  82.807  1.00 22.10           O1-
ATOM   4399  N   THR B  96      37.378  50.473  82.643  1.00 13.00           N  
ATOM   4400  CA  THR B  96      36.741  49.404  81.912  1.00 12.16           C  
ATOM   4401  C   THR B  96      35.220  49.438  82.111  1.00  9.59           C  
ATOM   4402  O   THR B  96      34.737  49.905  83.127  1.00  9.14           O  
ATOM   4403  CB  THR B  96      37.269  48.021  82.368  1.00 13.34           C  
ATOM   4404  CG2 THR B  96      36.646  46.918  81.526  1.00 13.08           C  
ATOM   4405  OG1 THR B  96      38.711  47.957  82.180  1.00 17.04           O  
ATOM   4406  N   TRP B  97      34.509  48.999  81.100  1.00  9.47           N  
ATOM   4407  CA  TRP B  97      33.074  48.911  81.131  1.00  9.90           C  
ATOM   4408  C   TRP B  97      32.678  47.630  80.457  1.00  8.18           C  
ATOM   4409  O   TRP B  97      33.132  47.342  79.354  1.00  7.69           O  
ATOM   4410  CB  TRP B  97      32.427  50.116  80.446  1.00  9.54           C  
ATOM   4411  CG  TRP B  97      30.938  50.062  80.404  1.00 10.03           C  
ATOM   4412  CD1 TRP B  97      30.177  49.730  79.322  1.00  9.63           C  
ATOM   4413  CD2 TRP B  97      30.013  50.205  81.506  1.00 10.57           C  
ATOM   4414  CE2 TRP B  97      28.735  50.004  80.996  1.00 11.01           C  
ATOM   4415  CE3 TRP B  97      30.146  50.497  82.850  1.00 13.85           C  
ATOM   4416  NE1 TRP B  97      28.864  49.710  79.668  1.00 10.52           N  
ATOM   4417  CZ2 TRP B  97      27.572  50.055  81.807  1.00 11.97           C  
ATOM   4418  CZ3 TRP B  97      28.989  50.568  83.656  1.00 14.10           C  
ATOM   4419  CH2 TRP B  97      27.730  50.419  83.103  1.00 12.60           C  
ATOM   4420  N   LEU B  98      31.854  46.797  81.133  1.00  7.73           N  
ATOM   4421  CA  LEU B  98      31.552  45.431  80.564  1.00  9.05           C  
ATOM   4422  C   LEU B  98      30.065  45.143  80.487  1.00  9.98           C  
ATOM   4423  O   LEU B  98      29.370  45.254  81.486  1.00 10.22           O  
ATOM   4424  CB  LEU B  98      32.180  44.372  81.455  1.00  9.17           C  
ATOM   4425  CG  LEU B  98      33.707  44.465  81.629  1.00  9.83           C  
ATOM   4426  CD1 LEU B  98      34.159  43.358  82.594  1.00 10.44           C  
ATOM   4427  CD2 LEU B  98      34.430  44.345  80.271  1.00  9.26           C  
ATOM   4428  N   ALA B  99      29.587  44.836  79.289  1.00 11.83           N  
ATOM   4429  CA  ALA B  99      28.179  44.457  79.108  1.00 13.64           C  
ATOM   4430  C   ALA B  99      28.082  43.583  77.873  1.00 12.77           C  
ATOM   4431  O   ALA B  99      28.824  42.623  77.777  1.00 14.10           O  
ATOM   4432  CB  ALA B  99      27.289  45.692  79.037  1.00 13.87           C  
ATOM   4433  N   ALA B 100      27.177  43.853  76.931  1.00 12.99           N  
ATOM   4434  CA  ALA B 100      27.112  43.003  75.726  1.00 12.67           C  
ATOM   4435  C   ALA B 100      28.409  43.222  74.955  1.00 12.55           C  
ATOM   4436  O   ALA B 100      28.884  42.325  74.262  1.00 13.53           O  
ATOM   4437  CB  ALA B 100      25.913  43.361  74.851  1.00 12.78           C  
ATOM   4438  N   GLU B 101      28.938  44.448  75.049  1.00 12.54           N  
ATOM   4439  CA  GLU B 101      30.247  44.772  74.487  1.00 12.84           C  
ATOM   4440  C   GLU B 101      31.205  45.107  75.590  1.00 12.06           C  
ATOM   4441  O   GLU B 101      30.815  45.593  76.656  1.00  9.88           O  
ATOM   4442  CB  GLU B 101      30.186  45.947  73.484  1.00 13.13           C  
ATOM   4443  CG  GLU B 101      31.461  46.132  72.646  1.00 12.60           C  
ATOM   4444  CD  GLU B 101      31.971  44.814  72.070  1.00 15.12           C  
ATOM   4445  OE1 GLU B 101      32.951  44.194  72.649  1.00 12.80           O  
ATOM   4446  OE2 GLU B 101      31.343  44.345  71.091  1.00 16.37           O1-
ATOM   4447  N   TRP B 102      32.488  44.896  75.295  1.00 10.17           N  
ATOM   4448  CA  TRP B 102      33.547  45.153  76.248  1.00 11.19           C  
ATOM   4449  C   TRP B 102      34.245  46.439  75.807  1.00 12.74           C  
ATOM   4450  O   TRP B 102      34.189  46.792  74.651  1.00 14.74           O  
ATOM   4451  CB  TRP B 102      34.549  43.982  76.243  1.00 11.69           C  
ATOM   4452  CG  TRP B 102      33.895  42.620  76.355  1.00 12.09           C  
ATOM   4453  CD1 TRP B 102      33.044  42.210  77.335  1.00 15.15           C  
ATOM   4454  CD2 TRP B 102      34.060  41.507  75.474  1.00 11.93           C  
ATOM   4455  CE2 TRP B 102      33.310  40.441  75.997  1.00 12.91           C  
ATOM   4456  CE3 TRP B 102      34.784  41.309  74.275  1.00 11.15           C  
ATOM   4457  NE1 TRP B 102      32.664  40.901  77.118  1.00 13.45           N  
ATOM   4458  CZ2 TRP B 102      33.229  39.192  75.355  1.00 11.09           C  
ATOM   4459  CZ3 TRP B 102      34.715  40.065  73.652  1.00  9.75           C  
ATOM   4460  CH2 TRP B 102      33.912  39.037  74.186  1.00 10.99           C  
ATOM   4461  N   GLY B 103      34.839  47.162  76.735  1.00 12.97           N  
ATOM   4462  CA  GLY B 103      35.688  48.267  76.340  1.00 13.96           C  
ATOM   4463  C   GLY B 103      36.189  49.078  77.498  1.00 12.21           C  
ATOM   4464  O   GLY B 103      36.094  48.670  78.661  1.00  8.90           O  
ATOM   4465  N   HIS B 104      36.833  50.186  77.134  1.00 11.14           N  
ATOM   4466  CA  HIS B 104      37.582  51.017  78.070  1.00 12.44           C  
ATOM   4467  C   HIS B 104      37.306  52.458  77.725  1.00 12.54           C  
ATOM   4468  O   HIS B 104      38.041  53.067  76.950  1.00 13.02           O  
ATOM   4469  CB  HIS B 104      39.086  50.739  77.950  1.00 11.92           C  
ATOM   4470  CG  HIS B 104      39.386  49.294  78.063  1.00 12.01           C  
ATOM   4471  CD2 HIS B 104      39.532  48.339  77.119  1.00 14.12           C  
ATOM   4472  ND1 HIS B 104      39.463  48.651  79.281  1.00 14.41           N  
ATOM   4473  CE1 HIS B 104      39.641  47.358  79.078  1.00 15.14           C  
ATOM   4474  NE2 HIS B 104      39.735  47.149  77.779  1.00 15.90           N  
ATOM   4475  N   PRO B 105      36.238  52.998  78.289  1.00 12.37           N  
ATOM   4476  CA  PRO B 105      35.805  54.317  77.853  1.00 13.34           C  
ATOM   4477  C   PRO B 105      36.710  55.468  78.239  1.00 10.76           C  
ATOM   4478  O   PRO B 105      36.661  56.516  77.563  1.00 14.51           O  
ATOM   4479  CB  PRO B 105      34.437  54.498  78.512  1.00 14.36           C  
ATOM   4480  CG  PRO B 105      34.134  53.270  79.234  1.00 16.74           C  
ATOM   4481  CD  PRO B 105      35.362  52.424  79.323  1.00 15.25           C  
ATOM   4482  N   SER B 106      37.621  55.257  79.182  1.00 10.80           N  
ATOM   4483  CA  SER B 106      38.721  56.229  79.401  1.00 12.46           C  
ATOM   4484  C   SER B 106      39.626  56.456  78.134  1.00 10.43           C  
ATOM   4485  O   SER B 106      40.280  57.491  78.037  1.00 11.32           O  
ATOM   4486  CB  SER B 106      39.617  55.790  80.574  1.00 12.21           C  
ATOM   4487  OG  SER B 106      40.142  54.502  80.332  1.00 11.74           O  
ATOM   4488  N   ASP B 107      39.630  55.504  77.190  1.00 10.32           N  
ATOM   4489  CA  ASP B 107      40.321  55.634  75.905  1.00  9.57           C  
ATOM   4490  C   ASP B 107      39.952  56.971  75.243  1.00 10.35           C  
ATOM   4491  O   ASP B 107      40.748  57.540  74.456  1.00 11.31           O  
ATOM   4492  CB  ASP B 107      39.961  54.477  74.966  1.00 12.95           C  
ATOM   4493  CG  ASP B 107      40.513  53.085  75.445  1.00 13.02           C  
ATOM   4494  OD1 ASP B 107      41.390  53.051  76.353  1.00 13.68           O  
ATOM   4495  OD2 ASP B 107      40.021  52.034  74.926  1.00 12.77           O1-
ATOM   4496  N   ASN B 108      38.706  57.420  75.411  1.00  9.76           N  
ATOM   4497  CA  ASN B 108      38.208  58.622  74.719  1.00  9.68           C  
ATOM   4498  C   ASN B 108      38.954  59.875  75.173  1.00  9.95           C  
ATOM   4499  O   ASN B 108      38.920  60.886  74.475  1.00  9.56           O  
ATOM   4500  CB  ASN B 108      36.684  58.834  74.916  1.00 10.20           C  
ATOM   4501  CG  ASN B 108      35.849  57.777  74.211  1.00 12.92           C  
ATOM   4502  ND2 ASN B 108      35.348  56.795  75.001  1.00 14.69           N  
ATOM   4503  OD1 ASN B 108      35.787  57.722  72.989  1.00 12.31           O  
ATOM   4504  N   LEU B 109      39.592  59.810  76.359  1.00 10.55           N  
ATOM   4505  CA  LEU B 109      40.428  60.892  76.822  1.00 11.12           C  
ATOM   4506  C   LEU B 109      41.486  61.324  75.808  1.00 10.28           C  
ATOM   4507  O   LEU B 109      41.876  62.486  75.791  1.00 10.41           O  
ATOM   4508  CB  LEU B 109      41.051  60.563  78.152  1.00 12.94           C  
ATOM   4509  CG  LEU B 109      41.803  61.716  78.818  1.00 18.55           C  
ATOM   4510  CD1 LEU B 109      40.928  62.918  79.182  1.00 20.64           C  
ATOM   4511  CD2 LEU B 109      42.522  61.201  80.053  1.00 23.48           C  
ATOM   4512  N   GLY B 110      41.936  60.399  74.977  1.00 10.57           N  
ATOM   4513  CA  GLY B 110      42.961  60.729  73.958  1.00 11.35           C  
ATOM   4514  C   GLY B 110      42.471  61.866  73.089  1.00 10.16           C  
ATOM   4515  O   GLY B 110      43.115  62.910  72.970  1.00  9.30           O  
ATOM   4516  N   GLY B 111      41.296  61.667  72.526  1.00 10.43           N  
ATOM   4517  CA  GLY B 111      40.665  62.668  71.686  1.00 10.50           C  
ATOM   4518  C   GLY B 111      40.181  63.886  72.451  1.00 10.82           C  
ATOM   4519  O   GLY B 111      40.352  64.999  72.005  1.00 15.28           O  
ATOM   4520  N   ILE B 112      39.637  63.699  73.643  1.00 10.37           N  
ATOM   4521  CA  ILE B 112      39.068  64.784  74.403  1.00  9.82           C  
ATOM   4522  C   ILE B 112      40.152  65.765  74.870  1.00 11.08           C  
ATOM   4523  O   ILE B 112      40.023  66.960  74.688  1.00  9.07           O  
ATOM   4524  CB  ILE B 112      38.298  64.262  75.634  1.00  9.99           C  
ATOM   4525  CG1 ILE B 112      37.011  63.548  75.188  1.00 10.18           C  
ATOM   4526  CG2 ILE B 112      37.999  65.396  76.575  1.00 10.05           C  
ATOM   4527  CD1 ILE B 112      36.419  62.601  76.230  1.00 10.63           C  
ATOM   4528  N   LEU B 113      41.244  65.230  75.388  1.00 11.91           N  
ATOM   4529  CA  LEU B 113      42.305  66.043  75.923  1.00 11.68           C  
ATOM   4530  C   LEU B 113      43.058  66.743  74.828  1.00 11.21           C  
ATOM   4531  O   LEU B 113      43.313  67.939  74.901  1.00  9.83           O  
ATOM   4532  CB  LEU B 113      43.204  65.212  76.839  1.00 12.04           C  
ATOM   4533  CG  LEU B 113      44.220  66.007  77.641  1.00 12.28           C  
ATOM   4534  CD1 LEU B 113      43.560  67.033  78.543  1.00 12.00           C  
ATOM   4535  CD2 LEU B 113      45.130  65.074  78.454  1.00 13.61           C  
ATOM   4536  N   ALA B 114      43.298  66.038  73.742  1.00 12.06           N  
ATOM   4537  CA  ALA B 114      44.043  66.613  72.625  1.00 11.48           C  
ATOM   4538  C   ALA B 114      43.247  67.754  72.052  1.00 11.02           C  
ATOM   4539  O   ALA B 114      43.774  68.836  71.813  1.00  9.75           O  
ATOM   4540  CB  ALA B 114      44.374  65.560  71.564  1.00 13.29           C  
ATOM   4541  N   ALA B 115      41.965  67.528  71.826  1.00 12.02           N  
ATOM   4542  CA  ALA B 115      41.113  68.540  71.227  1.00 10.35           C  
ATOM   4543  C   ALA B 115      40.943  69.726  72.182  1.00 11.29           C  
ATOM   4544  O   ALA B 115      41.022  70.871  71.752  1.00 10.87           O  
ATOM   4545  CB  ALA B 115      39.770  67.984  70.836  1.00 10.65           C  
ATOM   4546  N   ALA B 116      40.680  69.453  73.454  1.00 10.30           N  
ATOM   4547  CA  ALA B 116      40.480  70.516  74.406  1.00 11.57           C  
ATOM   4548  C   ALA B 116      41.738  71.386  74.639  1.00 13.61           C  
ATOM   4549  O   ALA B 116      41.657  72.606  74.841  1.00 13.94           O  
ATOM   4550  CB  ALA B 116      40.049  69.934  75.723  1.00 12.41           C  
ATOM   4551  N   ASP B 117      42.891  70.749  74.577  1.00 13.08           N  
ATOM   4552  CA  ASP B 117      44.203  71.427  74.715  1.00 15.55           C  
ATOM   4553  C   ASP B 117      44.478  72.312  73.516  1.00 13.76           C  
ATOM   4554  O   ASP B 117      44.737  73.527  73.671  1.00 12.02           O  
ATOM   4555  CB  ASP B 117      45.318  70.406  74.867  1.00 17.32           C  
ATOM   4556  CG  ASP B 117      46.649  71.025  75.266  1.00 19.78           C  
ATOM   4557  OD1 ASP B 117      46.735  71.724  76.317  1.00 19.39           O  
ATOM   4558  OD2 ASP B 117      47.651  70.768  74.556  1.00 24.09           O1-
ATOM   4559  N   TYR B 118      44.261  71.768  72.321  1.00 13.36           N  
ATOM   4560  CA  TYR B 118      44.371  72.559  71.088  1.00 13.80           C  
ATOM   4561  C   TYR B 118      43.464  73.779  71.132  1.00 15.33           C  
ATOM   4562  O   TYR B 118      43.870  74.933  70.842  1.00 14.46           O  
ATOM   4563  CB  TYR B 118      44.079  71.701  69.848  1.00 13.93           C  
ATOM   4564  CG  TYR B 118      44.153  72.437  68.571  1.00 15.40           C  
ATOM   4565  CD1 TYR B 118      45.359  72.957  68.138  1.00 16.23           C  
ATOM   4566  CD2 TYR B 118      43.022  72.635  67.781  1.00 16.31           C  
ATOM   4567  CE1 TYR B 118      45.437  73.650  66.965  1.00 17.31           C  
ATOM   4568  CE2 TYR B 118      43.094  73.285  66.543  1.00 18.56           C  
ATOM   4569  CZ  TYR B 118      44.311  73.839  66.201  1.00 19.77           C  
ATOM   4570  OH  TYR B 118      44.435  74.540  65.062  1.00 20.64           O  
ATOM   4571  N   VAL B 119      42.179  73.523  71.333  1.00 14.19           N  
ATOM   4572  CA  VAL B 119      41.190  74.597  71.347  1.00 14.77           C  
ATOM   4573  C   VAL B 119      41.577  75.659  72.371  1.00 11.12           C  
ATOM   4574  O   VAL B 119      41.451  76.872  72.100  1.00 11.50           O  
ATOM   4575  CB  VAL B 119      39.777  74.021  71.670  1.00 16.07           C  
ATOM   4576  CG1 VAL B 119      38.813  75.123  72.083  1.00 17.33           C  
ATOM   4577  CG2 VAL B 119      39.237  73.274  70.473  1.00 16.98           C  
ATOM   4578  N   SER B 120      42.044  75.227  73.534  1.00 11.45           N  
ATOM   4579  CA  SER B 120      42.496  76.175  74.566  1.00 12.09           C  
ATOM   4580  C   SER B 120      43.639  77.068  74.106  1.00 14.26           C  
ATOM   4581  O   SER B 120      43.660  78.273  74.417  1.00 12.83           O  
ATOM   4582  CB  SER B 120      42.838  75.466  75.861  1.00 12.15           C  
ATOM   4583  OG  SER B 120      41.650  74.935  76.457  1.00 13.13           O  
ATOM   4584  N   ARG B 121      44.616  76.479  73.421  1.00 13.00           N  
ATOM   4585  CA  ARG B 121      45.801  77.216  72.985  1.00 13.90           C  
ATOM   4586  C   ARG B 121      45.479  78.155  71.842  1.00 14.18           C  
ATOM   4587  O   ARG B 121      45.944  79.302  71.822  1.00 16.37           O  
ATOM   4588  CB  ARG B 121      46.925  76.227  72.590  1.00 14.39           C  
ATOM   4589  CG  ARG B 121      47.528  75.505  73.788  1.00 15.95           C  
ATOM   4590  CD  ARG B 121      48.589  74.454  73.402  1.00 17.21           C  
ATOM   4591  NE  ARG B 121      48.811  73.513  74.491  1.00 16.09           N  
ATOM   4592  CZ  ARG B 121      49.340  73.824  75.678  1.00 19.86           C  
ATOM   4593  NH1 ARG B 121      49.364  72.922  76.630  1.00 21.18           N1+
ATOM   4594  NH2 ARG B 121      49.887  75.018  75.898  1.00 21.93           N  
ATOM   4595  N   VAL B 122      44.597  77.736  70.948  1.00 14.24           N  
ATOM   4596  CA  VAL B 122      44.120  78.608  69.895  1.00 17.02           C  
ATOM   4597  C   VAL B 122      43.340  79.820  70.482  1.00 17.79           C  
ATOM   4598  O   VAL B 122      43.546  80.964  70.089  1.00 17.77           O  
ATOM   4599  CB  VAL B 122      43.233  77.837  68.899  1.00 18.22           C  
ATOM   4600  CG1 VAL B 122      42.514  78.798  67.962  1.00 19.39           C  
ATOM   4601  CG2 VAL B 122      44.089  76.844  68.108  1.00 16.47           C  
ATOM   4602  N   ARG B 123      42.464  79.545  71.427  1.00 18.54           N  
ATOM   4603  CA  ARG B 123      41.672  80.601  72.062  1.00 19.19           C  
ATOM   4604  C   ARG B 123      42.551  81.635  72.681  1.00 22.63           C  
ATOM   4605  O   ARG B 123      42.347  82.845  72.500  1.00 22.48           O  
ATOM   4606  CB  ARG B 123      40.749  80.002  73.112  1.00 20.68           C  
ATOM   4607  CG  ARG B 123      39.513  79.422  72.456  1.00 23.37           C  
ATOM   4608  CD  ARG B 123      38.536  79.051  73.519  1.00 29.59           C  
ATOM   4609  NE  ARG B 123      37.384  78.382  72.939  1.00 35.81           N  
ATOM   4610  CZ  ARG B 123      36.374  77.919  73.652  1.00 40.93           C  
ATOM   4611  NH1 ARG B 123      36.384  78.067  74.986  1.00 49.62           N1+
ATOM   4612  NH2 ARG B 123      35.377  77.292  73.050  1.00 42.18           N  
ATOM   4613  N   LEU B 124      43.496  81.142  73.469  1.00 22.83           N  
ATOM   4614  CA  LEU B 124      44.496  81.967  74.123  1.00 27.81           C  
ATOM   4615  C   LEU B 124      45.272  82.847  73.145  1.00 25.56           C  
ATOM   4616  O   LEU B 124      45.467  84.017  73.412  1.00 25.65           O  
ATOM   4617  CB  LEU B 124      45.466  81.070  74.873  1.00 33.73           C  
ATOM   4618  CG  LEU B 124      46.165  81.784  76.033  1.00 41.65           C  
ATOM   4619  CD1 LEU B 124      46.171  80.996  77.340  1.00 43.34           C  
ATOM   4620  CD2 LEU B 124      47.591  82.060  75.605  1.00 46.18           C  
ATOM   4621  N   SER B 125      45.626  82.311  71.984  1.00 20.32           N  
ATOM   4622  CA  SER B 125      46.311  83.075  70.959  1.00 22.67           C  
ATOM   4623  C   SER B 125      45.389  84.138  70.305  1.00 26.89           C  
ATOM   4624  O   SER B 125      45.872  85.078  69.717  1.00 27.43           O  
ATOM   4625  CB  SER B 125      46.844  82.149  69.873  1.00 26.37           C  
ATOM   4626  OG  SER B 125      45.824  81.775  68.949  1.00 26.94           O  
ATOM   4627  N   GLU B 126      44.079  83.943  70.389  1.00 24.09           N  
ATOM   4628  CA  GLU B 126      43.090  84.896  69.833  1.00 26.04           C  
ATOM   4629  C   GLU B 126      42.614  85.865  70.909  1.00 24.18           C  
ATOM   4630  O   GLU B 126      41.691  86.639  70.669  1.00 22.67           O  
ATOM   4631  CB  GLU B 126      41.871  84.166  69.274  1.00 27.69           C  
ATOM   4632  CG  GLU B 126      42.110  83.428  67.961  1.00 31.80           C  
ATOM   4633  CD  GLU B 126      41.009  82.409  67.627  1.00 40.96           C  
ATOM   4634  OE1 GLU B 126      40.137  82.098  68.488  1.00 35.94           O  
ATOM   4635  OE2 GLU B 126      41.015  81.909  66.479  1.00 45.31           O1-
ATOM   4636  N   GLY B 127      43.233  85.813  72.084  1.00 21.29           N  
ATOM   4637  CA  GLY B 127      42.843  86.658  73.210  1.00 28.51           C  
ATOM   4638  C   GLY B 127      41.513  86.278  73.873  1.00 28.92           C  
ATOM   4639  O   GLY B 127      40.960  87.053  74.654  1.00 29.68           O  
ATOM   4640  N   LYS B 128      41.147  85.015  73.750  1.00 29.31           N  
ATOM   4641  CA  LYS B 128      39.941  84.473  74.394  1.00 26.23           C  
ATOM   4642  C   LYS B 128      40.238  83.517  75.567  1.00 21.51           C  
ATOM   4643  O   LYS B 128      41.380  83.166  75.867  1.00 22.02           O  
ATOM   4644  CB  LYS B 128      39.106  83.760  73.341  1.00 26.97           C  
ATOM   4645  CG  LYS B 128      38.615  84.716  72.285  1.00 32.03           C  
ATOM   4646  CD  LYS B 128      38.142  83.993  71.056  1.00 39.81           C  
ATOM   4647  CE  LYS B 128      37.659  85.009  70.040  1.00 45.73           C  
ATOM   4648  NZ  LYS B 128      37.413  84.334  68.739  1.00 51.22           N1+
ATOM   4649  N   GLU B 129      39.179  83.041  76.174  1.00 21.23           N  
ATOM   4650  CA  GLU B 129      39.266  82.261  77.408  1.00 23.03           C  
ATOM   4651  C   GLU B 129      39.446  80.773  77.068  1.00 22.08           C  
ATOM   4652  O   GLU B 129      38.600  80.202  76.415  1.00 28.53           O  
ATOM   4653  CB  GLU B 129      37.982  82.434  78.229  1.00 25.29           C  
ATOM   4654  CG  GLU B 129      38.130  82.128  79.711  1.00 30.52           C  
ATOM   4655  CD  GLU B 129      39.059  83.083  80.450  1.00 35.34           C  
ATOM   4656  OE1 GLU B 129      39.850  82.639  81.317  1.00 35.98           O  
ATOM   4657  OE2 GLU B 129      39.025  84.289  80.133  1.00 50.49           O1-
ATOM   4658  N   PRO B 130      40.464  80.123  77.629  1.00 19.85           N  
ATOM   4659  CA  PRO B 130      40.630  78.699  77.359  1.00 19.62           C  
ATOM   4660  C   PRO B 130      39.559  77.890  78.044  1.00 19.11           C  
ATOM   4661  O   PRO B 130      38.914  78.386  78.951  1.00 15.25           O  
ATOM   4662  CB  PRO B 130      42.004  78.370  77.964  1.00 17.89           C  
ATOM   4663  CG  PRO B 130      42.667  79.651  78.208  1.00 23.78           C  
ATOM   4664  CD  PRO B 130      41.558  80.633  78.472  1.00 22.80           C  
ATOM   4665  N   LEU B 131      39.470  76.610  77.704  1.00 16.58           N  
ATOM   4666  CA  LEU B 131      38.604  75.690  78.436  1.00 16.83           C  
ATOM   4667  C   LEU B 131      39.235  75.318  79.767  1.00 15.90           C  
ATOM   4668  O   LEU B 131      40.410  75.598  80.017  1.00 15.53           O  
ATOM   4669  CB  LEU B 131      38.344  74.382  77.626  1.00 18.88           C  
ATOM   4670  CG  LEU B 131      37.635  74.462  76.295  1.00 26.63           C  
ATOM   4671  CD1 LEU B 131      38.012  75.709  75.536  1.00 32.92           C  
ATOM   4672  CD2 LEU B 131      37.826  73.247  75.426  1.00 31.32           C  
ATOM   4673  N   THR B 132      38.439  74.702  80.635  1.00 12.94           N  
ATOM   4674  CA  THR B 132      38.869  74.315  81.948  1.00 12.04           C  
ATOM   4675  C   THR B 132      38.749  72.803  82.099  1.00 10.94           C  
ATOM   4676  O   THR B 132      38.122  72.150  81.328  1.00 11.67           O  
ATOM   4677  CB  THR B 132      38.018  74.960  83.064  1.00 16.74           C  
ATOM   4678  CG2 THR B 132      38.040  76.468  82.977  1.00 19.90           C  
ATOM   4679  OG1 THR B 132      36.682  74.483  82.936  1.00 17.84           O  
ATOM   4680  N   VAL B 133      39.409  72.280  83.108  1.00 10.98           N  
ATOM   4681  CA  VAL B 133      39.383  70.893  83.390  1.00 13.87           C  
ATOM   4682  C   VAL B 133      37.953  70.363  83.640  1.00 14.03           C  
ATOM   4683  O   VAL B 133      37.636  69.277  83.199  1.00 11.52           O  
ATOM   4684  CB  VAL B 133      40.330  70.537  84.550  1.00 14.31           C  
ATOM   4685  CG1 VAL B 133      40.190  69.088  84.978  1.00 16.00           C  
ATOM   4686  CG2 VAL B 133      41.775  70.789  84.142  1.00 20.09           C  
ATOM   4687  N   ARG B 134      37.077  71.181  84.234  1.00 14.57           N  
ATOM   4688  CA  ARG B 134      35.672  70.805  84.303  1.00 16.78           C  
ATOM   4689  C   ARG B 134      35.036  70.482  82.941  1.00 15.27           C  
ATOM   4690  O   ARG B 134      34.261  69.550  82.861  1.00 17.09           O  
ATOM   4691  CB  ARG B 134      34.826  71.853  85.032  1.00 22.19           C  
ATOM   4692  CG  ARG B 134      33.443  71.299  85.390  1.00 26.22           C  
ATOM   4693  CD  ARG B 134      32.917  71.914  86.666  1.00 29.57           C  
ATOM   4694  NE  ARG B 134      31.618  71.346  87.064  1.00 26.65           N  
ATOM   4695  CZ  ARG B 134      31.431  70.505  88.071  1.00 27.69           C  
ATOM   4696  NH1 ARG B 134      32.460  69.989  88.740  1.00 28.58           N1+
ATOM   4697  NH2 ARG B 134      30.202  70.089  88.355  1.00 37.35           N  
ATOM   4698  N   ASP B 135      35.414  71.190  81.883  1.00 12.48           N  
ATOM   4699  CA  ASP B 135      34.920  70.909  80.512  1.00 14.75           C  
ATOM   4700  C   ASP B 135      35.394  69.546  80.005  1.00 15.72           C  
ATOM   4701  O   ASP B 135      34.646  68.799  79.364  1.00 16.03           O  
ATOM   4702  CB  ASP B 135      35.384  71.980  79.507  1.00 17.28           C  
ATOM   4703  CG  ASP B 135      34.890  73.396  79.860  1.00 21.49           C  
ATOM   4704  OD1 ASP B 135      33.673  73.543  80.160  1.00 23.41           O  
ATOM   4705  OD2 ASP B 135      35.717  74.347  79.829  1.00 13.20           O1-
ATOM   4706  N   VAL B 136      36.658  69.242  80.308  1.00 15.34           N  
ATOM   4707  CA  VAL B 136      37.199  67.908  80.075  1.00 15.46           C  
ATOM   4708  C   VAL B 136      36.448  66.829  80.833  1.00 12.42           C  
ATOM   4709  O   VAL B 136      36.023  65.844  80.243  1.00  9.11           O  
ATOM   4710  CB  VAL B 136      38.706  67.825  80.409  1.00 14.27           C  
ATOM   4711  CG1 VAL B 136      39.210  66.397  80.380  1.00 12.57           C  
ATOM   4712  CG2 VAL B 136      39.469  68.668  79.414  1.00 16.06           C  
ATOM   4713  N   LEU B 137      36.171  67.075  82.105  1.00 12.42           N  
ATOM   4714  CA  LEU B 137      35.382  66.134  82.895  1.00 11.17           C  
ATOM   4715  C   LEU B 137      34.010  65.885  82.268  1.00 10.51           C  
ATOM   4716  O   LEU B 137      33.558  64.740  82.160  1.00 10.18           O  
ATOM   4717  CB  LEU B 137      35.270  66.573  84.374  1.00 10.73           C  
ATOM   4718  CG  LEU B 137      36.586  66.658  85.170  1.00 12.26           C  
ATOM   4719  CD1 LEU B 137      36.314  66.910  86.636  1.00 13.50           C  
ATOM   4720  CD2 LEU B 137      37.462  65.408  85.017  1.00 12.88           C  
ATOM   4721  N   GLU B 138      33.331  66.949  81.881  1.00 11.97           N  
ATOM   4722  CA  GLU B 138      31.980  66.812  81.304  1.00 12.75           C  
ATOM   4723  C   GLU B 138      31.997  66.022  79.996  1.00 15.02           C  
ATOM   4724  O   GLU B 138      31.125  65.178  79.763  1.00 10.90           O  
ATOM   4725  CB  GLU B 138      31.357  68.163  81.019  1.00 15.78           C  
ATOM   4726  CG  GLU B 138      29.873  68.070  80.659  1.00 20.07           C  
ATOM   4727  CD  GLU B 138      29.286  69.319  80.016  1.00 24.98           C  
ATOM   4728  OE1 GLU B 138      30.009  70.329  79.831  1.00 33.93           O  
ATOM   4729  OE2 GLU B 138      28.117  69.249  79.544  1.00 27.33           O1-
ATOM   4730  N   MET B 139      32.985  66.288  79.145  1.00 12.69           N  
ATOM   4731  CA  MET B 139      33.123  65.553  77.921  1.00 13.62           C  
ATOM   4732  C   MET B 139      33.478  64.092  78.146  1.00 11.26           C  
ATOM   4733  O   MET B 139      32.985  63.216  77.442  1.00 11.03           O  
ATOM   4734  CB  MET B 139      34.123  66.244  77.007  1.00 16.46           C  
ATOM   4735  CG  MET B 139      33.567  67.536  76.416  1.00 21.78           C  
ATOM   4736  SD  MET B 139      31.957  67.397  75.539  1.00 30.83           S  
ATOM   4737  CE  MET B 139      30.775  67.930  76.795  1.00 29.11           C  
ATOM   4738  N   MET B 140      34.248  63.803  79.193  1.00 11.66           N  
ATOM   4739  CA  MET B 140      34.505  62.414  79.582  1.00 10.77           C  
ATOM   4740  C   MET B 140      33.192  61.733  79.978  1.00 10.37           C  
ATOM   4741  O   MET B 140      32.925  60.581  79.591  1.00  8.89           O  
ATOM   4742  CB  MET B 140      35.513  62.305  80.749  1.00 11.39           C  
ATOM   4743  CG  MET B 140      36.962  62.628  80.340  1.00 13.70           C  
ATOM   4744  SD  MET B 140      37.982  62.869  81.796  1.00 16.19           S  
ATOM   4745  CE  MET B 140      38.055  61.198  82.439  1.00 11.73           C  
ATOM   4746  N   ILE B 141      32.418  62.406  80.810  1.00  9.63           N  
ATOM   4747  CA  ILE B 141      31.157  61.813  81.269  1.00  9.60           C  
ATOM   4748  C   ILE B 141      30.288  61.417  80.110  1.00  8.61           C  
ATOM   4749  O   ILE B 141      29.799  60.280  80.016  1.00  9.08           O  
ATOM   4750  CB  ILE B 141      30.428  62.728  82.220  1.00  9.46           C  
ATOM   4751  CG1 ILE B 141      31.177  62.784  83.546  1.00  9.16           C  
ATOM   4752  CG2 ILE B 141      29.009  62.194  82.416  1.00  9.55           C  
ATOM   4753  CD1 ILE B 141      30.775  63.992  84.408  1.00 10.10           C  
ATOM   4754  N   LYS B 142      30.266  62.274  79.102  1.00  9.12           N  
ATOM   4755  CA  LYS B 142      29.421  62.064  77.975  1.00  9.88           C  
ATOM   4756  C   LYS B 142      29.996  60.970  77.057  1.00  9.98           C  
ATOM   4757  O   LYS B 142      29.243  60.204  76.417  1.00  8.47           O  
ATOM   4758  CB  LYS B 142      29.165  63.408  77.251  1.00 10.91           C  
ATOM   4759  CG  LYS B 142      28.347  64.391  78.075  1.00 11.61           C  
ATOM   4760  CD  LYS B 142      27.653  65.420  77.209  1.00 14.15           C  
ATOM   4761  CE  LYS B 142      26.669  66.256  78.035  1.00 15.48           C  
ATOM   4762  NZ  LYS B 142      25.932  67.184  77.169  1.00 19.32           N1+
ATOM   4763  N   ALA B 143      31.323  60.946  76.901  1.00 10.04           N  
ATOM   4764  CA  ALA B 143      31.954  59.929  76.047  1.00  7.78           C  
ATOM   4765  C   ALA B 143      31.776  58.548  76.657  1.00  8.15           C  
ATOM   4766  O   ALA B 143      31.445  57.589  75.941  1.00  6.82           O  
ATOM   4767  CB  ALA B 143      33.454  60.215  75.832  1.00  9.24           C  
ATOM   4768  N   HIS B 144      31.970  58.460  77.963  1.00  7.96           N  
ATOM   4769  CA  HIS B 144      31.710  57.261  78.703  1.00  9.19           C  
ATOM   4770  C   HIS B 144      30.257  56.807  78.490  1.00  9.70           C  
ATOM   4771  O   HIS B 144      29.996  55.668  78.189  1.00  9.99           O  
ATOM   4772  CB  HIS B 144      31.906  57.505  80.198  1.00 10.05           C  
ATOM   4773  CG  HIS B 144      33.270  57.194  80.688  1.00 11.48           C  
ATOM   4774  CD2 HIS B 144      33.703  56.309  81.615  1.00 11.99           C  
ATOM   4775  ND1 HIS B 144      34.387  57.868  80.240  1.00 11.21           N  
ATOM   4776  CE1 HIS B 144      35.456  57.350  80.804  1.00 12.82           C  
ATOM   4777  NE2 HIS B 144      35.075  56.415  81.658  1.00 13.00           N  
ATOM   4778  N   GLU B 145      29.324  57.755  78.602  1.00 10.42           N  
ATOM   4779  CA  GLU B 145      27.903  57.436  78.405  1.00  9.85           C  
ATOM   4780  C   GLU B 145      27.570  56.914  77.013  1.00  9.53           C  
ATOM   4781  O   GLU B 145      26.902  55.906  76.880  1.00  8.56           O  
ATOM   4782  CB  GLU B 145      27.034  58.613  78.708  1.00 11.37           C  
ATOM   4783  CG  GLU B 145      25.582  58.242  78.947  1.00 10.85           C  
ATOM   4784  CD  GLU B 145      25.368  57.574  80.272  1.00 13.02           C  
ATOM   4785  OE1 GLU B 145      26.367  57.176  80.943  1.00 13.76           O  
ATOM   4786  OE2 GLU B 145      24.193  57.425  80.700  1.00 17.31           O1-
ATOM   4787  N   ILE B 146      28.130  57.534  75.982  1.00  9.46           N  
ATOM   4788  CA  ILE B 146      27.855  57.127  74.614  1.00  8.77           C  
ATOM   4789  C   ILE B 146      28.428  55.753  74.364  1.00  9.03           C  
ATOM   4790  O   ILE B 146      27.724  54.837  73.874  1.00  8.96           O  
ATOM   4791  CB  ILE B 146      28.408  58.109  73.588  1.00  8.88           C  
ATOM   4792  CG1 ILE B 146      27.673  59.438  73.704  1.00 10.07           C  
ATOM   4793  CG2 ILE B 146      28.235  57.571  72.205  1.00  8.88           C  
ATOM   4794  CD1 ILE B 146      28.416  60.621  73.172  1.00  9.92           C  
ATOM   4795  N   GLN B 147      29.707  55.567  74.692  1.00  8.15           N  
ATOM   4796  CA  GLN B 147      30.300  54.272  74.399  1.00  8.84           C  
ATOM   4797  C   GLN B 147      29.685  53.172  75.286  1.00  8.20           C  
ATOM   4798  O   GLN B 147      29.352  52.091  74.789  1.00  8.93           O  
ATOM   4799  CB  GLN B 147      31.799  54.319  74.616  1.00 10.08           C  
ATOM   4800  CG  GLN B 147      32.427  52.977  74.485  1.00 10.25           C  
ATOM   4801  CD  GLN B 147      33.933  53.030  74.666  1.00 13.49           C  
ATOM   4802  NE2 GLN B 147      34.575  51.832  74.753  1.00 13.13           N  
ATOM   4803  OE1 GLN B 147      34.512  54.107  74.718  1.00 11.85           O  
ATOM   4804  N   GLY B 148      29.478  53.484  76.561  1.00  7.21           N  
ATOM   4805  CA  GLY B 148      28.982  52.501  77.492  1.00  9.76           C  
ATOM   4806  C   GLY B 148      27.491  52.109  77.310  1.00  9.62           C  
ATOM   4807  O   GLY B 148      27.112  50.953  77.537  1.00  8.48           O  
ATOM   4808  N   VAL B 149      26.665  53.067  76.884  1.00  9.14           N  
ATOM   4809  CA  VAL B 149      25.247  52.755  76.612  1.00  9.74           C  
ATOM   4810  C   VAL B 149      25.116  52.011  75.311  1.00 10.04           C  
ATOM   4811  O   VAL B 149      24.402  51.028  75.210  1.00 10.24           O  
ATOM   4812  CB  VAL B 149      24.351  53.990  76.719  1.00 10.57           C  
ATOM   4813  CG1 VAL B 149      22.934  53.642  76.231  1.00 12.62           C  
ATOM   4814  CG2 VAL B 149      24.297  54.472  78.147  1.00 11.49           C  
ATOM   4815  N   LEU B 150      25.928  52.366  74.306  1.00 10.22           N  
ATOM   4816  CA  LEU B 150      26.000  51.524  73.127  1.00 10.09           C  
ATOM   4817  C   LEU B 150      26.389  50.092  73.475  1.00  9.66           C  
ATOM   4818  O   LEU B 150      25.908  49.145  72.834  1.00 12.36           O  
ATOM   4819  CB  LEU B 150      26.985  52.090  72.080  1.00  9.13           C  
ATOM   4820  CG  LEU B 150      26.446  53.288  71.269  1.00  9.67           C  
ATOM   4821  CD1 LEU B 150      27.560  53.975  70.488  1.00  9.25           C  
ATOM   4822  CD2 LEU B 150      25.338  52.849  70.316  1.00  8.88           C  
ATOM   4823  N   ALA B 151      27.291  49.933  74.435  1.00 10.30           N  
ATOM   4824  CA  ALA B 151      27.772  48.600  74.842  1.00 12.17           C  
ATOM   4825  C   ALA B 151      26.742  47.740  75.602  1.00 12.18           C  
ATOM   4826  O   ALA B 151      26.933  46.527  75.683  1.00 10.91           O  
ATOM   4827  CB  ALA B 151      29.012  48.708  75.667  1.00 11.53           C  
ATOM   4828  N   LEU B 152      25.709  48.375  76.155  1.00 11.25           N  
ATOM   4829  CA  LEU B 152      24.703  47.626  76.943  1.00 15.14           C  
ATOM   4830  C   LEU B 152      24.013  46.526  76.156  1.00 15.56           C  
ATOM   4831  O   LEU B 152      23.965  45.384  76.598  1.00 15.42           O  
ATOM   4832  CB  LEU B 152      23.691  48.540  77.552  1.00 12.54           C  
ATOM   4833  CG  LEU B 152      24.184  49.364  78.735  1.00 11.87           C  
ATOM   4834  CD1 LEU B 152      23.156  50.416  79.101  1.00 13.04           C  
ATOM   4835  CD2 LEU B 152      24.484  48.498  79.944  1.00 12.66           C  
ATOM   4836  N   GLU B 153      23.640  46.817  74.909  1.00 16.63           N  
ATOM   4837  CA  GLU B 153      22.865  45.888  74.143  1.00 17.39           C  
ATOM   4838  C   GLU B 153      23.428  45.531  72.787  1.00 19.39           C  
ATOM   4839  O   GLU B 153      22.835  44.703  72.106  1.00 17.26           O  
ATOM   4840  CB  GLU B 153      21.397  46.402  74.011  1.00 24.89           C  
ATOM   4841  CG  GLU B 153      20.592  46.083  75.262  1.00 26.56           C  
ATOM   4842  CD  GLU B 153      19.103  46.411  75.160  1.00 33.76           C  
ATOM   4843  OE1 GLU B 153      18.631  46.830  74.080  1.00 40.85           O  
ATOM   4844  OE2 GLU B 153      18.393  46.163  76.159  1.00 48.13           O1-
ATOM   4845  N   ASN B 154      24.524  46.170  72.345  1.00 14.61           N  
ATOM   4846  CA  ASN B 154      24.999  45.913  70.972  1.00 15.08           C  
ATOM   4847  C   ASN B 154      26.366  45.229  71.004  1.00 18.39           C  
ATOM   4848  O   ASN B 154      27.317  45.815  71.534  1.00 13.71           O  
ATOM   4849  CB  ASN B 154      25.133  47.195  70.192  1.00 15.90           C  
ATOM   4850  CG  ASN B 154      23.840  48.005  70.151  1.00 17.30           C  
ATOM   4851  ND2 ASN B 154      23.835  49.128  70.857  1.00 17.88           N  
ATOM   4852  OD1 ASN B 154      22.881  47.643  69.479  1.00 15.26           O  
ATOM   4853  N   SER B 155      26.431  43.989  70.528  1.00 13.13           N  
ATOM   4854  CA  SER B 155      27.632  43.212  70.636  1.00 17.53           C  
ATOM   4855  C   SER B 155      28.343  43.244  69.308  1.00 15.50           C  
ATOM   4856  O   SER B 155      27.967  42.543  68.383  1.00 15.11           O  
ATOM   4857  CB  SER B 155      27.369  41.764  71.058  1.00 22.54           C  
ATOM   4858  OG  SER B 155      28.615  41.077  71.090  1.00 22.23           O  
ATOM   4859  N   LEU B 156      29.346  44.101  69.213  1.00 12.83           N  
ATOM   4860  CA  LEU B 156      30.233  44.013  68.086  1.00 12.66           C  
ATOM   4861  C   LEU B 156      31.020  42.692  68.058  1.00 12.50           C  
ATOM   4862  O   LEU B 156      31.290  42.130  66.973  1.00 11.23           O  
ATOM   4863  CB  LEU B 156      31.177  45.227  68.074  1.00 14.82           C  
ATOM   4864  CG  LEU B 156      30.411  46.549  67.938  1.00 15.29           C  
ATOM   4865  CD1 LEU B 156      31.401  47.708  68.065  1.00 17.87           C  
ATOM   4866  CD2 LEU B 156      29.617  46.650  66.627  1.00 16.12           C  
ATOM   4867  N   ASN B 157      31.442  42.215  69.223  1.00 12.46           N  
ATOM   4868  CA  ASN B 157      32.291  41.033  69.266  1.00 14.87           C  
ATOM   4869  C   ASN B 157      31.568  39.812  68.690  1.00 13.70           C  
ATOM   4870  O   ASN B 157      32.204  38.944  68.082  1.00 14.76           O  
ATOM   4871  CB  ASN B 157      32.856  40.765  70.677  1.00 18.07           C  
ATOM   4872  CG  ASN B 157      31.766  40.461  71.729  1.00 18.20           C  
ATOM   4873  ND2 ASN B 157      31.513  41.401  72.618  1.00 15.32           N  
ATOM   4874  OD1 ASN B 157      31.189  39.384  71.722  1.00 23.21           O  
ATOM   4875  N   ARG B 158      30.239  39.779  68.800  1.00 12.22           N  
ATOM   4876  CA  ARG B 158      29.458  38.651  68.246  1.00 13.77           C  
ATOM   4877  C   ARG B 158      29.388  38.647  66.758  1.00 13.59           C  
ATOM   4878  O   ARG B 158      29.027  37.632  66.133  1.00 14.11           O  
ATOM   4879  CB  ARG B 158      28.057  38.562  68.869  1.00 17.31           C  
ATOM   4880  CG  ARG B 158      28.078  38.162  70.327  1.00 20.37           C  
ATOM   4881  CD  ARG B 158      27.964  36.671  70.437  1.00 30.16           C  
ATOM   4882  NE  ARG B 158      28.028  36.200  71.812  1.00 33.65           N  
ATOM   4883  CZ  ARG B 158      28.487  35.006  72.169  1.00 34.00           C  
ATOM   4884  NH1 ARG B 158      28.977  34.155  71.264  1.00 35.89           N1+
ATOM   4885  NH2 ARG B 158      28.527  34.700  73.453  1.00 41.16           N  
ATOM   4886  N   VAL B 159      29.722  39.760  66.145  1.00 10.40           N  
ATOM   4887  CA  VAL B 159      29.812  39.837  64.696  1.00 11.71           C  
ATOM   4888  C   VAL B 159      31.254  40.037  64.203  1.00 10.93           C  
ATOM   4889  O   VAL B 159      31.465  40.401  63.053  1.00 10.26           O  
ATOM   4890  CB  VAL B 159      28.844  40.897  64.078  1.00 12.02           C  
ATOM   4891  CG1 VAL B 159      27.386  40.456  64.275  1.00 16.40           C  
ATOM   4892  CG2 VAL B 159      29.011  42.292  64.687  1.00 10.73           C  
ATOM   4893  N   GLY B 160      32.209  39.776  65.081  1.00 10.64           N  
ATOM   4894  CA  GLY B 160      33.620  39.749  64.762  1.00 11.94           C  
ATOM   4895  C   GLY B 160      34.326  41.068  64.657  1.00 11.73           C  
ATOM   4896  O   GLY B 160      35.392  41.176  64.018  1.00 14.62           O  
ATOM   4897  N   LEU B 161      33.749  42.103  65.244  1.00 12.14           N  
ATOM   4898  CA  LEU B 161      34.313  43.446  65.112  1.00 12.76           C  
ATOM   4899  C   LEU B 161      34.825  43.930  66.429  1.00 11.32           C  
ATOM   4900  O   LEU B 161      34.241  43.635  67.469  1.00 12.29           O  
ATOM   4901  CB  LEU B 161      33.286  44.448  64.530  1.00 12.77           C  
ATOM   4902  CG  LEU B 161      32.679  44.156  63.153  1.00 15.53           C  
ATOM   4903  CD1 LEU B 161      31.579  45.154  62.821  1.00 14.40           C  
ATOM   4904  CD2 LEU B 161      33.746  44.159  62.081  1.00 14.90           C  
ATOM   4905  N   ASP B 162      35.825  44.810  66.397  1.00  9.28           N  
ATOM   4906  CA  ASP B 162      36.397  45.306  67.617  1.00  9.36           C  
ATOM   4907  C   ASP B 162      35.472  46.361  68.248  1.00 10.07           C  
ATOM   4908  O   ASP B 162      34.772  47.088  67.546  1.00 12.30           O  
ATOM   4909  CB  ASP B 162      37.781  45.911  67.358  1.00  9.36           C  
ATOM   4910  CG  ASP B 162      38.615  46.046  68.621  1.00  8.92           C  
ATOM   4911  OD1 ASP B 162      38.306  45.386  69.651  1.00  8.64           O  
ATOM   4912  OD2 ASP B 162      39.716  46.657  68.545  1.00  8.54           O1-
ATOM   4913  N   HIS B 163      35.626  46.542  69.560  1.00 10.13           N  
ATOM   4914  CA  HIS B 163      34.838  47.497  70.323  1.00 12.89           C  
ATOM   4915  C   HIS B 163      35.223  48.944  70.125  1.00 12.39           C  
ATOM   4916  O   HIS B 163      34.452  49.850  70.476  1.00 13.69           O  
ATOM   4917  CB  HIS B 163      34.931  47.201  71.807  1.00 13.65           C  
ATOM   4918  CG  HIS B 163      36.274  47.488  72.383  1.00 15.27           C  
ATOM   4919  CD2 HIS B 163      36.916  48.661  72.625  1.00 14.32           C  
ATOM   4920  ND1 HIS B 163      37.115  46.479  72.825  1.00 17.79           N  
ATOM   4921  CE1 HIS B 163      38.211  47.028  73.318  1.00 18.90           C  
ATOM   4922  NE2 HIS B 163      38.130  48.346  73.174  1.00 15.57           N  
ATOM   4923  N   VAL B 164      36.370  49.194  69.475  1.00 11.11           N  
ATOM   4924  CA  VAL B 164      36.837  50.573  69.298  1.00  9.62           C  
ATOM   4925  C   VAL B 164      36.016  51.417  68.384  1.00 10.85           C  
ATOM   4926  O   VAL B 164      36.150  52.647  68.396  1.00 10.02           O  
ATOM   4927  CB  VAL B 164      38.341  50.660  68.909  1.00  9.40           C  
ATOM   4928  CG1 VAL B 164      39.183  49.999  69.995  1.00  8.38           C  
ATOM   4929  CG2 VAL B 164      38.604  50.034  67.534  1.00  9.85           C  
ATOM   4930  N   LEU B 165      35.139  50.808  67.594  1.00 11.08           N  
ATOM   4931  CA  LEU B 165      34.121  51.579  66.869  1.00 13.83           C  
ATOM   4932  C   LEU B 165      33.353  52.486  67.794  1.00 12.34           C  
ATOM   4933  O   LEU B 165      32.988  53.600  67.426  1.00 14.55           O  
ATOM   4934  CB  LEU B 165      33.145  50.635  66.127  1.00 17.97           C  
ATOM   4935  CG  LEU B 165      31.931  51.305  65.445  1.00 21.03           C  
ATOM   4936  CD1 LEU B 165      32.330  52.349  64.418  1.00 24.76           C  
ATOM   4937  CD2 LEU B 165      31.139  50.222  64.734  1.00 20.80           C  
ATOM   4938  N   PHE B 166      32.991  51.990  68.969  1.00 11.82           N
[truncated: 196,345 more chars]
