# Supplementary material for: Structural Descriptors for Subunit Interface Regions in Homodimers: Effect of Lipid Membrane and Secondary Structure Type
Source: J Chem Inf Model. 2025 Mar 27;65(7):3117–26. doi: 10.1021/acs.jcim.4c01233 (PMC12004529; doi:10.1021/acs.jcim.4c01233)
Supplement: Supplementary file 3 — ci4c01233_si_003.tar [file ci4c01233_si_003.tar › database/alpha/2pzb_cytop.pdb]

HEADER    2pzb_chain_A
ATOM      1  N   MET A   1      42.273 -14.889  92.437  1.00104.80           N  
ATOM      2  CA  MET A   1      42.357 -14.063  93.663  1.00104.80           C  
ATOM      7  C   MET A   1      43.376 -12.996  93.461  1.00104.80           C  
ATOM      8  O   MET A   1      44.502 -13.089  93.949  1.00104.80           O  
ATOM      3  CB  MET A   1      42.769 -14.940  94.859  1.00104.80           C  
ATOM      4  CG  MET A   1      42.600 -14.258  96.216  1.00104.80           C  
ATOM      5  SD  MET A   1      42.957 -15.330  97.640  1.00104.80           S  
ATOM      6  CE  MET A   1      42.222 -14.207  98.862  1.00104.80           C  
ATOM      9  N   THR A   2      42.994 -11.941  92.720  1.00 34.42           N  
ATOM     10  CA  THR A   2      43.905 -10.875  92.434  1.00 34.42           C  
ATOM     14  C   THR A   2      43.839  -9.911  93.571  1.00 34.42           C  
ATOM     15  O   THR A   2      43.121 -10.129  94.547  1.00 34.42           O  
ATOM     11  CB  THR A   2      43.568 -10.131  91.173  1.00 34.42           C  
ATOM     13  CG2 THR A   2      43.583 -11.124  89.998  1.00 34.42           C  
ATOM     12  OG1 THR A   2      42.286  -9.530  91.283  1.00 34.42           O  
ATOM     16  N   LEU A   3      44.613  -8.813  93.473  1.00115.02           N  
ATOM     17  CA  LEU A   3      44.614  -7.833  94.516  1.00115.02           C  
ATOM     22  C   LEU A   3      43.243  -7.269  94.609  1.00115.02           C  
ATOM     23  O   LEU A   3      42.742  -7.008  95.702  1.00115.02           O  
ATOM     18  CB  LEU A   3      45.555  -6.645  94.264  1.00115.02           C  
ATOM     19  CG  LEU A   3      47.037  -6.995  94.439  1.00115.02           C  
ATOM     20  CD1 LEU A   3      47.459  -8.112  93.477  1.00115.02           C  
ATOM     21  CD2 LEU A   3      47.916  -5.740  94.329  1.00115.02           C  
ATOM     24  N   GLN A   4      42.590  -7.079  93.452  1.00 63.02           N  
ATOM     25  CA  GLN A   4      41.294  -6.472  93.465  1.00 63.02           C  
ATOM     31  C   GLN A   4      40.334  -7.327  94.246  1.00 63.02           C  
ATOM     32  O   GLN A   4      39.538  -6.813  95.033  1.00 63.02           O  
ATOM     26  CB  GLN A   4      40.708  -6.266  92.060  1.00 63.02           C  
ATOM     27  CG  GLN A   4      39.324  -5.616  92.080  1.00 63.02           C  
ATOM     28  CD  GLN A   4      38.903  -5.365  90.641  1.00 63.02           C  
ATOM     30  NE2 GLN A   4      39.898  -5.327  89.717  1.00 63.02           N  
ATOM     29  OE1 GLN A   4      37.719  -5.204  90.348  1.00 63.02           O  
ATOM     33  N   GLU A   5      40.382  -8.659  94.062  1.00 55.72           N  
ATOM     34  CA  GLU A   5      39.460  -9.540  94.732  1.00 55.72           C  
ATOM     40  C   GLU A   5      39.717  -9.515  96.207  1.00 55.72           C  
ATOM     41  O   GLU A   5      38.791  -9.538  97.018  1.00 55.72           O  
ATOM     35  CB  GLU A   5      39.596 -10.989  94.237  1.00 55.72           C  
ATOM     36  CG  GLU A   5      39.188 -11.140  92.769  1.00 55.72           C  
ATOM     37  CD  GLU A   5      39.540 -12.545  92.306  1.00 55.72           C  
ATOM     38  OE1 GLU A   5      38.736 -13.475  92.577  1.00 55.72           O  
ATOM     39  OE2 GLU A   5      40.619 -12.706  91.675  1.00 55.72           O1-
ATOM     42  N   GLN A   6      41.001  -9.467  96.592  1.00 47.76           N  
ATOM     43  CA  GLN A   6      41.380  -9.498  97.973  1.00 47.76           C  
ATOM     49  C   GLN A   6      40.836  -8.277  98.638  1.00 47.76           C  
ATOM     50  O   GLN A   6      40.287  -8.338  99.737  1.00 47.76           O  
ATOM     44  CB  GLN A   6      42.908  -9.457  98.125  1.00 47.76           C  
ATOM     45  CG  GLN A   6      43.612 -10.611  97.408  1.00 47.76           C  
ATOM     46  CD  GLN A   6      45.108 -10.329  97.393  1.00 47.76           C  
ATOM     48  NE2 GLN A   6      45.879 -11.196  96.685  1.00 47.76           N  
ATOM     47  OE1 GLN A   6      45.576  -9.361  97.989  1.00 47.76           O  
ATOM     51  N   ILE A   7      40.958  -7.130  97.950  1.00 57.27           N  
ATOM     52  CA  ILE A   7      40.565  -5.861  98.480  1.00 57.27           C  
ATOM     57  C   ILE A   7      39.088  -5.854  98.742  1.00 57.27           C  
ATOM     58  O   ILE A   7      38.633  -5.412  99.798  1.00 57.27           O  
ATOM     53  CB  ILE A   7      40.884  -4.749  97.521  1.00 57.27           C  
ATOM     54  CG1 ILE A   7      42.403  -4.697  97.275  1.00 57.27           C  
ATOM     55  CG2 ILE A   7      40.293  -3.439  98.072  1.00 57.27           C  
ATOM     56  CD1 ILE A   7      42.814  -3.820  96.093  1.00 57.27           C  
ATOM     59  N   MET A   8      38.296  -6.373  97.790  1.00 42.59           N  
ATOM     60  CA  MET A   8      36.869  -6.325  97.908  1.00 42.59           C  
ATOM     65  C   MET A   8      36.446  -7.089  99.122  1.00 42.59           C  
ATOM     66  O   MET A   8      35.599  -6.627  99.887  1.00 42.59           O  
ATOM     61  CB  MET A   8      36.164  -6.965  96.700  1.00 42.59           C  
ATOM     62  CG  MET A   8      36.397  -6.223  95.383  1.00 42.59           C  
ATOM     63  SD  MET A   8      35.744  -7.081  93.919  1.00 42.59           S  
ATOM     64  CE  MET A   8      34.000  -6.905  94.393  1.00 42.59           C  
ATOM     67  N   LYS A   9      37.038  -8.278  99.337  1.00 89.70           N  
ATOM     68  CA  LYS A   9      36.622  -9.088 100.443  1.00 89.70           C  
ATOM     74  C   LYS A   9      36.934  -8.384 101.723  1.00 89.70           C  
ATOM     75  O   LYS A   9      36.130  -8.389 102.653  1.00 89.70           O  
ATOM     69  CB  LYS A   9      37.263 -10.491 100.462  1.00 89.70           C  
ATOM     70  CG  LYS A   9      38.771 -10.538 100.708  1.00 89.70           C  
ATOM     71  CD  LYS A   9      39.275 -11.959 100.972  1.00 89.70           C  
ATOM     72  CE  LYS A   9      40.781 -12.036 101.218  1.00 89.70           C  
ATOM     73  NZ  LYS A   9      41.076 -11.708 102.629  1.00 89.70           N1+
ATOM     76  N   ALA A  10      38.112  -7.742 101.808  1.00 47.46           N  
ATOM     77  CA  ALA A  10      38.475  -7.094 103.035  1.00 47.46           C  
ATOM     79  C   ALA A  10      37.522  -5.967 103.336  1.00 47.46           C  
ATOM     80  O   ALA A  10      37.101  -5.780 104.477  1.00 47.46           O  
ATOM     78  CB  ALA A  10      39.893  -6.499 102.989  1.00 47.46           C  
ATOM     81  N   LEU A  11      37.184  -5.171 102.307  1.00101.68           N  
ATOM     82  CA  LEU A  11      36.329  -4.013 102.385  1.00101.68           C  
ATOM     87  C   LEU A  11      34.880  -4.364 102.557  1.00101.68           C  
ATOM     88  O   LEU A  11      34.094  -3.530 103.005  1.00101.68           O  
ATOM     83  CB  LEU A  11      36.474  -3.076 101.175  1.00101.68           C  
ATOM     84  CG  LEU A  11      37.878  -2.448 101.092  1.00101.68           C  
ATOM     85  CD1 LEU A  11      37.936  -1.338 100.032  1.00101.68           C  
ATOM     86  CD2 LEU A  11      38.363  -1.991 102.478  1.00101.68           C  
ATOM     89  N   HIS A  12      34.480  -5.594 102.179  1.00 83.06           N  
ATOM     90  CA  HIS A  12      33.101  -6.007 102.234  1.00 83.06           C  
ATOM     97  C   HIS A  12      32.298  -5.267 101.214  1.00 83.06           C  
ATOM     98  O   HIS A  12      31.114  -5.003 101.421  1.00 83.06           O  
ATOM     93  CB  HIS A  12      32.447  -5.758 103.603  1.00 83.06           C  
ATOM     92  CG  HIS A  12      33.023  -6.608 104.692  1.00 83.06           C  
ATOM     95  CD2 HIS A  12      32.505  -7.698 105.321  1.00 83.06           C  
ATOM     91  ND1 HIS A  12      34.260  -6.399 105.261  1.00 83.06           N  
ATOM     96  CE1 HIS A  12      34.428  -7.366 106.198  1.00 83.06           C  
ATOM     94  NE2 HIS A  12      33.388  -8.177 106.272  1.00 83.06           N  
ATOM     99  N   VAL A  13      32.917  -4.936 100.065  1.00 54.88           N  
ATOM    100  CA  VAL A  13      32.198  -4.282  99.008  1.00 54.88           C  
ATOM    104  C   VAL A  13      31.603  -5.332  98.113  1.00 54.88           C  
ATOM    105  O   VAL A  13      32.218  -6.368  97.862  1.00 54.88           O  
ATOM    101  CB  VAL A  13      33.064  -3.404  98.152  1.00 54.88           C  
ATOM    102  CG1 VAL A  13      32.216  -2.854  96.994  1.00 54.88           C  
ATOM    103  CG2 VAL A  13      33.689  -2.316  99.041  1.00 54.88           C  
ATOM    106  N   GLN A  14      30.382  -5.074  97.597  1.00 57.21           N  
ATOM    107  CA  GLN A  14      29.703  -6.033  96.765  1.00 57.21           C  
ATOM    113  C   GLN A  14      29.540  -5.459  95.387  1.00 57.21           C  
ATOM    114  O   GLN A  14      29.288  -4.269  95.211  1.00 57.21           O  
ATOM    108  CB  GLN A  14      28.300  -6.385  97.289  1.00 57.21           C  
ATOM    109  CG  GLN A  14      28.327  -7.039  98.673  1.00 57.21           C  
ATOM    110  CD  GLN A  14      26.894  -7.328  99.093  1.00 57.21           C  
ATOM    112  NE2 GLN A  14      26.645  -8.577  99.567  1.00 57.21           N  
ATOM    111  OE1 GLN A  14      26.018  -6.469  98.998  1.00 57.21           O  
ATOM    115  N   PRO A  15      29.707  -6.300  94.398  1.00 75.19           N  
ATOM    116  CA  PRO A  15      29.598  -5.926  93.013  1.00 75.19           C  
ATOM    120  C   PRO A  15      28.260  -5.332  92.693  1.00 75.19           C  
ATOM    121  O   PRO A  15      28.207  -4.428  91.860  1.00 75.19           O  
ATOM    118  CB  PRO A  15      29.811  -7.221  92.233  1.00 75.19           C  
ATOM    119  CG  PRO A  15      29.278  -8.300  93.195  1.00 75.19           C  
ATOM    117  CD  PRO A  15      29.590  -7.736  94.592  1.00 75.19           C  
ATOM    122  N   VAL A  16      27.162  -5.825  93.303  1.00100.33           N  
ATOM    123  CA  VAL A  16      25.884  -5.278  92.937  1.00100.33           C  
ATOM    127  C   VAL A  16      25.075  -5.039  94.177  1.00100.33           C  
ATOM    128  O   VAL A  16      25.077  -5.852  95.100  1.00100.33           O  
ATOM    124  CB  VAL A  16      25.088  -6.188  92.050  1.00100.33           C  
ATOM    125  CG1 VAL A  16      24.592  -7.385  92.879  1.00100.33           C  
ATOM    126  CG2 VAL A  16      23.973  -5.365  91.391  1.00100.33           C  
ATOM    129  N   ILE A  17      24.354  -3.898  94.225  1.00 58.48           N  
ATOM    130  CA  ILE A  17      23.543  -3.575  95.368  1.00 58.48           C  
ATOM    135  C   ILE A  17      22.234  -3.011  94.892  1.00 58.48           C  
ATOM    136  O   ILE A  17      22.103  -2.597  93.742  1.00 58.48           O  
ATOM    131  CB  ILE A  17      24.152  -2.524  96.247  1.00 58.48           C  
ATOM    132  CG1 ILE A  17      24.272  -1.196  95.478  1.00 58.48           C  
ATOM    133  CG2 ILE A  17      25.494  -3.059  96.777  1.00 58.48           C  
ATOM    134  CD1 ILE A  17      24.568   0.011  96.367  1.00 58.48           C  
ATOM    137  N   ASP A  18      21.216  -3.019  95.784  1.00 62.05           N  
ATOM    138  CA  ASP A  18      19.912  -2.461  95.523  1.00 62.05           C  
ATOM    143  C   ASP A  18      19.793  -1.263  96.426  1.00 62.05           C  
ATOM    144  O   ASP A  18      19.739  -1.412  97.645  1.00 62.05           O  
ATOM    139  CB  ASP A  18      18.775  -3.433  95.889  1.00 62.05           C  
ATOM    140  CG  ASP A  18      17.439  -2.855  95.442  1.00 62.05           C  
ATOM    141  OD1 ASP A  18      17.371  -1.623  95.186  1.00 62.05           O  
ATOM    142  OD2 ASP A  18      16.462  -3.645  95.354  1.00 62.05           O1-
ATOM    145  N   PRO A  19      19.741  -0.079  95.868  1.00 90.46           N  
ATOM    146  CA  PRO A  19      19.724   1.124  96.659  1.00 90.46           C  
ATOM    150  C   PRO A  19      18.597   1.250  97.628  1.00 90.46           C  
ATOM    151  O   PRO A  19      18.825   1.673  98.760  1.00 90.46           O  
ATOM    148  CB  PRO A  19      19.834   2.271  95.658  1.00 90.46           C  
ATOM    149  CG  PRO A  19      20.630   1.647  94.493  1.00 90.46           C  
ATOM    147  CD  PRO A  19      20.277   0.150  94.537  1.00 90.46           C  
ATOM    152  N   LYS A  20      17.376   0.885  97.225  1.00 82.73           N  
ATOM    153  CA  LYS A  20      16.276   1.018  98.128  1.00 82.73           C  
ATOM    159  C   LYS A  20      16.550   0.103  99.281  1.00 82.73           C  
ATOM    160  O   LYS A  20      16.382   0.474 100.441  1.00 82.73           O  
ATOM    154  CB  LYS A  20      14.954   0.587  97.470  1.00 82.73           C  
ATOM    155  CG  LYS A  20      14.627   1.392  96.208  1.00 82.73           C  
ATOM    156  CD  LYS A  20      15.594   1.122  95.049  1.00 82.73           C  
ATOM    157  CE  LYS A  20      15.288   1.916  93.778  1.00 82.73           C  
ATOM    158  NZ  LYS A  20      16.425   1.814  92.834  1.00 82.73           N1+
ATOM    161  N   ALA A  21      17.005  -1.126  98.968  1.00 36.51           N  
ATOM    162  CA  ALA A  21      17.275  -2.138  99.949  1.00 36.51           C  
ATOM    164  C   ALA A  21      18.401  -1.714 100.845  1.00 36.51           C  
ATOM    165  O   ALA A  21      18.340  -1.925 102.055  1.00 36.51           O  
ATOM    163  CB  ALA A  21      17.677  -3.483  99.318  1.00 36.51           C  
ATOM    166  N   GLU A  22      19.466  -1.109 100.279  1.00 99.14           N  
ATOM    167  CA  GLU A  22      20.599  -0.735 101.072  1.00 99.14           C  
ATOM    173  C   GLU A  22      20.187   0.300 102.070  1.00 99.14           C  
ATOM    174  O   GLU A  22      20.556   0.224 103.240  1.00 99.14           O  
ATOM    168  CB  GLU A  22      21.735  -0.127 100.232  1.00 99.14           C  
ATOM    169  CG  GLU A  22      22.447  -1.139  99.334  1.00 99.14           C  
ATOM    170  CD  GLU A  22      23.341  -1.994 100.222  1.00 99.14           C  
ATOM    171  OE1 GLU A  22      23.545  -1.600 101.401  1.00 99.14           O  
ATOM    172  OE2 GLU A  22      23.836  -3.046  99.735  1.00 99.14           O1-
ATOM    175  N   ILE A  23      19.394   1.299 101.642  1.00141.98           N  
ATOM    176  CA  ILE A  23      18.989   2.305 102.577  1.00141.98           C  
ATOM    181  C   ILE A  23      18.167   1.658 103.642  1.00141.98           C  
ATOM    182  O   ILE A  23      18.275   2.012 104.815  1.00141.98           O  
ATOM    177  CB  ILE A  23      18.322   3.505 101.957  1.00141.98           C  
ATOM    178  CG1 ILE A  23      17.083   3.151 101.130  1.00141.98           C  
ATOM    179  CG2 ILE A  23      19.392   4.263 101.163  1.00141.98           C  
ATOM    180  CD1 ILE A  23      16.384   4.394 100.574  1.00141.98           C  
ATOM    183  N   ARG A  24      17.330   0.677 103.260  1.00111.34           N  
ATOM    184  CA  ARG A  24      16.509  -0.033 104.201  1.00111.34           C  
ATOM    192  C   ARG A  24      17.386  -0.750 105.195  1.00111.34           C  
ATOM    193  O   ARG A  24      17.142  -0.687 106.400  1.00111.34           O  
ATOM    185  CB  ARG A  24      15.637  -1.095 103.504  1.00111.34           C  
ATOM    186  CG  ARG A  24      14.726  -1.904 104.433  1.00111.34           C  
ATOM    187  CD  ARG A  24      13.580  -1.100 105.054  1.00111.34           C  
ATOM    188  NE  ARG A  24      14.151  -0.318 106.182  1.00111.34           N  
ATOM    189  CZ  ARG A  24      13.367   0.544 106.893  1.00111.34           C  
ATOM    190  NH1 ARG A  24      12.068   0.759 106.532  1.00111.34           N1+
ATOM    191  NH2 ARG A  24      13.890   1.185 107.976  1.00111.34           N  
ATOM    194  N   LYS A  25      18.443  -1.446 104.726  1.00115.82           N  
ATOM    195  CA  LYS A  25      19.264  -2.213 105.623  1.00115.82           C  
ATOM    201  C   LYS A  25      19.996  -1.311 106.570  1.00115.82           C  
ATOM    202  O   LYS A  25      20.065  -1.585 107.766  1.00115.82           O  
ATOM    196  CB  LYS A  25      20.294  -3.084 104.884  1.00115.82           C  
ATOM    197  CG  LYS A  25      21.296  -2.297 104.039  1.00115.82           C  
ATOM    198  CD  LYS A  25      22.332  -3.188 103.354  1.00115.82           C  
ATOM    199  CE  LYS A  25      21.696  -4.119 102.318  1.00115.82           C  
ATOM    200  NZ  LYS A  25      22.728  -4.960 101.671  1.00115.82           N1+
ATOM    203  N   ARG A  26      20.573  -0.211 106.054  1.00 83.84           N  
ATOM    204  CA  ARG A  26      21.356   0.687 106.854  1.00 83.84           C  
ATOM    212  C   ARG A  26      20.504   1.433 107.838  1.00 83.84           C  
ATOM    213  O   ARG A  26      20.934   1.691 108.960  1.00 83.84           O  
ATOM    205  CB  ARG A  26      22.160   1.650 105.972  1.00 83.84           C  
ATOM    206  CG  ARG A  26      23.010   0.828 105.000  1.00 83.84           C  
ATOM    207  CD  ARG A  26      24.073   1.585 104.209  1.00 83.84           C  
ATOM    208  NE  ARG A  26      24.743   0.566 103.351  1.00 83.84           N  
ATOM    209  CZ  ARG A  26      25.735  -0.220 103.865  1.00 83.84           C  
ATOM    210  NH1 ARG A  26      26.142  -0.041 105.155  1.00 83.84           N1+
ATOM    211  NH2 ARG A  26      26.318  -1.184 103.093  1.00 83.84           N  
ATOM    214  N   VAL A  27      19.279   1.831 107.446  1.00122.55           N  
ATOM    215  CA  VAL A  27      18.413   2.505 108.380  1.00122.55           C  
ATOM    219  C   VAL A  27      18.074   1.559 109.488  1.00122.55           C  
ATOM    220  O   VAL A  27      17.953   1.966 110.641  1.00122.55           O  
ATOM    216  CB  VAL A  27      17.133   3.028 107.782  1.00122.55           C  
ATOM    217  CG1 VAL A  27      17.446   4.250 106.916  1.00122.55           C  
ATOM    218  CG2 VAL A  27      16.471   1.913 106.968  1.00122.55           C  
ATOM    221  N   ASP A  28      17.880   0.267 109.158  1.00 58.54           N  
ATOM    222  CA  ASP A  28      17.583  -0.721 110.156  1.00 58.54           C  
ATOM    227  C   ASP A  28      18.767  -0.885 111.051  1.00 58.54           C  
ATOM    228  O   ASP A  28      18.604  -1.040 112.260  1.00 58.54           O  
ATOM    223  CB  ASP A  28      17.214  -2.092 109.570  1.00 58.54           C  
ATOM    224  CG  ASP A  28      15.767  -1.987 109.111  1.00 58.54           C  
ATOM    225  OD1 ASP A  28      14.877  -1.874 109.995  1.00 58.54           O  
ATOM    226  OD2 ASP A  28      15.532  -1.990 107.875  1.00 58.54           O1-
ATOM    229  N   PHE A  29      19.992  -0.832 110.487  1.00 48.35           N  
ATOM    230  CA  PHE A  29      21.178  -1.006 111.277  1.00 48.35           C  
ATOM    238  C   PHE A  29      21.189   0.061 112.327  1.00 48.35           C  
ATOM    239  O   PHE A  29      21.462  -0.204 113.496  1.00 48.35           O  
ATOM    231  CB  PHE A  29      22.464  -0.852 110.444  1.00 48.35           C  
ATOM    232  CG  PHE A  29      23.635  -0.901 111.366  1.00 48.35           C  
ATOM    233  CD1 PHE A  29      24.114  -2.104 111.832  1.00 48.35           C  
ATOM    234  CD2 PHE A  29      24.260   0.263 111.750  1.00 48.35           C  
ATOM    235  CE1 PHE A  29      25.196  -2.145 112.679  1.00 48.35           C  
ATOM    236  CE2 PHE A  29      25.342   0.229 112.597  1.00 48.35           C  
ATOM    237  CZ  PHE A  29      25.810  -0.977 113.063  1.00 48.35           C  
ATOM    240  N   LEU A  30      20.899   1.314 111.931  1.00102.67           N  
ATOM    241  CA  LEU A  30      20.868   2.395 112.876  1.00102.67           C  
ATOM    246  C   LEU A  30      19.787   2.182 113.893  1.00102.67           C  
ATOM    247  O   LEU A  30      20.008   2.389 115.085  1.00102.67           O  
ATOM    242  CB  LEU A  30      20.612   3.768 112.226  1.00102.67           C  
ATOM    243  CG  LEU A  30      21.842   4.394 111.542  1.00102.67           C  
ATOM    244  CD1 LEU A  30      22.822   4.960 112.578  1.00102.67           C  
ATOM    245  CD2 LEU A  30      22.533   3.403 110.600  1.00102.67           C  
ATOM    248  N   LYS A  31      18.586   1.763 113.455  1.00 82.23           N  
ATOM    249  CA  LYS A  31      17.491   1.599 114.367  1.00 82.23           C  
ATOM    255  C   LYS A  31      17.814   0.536 115.373  1.00 82.23           C  
ATOM    256  O   LYS A  31      17.542   0.708 116.559  1.00 82.23           O  
ATOM    250  CB  LYS A  31      16.194   1.180 113.658  1.00 82.23           C  
ATOM    251  CG  LYS A  31      15.641   2.249 112.714  1.00 82.23           C  
ATOM    252  CD  LYS A  31      14.564   1.721 111.765  1.00 82.23           C  
ATOM    253  CE  LYS A  31      13.295   1.249 112.478  1.00 82.23           C  
ATOM    254  NZ  LYS A  31      12.283   0.823 111.485  1.00 82.23           N1+
ATOM    257  N   ASP A  32      18.398  -0.600 114.940  1.00118.04           N  
ATOM    258  CA  ASP A  32      18.621  -1.657 115.889  1.00118.04           C  
ATOM    263  C   ASP A  32      19.663  -1.288 116.904  1.00118.04           C  
ATOM    264  O   ASP A  32      19.558  -1.675 118.067  1.00118.04           O  
ATOM    259  CB  ASP A  32      18.938  -3.050 115.290  1.00118.04           C  
ATOM    260  CG  ASP A  32      20.253  -3.088 114.530  1.00118.04           C  
ATOM    261  OD1 ASP A  32      20.330  -2.469 113.440  1.00118.04           O  
ATOM    262  OD2 ASP A  32      21.197  -3.760 115.024  1.00118.04           O1-
ATOM    265  N   TYR A  33      20.701  -0.530 116.506  1.00 61.80           N  
ATOM    266  CA  TYR A  33      21.753  -0.198 117.424  1.00 61.80           C  
ATOM    275  C   TYR A  33      21.186   0.671 118.506  1.00 61.80           C  
ATOM    276  O   TYR A  33      21.560   0.548 119.671  1.00 61.80           O  
ATOM    267  CB  TYR A  33      22.936   0.526 116.752  1.00 61.80           C  
ATOM    268  CG  TYR A  33      24.085   0.492 117.705  1.00 61.80           C  
ATOM    269  CD1 TYR A  33      24.817  -0.662 117.872  1.00 61.80           C  
ATOM    270  CD2 TYR A  33      24.446   1.608 118.423  1.00 61.80           C  
ATOM    271  CE1 TYR A  33      25.880  -0.701 118.744  1.00 61.80           C  
ATOM    272  CE2 TYR A  33      25.508   1.578 119.297  1.00 61.80           C  
ATOM    273  CZ  TYR A  33      26.227   0.418 119.460  1.00 61.80           C  
ATOM    274  OH  TYR A  33      27.318   0.375 120.354  1.00 61.80           O  
ATOM    277  N   VAL A  34      20.264   1.585 118.147  1.00 35.49           N  
ATOM    278  CA  VAL A  34      19.681   2.458 119.127  1.00 35.49           C  
ATOM    282  C   VAL A  34      18.974   1.618 120.146  1.00 35.49           C  
ATOM    283  O   VAL A  34      19.076   1.867 121.345  1.00 35.49           O  
ATOM    279  CB  VAL A  34      18.662   3.395 118.549  1.00 35.49           C  
ATOM    280  CG1 VAL A  34      18.015   4.180 119.699  1.00 35.49           C  
ATOM    281  CG2 VAL A  34      19.355   4.285 117.508  1.00 35.49           C  
ATOM    284  N   LYS A  35      18.242   0.589 119.682  1.00 47.30           N  
ATOM    285  CA  LYS A  35      17.458  -0.255 120.538  1.00 47.30           C  
ATOM    291  C   LYS A  35      18.345  -0.991 121.498  1.00 47.30           C  
ATOM    292  O   LYS A  35      18.071  -1.034 122.697  1.00 47.30           O  
ATOM    286  CB  LYS A  35      16.708  -1.330 119.734  1.00 47.30           C  
ATOM    287  CG  LYS A  35      15.764  -0.753 118.678  1.00 47.30           C  
ATOM    288  CD  LYS A  35      15.358  -1.763 117.602  1.00 47.30           C  
ATOM    289  CE  LYS A  35      14.413  -1.188 116.545  1.00 47.30           C  
ATOM    290  NZ  LYS A  35      14.280  -2.135 115.415  1.00 47.30           N1+
ATOM    293  N   LYS A  36      19.446  -1.583 120.997  1.00107.84           N  
ATOM    294  CA  LYS A  36      20.285  -2.390 121.836  1.00107.84           C  
ATOM    300  C   LYS A  36      20.877  -1.564 122.935  1.00107.84           C  
ATOM    301  O   LYS A  36      20.845  -1.958 124.101  1.00107.84           O  
ATOM    295  CB  LYS A  36      21.463  -3.020 121.073  1.00107.84           C  
ATOM    296  CG  LYS A  36      21.061  -4.171 120.148  1.00107.84           C  
ATOM    297  CD  LYS A  36      20.463  -5.364 120.897  1.00107.84           C  
ATOM    298  CE  LYS A  36      20.112  -6.552 119.997  1.00107.84           C  
ATOM    299  NZ  LYS A  36      18.906  -6.249 119.196  1.00107.84           N1+
ATOM    302  N   THR A  37      21.441  -0.396 122.577  1.00 44.90           N  
ATOM    303  CA  THR A  37      22.107   0.466 123.514  1.00 44.90           C  
ATOM    307  C   THR A  37      21.136   1.120 124.450  1.00 44.90           C  
ATOM    308  O   THR A  37      21.447   1.327 125.621  1.00 44.90           O  
ATOM    304  CB  THR A  37      22.899   1.550 122.847  1.00 44.90           C  
ATOM    306  CG2 THR A  37      23.970   0.896 121.959  1.00 44.90           C  
ATOM    305  OG1 THR A  37      22.048   2.377 122.067  1.00 44.90           O  
ATOM    309  N   GLY A  38      19.929   1.473 123.972  1.00 24.39           N  
ATOM    310  CA  GLY A  38      19.014   2.166 124.832  1.00 24.39           C  
ATOM    311  C   GLY A  38      19.229   3.637 124.636  1.00 24.39           C  
ATOM    312  O   GLY A  38      18.780   4.455 125.439  1.00 24.39           O  
ATOM    313  N   ALA A  39      19.939   4.003 123.552  1.00 40.81           N  
ATOM    314  CA  ALA A  39      20.239   5.374 123.248  1.00 40.81           C  
ATOM    316  C   ALA A  39      19.012   6.066 122.727  1.00 40.81           C  
ATOM    317  O   ALA A  39      18.084   5.443 122.216  1.00 40.81           O  
ATOM    315  CB  ALA A  39      21.344   5.543 122.191  1.00 40.81           C  
ATOM    318  N   LYS A  40      18.985   7.398 122.929  1.00150.23           N  
ATOM    319  CA  LYS A  40      17.968   8.335 122.537  1.00150.23           C  
ATOM    325  C   LYS A  40      18.003   8.639 121.064  1.00150.23           C  
ATOM    326  O   LYS A  40      17.023   9.140 120.519  1.00150.23           O  
ATOM    320  CB  LYS A  40      18.102   9.677 123.273  1.00150.23           C  
ATOM    321  CG  LYS A  40      17.995   9.534 124.792  1.00150.23           C  
ATOM    322  CD  LYS A  40      16.673   8.923 125.260  1.00150.23           C  
ATOM    323  CE  LYS A  40      16.627   8.636 126.764  1.00150.23           C  
ATOM    324  NZ  LYS A  40      17.573   7.549 127.104  1.00150.23           N1+
ATOM    327  N   GLY A  41      19.148   8.451 120.382  1.00 44.20           N  
ATOM    328  CA  GLY A  41      19.176   8.833 118.995  1.00 44.20           C  
ATOM    329  C   GLY A  41      20.606   9.003 118.571  1.00 44.20           C  
ATOM    330  O   GLY A  41      21.500   8.340 119.096  1.00 44.20           O  
ATOM    331  N   PHE A  42      20.860   9.906 117.594  1.00 82.06           N  
ATOM    332  CA  PHE A  42      22.196  10.031 117.075  1.00 82.06           C  
ATOM    340  C   PHE A  42      22.595  11.475 116.964  1.00 82.06           C  
ATOM    341  O   PHE A  42      21.757  12.376 116.955  1.00 82.06           O  
ATOM    333  CB  PHE A  42      22.334   9.505 115.637  1.00 82.06           C  
ATOM    334  CG  PHE A  42      21.842   8.102 115.535  1.00 82.06           C  
ATOM    335  CD1 PHE A  42      20.510   7.861 115.291  1.00 82.06           C  
ATOM    336  CD2 PHE A  42      22.696   7.030 115.659  1.00 82.06           C  
ATOM    337  CE1 PHE A  42      20.034   6.577 115.181  1.00 82.06           C  
ATOM    338  CE2 PHE A  42      22.227   5.741 115.551  1.00 82.06           C  
ATOM    339  CZ  PHE A  42      20.893   5.513 115.313  1.00 82.06           C  
ATOM    342  N   VAL A  43      23.928  11.708 116.886  1.00135.65           N  
ATOM    343  CA  VAL A  43      24.495  13.012 116.656  1.00135.65           C  
ATOM    347  C   VAL A  43      25.518  12.819 115.574  1.00135.65           C  
ATOM    348  O   VAL A  43      26.185  11.786 115.523  1.00135.65           O  
ATOM    344  CB  VAL A  43      25.253  13.603 117.816  1.00135.65           C  
ATOM    345  CG1 VAL A  43      24.339  13.668 119.045  1.00135.65           C  
ATOM    346  CG2 VAL A  43      26.552  12.816 118.037  1.00135.65           C  
ATOM    349  N   LEU A  44      25.653  13.798 114.655  1.00 72.25           N  
ATOM    350  CA  LEU A  44      26.634  13.653 113.614  1.00 72.25           C  
ATOM    355  C   LEU A  44      27.094  15.007 113.173  1.00 72.25           C  
ATOM    356  O   LEU A  44      26.297  15.934 113.044  1.00 72.25           O  
ATOM    351  CB  LEU A  44      26.087  12.932 112.371  1.00 72.25           C  
ATOM    352  CG  LEU A  44      27.120  12.769 111.240  1.00 72.25           C  
ATOM    353  CD1 LEU A  44      28.321  11.926 111.695  1.00 72.25           C  
ATOM    354  CD2 LEU A  44      26.463  12.228 109.960  1.00 72.25           C  
ATOM    357  N   GLY A  45      28.417  15.161 112.948  1.00 38.94           N  
ATOM    358  CA  GLY A  45      28.923  16.414 112.464  1.00 38.94           C  
ATOM    359  C   GLY A  45      28.653  16.460 110.991  1.00 38.94           C  
ATOM    360  O   GLY A  45      28.913  15.490 110.282  1.00 38.94           O  
ATOM    361  N   ILE A  46      28.160  17.611 110.485  1.00121.69           N  
ATOM    362  CA  ILE A  46      27.861  17.747 109.083  1.00121.69           C  
ATOM    367  C   ILE A  46      28.853  18.709 108.494  1.00121.69           C  
ATOM    368  O   ILE A  46      28.816  19.904 108.786  1.00121.69           O  
ATOM    363  CB  ILE A  46      26.479  18.299 108.846  1.00121.69           C  
ATOM    364  CG1 ILE A  46      25.421  17.353 109.438  1.00121.69           C  
ATOM    365  CG2 ILE A  46      26.297  18.557 107.343  1.00121.69           C  
ATOM    366  CD1 ILE A  46      25.460  15.941 108.855  1.00121.69           C  
ATOM    369  N   SER A  47      29.822  18.173 107.718  1.00 84.03           N  
ATOM    370  CA  SER A  47      30.870  18.920 107.068  1.00 84.03           C  
ATOM    373  C   SER A  47      30.554  19.338 105.667  1.00 84.03           C  
ATOM    374  O   SER A  47      31.199  20.244 105.142  1.00 84.03           O  
ATOM    371  CB  SER A  47      32.183  18.126 106.989  1.00 84.03           C  
ATOM    372  OG  SER A  47      32.013  16.989 106.153  1.00 84.03           O  
ATOM    375  N   GLY A  48      29.582  18.694 105.003  1.00 44.55           N  
ATOM    376  CA  GLY A  48      29.388  18.987 103.612  1.00 44.55           C  
ATOM    377  C   GLY A  48      30.008  17.858 102.847  1.00 44.55           C  
ATOM    378  O   GLY A  48      29.940  17.800 101.620  1.00 44.55           O  
ATOM    379  N   GLY A  49      30.646  16.912 103.560  1.00 55.32           N  
ATOM    380  CA  GLY A  49      31.226  15.799 102.872  1.00 55.32           C  
ATOM    381  C   GLY A  49      30.134  14.827 102.525  1.00 55.32           C  
ATOM    382  O   GLY A  49      29.061  14.831 103.123  1.00 55.32           O  
ATOM    383  N   GLN A  50      30.409  13.932 101.558  1.00173.64           N  
ATOM    384  CA  GLN A  50      29.432  13.010 101.036  1.00173.64           C  
ATOM    390  C   GLN A  50      29.001  12.045 102.094  1.00173.64           C  
ATOM    391  O   GLN A  50      27.821  11.731 102.222  1.00173.64           O  
ATOM    385  CB  GLN A  50      30.018  12.139  99.917  1.00173.64           C  
ATOM    386  CG  GLN A  50      30.543  12.926  98.721  1.00173.64           C  
ATOM    387  CD  GLN A  50      31.276  11.931  97.835  1.00173.64           C  
ATOM    389  NE2 GLN A  50      31.441  10.681  98.346  1.00173.64           N  
ATOM    388  OE1 GLN A  50      31.682  12.248  96.719  1.00173.64           O  
ATOM    392  N   ASP A  51      29.962  11.533 102.878  1.00 96.14           N  
ATOM    393  CA  ASP A  51      29.661  10.516 103.839  1.00 96.14           C  
ATOM    398  C   ASP A  51      28.721  11.038 104.865  1.00 96.14           C  
ATOM    399  O   ASP A  51      27.730  10.386 105.187  1.00 96.14           O  
ATOM    394  CB  ASP A  51      30.920  10.073 104.612  1.00 96.14           C  
ATOM    395  CG  ASP A  51      31.933   9.500 103.628  1.00 96.14           C  
ATOM    396  OD1 ASP A  51      31.638   9.503 102.405  1.00 96.14           O  
ATOM    397  OD2 ASP A  51      33.023   9.068 104.084  1.00 96.14           O1-
ATOM    400  N   SER A  52      29.018  12.233 105.405  1.00 53.39           N  
ATOM    401  CA  SER A  52      28.203  12.792 106.438  1.00 53.39           C  
ATOM    404  C   SER A  52      26.874  13.146 105.870  1.00 53.39           C  
ATOM    405  O   SER A  52      25.861  13.068 106.564  1.00 53.39           O  
ATOM    402  CB  SER A  52      28.806  14.059 107.077  1.00 53.39           C  
ATOM    403  OG  SER A  52      28.922  15.102 106.122  1.00 53.39           O  
ATOM    406  N   THR A  53      26.833  13.561 104.591  1.00131.51           N  
ATOM    407  CA  THR A  53      25.556  13.941 104.067  1.00131.51           C  
ATOM    411  C   THR A  53      24.671  12.727 104.001  1.00131.51           C  
ATOM    412  O   THR A  53      23.503  12.786 104.376  1.00131.51           O  
ATOM    408  CB  THR A  53      25.605  14.609 102.716  1.00131.51           C  
ATOM    410  CG2 THR A  53      25.878  13.572 101.618  1.00131.51           C  
ATOM    409  OG1 THR A  53      24.367  15.255 102.460  1.00131.51           O  
ATOM    413  N   LEU A  54      25.208  11.589 103.517  1.00 78.07           N  
ATOM    414  CA  LEU A  54      24.452  10.369 103.392  1.00 78.07           C  
ATOM    419  C   LEU A  54      24.102   9.816 104.741  1.00 78.07           C  
ATOM    420  O   LEU A  54      22.955   9.448 104.993  1.00 78.07           O  
ATOM    415  CB  LEU A  54      25.238   9.286 102.629  1.00 78.07           C  
ATOM    416  CG  LEU A  54      24.519   7.929 102.529  1.00 78.07           C  
ATOM    417  CD1 LEU A  54      23.163   8.066 101.820  1.00 78.07           C  
ATOM    418  CD2 LEU A  54      25.426   6.873 101.873  1.00 78.07           C  
ATOM    421  N   ALA A  55      25.090   9.764 105.653  1.00 48.40           N  
ATOM    422  CA  ALA A  55      24.895   9.189 106.950  1.00 48.40           C  
ATOM    424  C   ALA A  55      23.872   9.992 107.677  1.00 48.40           C  
ATOM    425  O   ALA A  55      23.057   9.445 108.417  1.00 48.40           O  
ATOM    423  CB  ALA A  55      26.176   9.187 107.802  1.00 48.40           C  
ATOM    426  N   GLY A  56      23.909  11.325 107.503  1.00 30.29           N  
ATOM    427  CA  GLY A  56      22.993  12.194 108.184  1.00 30.29           C  
ATOM    428  C   GLY A  56      21.585  11.928 107.740  1.00 30.29           C  
ATOM    429  O   GLY A  56      20.663  11.919 108.554  1.00 30.29           O  
ATOM    430  N   ARG A  57      21.374  11.730 106.425  1.00110.57           N  
ATOM    431  CA  ARG A  57      20.046  11.525 105.923  1.00110.57           C  
ATOM    439  C   ARG A  57      19.513  10.227 106.451  1.00110.57           C  
ATOM    440  O   ARG A  57      18.344  10.130 106.818  1.00110.57           O  
ATOM    432  CB  ARG A  57      19.969  11.474 104.390  1.00110.57           C  
ATOM    433  CG  ARG A  57      18.534  11.303 103.889  1.00110.57           C  
ATOM    434  CD  ARG A  57      17.636  12.484 104.264  1.00110.57           C  
ATOM    435  NE  ARG A  57      16.274  12.214 103.727  1.00110.57           N  
ATOM    436  CZ  ARG A  57      15.196  12.870 104.247  1.00110.57           C  
ATOM    437  NH1 ARG A  57      15.375  13.805 105.226  1.00110.57           N1+
ATOM    438  NH2 ARG A  57      13.939  12.583 103.799  1.00110.57           N  
ATOM    441  N   LEU A  58      20.368   9.189 106.508  1.00 55.59           N  
ATOM    442  CA  LEU A  58      19.949   7.894 106.968  1.00 55.59           C  
ATOM    447  C   LEU A  58      19.536   8.000 108.399  1.00 55.59           C  
ATOM    448  O   LEU A  58      18.575   7.360 108.823  1.00 55.59           O  
ATOM    443  CB  LEU A  58      21.059   6.831 106.885  1.00 55.59           C  
ATOM    444  CG  LEU A  58      21.454   6.485 105.437  1.00 55.59           C  
ATOM    445  CD1 LEU A  58      22.561   5.419 105.392  1.00 55.59           C  
ATOM    446  CD2 LEU A  58      20.220   6.087 104.610  1.00 55.59           C  
ATOM    449  N   ALA A  59      20.270   8.800 109.192  1.00 37.25           N  
ATOM    450  CA  ALA A  59      19.967   8.950 110.586  1.00 37.25           C  
ATOM    452  C   ALA A  59      18.621   9.593 110.753  1.00 37.25           C  
ATOM    453  O   ALA A  59      17.852   9.210 111.633  1.00 37.25           O  
ATOM    451  CB  ALA A  59      20.994   9.821 111.326  1.00 37.25           C  
ATOM    454  N   GLN A  60      18.302  10.602 109.919  1.00 47.59           N  
ATOM    455  CA  GLN A  60      17.053  11.305 110.032  1.00 47.59           C  
ATOM    461  C   GLN A  60      15.922  10.372 109.739  1.00 47.59           C  
ATOM    462  O   GLN A  60      14.906  10.374 110.433  1.00 47.59           O  
ATOM    456  CB  GLN A  60      16.947  12.479 109.046  1.00 47.59           C  
ATOM    457  CG  GLN A  60      15.603  13.207 109.100  1.00 47.59           C  
ATOM    458  CD  GLN A  60      15.445  13.854 110.469  1.00 47.59           C  
ATOM    460  NE2 GLN A  60      14.192  14.266 110.794  1.00 47.59           N  
ATOM    459  OE1 GLN A  60      16.403  13.989 111.229  1.00 47.59           O  
ATOM    463  N   LEU A  61      16.077   9.538 108.697  1.00 49.69           N  
ATOM    464  CA  LEU A  61      15.033   8.630 108.326  1.00 49.69           C  
ATOM    469  C   LEU A  61      14.824   7.678 109.463  1.00 49.69           C  
ATOM    470  O   LEU A  61      13.691   7.324 109.787  1.00 49.69           O  
ATOM    465  CB  LEU A  61      15.383   7.774 107.096  1.00 49.69           C  
ATOM    466  CG  LEU A  61      15.612   8.579 105.802  1.00 49.69           C  
ATOM    467  CD1 LEU A  61      15.933   7.646 104.622  1.00 49.69           C  
ATOM    468  CD2 LEU A  61      14.436   9.523 105.511  1.00 49.69           C  
ATOM    471  N   ALA A  62      15.925   7.233 110.097  1.00 39.96           N  
ATOM    472  CA  ALA A  62      15.857   6.252 111.145  1.00 39.96           C  
ATOM    474  C   ALA A  62      15.077   6.756 112.324  1.00 39.96           C  
ATOM    475  O   ALA A  62      14.250   6.030 112.871  1.00 39.96           O  
ATOM    473  CB  ALA A  62      17.245   5.848 111.671  1.00 39.96           C  
ATOM    476  N   VAL A  63      15.328   8.007 112.757  1.00 43.25           N  
ATOM    477  CA  VAL A  63      14.658   8.538 113.914  1.00 43.25           C  
ATOM    481  C   VAL A  63      13.205   8.696 113.611  1.00 43.25           C  
ATOM    482  O   VAL A  63      12.354   8.440 114.461  1.00 43.25           O  
ATOM    478  CB  VAL A  63      15.181   9.880 114.340  1.00 43.25           C  
ATOM    479  CG1 VAL A  63      16.660   9.726 114.736  1.00 43.25           C  
ATOM    480  CG2 VAL A  63      14.937  10.897 113.213  1.00 43.25           C  
ATOM    483  N   GLU A  64      12.885   9.131 112.379  1.00 37.62           N  
ATOM    484  CA  GLU A  64      11.523   9.373 112.000  1.00 37.62           C  
ATOM    490  C   GLU A  64      10.768   8.084 112.070  1.00 37.62           C  
ATOM    491  O   GLU A  64       9.628   8.050 112.529  1.00 37.62           O  
ATOM    485  CB  GLU A  64      11.400   9.912 110.564  1.00 37.62           C  
ATOM    486  CG  GLU A  64      11.988  11.318 110.405  1.00 37.62           C  
ATOM    487  CD  GLU A  64      12.012  11.669 108.924  1.00 37.62           C  
ATOM    488  OE1 GLU A  64      12.299  10.753 108.108  1.00 37.62           O  
ATOM    489  OE2 GLU A  64      11.751  12.855 108.588  1.00 37.62           O1-
ATOM    492  N   GLU A  65      11.392   6.984 111.614  1.00 41.00           N  
ATOM    493  CA  GLU A  65      10.742   5.706 111.606  1.00 41.00           C  
ATOM    499  C   GLU A  65      10.476   5.270 113.009  1.00 41.00           C  
ATOM    500  O   GLU A  65       9.410   4.736 113.310  1.00 41.00           O  
ATOM    494  CB  GLU A  65      11.597   4.622 110.933  1.00 41.00           C  
ATOM    495  CG  GLU A  65      11.735   4.831 109.425  1.00 41.00           C  
ATOM    496  CD  GLU A  65      12.690   3.780 108.891  1.00 41.00           C  
ATOM    497  OE1 GLU A  65      13.340   3.105 109.732  1.00 41.00           O  
ATOM    498  OE2 GLU A  65      12.790   3.642 107.643  1.00 41.00           O1-
ATOM    501  N   ILE A  66      11.446   5.498 113.912  1.00 32.70           N  
ATOM    502  CA  ILE A  66      11.312   5.073 115.273  1.00 32.70           C  
ATOM    507  C   ILE A  66      10.148   5.785 115.888  1.00 32.70           C  
ATOM    508  O   ILE A  66       9.354   5.174 116.601  1.00 32.70           O  
ATOM    503  CB  ILE A  66      12.524   5.388 116.100  1.00 32.70           C  
ATOM    504  CG1 ILE A  66      13.755   4.652 115.542  1.00 32.70           C  
ATOM    505  CG2 ILE A  66      12.208   5.029 117.561  1.00 32.70           C  
ATOM    506  CD1 ILE A  66      15.074   5.115 116.158  1.00 32.70           C  
ATOM    509  N   ARG A  67      10.022   7.101 115.629  1.00 56.19           N  
ATOM    510  CA  ARG A  67       8.962   7.896 116.185  1.00 56.19           C  
ATOM    518  C   ARG A  67       7.655   7.413 115.642  1.00 56.19           C  
ATOM    519  O   ARG A  67       6.654   7.354 116.354  1.00 56.19           O  
ATOM    511  CB  ARG A  67       9.086   9.389 115.834  1.00 56.19           C  
ATOM    512  CG  ARG A  67      10.291  10.062 116.493  1.00 56.19           C  
ATOM    513  CD  ARG A  67      10.414  11.557 116.194  1.00 56.19           C  
ATOM    514  NE  ARG A  67      10.750  11.705 114.752  1.00 56.19           N  
ATOM    515  CZ  ARG A  67      11.305  12.867 114.304  1.00 56.19           C  
ATOM    516  NH1 ARG A  67      11.554  13.884 115.179  1.00 56.19           N1+
ATOM    517  NH2 ARG A  67      11.617  13.014 112.983  1.00 56.19           N  
ATOM    520  N   ASN A  68       7.642   7.041 114.351  1.00 67.19           N  
ATOM    521  CA  ASN A  68       6.441   6.596 113.711  1.00 67.19           C  
ATOM    526  C   ASN A  68       5.974   5.374 114.435  1.00 67.19           C  
ATOM    527  O   ASN A  68       4.777   5.158 114.624  1.00 67.19           O  
ATOM    522  CB  ASN A  68       6.679   6.211 112.242  1.00 67.19           C  
ATOM    523  CG  ASN A  68       5.321   6.113 111.568  1.00 67.19           C  
ATOM    525  ND2 ASN A  68       5.265   6.497 110.265  1.00 67.19           N  
ATOM    524  OD1 ASN A  68       4.335   5.718 112.185  1.00 67.19           O  
ATOM    528  N   GLU A  69       6.942   4.549 114.863  1.00 54.06           N  
ATOM    529  CA  GLU A  69       6.729   3.320 115.568  1.00 54.06           C  
ATOM    535  C   GLU A  69       6.124   3.629 116.903  1.00 54.06           C  
ATOM    536  O   GLU A  69       5.408   2.803 117.464  1.00 54.06           O  
ATOM    530  CB  GLU A  69       8.044   2.554 115.779  1.00 54.06           C  
ATOM    531  CG  GLU A  69       8.642   2.095 114.448  1.00 54.06           C  
ATOM    532  CD  GLU A  69      10.010   1.478 114.692  1.00 54.06           C  
ATOM    533  OE1 GLU A  69      10.428   1.368 115.876  1.00 54.06           O  
ATOM    534  OE2 GLU A  69      10.660   1.112 113.677  1.00 54.06           O1-
ATOM    537  N   GLY A  70       6.392   4.828 117.456  1.00 28.03           N  
ATOM    538  CA  GLY A  70       5.860   5.152 118.749  1.00 28.03           C  
ATOM    539  C   GLY A  70       6.992   5.214 119.728  1.00 28.03           C  
ATOM    540  O   GLY A  70       6.778   5.443 120.919  1.00 28.03           O  
ATOM    541  N   GLY A  71       8.231   5.000 119.245  1.00 17.83           N  
ATOM    542  CA  GLY A  71       9.385   5.065 120.100  1.00 17.83           C  
ATOM    543  C   GLY A  71       9.854   6.488 120.166  1.00 17.83           C  
ATOM    544  O   GLY A  71       9.244   7.382 119.582  1.00 17.83           O  
ATOM    545  N   ASN A  72      10.964   6.733 120.898  1.00 37.86           N  
ATOM    546  CA  ASN A  72      11.483   8.069 121.020  1.00 37.86           C  
ATOM    551  C   ASN A  72      12.869   8.099 120.450  1.00 37.86           C  
ATOM    552  O   ASN A  72      13.723   7.292 120.819  1.00 37.86           O  
ATOM    547  CB  ASN A  72      11.593   8.552 122.474  1.00 37.86           C  
ATOM    548  CG  ASN A  72      10.186   8.671 123.041  1.00 37.86           C  
ATOM    550  ND2 ASN A  72       9.960   8.046 124.226  1.00 37.86           N  
ATOM    549  OD1 ASN A  72       9.311   9.295 122.443  1.00 37.86           O  
ATOM    553  N   ALA A  73      13.129   9.042 119.519  1.00 41.34           N  
ATOM    554  CA  ALA A  73      14.443   9.149 118.951  1.00 41.34           C  
ATOM    556  C   ALA A  73      14.619  10.547 118.448  1.00 41.34           C  
ATOM    557  O   ALA A  73      13.656  11.195 118.041  1.00 41.34           O  
ATOM    555  CB  ALA A  73      14.670   8.211 117.754  1.00 41.34           C  
ATOM    558  N   THR A  74      15.868  11.062 118.476  1.00118.09           N  
ATOM    559  CA  THR A  74      16.092  12.384 117.967  1.00118.09           C  
ATOM    563  C   THR A  74      17.408  12.384 117.251  1.00118.09           C  
ATOM    564  O   THR A  74      18.310  11.616 117.580  1.00118.09           O  
ATOM    560  CB  THR A  74      16.163  13.438 119.028  1.00118.09           C  
ATOM    562  CG2 THR A  74      17.545  13.368 119.692  1.00118.09           C  
ATOM    561  OG1 THR A  74      15.984  14.722 118.454  1.00118.09           O  
ATOM    565  N   PHE A  75      17.546  13.250 116.229  1.00 77.72           N  
ATOM    566  CA  PHE A  75      18.779  13.311 115.501  1.00 77.72           C  
ATOM    574  C   PHE A  75      19.272  14.714 115.568  1.00 77.72           C  
ATOM    575  O   PHE A  75      18.548  15.661 115.259  1.00 77.72           O  
ATOM    567  CB  PHE A  75      18.612  12.896 114.024  1.00 77.72           C  
ATOM    568  CG  PHE A  75      19.873  13.141 113.266  1.00 77.72           C  
ATOM    569  CD1 PHE A  75      21.032  12.465 113.570  1.00 77.72           C  
ATOM    570  CD2 PHE A  75      19.876  14.025 112.210  1.00 77.72           C  
ATOM    571  CE1 PHE A  75      22.186  12.693 112.855  1.00 77.72           C  
ATOM    572  CE2 PHE A  75      21.026  14.254 111.490  1.00 77.72           C  
ATOM    573  CZ  PHE A  75      22.184  13.590 111.816  1.00 77.72           C  
ATOM    576  N   ILE A  76      20.538  14.884 115.993  1.00125.90           N  
ATOM    577  CA  ILE A  76      21.044  16.216 116.084  1.00125.90           C  
ATOM    582  C   ILE A  76      22.198  16.322 115.133  1.00125.90           C  
ATOM    583  O   ILE A  76      23.166  15.565 115.198  1.00125.90           O  
ATOM    578  CB  ILE A  76      21.450  16.573 117.494  1.00125.90           C  
ATOM    579  CG1 ILE A  76      21.501  18.088 117.681  1.00125.90           C  
ATOM    580  CG2 ILE A  76      22.758  15.867 117.875  1.00125.90           C  
ATOM    581  CD1 ILE A  76      21.569  18.483 119.157  1.00125.90           C  
ATOM    584  N   ALA A  77      22.098  17.264 114.176  1.00 41.93           N  
ATOM    585  CA  ALA A  77      23.161  17.450 113.235  1.00 41.93           C  
ATOM    587  C   ALA A  77      23.901  18.658 113.696  1.00 41.93           C  
ATOM    588  O   ALA A  77      23.294  19.643 114.114  1.00 41.93           O  
ATOM    586  CB  ALA A  77      22.678  17.714 111.799  1.00 41.93           C  
ATOM    589  N   VAL A  78      25.246  18.605 113.666  1.00109.98           N  
ATOM    590  CA  VAL A  78      25.976  19.740 114.141  1.00109.98           C  
ATOM    594  C   VAL A  78      26.980  20.151 113.113  1.00109.98           C  
ATOM    595  O   VAL A  78      27.687  19.320 112.546  1.00109.98           O  
ATOM    591  CB  VAL A  78      26.714  19.462 115.419  1.00109.98           C  
ATOM    592  CG1 VAL A  78      27.700  18.306 115.177  1.00109.98           C  
ATOM    593  CG2 VAL A  78      27.384  20.763 115.895  1.00109.98           C  
ATOM    596  N   ARG A  79      27.054  21.473 112.852  1.00161.98           N  
ATOM    597  CA  ARG A  79      28.028  21.998 111.942  1.00161.98           C  
ATOM    605  C   ARG A  79      29.134  22.481 112.820  1.00161.98           C  
ATOM    606  O   ARG A  79      28.887  23.173 113.806  1.00161.98           O  
ATOM    598  CB  ARG A  79      27.565  23.230 111.144  1.00161.98           C  
ATOM    599  CG  ARG A  79      26.375  23.000 110.214  1.00161.98           C  
ATOM    600  CD  ARG A  79      26.257  24.077 109.132  1.00161.98           C  
ATOM    601  NE  ARG A  79      26.309  25.408 109.804  1.00161.98           N  
ATOM    602  CZ  ARG A  79      25.160  26.103 110.049  1.00161.98           C  
ATOM    603  NH1 ARG A  79      23.954  25.598 109.656  1.00161.98           N1+
ATOM    604  NH2 ARG A  79      25.218  27.311 110.682  1.00161.98           N  
ATOM    607  N   LEU A  80      30.392  22.120 112.503  1.00153.05           N  
ATOM    608  CA  LEU A  80      31.456  22.556 113.364  1.00153.05           C  
ATOM    613  C   LEU A  80      32.380  23.462 112.603  1.00153.05           C  
ATOM    614  O   LEU A  80      33.467  23.039 112.210  1.00153.05           O  
ATOM    609  CB  LEU A  80      32.347  21.397 113.864  1.00153.05           C  
ATOM    610  CG  LEU A  80      31.719  20.409 114.875  1.00153.05           C  
ATOM    611  CD1 LEU A  80      31.524  21.041 116.258  1.00153.05           C  
ATOM    612  CD2 LEU A  80      30.438  19.770 114.338  1.00153.05           C  
ATOM    615  N   PRO A  81      32.020  24.704 112.424  1.00170.73           N  
ATOM    616  CA  PRO A  81      32.888  25.599 111.702  1.00170.73           C  
ATOM    620  C   PRO A  81      34.038  26.049 112.540  1.00170.73           C  
ATOM    621  O   PRO A  81      33.923  26.085 113.765  1.00170.73           O  
ATOM    618  CB  PRO A  81      32.013  26.772 111.261  1.00170.73           C  
ATOM    619  CG  PRO A  81      30.596  26.181 111.201  1.00170.73           C  
ATOM    617  CD  PRO A  81      30.619  25.052 112.243  1.00170.73           C  
ATOM    622  N   TYR A  82      35.163  26.394 111.893  1.00 89.97           N  
ATOM    623  CA  TYR A  82      36.278  26.940 112.599  1.00 89.97           C  
ATOM    632  C   TYR A  82      36.367  28.329 112.062  1.00 89.97           C  
ATOM    633  O   TYR A  82      36.776  28.531 110.920  1.00 89.97           O  
ATOM    624  CB  TYR A  82      37.581  26.188 112.267  1.00 89.97           C  
ATOM    625  CG  TYR A  82      38.731  26.758 113.022  1.00 89.97           C  
ATOM    626  CD1 TYR A  82      38.856  26.529 114.373  1.00 89.97           C  
ATOM    627  CD2 TYR A  82      39.699  27.492 112.376  1.00 89.97           C  
ATOM    628  CE1 TYR A  82      39.921  27.040 115.075  1.00 89.97           C  
ATOM    629  CE2 TYR A  82      40.767  28.004 113.073  1.00 89.97           C  
ATOM    630  CZ  TYR A  82      40.877  27.780 114.425  1.00 89.97           C  
ATOM    631  OH  TYR A  82      41.974  28.304 115.139  1.00 89.97           O  
ATOM    634  N   LYS A  83      35.965  29.331 112.868  1.00171.65           N  
ATOM    635  CA  LYS A  83      35.972  30.662 112.343  1.00171.65           C  
ATOM    641  C   LYS A  83      34.937  30.712 111.273  1.00171.65           C  
ATOM    642  O   LYS A  83      33.743  30.565 111.521  1.00171.65           O  
ATOM    636  CB  LYS A  83      37.315  31.099 111.728  1.00171.65           C  
ATOM    637  CG  LYS A  83      38.380  31.507 112.749  1.00171.65           C  
ATOM    638  CD  LYS A  83      38.901  30.356 113.611  1.00171.65           C  
ATOM    639  CE  LYS A  83      40.089  30.752 114.490  1.00171.65           C  
ATOM    640  NZ  LYS A  83      39.703  31.857 115.397  1.00171.65           N1+
ATOM    643  N   VAL A  84      35.369  30.963 110.031  1.00 92.08           N  
ATOM    644  CA  VAL A  84      34.395  30.997 108.988  1.00 92.08           C  
ATOM    648  C   VAL A  84      33.990  29.598 108.750  1.00 92.08           C  
ATOM    649  O   VAL A  84      34.830  28.705 108.649  1.00 92.08           O  
ATOM    645  CB  VAL A  84      34.914  31.553 107.697  1.00 92.08           C  
ATOM    646  CG1 VAL A  84      33.782  31.508 106.657  1.00 92.08           C  
ATOM    647  CG2 VAL A  84      35.470  32.963 107.959  1.00 92.08           C  
ATOM    650  N   GLN A  85      32.670  29.388 108.637  1.00162.09           N  
ATOM    651  CA  GLN A  85      32.165  28.063 108.514  1.00162.09           C  
ATOM    657  C   GLN A  85      32.807  27.455 107.318  1.00162.09           C  
ATOM    658  O   GLN A  85      32.471  27.770 106.177  1.00162.09           O  
ATOM    652  CB  GLN A  85      30.636  28.051 108.356  1.00162.09           C  
ATOM    653  CG  GLN A  85      29.945  28.664 109.578  1.00162.09           C  
ATOM    654  CD  GLN A  85      28.447  28.733 109.332  1.00162.09           C  
ATOM    656  NE2 GLN A  85      27.658  28.625 110.434  1.00162.09           N  
ATOM    655  OE1 GLN A  85      27.988  28.884 108.201  1.00162.09           O  
ATOM    659  N   LYS A  86      33.784  26.565 107.581  1.00 96.64           N  
ATOM    660  CA  LYS A  86      34.457  25.892 106.521  1.00 96.64           C  
ATOM    666  C   LYS A  86      33.344  25.149 105.908  1.00 96.64           C  
ATOM    667  O   LYS A  86      33.258  24.980 104.693  1.00 96.64           O  
ATOM    661  CB  LYS A  86      35.508  24.885 107.013  1.00 96.64           C  
ATOM    662  CG  LYS A  86      36.366  24.305 105.887  1.00 96.64           C  
ATOM    663  CD  LYS A  86      37.610  23.573 106.394  1.00 96.64           C  
ATOM    664  CE  LYS A  86      38.620  24.493 107.082  1.00 96.64           C  
ATOM    665  NZ  LYS A  86      39.781  23.708 107.552  1.00 96.64           N1+
ATOM    668  N   ASP A  87      32.448  24.690 106.797  1.00128.68           N  
ATOM    669  CA  ASP A  87      31.234  24.096 106.367  1.00128.68           C  
ATOM    674  C   ASP A  87      30.453  25.266 105.864  1.00128.68           C  
ATOM    675  O   ASP A  87      29.634  25.853 106.569  1.00128.68           O  
ATOM    670  CB  ASP A  87      30.489  23.430 107.534  1.00128.68           C  
ATOM    671  CG  ASP A  87      31.272  22.179 107.904  1.00128.68           C  
ATOM    672  OD1 ASP A  87      32.263  21.881 107.186  1.00128.68           O  
ATOM    673  OD2 ASP A  87      30.891  21.506 108.898  1.00128.68           O1-
ATOM    676  N   GLU A  88      30.723  25.619 104.595  1.00138.95           N  
ATOM    677  CA  GLU A  88      30.190  26.755 103.918  1.00138.95           C  
ATOM    683  C   GLU A  88      28.934  26.332 103.252  1.00138.95           C  
ATOM    684  O   GLU A  88      28.037  25.760 103.868  1.00138.95           O  
ATOM    678  CB  GLU A  88      31.091  27.235 102.777  1.00138.95           C  
ATOM    679  CG  GLU A  88      32.474  27.687 103.228  1.00138.95           C  
ATOM    680  CD  GLU A  88      33.311  27.841 101.970  1.00138.95           C  
ATOM    681  OE1 GLU A  88      32.742  27.669 100.858  1.00138.95           O  
ATOM    682  OE2 GLU A  88      34.530  28.127 102.103  1.00138.95           O1-
ATOM    685  N   ASP A  89      28.853  26.652 101.952  1.00 42.94           N  
ATOM    686  CA  ASP A  89      27.718  26.361 101.139  1.00 42.94           C  
ATOM    691  C   ASP A  89      27.544  24.878 101.094  1.00 42.94           C  
ATOM    692  O   ASP A  89      26.421  24.382 101.103  1.00 42.94           O  
ATOM    687  CB  ASP A  89      27.900  26.857  99.692  1.00 42.94           C  
ATOM    688  CG  ASP A  89      26.581  26.710  98.946  1.00 42.94           C  
ATOM    689  OD1 ASP A  89      25.596  26.228  99.566  1.00 42.94           O  
ATOM    690  OD2 ASP A  89      26.541  27.079  97.742  1.00 42.94           O1-
ATOM    693  N   ASP A  90      28.660  24.124 101.053  1.00 54.87           N  
ATOM    694  CA  ASP A  90      28.573  22.696 100.959  1.00 54.87           C  
ATOM    699  C   ASP A  90      27.845  22.173 102.158  1.00 54.87           C  
ATOM    700  O   ASP A  90      26.963  21.324 102.037  1.00 54.87           O  
ATOM    695  CB  ASP A  90      29.957  22.030 100.947  1.00 54.87           C  
ATOM    696  CG  ASP A  90      30.656  22.421  99.654  1.00 54.87           C  
ATOM    697  OD1 ASP A  90      29.954  22.541  98.616  1.00 54.87           O  
ATOM    698  OD2 ASP A  90      31.902  22.602  99.688  1.00 54.87           O1-
ATOM    701  N   ALA A  91      28.202  22.668 103.355  1.00 41.17           N  
ATOM    702  CA  ALA A  91      27.591  22.198 104.567  1.00 41.17           C  
ATOM    704  C   ALA A  91      26.143  22.558 104.574  1.00 41.17           C  
ATOM    705  O   ALA A  91      25.297  21.766 104.989  1.00 41.17           O  
ATOM    703  CB  ALA A  91      28.185  22.834 105.823  1.00 41.17           C  
ATOM    706  N   GLN A  92      25.827  23.788 104.135  1.00120.90           N  
ATOM    707  CA  GLN A  92      24.469  24.239 104.166  1.00120.90           C  
ATOM    713  C   GLN A  92      23.668  23.424 103.199  1.00120.90           C  
ATOM    714  O   GLN A  92      22.526  23.062 103.479  1.00120.90           O  
ATOM    708  CB  GLN A  92      24.313  25.725 103.805  1.00120.90           C  
ATOM    709  CG  GLN A  92      22.917  26.259 104.124  1.00120.90           C  
ATOM    710  CD  GLN A  92      22.696  26.100 105.625  1.00120.90           C  
ATOM    712  NE2 GLN A  92      23.762  26.349 106.433  1.00120.90           N  
ATOM    711  OE1 GLN A  92      21.602  25.757 106.067  1.00120.90           O  
ATOM    715  N   LEU A  93      24.258  23.095 102.033  1.00 57.85           N  
ATOM    716  CA  LEU A  93      23.558  22.345 101.032  1.00 57.85           C  
ATOM    721  C   LEU A  93      23.191  21.016 101.617  1.00 57.85           C  
ATOM    722  O   LEU A  93      22.090  20.512 101.396  1.00 57.85           O  
ATOM    717  CB  LEU A  93      24.412  22.097  99.775  1.00 57.85           C  
ATOM    718  CG  LEU A  93      23.689  21.287  98.682  1.00 57.85           C  
ATOM    719  CD1 LEU A  93      22.450  22.026  98.155  1.00 57.85           C  
ATOM    720  CD2 LEU A  93      24.661  20.883  97.561  1.00 57.85           C  
ATOM    723  N   ALA A  94      24.118  20.407 102.377  1.00 54.85           N  
ATOM    724  CA  ALA A  94      23.880  19.123 102.974  1.00 54.85           C  
ATOM    726  C   ALA A  94      22.774  19.209 103.987  1.00 54.85           C  
ATOM    727  O   ALA A  94      21.912  18.334 104.061  1.00 54.85           O  
ATOM    725  CB  ALA A  94      25.118  18.559 103.692  1.00 54.85           C  
ATOM    728  N   LEU A  95      22.767  20.284 104.792  1.00153.17           N  
ATOM    729  CA  LEU A  95      21.834  20.436 105.871  1.00153.17           C  
ATOM    734  C   LEU A  95      20.450  20.532 105.300  1.00153.17           C  
ATOM    735  O   LEU A  95      19.495  20.009 105.872  1.00153.17           O  
ATOM    730  CB  LEU A  95      22.176  21.681 106.710  1.00153.17           C  
ATOM    731  CG  LEU A  95      21.466  21.750 108.068  1.00153.17           C  
ATOM    732  CD1 LEU A  95      19.974  22.063 107.913  1.00153.17           C  
ATOM    733  CD2 LEU A  95      21.737  20.474 108.885  1.00153.17           C  
ATOM    736  N   GLN A  96      20.306  21.205 104.142  1.00 40.86           N  
ATOM    737  CA  GLN A  96      19.021  21.347 103.519  1.00 40.86           C  
ATOM    743  C   GLN A  96      18.538  19.990 103.113  1.00 40.86           C  
ATOM    744  O   GLN A  96      17.351  19.688 103.209  1.00 40.86           O  
ATOM    738  CB  GLN A  96      19.052  22.223 102.258  1.00 40.86           C  
ATOM    739  CG  GLN A  96      19.417  23.681 102.546  1.00 40.86           C  
ATOM    740  CD  GLN A  96      19.412  24.438 101.224  1.00 40.86           C  
ATOM    742  NE2 GLN A  96      20.525  25.165 100.932  1.00 40.86           N  
ATOM    741  OE1 GLN A  96      18.447  24.377 100.465  1.00 40.86           O  
ATOM    745  N   PHE A  97      19.459  19.145 102.618  1.00 87.75           N  
ATOM    746  CA  PHE A  97      19.145  17.816 102.186  1.00 87.75           C  
ATOM    754  C   PHE A  97      18.704  16.974 103.356  1.00 87.75           C  
ATOM    755  O   PHE A  97      17.701  16.266 103.277  1.00 87.75           O  
ATOM    747  CB  PHE A  97      20.374  17.147 101.533  1.00 87.75           C  
ATOM    748  CG  PHE A  97      20.068  15.725 101.212  1.00 87.75           C  
ATOM    749  CD1 PHE A  97      19.175  15.404 100.217  1.00 87.75           C  
ATOM    750  CD2 PHE A  97      20.707  14.714 101.893  1.00 87.75           C  
ATOM    751  CE1 PHE A  97      18.903  14.089  99.923  1.00 87.75           C  
ATOM    752  CE2 PHE A  97      20.440  13.399 101.600  1.00 87.75           C  
ATOM    753  CZ  PHE A  97      19.534  13.083 100.616  1.00 87.75           C  
ATOM    756  N   ILE A  98      19.452  17.042 104.477  1.00130.36           N  
ATOM    757  CA  ILE A  98      19.256  16.225 105.652  1.00130.36           C  
ATOM    762  C   ILE A  98      17.949  16.510 106.343  1.00130.36           C  
ATOM    763  O   ILE A  98      17.207  15.591 106.691  1.00130.36           O  
ATOM    758  CB  ILE A  98      20.300  16.484 106.704  1.00130.36           C  
ATOM    759  CG1 ILE A  98      21.729  16.265 106.175  1.00130.36           C  
ATOM    760  CG2 ILE A  98      19.960  15.593 107.911  1.00130.36           C  
ATOM    761  CD1 ILE A  98      22.057  14.818 105.822  1.00130.36           C  
ATOM    764  N   GLN A  99      17.634  17.802 106.557  1.00100.16           N  
ATOM    765  CA  GLN A  99      16.450  18.207 107.266  1.00100.16           C  
ATOM    771  C   GLN A  99      16.342  17.487 108.582  1.00100.16           C  
ATOM    772  O   GLN A  99      15.367  16.786 108.853  1.00100.16           O  
ATOM    766  CB  GLN A  99      15.164  18.035 106.448  1.00100.16           C  
ATOM    767  CG  GLN A  99      15.178  18.940 105.215  1.00100.16           C  
ATOM    768  CD  GLN A  99      13.862  18.787 104.476  1.00100.16           C  
ATOM    770  NE2 GLN A  99      13.862  19.162 103.170  1.00100.16           N  
ATOM    769  OE1 GLN A  99      12.862  18.352 105.044  1.00100.16           O  
ATOM    773  N   ALA A 100      17.366  17.665 109.443  1.00 42.36           N  
ATOM    774  CA  ALA A 100      17.435  17.046 110.740  1.00 42.36           C  
ATOM    776  C   ALA A 100      16.522  17.743 111.700  1.00 42.36           C  
ATOM    777  O   ALA A 100      16.087  18.870 111.472  1.00 42.36           O  
ATOM    775  CB  ALA A 100      18.845  17.064 111.354  1.00 42.36           C  
ATOM    778  N   ASP A 101      16.201  17.045 112.811  1.00 55.89           N  
ATOM    779  CA  ASP A 101      15.324  17.550 113.829  1.00 55.89           C  
ATOM    784  C   ASP A 101      15.951  18.774 114.411  1.00 55.89           C  
ATOM    785  O   ASP A 101      15.285  19.792 114.600  1.00 55.89           O  
ATOM    780  CB  ASP A 101      15.138  16.548 114.983  1.00 55.89           C  
ATOM    781  CG  ASP A 101      14.403  15.329 114.445  1.00 55.89           C  
ATOM    782  OD1 ASP A 101      13.724  15.463 113.393  1.00 55.89           O  
ATOM    783  OD2 ASP A 101      14.514  14.244 115.078  1.00 55.89           O1-
ATOM    786  N   GLN A 102      17.265  18.707 114.699  1.00 54.21           N  
ATOM    787  CA  GLN A 102      17.932  19.826 115.297  1.00 54.21           C  
ATOM    793  C   GLN A 102      19.184  20.072 114.517  1.00 54.21           C  
ATOM    794  O   GLN A 102      19.888  19.134 114.148  1.00 54.21           O  
ATOM    788  CB  GLN A 102      18.385  19.534 116.737  1.00 54.21           C  
ATOM    789  CG  GLN A 102      17.243  19.179 117.691  1.00 54.21           C  
ATOM    790  CD  GLN A 102      17.867  18.656 118.979  1.00 54.21           C  
ATOM    792  NE2 GLN A 102      17.451  17.432 119.400  1.00 54.21           N  
ATOM    791  OE1 GLN A 102      18.711  19.311 119.588  1.00 54.21           O  
ATOM    795  N   SER A 103      19.480  21.354 114.225  1.00 90.89           N  
ATOM    796  CA  SER A 103      20.713  21.672 113.571  1.00 90.89           C  
ATOM    799  C   SER A 103      21.391  22.659 114.461  1.00 90.89           C  
ATOM    800  O   SER A 103      20.831  23.704 114.786  1.00 90.89           O  
ATOM    797  CB  SER A 103      20.543  22.317 112.184  1.00 90.89           C  
ATOM    798  OG  SER A 103      19.986  23.616 112.308  1.00 90.89           O  
ATOM    801  N   VAL A 104      22.629  22.349 114.885  1.00 42.07           N  
ATOM    802  CA  VAL A 104      23.294  23.224 115.801  1.00 42.07           C  
ATOM    806  C   VAL A 104      24.508  23.768 115.128  1.00 42.07           C  
ATOM    807  O   VAL A 104      25.201  23.055 114.404  1.00 42.07           O  
ATOM    803  CB  VAL A 104      23.749  22.518 117.048  1.00 42.07           C  
ATOM    804  CG1 VAL A 104      24.471  23.528 117.953  1.00 42.07           C  
ATOM    805  CG2 VAL A 104      22.532  21.841 117.705  1.00 42.07           C  
ATOM    808  N   ALA A 105      24.776  25.074 115.331  1.00 42.83           N  
ATOM    809  CA  ALA A 105      25.969  25.651 114.790  1.00 42.83           C  
ATOM    811  C   ALA A 105      26.895  25.785 115.956  1.00 42.83           C  
ATOM    812  O   ALA A 105      26.612  26.522 116.900  1.00 42.83           O  
ATOM    810  CB  ALA A 105      25.758  27.056 114.204  1.00 42.83           C  
ATOM    813  N   PHE A 106      28.033  25.061 115.923  1.00130.28           N  
ATOM    814  CA  PHE A 106      28.934  25.101 117.038  1.00130.28           C  
ATOM    822  C   PHE A 106      30.284  25.501 116.528  1.00130.28           C  
ATOM    823  O   PHE A 106      30.960  24.730 115.849  1.00130.28           O  
ATOM    815  CB  PHE A 106      29.058  23.708 117.686  1.00130.28           C  
ATOM    816  CG  PHE A 106      29.790  23.801 118.979  1.00130.28           C  
ATOM    817  CD1 PHE A 106      31.163  23.751 119.019  1.00130.28           C  
ATOM    818  CD2 PHE A 106      29.091  23.926 120.158  1.00130.28           C  
ATOM    819  CE1 PHE A 106      31.827  23.831 120.221  1.00130.28           C  
ATOM    820  CE2 PHE A 106      29.750  24.006 121.361  1.00130.28           C  
ATOM    821  CZ  PHE A 106      31.122  23.959 121.394  1.00130.28           C  
ATOM    824  N   ASP A 107      30.733  26.721 116.880  1.00 70.34           N  
ATOM    825  CA  ASP A 107      32.002  27.190 116.400  1.00 70.34           C  
ATOM    830  C   ASP A 107      33.055  26.690 117.344  1.00 70.34           C  
ATOM    831  O   ASP A 107      33.024  26.965 118.540  1.00 70.34           O  
ATOM    826  CB  ASP A 107      32.099  28.724 116.339  1.00 70.34           C  
ATOM    827  CG  ASP A 107      33.318  29.101 115.510  1.00 70.34           C  
ATOM    828  OD1 ASP A 107      34.278  28.287 115.448  1.00 70.34           O  
ATOM    829  OD2 ASP A 107      33.300  30.216 114.922  1.00 70.34           O1-
ATOM    832  N   ILE A 108      33.984  25.886 116.798  1.00101.12           N  
ATOM    833  CA  ILE A 108      35.101  25.236 117.424  1.00101.12           C  
ATOM    838  C   ILE A 108      36.213  26.173 117.810  1.00101.12           C  
ATOM    839  O   ILE A 108      37.033  25.841 118.665  1.00101.12           O  
ATOM    834  CB  ILE A 108      35.651  24.102 116.601  1.00101.12           C  
ATOM    835  CG1 ILE A 108      36.199  24.581 115.250  1.00101.12           C  
ATOM    836  CG2 ILE A 108      34.531  23.055 116.461  1.00101.12           C  
ATOM    837  CD1 ILE A 108      36.961  23.489 114.496  1.00101.12           C  
ATOM    840  N   ALA A 109      36.294  27.352 117.170  1.00 60.79           N  
ATOM    841  CA  ALA A 109      37.442  28.222 117.237  1.00 60.79           C  
ATOM    843  C   ALA A 109      37.865  28.556 118.640  1.00 60.79           C  
ATOM    844  O   ALA A 109      39.060  28.541 118.929  1.00 60.79           O  
ATOM    842  CB  ALA A 109      37.209  29.553 116.498  1.00 60.79           C  
ATOM    845  N   SER A 110      36.936  28.855 119.564  1.00 77.07           N  
ATOM    846  CA  SER A 110      37.376  29.231 120.880  1.00 77.07           C  
ATOM    849  C   SER A 110      38.171  28.115 121.490  1.00 77.07           C  
ATOM    850  O   SER A 110      39.222  28.351 122.086  1.00 77.07           O  
ATOM    847  CB  SER A 110      36.209  29.524 121.835  1.00 77.07           C  
ATOM    848  OG  SER A 110      36.714  29.884 123.111  1.00 77.07           O  
ATOM    851  N   THR A 111      37.680  26.867 121.375  1.00 34.23           N  
ATOM    852  CA  THR A 111      38.357  25.744 121.960  1.00 34.23           C  
ATOM    856  C   THR A 111      39.664  25.493 121.276  1.00 34.23           C  
ATOM    857  O   THR A 111      40.686  25.297 121.932  1.00 34.23           O  
ATOM    853  CB  THR A 111      37.561  24.478 121.865  1.00 34.23           C  
ATOM    855  CG2 THR A 111      38.369  23.340 122.511  1.00 34.23           C  
ATOM    854  OG1 THR A 111      36.317  24.634 122.529  1.00 34.23           O  
ATOM    858  N   VAL A 112      39.670  25.501 119.929  1.00 35.31           N  
ATOM    859  CA  VAL A 112      40.872  25.196 119.207  1.00 35.31           C  
ATOM    863  C   VAL A 112      41.915  26.221 119.524  1.00 35.31           C  
ATOM    864  O   VAL A 112      43.082  25.886 119.723  1.00 35.31           O  
ATOM    860  CB  VAL A 112      40.682  25.199 117.719  1.00 35.31           C  
ATOM    861  CG1 VAL A 112      42.057  25.002 117.057  1.00 35.31           C  
ATOM    862  CG2 VAL A 112      39.658  24.114 117.347  1.00 35.31           C  
ATOM    865  N   ASP A 113      41.512  27.503 119.579  1.00 32.32           N  
ATOM    866  CA  ASP A 113      42.430  28.582 119.817  1.00 32.32           C  
ATOM    871  C   ASP A 113      43.035  28.444 121.174  1.00 32.32           C  
ATOM    872  O   ASP A 113      44.229  28.674 121.351  1.00 32.32           O  
ATOM    867  CB  ASP A 113      41.753  29.963 119.762  1.00 32.32           C  
ATOM    868  CG  ASP A 113      41.344  30.215 118.320  1.00 32.32           C  
ATOM    869  OD1 ASP A 113      41.830  29.462 117.437  1.00 32.32           O  
ATOM    870  OD2 ASP A 113      40.544  31.159 118.080  1.00 32.32           O1-
ATOM    873  N   ALA A 114      42.228  28.064 122.179  1.00 20.30           N  
ATOM    874  CA  ALA A 114      42.756  27.969 123.508  1.00 20.30           C  
ATOM    876  C   ALA A 114      43.833  26.932 123.510  1.00 20.30           C  
ATOM    877  O   ALA A 114      44.891  27.122 124.108  1.00 20.30           O  
ATOM    875  CB  ALA A 114      41.696  27.549 124.540  1.00 20.30           C  
ATOM    878  N   PHE A 115      43.585  25.801 122.827  1.00 37.59           N  
ATOM    879  CA  PHE A 115      44.529  24.721 122.778  1.00 37.59           C  
ATOM    887  C   PHE A 115      45.772  25.165 122.073  1.00 37.59           C  
ATOM    888  O   PHE A 115      46.883  24.945 122.554  1.00 37.59           O  
ATOM    880  CB  PHE A 115      43.973  23.511 122.010  1.00 37.59           C  
ATOM    881  CG  PHE A 115      45.012  22.444 121.987  1.00 37.59           C  
ATOM    882  CD1 PHE A 115      45.149  21.564 123.036  1.00 37.59           C  
ATOM    883  CD2 PHE A 115      45.848  22.322 120.902  1.00 37.59           C  
ATOM    884  CE1 PHE A 115      46.111  20.581 122.999  1.00 37.59           C  
ATOM    885  CE2 PHE A 115      46.811  21.343 120.859  1.00 37.59           C  
ATOM    886  CZ  PHE A 115      46.944  20.468 121.911  1.00 37.59           C  
ATOM    889  N   SER A 116      45.611  25.826 120.913  1.00 27.07           N  
ATOM    890  CA  SER A 116      46.742  26.223 120.130  1.00 27.07           C  
ATOM    893  C   SER A 116      47.572  27.180 120.924  1.00 27.07           C  
ATOM    894  O   SER A 116      48.798  27.118 120.890  1.00 27.07           O  
ATOM    891  CB  SER A 116      46.342  26.916 118.817  1.00 27.07           C  
ATOM    892  OG  SER A 116      45.648  26.003 117.978  1.00 27.07           O  
ATOM    895  N   ASN A 117      46.914  28.083 121.675  1.00 52.50           N  
ATOM    896  CA  ASN A 117      47.622  29.067 122.438  1.00 52.50           C  
ATOM    901  C   ASN A 117      48.464  28.371 123.453  1.00 52.50           C  
ATOM    902  O   ASN A 117      49.622  28.734 123.655  1.00 52.50           O  
ATOM    897  CB  ASN A 117      46.697  30.007 123.229  1.00 52.50           C  
ATOM    898  CG  ASN A 117      45.956  30.905 122.251  1.00 52.50           C  
ATOM    900  ND2 ASN A 117      46.567  31.150 121.060  1.00 52.50           N  
ATOM    899  OD1 ASN A 117      44.859  31.379 122.542  1.00 52.50           O  
ATOM    903  N   GLN A 118      47.908  27.353 124.136  1.00110.45           N  
ATOM    904  CA  GLN A 118      48.694  26.725 125.154  1.00110.45           C  
ATOM    910  C   GLN A 118      49.849  26.014 124.519  1.00110.45           C  
ATOM    911  O   GLN A 118      50.975  26.081 125.007  1.00110.45           O  
ATOM    905  CB  GLN A 118      47.955  25.663 125.982  1.00110.45           C  
ATOM    906  CG  GLN A 118      47.614  24.397 125.198  1.00110.45           C  
ATOM    907  CD  GLN A 118      47.240  23.335 126.215  1.00110.45           C  
ATOM    909  NE2 GLN A 118      47.298  22.042 125.796  1.00110.45           N  
ATOM    908  OE1 GLN A 118      46.918  23.650 127.359  1.00110.45           O  
ATOM    912  N   TYR A 119      49.594  25.322 123.394  1.00 55.40           N  
ATOM    913  CA  TYR A 119      50.605  24.510 122.778  1.00 55.40           C  
ATOM    922  C   TYR A 119      51.736  25.373 122.323  1.00 55.40           C  
ATOM    923  O   TYR A 119      52.902  25.075 122.579  1.00 55.40           O  
ATOM    914  CB  TYR A 119      50.056  23.755 121.555  1.00 55.40           C  
ATOM    915  CG  TYR A 119      51.121  22.892 120.972  1.00 55.40           C  
ATOM    916  CD1 TYR A 119      52.050  23.412 120.100  1.00 55.40           C  
ATOM    917  CD2 TYR A 119      51.184  21.554 121.290  1.00 55.40           C  
ATOM    918  CE1 TYR A 119      53.026  22.609 119.559  1.00 55.40           C  
ATOM    919  CE2 TYR A 119      52.157  20.747 120.752  1.00 55.40           C  
ATOM    920  CZ  TYR A 119      53.082  21.275 119.884  1.00 55.40           C  
ATOM    921  OH  TYR A 119      54.082  20.450 119.326  1.00 55.40           O  
ATOM    924  N   GLU A 120      51.416  26.490 121.653  1.00 37.72           N  
ATOM    925  CA  GLU A 120      52.423  27.358 121.123  1.00 37.72           C  
ATOM    931  C   GLU A 120      53.206  27.940 122.254  1.00 37.72           C  
ATOM    932  O   GLU A 120      54.416  28.134 122.147  1.00 37.72           O  
ATOM    926  CB  GLU A 120      51.807  28.501 120.302  1.00 37.72           C  
ATOM    927  CG  GLU A 120      51.126  27.990 119.030  1.00 37.72           C  
ATOM    928  CD  GLU A 120      50.515  29.177 118.304  1.00 37.72           C  
ATOM    929  OE1 GLU A 120      50.719  30.328 118.774  1.00 37.72           O  
ATOM    930  OE2 GLU A 120      49.833  28.948 117.270  1.00 37.72           O1-
ATOM    933  N   ASN A 121      52.525  28.265 123.363  1.00 94.41           N  
ATOM    934  CA  ASN A 121      53.170  28.866 124.491  1.00 94.41           C  
ATOM    939  C   ASN A 121      54.105  27.889 125.146  1.00 94.41           C  
ATOM    940  O   ASN A 121      55.247  28.226 125.451  1.00 94.41           O  
ATOM    935  CB  ASN A 121      52.144  29.308 125.547  1.00 94.41           C  
ATOM    936  CG  ASN A 121      52.775  30.358 126.444  1.00 94.41           C  
ATOM    938  ND2 ASN A 121      53.954  30.038 127.039  1.00 94.41           N  
ATOM    937  OD1 ASN A 121      52.219  31.442 126.611  1.00 94.41           O  
ATOM    941  N   LEU A 122      53.634  26.648 125.383  1.00 64.01           N  
ATOM    942  CA  LEU A 122      54.410  25.678 126.111  1.00 64.01           C  
ATOM    947  C   LEU A 122      55.649  25.320 125.344  1.00 64.01           C  
ATOM    948  O   LEU A 122      56.765  25.446 125.849  1.00 64.01           O  
ATOM    943  CB  LEU A 122      53.618  24.371 126.302  1.00 64.01           C  
ATOM    944  CG  LEU A 122      52.252  24.570 126.992  1.00 64.01           C  
ATOM    945  CD1 LEU A 122      51.500  23.238 127.163  1.00 64.01           C  
ATOM    946  CD2 LEU A 122      52.406  25.347 128.308  1.00 64.01           C  
ATOM    949  N   LEU A 123      55.457  24.851 124.094  1.00111.64           N  
ATOM    950  CA  LEU A 123      56.506  24.419 123.210  1.00111.64           C  
ATOM    955  C   LEU A 123      57.263  25.574 122.619  1.00111.64           C  
ATOM    956  O   LEU A 123      58.442  25.449 122.289  1.00111.64           O  
ATOM    951  CB  LEU A 123      56.029  23.465 122.103  1.00111.64           C  
ATOM    952  CG  LEU A 123      55.598  22.104 122.687  1.00111.64           C  
ATOM    953  CD1 LEU A 123      54.300  22.223 123.498  1.00111.64           C  
ATOM    954  CD2 LEU A 123      55.555  21.003 121.618  1.00111.64           C  
ATOM    957  N   ASP A 124      56.602  26.734 122.473  1.00 63.66           N  
ATOM    958  CA  ASP A 124      57.182  27.896 121.857  1.00 63.66           C  
ATOM    963  C   ASP A 124      57.475  27.622 120.414  1.00 63.66           C  
ATOM    964  O   ASP A 124      58.505  28.038 119.886  1.00 63.66           O  
ATOM    959  CB  ASP A 124      58.478  28.372 122.526  1.00 63.66           C  
ATOM    960  CG  ASP A 124      58.768  29.773 122.001  1.00 63.66           C  
ATOM    961  OD1 ASP A 124      57.890  30.330 121.291  1.00 63.66           O  
ATOM    962  OD2 ASP A 124      59.865  30.306 122.310  1.00 63.66           O1-
ATOM    965  N   GLU A 125      56.561  26.892 119.742  1.00 58.79           N  
ATOM    966  CA  GLU A 125      56.658  26.644 118.334  1.00 58.79           C  
ATOM    972  C   GLU A 125      55.263  26.789 117.809  1.00 58.79           C  
ATOM    973  O   GLU A 125      54.304  26.736 118.576  1.00 58.79           O  
ATOM    967  CB  GLU A 125      57.167  25.234 117.991  1.00 58.79           C  
ATOM    968  CG  GLU A 125      56.285  24.112 118.536  1.00 58.79           C  
ATOM    969  CD  GLU A 125      56.967  22.794 118.208  1.00 58.79           C  
ATOM    970  OE1 GLU A 125      58.167  22.830 117.823  1.00 58.79           O  
ATOM    971  OE2 GLU A 125      56.299  21.734 118.335  1.00 58.79           O1-
ATOM    974  N   SER A 126      55.100  26.994 116.486  1.00 88.67           N  
ATOM    975  CA  SER A 126      53.767  27.193 115.990  1.00 88.67           C  
ATOM    978  C   SER A 126      53.252  25.915 115.421  1.00 88.67           C  
ATOM    979  O   SER A 126      53.991  25.131 114.827  1.00 88.67           O  
ATOM    976  CB  SER A 126      53.651  28.238 114.868  1.00 88.67           C  
ATOM    977  OG  SER A 126      53.940  29.532 115.370  1.00 88.67           O  
ATOM    980  N   LEU A 127      51.940  25.681 115.620  1.00 49.97           N  
ATOM    981  CA  LEU A 127      51.302  24.518 115.084  1.00 49.97           C  
ATOM    986  C   LEU A 127      51.196  24.722 113.608  1.00 49.97           C  
ATOM    987  O   LEU A 127      50.804  25.789 113.141  1.00 49.97           O  
ATOM    982  CB  LEU A 127      49.866  24.306 115.599  1.00 49.97           C  
ATOM    983  CG  LEU A 127      49.774  23.948 117.092  1.00 49.97           C  
ATOM    984  CD1 LEU A 127      48.314  23.753 117.529  1.00 49.97           C  
ATOM    985  CD2 LEU A 127      50.646  22.725 117.418  1.00 49.97           C  
ATOM    988  N   THR A 128      51.534  23.679 112.831  1.00107.37           N  
ATOM    989  CA  THR A 128      51.449  23.787 111.405  1.00107.37           C  
ATOM    993  C   THR A 128      50.016  23.639 111.007  1.00107.37           C  
ATOM    994  O   THR A 128      49.158  23.285 111.811  1.00107.37           O  
ATOM    990  CB  THR A 128      52.263  22.753 110.685  1.00107.37           C  
ATOM    992  CG2 THR A 128      51.805  21.351 111.104  1.00107.37           C  
ATOM    991  OG1 THR A 128      52.130  22.920 109.284  1.00107.37           O  
ATOM    995  N   ASP A 129      49.706  23.941 109.736  1.00 78.07           N  
ATOM    996  CA  ASP A 129      48.341  23.867 109.319  1.00 78.07           C  
ATOM   1001  C   ASP A 129      47.876  22.445 109.415  1.00 78.07           C  
ATOM   1002  O   ASP A 129      46.762  22.178 109.863  1.00 78.07           O  
ATOM    997  CB  ASP A 129      48.127  24.337 107.872  1.00 78.07           C  
ATOM    998  CG  ASP A 129      46.637  24.590 107.721  1.00 78.07           C  
ATOM    999  OD1 ASP A 129      45.928  24.495 108.759  1.00 78.07           O  
ATOM   1000  OD2 ASP A 129      46.187  24.881 106.581  1.00 78.07           O1-
ATOM   1003  N   PHE A 130      48.732  21.490 109.004  1.00 63.99           N  
ATOM   1004  CA  PHE A 130      48.352  20.104 108.964  1.00 63.99           C  
ATOM   1012  C   PHE A 130      48.080  19.578 110.342  1.00 63.99           C  
ATOM   1013  O   PHE A 130      47.050  18.943 110.566  1.00 63.99           O  
ATOM   1005  CB  PHE A 130      49.453  19.227 108.340  1.00 63.99           C  
ATOM   1006  CG  PHE A 130      48.920  17.849 108.139  1.00 63.99           C  
ATOM   1007  CD1 PHE A 130      48.185  17.549 107.014  1.00 63.99           C  
ATOM   1008  CD2 PHE A 130      49.160  16.857 109.060  1.00 63.99           C  
ATOM   1009  CE1 PHE A 130      47.692  16.283 106.811  1.00 63.99           C  
ATOM   1010  CE2 PHE A 130      48.668  15.587 108.862  1.00 63.99           C  
ATOM   1011  CZ  PHE A 130      47.933  15.299 107.738  1.00 63.99           C  
ATOM   1014  N   ASN A 131      48.987  19.822 111.310  1.00115.07           N  
ATOM   1015  CA  ASN A 131      48.764  19.267 112.616  1.00115.07           C  
ATOM   1020  C   ASN A 131      47.589  19.938 113.244  1.00115.07           C  
ATOM   1021  O   ASN A 131      46.853  19.325 114.016  1.00115.07           O  
ATOM   1016  CB  ASN A 131      50.002  19.246 113.546  1.00115.07           C  
ATOM   1017  CG  ASN A 131      50.532  20.636 113.851  1.00115.07           C  
ATOM   1019  ND2 ASN A 131      51.762  20.700 114.427  1.00115.07           N  
ATOM   1018  OD1 ASN A 131      49.878  21.638 113.586  1.00115.07           O  
ATOM   1022  N   LYS A 132      47.377  21.224 112.923  1.00 42.84           N  
ATOM   1023  CA  LYS A 132      46.248  21.930 113.443  1.00 42.84           C  
ATOM   1029  C   LYS A 132      45.033  21.245 112.908  1.00 42.84           C  
ATOM   1030  O   LYS A 132      44.005  21.163 113.578  1.00 42.84           O  
ATOM   1024  CB  LYS A 132      46.214  23.396 112.980  1.00 42.84           C  
ATOM   1025  CG  LYS A 132      45.098  24.220 113.622  1.00 42.84           C  
ATOM   1026  CD  LYS A 132      45.274  25.726 113.423  1.00 42.84           C  
ATOM   1027  CE  LYS A 132      44.159  26.561 114.053  1.00 42.84           C  
ATOM   1028  NZ  LYS A 132      44.486  28.000 113.951  1.00 42.84           N1+
ATOM   1031  N   GLY A 133      45.132  20.723 111.672  1.00 29.52           N  
ATOM   1032  CA  GLY A 133      44.021  20.071 111.043  1.00 29.52           C  
ATOM   1033  C   GLY A 133      43.604  18.909 111.889  1.00 29.52           C  
ATOM   1034  O   GLY A 133      42.415  18.637 112.041  1.00 29.52           O  
ATOM   1035  N   ASN A 134      44.579  18.166 112.441  1.00 40.35           N  
ATOM   1036  CA  ASN A 134      44.270  17.032 113.265  1.00 40.35           C  
ATOM   1041  C   ASN A 134      43.619  17.505 114.528  1.00 40.35           C  
ATOM   1042  O   ASN A 134      42.661  16.897 115.004  1.00 40.35           O  
ATOM   1037  CB  ASN A 134      45.524  16.237 113.664  1.00 40.35           C  
ATOM   1038  CG  ASN A 134      46.135  15.660 112.395  1.00 40.35           C  
ATOM   1040  ND2 ASN A 134      47.446  15.951 112.170  1.00 40.35           N  
ATOM   1039  OD1 ASN A 134      45.467  14.977 111.622  1.00 40.35           O  
ATOM   1043  N   VAL A 135      44.121  18.614 115.105  1.00 30.83           N  
ATOM   1044  CA  VAL A 135      43.605  19.101 116.354  1.00 30.83           C  
ATOM   1048  C   VAL A 135      42.162  19.452 116.182  1.00 30.83           C  
ATOM   1049  O   VAL A 135      41.328  19.120 117.025  1.00 30.83           O  
ATOM   1045  CB  VAL A 135      44.316  20.332 116.843  1.00 30.83           C  
ATOM   1046  CG1 VAL A 135      43.584  20.865 118.088  1.00 30.83           C  
ATOM   1047  CG2 VAL A 135      45.788  19.969 117.103  1.00 30.83           C  
ATOM   1050  N   LYS A 136      41.824  20.129 115.073  1.00 97.39           N  
ATOM   1051  CA  LYS A 136      40.466  20.532 114.863  1.00 97.39           C  
ATOM   1057  C   LYS A 136      39.594  19.320 114.748  1.00 97.39           C  
ATOM   1058  O   LYS A 136      38.488  19.300 115.285  1.00 97.39           O  
ATOM   1052  CB  LYS A 136      40.266  21.382 113.598  1.00 97.39           C  
ATOM   1053  CG  LYS A 136      40.921  22.761 113.686  1.00 97.39           C  
ATOM   1054  CD  LYS A 136      40.788  23.583 112.403  1.00 97.39           C  
ATOM   1055  CE  LYS A 136      41.577  23.018 111.223  1.00 97.39           C  
ATOM   1056  NZ  LYS A 136      43.024  23.217 111.448  1.00 97.39           N1+
ATOM   1059  N   ALA A 137      40.073  18.270 114.055  1.00 33.38           N  
ATOM   1060  CA  ALA A 137      39.287  17.086 113.843  1.00 33.38           C  
ATOM   1062  C   ALA A 137      38.963  16.462 115.162  1.00 33.38           C  
ATOM   1063  O   ALA A 137      37.835  16.029 115.393  1.00 33.38           O  
ATOM   1061  CB  ALA A 137      40.021  16.030 112.998  1.00 33.38           C  
ATOM   1064  N   ARG A 138      39.956  16.400 116.067  1.00 94.99           N  
ATOM   1065  CA  ARG A 138      39.758  15.796 117.353  1.00 94.99           C  
ATOM   1073  C   ARG A 138      38.774  16.613 118.134  1.00 94.99           C  
ATOM   1074  O   ARG A 138      37.918  16.070 118.829  1.00 94.99           O  
ATOM   1066  CB  ARG A 138      41.059  15.705 118.170  1.00 94.99           C  
ATOM   1067  CG  ARG A 138      42.112  14.812 117.510  1.00 94.99           C  
ATOM   1068  CD  ARG A 138      41.847  13.316 117.672  1.00 94.99           C  
ATOM   1069  NE  ARG A 138      42.868  12.602 116.859  1.00 94.99           N  
ATOM   1070  CZ  ARG A 138      43.333  11.381 117.255  1.00 94.99           C  
ATOM   1071  NH1 ARG A 138      42.875  10.811 118.408  1.00 94.99           N1+
ATOM   1072  NH2 ARG A 138      44.263  10.735 116.495  1.00 94.99           N  
ATOM   1075  N   ILE A 139      38.870  17.952 118.029  1.00 91.37           N  
ATOM   1076  CA  ILE A 139      38.018  18.849 118.758  1.00 91.37           C  
ATOM   1081  C   ILE A 139      36.609  18.636 118.316  1.00 91.37           C  
ATOM   1082  O   ILE A 139      35.680  18.718 119.118  1.00 91.37           O  
ATOM   1077  CB  ILE A 139      38.353  20.292 118.523  1.00 91.37           C  
ATOM   1078  CG1 ILE A 139      39.782  20.588 119.008  1.00 91.37           C  
ATOM   1079  CG2 ILE A 139      37.275  21.144 119.214  1.00 91.37           C  
ATOM   1080  CD1 ILE A 139      39.982  20.314 120.498  1.00 91.37           C  
ATOM   1083  N   ARG A 140      36.410  18.396 117.010  1.00 97.20           N  
ATOM   1084  CA  ARG A 140      35.088  18.181 116.506  1.00 97.20           C  
ATOM   1092  C   ARG A 140      34.528  16.947 117.143  1.00 97.20           C  
ATOM   1093  O   ARG A 140      33.345  16.894 117.467  1.00 97.20           O  
ATOM   1085  CB  ARG A 140      35.039  17.989 114.981  1.00 97.20           C  
ATOM   1086  CG  ARG A 140      35.362  19.261 114.196  1.00 97.20           C  
ATOM   1087  CD  ARG A 140      34.964  19.175 112.721  1.00 97.20           C  
ATOM   1088  NE  ARG A 140      35.284  20.485 112.088  1.00 97.20           N  
ATOM   1089  CZ  ARG A 140      36.501  20.687 111.505  1.00 97.20           C  
ATOM   1090  NH1 ARG A 140      37.419  19.678 111.464  1.00 97.20           N1+
ATOM   1091  NH2 ARG A 140      36.797  21.900 110.953  1.00 97.20           N  
ATOM   1094  N   MET A 141      35.367  15.911 117.329  1.00 84.88           N  
ATOM   1095  CA  MET A 141      34.912  14.680 117.910  1.00 84.88           C  
ATOM   1100  C   MET A 141      34.518  14.931 119.329  1.00 84.88           C  
ATOM   1101  O   MET A 141      33.529  14.382 119.813  1.00 84.88           O  
ATOM   1096  CB  MET A 141      35.995  13.591 117.911  1.00 84.88           C  
ATOM   1097  CG  MET A 141      36.598  13.352 116.526  1.00 84.88           C  
ATOM   1098  SD  MET A 141      35.374  13.271 115.185  1.00 84.88           S  
ATOM   1099  CE  MET A 141      34.250  12.161 116.073  1.00 84.88           C  
ATOM   1102  N   VAL A 142      35.288  15.777 120.036  1.00 26.83           N  
ATOM   1103  CA  VAL A 142      35.013  16.049 121.415  1.00 26.83           C  
ATOM   1107  C   VAL A 142      33.645  16.654 121.498  1.00 26.83           C  
ATOM   1108  O   VAL A 142      32.858  16.309 122.376  1.00 26.83           O  
ATOM   1104  CB  VAL A 142      35.977  17.030 122.019  1.00 26.83           C  
ATOM   1105  CG1 VAL A 142      35.528  17.334 123.457  1.00 26.83           C  
ATOM   1106  CG2 VAL A 142      37.399  16.449 121.927  1.00 26.83           C  
ATOM   1109  N   THR A 143      33.326  17.571 120.564  1.00 42.82           N  
ATOM   1110  CA  THR A 143      32.064  18.257 120.577  1.00 42.82           C  
ATOM   1114  C   THR A 143      30.944  17.283 120.375  1.00 42.82           C  
ATOM   1115  O   THR A 143      29.928  17.348 121.065  1.00 42.82           O  
ATOM   1111  CB  THR A 143      31.959  19.290 119.490  1.00 42.82           C  
ATOM   1113  CG2 THR A 143      30.595  19.993 119.609  1.00 42.82           C  
ATOM   1112  OG1 THR A 143      33.005  20.243 119.616  1.00 42.82           O  
ATOM   1116  N   GLN A 144      31.098  16.354 119.414  1.00 59.56           N  
ATOM   1117  CA  GLN A 144      30.063  15.410 119.102  1.00 59.56           C  
ATOM   1123  C   GLN A 144      29.827  14.510 120.277  1.00 59.56           C  
ATOM   1124  O   GLN A 144      28.682  14.224 120.620  1.00 59.56           O  
ATOM   1118  CB  GLN A 144      30.434  14.570 117.872  1.00 59.56           C  
ATOM   1119  CG  GLN A 144      30.602  15.456 116.634  1.00 59.56           C  
ATOM   1120  CD  GLN A 144      31.215  14.633 115.513  1.00 59.56           C  
ATOM   1122  NE2 GLN A 144      32.377  15.103 114.986  1.00 59.56           N  
ATOM   1121  OE1 GLN A 144      30.680  13.597 115.120  1.00 59.56           O  
ATOM   1125  N   TYR A 145      30.905  14.043 120.934  1.00 63.10           N  
ATOM   1126  CA  TYR A 145      30.771  13.185 122.079  1.00 63.10           C  
ATOM   1135  C   TYR A 145      30.127  13.921 123.215  1.00 63.10           C  
ATOM   1136  O   TYR A 145      29.360  13.336 123.976  1.00 63.10           O  
ATOM   1127  CB  TYR A 145      32.093  12.578 122.585  1.00 63.10           C  
ATOM   1128  CG  TYR A 145      32.404  11.418 121.702  1.00 63.10           C  
ATOM   1129  CD1 TYR A 145      33.080  11.569 120.513  1.00 63.10           C  
ATOM   1130  CD2 TYR A 145      31.996  10.160 122.082  1.00 63.10           C  
ATOM   1131  CE1 TYR A 145      33.345  10.475 119.721  1.00 63.10           C  
ATOM   1132  CE2 TYR A 145      32.256   9.064 121.295  1.00 63.10           C  
ATOM   1133  CZ  TYR A 145      32.933   9.221 120.111  1.00 63.10           C  
ATOM   1134  OH  TYR A 145      33.201   8.096 119.303  1.00 63.10           O  
ATOM   1137  N   ALA A 146      30.450  15.212 123.399  1.00 26.31           N  
ATOM   1138  CA  ALA A 146      29.866  15.931 124.497  1.00 26.31           C  
ATOM   1140  C   ALA A 146      28.382  16.003 124.303  1.00 26.31           C  
ATOM   1141  O   ALA A 146      27.616  15.782 125.240  1.00 26.31           O  
ATOM   1139  CB  ALA A 146      30.383  17.374 124.606  1.00 26.31           C  
ATOM   1142  N   ILE A 147      27.941  16.305 123.067  1.00 36.26           N  
ATOM   1143  CA  ILE A 147      26.543  16.429 122.771  1.00 36.26           C  
ATOM   1148  C   ILE A 147      25.905  15.099 122.985  1.00 36.26           C  
ATOM   1149  O   ILE A 147      24.845  14.999 123.601  1.00 36.26           O  
ATOM   1144  CB  ILE A 147      26.291  16.795 121.337  1.00 36.26           C  
ATOM   1145  CG1 ILE A 147      26.890  18.174 121.013  1.00 36.26           C  
ATOM   1146  CG2 ILE A 147      24.779  16.689 121.079  1.00 36.26           C  
ATOM   1147  CD1 ILE A 147      26.927  18.490 119.518  1.00 36.26           C  
ATOM   1150  N   GLY A 148      26.556  14.037 122.483  1.00 20.47           N  
ATOM   1151  CA  GLY A 148      26.012  12.718 122.584  1.00 20.47           C  
ATOM   1152  C   GLY A 148      25.881  12.349 124.028  1.00 20.47           C  
ATOM   1153  O   GLY A 148      24.881  11.761 124.434  1.00 20.47           O  
ATOM   1154  N   GLY A 149      26.900  12.673 124.845  1.00 24.77           N  
ATOM   1155  CA  GLY A 149      26.881  12.304 126.231  1.00 24.77           C  
ATOM   1156  C   GLY A 149      25.768  13.007 126.945  1.00 24.77           C  
ATOM   1157  O   GLY A 149      25.085  12.419 127.781  1.00 24.77           O  
ATOM   1158  N   GLN A 150      25.578  14.305 126.662  1.00 82.27           N  
ATOM   1159  CA  GLN A 150      24.571  15.055 127.353  1.00 82.27           C  
ATOM   1165  C   GLN A 150      23.198  14.582 126.966  1.00 82.27           C  
ATOM   1166  O   GLN A 150      22.327  14.419 127.818  1.00 82.27           O  
ATOM   1160  CB  GLN A 150      24.680  16.552 127.034  1.00 82.27           C  
ATOM   1161  CG  GLN A 150      26.026  17.121 127.486  1.00 82.27           C  
ATOM   1162  CD  GLN A 150      26.145  18.551 126.990  1.00 82.27           C  
ATOM   1164  NE2 GLN A 150      26.623  19.458 127.883  1.00 82.27           N  
ATOM   1163  OE1 GLN A 150      25.827  18.855 125.842  1.00 82.27           O  
ATOM   1167  N   LYS A 151      22.985  14.391 125.649  1.00184.09           N  
ATOM   1168  CA  LYS A 151      21.753  14.006 125.011  1.00184.09           C  
ATOM   1174  C   LYS A 151      21.425  12.542 125.139  1.00184.09           C  
ATOM   1175  O   LYS A 151      20.265  12.160 124.986  1.00184.09           O  
ATOM   1169  CB  LYS A 151      21.745  14.367 123.519  1.00184.09           C  
ATOM   1170  CG  LYS A 151      21.868  15.871 123.287  1.00184.09           C  
ATOM   1171  CD  LYS A 151      20.767  16.682 123.972  1.00184.09           C  
ATOM   1172  CE  LYS A 151      19.367  16.383 123.434  1.00184.09           C  
ATOM   1173  NZ  LYS A 151      18.887  15.088 123.968  1.00184.09           N1+
ATOM   1176  N   GLY A 152      22.427  11.665 125.344  1.00 33.70           N  
ATOM   1177  CA  GLY A 152      22.144  10.257 125.399  1.00 33.70           C  
ATOM   1178  C   GLY A 152      22.074   9.745 123.992  1.00 33.70           C  
ATOM   1179  O   GLY A 152      21.322   8.817 123.699  1.00 33.70           O  
ATOM   1180  N   LEU A 153      22.868  10.350 123.082  1.00 66.18           N  
ATOM   1181  CA  LEU A 153      22.857  10.002 121.688  1.00 66.18           C  
ATOM   1186  C   LEU A 153      24.131   9.281 121.326  1.00 66.18           C  
ATOM   1187  O   LEU A 153      25.136   9.350 122.033  1.00 66.18           O  
ATOM   1182  CB  LEU A 153      22.752  11.239 120.775  1.00 66.18           C  
ATOM   1183  CG  LEU A 153      21.491  12.097 121.024  1.00 66.18           C  
ATOM   1184  CD1 LEU A 153      21.438  13.315 120.087  1.00 66.18           C  
ATOM   1185  CD2 LEU A 153      20.209  11.250 120.966  1.00 66.18           C  
ATOM   1188  N   LEU A 154      24.092   8.546 120.192  1.00 59.02           N  
ATOM   1189  CA  LEU A 154      25.204   7.781 119.688  1.00 59.02           C  
ATOM   1194  C   LEU A 154      25.892   8.612 118.641  1.00 59.02           C  
ATOM   1195  O   LEU A 154      25.240   9.309 117.865  1.00 59.02           O  
ATOM   1190  CB  LEU A 154      24.739   6.491 118.998  1.00 59.02           C  
ATOM   1191  CG  LEU A 154      23.956   5.554 119.933  1.00 59.02           C  
ATOM   1192  CD1 LEU A 154      23.498   4.290 119.192  1.00 59.02           C  
ATOM   1193  CD2 LEU A 154      24.757   5.236 121.206  1.00 59.02           C  
ATOM   1196  N   VAL A 155      27.243   8.572 118.598  1.00 56.76           N  
ATOM   1197  CA  VAL A 155      27.954   9.349 117.617  1.00 56.76           C  
ATOM   1201  C   VAL A 155      28.135   8.514 116.386  1.00 56.76           C  
ATOM   1202  O   VAL A 155      28.693   7.419 116.441  1.00 56.76           O  
ATOM   1198  CB  VAL A 155      29.318   9.778 118.071  1.00 56.76           C  
ATOM   1199  CG1 VAL A 155      30.039  10.454 116.892  1.00 56.76           C  
ATOM   1200  CG2 VAL A 155      29.159  10.687 119.301  1.00 56.76           C  
ATOM   1203  N   ILE A 156      27.681   9.035 115.228  1.00 58.97           N  
ATOM   1204  CA  ILE A 156      27.806   8.326 113.985  1.00 58.97           C  
ATOM   1209  C   ILE A 156      29.113   8.713 113.378  1.00 58.97           C  
ATOM   1210  O   ILE A 156      29.480   9.888 113.394  1.00 58.97           O  
ATOM   1205  CB  ILE A 156      26.738   8.649 112.978  1.00 58.97           C  
ATOM   1206  CG1 ILE A 156      25.359   8.208 113.499  1.00 58.97           C  
ATOM   1207  CG2 ILE A 156      27.134   8.000 111.641  1.00 58.97           C  
ATOM   1208  CD1 ILE A 156      24.190   8.735 112.668  1.00 58.97           C  
ATOM   1211  N   GLY A 157      29.861   7.725 112.842  1.00 55.01           N  
ATOM   1212  CA  GLY A 157      31.148   8.014 112.278  1.00 55.01           C  
ATOM   1213  C   GLY A 157      31.132   7.717 110.805  1.00 55.01           C  
ATOM   1214  O   GLY A 157      30.443   6.816 110.327  1.00 55.01           O  
ATOM   1215  N   THR A 158      31.800   8.602 110.044  1.00119.29           N  
ATOM   1216  CA  THR A 158      32.031   8.556 108.629  1.00119.29           C  
ATOM   1220  C   THR A 158      33.340   7.923 108.234  1.00119.29           C  
ATOM   1221  O   THR A 158      33.549   7.635 107.058  1.00119.29           O  
ATOM   1217  CB  THR A 158      31.999   9.922 108.016  1.00119.29           C  
ATOM   1219  CG2 THR A 158      30.631  10.554 108.321  1.00119.29           C  
ATOM   1218  OG1 THR A 158      33.038  10.726 108.554  1.00119.29           O  
ATOM   1222  N   ASP A 159      34.298   7.781 109.170  1.00 94.42           N  
ATOM   1223  CA  ASP A 159      35.653   7.416 108.828  1.00 94.42           C  
ATOM   1228  C   ASP A 159      35.758   5.966 108.456  1.00 94.42           C  
ATOM   1229  O   ASP A 159      34.793   5.205 108.524  1.00 94.42           O  
ATOM   1224  CB  ASP A 159      36.632   7.696 109.986  1.00 94.42           C  
ATOM   1225  CG  ASP A 159      38.043   7.872 109.437  1.00 94.42           C  
ATOM   1226  OD1 ASP A 159      38.205   7.870 108.189  1.00 94.42           O  
ATOM   1227  OD2 ASP A 159      38.978   8.022 110.268  1.00 94.42           O1-
ATOM   1230  N   HIS A 160      36.975   5.563 108.034  1.00 93.97           N  
ATOM   1231  CA  HIS A 160      37.284   4.222 107.623  1.00 93.97           C  
ATOM   1238  C   HIS A 160      36.423   3.809 106.469  1.00 93.97           C  
ATOM   1239  O   HIS A 160      35.938   2.679 106.409  1.00 93.97           O  
ATOM   1234  CB  HIS A 160      37.142   3.182 108.743  1.00 93.97           C  
ATOM   1233  CG  HIS A 160      38.133   3.427 109.837  1.00 93.97           C  
ATOM   1236  CD2 HIS A 160      37.944   3.798 111.132  1.00 93.97           C  
ATOM   1232  ND1 HIS A 160      39.495   3.301 109.676  1.00 93.97           N  
ATOM   1237  CE1 HIS A 160      40.059   3.600 110.872  1.00 93.97           C  
ATOM   1235  NE2 HIS A 160      39.157   3.908 111.788  1.00 93.97           N  
ATOM   1240  N   ALA A 161      36.237   4.718 105.496  1.00 77.99           N  
ATOM   1241  CA  ALA A 161      35.459   4.382 104.336  1.00 77.99           C  
ATOM   1243  C   ALA A 161      36.281   3.477 103.478  1.00 77.99           C  
ATOM   1244  O   ALA A 161      37.494   3.395 103.634  1.00 77.99           O  
ATOM   1242  CB  ALA A 161      35.072   5.604 103.489  1.00 77.99           C  
ATOM   1245  N   ALA A 162      35.637   2.780 102.524  1.00 82.65           N  
ATOM   1246  CA  ALA A 162      36.317   1.816 101.713  1.00 82.65           C  
ATOM   1248  C   ALA A 162      37.436   2.491 100.979  1.00 82.65           C  
ATOM   1249  O   ALA A 162      38.546   1.969 100.924  1.00 82.65           O  
ATOM   1247  CB  ALA A 162      35.403   1.185 100.651  1.00 82.65           C  
ATOM   1250  N   GLU A 163      37.179   3.678 100.399  1.00269.01           N  
ATOM   1251  CA  GLU A 163      38.163   4.395  99.657  1.00269.01           C  
ATOM   1257  C   GLU A 163      39.269   4.906 100.537  1.00269.01           C  
ATOM   1258  O   GLU A 163      40.406   5.004 100.081  1.00269.01           O  
ATOM   1252  CB  GLU A 163      37.556   5.484  98.741  1.00269.01           C  
ATOM   1253  CG  GLU A 163      36.421   6.347  99.311  1.00269.01           C  
ATOM   1254  CD  GLU A 163      35.135   5.534  99.531  1.00269.01           C  
ATOM   1255  OE1 GLU A 163      34.293   5.440  98.602  1.00269.01           O  
ATOM   1256  OE2 GLU A 163      34.958   5.018 100.665  1.00269.01           O1-
ATOM   1259  N   ALA A 164      38.979   5.285 101.799  1.00 69.84           N  
ATOM   1260  CA  ALA A 164      40.020   5.718 102.701  1.00 69.84           C  
ATOM   1262  C   ALA A 164      40.922   4.567 103.007  1.00 69.84           C  
ATOM   1263  O   ALA A 164      42.146   4.694 102.989  1.00 69.84           O  
ATOM   1261  CB  ALA A 164      39.463   6.244 104.035  1.00 69.84           C  
ATOM   1264  N   VAL A 165      40.321   3.393 103.266  1.00 78.82           N  
ATOM   1265  CA  VAL A 165      41.096   2.240 103.621  1.00 78.82           C  
ATOM   1269  C   VAL A 165      41.973   1.941 102.444  1.00 78.82           C  
ATOM   1270  O   VAL A 165      43.110   1.497 102.572  1.00 78.82           O  
ATOM   1266  CB  VAL A 165      40.250   1.042 103.938  1.00 78.82           C  
ATOM   1267  CG1 VAL A 165      41.172  -0.168 104.158  1.00 78.82           C  
ATOM   1268  CG2 VAL A 165      39.391   1.375 105.172  1.00 78.82           C  
ATOM   1271  N   THR A 166      41.466   2.201 101.237  1.00 91.04           N  
ATOM   1272  CA  THR A 166      42.224   1.965 100.047  1.00 91.04           C  
ATOM   1276  C   THR A 166      43.418   2.873 100.042  1.00 91.04           C  
ATOM   1277  O   THR A 166      44.430   2.565  99.413  1.00 91.04           O  
ATOM   1273  CB  THR A 166      41.426   2.232  98.804  1.00 91.04           C  
ATOM   1275  CG2 THR A 166      42.303   1.959  97.571  1.00 91.04           C  
ATOM   1274  OG1 THR A 166      40.275   1.398  98.777  1.00 91.04           O  
ATOM   1278  N   GLY A 167      43.337   4.031 100.729  1.00 89.10           N  
ATOM   1279  CA  GLY A 167      44.474   4.903 100.753  1.00 89.10           C  
ATOM   1280  C   GLY A 167      44.149   6.205 100.095  1.00 89.10           C  
ATOM   1281  O   GLY A 167      45.035   7.024  99.857  1.00 89.10           O  
ATOM   1282  N   PHE A 168      42.869   6.461  99.779  1.00123.46           N  
ATOM   1283  CA  PHE A 168      42.627   7.704  99.134  1.00123.46           C  
ATOM   1291  C   PHE A 168      41.664   8.502  99.926  1.00123.46           C  
ATOM   1292  O   PHE A 168      40.865   7.965 100.692  1.00123.46           O  
ATOM   1284  CB  PHE A 168      42.046   7.510  97.753  1.00123.46           C  
ATOM   1285  CG  PHE A 168      43.080   6.820  96.929  1.00123.46           C  
ATOM   1286  CD1 PHE A 168      43.252   5.459  97.028  1.00123.46           C  
ATOM   1287  CD2 PHE A 168      43.868   7.528  96.053  1.00123.46           C  
ATOM   1288  CE1 PHE A 168      44.200   4.811  96.271  1.00123.46           C  
ATOM   1289  CE2 PHE A 168      44.817   6.886  95.291  1.00123.46           C  
ATOM   1290  CZ  PHE A 168      44.985   5.526  95.400  1.00123.46           C  
ATOM   1293  N   PHE A 169      41.737   9.830  99.727  1.00164.16           N  
ATOM   1294  CA  PHE A 169      40.879  10.747 100.395  1.00164.16           C  
ATOM   1302  C   PHE A 169      40.842  10.483 101.860  1.00164.16           C  
ATOM   1303  O   PHE A 169      39.767  10.271 102.421  1.00164.16           O  
ATOM   1295  CB  PHE A 169      39.430  10.726  99.878  1.00164.16           C  
ATOM   1296  CG  PHE A 169      39.396  11.392  98.550  1.00164.16           C  
ATOM   1297  CD1 PHE A 169      40.085  10.855  97.490  1.00164.16           C  
ATOM   1298  CD2 PHE A 169      38.647  12.526  98.358  1.00164.16           C  
ATOM   1299  CE1 PHE A 169      40.044  11.451  96.255  1.00164.16           C  
ATOM   1300  CE2 PHE A 169      38.600  13.128  97.123  1.00164.16           C  
ATOM   1301  CZ  PHE A 169      39.301  12.592  96.070  1.00164.16           C  
ATOM   1304  N   THR A 170      42.020  10.487 102.513  1.00136.47           N  
ATOM   1305  CA  THR A 170      42.071  10.219 103.923  1.00136.47           C  
ATOM   1309  C   THR A 170      41.622  11.453 104.642  1.00136.47           C  
ATOM   1310  O   THR A 170      41.691  12.562 104.112  1.00136.47           O  
ATOM   1306  CB  THR A 170      43.424   9.805 104.414  1.00136.47           C  
ATOM   1308  CG2 THR A 170      44.268  11.056 104.694  1.00136.47           C  
ATOM   1307  OG1 THR A 170      43.285   9.054 105.608  1.00136.47           O  
ATOM   1311  N   LYS A 171      41.129  11.277 105.883  1.00110.19           N  
ATOM   1312  CA  LYS A 171      40.578  12.371 106.622  1.00110.19           C  
ATOM   1318  C   LYS A 171      41.440  12.686 107.802  1.00110.19           C  
ATOM   1319  O   LYS A 171      42.243  11.868 108.245  1.00110.19           O  
ATOM   1313  CB  LYS A 171      39.203  12.028 107.229  1.00110.19           C  
ATOM   1314  CG  LYS A 171      38.137  11.570 106.229  1.00110.19           C  
ATOM   1315  CD  LYS A 171      36.955  10.865 106.906  1.00110.19           C  
ATOM   1316  CE  LYS A 171      35.935  10.263 105.934  1.00110.19           C  
ATOM   1317  NZ  LYS A 171      35.057  11.324 105.390  1.00110.19           N1+
ATOM   1320  N   PHE A 172      41.283  13.914 108.340  1.00 74.39           N  
ATOM   1321  CA  PHE A 172      41.977  14.292 109.540  1.00 74.39           C  
ATOM   1329  C   PHE A 172      41.255  13.592 110.649  1.00 74.39           C  
ATOM   1330  O   PHE A 172      40.127  13.132 110.468  1.00 74.39           O  
ATOM   1322  CB  PHE A 172      41.929  15.797 109.871  1.00 74.39           C  
ATOM   1323  CG  PHE A 172      42.736  16.551 108.871  1.00 74.39           C  
ATOM   1324  CD1 PHE A 172      42.168  16.993 107.698  1.00 74.39           C  
ATOM   1325  CD2 PHE A 172      44.064  16.820 109.109  1.00 74.39           C  
ATOM   1326  CE1 PHE A 172      42.910  17.692 106.775  1.00 74.39           C  
ATOM   1327  CE2 PHE A 172      44.811  17.518 108.190  1.00 74.39           C  
ATOM   1328  CZ  PHE A 172      44.236  17.957 107.020  1.00 74.39           C  
ATOM   1331  N   GLY A 173      41.916  13.443 111.813  1.00 39.80           N  
ATOM   1332  CA  GLY A 173      41.270  12.838 112.944  1.00 39.80           C  
ATOM   1333  C   GLY A 173      41.559  11.368 112.965  1.00 39.80           C  
ATOM   1334  O   GLY A 173      42.090  10.801 112.013  1.00 39.80           O  
ATOM   1335  N   ASP A 174      41.244  10.746 114.117  1.00147.28           N  
ATOM   1336  CA  ASP A 174      41.413   9.353 114.434  1.00147.28           C  
ATOM   1341  C   ASP A 174      40.424   8.464 113.733  1.00147.28           C  
ATOM   1342  O   ASP A 174      40.761   7.340 113.359  1.00147.28           O  
ATOM   1337  CB  ASP A 174      41.255   9.136 115.948  1.00147.28           C  
ATOM   1338  CG  ASP A 174      41.354   7.660 116.276  1.00147.28           C  
ATOM   1339  OD1 ASP A 174      40.375   6.920 115.990  1.00147.28           O  
ATOM   1340  OD2 ASP A 174      42.411   7.252 116.826  1.00147.28           O1-
ATOM   1343  N   GLY A 175      39.163   8.912 113.567  1.00 50.85           N  
ATOM   1344  CA  GLY A 175      38.193   8.064 112.920  1.00 50.85           C  
ATOM   1345  C   GLY A 175      37.383   7.264 113.912  1.00 50.85           C  
ATOM   1346  O   GLY A 175      36.643   6.361 113.517  1.00 50.85           O  
ATOM   1347  N   GLY A 176      37.488   7.550 115.227  1.00 46.98           N  
ATOM   1348  CA  GLY A 176      36.720   6.779 116.177  1.00 46.98           C  
ATOM   1349  C   GLY A 176      35.279   7.238 116.200  1.00 46.98           C  
ATOM   1350  O   GLY A 176      34.990   8.418 115.997  1.00 46.98           O  
ATOM   1351  N   ALA A 177      34.334   6.304 116.490  1.00 58.26           N  
ATOM   1352  CA  ALA A 177      32.926   6.622 116.555  1.00 58.26           C  
ATOM   1354  C   ALA A 177      32.167   5.448 117.122  1.00 58.26           C  
ATOM   1355  O   ALA A 177      32.703   4.352 117.267  1.00 58.26           O  
ATOM   1353  CB  ALA A 177      32.304   6.933 115.182  1.00 58.26           C  
ATOM   1356  N   ASP A 178      30.895   5.687 117.520  1.00 65.28           N  
ATOM   1357  CA  ASP A 178      30.019   4.680 118.069  1.00 65.28           C  
ATOM   1362  C   ASP A 178      29.549   3.709 117.016  1.00 65.28           C  
ATOM   1363  O   ASP A 178      29.506   2.504 117.265  1.00 65.28           O  
ATOM   1358  CB  ASP A 178      28.778   5.299 118.735  1.00 65.28           C  
ATOM   1359  CG  ASP A 178      29.266   6.062 119.961  1.00 65.28           C  
ATOM   1360  OD1 ASP A 178      30.378   5.741 120.457  1.00 65.28           O  
ATOM   1361  OD2 ASP A 178      28.533   6.983 120.413  1.00 65.28           O1-
ATOM   1364  N   LEU A 179      29.168   4.209 115.817  1.00 77.68           N  
ATOM   1365  CA  LEU A 179      28.640   3.352 114.782  1.00 77.68           C  
ATOM   1370  C   LEU A 179      29.139   3.797 113.437  1.00 77.68           C  
ATOM   1371  O   LEU A 179      29.417   4.978 113.237  1.00 77.68           O  
ATOM   1366  CB  LEU A 179      27.105   3.391 114.652  1.00 77.68           C  
ATOM   1367  CG  LEU A 179      26.334   2.772 115.827  1.00 77.68           C  
ATOM   1368  CD1 LEU A 179      24.817   2.861 115.591  1.00 77.68           C  
ATOM   1369  CD2 LEU A 179      26.804   1.338 116.109  1.00 77.68           C  
ATOM   1372  N   LEU A 180      29.269   2.842 112.481  1.00 84.47           N  
ATOM   1373  CA  LEU A 180      29.659   3.152 111.127  1.00 84.47           C  
ATOM   1378  C   LEU A 180      28.615   2.549 110.226  1.00 84.47           C  
ATOM   1379  O   LEU A 180      28.757   1.410 109.783  1.00 84.47           O  
ATOM   1374  CB  LEU A 180      30.993   2.504 110.717  1.00 84.47           C  
ATOM   1375  CG  LEU A 180      32.202   2.965 111.552  1.00 84.47           C  
ATOM   1376  CD1 LEU A 180      33.491   2.274 111.080  1.00 84.47           C  
ATOM   1377  CD2 LEU A 180      32.324   4.498 111.575  1.00 84.47           C  
ATOM   1380  N   PRO A 181      27.576   3.280 109.922  1.00106.04           N  
ATOM   1381  CA  PRO A 181      26.486   2.809 109.103  1.00106.04           C  
ATOM   1385  C   PRO A 181      26.835   2.621 107.662  1.00106.04           C  
ATOM   1386  O   PRO A 181      26.068   1.987 106.941  1.00106.04           O  
ATOM   1383  CB  PRO A 181      25.351   3.815 109.310  1.00106.04           C  
ATOM   1384  CG  PRO A 181      26.044   5.070 109.873  1.00106.04           C  
ATOM   1382  CD  PRO A 181      27.258   4.508 110.629  1.00106.04           C  
ATOM   1387  N   LEU A 182      27.929   3.245 107.211  1.00131.87           N  
ATOM   1388  CA  LEU A 182      28.379   3.230 105.851  1.00131.87           C  
ATOM   1393  C   LEU A 182      29.062   1.969 105.427  1.00131.87           C  
ATOM   1394  O   LEU A 182      29.052   1.732 104.226  1.00131.87           O  
ATOM   1389  CB  LEU A 182      29.288   4.421 105.510  1.00131.87           C  
ATOM   1390  CG  LEU A 182      28.542   5.764 105.620  1.00131.87           C  
ATOM   1391  CD1 LEU A 182      29.399   6.931 105.113  1.00131.87           C  
ATOM   1392  CD2 LEU A 182      27.165   5.693 104.939  1.00131.87           C  
ATOM   1395  N   THR A 183      29.644   1.167 106.366  1.00208.35           N  
ATOM   1396  CA  THR A 183      30.516   0.005 106.207  1.00208.35           C  
ATOM   1400  C   THR A 183      30.766  -0.331 104.766  1.00208.35           C  
ATOM   1401  O   THR A 183      31.183   0.538 104.052  1.00208.35           O  
ATOM   1397  CB  THR A 183      30.018  -1.206 106.950  1.00208.35           C  
ATOM   1399  CG2 THR A 183      31.072  -2.324 106.851  1.00208.35           C  
ATOM   1398  OG1 THR A 183      29.832  -0.882 108.321  1.00208.35           O  
ATOM   1402  N   GLY A 184      30.472  -1.516 104.223  1.00158.67           N  
ATOM   1403  CA  GLY A 184      30.893  -2.016 102.927  1.00158.67           C  
ATOM   1404  C   GLY A 184      30.627  -1.130 101.731  1.00158.67           C  
ATOM   1405  O   GLY A 184      31.027  -1.490 100.625  1.00158.67           O  
ATOM   1406  N   LEU A 185      29.839  -0.051 101.856  1.00107.12           N  
ATOM   1407  CA  LEU A 185      29.530   0.783 100.717  1.00107.12           C  
ATOM   1412  C   LEU A 185      30.701   1.538 100.164  1.00107.12           C  
ATOM   1413  O   LEU A 185      31.571   2.024 100.886  1.00107.12           O  
ATOM   1408  CB  LEU A 185      28.464   1.849 101.020  1.00107.12           C  
ATOM   1409  CG  LEU A 185      27.071   1.288 101.344  1.00107.12           C  
ATOM   1410  CD1 LEU A 185      26.085   2.431 101.628  1.00107.12           C  
ATOM   1411  CD2 LEU A 185      26.572   0.345 100.238  1.00107.12           C  
ATOM   1414  N   THR A 186      30.718   1.658  98.819  1.00113.90           N  
ATOM   1415  CA  THR A 186      31.697   2.423  98.117  1.00113.90           C  
ATOM   1419  C   THR A 186      31.121   3.785  98.078  1.00113.90           C  
ATOM   1420  O   THR A 186      29.950   3.967  98.412  1.00113.90           O  
ATOM   1416  CB  THR A 186      31.841   1.958  96.710  1.00113.90           C  
ATOM   1418  CG2 THR A 186      32.323   0.499  96.702  1.00113.90           C  
ATOM   1417  OG1 THR A 186      30.594   2.073  96.036  1.00113.90           O  
ATOM   1421  N   LYS A 187      31.919   4.794  97.693  1.00277.92           N  
ATOM   1422  CA  LYS A 187      31.292   6.067  97.715  1.00277.92           C  
ATOM   1428  C   LYS A 187      30.196   6.099  96.706  1.00277.92           C  
ATOM   1429  O   LYS A 187      29.139   6.615  97.028  1.00277.92           O  
ATOM   1423  CB  LYS A 187      32.209   7.289  97.557  1.00277.92           C  
ATOM   1424  CG  LYS A 187      32.852   7.761  98.859  1.00277.92           C  
ATOM   1425  CD  LYS A 187      31.817   8.157  99.906  1.00277.92           C  
ATOM   1426  CE  LYS A 187      31.339   6.967 100.732  1.00277.92           C  
ATOM   1427  NZ  LYS A 187      30.202   7.370 101.585  1.00277.92           N1+
ATOM   1430  N   ARG A 188      30.384   5.512  95.503  1.00275.94           N  
ATOM   1431  CA  ARG A 188      29.442   5.518  94.403  1.00275.94           C  
ATOM   1439  C   ARG A 188      28.196   4.833  94.800  1.00275.94           C  
ATOM   1440  O   ARG A 188      27.099   5.264  94.455  1.00275.94           O  
ATOM   1432  CB  ARG A 188      29.942   4.756  93.172  1.00275.94           C  
ATOM   1433  CG  ARG A 188      28.846   4.438  92.157  1.00275.94           C  
ATOM   1434  CD  ARG A 188      29.316   3.528  91.022  1.00275.94           C  
ATOM   1435  NE  ARG A 188      30.074   4.359  90.046  1.00275.94           N  
ATOM   1436  CZ  ARG A 188      31.286   3.933  89.589  1.00275.94           C  
ATOM   1437  NH1 ARG A 188      31.873   2.828  90.127  1.00275.94           N1+
ATOM   1438  NH2 ARG A 188      31.917   4.612  88.590  1.00275.94           N  
ATOM   1441  N   GLN A 189      28.336   3.717  95.519  1.00104.49           N  
ATOM   1442  CA  GLN A 189      27.156   3.048  95.943  1.00104.49           C  
ATOM   1448  C   GLN A 189      26.481   4.033  96.833  1.00104.49           C  
ATOM   1449  O   GLN A 189      25.262   4.163  96.822  1.00104.49           O  
ATOM   1443  CB  GLN A 189      27.478   1.742  96.689  1.00104.49           C  
ATOM   1444  CG  GLN A 189      28.162   0.734  95.755  1.00104.49           C  
ATOM   1445  CD  GLN A 189      28.500  -0.539  96.514  1.00104.49           C  
ATOM   1447  NE2 GLN A 189      28.526  -1.686  95.784  1.00104.49           N  
ATOM   1446  OE1 GLN A 189      28.745  -0.518  97.719  1.00104.49           O  
ATOM   1450  N   GLY A 190      27.277   4.787  97.608  1.00 77.35           N  
ATOM   1451  CA  GLY A 190      26.746   5.806  98.464  1.00 77.35           C  
ATOM   1452  C   GLY A 190      26.092   6.832  97.586  1.00 77.35           C  
ATOM   1453  O   GLY A 190      25.077   7.415  97.957  1.00 77.35           O  
ATOM   1454  N   ARG A 191      26.677   7.103  96.402  1.00257.30           N  
ATOM   1455  CA  ARG A 191      26.160   8.087  95.493  1.00257.30           C  
ATOM   1463  C   ARG A 191      24.829   7.613  95.038  1.00257.30           C  
ATOM   1464  O   ARG A 191      23.911   8.411  94.879  1.00257.30           O  
ATOM   1456  CB  ARG A 191      26.953   8.234  94.177  1.00257.30           C  
ATOM   1457  CG  ARG A 191      28.428   8.618  94.277  1.00257.30           C  
ATOM   1458  CD  ARG A 191      28.702   9.792  95.204  1.00257.30           C  
ATOM   1459  NE  ARG A 191      28.820   9.206  96.562  1.00257.30           N  
ATOM   1460  CZ  ARG A 191      28.738  10.009  97.655  1.00257.30           C  
ATOM   1461  NH1 ARG A 191      28.500  11.341  97.480  1.00257.30           N1+
ATOM   1462  NH2 ARG A 191      28.891   9.481  98.903  1.00257.30           N  
ATOM   1465  N   ALA A 192      24.711   6.294  94.787  1.00 54.21           N  
ATOM   1466  CA  ALA A 192      23.489   5.717  94.310  1.00 54.21           C  
ATOM   1468  C   ALA A 192      22.450   5.941  95.352  1.00 54.21           C  
ATOM   1469  O   ALA A 192      21.303   6.246  95.035  1.00 54.21           O  
ATOM   1467  CB  ALA A 192      23.590   4.198  94.080  1.00 54.21           C  
ATOM   1470  N   LEU A 193      22.827   5.782  96.634  1.00 78.21           N  
ATOM   1471  CA  LEU A 193      21.874   5.987  97.682  1.00 78.21           C  
ATOM   1476  C   LEU A 193      21.481   7.434  97.699  1.00 78.21           C  
ATOM   1477  O   LEU A 193      20.300   7.755  97.817  1.00 78.21           O  
ATOM   1472  CB  LEU A 193      22.394   5.631  99.084  1.00 78.21           C  
ATOM   1473  CG  LEU A 193      22.736   4.139  99.256  1.00 78.21           C  
ATOM   1474  CD1 LEU A 193      22.977   3.794 100.733  1.00 78.21           C  
ATOM   1475  CD2 LEU A 193      21.688   3.236  98.588  1.00 78.21           C  
ATOM   1478  N   LEU A 194      22.471   8.341  97.550  1.00 89.67           N  
ATOM   1479  CA  LEU A 194      22.248   9.760  97.581  1.00 89.67           C  
ATOM   1484  C   LEU A 194      21.348  10.138  96.451  1.00 89.67           C  
ATOM   1485  O   LEU A 194      20.511  11.025  96.596  1.00 89.67           O  
ATOM   1480  CB  LEU A 194      23.538  10.589  97.406  1.00 89.67           C  
ATOM   1481  CG  LEU A 194      24.522  10.513  98.590  1.00 89.67           C  
ATOM   1482  CD1 LEU A 194      25.765  11.379  98.328  1.00 89.67           C  
ATOM   1483  CD2 LEU A 194      23.830  10.867  99.916  1.00 89.67           C  
ATOM   1486  N   GLN A 195      21.524   9.511  95.274  1.00 67.82           N  
ATOM   1487  CA  GLN A 195      20.691   9.830  94.148  1.00 67.82           C  
ATOM   1493  C   GLN A 195      19.286   9.383  94.421  1.00 67.82           C  
ATOM   1494  O   GLN A 195      18.340  10.113  94.134  1.00 67.82           O  
ATOM   1488  CB  GLN A 195      21.171   9.170  92.849  1.00 67.82           C  
ATOM   1489  CG  GLN A 195      22.544   9.688  92.419  1.00 67.82           C  
ATOM   1490  CD  GLN A 195      22.938   8.984  91.131  1.00 67.82           C  
ATOM   1492  NE2 GLN A 195      24.246   9.074  90.766  1.00 67.82           N  
ATOM   1491  OE1 GLN A 195      22.106   8.370  90.467  1.00 67.82           O  
ATOM   1495  N   GLU A 196      19.124   8.181  95.013  1.00 94.44           N  
ATOM   1496  CA  GLU A 196      17.832   7.619  95.304  1.00 94.44           C  
ATOM   1502  C   GLU A 196      17.162   8.544  96.262  1.00 94.44           C  
ATOM   1503  O   GLU A 196      15.949   8.740  96.223  1.00 94.44           O  
ATOM   1497  CB  GLU A 196      17.923   6.240  95.977  1.00 94.44           C  
ATOM   1498  CG  GLU A 196      16.554   5.629  96.264  1.00 94.44           C  
ATOM   1499  CD  GLU A 196      15.950   5.237  94.927  1.00 94.44           C  
ATOM   1500  OE1 GLU A 196      16.729   5.075  93.951  1.00 94.44           O  
ATOM   1501  OE2 GLU A 196      14.700   5.093  94.862  1.00 94.44           O1-
ATOM   1504  N   LEU A 197      17.965   9.104  97.176  1.00 97.42           N  
ATOM   1505  CA  LEU A 197      17.558  10.051  98.165  1.00 97.42           C  
ATOM   1510  C   LEU A 197      17.221  11.371  97.501  1.00 97.42           C  
ATOM   1511  O   LEU A 197      16.433  12.142  98.047  1.00 97.42           O  
ATOM   1506  CB  LEU A 197      18.637  10.249  99.241  1.00 97.42           C  
ATOM   1507  CG  LEU A 197      18.925   8.946 100.020  1.00 97.42           C  
ATOM   1508  CD1 LEU A 197      20.004   9.151 101.095  1.00 97.42           C  
ATOM   1509  CD2 LEU A 197      17.636   8.333 100.595  1.00 97.42           C  
ATOM   1512  N   GLY A 198      17.836  11.692  96.334  1.00 60.87           N  
ATOM   1513  CA  GLY A 198      17.524  12.899  95.596  1.00 60.87           C  
ATOM   1514  C   GLY A 198      18.450  14.041  95.932  1.00 60.87           C  
ATOM   1515  O   GLY A 198      18.103  15.206  95.732  1.00 60.87           O  
ATOM   1516  N   ALA A 199      19.664  13.752  96.439  1.00 71.65           N  
ATOM   1517  CA  ALA A 199      20.580  14.794  96.817  1.00 71.65           C  
ATOM   1519  C   ALA A 199      21.176  15.468  95.612  1.00 71.65           C  
ATOM   1520  O   ALA A 199      21.261  14.905  94.522  1.00 71.65           O  
ATOM   1518  CB  ALA A 199      21.751  14.291  97.682  1.00 71.65           C  
ATOM   1521  N   ASP A 200      21.616  16.729  95.790  1.00 95.27           N  
ATOM   1522  CA  ASP A 200      22.199  17.459  94.701  1.00 95.27           C  
ATOM   1527  C   ASP A 200      23.487  16.766  94.347  1.00 95.27           C  
ATOM   1528  O   ASP A 200      24.230  16.322  95.218  1.00 95.27           O  
ATOM   1523  CB  ASP A 200      22.495  18.925  95.063  1.00 95.27           C  
ATOM   1524  CG  ASP A 200      22.802  19.703  93.792  1.00 95.27           C  
ATOM   1525  OD1 ASP A 200      23.752  19.318  93.060  1.00 95.27           O  
ATOM   1526  OD2 ASP A 200      22.074  20.698  93.534  1.00 95.27           O1-
ATOM   1529  N   GLU A 201      23.800  16.699  93.041  1.00133.81           N  
ATOM   1530  CA  GLU A 201      24.931  16.006  92.488  1.00133.81           C  
ATOM   1536  C   GLU A 201      26.212  16.593  93.008  1.00133.81           C  
ATOM   1537  O   GLU A 201      27.244  15.928  93.063  1.00133.81           O  
ATOM   1531  CB  GLU A 201      24.985  16.058  90.954  1.00133.81           C  
ATOM   1532  CG  GLU A 201      26.167  15.283  90.374  1.00133.81           C  
ATOM   1533  CD  GLU A 201      26.118  15.399  88.856  1.00133.81           C  
ATOM   1534  OE1 GLU A 201      25.545  16.403  88.353  1.00133.81           O  
ATOM   1535  OE2 GLU A 201      26.653  14.481  88.177  1.00133.81           O1-
ATOM   1538  N   ARG A 202      26.170  17.870  93.400  1.00121.61           N  
ATOM   1539  CA  ARG A 202      27.303  18.615  93.870  1.00121.61           C  
ATOM   1547  C   ARG A 202      27.852  17.938  95.085  1.00121.61           C  
ATOM   1548  O   ARG A 202      29.028  18.075  95.416  1.00121.61           O  
ATOM   1540  CB  ARG A 202      26.937  20.057  94.258  1.00121.61           C  
ATOM   1541  CG  ARG A 202      26.647  20.953  93.052  1.00121.61           C  
ATOM   1542  CD  ARG A 202      26.124  22.340  93.427  1.00121.61           C  
ATOM   1543  NE  ARG A 202      24.701  22.178  93.841  1.00121.61           N  
ATOM   1544  CZ  ARG A 202      24.103  23.118  94.629  1.00121.61           C  
ATOM   1545  NH1 ARG A 202      24.827  24.173  95.101  1.00121.61           N1+
ATOM   1546  NH2 ARG A 202      22.778  23.004  94.941  1.00121.61           N  
ATOM   1549  N   LEU A 203      26.988  17.203  95.796  1.00198.78           N  
ATOM   1550  CA  LEU A 203      27.307  16.501  97.005  1.00198.78           C  
ATOM   1555  C   LEU A 203      28.342  15.394  96.759  1.00198.78           C  
ATOM   1556  O   LEU A 203      28.895  14.891  97.731  1.00198.78           O  
ATOM   1551  CB  LEU A 203      26.074  15.800  97.622  1.00198.78           C  
ATOM   1552  CG  LEU A 203      25.028  16.716  98.301  1.00198.78           C  
ATOM   1553  CD1 LEU A 203      25.477  17.164  99.697  1.00198.78           C  
ATOM   1554  CD2 LEU A 203      24.644  17.909  97.418  1.00198.78           C  
ATOM   1557  N   TYR A 204      28.489  14.936  95.484  1.00316.92           N  
ATOM   1558  CA  TYR A 204      29.131  13.793  94.804  1.00316.92           C  
ATOM   1567  C   TYR A 204      30.633  13.328  94.422  1.00316.92           C  
ATOM   1568  O   TYR A 204      30.729  12.112  94.369  1.00316.92           O  
ATOM   1559  CB  TYR A 204      28.382  13.476  93.498  1.00316.92           C  
ATOM   1560  CG  TYR A 204      27.017  12.945  93.791  1.00316.92           C  
ATOM   1561  CD1 TYR A 204      26.001  13.775  94.195  1.00316.92           C  
ATOM   1562  CD2 TYR A 204      26.742  11.608  93.642  1.00316.92           C  
ATOM   1563  CE1 TYR A 204      24.742  13.289  94.449  1.00316.92           C  
ATOM   1564  CE2 TYR A 204      25.485  11.110  93.892  1.00316.92           C  
ATOM   1565  CZ  TYR A 204      24.482  11.953  94.297  1.00316.92           C  
ATOM   1566  OH  TYR A 204      23.189  11.454  94.556  1.00316.92           O  
ATOM   1569  N   LEU A 205      31.813  14.007  94.070  1.00264.86           N  
ATOM   1570  CA  LEU A 205      32.890  13.175  93.317  1.00264.86           C  
ATOM   1575  C   LEU A 205      34.538  13.059  93.641  1.00264.86           C  
ATOM   1576  O   LEU A 205      34.936  13.968  94.368  1.00264.86           O  
ATOM   1571  CB  LEU A 205      32.661  13.421  91.822  1.00264.86           C  
ATOM   1572  CG  LEU A 205      31.220  12.968  91.509  1.00264.86           C  
ATOM   1573  CD1 LEU A 205      30.719  13.416  90.141  1.00264.86           C  
ATOM   1574  CD2 LEU A 205      31.084  11.452  91.708  1.00264.86           C  
ATOM   1577  N   LYS A 206      35.503  11.984  93.167  1.00397.95           N  
ATOM   1578  CA  LYS A 206      36.973  11.644  93.452  1.00397.95           C  
ATOM   1584  C   LYS A 206      37.938  11.503  92.359  1.00397.95           C  
ATOM   1585  O   LYS A 206      38.413  12.397  91.683  1.00397.95           O  
ATOM   1579  CB  LYS A 206      37.356  10.371  94.272  1.00397.95           C  
ATOM   1580  CG  LYS A 206      37.340  10.396  95.819  1.00397.95           C  
ATOM   1581  CD  LYS A 206      37.959   9.118  96.435  1.00397.95           C  
ATOM   1582  CE  LYS A 206      37.911   8.935  97.957  1.00397.95           C  
ATOM   1583  NZ  LYS A 206      38.974   7.990  98.370  1.00397.95           N1+
ATOM   1586  N   MET A 207      38.453  10.295  92.412  1.00267.60           N  
ATOM   1587  CA  MET A 207      39.308   9.673  91.499  1.00267.60           C  
ATOM   1592  C   MET A 207      39.139   8.296  92.099  1.00267.60           C  
ATOM   1593  O   MET A 207      38.804   7.341  91.403  1.00267.60           O  
ATOM   1588  CB  MET A 207      40.745  10.264  91.515  1.00267.60           C  
ATOM   1589  CG  MET A 207      41.731   9.651  90.529  1.00267.60           C  
ATOM   1590  SD  MET A 207      43.322  10.524  90.446  1.00267.60           S  
ATOM   1591  CE  MET A 207      42.558  12.128  90.063  1.00267.60           C  
ATOM   1594  N   PRO A 208      39.266   8.189  93.419  1.00213.63           N  
ATOM   1595  CA  PRO A 208      38.993   6.931  94.078  1.00213.63           C  
ATOM   1599  C   PRO A 208      37.531   6.700  94.355  1.00213.63           C  
ATOM   1600  O   PRO A 208      36.836   7.681  94.440  1.00213.63           O  
ATOM   1597  CB  PRO A 208      39.870   6.870  95.317  1.00213.63           C  
ATOM   1598  CG  PRO A 208      41.008   7.831  94.970  1.00213.63           C  
ATOM   1596  CD  PRO A 208      40.342   8.880  94.106  1.00213.63           C  
ATOM   1601  N   THR A 209      37.058   5.469  94.632  1.00304.43           N  
ATOM   1602  CA  THR A 209      35.697   4.947  94.683  1.00304.43           C  
ATOM   1606  C   THR A 209      34.497   5.815  94.986  1.00304.43           C  
ATOM   1607  O   THR A 209      34.185   6.041  96.148  1.00304.43           O  
ATOM   1603  CB  THR A 209      35.545   3.804  95.646  1.00304.43           C  
ATOM   1605  CG2 THR A 209      36.496   2.677  95.289  1.00304.43           C  
ATOM   1604  OG1 THR A 209      35.839   4.232  96.961  1.00304.43           O  
ATOM   1608  N   ALA A 210      33.735   6.213  93.924  1.00280.32           N  
ATOM   1609  CA  ALA A 210      32.393   6.775  93.980  1.00280.32           C  
ATOM   1611  C   ALA A 210      31.843   6.914  92.589  1.00280.32           C  
ATOM   1612  O   ALA A 210      32.207   6.148  91.703  1.00280.32           O  
ATOM   1610  CB  ALA A 210      32.092   8.076  94.745  1.00280.32           C  
ATOM   1613  N   ASP A 211      30.885   7.847  92.387  1.00242.75           N  
ATOM   1614  CA  ASP A 211      30.170   7.993  91.142  1.00242.75           C  
ATOM   1619  C   ASP A 211      30.965   8.760  90.115  1.00242.75           C  
ATOM   1620  O   ASP A 211      32.059   9.254  90.381  1.00242.75           O  
ATOM   1615  CB  ASP A 211      28.812   8.697  91.333  1.00242.75           C  
ATOM   1616  CG  ASP A 211      27.915   8.414  90.136  1.00242.75           C  
ATOM   1617  OD1 ASP A 211      27.278   7.327  90.117  1.00242.75           O  
ATOM   1618  OD2 ASP A 211      27.846   9.289  89.233  1.00242.75           O1-
ATOM   1621  N   LEU A 212      30.404   8.835  88.884  1.00224.84           N  
ATOM   1622  CA  LEU A 212      30.957   9.482  87.724  1.00224.84           C  
ATOM   1627  C   LEU A 212      30.804  10.962  87.879  1.00224.84           C  
ATOM   1628  O   LEU A 212      29.845  11.424  88.494  1.00224.84           O  
ATOM   1623  CB  LEU A 212      30.205   9.126  86.430  1.00224.84           C  
ATOM   1624  CG  LEU A 212      30.197   7.623  86.106  1.00224.84           C  
ATOM   1625  CD1 LEU A 212      29.432   7.332  84.805  1.00224.84           C  
ATOM   1626  CD2 LEU A 212      31.624   7.062  86.085  1.00224.84           C  
ATOM   1629  N   LEU A 213      31.756  11.735  87.306  1.00319.39           N  
ATOM   1630  CA  LEU A 213      31.736  13.170  87.392  1.00319.39           C  
ATOM   1635  C   LEU A 213      31.760  13.755  86.013  1.00319.39           C  
ATOM   1636  O   LEU A 213      32.256  13.146  85.066  1.00319.39           O  
ATOM   1631  CB  LEU A 213      32.922  13.723  88.213  1.00319.39           C  
ATOM   1632  CG  LEU A 213      33.035  15.258  88.393  1.00319.39           C  
ATOM   1633  CD1 LEU A 213      33.543  15.946  87.122  1.00319.39           C  
ATOM   1634  CD2 LEU A 213      31.738  15.889  88.917  1.00319.39           C  
ATOM   1637  N   ASP A 214      31.200  14.977  85.884  1.00182.16           N  
ATOM   1638  CA  ASP A 214      31.100  15.688  84.642  1.00182.16           C  
ATOM   1643  C   ASP A 214      32.400  16.389  84.399  1.00182.16           C  
ATOM   1644  O   ASP A 214      33.457  15.761  84.394  1.00182.16           O  
ATOM   1639  CB  ASP A 214      29.976  16.739  84.650  1.00182.16           C  
ATOM   1640  CG  ASP A 214      29.712  17.172  83.215  1.00182.16           C  
ATOM   1641  OD1 ASP A 214      29.037  16.397  82.486  1.00182.16           O  
ATOM   1642  OD2 ASP A 214      30.157  18.286  82.831  1.00182.16           O1-
ATOM   1645  N   GLU A 215      32.353  17.714  84.141  1.00193.60           N  
ATOM   1646  CA  GLU A 215      33.568  18.440  83.902  1.00193.60           C  
ATOM   1652  C   GLU A 215      34.088  18.926  85.213  1.00193.60           C  
ATOM   1653  O   GLU A 215      33.417  19.664  85.934  1.00193.60           O  
ATOM   1647  CB  GLU A 215      33.419  19.714  83.042  1.00193.60           C  
ATOM   1648  CG  GLU A 215      33.140  19.486  81.555  1.00193.60           C  
ATOM   1649  CD  GLU A 215      33.044  20.854  80.880  1.00193.60           C  
ATOM   1650  OE1 GLU A 215      31.916  21.415  80.841  1.00193.60           O  
ATOM   1651  OE2 GLU A 215      34.093  21.356  80.396  1.00193.60           O1-
ATOM   1654  N   LYS A 216      35.307  18.488  85.565  1.00248.97           N  
ATOM   1655  CA  LYS A 216      35.963  18.982  86.736  1.00248.97           C  
ATOM   1661  C   LYS A 216      37.352  19.262  86.277  1.00248.97           C  
ATOM   1662  O   LYS A 216      37.966  18.417  85.628  1.00248.97           O  
ATOM   1656  CB  LYS A 216      36.041  17.965  87.886  1.00248.97           C  
ATOM   1657  CG  LYS A 216      36.626  18.556  89.168  1.00248.97           C  
ATOM   1658  CD  LYS A 216      36.376  17.706  90.414  1.00248.97           C  
ATOM   1659  CE  LYS A 216      37.545  16.793  90.781  1.00248.97           C  
ATOM   1660  NZ  LYS A 216      37.290  16.162  92.094  1.00248.97           N1+
ATOM   1663  N   PRO A 217      37.876  20.421  86.553  1.00229.84           N  
ATOM   1664  CA  PRO A 217      39.187  20.702  86.056  1.00229.84           C  
ATOM   1668  C   PRO A 217      40.221  19.750  86.550  1.00229.84           C  
ATOM   1669  O   PRO A 217      40.976  19.229  85.731  1.00229.84           O  
ATOM   1666  CB  PRO A 217      39.435  22.175  86.361  1.00229.84           C  
ATOM   1667  CG  PRO A 217      38.017  22.783  86.308  1.00229.84           C  
ATOM   1665  CD  PRO A 217      37.081  21.627  86.713  1.00229.84           C  
ATOM   1670  N   GLY A 218      40.273  19.512  87.874  1.00 53.18           N  
ATOM   1671  CA  GLY A 218      41.203  18.567  88.415  1.00 53.18           C  
ATOM   1672  C   GLY A 218      42.572  18.935  87.941  1.00 53.18           C  
ATOM   1673  O   GLY A 218      43.448  18.076  87.844  1.00 53.18           O  
ATOM   1674  N   GLN A 219      42.796  20.226  87.632  1.00217.01           N  
ATOM   1675  CA  GLN A 219      44.070  20.613  87.103  1.00217.01           C  
ATOM   1681  C   GLN A 219      45.064  20.719  88.206  1.00217.01           C  
ATOM   1682  O   GLN A 219      44.725  20.970  89.362  1.00217.01           O  
ATOM   1676  CB  GLN A 219      44.092  21.965  86.366  1.00217.01           C  
ATOM   1677  CG  GLN A 219      43.312  21.981  85.051  1.00217.01           C  
ATOM   1678  CD  GLN A 219      43.691  23.253  84.302  1.00217.01           C  
ATOM   1680  NE2 GLN A 219      42.673  23.970  83.755  1.00217.01           N  
ATOM   1679  OE1 GLN A 219      44.868  23.595  84.207  1.00217.01           O  
ATOM   1683  N   ALA A 220      46.339  20.496  87.843  1.00241.26           N  
ATOM   1684  CA  ALA A 220      47.444  20.613  88.742  1.00241.26           C  
ATOM   1686  C   ALA A 220      48.549  21.196  87.925  1.00241.26           C  
ATOM   1687  O   ALA A 220      48.478  21.217  86.698  1.00241.26           O  
ATOM   1685  CB  ALA A 220      47.942  19.276  89.311  1.00241.26           C  
ATOM   1688  N   ASP A 221      49.598  21.708  88.591  1.00 74.00           N  
ATOM   1689  CA  ASP A 221      50.670  22.342  87.884  1.00 74.00           C  
ATOM   1694  C   ASP A 221      51.334  21.350  86.985  1.00 74.00           C  
ATOM   1695  O   ASP A 221      51.667  21.666  85.844  1.00 74.00           O  
ATOM   1690  CB  ASP A 221      51.753  22.909  88.820  1.00 74.00           C  
ATOM   1691  CG  ASP A 221      51.186  24.135  89.519  1.00 74.00           C  
ATOM   1692  OD1 ASP A 221      50.085  24.590  89.109  1.00 74.00           O  
ATOM   1693  OD2 ASP A 221      51.850  24.638  90.465  1.00 74.00           O1-
ATOM   1696  N   GLU A 222      51.527  20.107  87.463  1.00243.60           N  
ATOM   1697  CA  GLU A 222      52.253  19.164  86.665  1.00243.60           C  
ATOM   1703  C   GLU A 222      51.442  17.930  86.441  1.00243.60           C  
ATOM   1704  O   GLU A 222      50.230  17.913  86.653  1.00243.60           O  
ATOM   1698  CB  GLU A 222      53.614  18.787  87.272  1.00243.60           C  
ATOM   1699  CG  GLU A 222      53.548  18.368  88.739  1.00243.60           C  
ATOM   1700  CD  GLU A 222      54.977  18.372  89.255  1.00243.60           C  
ATOM   1701  OE1 GLU A 222      55.903  18.326  88.403  1.00243.60           O  
ATOM   1702  OE2 GLU A 222      55.164  18.428  90.499  1.00243.60           O1-
ATOM   1705  N   THR A 223      52.114  16.863  85.966  1.00275.46           N  
ATOM   1706  CA  THR A 223      51.462  15.634  85.616  1.00275.46           C  
ATOM   1710  C   THR A 223      50.628  15.163  86.760  1.00275.46           C  
ATOM   1711  O   THR A 223      51.073  15.117  87.906  1.00275.46           O  
ATOM   1707  CB  THR A 223      52.421  14.532  85.260  1.00275.46           C  
ATOM   1709  CG2 THR A 223      53.233  14.150  86.511  1.00275.46           C  
ATOM   1708  OG1 THR A 223      51.716  13.405  84.761  1.00275.46           O  
ATOM   1712  N   GLU A 224      49.361  14.820  86.452  1.00294.01           N  
ATOM   1713  CA  GLU A 224      48.449  14.338  87.443  1.00294.01           C  
ATOM   1719  C   GLU A 224      47.464  13.467  86.736  1.00294.01           C  
ATOM   1720  O   GLU A 224      47.288  13.568  85.523  1.00294.01           O  
ATOM   1714  CB  GLU A 224      47.630  15.461  88.091  1.00294.01           C  
ATOM   1715  CG  GLU A 224      48.464  16.405  88.951  1.00294.01           C  
ATOM   1716  CD  GLU A 224      48.231  16.051  90.410  1.00294.01           C  
ATOM   1717  OE1 GLU A 224      47.847  14.884  90.687  1.00294.01           O  
ATOM   1718  OE2 GLU A 224      48.423  16.953  91.268  1.00294.01           O1-
ATOM   1721  N   LEU A 225      46.808  12.557  87.477  1.00268.31           N  
ATOM   1722  CA  LEU A 225      45.779  11.780  86.859  1.00268.31           C  
ATOM   1727  C   LEU A 225      44.517  12.530  87.129  1.00268.31           C  
ATOM   1728  O   LEU A 225      44.356  13.104  88.205  1.00268.31           O  
ATOM   1723  CB  LEU A 225      45.616  10.368  87.451  1.00268.31           C  
ATOM   1724  CG  LEU A 225      46.800   9.422  87.168  1.00268.31           C  
ATOM   1725  CD1 LEU A 225      46.909   9.109  85.668  1.00268.31           C  
ATOM   1726  CD2 LEU A 225      48.113   9.950  87.769  1.00268.31           C  
ATOM   1729  N   GLY A 226      43.588  12.584  86.155  1.00117.53           N  
ATOM   1730  CA  GLY A 226      42.387  13.311  86.439  1.00117.53           C  
ATOM   1731  C   GLY A 226      41.224  12.427  86.137  1.00117.53           C  
ATOM   1732  O   GLY A 226      40.760  12.348  85.001  1.00117.53           O  
ATOM   1733  N   ILE A 227      40.727  11.733  87.177  1.00127.34           N  
ATOM   1734  CA  ILE A 227      39.566  10.903  87.065  1.00127.34           C  
ATOM   1739  C   ILE A 227      38.846  11.049  88.366  1.00127.34           C  
ATOM   1740  O   ILE A 227      39.460  11.399  89.372  1.00127.34           O  
ATOM   1735  CB  ILE A 227      39.887   9.463  86.768  1.00127.34           C  
ATOM   1736  CG1 ILE A 227      40.783   8.872  87.862  1.00127.34           C  
ATOM   1737  CG2 ILE A 227      40.505   9.395  85.360  1.00127.34           C  
ATOM   1738  CD1 ILE A 227      41.134   7.397  87.670  1.00127.34           C  
ATOM   1741  N   THR A 228      37.517  10.822  88.383  1.00219.63           N  
ATOM   1742  CA  THR A 228      36.785  11.065  89.592  1.00219.63           C  
ATOM   1746  C   THR A 228      36.601   9.810  90.379  1.00219.63           C  
ATOM   1747  O   THR A 228      37.160   8.765  90.048  1.00219.63           O  
ATOM   1743  CB  THR A 228      35.461  11.719  89.362  1.00219.63           C  
ATOM   1745  CG2 THR A 228      35.749  13.031  88.613  1.00219.63           C  
ATOM   1744  OG1 THR A 228      34.608  10.883  88.594  1.00219.63           O  
ATOM   1748  N   TYR A 229      35.808   9.909  91.474  1.00334.70           N  
ATOM   1749  CA  TYR A 229      35.646   8.854  92.426  1.00334.70           C  
ATOM   1758  C   TYR A 229      35.260   7.636  91.665  1.00334.70           C  
ATOM   1759  O   TYR A 229      35.585   6.515  92.062  1.00334.70           O  
ATOM   1750  CB  TYR A 229      34.513   9.011  93.515  1.00334.70           C  
ATOM   1751  CG  TYR A 229      34.659   9.506  94.982  1.00334.70           C  
ATOM   1752  CD1 TYR A 229      34.908   8.649  96.032  1.00334.70           C  
ATOM   1753  CD2 TYR A 229      34.460  10.788  95.431  1.00334.70           C  
ATOM   1754  CE1 TYR A 229      35.045   9.027  97.349  1.00334.70           C  
ATOM   1755  CE2 TYR A 229      34.587  11.226  96.730  1.00334.70           C  
ATOM   1756  CZ  TYR A 229      34.900  10.335  97.715  1.00334.70           C  
ATOM   1757  OH  TYR A 229      35.044  10.741  99.060  1.00334.70           O  
ATOM   1760  N   ASP A 230      34.567   7.841  90.533  1.00157.94           N  
ATOM   1761  CA  ASP A 230      34.034   6.754  89.778  1.00157.94           C  
ATOM   1766  C   ASP A 230      35.100   5.788  89.450  1.00157.94           C  
ATOM   1767  O   ASP A 230      34.856   4.584  89.417  1.00157.94           O  
ATOM   1762  CB  ASP A 230      33.355   7.163  88.463  1.00157.94           C  
ATOM   1763  CG  ASP A 230      34.425   7.742  87.563  1.00157.94           C  
ATOM   1764  OD1 ASP A 230      35.315   8.447  88.105  1.00157.94           O  
ATOM   1765  OD2 ASP A 230      34.380   7.483  86.330  1.00157.94           O1-
ATOM   1768  N   GLN A 231      36.317   6.269  89.190  1.00148.91           N  
ATOM   1769  CA  GLN A 231      37.280   5.305  88.783  1.00148.91           C  
ATOM   1775  C   GLN A 231      37.590   4.305  89.870  1.00148.91           C  
ATOM   1776  O   GLN A 231      37.468   3.105  89.636  1.00148.91           O  
ATOM   1770  CB  GLN A 231      38.576   5.953  88.280  1.00148.91           C  
ATOM   1771  CG  GLN A 231      38.335   6.774  87.008  1.00148.91           C  
ATOM   1772  CD  GLN A 231      37.829   5.840  85.914  1.00148.91           C  
ATOM   1774  NE2 GLN A 231      38.004   4.507  86.122  1.00148.91           N  
ATOM   1773  OE1 GLN A 231      37.291   6.283  84.900  1.00148.91           O  
ATOM   1777  N   LEU A 232      37.929   4.731  91.107  1.00170.62           N  
ATOM   1778  CA  LEU A 232      38.306   3.706  92.053  1.00170.62           C  
ATOM   1783  C   LEU A 232      37.142   2.898  92.428  1.00170.62           C  
ATOM   1784  O   LEU A 232      37.279   1.754  92.859  1.00170.62           O  
ATOM   1779  CB  LEU A 232      39.115   4.128  93.278  1.00170.62           C  
ATOM   1780  CG  LEU A 232      39.267   3.118  94.429  1.00170.62           C  
ATOM   1781  CD1 LEU A 232      40.017   1.846  94.022  1.00170.62           C  
ATOM   1782  CD2 LEU A 232      39.883   3.812  95.656  1.00170.62           C  
ATOM   1785  N   ASP A 233      35.957   3.497  92.321  1.00161.13           N  
ATOM   1786  CA  ASP A 233      34.821   2.787  92.777  1.00161.13           C  
ATOM   1791  C   ASP A 233      34.573   1.645  91.852  1.00161.13           C  
ATOM   1792  O   ASP A 233      34.138   0.576  92.277  1.00161.13           O  
ATOM   1787  CB  ASP A 233      33.565   3.629  92.825  1.00161.13           C  
ATOM   1788  CG  ASP A 233      32.997   3.105  94.108  1.00161.13           C  
ATOM   1789  OD1 ASP A 233      33.594   2.121  94.622  1.00161.13           O  
ATOM   1790  OD2 ASP A 233      32.014   3.693  94.614  1.00161.13           O1-
ATOM   1793  N   ASP A 234      34.843   1.841  90.548  1.00 69.62           N  
ATOM   1794  CA  ASP A 234      34.621   0.772  89.621  1.00 69.62           C  
ATOM   1799  C   ASP A 234      35.501  -0.339  90.075  1.00 69.62           C  
ATOM   1800  O   ASP A 234      35.124  -1.509  90.035  1.00 69.62           O  
ATOM   1795  CB  ASP A 234      35.026   1.106  88.170  1.00 69.62           C  
ATOM   1796  CG  ASP A 234      33.971   2.013  87.546  1.00 69.62           C  
ATOM   1797  OD1 ASP A 234      32.759   1.794  87.809  1.00 69.62           O  
ATOM   1798  OD2 ASP A 234      34.368   2.937  86.788  1.00 69.62           O1-
ATOM   1801  N   TYR A 235      36.709   0.027  90.535  1.00 89.18           N  
ATOM   1802  CA  TYR A 235      37.699  -0.918  90.953  1.00 89.18           C  
ATOM   1811  C   TYR A 235      37.205  -1.676  92.156  1.00 89.18           C  
ATOM   1812  O   TYR A 235      37.227  -2.906  92.162  1.00 89.18           O  
ATOM   1803  CB  TYR A 235      39.006  -0.196  91.337  1.00 89.18           C  
ATOM   1804  CG  TYR A 235      40.108  -1.170  91.592  1.00 89.18           C  
ATOM   1805  CD1 TYR A 235      40.858  -1.664  90.546  1.00 89.18           C  
ATOM   1806  CD2 TYR A 235      40.411  -1.574  92.872  1.00 89.18           C  
ATOM   1807  CE1 TYR A 235      41.884  -2.552  90.777  1.00 89.18           C  
ATOM   1808  CE2 TYR A 235      41.436  -2.461  93.109  1.00 89.18           C  
ATOM   1809  CZ  TYR A 235      42.176  -2.953  92.059  1.00 89.18           C  
ATOM   1810  OH  TYR A 235      43.230  -3.863  92.296  1.00 89.18           O  
ATOM   1813  N   LEU A 236      36.705  -0.968  93.192  1.00 95.07           N  
ATOM   1814  CA  LEU A 236      36.261  -1.615  94.405  1.00 95.07           C  
ATOM   1819  C   LEU A 236      35.052  -2.464  94.137  1.00 95.07           C  
ATOM   1820  O   LEU A 236      34.836  -3.487  94.787  1.00 95.07           O  
ATOM   1815  CB  LEU A 236      35.933  -0.661  95.572  1.00 95.07           C  
ATOM   1816  CG  LEU A 236      37.178  -0.030  96.231  1.00 95.07           C  
ATOM   1817  CD1 LEU A 236      36.800   0.764  97.498  1.00 95.07           C  
ATOM   1818  CD2 LEU A 236      38.265  -1.082  96.505  1.00 95.07           C  
ATOM   1821  N   GLU A 237      34.209  -2.022  93.193  1.00115.00           N  
ATOM   1822  CA  GLU A 237      32.991  -2.672  92.802  1.00115.00           C  
ATOM   1828  C   GLU A 237      33.289  -3.947  92.067  1.00115.00           C  
ATOM   1829  O   GLU A 237      32.407  -4.784  91.881  1.00115.00           O  
ATOM   1823  CB  GLU A 237      32.084  -1.740  91.976  1.00115.00           C  
ATOM   1824  CG  GLU A 237      31.587  -0.561  92.827  1.00115.00           C  
ATOM   1825  CD  GLU A 237      30.694   0.349  91.996  1.00115.00           C  
ATOM   1826  OE1 GLU A 237      30.621   0.139  90.757  1.00115.00           O  
ATOM   1827  OE2 GLU A 237      30.073   1.270  92.591  1.00115.00           O1-
ATOM   1830  N   GLY A 238      34.525  -4.112  91.563  1.00 47.83           N  
ATOM   1831  CA  GLY A 238      34.853  -5.346  90.906  1.00 47.83           C  
ATOM   1832  C   GLY A 238      34.695  -5.223  89.419  1.00 47.83           C  
ATOM   1833  O   GLY A 238      34.699  -6.227  88.709  1.00 47.83           O  
ATOM   1834  N   LYS A 239      34.538  -3.991  88.900  1.00 85.96           N  
ATOM   1835  CA  LYS A 239      34.418  -3.805  87.480  1.00 85.96           C  
ATOM   1841  C   LYS A 239      35.794  -3.727  86.878  1.00 85.96           C  
ATOM   1842  O   LYS A 239      36.795  -3.644  87.588  1.00 85.96           O  
ATOM   1836  CB  LYS A 239      33.647  -2.532  87.092  1.00 85.96           C  
ATOM   1837  CG  LYS A 239      32.153  -2.612  87.418  1.00 85.96           C  
ATOM   1838  CD  LYS A 239      31.416  -1.277  87.277  1.00 85.96           C  
ATOM   1839  CE  LYS A 239      29.896  -1.402  87.394  1.00 85.96           C  
ATOM   1840  NZ  LYS A 239      29.526  -1.822  88.764  1.00 85.96           N1+
ATOM   1843  N   THR A 240      35.879  -3.786  85.529  1.00121.29           N  
ATOM   1844  CA  THR A 240      37.151  -3.708  84.857  1.00121.29           C  
ATOM   1848  C   THR A 240      37.423  -2.265  84.562  1.00121.29           C  
ATOM   1849  O   THR A 240      36.542  -1.538  84.104  1.00121.29           O  
ATOM   1845  CB  THR A 240      37.191  -4.438  83.549  1.00121.29           C  
ATOM   1847  CG2 THR A 240      36.937  -5.929  83.806  1.00121.29           C  
ATOM   1846  OG1 THR A 240      36.210  -3.912  82.667  1.00121.29           O  
ATOM   1850  N   VAL A 241      38.669  -1.810  84.822  1.00 63.71           N  
ATOM   1851  CA  VAL A 241      39.005  -0.422  84.638  1.00 63.71           C  
ATOM   1855  C   VAL A 241      40.296  -0.312  83.873  1.00 63.71           C  
ATOM   1856  O   VAL A 241      41.010  -1.286  83.645  1.00 63.71           O  
ATOM   1852  CB  VAL A 241      39.186   0.320  85.931  1.00 63.71           C  
ATOM   1853  CG1 VAL A 241      37.844   0.338  86.682  1.00 63.71           C  
ATOM   1854  CG2 VAL A 241      40.324  -0.346  86.722  1.00 63.71           C  
ATOM   1857  N   PRO A 242      40.587   0.903  83.475  1.00 82.90           N  
ATOM   1858  CA  PRO A 242      41.774   1.217  82.721  1.00 82.90           C  
ATOM   1862  C   PRO A 242      43.006   0.952  83.527  1.00 82.90           C  
ATOM   1863  O   PRO A 242      42.939   0.950  84.752  1.00 82.90           O  
ATOM   1860  CB  PRO A 242      41.614   2.672  82.293  1.00 82.90           C  
ATOM   1861  CG  PRO A 242      40.089   2.860  82.211  1.00 82.90           C  
ATOM   1859  CD  PRO A 242      39.524   1.868  83.240  1.00 82.90           C  
ATOM   1864  N   ALA A 243      44.145   0.714  82.860  1.00 48.04           N  
ATOM   1865  CA  ALA A 243      45.343   0.357  83.560  1.00 48.04           C  
ATOM   1867  C   ALA A 243      45.793   1.450  84.481  1.00 48.04           C  
ATOM   1868  O   ALA A 243      46.191   1.173  85.608  1.00 48.04           O  
ATOM   1866  CB  ALA A 243      46.514   0.053  82.607  1.00 48.04           C  
ATOM   1869  N   ASP A 244      45.745   2.718  84.034  1.00 73.42           N  
ATOM   1870  CA  ASP A 244      46.215   3.824  84.831  1.00 73.42           C  
ATOM   1875  C   ASP A 244      45.366   3.958  86.051  1.00 73.42           C  
ATOM   1876  O   ASP A 244      45.823   4.309  87.142  1.00 73.42           O  
ATOM   1871  CB  ASP A 244      46.167   5.160  84.068  1.00 73.42           C  
ATOM   1872  CG  ASP A 244      44.721   5.440  83.684  1.00 73.42           C  
ATOM   1873  OD1 ASP A 244      44.061   4.516  83.138  1.00 73.42           O  
ATOM   1874  OD2 ASP A 244      44.253   6.581  83.938  1.00 73.42           O1-
ATOM   1877  N   VAL A 245      44.068   3.712  85.891  1.00 90.89           N  
ATOM   1878  CA  VAL A 245      43.238   3.855  87.041  1.00 90.89           C  
ATOM   1882  C   VAL A 245      43.610   2.816  88.052  1.00 90.89           C  
ATOM   1883  O   VAL A 245      43.764   3.130  89.236  1.00 90.89           O  
ATOM   1879  CB  VAL A 245      41.786   3.664  86.718  1.00 90.89           C  
ATOM   1880  CG1 VAL A 245      40.976   3.790  88.018  1.00 90.89           C  
ATOM   1881  CG2 VAL A 245      41.396   4.673  85.625  1.00 90.89           C  
ATOM   1884  N   ALA A 246      43.779   1.556  87.588  1.00 78.17           N  
ATOM   1885  CA  ALA A 246      44.024   0.445  88.465  1.00 78.17           C  
ATOM   1887  C   ALA A 246      45.317   0.663  89.163  1.00 78.17           C  
ATOM   1888  O   ALA A 246      45.402   0.513  90.382  1.00 78.17           O  
ATOM   1886  CB  ALA A 246      44.112  -0.896  87.716  1.00 78.17           C  
ATOM   1889  N   GLU A 247      46.338   1.091  88.401  1.00112.87           N  
ATOM   1890  CA  GLU A 247      47.650   1.206  88.955  1.00112.87           C  
ATOM   1896  C   GLU A 247      47.652   2.193  90.077  1.00112.87           C  
ATOM   1897  O   GLU A 247      48.225   1.932  91.130  1.00112.87           O  
ATOM   1891  CB  GLU A 247      48.714   1.617  87.927  1.00112.87           C  
ATOM   1892  CG  GLU A 247      49.025   0.492  86.939  1.00112.87           C  
ATOM   1893  CD  GLU A 247      50.227   0.904  86.103  1.00112.87           C  
ATOM   1894  OE1 GLU A 247      51.373   0.606  86.532  1.00112.87           O  
ATOM   1895  OE2 GLU A 247      50.015   1.519  85.024  1.00112.87           O1-
ATOM   1898  N   LYS A 248      46.985   3.344  89.925  1.00180.94           N  
ATOM   1899  CA  LYS A 248      47.053   4.301  90.991  1.00180.94           C  
ATOM   1905  C   LYS A 248      46.454   3.697  92.229  1.00180.94           C  
ATOM   1906  O   LYS A 248      46.912   3.941  93.345  1.00180.94           O  
ATOM   1900  CB  LYS A 248      46.244   5.572  90.700  1.00180.94           C  
ATOM   1901  CG  LYS A 248      46.330   6.598  91.829  1.00180.94           C  
ATOM   1902  CD  LYS A 248      45.545   7.879  91.542  1.00180.94           C  
ATOM   1903  CE  LYS A 248      44.164   7.900  92.204  1.00180.94           C  
ATOM   1904  NZ  LYS A 248      43.416   6.666  91.869  1.00180.94           N1+
ATOM   1907  N   ILE A 249      45.376   2.918  92.067  1.00113.91           N  
ATOM   1908  CA  ILE A 249      44.721   2.359  93.212  1.00113.91           C  
ATOM   1913  C   ILE A 249      45.535   1.307  93.907  1.00113.91           C  
ATOM   1914  O   ILE A 249      45.800   1.407  95.105  1.00113.91           O  
ATOM   1909  CB  ILE A 249      43.439   1.696  92.829  1.00113.91           C  
ATOM   1910  CG1 ILE A 249      42.505   2.695  92.128  1.00113.91           C  
ATOM   1911  CG2 ILE A 249      42.854   1.060  94.098  1.00113.91           C  
ATOM   1912  CD1 ILE A 249      41.351   2.019  91.389  1.00113.91           C  
ATOM   1915  N   GLU A 250      45.980   0.277  93.160  1.00145.56           N  
ATOM   1916  CA  GLU A 250      46.648  -0.839  93.765  1.00145.56           C  
ATOM   1922  C   GLU A 250      47.989  -0.452  94.280  1.00145.56           C  
ATOM   1923  O   GLU A 250      48.474  -1.033  95.252  1.00145.56           O  
ATOM   1917  CB  GLU A 250      46.700  -2.103  92.882  1.00145.56           C  
ATOM   1918  CG  GLU A 250      47.197  -1.920  91.451  1.00145.56           C  
ATOM   1919  CD  GLU A 250      46.867  -3.223  90.734  1.00145.56           C  
ATOM   1920  OE1 GLU A 250      46.963  -4.293  91.392  1.00145.56           O  
ATOM   1921  OE2 GLU A 250      46.497  -3.168  89.531  1.00145.56           O1-
ATOM   1924  N   LYS A 251      48.627   0.545  93.649  1.00 92.04           N  
ATOM   1925  CA  LYS A 251      49.938   0.916  94.084  1.00 92.04           C  
ATOM   1931  C   LYS A 251      49.834   1.336  95.518  1.00 92.04           C  
ATOM   1932  O   LYS A 251      50.647   0.957  96.359  1.00 92.04           O  
ATOM   1926  CB  LYS A 251      50.499   2.106  93.289  1.00 92.04           C  
ATOM   1927  CG  LYS A 251      52.019   2.254  93.396  1.00 92.04           C  
ATOM   1928  CD  LYS A 251      52.781   1.138  92.675  1.00 92.04           C  
ATOM   1929  CE  LYS A 251      54.297   1.346  92.616  1.00 92.04           C  
ATOM   1930  NZ  LYS A 251      54.929   0.232  91.871  1.00 92.04           N1+
ATOM   1933  N   ARG A 252      48.808   2.140  95.833  1.00135.46           N  
ATOM   1934  CA  ARG A 252      48.605   2.613  97.168  1.00135.46           C  
ATOM   1942  C   ARG A 252      48.240   1.499  98.101  1.00135.46           C  
ATOM   1943  O   ARG A 252      48.695   1.457  99.241  1.00135.46           O  
ATOM   1935  CB  ARG A 252      47.465   3.635  97.273  1.00135.46           C  
ATOM   1936  CG  ARG A 252      47.831   5.046  96.817  1.00135.46           C  
ATOM   1937  CD  ARG A 252      48.151   5.960  98.000  1.00135.46           C  
ATOM   1938  NE  ARG A 252      48.211   7.359  97.498  1.00135.46           N  
ATOM   1939  CZ  ARG A 252      47.960   8.396  98.349  1.00135.46           C  
ATOM   1940  NH1 ARG A 252      47.704   8.159  99.668  1.00135.46           N1+
ATOM   1941  NH2 ARG A 252      47.950   9.675  97.876  1.00135.46           N  
ATOM   1944  N   TYR A 253      47.396   0.558  97.650  1.00 66.68           N  
ATOM   1945  CA  TYR A 253      46.917  -0.461  98.538  1.00 66.68           C  
ATOM   1954  C   TYR A 253      48.097  -1.258  99.001  1.00 66.68           C  
ATOM   1955  O   TYR A 253      48.229  -1.572 100.184  1.00 66.68           O  
ATOM   1946  CB  TYR A 253      45.932  -1.410  97.831  1.00 66.68           C  
ATOM   1947  CG  TYR A 253      45.216  -2.198  98.870  1.00 66.68           C  
ATOM   1948  CD1 TYR A 253      44.165  -1.627  99.551  1.00 66.68           C  
ATOM   1949  CD2 TYR A 253      45.573  -3.496  99.153  1.00 66.68           C  
ATOM   1950  CE1 TYR A 253      43.485  -2.333 100.512  1.00 66.68           C  
ATOM   1951  CE2 TYR A 253      44.895  -4.207 100.115  1.00 66.68           C  
ATOM   1952  CZ  TYR A 253      43.852  -3.625 100.796  1.00 66.68           C  
ATOM   1953  OH  TYR A 253      43.154  -4.351 101.784  1.00 66.68           O  
ATOM   1956  N   THR A 254      48.991  -1.576  98.050  1.00129.29           N  
ATOM   1957  CA  THR A 254      50.171  -2.376  98.226  1.00129.29           C  
ATOM   1961  C   THR A 254      51.217  -1.638  99.001  1.00129.29           C  
ATOM   1962  O   THR A 254      52.153  -2.254  99.503  1.00129.29           O  
ATOM   1958  CB  THR A 254      50.789  -2.836  96.936  1.00129.29           C  
ATOM   1960  CG2 THR A 254      51.485  -1.648  96.256  1.00129.29           C  
ATOM   1959  OG1 THR A 254      51.738  -3.860  97.193  1.00129.29           O  
ATOM   1963  N   VAL A 255      51.078  -0.306  99.144  1.00151.51           N  
ATOM   1964  CA  VAL A 255      52.086   0.551  99.710  1.00151.51           C  
ATOM   1968  C   VAL A 255      52.532   0.000 101.018  1.00151.51           C  
ATOM   1969  O   VAL A 255      53.600   0.358 101.508  1.00151.51           O  
ATOM   1965  CB  VAL A 255      51.623   1.951  99.993  1.00151.51           C  
ATOM   1966  CG1 VAL A 255      51.135   2.585  98.681  1.00151.51           C  
ATOM   1967  CG2 VAL A 255      50.605   1.914 101.146  1.00151.51           C  
ATOM   1970  N   SER A 256      51.705  -0.832 101.664  1.00147.73           N  
ATOM   1971  CA  SER A 256      52.154  -1.415 102.891  1.00147.73           C  
ATOM   1974  C   SER A 256      53.431  -2.148 102.602  1.00147.73           C  
ATOM   1975  O   SER A 256      53.759  -2.430 101.451  1.00147.73           O  
ATOM   1972  CB  SER A 256      51.161  -2.433 103.454  1.00147.73           C  
ATOM   1973  OG  SER A 256      49.908  -1.794 103.630  1.00147.73           O  
ATOM   1976  N   GLU A 257      54.210  -2.454 103.657  1.00213.48           N  
ATOM   1977  CA  GLU A 257      55.471  -3.123 103.496  1.00213.48           C  
ATOM   1983  C   GLU A 257      55.224  -4.531 103.072  1.00213.48           C  
ATOM   1984  O   GLU A 257      54.083  -4.980 102.994  1.00213.48           O  
ATOM   1978  CB  GLU A 257      56.319  -3.175 104.780  1.00213.48           C  
ATOM   1979  CG  GLU A 257      57.074  -1.880 105.071  1.00213.48           C  
ATOM   1980  CD  GLU A 257      58.398  -1.964 104.324  1.00213.48           C  
ATOM   1981  OE1 GLU A 257      59.356  -2.553 104.893  1.00213.48           O  
ATOM   1982  OE2 GLU A 257      58.468  -1.450 103.176  1.00213.48           O1-
ATOM   1985  N   HIS A 258      56.307  -5.240 102.696  1.00216.25           N  
ATOM   1986  CA  HIS A 258      56.160  -6.615 102.324  1.00216.25           C  
ATOM   1993  C   HIS A 258      56.973  -7.444 103.269  1.00216.25           C  
ATOM   1994  O   HIS A 258      58.194  -7.316 103.337  1.00216.25           O  
ATOM   1989  CB  HIS A 258      56.672  -6.933 100.908  1.00216.25           C  
ATOM   1988  CG  HIS A 258      55.853  -6.305  99.820  1.00216.25           C  
ATOM   1991  CD2 HIS A 258      54.782  -6.795  99.138  1.00216.25           C  
ATOM   1987  ND1 HIS A 258      56.080  -5.046  99.310  1.00216.25           N  
ATOM   1992  CE1 HIS A 258      55.141  -4.838  98.352  1.00216.25           C  
ATOM   1990  NE2 HIS A 258      54.331  -5.872  98.212  1.00216.25           N  
ATOM   1995  N   LYS A 259      56.291  -8.305 104.050  1.00238.70           N  
ATOM   1996  CA  LYS A 259      56.959  -9.224 104.925  1.00238.70           C  
ATOM   2002  C   LYS A 259      56.016 -10.361 105.127  1.00238.70           C  
ATOM   2003  O   LYS A 259      54.835 -10.262 104.797  1.00238.70           O  
ATOM   1997  CB  LYS A 259      57.301  -8.678 106.324  1.00238.70           C  
ATOM   1998  CG  LYS A 259      58.434  -7.649 106.338  1.00238.70           C  
ATOM   1999  CD  LYS A 259      58.751  -7.121 107.739  1.00238.70           C  
ATOM   2000  CE  LYS A 259      57.539  -6.525 108.457  1.00238.70           C  
ATOM   2001  NZ  LYS A 259      57.890  -6.188 109.856  1.00238.70           N1+
ATOM   2004  N   ARG A 260      56.508 -11.491 105.663  1.00287.33           N  
ATOM   2005  CA  ARG A 260      55.585 -12.561 105.869  1.00287.33           C  
ATOM   2013  C   ARG A 260      54.878 -12.274 107.146  1.00287.33           C  
ATOM   2014  O   ARG A 260      55.246 -12.749 108.219  1.00287.33           O  
ATOM   2006  CB  ARG A 260      56.266 -13.938 105.915  1.00287.33           C  
ATOM   2007  CG  ARG A 260      57.391 -14.049 106.942  1.00287.33           C  
ATOM   2008  CD  ARG A 260      58.452 -15.058 106.502  1.00287.33           C  
ATOM   2009  NE  ARG A 260      58.858 -14.664 105.122  1.00287.33           N  
ATOM   2010  CZ  ARG A 260      59.474 -15.571 104.310  1.00287.33           C  
ATOM   2011  NH1 ARG A 260      59.760 -16.817 104.789  1.00287.33           N1+
ATOM   2012  NH2 ARG A 260      59.797 -15.237 103.027  1.00287.33           N  
ATOM   2015  N   GLN A 261      53.824 -11.451 107.010  1.00230.96           N  
ATOM   2016  CA  GLN A 261      52.956 -10.991 108.047  1.00230.96           C  
ATOM   2022  C   GLN A 261      51.921 -10.246 107.279  1.00230.96           C  
ATOM   2023  O   GLN A 261      51.818 -10.416 106.065  1.00230.96           O  
ATOM   2017  CB  GLN A 261      53.604  -9.954 108.980  1.00230.96           C  
ATOM   2018  CG  GLN A 261      54.765 -10.476 109.830  1.00230.96           C  
ATOM   2019  CD  GLN A 261      55.302  -9.289 110.628  1.00230.96           C  
ATOM   2021  NE2 GLN A 261      56.558  -9.409 111.138  1.00230.96           N  
ATOM   2020  OE1 GLN A 261      54.619  -8.278 110.792  1.00230.96           O  
ATOM   2024  N   VAL A 262      51.109  -9.409 107.949  1.00 82.13           N  
ATOM   2025  CA  VAL A 262      50.235  -8.594 107.158  1.00 82.13           C  
ATOM   2029  C   VAL A 262      50.749  -7.194 107.276  1.00 82.13           C  
ATOM   2030  O   VAL A 262      50.379  -6.470 108.200  1.00 82.13           O  
ATOM   2026  CB  VAL A 262      48.819  -8.577 107.650  1.00 82.13           C  
ATOM   2027  CG1 VAL A 262      48.015  -7.604 106.771  1.00 82.13           C  
ATOM   2028  CG2 VAL A 262      48.276 -10.015 107.646  1.00 82.13           C  
ATOM   2031  N   PRO A 263      51.611  -6.787 106.382  1.00234.08           N  
ATOM   2032  CA  PRO A 263      52.085  -5.436 106.442  1.00234.08           C  
ATOM   2036  C   PRO A 263      51.062  -4.496 105.909  1.00234.08           C  
ATOM   2037  O   PRO A 263      51.259  -3.290 106.058  1.00234.08           O  
ATOM   2034  CB  PRO A 263      53.411  -5.401 105.694  1.00234.08           C  
ATOM   2035  CG  PRO A 263      53.928  -6.842 105.803  1.00234.08           C  
ATOM   2033  CD  PRO A 263      52.646  -7.682 105.885  1.00234.08           C  
ATOM   2038  N   ALA A 264      49.985  -5.019 105.281  1.00200.21           N  
ATOM   2039  CA  ALA A 264      48.967  -4.176 104.723  1.00200.21           C  
ATOM   2041  C   ALA A 264      48.539  -3.307 105.846  1.00200.21           C  
ATOM   2042  O   ALA A 264      48.593  -3.729 106.999  1.00200.21           O  
ATOM   2040  CB  ALA A 264      47.736  -4.942 104.210  1.00200.21           C  
ATOM   2043  N   SER A 265      48.122  -2.057 105.570  1.00268.11           N  
ATOM   2044  CA  SER A 265      47.936  -1.288 106.766  1.00268.11           C  
ATOM   2047  C   SER A 265      46.712  -1.807 107.527  1.00268.11           C  
ATOM   2048  O   SER A 265      45.976  -2.610 106.952  1.00268.11           O  
ATOM   2045  CB  SER A 265      47.838   0.211 106.464  1.00268.11           C  
ATOM   2046  OG  SER A 265      48.927   0.581 105.632  1.00268.11           O  
ATOM   2049  N   MET A 266      46.498  -1.440 108.848  1.00222.92           N  
ATOM   2050  CA  MET A 266      45.169  -0.978 109.211  1.00222.92           C  
ATOM   2055  C   MET A 266      45.273   0.136 108.304  1.00222.92           C  
ATOM   2056  O   MET A 266      45.972   1.107 108.585  1.00222.92           O  
ATOM   2051  CB  MET A 266      44.978  -0.390 110.618  1.00222.92           C  
ATOM   2052  CG  MET A 266      43.487  -0.220 110.938  1.00222.92           C  
ATOM   2053  SD  MET A 266      42.549   0.751 109.719  1.00222.92           S  
ATOM   2054  CE  MET A 266      40.915   0.283 110.361  1.00222.92           C  
ATOM   2057  N   PHE A 267      44.591  -0.028 107.179  1.00105.66           N  
ATOM   2058  CA  PHE A 267      44.990   0.737 106.063  1.00105.66           C  
ATOM   2066  C   PHE A 267      44.857   2.182 106.344  1.00105.66           C  
ATOM   2067  O   PHE A 267      45.800   2.946 106.148  1.00105.66           O  
ATOM   2059  CB  PHE A 267      44.160   0.389 104.828  1.00105.66           C  
ATOM   2060  CG  PHE A 267      44.417  -1.047 104.527  1.00105.66           C  
ATOM   2061  CD1 PHE A 267      43.701  -2.029 105.174  1.00105.66           C  
ATOM   2062  CD2 PHE A 267      45.369  -1.418 103.606  1.00105.66           C  
ATOM   2063  CE1 PHE A 267      43.928  -3.359 104.911  1.00105.66           C  
ATOM   2064  CE2 PHE A 267      45.600  -2.747 103.339  1.00105.66           C  
ATOM   2065  CZ  PHE A 267      44.881  -3.720 103.991  1.00105.66           C  
ATOM   2068  N   ASP A 268      43.700   2.565 106.887  1.00 72.13           N  
ATOM   2069  CA  ASP A 268      43.407   3.948 107.071  1.00 72.13           C  
ATOM   2074  C   ASP A 268      44.379   4.586 108.013  1.00 72.13           C  
ATOM   2075  O   ASP A 268      44.904   5.662 107.732  1.00 72.13           O  
ATOM   2070  CB  ASP A 268      41.997   4.160 107.640  1.00 72.13           C  
ATOM   2071  CG  ASP A 268      41.644   5.631 107.515  1.00 72.13           C  
ATOM   2072  OD1 ASP A 268      42.476   6.401 106.967  1.00 72.13           O  
ATOM   2073  OD2 ASP A 268      40.529   6.002 107.968  1.00 72.13           O1-
ATOM   2076  N   ASP A 269      44.677   3.922 109.145  1.00 49.83           N  
ATOM   2077  CA  ASP A 269      45.515   4.508 110.154  1.00 49.83           C  
ATOM   2082  C   ASP A 269      46.887   4.766 109.603  1.00 49.83           C  
ATOM   2083  O   ASP A 269      47.512   5.768 109.945  1.00 49.83           O  
ATOM   2078  CB  ASP A 269      45.664   3.619 111.398  1.00 49.83           C  
ATOM   2079  CG  ASP A 269      44.333   3.653 112.134  1.00 49.83           C  
ATOM   2080  OD1 ASP A 269      43.446   4.434 111.695  1.00 49.83           O  
ATOM   2081  OD2 ASP A 269      44.185   2.912 113.142  1.00 49.83           O1-
ATOM   2084  N   TRP A 270      47.395   3.867 108.739  1.00 72.18           N  
ATOM   2085  CA  TRP A 270      48.707   4.008 108.166  1.00 72.18           C  
ATOM   2096  C   TRP A 270      48.776   5.275 107.381  1.00 72.18           C  
ATOM   2097  O   TRP A 270      49.733   6.037 107.504  1.00 72.18           O  
ATOM   2086  CB  TRP A 270      49.032   2.885 107.173  1.00 72.18           C  
ATOM   2087  CG  TRP A 270      50.239   3.123 106.285  1.00 72.18           C  
ATOM   2089  CD1 TRP A 270      50.285   3.788 105.093  1.00 72.18           C  
ATOM   2088  CD2 TRP A 270      51.569   2.634 106.524  1.00 72.18           C  
ATOM   2091  CE2 TRP A 270      52.359   3.039 105.446  1.00 72.18           C  
ATOM   2092  CE3 TRP A 270      52.091   1.899 107.549  1.00 72.18           C  
ATOM   2090  NE1 TRP A 270      51.558   3.749 104.577  1.00 72.18           N  
ATOM   2093  CZ2 TRP A 270      53.684   2.715 105.379  1.00 72.18           C  
ATOM   2094  CZ3 TRP A 270      53.430   1.582 107.483  1.00 72.18           C  
ATOM   2095  CH2 TRP A 270      54.211   1.982 106.418  1.00 72.18           C  
ATOM   2098  N   TRP A 271      47.759   5.529 106.544  1.00 92.64           N  
ATOM   2099  CA  TRP A 271      47.762   6.696 105.716  1.00 92.64           C  
ATOM   2110  C   TRP A 271      47.676   7.919 106.564  1.00 92.64           C  
ATOM   2111  O   TRP A 271      48.223   8.957 106.203  1.00 92.64           O  
ATOM   2100  CB  TRP A 271      46.645   6.711 104.663  1.00 92.64           C  
ATOM   2101  CG  TRP A 271      46.900   5.693 103.578  1.00 92.64           C  
ATOM   2103  CD1 TRP A 271      46.274   4.509 103.321  1.00 92.64           C  
ATOM   2102  CD2 TRP A 271      47.963   5.809 102.619  1.00 92.64           C  
ATOM   2105  CE2 TRP A 271      47.922   4.670 101.817  1.00 92.64           C  
ATOM   2106  CE3 TRP A 271      48.906   6.780 102.431  1.00 92.64           C  
ATOM   2104  NE1 TRP A 271      46.879   3.880 102.256  1.00 92.64           N  
ATOM   2107  CZ2 TRP A 271      48.825   4.486 100.809  1.00 92.64           C  
ATOM   2108  CZ3 TRP A 271      49.807   6.598 101.405  1.00 92.64           C  
ATOM   2109  CH2 TRP A 271      49.768   5.471 100.609  1.00 92.64           C  
ATOM   2112  N   LYS A 272      46.962   7.838 107.701  1.00115.11           N  
ATOM   2113  CA  LYS A 272      46.823   8.967 108.576  1.00115.11           C  
ATOM   2119  C   LYS A 272      48.198   9.359 109.036  1.00115.11           C  
ATOM   2120  O   LYS A 272      48.586  10.524 108.958  1.00115.11           O  
ATOM   2114  CB  LYS A 272      46.062   8.606 109.865  1.00115.11           C  
ATOM   2115  CG  LYS A 272      44.653   8.037 109.680  1.00115.11           C  
ATOM   2116  CD  LYS A 272      43.606   9.026 109.175  1.00115.11           C  
ATOM   2117  CE  LYS A 272      42.192   8.436 109.189  1.00115.11           C  
ATOM   2118  NZ  LYS A 272      41.187   9.512 109.050  1.00115.11           N1+
ATOM   2121  N   LEU A 273      48.978   8.371 109.521  1.00 57.69           N  
ATOM   2122  CA  LEU A 273      50.302   8.599 110.036  1.00 57.69           C  
ATOM   2127  C   LEU A 273      51.219   9.061 108.954  1.00 57.69           C  
ATOM   2128  O   LEU A 273      52.002   9.990 109.144  1.00 57.69           O  
ATOM   2123  CB  LEU A 273      50.945   7.339 110.640  1.00 57.69           C  
ATOM   2124  CG  LEU A 273      52.444   7.524 110.959  1.00 57.69           C  
ATOM   2125  CD1 LEU A 273      52.686   8.688 111.931  1.00 57.69           C  
ATOM   2126  CD2 LEU A 273      53.073   6.210 111.445  1.00 57.69           C  
ATOM   2129  N   ALA A 274      51.134   8.426 107.774  1.00 31.29           N  
ATOM   2130  CA  ALA A 274      52.040   8.743 106.714  1.00 31.29           C  
ATOM   2132  C   ALA A 274      51.865  10.178 106.353  1.00 31.29           C  
ATOM   2133  O   ALA A 274      52.839  10.886 106.105  1.00 31.29           O  
ATOM   2131  CB  ALA A 274      51.780   7.914 105.448  1.00 31.29           C  
ATOM   2134  N   ALA A 275      50.607  10.647 106.321  1.00 31.82           N  
ATOM   2135  CA  ALA A 275      50.342  11.997 105.927  1.00 31.82           C  
ATOM   2137  C   ALA A 275      51.002  12.933 106.891  1.00 31.82           C  
ATOM   2138  O   ALA A 275      51.617  13.916 106.483  1.00 31.82           O  
ATOM   2136  CB  ALA A 275      48.839  12.327 105.922  1.00 31.82           C  
ATOM   2139  N   ALA A 276      50.904  12.644 108.202  1.00 37.90           N  
ATOM   2140  CA  ALA A 276      51.466  13.525 109.184  1.00 37.90           C  
ATOM   2142  C   ALA A 276      52.957  13.581 109.035  1.00 37.90           C  
ATOM   2143  O   ALA A 276      53.561  14.650 109.115  1.00 37.90           O  
ATOM   2141  CB  ALA A 276      51.166  13.094 110.629  1.00 37.90           C  
ATOM   2144  N   LEU A 277      53.592  12.421 108.812  1.00 90.13           N  
ATOM   2145  CA  LEU A 277      55.021  12.343 108.739  1.00 90.13           C  
ATOM   2150  C   LEU A 277      55.487  13.104 107.533  1.00 90.13           C  
ATOM   2151  O   LEU A 277      56.464  13.850 107.593  1.00 90.13           O  
ATOM   2146  CB  LEU A 277      55.474  10.874 108.644  1.00 90.13           C  
ATOM   2147  CG  LEU A 277      56.967  10.608 108.910  1.00 90.13           C  
ATOM   2148  CD1 LEU A 277      57.272   9.106 108.781  1.00 90.13           C  
ATOM   2149  CD2 LEU A 277      57.888  11.479 108.043  1.00 90.13           C  
ATOM   2152  N   GLU A 278      54.772  12.944 106.403  1.00 68.28           N  
ATOM   2153  CA  GLU A 278      55.132  13.546 105.151  1.00 68.28           C  
ATOM   2159  C   GLU A 278      55.094  15.039 105.259  1.00 68.28           C  
ATOM   2160  O   GLU A 278      56.019  15.721 104.820  1.00 68.28           O  
ATOM   2154  CB  GLU A 278      54.169  13.103 104.033  1.00 68.28           C  
ATOM   2155  CG  GLU A 278      54.380  13.779 102.678  1.00 68.28           C  
ATOM   2156  CD  GLU A 278      53.338  14.885 102.561  1.00 68.28           C  
ATOM   2157  OE1 GLU A 278      53.524  15.952 103.205  1.00 68.28           O  
ATOM   2158  OE2 GLU A 278      52.331  14.673 101.834  1.00 68.28           O1-
ATOM   2161  N   HIS A 279      54.029  15.589 105.868  1.00 44.56           N  
ATOM   2162  CA  HIS A 279      53.891  17.014 105.966  1.00 44.56           C  
ATOM   2169  C   HIS A 279      54.990  17.574 106.801  1.00 44.56           C  
ATOM   2170  O   HIS A 279      55.510  18.649 106.506  1.00 44.56           O  
ATOM   2165  CB  HIS A 279      52.552  17.466 106.573  1.00 44.56           C  
ATOM   2164  CG  HIS A 279      51.448  17.493 105.561  1.00 44.56           C  
ATOM   2167  CD2 HIS A 279      50.592  16.517 105.154  1.00 44.56           C  
ATOM   2163  ND1 HIS A 279      51.119  18.611 104.825  1.00 44.56           N  
ATOM   2168  CE1 HIS A 279      50.090  18.259 104.016  1.00 44.56           C  
ATOM   2166  NE2 HIS A 279      49.734  16.997 104.179  1.00 44.56           N  
ATOM   2171  N   HIS A 280      55.374  16.869 107.877  1.00 34.40           N  
ATOM   2172  CA  HIS A 280      56.409  17.396 108.710  1.00 34.40           C  
ATOM   2179  C   HIS A 280      57.660  17.533 107.899  1.00 34.40           C  
ATOM   2180  O   HIS A 280      58.328  18.566 107.953  1.00 34.40           O  
ATOM   2175  CB  HIS A 280      56.718  16.501 109.925  1.00 34.40           C  
ATOM   2174  CG  HIS A 280      57.811  17.044 110.796  1.00 34.40           C  
ATOM   2177  CD2 HIS A 280      57.788  18.033 111.731  1.00 34.40           C  
ATOM   2173  ND1 HIS A 280      59.110  16.588 110.762  1.00 34.40           N  
ATOM   2178  CE1 HIS A 280      59.805  17.319 111.671  1.00 34.40           C  
ATOM   2176  NE2 HIS A 280      59.044  18.209 112.283  1.00 34.40           N  
ATOM   2181  N   HIS A 281      58.012  16.503 107.106  1.00 41.77           N  
ATOM   2182  CA  HIS A 281      59.243  16.599 106.375  1.00 41.77           C  
ATOM   2189  C   HIS A 281      59.192  17.726 105.395  1.00 41.77           C  
ATOM   2190  O   HIS A 281      60.100  18.554 105.346  1.00 41.77           O  
ATOM   2185  CB  HIS A 281      59.609  15.345 105.568  1.00 41.77           C  
ATOM   2184  CG  HIS A 281      60.915  15.537 104.845  1.00 41.77           C  
ATOM   2187  CD2 HIS A 281      61.151  15.900 103.554  1.00 41.77           C  
ATOM   2183  ND1 HIS A 281      62.155  15.388 105.426  1.00 41.77           N  
ATOM   2188  CE1 HIS A 281      63.073  15.668 104.465  1.00 41.77           C  
ATOM   2186  NE2 HIS A 281      62.512  15.984 103.313  1.00 41.77           N  
ATOM   2191  N   HIS A 282      58.113  17.806 104.596  1.00 39.51           N  
ATOM   2192  CA  HIS A 282      58.037  18.823 103.587  1.00 39.51           C  
ATOM   2199  C   HIS A 282      58.020  20.158 104.250  1.00 39.51           C  
ATOM   2200  O   HIS A 282      58.667  21.099 103.795  1.00 39.51           O  
ATOM   2195  CB  HIS A 282      56.772  18.722 102.717  1.00 39.51           C  
ATOM   2194  CG  HIS A 282      56.792  17.545 101.788  1.00 39.51           C  
ATOM   2197  CD2 HIS A 282      56.241  16.306 101.920  1.00 39.51           C  
ATOM   2193  ND1 HIS A 282      57.414  17.549 100.560  1.00 39.51           N  
ATOM   2198  CE1 HIS A 282      57.210  16.325 100.013  1.00 39.51           C  
ATOM   2196  NE2 HIS A 282      56.503  15.536 100.801  1.00 39.51           N  
ATOM   2201  N   HIS A 283      57.279  20.272 105.364  1.00 84.35           N  
ATOM   2202  CA  HIS A 283      57.179  21.536 106.025  1.00 84.35           C  
ATOM   2209  C   HIS A 283      58.565  21.906 106.421  1.00 84.35           C  
ATOM   2210  O   HIS A 283      59.000  23.039 106.217  1.00 84.35           O  
ATOM   2205  CB  HIS A 283      56.296  21.454 107.286  1.00 84.35           C  
ATOM   2204  CG  HIS A 283      55.856  22.787 107.816  1.00 84.35           C  
ATOM   2207  CD2 HIS A 283      56.392  23.574 108.789  1.00 84.35           C  
ATOM   2203  ND1 HIS A 283      54.745  23.459 107.359  1.00 84.35           N  
ATOM   2208  CE1 HIS A 283      54.663  24.611 108.072  1.00 84.35           C  
ATOM   2206  NE2 HIS A 283      55.641  24.725 108.952  1.00 84.35           N  
TER   
HEADER    2pzb_chain_B
ATOM      1  N   MET B   1      37.323 -25.764 128.355  1.00124.71           N  
ATOM      2  CA  MET B   1      37.921 -24.622 129.084  1.00124.71           C  
ATOM      7  C   MET B   1      37.004 -24.024 130.095  1.00124.71           C  
ATOM      8  O   MET B   1      35.783 -24.072 129.968  1.00124.71           O  
ATOM      3  CB  MET B   1      38.302 -23.487 128.121  1.00124.71           C  
ATOM      4  CG  MET B   1      39.511 -23.788 127.239  1.00124.71           C  
ATOM      5  SD  MET B   1      41.100 -23.662 128.106  1.00124.71           S  
ATOM      6  CE  MET B   1      42.040 -24.447 126.767  1.00124.71           C  
ATOM      9  N   THR B   2      37.606 -23.437 131.141  1.00 42.97           N  
ATOM     10  CA  THR B   2      36.880 -22.763 132.171  1.00 42.97           C  
ATOM     14  C   THR B   2      36.673 -21.369 131.675  1.00 42.97           C  
ATOM     15  O   THR B   2      37.261 -20.970 130.671  1.00 42.97           O  
ATOM     11  CB  THR B   2      37.674 -22.645 133.433  1.00 42.97           C  
ATOM     13  CG2 THR B   2      38.098 -24.051 133.889  1.00 42.97           C  
ATOM     12  OG1 THR B   2      38.826 -21.850 133.192  1.00 42.97           O  
ATOM     16  N   LEU B   3      35.817 -20.583 132.352  1.00114.19           N  
ATOM     17  CA  LEU B   3      35.629 -19.241 131.887  1.00114.19           C  
ATOM     22  C   LEU B   3      36.916 -18.515 132.095  1.00114.19           C  
ATOM     23  O   LEU B   3      37.306 -17.670 131.291  1.00114.19           O  
ATOM     18  CB  LEU B   3      34.467 -18.495 132.575  1.00114.19           C  
ATOM     19  CG  LEU B   3      34.198 -17.072 132.034  1.00114.19           C  
ATOM     20  CD1 LEU B   3      32.849 -16.562 132.538  1.00114.19           C  
ATOM     21  CD2 LEU B   3      35.309 -16.072 132.399  1.00114.19           C  
ATOM     24  N   GLN B   4      37.620 -18.846 133.190  1.00 74.28           N  
ATOM     25  CA  GLN B   4      38.847 -18.172 133.489  1.00 74.28           C  
ATOM     31  C   GLN B   4      39.817 -18.367 132.365  1.00 74.28           C  
ATOM     32  O   GLN B   4      40.440 -17.413 131.898  1.00 74.28           O  
ATOM     26  CB  GLN B   4      39.545 -18.755 134.726  1.00 74.28           C  
ATOM     27  CG  GLN B   4      40.911 -18.125 135.008  1.00 74.28           C  
ATOM     28  CD  GLN B   4      41.624 -18.985 136.043  1.00 74.28           C  
ATOM     30  NE2 GLN B   4      42.004 -18.363 137.192  1.00 74.28           N  
ATOM     29  OE1 GLN B   4      41.836 -20.178 135.833  1.00 74.28           O  
ATOM     33  N   GLU B   5      39.966 -19.616 131.889  1.00 70.71           N  
ATOM     34  CA  GLU B   5      40.961 -19.889 130.893  1.00 70.71           C  
ATOM     40  C   GLU B   5      40.592 -19.264 129.585  1.00 70.71           C  
ATOM     41  O   GLU B   5      41.461 -18.846 128.821  1.00 70.71           O  
ATOM     35  CB  GLU B   5      41.298 -21.386 130.767  1.00 70.71           C  
ATOM     36  CG  GLU B   5      42.057 -21.852 132.022  1.00 70.71           C  
ATOM     37  CD  GLU B   5      42.562 -23.276 131.849  1.00 70.71           C  
ATOM     38  OE1 GLU B   5      42.467 -23.811 130.712  1.00 70.71           O  
ATOM     39  OE2 GLU B   5      43.056 -23.843 132.860  1.00 70.71           O1-
ATOM     42  N   GLN B   6      39.287 -19.188 129.279  1.00 60.00           N  
ATOM     43  CA  GLN B   6      38.883 -18.608 128.036  1.00 60.00           C  
ATOM     49  C   GLN B   6      39.248 -17.155 128.025  1.00 60.00           C  
ATOM     50  O   GLN B   6      39.763 -16.644 127.032  1.00 60.00           O  
ATOM     44  CB  GLN B   6      37.369 -18.750 127.816  1.00 60.00           C  
ATOM     45  CG  GLN B   6      36.944 -20.219 127.748  1.00 60.00           C  
ATOM     46  CD  GLN B   6      35.438 -20.281 127.544  1.00 60.00           C  
ATOM     48  NE2 GLN B   6      34.764 -21.182 128.308  1.00 60.00           N  
ATOM     47  OE1 GLN B   6      34.872 -19.548 126.737  1.00 60.00           O  
ATOM     51  N   ILE B   7      39.003 -16.449 129.147  1.00164.45           N  
ATOM     52  CA  ILE B   7      39.299 -15.048 129.195  1.00164.45           C  
ATOM     57  C   ILE B   7      40.775 -14.813 129.103  1.00164.45           C  
ATOM     58  O   ILE B   7      41.223 -13.860 128.468  1.00164.45           O  
ATOM     53  CB  ILE B   7      38.670 -14.312 130.352  1.00164.45           C  
ATOM     54  CG1 ILE B   7      39.088 -14.868 131.713  1.00164.45           C  
ATOM     55  CG2 ILE B   7      37.151 -14.310 130.137  1.00164.45           C  
ATOM     56  CD1 ILE B   7      38.487 -14.068 132.867  1.00164.45           C  
ATOM     59  N   MET B   8      41.584 -15.680 129.727  1.00124.58           N  
ATOM     60  CA  MET B   8      43.007 -15.498 129.727  1.00124.58           C  
ATOM     65  C   MET B   8      43.499 -15.544 128.312  1.00124.58           C  
ATOM     66  O   MET B   8      44.334 -14.736 127.907  1.00124.58           O  
ATOM     61  CB  MET B   8      43.684 -16.621 130.526  1.00124.58           C  
ATOM     62  CG  MET B   8      45.123 -16.341 130.947  1.00124.58           C  
ATOM     63  SD  MET B   8      45.735 -17.513 132.195  1.00124.58           S  
ATOM     64  CE  MET B   8      47.331 -16.680 132.427  1.00124.58           C  
ATOM     67  N   LYS B   9      42.988 -16.500 127.512  1.00114.85           N  
ATOM     68  CA  LYS B   9      43.445 -16.627 126.158  1.00114.85           C  
ATOM     74  C   LYS B   9      43.035 -15.440 125.342  1.00114.85           C  
ATOM     75  O   LYS B   9      43.813 -14.943 124.530  1.00114.85           O  
ATOM     69  CB  LYS B   9      42.965 -17.920 125.473  1.00114.85           C  
ATOM     70  CG  LYS B   9      41.452 -18.127 125.452  1.00114.85           C  
ATOM     71  CD  LYS B   9      41.034 -19.270 124.526  1.00114.85           C  
ATOM     72  CE  LYS B   9      41.960 -20.483 124.626  1.00114.85           C  
ATOM     73  NZ  LYS B   9      41.449 -21.590 123.788  1.00114.85           N1+
ATOM     76  N   ALA B  10      41.802 -14.936 125.542  1.00 47.19           N  
ATOM     77  CA  ALA B  10      41.343 -13.836 124.743  1.00 47.19           C  
ATOM     79  C   ALA B  10      42.236 -12.647 124.971  1.00 47.19           C  
ATOM     80  O   ALA B  10      42.582 -11.928 124.034  1.00 47.19           O  
ATOM     78  CB  ALA B  10      39.913 -13.398 125.106  1.00 47.19           C  
ATOM     81  N   LEU B  11      42.610 -12.418 126.241  1.00109.05           N  
ATOM     82  CA  LEU B  11      43.407 -11.323 126.727  1.00109.05           C  
ATOM     87  C   LEU B  11      44.856 -11.446 126.342  1.00109.05           C  
ATOM     88  O   LEU B  11      45.591 -10.460 126.393  1.00109.05           O  
ATOM     83  CB  LEU B  11      43.288 -11.154 128.254  1.00109.05           C  
ATOM     84  CG  LEU B  11      41.839 -10.844 128.690  1.00109.05           C  
ATOM     85  CD1 LEU B  11      41.725 -10.610 130.207  1.00109.05           C  
ATOM     86  CD2 LEU B  11      41.250  -9.692 127.860  1.00109.05           C  
ATOM     89  N   HIS B  12      45.325 -12.657 125.976  1.00 93.57           N  
ATOM     90  CA  HIS B  12      46.720 -12.857 125.677  1.00 93.57           C  
ATOM     97  C   HIS B  12      47.500 -12.677 126.920  1.00 93.57           C  
ATOM     98  O   HIS B  12      48.599 -12.129 126.913  1.00 93.57           O  
ATOM     93  CB  HIS B  12      47.298 -11.873 124.645  1.00 93.57           C  
ATOM     92  CG  HIS B  12      46.723 -12.028 123.268  1.00 93.57           C  
ATOM     95  CD2 HIS B  12      47.157 -12.763 122.208  1.00 93.57           C  
ATOM     91  ND1 HIS B  12      45.578 -11.391 122.843  1.00 93.57           N  
ATOM     96  CE1 HIS B  12      45.375 -11.767 121.556  1.00 93.57           C  
ATOM     94  NE2 HIS B  12      46.310 -12.599 121.125  1.00 93.57           N  
ATOM     99  N   VAL B  13      46.947 -13.166 128.036  1.00170.25           N  
ATOM    100  CA  VAL B  13      47.663 -13.039 129.259  1.00170.25           C  
ATOM    104  C   VAL B  13      48.184 -14.386 129.626  1.00170.25           C  
ATOM    105  O   VAL B  13      47.449 -15.371 129.637  1.00170.25           O  
ATOM    101  CB  VAL B  13      46.778 -12.504 130.325  1.00170.25           C  
ATOM    102  CG1 VAL B  13      46.359 -11.137 129.786  1.00170.25           C  
ATOM    103  CG2 VAL B  13      45.594 -13.453 130.557  1.00170.25           C  
ATOM    106  N   GLN B  14      49.491 -14.472 129.935  1.00118.02           N  
ATOM    107  CA  GLN B  14      50.018 -15.778 130.188  1.00118.02           C  
ATOM    113  C   GLN B  14      50.377 -15.930 131.628  1.00118.02           C  
ATOM    114  O   GLN B  14      50.719 -14.972 132.311  1.00118.02           O  
ATOM    108  CB  GLN B  14      51.148 -16.188 129.235  1.00118.02           C  
ATOM    109  CG  GLN B  14      50.668 -16.247 127.783  1.00118.02           C  
ATOM    110  CD  GLN B  14      51.862 -16.251 126.839  1.00118.02           C  
ATOM    112  NE2 GLN B  14      51.603 -16.631 125.557  1.00118.02           N  
ATOM    111  OE1 GLN B  14      52.982 -15.916 127.222  1.00118.02           O  
ATOM    115  N   PRO B  15      50.274 -17.128 132.113  1.00 86.19           N  
ATOM    116  CA  PRO B  15      50.459 -17.444 133.505  1.00 86.19           C  
ATOM    120  C   PRO B  15      51.760 -17.016 134.145  1.00 86.19           C  
ATOM    121  O   PRO B  15      51.726 -16.699 135.333  1.00 86.19           O  
ATOM    118  CB  PRO B  15      50.260 -18.956 133.596  1.00 86.19           C  
ATOM    119  CG  PRO B  15      50.722 -19.454 132.215  1.00 86.19           C  
ATOM    117  CD  PRO B  15      50.355 -18.303 131.264  1.00 86.19           C  
ATOM    122  N   VAL B  16      52.921 -17.023 133.453  1.00 65.71           N  
ATOM    123  CA  VAL B  16      54.097 -16.630 134.194  1.00 65.71           C  
ATOM    127  C   VAL B  16      55.036 -15.855 133.315  1.00 65.71           C  
ATOM    128  O   VAL B  16      55.113 -16.108 132.120  1.00 65.71           O  
ATOM    124  CB  VAL B  16      54.845 -17.777 134.792  1.00 65.71           C  
ATOM    125  CG1 VAL B  16      56.097 -17.226 135.502  1.00 65.71           C  
ATOM    126  CG2 VAL B  16      53.885 -18.548 135.713  1.00 65.71           C  
ATOM    129  N   ILE B  17      55.779 -14.873 133.887  1.00102.03           N  
ATOM    130  CA  ILE B  17      56.669 -14.063 133.086  1.00102.03           C  
ATOM    135  C   ILE B  17      57.937 -13.813 133.854  1.00102.03           C  
ATOM    136  O   ILE B  17      57.999 -14.030 135.062  1.00102.03           O  
ATOM    131  CB  ILE B  17      56.157 -12.677 132.832  1.00102.03           C  
ATOM    132  CG1 ILE B  17      56.177 -11.812 134.106  1.00102.03           C  
ATOM    133  CG2 ILE B  17      54.733 -12.850 132.338  1.00102.03           C  
ATOM    134  CD1 ILE B  17      55.878 -10.337 133.828  1.00102.03           C  
ATOM    137  N   ASP B  18      59.001 -13.365 133.151  1.00 83.59           N  
ATOM    138  CA  ASP B  18      60.226 -12.966 133.794  1.00 83.59           C  
ATOM    143  C   ASP B  18      60.356 -11.483 133.570  1.00 83.59           C  
ATOM    144  O   ASP B  18      60.419 -11.033 132.425  1.00 83.59           O  
ATOM    139  CB  ASP B  18      61.478 -13.640 133.216  1.00 83.59           C  
ATOM    140  CG  ASP B  18      62.658 -13.190 134.052  1.00 83.59           C  
ATOM    141  OD1 ASP B  18      62.779 -13.671 135.206  1.00 83.59           O  
ATOM    142  OD2 ASP B  18      63.450 -12.349 133.551  1.00 83.59           O1-
ATOM    145  N   PRO B  19      60.412 -10.701 134.619  1.00 93.69           N  
ATOM    146  CA  PRO B  19      60.396  -9.265 134.508  1.00 93.69           C  
ATOM    150  C   PRO B  19      61.503  -8.700 133.685  1.00 93.69           C  
ATOM    151  O   PRO B  19      61.275  -7.751 132.936  1.00 93.69           O  
ATOM    148  CB  PRO B  19      60.358  -8.741 135.941  1.00 93.69           C  
ATOM    149  CG  PRO B  19      59.687  -9.884 136.727  1.00 93.69           C  
ATOM    147  CD  PRO B  19      60.060 -11.161 135.952  1.00 93.69           C  
ATOM    152  N   LYS B  20      62.716  -9.253 133.800  1.00 55.93           N  
ATOM    153  CA  LYS B  20      63.781  -8.721 133.007  1.00 55.93           C  
ATOM    159  C   LYS B  20      63.434  -8.962 131.567  1.00 55.93           C  
ATOM    160  O   LYS B  20      63.550  -8.070 130.729  1.00 55.93           O  
ATOM    154  CB  LYS B  20      65.112  -9.448 133.255  1.00 55.93           C  
ATOM    155  CG  LYS B  20      65.613  -9.355 134.698  1.00 55.93           C  
ATOM    156  CD  LYS B  20      66.701 -10.384 135.018  1.00 55.93           C  
ATOM    157  CE  LYS B  20      67.066 -10.462 136.503  1.00 55.93           C  
ATOM    158  NZ  LYS B  20      67.901 -11.656 136.750  1.00 55.93           N1+
ATOM    161  N   ALA B  21      62.969 -10.188 131.256  1.00 42.88           N  
ATOM    162  CA  ALA B  21      62.695 -10.595 129.905  1.00 42.88           C  
ATOM    164  C   ALA B  21      61.599  -9.774 129.305  1.00 42.88           C  
ATOM    165  O   ALA B  21      61.701  -9.351 128.154  1.00 42.88           O  
ATOM    163  CB  ALA B  21      62.272 -12.075 129.811  1.00 42.88           C  
ATOM    166  N   GLU B  22      60.517  -9.524 130.064  1.00162.93           N  
ATOM    167  CA  GLU B  22      59.392  -8.819 129.518  1.00162.93           C  
ATOM    173  C   GLU B  22      59.796  -7.409 129.217  1.00162.93           C  
ATOM    174  O   GLU B  22      59.389  -6.849 128.199  1.00162.93           O  
ATOM    168  CB  GLU B  22      58.180  -8.795 130.464  1.00162.93           C  
ATOM    169  CG  GLU B  22      56.875  -8.423 129.761  1.00162.93           C  
ATOM    170  CD  GLU B  22      56.492  -9.574 128.833  1.00162.93           C  
ATOM    171  OE1 GLU B  22      56.920 -10.734 129.082  1.00162.93           O  
ATOM    172  OE2 GLU B  22      55.755  -9.300 127.851  1.00162.93           O1-
ATOM    175  N   ILE B  23      60.622  -6.794 130.091  1.00 54.22           N  
ATOM    176  CA  ILE B  23      61.016  -5.434 129.861  1.00 54.22           C  
ATOM    181  C   ILE B  23      61.770  -5.378 128.579  1.00 54.22           C  
ATOM    182  O   ILE B  23      61.546  -4.490 127.759  1.00 54.22           O  
ATOM    177  CB  ILE B  23      61.894  -4.861 130.936  1.00 54.22           C  
ATOM    178  CG1 ILE B  23      61.110  -4.726 132.252  1.00 54.22           C  
ATOM    179  CG2 ILE B  23      62.466  -3.533 130.418  1.00 54.22           C  
ATOM    180  CD1 ILE B  23      61.975  -4.342 133.452  1.00 54.22           C  
ATOM    183  N   ARG B  24      62.677  -6.346 128.364  1.00175.26           N  
ATOM    184  CA  ARG B  24      63.450  -6.336 127.161  1.00175.26           C  
ATOM    192  C   ARG B  24      62.488  -6.480 126.024  1.00175.26           C  
ATOM    193  O   ARG B  24      62.554  -5.717 125.068  1.00175.26           O  
ATOM    185  CB  ARG B  24      64.470  -7.490 127.077  1.00175.26           C  
ATOM    186  CG  ARG B  24      65.645  -7.232 126.123  1.00175.26           C  
ATOM    187  CD  ARG B  24      65.325  -7.355 124.632  1.00175.26           C  
ATOM    188  NE  ARG B  24      65.014  -5.984 124.142  1.00175.26           N  
ATOM    189  CZ  ARG B  24      65.964  -5.182 123.589  1.00175.26           C  
ATOM    190  NH1 ARG B  24      67.235  -5.637 123.385  1.00175.26           N1+
ATOM    191  NH2 ARG B  24      65.623  -3.909 123.242  1.00175.26           N  
ATOM    194  N   LYS B  25      61.516  -7.411 126.130  1.00 65.11           N  
ATOM    195  CA  LYS B  25      60.587  -7.676 125.057  1.00 65.11           C  
ATOM    201  C   LYS B  25      59.819  -6.435 124.711  1.00 65.11           C  
ATOM    202  O   LYS B  25      59.665  -6.089 123.542  1.00 65.11           O  
ATOM    196  CB  LYS B  25      59.529  -8.726 125.439  1.00 65.11           C  
ATOM    197  CG  LYS B  25      58.480  -8.947 124.350  1.00 65.11           C  
ATOM    198  CD  LYS B  25      57.432  -9.999 124.715  1.00 65.11           C  
ATOM    199  CE  LYS B  25      56.206  -9.983 123.798  1.00 65.11           C  
ATOM    200  NZ  LYS B  25      55.079 -10.678 124.455  1.00 65.11           N1+
ATOM    203  N   ARG B  26      59.298  -5.734 125.729  1.00116.54           N  
ATOM    204  CA  ARG B  26      58.494  -4.568 125.507  1.00116.54           C  
ATOM    212  C   ARG B  26      59.332  -3.458 124.946  1.00116.54           C  
ATOM    213  O   ARG B  26      58.866  -2.676 124.118  1.00116.54           O  
ATOM    205  CB  ARG B  26      57.859  -4.082 126.822  1.00116.54           C  
ATOM    206  CG  ARG B  26      57.011  -5.165 127.495  1.00116.54           C  
ATOM    207  CD  ARG B  26      55.521  -5.065 127.171  1.00116.54           C  
ATOM    208  NE  ARG B  26      54.859  -6.306 127.659  1.00116.54           N  
ATOM    209  CZ  ARG B  26      53.862  -6.865 126.911  1.00116.54           C  
ATOM    210  NH1 ARG B  26      53.473  -6.269 125.748  1.00116.54           N1+
ATOM    211  NH2 ARG B  26      53.248  -8.011 127.326  1.00116.54           N  
ATOM    214  N   VAL B  27      60.587  -3.334 125.420  1.00 51.58           N  
ATOM    215  CA  VAL B  27      61.459  -2.292 124.953  1.00 51.58           C  
ATOM    219  C   VAL B  27      61.725  -2.490 123.495  1.00 51.58           C  
ATOM    220  O   VAL B  27      61.694  -1.528 122.730  1.00 51.58           O  
ATOM    216  CB  VAL B  27      62.794  -2.284 125.635  1.00 51.58           C  
ATOM    217  CG1 VAL B  27      63.723  -1.304 124.893  1.00 51.58           C  
ATOM    218  CG2 VAL B  27      62.569  -1.937 127.116  1.00 51.58           C  
ATOM    221  N   ASP B  28      62.006  -3.736 123.061  1.00144.82           N  
ATOM    222  CA  ASP B  28      62.303  -3.902 121.668  1.00144.82           C  
ATOM    227  C   ASP B  28      61.088  -3.671 120.823  1.00144.82           C  
ATOM    228  O   ASP B  28      61.206  -3.259 119.671  1.00144.82           O  
ATOM    223  CB  ASP B  28      63.103  -5.163 121.249  1.00144.82           C  
ATOM    224  CG  ASP B  28      62.432  -6.474 121.604  1.00144.82           C  
ATOM    225  OD1 ASP B  28      62.015  -6.624 122.776  1.00144.82           O  
ATOM    226  OD2 ASP B  28      62.350  -7.357 120.714  1.00144.82           O1-
ATOM    229  N   PHE B  29      59.880  -3.927 121.361  1.00 53.10           N  
ATOM    230  CA  PHE B  29      58.681  -3.694 120.607  1.00 53.10           C  
ATOM    238  C   PHE B  29      58.602  -2.230 120.286  1.00 53.10           C  
ATOM    239  O   PHE B  29      58.292  -1.850 119.158  1.00 53.10           O  
ATOM    231  CB  PHE B  29      57.416  -4.109 121.379  1.00 53.10           C  
ATOM    232  CG  PHE B  29      56.219  -3.826 120.537  1.00 53.10           C  
ATOM    233  CD1 PHE B  29      55.975  -4.540 119.384  1.00 53.10           C  
ATOM    234  CD2 PHE B  29      55.317  -2.865 120.924  1.00 53.10           C  
ATOM    235  CE1 PHE B  29      54.865  -4.275 118.619  1.00 53.10           C  
ATOM    236  CE2 PHE B  29      54.206  -2.597 120.165  1.00 53.10           C  
ATOM    237  CZ  PHE B  29      53.977  -3.300 119.006  1.00 53.10           C  
ATOM    240  N   LEU B  30      58.889  -1.362 121.279  1.00 49.97           N  
ATOM    241  CA  LEU B  30      58.835   0.065 121.106  1.00 49.97           C  
ATOM    246  C   LEU B  30      59.865   0.478 120.095  1.00 49.97           C  
ATOM    247  O   LEU B  30      59.598   1.295 119.216  1.00 49.97           O  
ATOM    242  CB  LEU B  30      59.172   0.816 122.406  1.00 49.97           C  
ATOM    243  CG  LEU B  30      58.152   0.614 123.538  1.00 49.97           C  
ATOM    244  CD1 LEU B  30      58.562   1.397 124.795  1.00 49.97           C  
ATOM    245  CD2 LEU B  30      56.733   0.973 123.075  1.00 49.97           C  
ATOM    248  N   LYS B  31      61.078  -0.091 120.199  1.00153.52           N  
ATOM    249  CA  LYS B  31      62.168   0.260 119.333  1.00153.52           C  
ATOM    255  C   LYS B  31      61.824  -0.103 117.921  1.00153.52           C  
ATOM    256  O   LYS B  31      62.063   0.674 116.999  1.00153.52           O  
ATOM    250  CB  LYS B  31      63.452  -0.502 119.689  1.00153.52           C  
ATOM    251  CG  LYS B  31      64.686   0.015 118.954  1.00153.52           C  
ATOM    252  CD  LYS B  31      65.989  -0.641 119.412  1.00153.52           C  
ATOM    253  CE  LYS B  31      66.249  -0.514 120.910  1.00153.52           C  
ATOM    254  NZ  LYS B  31      65.546  -1.594 121.626  1.00153.52           N1+
ATOM    257  N   ASP B  32      61.243  -1.300 117.718  1.00 34.05           N  
ATOM    258  CA  ASP B  32      60.947  -1.775 116.396  1.00 34.05           C  
ATOM    263  C   ASP B  32      59.921  -0.906 115.744  1.00 34.05           C  
ATOM    264  O   ASP B  32      60.023  -0.608 114.556  1.00 34.05           O  
ATOM    259  CB  ASP B  32      60.417  -3.218 116.387  1.00 34.05           C  
ATOM    260  CG  ASP B  32      61.593  -4.148 116.649  1.00 34.05           C  
ATOM    261  OD1 ASP B  32      62.749  -3.645 116.640  1.00 34.05           O  
ATOM    262  OD2 ASP B  32      61.358  -5.369 116.852  1.00 34.05           O1-
ATOM    265  N   TYR B  33      58.909  -0.462 116.509  1.00 60.83           N  
ATOM    266  CA  TYR B  33      57.829   0.306 115.955  1.00 60.83           C  
ATOM    275  C   TYR B  33      58.410   1.592 115.443  1.00 60.83           C  
ATOM    276  O   TYR B  33      58.013   2.096 114.394  1.00 60.83           O  
ATOM    267  CB  TYR B  33      56.748   0.605 117.017  1.00 60.83           C  
ATOM    268  CG  TYR B  33      55.456   0.919 116.337  1.00 60.83           C  
ATOM    269  CD1 TYR B  33      54.720  -0.103 115.781  1.00 60.83           C  
ATOM    270  CD2 TYR B  33      54.960   2.203 116.277  1.00 60.83           C  
ATOM    271  CE1 TYR B  33      53.522   0.150 115.155  1.00 60.83           C  
ATOM    272  CE2 TYR B  33      53.760   2.460 115.651  1.00 60.83           C  
ATOM    273  CZ  TYR B  33      53.041   1.434 115.087  1.00 60.83           C  
ATOM    274  OH  TYR B  33      51.811   1.698 114.447  1.00 60.83           O  
ATOM    277  N   VAL B  34      59.386   2.153 116.184  1.00 37.48           N  
ATOM    278  CA  VAL B  34      59.998   3.391 115.803  1.00 37.48           C  
ATOM    282  C   VAL B  34      60.657   3.217 114.470  1.00 37.48           C  
ATOM    283  O   VAL B  34      60.569   4.089 113.608  1.00 37.48           O  
ATOM    279  CB  VAL B  34      61.046   3.842 116.780  1.00 37.48           C  
ATOM    280  CG1 VAL B  34      61.710   5.113 116.228  1.00 37.48           C  
ATOM    281  CG2 VAL B  34      60.388   4.041 118.158  1.00 37.48           C  
ATOM    284  N   LYS B  35      61.347   2.081 114.264  1.00124.43           N  
ATOM    285  CA  LYS B  35      62.068   1.856 113.043  1.00124.43           C  
ATOM    291  C   LYS B  35      61.122   1.732 111.881  1.00124.43           C  
ATOM    292  O   LYS B  35      61.346   2.322 110.824  1.00124.43           O  
ATOM    286  CB  LYS B  35      62.888   0.559 113.099  1.00124.43           C  
ATOM    287  CG  LYS B  35      63.744   0.444 114.366  1.00124.43           C  
ATOM    288  CD  LYS B  35      64.693   1.619 114.605  1.00124.43           C  
ATOM    289  CE  LYS B  35      65.402   1.555 115.962  1.00124.43           C  
ATOM    290  NZ  LYS B  35      66.367   0.434 115.980  1.00124.43           N1+
ATOM    293  N   LYS B  36      60.030   0.962 112.050  1.00 57.99           N  
ATOM    294  CA  LYS B  36      59.132   0.710 110.955  1.00 57.99           C  
ATOM    300  C   LYS B  36      58.522   1.991 110.481  1.00 57.99           C  
ATOM    301  O   LYS B  36      58.513   2.277 109.284  1.00 57.99           O  
ATOM    295  CB  LYS B  36      57.965  -0.219 111.347  1.00 57.99           C  
ATOM    296  CG  LYS B  36      57.000  -0.497 110.188  1.00 57.99           C  
ATOM    297  CD  LYS B  36      55.999  -1.630 110.446  1.00 57.99           C  
ATOM    298  CE  LYS B  36      56.538  -3.023 110.113  1.00 57.99           C  
ATOM    299  NZ  LYS B  36      55.509  -4.048 110.394  1.00 57.99           N1+
ATOM    302  N   THR B  37      57.994   2.794 111.424  1.00 40.77           N  
ATOM    303  CA  THR B  37      57.328   4.023 111.102  1.00 40.77           C  
ATOM    307  C   THR B  37      58.306   5.057 110.626  1.00 40.77           C  
ATOM    308  O   THR B  37      57.986   5.858 109.750  1.00 40.77           O  
ATOM    304  CB  THR B  37      56.575   4.593 112.267  1.00 40.77           C  
ATOM    306  CG2 THR B  37      55.542   3.554 112.727  1.00 40.77           C  
ATOM    305  OG1 THR B  37      57.467   4.902 113.327  1.00 40.77           O  
ATOM    309  N   GLY B  38      59.531   5.076 111.189  1.00 23.87           N  
ATOM    310  CA  GLY B  38      60.476   6.084 110.794  1.00 23.87           C  
ATOM    311  C   GLY B  38      60.291   7.274 111.686  1.00 23.87           C  
ATOM    312  O   GLY B  38      60.741   8.375 111.371  1.00 23.87           O  
ATOM    313  N   ALA B  39      59.607   7.068 112.829  1.00 44.63           N  
ATOM    314  CA  ALA B  39      59.336   8.113 113.777  1.00 44.63           C  
ATOM    316  C   ALA B  39      60.575   8.426 114.569  1.00 44.63           C  
ATOM    317  O   ALA B  39      61.522   7.647 114.625  1.00 44.63           O  
ATOM    315  CB  ALA B  39      58.227   7.751 114.778  1.00 44.63           C  
ATOM    318  N   LYS B  40      60.594   9.651 115.135  1.00147.51           N  
ATOM    319  CA  LYS B  40      61.613  10.250 115.960  1.00147.51           C  
ATOM    325  C   LYS B  40      61.609   9.731 117.373  1.00147.51           C  
ATOM    326  O   LYS B  40      62.599   9.894 118.082  1.00147.51           O  
ATOM    320  CB  LYS B  40      61.462  11.780 116.046  1.00147.51           C  
ATOM    321  CG  LYS B  40      61.617  12.485 114.694  1.00147.51           C  
ATOM    322  CD  LYS B  40      63.023  12.429 114.089  1.00147.51           C  
ATOM    323  CE  LYS B  40      63.779  13.757 114.197  1.00147.51           C  
ATOM    324  NZ  LYS B  40      65.095  13.647 113.530  1.00147.51           N1+
ATOM    327  N   GLY B  41      60.482   9.191 117.878  1.00 44.00           N  
ATOM    328  CA  GLY B  41      60.488   8.787 119.260  1.00 44.00           C  
ATOM    329  C   GLY B  41      59.072   8.665 119.742  1.00 44.00           C  
ATOM    330  O   GLY B  41      58.175   8.324 118.972  1.00 44.00           O  
ATOM    331  N   PHE B  42      58.840   8.931 121.048  1.00 81.31           N  
ATOM    332  CA  PHE B  42      57.518   8.771 121.593  1.00 81.31           C  
ATOM    340  C   PHE B  42      57.155   9.960 122.440  1.00 81.31           C  
ATOM    341  O   PHE B  42      57.996  10.775 122.819  1.00 81.31           O  
ATOM    333  CB  PHE B  42      57.397   7.570 122.550  1.00 81.31           C  
ATOM    334  CG  PHE B  42      57.796   6.322 121.842  1.00 81.31           C  
ATOM    335  CD1 PHE B  42      56.939   5.696 120.968  1.00 81.31           C  
ATOM    336  CD2 PHE B  42      59.035   5.766 122.068  1.00 81.31           C  
ATOM    337  CE1 PHE B  42      57.314   4.539 120.326  1.00 81.31           C  
ATOM    338  CE2 PHE B  42      59.420   4.610 121.432  1.00 81.31           C  
ATOM    339  CZ  PHE B  42      58.556   3.995 120.556  1.00 81.31           C  
ATOM    342  N   VAL B  43      55.844  10.072 122.738  1.00100.08           N  
ATOM    343  CA  VAL B  43      55.247  11.077 123.567  1.00100.08           C  
ATOM    347  C   VAL B  43      54.215  10.363 124.358  1.00100.08           C  
ATOM    348  O   VAL B  43      53.536   9.466 123.857  1.00100.08           O  
ATOM    344  CB  VAL B  43      54.547  12.210 122.863  1.00100.08           C  
ATOM    345  CG1 VAL B  43      53.559  12.858 123.847  1.00100.08           C  
ATOM    346  CG2 VAL B  43      55.598  13.256 122.461  1.00100.08           C  
ATOM    349  N   LEU B  44      54.080  10.736 125.640  1.00160.29           N  
ATOM    350  CA  LEU B  44      53.131  10.023 126.430  1.00160.29           C  
ATOM    355  C   LEU B  44      52.681  10.919 127.545  1.00160.29           C  
ATOM    356  O   LEU B  44      53.482  11.624 128.158  1.00160.29           O  
ATOM    351  CB  LEU B  44      53.765   8.721 126.970  1.00160.29           C  
ATOM    352  CG  LEU B  44      52.874   7.791 127.808  1.00160.29           C  
ATOM    353  CD1 LEU B  44      52.725   8.298 129.240  1.00160.29           C  
ATOM    354  CD2 LEU B  44      51.532   7.537 127.106  1.00160.29           C  
ATOM    357  N   GLY B  45      51.357  10.949 127.803  1.00 50.10           N  
ATOM    358  CA  GLY B  45      50.854  11.767 128.873  1.00 50.10           C  
ATOM    359  C   GLY B  45      51.099  11.049 130.167  1.00 50.10           C  
ATOM    360  O   GLY B  45      50.762   9.875 130.300  1.00 50.10           O  
ATOM    361  N   ILE B  46      51.641  11.754 131.183  1.00125.26           N  
ATOM    362  CA  ILE B  46      51.934  11.104 132.432  1.00125.26           C  
ATOM    367  C   ILE B  46      50.929  11.568 133.451  1.00125.26           C  
ATOM    368  O   ILE B  46      50.944  12.720 133.886  1.00125.26           O  
ATOM    363  CB  ILE B  46      53.312  11.424 132.935  1.00125.26           C  
ATOM    364  CG1 ILE B  46      54.354  11.018 131.875  1.00125.26           C  
ATOM    365  CG2 ILE B  46      53.512  10.731 134.295  1.00125.26           C  
ATOM    366  CD1 ILE B  46      54.319   9.534 131.501  1.00125.26           C  
ATOM    369  N   SER B  47      49.991  10.657 133.795  1.00141.23           N  
ATOM    370  CA  SER B  47      48.901  10.847 134.716  1.00141.23           C  
ATOM    373  C   SER B  47      49.273  10.657 136.148  1.00141.23           C  
ATOM    374  O   SER B  47      48.716  11.303 137.036  1.00141.23           O  
ATOM    371  CB  SER B  47      47.785   9.815 134.507  1.00141.23           C  
ATOM    372  OG  SER B  47      47.373   9.789 133.152  1.00141.23           O  
ATOM    375  N   GLY B  48      50.218   9.745 136.413  1.00 60.48           N  
ATOM    376  CA  GLY B  48      50.431   9.375 137.773  1.00 60.48           C  
ATOM    377  C   GLY B  48      49.794   8.029 137.907  1.00 60.48           C  
ATOM    378  O   GLY B  48      49.823   7.419 138.970  1.00 60.48           O  
ATOM    379  N   GLY B  49      49.170   7.541 136.816  1.00 65.63           N  
ATOM    380  CA  GLY B  49      48.594   6.231 136.839  1.00 65.63           C  
ATOM    381  C   GLY B  49      49.697   5.242 136.575  1.00 65.63           C  
ATOM    382  O   GLY B  49      50.731   5.570 136.003  1.00 65.63           O  
ATOM    383  N   GLN B  50      49.468   3.972 136.951  1.00124.68           N  
ATOM    384  CA  GLN B  50      50.463   2.931 136.900  1.00124.68           C  
ATOM    390  C   GLN B  50      50.860   2.610 135.490  1.00124.68           C  
ATOM    391  O   GLN B  50      52.037   2.386 135.212  1.00124.68           O  
ATOM    385  CB  GLN B  50      49.923   1.660 137.580  1.00124.68           C  
ATOM    386  CG  GLN B  50      50.922   0.522 137.775  1.00124.68           C  
ATOM    387  CD  GLN B  50      50.209  -0.533 138.616  1.00124.68           C  
ATOM    389  NE2 GLN B  50      48.917  -0.271 138.942  1.00124.68           N  
ATOM    388  OE1 GLN B  50      50.780  -1.559 138.984  1.00124.68           O  
ATOM    392  N   ASP B  51      49.897   2.557 134.555  1.00 90.97           N  
ATOM    393  CA  ASP B  51      50.245   2.180 133.217  1.00 90.97           C  
ATOM    398  C   ASP B  51      51.103   3.208 132.568  1.00 90.97           C  
ATOM    399  O   ASP B  51      52.074   2.864 131.898  1.00 90.97           O  
ATOM    394  CB  ASP B  51      49.015   1.957 132.330  1.00 90.97           C  
ATOM    395  CG  ASP B  51      48.327   0.679 132.781  1.00 90.97           C  
ATOM    396  OD1 ASP B  51      49.042  -0.244 133.255  1.00 90.97           O  
ATOM    397  OD2 ASP B  51      47.076   0.611 132.657  1.00 90.97           O1-
ATOM    400  N   SER B  52      50.767   4.498 132.741  1.00 48.88           N  
ATOM    401  CA  SER B  52      51.544   5.525 132.116  1.00 48.88           C  
ATOM    404  C   SER B  52      52.901   5.539 132.743  1.00 48.88           C  
ATOM    405  O   SER B  52      53.899   5.805 132.076  1.00 48.88           O  
ATOM    402  CB  SER B  52      50.922   6.926 132.270  1.00 48.88           C  
ATOM    403  OG  SER B  52      50.889   7.305 133.638  1.00 48.88           O  
ATOM    406  N   THR B  53      52.978   5.244 134.055  1.00 58.34           N  
ATOM    407  CA  THR B  53      54.254   5.291 134.708  1.00 58.34           C  
ATOM    411  C   THR B  53      55.160   4.269 134.079  1.00 58.34           C  
ATOM    412  O   THR B  53      56.307   4.564 133.752  1.00 58.34           O  
ATOM    408  CB  THR B  53      54.197   4.952 136.170  1.00 58.34           C  
ATOM    410  CG2 THR B  53      55.623   5.051 136.745  1.00 58.34           C  
ATOM    409  OG1 THR B  53      53.328   5.843 136.854  1.00 58.34           O  
ATOM    413  N   LEU B  54      54.669   3.027 133.909  1.00 87.25           N  
ATOM    414  CA  LEU B  54      55.457   1.953 133.361  1.00 87.25           C  
ATOM    419  C   LEU B  54      55.779   2.183 131.917  1.00 87.25           C  
ATOM    420  O   LEU B  54      56.925   2.035 131.493  1.00 87.25           O  
ATOM    415  CB  LEU B  54      54.737   0.600 133.435  1.00 87.25           C  
ATOM    416  CG  LEU B  54      55.521  -0.545 132.771  1.00 87.25           C  
ATOM    417  CD1 LEU B  54      56.878  -0.770 133.456  1.00 87.25           C  
ATOM    418  CD2 LEU B  54      54.667  -1.820 132.687  1.00 87.25           C  
ATOM    421  N   ALA B  55      54.766   2.569 131.122  1.00 53.03           N  
ATOM    422  CA  ALA B  55      54.948   2.735 129.712  1.00 53.03           C  
ATOM    424  C   ALA B  55      55.970   3.802 129.515  1.00 53.03           C  
ATOM    425  O   ALA B  55      56.794   3.721 128.607  1.00 53.03           O  
ATOM    423  CB  ALA B  55      53.661   3.173 128.989  1.00 53.03           C  
ATOM    426  N   GLY B  56      55.926   4.840 130.367  1.00 37.32           N  
ATOM    427  CA  GLY B  56      56.835   5.945 130.253  1.00 37.32           C  
ATOM    428  C   GLY B  56      58.249   5.498 130.484  1.00 37.32           C  
ATOM    429  O   GLY B  56      59.163   5.912 129.773  1.00 37.32           O  
ATOM    430  N   ARG B  57      58.481   4.646 131.500  1.00153.70           N  
ATOM    431  CA  ARG B  57      59.830   4.250 131.799  1.00153.70           C  
ATOM    439  C   ARG B  57      60.380   3.451 130.653  1.00153.70           C  
ATOM    440  O   ARG B  57      61.541   3.600 130.272  1.00153.70           O  
ATOM    432  CB  ARG B  57      59.952   3.373 133.057  1.00153.70           C  
ATOM    433  CG  ARG B  57      61.410   3.208 133.488  1.00153.70           C  
ATOM    434  CD  ARG B  57      61.988   4.509 134.049  1.00153.70           C  
ATOM    435  NE  ARG B  57      63.473   4.393 134.109  1.00153.70           N  
ATOM    436  CZ  ARG B  57      64.207   4.706 133.003  1.00153.70           C  
ATOM    437  NH1 ARG B  57      63.570   5.031 131.841  1.00153.70           N1+
ATOM    438  NH2 ARG B  57      65.570   4.726 133.068  1.00153.70           N  
ATOM    441  N   LEU B  58      59.545   2.568 130.076  1.00 60.48           N  
ATOM    442  CA  LEU B  58      59.965   1.716 129.001  1.00 60.48           C  
ATOM    447  C   LEU B  58      60.310   2.566 127.820  1.00 60.48           C  
ATOM    448  O   LEU B  58      61.247   2.260 127.083  1.00 60.48           O  
ATOM    443  CB  LEU B  58      58.875   0.713 128.593  1.00 60.48           C  
ATOM    444  CG  LEU B  58      58.491  -0.256 129.731  1.00 60.48           C  
ATOM    445  CD1 LEU B  58      57.434  -1.271 129.269  1.00 60.48           C  
ATOM    446  CD2 LEU B  58      59.728  -0.924 130.357  1.00 60.48           C  
ATOM    449  N   ALA B  59      59.540   3.651 127.604  1.00 38.08           N  
ATOM    450  CA  ALA B  59      59.781   4.529 126.499  1.00 38.08           C  
ATOM    452  C   ALA B  59      61.141   5.142 126.663  1.00 38.08           C  
ATOM    453  O   ALA B  59      61.914   5.212 125.708  1.00 38.08           O  
ATOM    451  CB  ALA B  59      58.767   5.686 126.436  1.00 38.08           C  
ATOM    454  N   GLN B  60      61.477   5.581 127.894  1.00 57.63           N  
ATOM    455  CA  GLN B  60      62.733   6.235 128.133  1.00 57.63           C  
ATOM    461  C   GLN B  60      63.845   5.277 127.863  1.00 57.63           C  
ATOM    462  O   GLN B  60      64.826   5.618 127.206  1.00 57.63           O  
ATOM    456  CB  GLN B  60      62.893   6.734 129.579  1.00 57.63           C  
ATOM    457  CG  GLN B  60      64.237   7.423 129.832  1.00 57.63           C  
ATOM    458  CD  GLN B  60      64.395   8.558 128.826  1.00 57.63           C  
ATOM    460  NE2 GLN B  60      65.473   8.493 127.997  1.00 57.63           N  
ATOM    459  OE1 GLN B  60      63.582   9.479 128.777  1.00 57.63           O  
ATOM    463  N   LEU B  61      63.709   4.028 128.341  1.00 59.43           N  
ATOM    464  CA  LEU B  61      64.759   3.072 128.151  1.00 59.43           C  
ATOM    469  C   LEU B  61      64.938   2.815 126.683  1.00 59.43           C  
ATOM    470  O   LEU B  61      66.060   2.664 126.201  1.00 59.43           O  
ATOM    465  CB  LEU B  61      64.494   1.727 128.851  1.00 59.43           C  
ATOM    466  CG  LEU B  61      64.560   1.843 130.384  1.00 59.43           C  
ATOM    467  CD1 LEU B  61      64.381   0.480 131.071  1.00 59.43           C  
ATOM    468  CD2 LEU B  61      65.846   2.564 130.818  1.00 59.43           C  
ATOM    471  N   ALA B  62      63.827   2.760 125.926  1.00 40.23           N  
ATOM    472  CA  ALA B  62      63.908   2.453 124.524  1.00 40.23           C  
ATOM    474  C   ALA B  62      64.690   3.500 123.784  1.00 40.23           C  
ATOM    475  O   ALA B  62      65.539   3.177 122.954  1.00 40.23           O  
ATOM    473  CB  ALA B  62      62.527   2.354 123.850  1.00 40.23           C  
ATOM    476  N   VAL B  63      64.428   4.790 124.066  1.00 45.08           N  
ATOM    477  CA  VAL B  63      65.088   5.848 123.350  1.00 45.08           C  
ATOM    481  C   VAL B  63      66.550   5.836 123.658  1.00 45.08           C  
ATOM    482  O   VAL B  63      67.376   6.075 122.780  1.00 45.08           O  
ATOM    478  CB  VAL B  63      64.563   7.212 123.692  1.00 45.08           C  
ATOM    479  CG1 VAL B  63      63.079   7.277 123.286  1.00 45.08           C  
ATOM    480  CG2 VAL B  63      64.823   7.485 125.182  1.00 45.08           C  
ATOM    483  N   GLU B  64      66.905   5.566 124.927  1.00 41.60           N  
ATOM    484  CA  GLU B  64      68.281   5.593 125.328  1.00 41.60           C  
ATOM    490  C   GLU B  64      69.033   4.538 124.577  1.00 41.60           C  
ATOM    491  O   GLU B  64      70.154   4.766 124.126  1.00 41.60           O  
ATOM    485  CB  GLU B  64      68.449   5.353 126.838  1.00 41.60           C  
ATOM    486  CG  GLU B  64      67.860   6.498 127.669  1.00 41.60           C  
ATOM    487  CD  GLU B  64      67.853   6.100 129.139  1.00 41.60           C  
ATOM    488  OE1 GLU B  64      68.240   4.939 129.442  1.00 41.60           O  
ATOM    489  OE2 GLU B  64      67.458   6.952 129.979  1.00 41.60           O1-
ATOM    492  N   GLU B  65      68.427   3.348 124.418  1.00 87.93           N  
ATOM    493  CA  GLU B  65      69.073   2.257 123.747  1.00 87.93           C  
ATOM    499  C   GLU B  65      69.280   2.612 122.301  1.00 87.93           C  
ATOM    500  O   GLU B  65      70.341   2.352 121.733  1.00 87.93           O  
ATOM    494  CB  GLU B  65      68.231   0.970 123.844  1.00 87.93           C  
ATOM    495  CG  GLU B  65      69.008  -0.313 123.551  1.00 87.93           C  
ATOM    496  CD  GLU B  65      68.161  -1.491 124.029  1.00 87.93           C  
ATOM    497  OE1 GLU B  65      67.907  -1.582 125.261  1.00 87.93           O  
ATOM    498  OE2 GLU B  65      67.757  -2.312 123.164  1.00 87.93           O1-
ATOM    501  N   ILE B  66      68.276   3.252 121.669  1.00 38.30           N  
ATOM    502  CA  ILE B  66      68.383   3.600 120.279  1.00 38.30           C  
ATOM    507  C   ILE B  66      69.531   4.548 120.126  1.00 38.30           C  
ATOM    508  O   ILE B  66      70.330   4.432 119.198  1.00 38.30           O  
ATOM    503  CB  ILE B  66      67.160   4.286 119.735  1.00 38.30           C  
ATOM    504  CG1 ILE B  66      65.947   3.338 119.769  1.00 38.30           C  
ATOM    505  CG2 ILE B  66      67.495   4.816 118.332  1.00 38.30           C  
ATOM    506  CD1 ILE B  66      64.620   4.021 119.440  1.00 38.30           C  
ATOM    509  N   ARG B  67      69.635   5.512 121.054  1.00135.32           N  
ATOM    510  CA  ARG B  67      70.646   6.532 121.051  1.00135.32           C  
ATOM    518  C   ARG B  67      72.002   5.912 121.217  1.00135.32           C  
ATOM    519  O   ARG B  67      72.950   6.299 120.534  1.00135.32           O  
ATOM    511  CB  ARG B  67      70.394   7.526 122.199  1.00135.32           C  
ATOM    512  CG  ARG B  67      71.393   8.669 122.324  1.00135.32           C  
ATOM    513  CD  ARG B  67      70.934   9.727 123.335  1.00135.32           C  
ATOM    514  NE  ARG B  67      70.446   9.015 124.553  1.00135.32           N  
ATOM    515  CZ  ARG B  67      69.335   9.464 125.216  1.00135.32           C  
ATOM    516  NH1 ARG B  67      68.665  10.567 124.774  1.00135.32           N1+
ATOM    517  NH2 ARG B  67      68.891   8.815 126.330  1.00135.32           N  
ATOM    520  N   ASN B  68      72.129   4.913 122.113  1.00 35.10           N  
ATOM    521  CA  ASN B  68      73.411   4.312 122.347  1.00 35.10           C  
ATOM    526  C   ASN B  68      73.856   3.682 121.068  1.00 35.10           C  
ATOM    527  O   ASN B  68      75.035   3.709 120.713  1.00 35.10           O  
ATOM    522  CB  ASN B  68      73.391   3.211 123.419  1.00 35.10           C  
ATOM    523  CG  ASN B  68      74.838   2.870 123.756  1.00 35.10           C  
ATOM    525  ND2 ASN B  68      75.036   2.012 124.790  1.00 35.10           N  
ATOM    524  OD1 ASN B  68      75.771   3.353 123.118  1.00 35.10           O  
ATOM    528  N   GLU B  69      72.884   3.106 120.345  1.00 68.26           N  
ATOM    529  CA  GLU B  69      73.097   2.426 119.107  1.00 68.26           C  
ATOM    535  C   GLU B  69      73.597   3.423 118.105  1.00 68.26           C  
ATOM    536  O   GLU B  69      74.289   3.056 117.160  1.00 68.26           O  
ATOM    530  CB  GLU B  69      71.812   1.739 118.624  1.00 68.26           C  
ATOM    531  CG  GLU B  69      71.455   0.582 119.560  1.00 68.26           C  
ATOM    532  CD  GLU B  69      69.982   0.250 119.421  1.00 68.26           C  
ATOM    533  OE1 GLU B  69      69.398   0.541 118.344  1.00 68.26           O  
ATOM    534  OE2 GLU B  69      69.421  -0.303 120.403  1.00 68.26           O1-
ATOM    537  N   GLY B  70      73.280   4.719 118.284  1.00 28.77           N  
ATOM    538  CA  GLY B  70      73.752   5.686 117.337  1.00 28.77           C  
ATOM    539  C   GLY B  70      72.579   6.197 116.563  1.00 28.77           C  
ATOM    540  O   GLY B  70      72.725   7.049 115.685  1.00 28.77           O  
ATOM    541  N   GLY B  71      71.376   5.679 116.870  1.00 21.75           N  
ATOM    542  CA  GLY B  71      70.197   6.135 116.195  1.00 21.75           C  
ATOM    543  C   GLY B  71      69.766   7.399 116.865  1.00 21.75           C  
ATOM    544  O   GLY B  71      70.414   7.873 117.796  1.00 21.75           O  
ATOM    545  N   ASN B  72      68.663   8.004 116.386  1.00 96.81           N  
ATOM    546  CA  ASN B  72      68.188   9.195 117.023  1.00 96.81           C  
ATOM    551  C   ASN B  72      66.785   8.968 117.484  1.00 96.81           C  
ATOM    552  O   ASN B  72      65.927   8.508 116.731  1.00 96.81           O  
ATOM    547  CB  ASN B  72      68.268  10.447 116.133  1.00 96.81           C  
ATOM    548  CG  ASN B  72      67.594  10.136 114.808  1.00 96.81           C  
ATOM    550  ND2 ASN B  72      66.245  10.294 114.756  1.00 96.81           N  
ATOM    549  OD1 ASN B  72      68.254   9.749 113.846  1.00 96.81           O  
ATOM    553  N   ALA B  73      66.533   9.266 118.775  1.00 43.83           N  
ATOM    554  CA  ALA B  73      65.220   9.088 119.317  1.00 43.83           C  
ATOM    556  C   ALA B  73      65.080  10.011 120.482  1.00 43.83           C  
ATOM    557  O   ALA B  73      66.064  10.355 121.137  1.00 43.83           O  
ATOM    555  CB  ALA B  73      64.964   7.668 119.847  1.00 43.83           C  
ATOM    558  N   THR B  74      63.839  10.447 120.767  1.00114.13           N  
ATOM    559  CA  THR B  74      63.631  11.305 121.894  1.00114.13           C  
ATOM    563  C   THR B  74      62.359  10.882 122.555  1.00114.13           C  
ATOM    564  O   THR B  74      61.453  10.365 121.900  1.00114.13           O  
ATOM    560  CB  THR B  74      63.461  12.746 121.522  1.00114.13           C  
ATOM    562  CG2 THR B  74      62.048  12.938 120.947  1.00114.13           C  
ATOM    561  OG1 THR B  74      63.621  13.567 122.666  1.00114.13           O  
ATOM    565  N   PHE B  75      62.262  11.078 123.883  1.00 83.85           N  
ATOM    566  CA  PHE B  75      61.047  10.737 124.559  1.00 83.85           C  
ATOM    574  C   PHE B  75      60.573  11.962 125.269  1.00 83.85           C  
ATOM    575  O   PHE B  75      61.317  12.581 126.029  1.00 83.85           O  
ATOM    567  CB  PHE B  75      61.224   9.580 125.563  1.00 83.85           C  
ATOM    568  CG  PHE B  75      59.934   9.334 126.266  1.00 83.85           C  
ATOM    569  CD1 PHE B  75      58.800   8.988 125.569  1.00 83.85           C  
ATOM    570  CD2 PHE B  75      59.868   9.408 127.641  1.00 83.85           C  
ATOM    571  CE1 PHE B  75      57.614   8.755 126.227  1.00 83.85           C  
ATOM    572  CE2 PHE B  75      58.685   9.173 128.302  1.00 83.85           C  
ATOM    573  CZ  PHE B  75      57.551   8.849 127.597  1.00 83.85           C  
ATOM    576  N   ILE B  76      59.306  12.349 125.011  1.00112.35           N  
ATOM    577  CA  ILE B  76      58.769  13.534 125.614  1.00112.35           C  
ATOM    582  C   ILE B  76      57.656  13.115 126.513  1.00112.35           C  
ATOM    583  O   ILE B  76      56.663  12.551 126.054  1.00112.35           O  
ATOM    578  CB  ILE B  76      58.130  14.467 124.626  1.00112.35           C  
ATOM    579  CG1 ILE B  76      59.127  14.884 123.534  1.00112.35           C  
ATOM    580  CG2 ILE B  76      57.548  15.648 125.418  1.00112.35           C  
ATOM    581  CD1 ILE B  76      59.464  13.758 122.562  1.00112.35           C  
ATOM    584  N   ALA B  77      57.789  13.399 127.824  1.00 43.91           N  
ATOM    585  CA  ALA B  77      56.741  13.068 128.741  1.00 43.91           C  
ATOM    587  C   ALA B  77      56.004  14.341 128.993  1.00 43.91           C  
ATOM    588  O   ALA B  77      56.609  15.394 129.187  1.00 43.91           O  
ATOM    586  CB  ALA B  77      57.247  12.540 130.095  1.00 43.91           C  
ATOM    589  N   VAL B  78      54.661  14.285 128.968  1.00114.02           N  
ATOM    590  CA  VAL B  78      53.941  15.501 129.172  1.00114.02           C  
ATOM    594  C   VAL B  78      52.955  15.297 130.268  1.00114.02           C  
ATOM    595  O   VAL B  78      52.262  14.282 130.331  1.00114.02           O  
ATOM    591  CB  VAL B  78      53.215  15.955 127.936  1.00114.02           C  
ATOM    592  CG1 VAL B  78      52.245  14.842 127.504  1.00114.02           C  
ATOM    593  CG2 VAL B  78      52.546  17.309 128.223  1.00114.02           C  
ATOM    596  N   ARG B  79      52.891  16.279 131.183  1.00117.50           N  
ATOM    597  CA  ARG B  79      51.946  16.222 132.247  1.00117.50           C  
ATOM    605  C   ARG B  79      50.843  17.095 131.771  1.00117.50           C  
ATOM    606  O   ARG B  79      51.090  18.203 131.293  1.00117.50           O  
ATOM    598  CB  ARG B  79      52.481  16.785 133.580  1.00117.50           C  
ATOM    599  CG  ARG B  79      51.606  16.459 134.797  1.00117.50           C  
ATOM    600  CD  ARG B  79      52.226  16.837 136.151  1.00117.50           C  
ATOM    601  NE  ARG B  79      51.654  18.147 136.576  1.00117.50           N  
ATOM    602  CZ  ARG B  79      52.256  19.313 136.205  1.00117.50           C  
ATOM    603  NH1 ARG B  79      53.361  19.279 135.406  1.00117.50           N1+
ATOM    604  NH2 ARG B  79      51.754  20.509 136.628  1.00117.50           N  
ATOM    607  N   LEU B  80      49.596  16.596 131.826  1.00148.33           N  
ATOM    608  CA  LEU B  80      48.545  17.431 131.333  1.00148.33           C  
ATOM    613  C   LEU B  80      47.594  17.655 132.456  1.00148.33           C  
ATOM    614  O   LEU B  80      46.580  16.970 132.582  1.00148.33           O  
ATOM    609  CB  LEU B  80      47.742  16.782 130.193  1.00148.33           C  
ATOM    610  CG  LEU B  80      48.629  16.165 129.093  1.00148.33           C  
ATOM    611  CD1 LEU B  80      49.164  14.793 129.527  1.00148.33           C  
ATOM    612  CD2 LEU B  80      47.932  16.129 127.726  1.00148.33           C  
ATOM    615  N   PRO B  81      47.914  18.612 133.277  1.00124.42           N  
ATOM    616  CA  PRO B  81      47.102  18.923 134.410  1.00124.42           C  
ATOM    620  C   PRO B  81      45.907  19.713 134.027  1.00124.42           C  
ATOM    621  O   PRO B  81      46.034  20.662 133.257  1.00124.42           O  
ATOM    618  CB  PRO B  81      48.003  19.691 135.379  1.00124.42           C  
ATOM    619  CG  PRO B  81      49.169  20.186 134.502  1.00124.42           C  
ATOM    617  CD  PRO B  81      49.270  19.114 133.407  1.00124.42           C  
ATOM    622  N   TYR B  82      44.737  19.306 134.538  1.00161.86           N  
ATOM    623  CA  TYR B  82      43.571  20.117 134.549  1.00161.86           C  
ATOM    632  C   TYR B  82      43.616  20.237 136.013  1.00161.86           C  
ATOM    633  O   TYR B  82      42.700  19.863 136.741  1.00161.86           O  
ATOM    624  CB  TYR B  82      42.333  19.319 134.148  1.00161.86           C  
ATOM    625  CG  TYR B  82      41.198  20.254 133.949  1.00161.86           C  
ATOM    626  CD1 TYR B  82      41.075  20.951 132.771  1.00161.86           C  
ATOM    627  CD2 TYR B  82      40.251  20.427 134.931  1.00161.86           C  
ATOM    628  CE1 TYR B  82      40.022  21.808 132.571  1.00161.86           C  
ATOM    629  CE2 TYR B  82      39.195  21.283 134.741  1.00161.86           C  
ATOM    630  CZ  TYR B  82      39.081  21.973 133.560  1.00161.86           C  
ATOM    631  OH  TYR B  82      37.997  22.849 133.362  1.00161.86           O  
ATOM    634  N   LYS B  83      44.776  20.758 136.424  1.00243.89           N  
ATOM    635  CA  LYS B  83      45.206  20.687 137.786  1.00243.89           C  
ATOM    641  C   LYS B  83      45.645  19.209 138.006  1.00243.89           C  
ATOM    642  O   LYS B  83      44.790  18.332 137.927  1.00243.89           O  
ATOM    636  CB  LYS B  83      44.086  21.053 138.778  1.00243.89           C  
ATOM    637  CG  LYS B  83      43.606  22.506 138.650  1.00243.89           C  
ATOM    638  CD  LYS B  83      42.885  22.835 137.334  1.00243.89           C  
ATOM    639  CE  LYS B  83      41.370  23.045 137.462  1.00243.89           C  
ATOM    640  NZ  LYS B  83      40.821  23.635 136.215  1.00243.89           N1+
ATOM    643  N   VAL B  84      46.983  18.889 138.201  1.00261.09           N  
ATOM    644  CA  VAL B  84      47.706  17.605 138.432  1.00261.09           C  
ATOM    648  C   VAL B  84      47.690  17.043 139.797  1.00261.09           C  
ATOM    649  O   VAL B  84      47.965  15.848 139.976  1.00261.09           O  
ATOM    645  CB  VAL B  84      49.145  17.688 138.022  1.00261.09           C  
ATOM    646  CG1 VAL B  84      49.882  18.591 139.030  1.00261.09           C  
ATOM    647  CG2 VAL B  84      49.712  16.263 137.910  1.00261.09           C  
ATOM    650  N   GLN B  85      47.543  17.897 140.827  1.00121.21           N  
ATOM    651  CA  GLN B  85      47.538  17.247 142.088  1.00121.21           C  
ATOM    657  C   GLN B  85      46.319  16.388 142.120  1.00121.21           C  
ATOM    658  O   GLN B  85      46.405  15.164 142.048  1.00121.21           O  
ATOM    652  CB  GLN B  85      47.406  18.225 143.276  1.00121.21           C  
ATOM    653  CG  GLN B  85      47.400  17.526 144.640  1.00121.21           C  
ATOM    654  CD  GLN B  85      47.097  18.532 145.745  1.00121.21           C  
ATOM    656  NE2 GLN B  85      46.950  18.028 147.000  1.00121.21           N  
ATOM    655  OE1 GLN B  85      46.996  19.733 145.499  1.00121.21           O  
ATOM    659  N   LYS B  86      45.136  17.025 142.031  1.00240.36           N  
ATOM    660  CA  LYS B  86      43.945  16.263 142.241  1.00240.36           C  
ATOM    666  C   LYS B  86      44.153  15.574 143.550  1.00240.36           C  
ATOM    667  O   LYS B  86      43.820  14.400 143.707  1.00240.36           O  
ATOM    661  CB  LYS B  86      43.669  15.210 141.152  1.00240.36           C  
ATOM    662  CG  LYS B  86      43.346  15.817 139.785  1.00240.36           C  
ATOM    663  CD  LYS B  86      43.185  14.780 138.669  1.00240.36           C  
ATOM    664  CE  LYS B  86      44.464  14.016 138.314  1.00240.36           C  
ATOM    665  NZ  LYS B  86      45.439  14.924 137.667  1.00240.36           N1+
ATOM    668  N   ASP B  87      44.713  16.317 144.528  1.00222.91           N  
ATOM    669  CA  ASP B  87      45.028  15.776 145.817  1.00222.91           C  
ATOM    674  C   ASP B  87      45.983  14.649 145.604  1.00222.91           C  
ATOM    675  O   ASP B  87      45.986  13.677 146.358  1.00222.91           O  
ATOM    670  CB  ASP B  87      43.802  15.195 146.554  1.00222.91           C  
ATOM    671  CG  ASP B  87      42.868  16.329 146.959  1.00222.91           C  
ATOM    672  OD1 ASP B  87      43.168  17.500 146.604  1.00222.91           O  
ATOM    673  OD2 ASP B  87      41.837  16.041 147.626  1.00222.91           O1-
ATOM    676  N   GLU B  88      46.835  14.757 144.569  1.00206.65           N  
ATOM    677  CA  GLU B  88      47.750  13.696 144.274  1.00206.65           C  
ATOM    683  C   GLU B  88      48.959  14.258 143.587  1.00206.65           C  
ATOM    684  O   GLU B  88      48.875  14.886 142.533  1.00206.65           O  
ATOM    678  CB  GLU B  88      47.155  12.666 143.309  1.00206.65           C  
ATOM    679  CG  GLU B  88      45.884  12.001 143.842  1.00206.65           C  
ATOM    680  CD  GLU B  88      45.318  11.147 142.720  1.00206.65           C  
ATOM    681  OE1 GLU B  88      46.000  10.166 142.323  1.00206.65           O  
ATOM    682  OE2 GLU B  88      44.195  11.468 142.242  1.00206.65           O1-
ATOM    685  N   ASP B  89      50.123  14.048 144.223  1.00106.67           N  
ATOM    686  CA  ASP B  89      51.451  14.366 143.784  1.00106.67           C  
ATOM    691  C   ASP B  89      51.911  13.321 142.821  1.00106.67           C  
ATOM    692  O   ASP B  89      52.978  13.444 142.223  1.00106.67           O  
ATOM    687  CB  ASP B  89      52.457  14.450 144.942  1.00106.67           C  
ATOM    688  CG  ASP B  89      52.206  15.785 145.634  1.00106.67           C  
ATOM    689  OD1 ASP B  89      52.096  16.807 144.903  1.00106.67           O  
ATOM    690  OD2 ASP B  89      52.116  15.805 146.889  1.00106.67           O1-
ATOM    693  N   ASP B  90      51.099  12.262 142.657  1.00 71.83           N  
ATOM    694  CA  ASP B  90      51.445  11.050 141.972  1.00 71.83           C  
ATOM    699  C   ASP B  90      52.029  11.320 140.618  1.00 71.83           C  
ATOM    700  O   ASP B  90      52.954  10.621 140.209  1.00 71.83           O  
ATOM    695  CB  ASP B  90      50.216  10.150 141.790  1.00 71.83           C  
ATOM    696  CG  ASP B  90      49.699   9.826 143.185  1.00 71.83           C  
ATOM    697  OD1 ASP B  90      50.516   9.857 144.146  1.00 71.83           O  
ATOM    698  OD2 ASP B  90      48.476   9.556 143.309  1.00 71.83           O1-
ATOM    701  N   ALA B  91      51.517  12.308 139.867  1.00 41.28           N  
ATOM    702  CA  ALA B  91      52.087  12.566 138.570  1.00 41.28           C  
ATOM    704  C   ALA B  91      53.518  12.982 138.747  1.00 41.28           C  
ATOM    705  O   ALA B  91      54.399  12.560 137.998  1.00 41.28           O  
ATOM    703  CB  ALA B  91      51.364  13.694 137.817  1.00 41.28           C  
ATOM    706  N   GLN B  92      53.791  13.826 139.760  1.00124.82           N  
ATOM    707  CA  GLN B  92      55.128  14.296 139.981  1.00124.82           C  
ATOM    713  C   GLN B  92      55.978  13.131 140.384  1.00124.82           C  
ATOM    714  O   GLN B  92      57.136  13.031 139.982  1.00124.82           O  
ATOM    708  CB  GLN B  92      55.218  15.359 141.089  1.00124.82           C  
ATOM    709  CG  GLN B  92      56.535  16.140 141.086  1.00124.82           C  
ATOM    710  CD  GLN B  92      56.557  17.026 139.843  1.00124.82           C  
ATOM    712  NE2 GLN B  92      55.489  17.847 139.656  1.00124.82           N  
ATOM    711  OE1 GLN B  92      57.507  16.991 139.061  1.00124.82           O  
ATOM    715  N   LEU B  93      55.415  12.210 141.191  1.00 62.38           N  
ATOM    716  CA  LEU B  93      56.155  11.069 141.653  1.00 62.38           C  
ATOM    721  C   LEU B  93      56.537  10.246 140.461  1.00 62.38           C  
ATOM    722  O   LEU B  93      57.657   9.743 140.373  1.00 62.38           O  
ATOM    717  CB  LEU B  93      55.324  10.183 142.597  1.00 62.38           C  
ATOM    718  CG  LEU B  93      56.085   8.968 143.158  1.00 62.38           C  
ATOM    719  CD1 LEU B  93      57.219   9.404 144.102  1.00 62.38           C  
ATOM    720  CD2 LEU B  93      55.118   7.967 143.812  1.00 62.38           C  
ATOM    723  N   ALA B  94      55.601  10.085 139.507  1.00 60.01           N  
ATOM    724  CA  ALA B  94      55.836   9.292 138.330  1.00 60.01           C  
ATOM    726  C   ALA B  94      56.924   9.887 137.482  1.00 60.01           C  
ATOM    727  O   ALA B  94      57.816   9.179 137.014  1.00 60.01           O  
ATOM    725  CB  ALA B  94      54.579   9.172 137.451  1.00 60.01           C  
ATOM    728  N   LEU B  95      56.905  11.221 137.288  1.00 73.11           N  
ATOM    729  CA  LEU B  95      57.858  11.870 136.423  1.00 73.11           C  
ATOM    734  C   LEU B  95      59.217  11.637 136.980  1.00 73.11           C  
ATOM    735  O   LEU B  95      60.192  11.433 136.255  1.00 73.11           O  
ATOM    730  CB  LEU B  95      57.651  13.391 136.363  1.00 73.11           C  
ATOM    731  CG  LEU B  95      56.327  13.817 135.700  1.00 73.11           C  
ATOM    732  CD1 LEU B  95      56.189  15.348 135.676  1.00 73.11           C  
ATOM    733  CD2 LEU B  95      56.177  13.202 134.298  1.00 73.11           C  
ATOM    736  N   GLN B  96      59.289  11.655 138.314  1.00116.99           N  
ATOM    737  CA  GLN B  96      60.507  11.502 139.040  1.00116.99           C  
ATOM    743  C   GLN B  96      61.090  10.164 138.696  1.00116.99           C  
ATOM    744  O   GLN B  96      62.292  10.040 138.469  1.00116.99           O  
ATOM    738  CB  GLN B  96      60.184  11.555 140.542  1.00116.99           C  
ATOM    739  CG  GLN B  96      61.354  11.538 141.517  1.00116.99           C  
ATOM    740  CD  GLN B  96      60.731  11.774 142.892  1.00116.99           C  
ATOM    742  NE2 GLN B  96      59.910  12.855 143.003  1.00116.99           N  
ATOM    741  OE1 GLN B  96      60.953  11.019 143.836  1.00116.99           O  
ATOM    745  N   PHE B  97      60.241   9.122 138.650  1.00 91.32           N  
ATOM    746  CA  PHE B  97      60.670   7.781 138.349  1.00 91.32           C  
ATOM    754  C   PHE B  97      61.110   7.644 136.913  1.00 91.32           C  
ATOM    755  O   PHE B  97      62.131   7.023 136.627  1.00 91.32           O  
ATOM    747  CB  PHE B  97      59.549   6.756 138.593  1.00 91.32           C  
ATOM    748  CG  PHE B  97      60.020   5.404 138.180  1.00 91.32           C  
ATOM    749  CD1 PHE B  97      60.834   4.657 139.002  1.00 91.32           C  
ATOM    750  CD2 PHE B  97      59.630   4.878 136.971  1.00 91.32           C  
ATOM    751  CE1 PHE B  97      61.260   3.409 138.617  1.00 91.32           C  
ATOM    752  CE2 PHE B  97      60.053   3.631 136.580  1.00 91.32           C  
ATOM    753  CZ  PHE B  97      60.868   2.896 137.403  1.00 91.32           C  
ATOM    756  N   ILE B  98      60.338   8.212 135.966  1.00 72.94           N  
ATOM    757  CA  ILE B  98      60.580   8.055 134.551  1.00 72.94           C  
ATOM    762  C   ILE B  98      61.867   8.684 134.101  1.00 72.94           C  
ATOM    763  O   ILE B  98      62.605   8.093 133.313  1.00 72.94           O  
ATOM    758  CB  ILE B  98      59.508   8.661 133.698  1.00 72.94           C  
ATOM    759  CG1 ILE B  98      58.156   7.978 133.949  1.00 72.94           C  
ATOM    760  CG2 ILE B  98      59.979   8.572 132.237  1.00 72.94           C  
ATOM    761  CD1 ILE B  98      56.977   8.742 133.351  1.00 72.94           C  
ATOM    764  N   GLN B  99      62.167   9.906 134.584  1.00169.08           N  
ATOM    765  CA  GLN B  99      63.337  10.636 134.171  1.00169.08           C  
ATOM    771  C   GLN B  99      63.457  10.677 132.671  1.00169.08           C  
ATOM    772  O   GLN B  99      64.420  10.186 132.083  1.00169.08           O  
ATOM    766  CB  GLN B  99      64.641  10.178 134.859  1.00169.08           C  
ATOM    767  CG  GLN B  99      65.080   8.731 134.647  1.00169.08           C  
ATOM    768  CD  GLN B  99      66.192   8.497 135.660  1.00169.08           C  
ATOM    770  NE2 GLN B  99      66.360   9.476 136.592  1.00169.08           N  
ATOM    769  OE1 GLN B  99      66.884   7.480 135.631  1.00169.08           O  
ATOM    773  N   ALA B 100      62.448  11.293 132.014  1.00 46.60           N  
ATOM    774  CA  ALA B 100      62.396  11.412 130.579  1.00 46.60           C  
ATOM    776  C   ALA B 100      63.312  12.499 130.107  1.00 46.60           C  
ATOM    777  O   ALA B 100      63.757  13.339 130.888  1.00 46.60           O  
ATOM    775  CB  ALA B 100      60.993  11.717 130.025  1.00 46.60           C  
ATOM    778  N   ASP B 101      63.617  12.485 128.788  1.00 52.32           N  
ATOM    779  CA  ASP B 101      64.502  13.433 128.172  1.00 52.32           C  
ATOM    784  C   ASP B 101      63.918  14.785 128.377  1.00 52.32           C  
ATOM    785  O   ASP B 101      64.615  15.722 128.757  1.00 52.32           O  
ATOM    780  CB  ASP B 101      64.621  13.234 126.647  1.00 52.32           C  
ATOM    781  CG  ASP B 101      65.362  11.934 126.367  1.00 52.32           C  
ATOM    782  OD1 ASP B 101      66.196  11.533 127.221  1.00 52.32           O  
ATOM    783  OD2 ASP B 101      65.104  11.327 125.293  1.00 52.32           O1-
ATOM    786  N   GLN B 102      62.604  14.925 128.131  1.00113.96           N  
ATOM    787  CA  GLN B 102      62.008  16.207 128.333  1.00113.96           C  
ATOM    793  C   GLN B 102      60.696  16.012 129.012  1.00113.96           C  
ATOM    794  O   GLN B 102      59.958  15.071 128.722  1.00113.96           O  
ATOM    788  CB  GLN B 102      61.802  16.987 127.028  1.00113.96           C  
ATOM    789  CG  GLN B 102      60.877  16.273 126.052  1.00113.96           C  
ATOM    790  CD  GLN B 102      60.965  17.001 124.723  1.00113.96           C  
ATOM    792  NE2 GLN B 102      62.004  16.661 123.914  1.00113.96           N  
ATOM    791  OE1 GLN B 102      60.140  17.858 124.414  1.00113.96           O  
ATOM    795  N   SER B 103      60.391  16.895 129.980  1.00 85.27           N  
ATOM    796  CA  SER B 103      59.125  16.815 130.636  1.00 85.27           C  
ATOM    799  C   SER B 103      58.476  18.137 130.402  1.00 85.27           C  
ATOM    800  O   SER B 103      59.046  19.187 130.703  1.00 85.27           O  
ATOM    797  CB  SER B 103      59.233  16.599 132.153  1.00 85.27           C  
ATOM    798  OG  SER B 103      57.932  16.518 132.710  1.00 85.27           O  
ATOM    801  N   VAL B 104      57.252  18.119 129.845  1.00 42.95           N  
ATOM    802  CA  VAL B 104      56.622  19.366 129.549  1.00 42.95           C  
ATOM    806  C   VAL B 104      55.380  19.452 130.359  1.00 42.95           C  
ATOM    807  O   VAL B 104      54.662  18.467 130.530  1.00 42.95           O  
ATOM    803  CB  VAL B 104      56.231  19.509 128.105  1.00 42.95           C  
ATOM    804  CG1 VAL B 104      55.489  20.844 127.925  1.00 42.95           C  
ATOM    805  CG2 VAL B 104      57.490  19.376 127.231  1.00 42.95           C  
ATOM    808  N   ALA B 105      55.117  20.647 130.911  1.00 45.59           N  
ATOM    809  CA  ALA B 105      53.905  20.811 131.645  1.00 45.59           C  
ATOM    811  C   ALA B 105      52.977  21.550 130.739  1.00 45.59           C  
ATOM    812  O   ALA B 105      53.258  22.677 130.330  1.00 45.59           O  
ATOM    810  CB  ALA B 105      54.069  21.639 132.933  1.00 45.59           C  
ATOM    813  N   PHE B 106      51.841  20.920 130.384  1.00 78.25           N  
ATOM    814  CA  PHE B 106      50.910  21.579 129.518  1.00 78.25           C  
ATOM    822  C   PHE B 106      49.598  21.585 130.237  1.00 78.25           C  
ATOM    823  O   PHE B 106      48.954  20.547 130.375  1.00 78.25           O  
ATOM    815  CB  PHE B 106      50.719  20.826 128.186  1.00 78.25           C  
ATOM    816  CG  PHE B 106      49.783  21.593 127.322  1.00 78.25           C  
ATOM    817  CD1 PHE B 106      50.234  22.666 126.589  1.00 78.25           C  
ATOM    818  CD2 PHE B 106      48.459  21.231 127.236  1.00 78.25           C  
ATOM    819  CE1 PHE B 106      49.368  23.373 125.788  1.00 78.25           C  
ATOM    820  CE2 PHE B 106      47.589  21.933 126.437  1.00 78.25           C  
ATOM    821  CZ  PHE B 106      48.046  23.008 125.712  1.00 78.25           C  
ATOM    824  N   ASP B 107      49.162  22.776 130.691  1.00 85.88           N  
ATOM    825  CA  ASP B 107      47.949  22.922 131.438  1.00 85.88           C  
ATOM    830  C   ASP B 107      46.808  22.962 130.474  1.00 85.88           C  
ATOM    831  O   ASP B 107      46.706  23.863 129.648  1.00 85.88           O  
ATOM    826  CB  ASP B 107      47.929  24.217 132.271  1.00 85.88           C  
ATOM    827  CG  ASP B 107      46.812  24.141 133.302  1.00 85.88           C  
ATOM    828  OD1 ASP B 107      45.822  23.402 133.053  1.00 85.88           O  
ATOM    829  OD2 ASP B 107      46.938  24.817 134.357  1.00 85.88           O1-
ATOM    832  N   ILE B 108      45.963  21.920 130.540  1.00192.77           N  
ATOM    833  CA  ILE B 108      44.774  21.676 129.774  1.00192.77           C  
ATOM    838  C   ILE B 108      43.608  22.545 130.163  1.00192.77           C  
ATOM    839  O   ILE B 108      42.729  22.786 129.339  1.00192.77           O  
ATOM    834  CB  ILE B 108      44.384  20.225 129.824  1.00192.77           C  
ATOM    835  CG1 ILE B 108      43.101  19.980 129.031  1.00192.77           C  
ATOM    836  CG2 ILE B 108      44.350  19.757 131.282  1.00192.77           C  
ATOM    837  CD1 ILE B 108      42.797  18.494 128.862  1.00192.77           C  
ATOM    840  N   ALA B 109      43.548  23.017 131.426  1.00 68.96           N  
ATOM    841  CA  ALA B 109      42.381  23.663 131.983  1.00 68.96           C  
ATOM    843  C   ALA B 109      41.909  24.817 131.152  1.00 68.96           C  
ATOM    844  O   ALA B 109      40.704  24.983 130.957  1.00 68.96           O  
ATOM    842  CB  ALA B 109      42.622  24.195 133.406  1.00 68.96           C  
ATOM    845  N   SER B 110      42.823  25.650 130.633  1.00 91.03           N  
ATOM    846  CA  SER B 110      42.390  26.777 129.858  1.00 91.03           C  
ATOM    849  C   SER B 110      41.643  26.285 128.656  1.00 91.03           C  
ATOM    850  O   SER B 110      40.592  26.823 128.319  1.00 91.03           O  
ATOM    847  CB  SER B 110      43.562  27.629 129.350  1.00 91.03           C  
ATOM    848  OG  SER B 110      44.253  28.201 130.449  1.00 91.03           O  
ATOM    851  N   THR B 111      42.180  25.250 127.977  1.00 50.21           N  
ATOM    852  CA  THR B 111      41.596  24.687 126.790  1.00 50.21           C  
ATOM    856  C   THR B 111      40.273  24.068 127.108  1.00 50.21           C  
ATOM    857  O   THR B 111      39.295  24.288 126.398  1.00 50.21           O  
ATOM    853  CB  THR B 111      42.448  23.604 126.191  1.00 50.21           C  
ATOM    855  CG2 THR B 111      41.725  23.022 124.965  1.00 50.21           C  
ATOM    854  OG1 THR B 111      43.719  24.119 125.823  1.00 50.21           O  
ATOM    858  N   VAL B 112      40.202  23.273 128.190  1.00 48.85           N  
ATOM    859  CA  VAL B 112      38.975  22.609 128.523  1.00 48.85           C  
ATOM    863  C   VAL B 112      37.931  23.632 128.848  1.00 48.85           C  
ATOM    864  O   VAL B 112      36.769  23.484 128.476  1.00 48.85           O  
ATOM    860  CB  VAL B 112      39.092  21.683 129.697  1.00 48.85           C  
ATOM    861  CG1 VAL B 112      37.685  21.167 130.047  1.00 48.85           C  
ATOM    862  CG2 VAL B 112      40.095  20.573 129.339  1.00 48.85           C  
ATOM    865  N   ASP B 113      38.319  24.698 129.568  1.00 56.37           N  
ATOM    866  CA  ASP B 113      37.408  25.732 129.967  1.00 56.37           C  
ATOM    871  C   ASP B 113      36.889  26.416 128.744  1.00 56.37           C  
ATOM    872  O   ASP B 113      35.710  26.754 128.660  1.00 56.37           O  
ATOM    867  CB  ASP B 113      38.094  26.809 130.823  1.00 56.37           C  
ATOM    868  CG  ASP B 113      38.484  26.159 132.141  1.00 56.37           C  
ATOM    869  OD1 ASP B 113      37.702  25.295 132.614  1.00 56.37           O  
ATOM    870  OD2 ASP B 113      39.561  26.518 132.688  1.00 56.37           O1-
ATOM    873  N   ALA B 114      37.771  26.635 127.753  1.00 30.51           N  
ATOM    874  CA  ALA B 114      37.389  27.335 126.563  1.00 30.51           C  
ATOM    876  C   ALA B 114      36.316  26.555 125.875  1.00 30.51           C  
ATOM    877  O   ALA B 114      35.323  27.119 125.422  1.00 30.51           O  
ATOM    875  CB  ALA B 114      38.554  27.485 125.568  1.00 30.51           C  
ATOM    878  N   PHE B 115      36.493  25.225 125.792  1.00117.22           N  
ATOM    879  CA  PHE B 115      35.553  24.372 125.123  1.00117.22           C  
ATOM    887  C   PHE B 115      34.257  24.414 125.862  1.00117.22           C  
ATOM    888  O   PHE B 115      33.193  24.549 125.264  1.00117.22           O  
ATOM    880  CB  PHE B 115      35.997  22.897 125.133  1.00117.22           C  
ATOM    881  CG  PHE B 115      34.997  22.082 124.380  1.00117.22           C  
ATOM    882  CD1 PHE B 115      33.868  21.595 124.999  1.00117.22           C  
ATOM    883  CD2 PHE B 115      35.190  21.812 123.043  1.00117.22           C  
ATOM    884  CE1 PHE B 115      32.955  20.845 124.292  1.00117.22           C  
ATOM    885  CE2 PHE B 115      34.280  21.062 122.331  1.00117.22           C  
ATOM    886  CZ  PHE B 115      33.161  20.576 122.960  1.00117.22           C  
ATOM    889  N   SER B 116      34.331  24.312 127.202  1.00 44.70           N  
ATOM    890  CA  SER B 116      33.163  24.253 128.026  1.00 44.70           C  
ATOM    893  C   SER B 116      32.365  25.503 127.851  1.00 44.70           C  
ATOM    894  O   SER B 116      31.140  25.455 127.754  1.00 44.70           O  
ATOM    891  CB  SER B 116      33.501  24.140 129.520  1.00 44.70           C  
ATOM    892  OG  SER B 116      34.236  22.951 129.763  1.00 44.70           O  
ATOM    895  N   ASN B 117      33.043  26.660 127.804  1.00 67.76           N  
ATOM    896  CA  ASN B 117      32.344  27.903 127.694  1.00 67.76           C  
ATOM    901  C   ASN B 117      31.617  27.929 126.387  1.00 67.76           C  
ATOM    902  O   ASN B 117      30.463  28.348 126.314  1.00 67.76           O  
ATOM    897  CB  ASN B 117      33.290  29.111 127.717  1.00 67.76           C  
ATOM    898  CG  ASN B 117      32.450  30.358 127.928  1.00 67.76           C  
ATOM    900  ND2 ASN B 117      33.086  31.425 128.479  1.00 67.76           N  
ATOM    899  OD1 ASN B 117      31.262  30.386 127.610  1.00 67.76           O  
ATOM    903  N   GLN B 118      32.287  27.469 125.315  1.00 47.50           N  
ATOM    904  CA  GLN B 118      31.719  27.492 124.000  1.00 47.50           C  
ATOM    910  C   GLN B 118      30.524  26.590 123.975  1.00 47.50           C  
ATOM    911  O   GLN B 118      29.467  26.945 123.458  1.00 47.50           O  
ATOM    905  CB  GLN B 118      32.710  26.949 122.954  1.00 47.50           C  
ATOM    906  CG  GLN B 118      32.277  27.151 121.502  1.00 47.50           C  
ATOM    907  CD  GLN B 118      32.705  28.552 121.096  1.00 47.50           C  
ATOM    909  NE2 GLN B 118      33.545  28.641 120.031  1.00 47.50           N  
ATOM    908  OE1 GLN B 118      32.312  29.540 121.715  1.00 47.50           O  
ATOM    912  N   TYR B 119      30.662  25.397 124.575  1.00 68.02           N  
ATOM    913  CA  TYR B 119      29.639  24.392 124.547  1.00 68.02           C  
ATOM    922  C   TYR B 119      28.414  24.907 125.225  1.00 68.02           C  
ATOM    923  O   TYR B 119      27.309  24.820 124.690  1.00 68.02           O  
ATOM    914  CB  TYR B 119      30.097  23.137 125.311  1.00 68.02           C  
ATOM    915  CG  TYR B 119      29.037  22.091 125.322  1.00 68.02           C  
ATOM    916  CD1 TYR B 119      28.002  22.144 126.228  1.00 68.02           C  
ATOM    917  CD2 TYR B 119      29.092  21.040 124.436  1.00 68.02           C  
ATOM    918  CE1 TYR B 119      27.028  21.172 126.247  1.00 68.02           C  
ATOM    919  CE2 TYR B 119      28.124  20.065 124.448  1.00 68.02           C  
ATOM    920  CZ  TYR B 119      27.090  20.129 125.353  1.00 68.02           C  
ATOM    921  OH  TYR B 119      26.100  19.124 125.361  1.00 68.02           O  
ATOM    924  N   GLU B 120      28.590  25.493 126.419  1.00 93.84           N  
ATOM    925  CA  GLU B 120      27.464  25.948 127.167  1.00 93.84           C  
ATOM    931  C   GLU B 120      26.786  27.058 126.425  1.00 93.84           C  
ATOM    932  O   GLU B 120      25.562  27.151 126.450  1.00 93.84           O  
ATOM    926  CB  GLU B 120      27.838  26.446 128.572  1.00 93.84           C  
ATOM    927  CG  GLU B 120      26.622  26.788 129.430  1.00 93.84           C  
ATOM    928  CD  GLU B 120      27.068  26.830 130.886  1.00 93.84           C  
ATOM    929  OE1 GLU B 120      27.991  26.048 131.240  1.00 93.84           O  
ATOM    930  OE2 GLU B 120      26.484  27.630 131.665  1.00 93.84           O1-
ATOM    933  N   ASN B 121      27.557  27.946 125.765  1.00 64.24           N  
ATOM    934  CA  ASN B 121      26.963  29.061 125.081  1.00 64.24           C  
ATOM    939  C   ASN B 121      26.101  28.595 123.948  1.00 64.24           C  
ATOM    940  O   ASN B 121      24.929  28.958 123.861  1.00 64.24           O  
ATOM    935  CB  ASN B 121      27.998  30.001 124.428  1.00 64.24           C  
ATOM    936  CG  ASN B 121      28.779  30.756 125.491  1.00 64.24           C  
ATOM    938  ND2 ASN B 121      28.054  31.368 126.467  1.00 64.24           N  
ATOM    937  OD1 ASN B 121      30.007  30.815 125.447  1.00 64.24           O  
ATOM    941  N   LEU B 122      26.663  27.771 123.044  1.00105.74           N  
ATOM    942  CA  LEU B 122      25.927  27.384 121.875  1.00105.74           C  
ATOM    947  C   LEU B 122      24.755  26.518 122.218  1.00105.74           C  
ATOM    948  O   LEU B 122      23.640  26.775 121.765  1.00105.74           O  
ATOM    943  CB  LEU B 122      26.805  26.643 120.857  1.00105.74           C  
ATOM    944  CG  LEU B 122      27.820  27.566 120.154  1.00105.74           C  
ATOM    945  CD1 LEU B 122      28.783  28.235 121.144  1.00105.74           C  
ATOM    946  CD2 LEU B 122      28.557  26.814 119.041  1.00105.74           C  
ATOM    949  N   LEU B 123      24.990  25.458 123.014  1.00117.62           N  
ATOM    950  CA  LEU B 123      23.968  24.529 123.411  1.00117.62           C  
ATOM    955  C   LEU B 123      23.031  25.112 124.422  1.00117.62           C  
ATOM    956  O   LEU B 123      21.868  24.721 124.485  1.00117.62           O  
ATOM    951  CB  LEU B 123      24.497  23.198 123.960  1.00117.62           C  
ATOM    952  CG  LEU B 123      25.144  22.348 122.857  1.00117.62           C  
ATOM    953  CD1 LEU B 123      26.512  22.905 122.434  1.00117.62           C  
ATOM    954  CD2 LEU B 123      25.168  20.862 123.236  1.00117.62           C  
ATOM    957  N   ASP B 124      23.504  26.060 125.254  1.00 64.76           N  
ATOM    958  CA  ASP B 124      22.671  26.570 126.308  1.00 64.76           C  
ATOM    963  C   ASP B 124      22.332  25.394 127.161  1.00 64.76           C  
ATOM    964  O   ASP B 124      21.183  25.171 127.537  1.00 64.76           O  
ATOM    959  CB  ASP B 124      21.363  27.198 125.789  1.00 64.76           C  
ATOM    960  CG  ASP B 124      20.733  28.052 126.883  1.00 64.76           C  
ATOM    961  OD1 ASP B 124      20.679  27.600 128.059  1.00 64.76           O  
ATOM    962  OD2 ASP B 124      20.284  29.179 126.547  1.00 64.76           O1-
ATOM    965  N   GLU B 125      23.368  24.599 127.476  1.00121.74           N  
ATOM    966  CA  GLU B 125      23.220  23.395 128.232  1.00121.74           C  
ATOM    972  C   GLU B 125      24.451  23.283 129.081  1.00121.74           C  
ATOM    973  O   GLU B 125      25.501  23.822 128.735  1.00121.74           O  
ATOM    967  CB  GLU B 125      23.161  22.209 127.265  1.00121.74           C  
ATOM    968  CG  GLU B 125      22.973  20.843 127.891  1.00121.74           C  
ATOM    969  CD  GLU B 125      22.873  19.871 126.727  1.00121.74           C  
ATOM    970  OE1 GLU B 125      21.896  19.998 125.944  1.00121.74           O  
ATOM    971  OE2 GLU B 125      23.773  18.998 126.600  1.00121.74           O1-
ATOM    974  N   SER B 126      24.364  22.585 130.229  1.00 94.01           N  
ATOM    975  CA  SER B 126      25.521  22.530 131.073  1.00 94.01           C  
ATOM    978  C   SER B 126      26.144  21.180 130.933  1.00 94.01           C  
ATOM    979  O   SER B 126      25.456  20.162 130.886  1.00 94.01           O  
ATOM    976  CB  SER B 126      25.189  22.757 132.558  1.00 94.01           C  
ATOM    977  OG  SER B 126      26.376  22.733 133.336  1.00 94.01           O  
ATOM    980  N   LEU B 127      27.486  21.152 130.840  1.00 71.68           N  
ATOM    981  CA  LEU B 127      28.216  19.925 130.712  1.00 71.68           C  
ATOM    986  C   LEU B 127      28.154  19.214 132.022  1.00 71.68           C  
ATOM    987  O   LEU B 127      28.413  19.804 133.068  1.00 71.68           O  
ATOM    982  CB  LEU B 127      29.706  20.163 130.415  1.00 71.68           C  
ATOM    983  CG  LEU B 127      29.991  20.774 129.033  1.00 71.68           C  
ATOM    984  CD1 LEU B 127      31.498  21.001 128.825  1.00 71.68           C  
ATOM    985  CD2 LEU B 127      29.385  19.902 127.923  1.00 71.68           C  
ATOM    988  N   THR B 128      27.828  17.909 131.996  1.00 39.16           N  
ATOM    989  CA  THR B 128      27.806  17.170 133.221  1.00 39.16           C  
ATOM    993  C   THR B 128      29.233  16.840 133.537  1.00 39.16           C  
ATOM    994  O   THR B 128      30.104  16.947 132.678  1.00 39.16           O  
ATOM    990  CB  THR B 128      27.015  15.893 133.149  1.00 39.16           C  
ATOM    992  CG2 THR B 128      25.557  16.221 132.782  1.00 39.16           C  
ATOM    991  OG1 THR B 128      27.586  15.020 132.185  1.00 39.16           O  
ATOM    995  N   ASP B 129      29.512  16.446 134.795  1.00 38.06           N  
ATOM    996  CA  ASP B 129      30.862  16.186 135.212  1.00 38.06           C  
ATOM   1001  C   ASP B 129      31.420  15.026 134.444  1.00 38.06           C  
ATOM   1002  O   ASP B 129      32.568  15.059 134.002  1.00 38.06           O  
ATOM    997  CB  ASP B 129      30.961  15.880 136.716  1.00 38.06           C  
ATOM    998  CG  ASP B 129      30.655  17.177 137.461  1.00 38.06           C  
ATOM    999  OD1 ASP B 129      30.330  18.188 136.786  1.00 38.06           O  
ATOM   1000  OD2 ASP B 129      30.751  17.172 138.719  1.00 38.06           O1-
ATOM   1003  N   PHE B 130      30.609  13.974 134.247  1.00 63.17           N  
ATOM   1004  CA  PHE B 130      31.060  12.795 133.563  1.00 63.17           C  
ATOM   1012  C   PHE B 130      31.431  13.120 132.148  1.00 63.17           C  
ATOM   1013  O   PHE B 130      32.478  12.687 131.665  1.00 63.17           O  
ATOM   1005  CB  PHE B 130      29.965  11.719 133.520  1.00 63.17           C  
ATOM   1006  CG  PHE B 130      30.434  10.623 132.624  1.00 63.17           C  
ATOM   1007  CD1 PHE B 130      31.331   9.687 133.073  1.00 63.17           C  
ATOM   1008  CD2 PHE B 130      29.962  10.540 131.335  1.00 63.17           C  
ATOM   1009  CE1 PHE B 130      31.754   8.678 132.238  1.00 63.17           C  
ATOM   1010  CE2 PHE B 130      30.381   9.534 130.496  1.00 63.17           C  
ATOM   1011  CZ  PHE B 130      31.279   8.602 130.952  1.00 63.17           C  
ATOM   1014  N   ASN B 131      30.578  13.888 131.442  1.00 53.61           N  
ATOM   1015  CA  ASN B 131      30.844  14.227 130.070  1.00 53.61           C  
ATOM   1020  C   ASN B 131      32.074  15.076 130.023  1.00 53.61           C  
ATOM   1021  O   ASN B 131      32.881  14.958 129.103  1.00 53.61           O  
ATOM   1016  CB  ASN B 131      29.705  15.014 129.399  1.00 53.61           C  
ATOM   1017  CG  ASN B 131      28.530  14.071 129.177  1.00 53.61           C  
ATOM   1019  ND2 ASN B 131      28.811  12.740 129.144  1.00 53.61           N  
ATOM   1018  OD1 ASN B 131      27.387  14.504 129.042  1.00 53.61           O  
ATOM   1022  N   LYS B 132      32.250  15.958 131.024  1.00182.35           N  
ATOM   1023  CA  LYS B 132      33.407  16.802 131.072  1.00182.35           C  
ATOM   1029  C   LYS B 132      34.599  15.905 131.123  1.00182.35           C  
ATOM   1030  O   LYS B 132      35.636  16.202 130.535  1.00182.35           O  
ATOM   1024  CB  LYS B 132      33.482  17.658 132.350  1.00182.35           C  
ATOM   1025  CG  LYS B 132      32.665  18.946 132.318  1.00182.35           C  
ATOM   1026  CD  LYS B 132      33.232  19.982 131.351  1.00182.35           C  
ATOM   1027  CE  LYS B 132      34.648  20.437 131.726  1.00182.35           C  
ATOM   1028  NZ  LYS B 132      34.641  21.106 133.046  1.00182.35           N1+
ATOM   1031  N   GLY B 133      34.469  14.774 131.837  1.00 31.79           N  
ATOM   1032  CA  GLY B 133      35.573  13.880 131.997  1.00 31.79           C  
ATOM   1033  C   GLY B 133      36.034  13.399 130.654  1.00 31.79           C  
ATOM   1034  O   GLY B 133      37.231  13.284 130.403  1.00 31.79           O  
ATOM   1035  N   ASN B 134      35.089  13.075 129.757  1.00 43.82           N  
ATOM   1036  CA  ASN B 134      35.434  12.592 128.450  1.00 43.82           C  
ATOM   1041  C   ASN B 134      36.116  13.692 127.698  1.00 43.82           C  
ATOM   1042  O   ASN B 134      37.084  13.457 126.975  1.00 43.82           O  
ATOM   1037  CB  ASN B 134      34.193  12.187 127.638  1.00 43.82           C  
ATOM   1038  CG  ASN B 134      33.529  11.022 128.357  1.00 43.82           C  
ATOM   1040  ND2 ASN B 134      32.246  10.742 128.005  1.00 43.82           N  
ATOM   1039  OD1 ASN B 134      34.137  10.377 129.209  1.00 43.82           O  
ATOM   1043  N   VAL B 135      35.621  14.934 127.860  1.00 43.18           N  
ATOM   1044  CA  VAL B 135      36.152  16.054 127.138  1.00 43.18           C  
ATOM   1048  C   VAL B 135      37.591  16.222 127.501  1.00 43.18           C  
ATOM   1049  O   VAL B 135      38.439  16.416 126.635  1.00 43.18           O  
ATOM   1045  CB  VAL B 135      35.454  17.346 127.469  1.00 43.18           C  
ATOM   1046  CG1 VAL B 135      36.188  18.501 126.768  1.00 43.18           C  
ATOM   1047  CG2 VAL B 135      33.974  17.224 127.067  1.00 43.18           C  
ATOM   1050  N   LYS B 136      37.911  16.136 128.801  1.00 52.30           N  
ATOM   1051  CA  LYS B 136      39.266  16.340 129.214  1.00 52.30           C  
ATOM   1057  C   LYS B 136      40.133  15.272 128.632  1.00 52.30           C  
ATOM   1058  O   LYS B 136      41.245  15.546 128.187  1.00 52.30           O  
ATOM   1052  CB  LYS B 136      39.444  16.325 130.738  1.00 52.30           C  
ATOM   1053  CG  LYS B 136      38.779  17.524 131.416  1.00 52.30           C  
ATOM   1054  CD  LYS B 136      38.693  17.387 132.933  1.00 52.30           C  
ATOM   1055  CE  LYS B 136      37.925  18.524 133.607  1.00 52.30           C  
ATOM   1056  NZ  LYS B 136      37.885  18.287 135.064  1.00 52.30           N1+
ATOM   1059  N   ALA B 137      39.641  14.021 128.606  1.00 34.33           N  
ATOM   1060  CA  ALA B 137      40.430  12.931 128.105  1.00 34.33           C  
ATOM   1062  C   ALA B 137      40.749  13.169 126.663  1.00 34.33           C  
ATOM   1063  O   ALA B 137      41.876  12.937 126.228  1.00 34.33           O  
ATOM   1061  CB  ALA B 137      39.701  11.578 128.201  1.00 34.33           C  
ATOM   1064  N   ARG B 138      39.759  13.629 125.876  1.00 85.62           N  
ATOM   1065  CA  ARG B 138      39.999  13.869 124.480  1.00 85.62           C  
ATOM   1073  C   ARG B 138      40.990  14.982 124.304  1.00 85.62           C  
ATOM   1074  O   ARG B 138      41.895  14.872 123.479  1.00 85.62           O  
ATOM   1066  CB  ARG B 138      38.743  14.276 123.692  1.00 85.62           C  
ATOM   1067  CG  ARG B 138      37.900  13.094 123.221  1.00 85.62           C  
ATOM   1068  CD  ARG B 138      37.227  12.304 124.337  1.00 85.62           C  
ATOM   1069  NE  ARG B 138      36.454  11.227 123.661  1.00 85.62           N  
ATOM   1070  CZ  ARG B 138      35.185  11.486 123.238  1.00 85.62           C  
ATOM   1071  NH1 ARG B 138      34.614  12.698 123.502  1.00 85.62           N1+
ATOM   1072  NH2 ARG B 138      34.485  10.531 122.557  1.00 85.62           N  
ATOM   1075  N   ILE B 139      40.862  16.077 125.082  1.00110.86           N  
ATOM   1076  CA  ILE B 139      41.758  17.192 124.929  1.00110.86           C  
ATOM   1081  C   ILE B 139      43.151  16.749 125.223  1.00110.86           C  
ATOM   1082  O   ILE B 139      44.095  17.216 124.588  1.00110.86           O  
ATOM   1077  CB  ILE B 139      41.452  18.402 125.776  1.00110.86           C  
ATOM   1078  CG1 ILE B 139      40.324  19.254 125.162  1.00110.86           C  
ATOM   1079  CG2 ILE B 139      42.758  19.203 125.921  1.00110.86           C  
ATOM   1080  CD1 ILE B 139      38.966  18.579 125.052  1.00110.86           C  
ATOM   1083  N   ARG B 140      43.329  15.857 126.210  1.00103.91           N  
ATOM   1084  CA  ARG B 140      44.648  15.392 126.519  1.00103.91           C  
ATOM   1092  C   ARG B 140      45.212  14.675 125.332  1.00103.91           C  
ATOM   1093  O   ARG B 140      46.405  14.778 125.051  1.00103.91           O  
ATOM   1085  CB  ARG B 140      44.676  14.465 127.744  1.00103.91           C  
ATOM   1086  CG  ARG B 140      44.504  15.259 129.038  1.00103.91           C  
ATOM   1087  CD  ARG B 140      44.497  14.421 130.314  1.00103.91           C  
ATOM   1088  NE  ARG B 140      44.645  15.373 131.450  1.00103.91           N  
ATOM   1089  CZ  ARG B 140      43.568  16.064 131.927  1.00103.91           C  
ATOM   1090  NH1 ARG B 140      42.341  15.912 131.350  1.00103.91           N1+
ATOM   1091  NH2 ARG B 140      43.726  16.916 132.981  1.00103.91           N  
ATOM   1094  N   MET B 141      44.376  13.905 124.614  1.00 50.66           N  
ATOM   1095  CA  MET B 141      44.841  13.198 123.455  1.00 50.66           C  
ATOM   1100  C   MET B 141      45.202  14.174 122.377  1.00 50.66           C  
ATOM   1101  O   MET B 141      46.145  13.948 121.620  1.00 50.66           O  
ATOM   1096  CB  MET B 141      43.820  12.189 122.906  1.00 50.66           C  
ATOM   1097  CG  MET B 141      43.548  11.069 123.909  1.00 50.66           C  
ATOM   1098  SD  MET B 141      45.058  10.292 124.562  1.00 50.66           S  
ATOM   1099  CE  MET B 141      45.577   9.533 122.997  1.00 50.66           C  
ATOM   1102  N   VAL B 142      44.448  15.283 122.268  1.00 29.05           N  
ATOM   1103  CA  VAL B 142      44.705  16.254 121.245  1.00 29.05           C  
ATOM   1107  C   VAL B 142      46.080  16.803 121.457  1.00 29.05           C  
ATOM   1108  O   VAL B 142      46.846  16.956 120.507  1.00 29.05           O  
ATOM   1104  CB  VAL B 142      43.742  17.403 121.287  1.00 29.05           C  
ATOM   1105  CG1 VAL B 142      44.160  18.437 120.229  1.00 29.05           C  
ATOM   1106  CG2 VAL B 142      42.318  16.854 121.089  1.00 29.05           C  
ATOM   1109  N   THR B 143      46.434  17.092 122.722  1.00 44.63           N  
ATOM   1110  CA  THR B 143      47.708  17.684 123.014  1.00 44.63           C  
ATOM   1114  C   THR B 143      48.811  16.740 122.640  1.00 44.63           C  
ATOM   1115  O   THR B 143      49.801  17.144 122.037  1.00 44.63           O  
ATOM   1111  CB  THR B 143      47.875  18.020 124.468  1.00 44.63           C  
ATOM   1113  CG2 THR B 143      49.251  18.691 124.664  1.00 44.63           C  
ATOM   1112  OG1 THR B 143      46.844  18.903 124.883  1.00 44.63           O  
ATOM   1116  N   GLN B 144      48.666  15.446 122.981  1.00 60.35           N  
ATOM   1117  CA  GLN B 144      49.700  14.483 122.730  1.00 60.35           C  
ATOM   1123  C   GLN B 144      49.911  14.325 121.254  1.00 60.35           C  
ATOM   1124  O   GLN B 144      51.051  14.256 120.797  1.00 60.35           O  
ATOM   1118  CB  GLN B 144      49.374  13.133 123.386  1.00 60.35           C  
ATOM   1119  CG  GLN B 144      49.375  13.270 124.913  1.00 60.35           C  
ATOM   1120  CD  GLN B 144      48.775  12.027 125.547  1.00 60.35           C  
ATOM   1122  NE2 GLN B 144      47.699  12.225 126.356  1.00 60.35           N  
ATOM   1121  OE1 GLN B 144      49.246  10.911 125.334  1.00 60.35           O  
ATOM   1125  N   TYR B 145      48.819  14.276 120.468  1.00 68.80           N  
ATOM   1126  CA  TYR B 145      48.939  14.178 119.038  1.00 68.80           C  
ATOM   1135  C   TYR B 145      49.578  15.414 118.492  1.00 68.80           C  
ATOM   1136  O   TYR B 145      50.371  15.340 117.555  1.00 68.80           O  
ATOM   1127  CB  TYR B 145      47.609  14.006 118.282  1.00 68.80           C  
ATOM   1128  CG  TYR B 145      47.261  12.562 118.269  1.00 68.80           C  
ATOM   1129  CD1 TYR B 145      46.528  11.974 119.272  1.00 68.80           C  
ATOM   1130  CD2 TYR B 145      47.698  11.794 117.214  1.00 68.80           C  
ATOM   1131  CE1 TYR B 145      46.236  10.629 119.211  1.00 68.80           C  
ATOM   1132  CE2 TYR B 145      47.409  10.453 117.151  1.00 68.80           C  
ATOM   1133  CZ  TYR B 145      46.676   9.867 118.151  1.00 68.80           C  
ATOM   1134  OH  TYR B 145      46.380   8.488 118.088  1.00 68.80           O  
ATOM   1137  N   ALA B 146      49.228  16.596 119.027  1.00 30.28           N  
ATOM   1138  CA  ALA B 146      49.792  17.803 118.494  1.00 30.28           C  
ATOM   1140  C   ALA B 146      51.276  17.779 118.700  1.00 30.28           C  
ATOM   1141  O   ALA B 146      52.040  18.107 117.794  1.00 30.28           O  
ATOM   1139  CB  ALA B 146      49.252  19.069 119.183  1.00 30.28           C  
ATOM   1142  N   ILE B 147      51.726  17.375 119.904  1.00 94.32           N  
ATOM   1143  CA  ILE B 147      53.131  17.362 120.187  1.00 94.32           C  
ATOM   1148  C   ILE B 147      53.786  16.323 119.327  1.00 94.32           C  
ATOM   1149  O   ILE B 147      54.864  16.544 118.780  1.00 94.32           O  
ATOM   1144  CB  ILE B 147      53.448  17.115 121.639  1.00 94.32           C  
ATOM   1145  CG1 ILE B 147      54.854  17.638 121.972  1.00 94.32           C  
ATOM   1146  CG2 ILE B 147      53.257  15.624 121.956  1.00 94.32           C  
ATOM   1147  CD1 ILE B 147      55.121  17.727 123.474  1.00 94.32           C  
ATOM   1150  N   GLY B 148      53.134  15.154 119.176  1.00 25.19           N  
ATOM   1151  CA  GLY B 148      53.688  14.093 118.392  1.00 25.19           C  
ATOM   1152  C   GLY B 148      53.824  14.544 116.970  1.00 25.19           C  
ATOM   1153  O   GLY B 148      54.836  14.280 116.323  1.00 25.19           O  
ATOM   1154  N   GLY B 149      52.797  15.238 116.444  1.00 24.32           N  
ATOM   1155  CA  GLY B 149      52.800  15.647 115.067  1.00 24.32           C  
ATOM   1156  C   GLY B 149      53.907  16.618 114.808  1.00 24.32           C  
ATOM   1157  O   GLY B 149      54.567  16.557 113.772  1.00 24.32           O  
ATOM   1158  N   GLN B 150      54.118  17.574 115.727  1.00 54.21           N  
ATOM   1159  CA  GLN B 150      55.138  18.553 115.496  1.00 54.21           C  
ATOM   1165  C   GLN B 150      56.490  17.904 115.549  1.00 54.21           C  
ATOM   1166  O   GLN B 150      57.370  18.226 114.754  1.00 54.21           O  
ATOM   1160  CB  GLN B 150      55.116  19.693 116.530  1.00 54.21           C  
ATOM   1161  CG  GLN B 150      53.865  20.572 116.446  1.00 54.21           C  
ATOM   1162  CD  GLN B 150      53.900  21.317 115.119  1.00 54.21           C  
ATOM   1164  NE2 GLN B 150      54.253  22.630 115.167  1.00 54.21           N  
ATOM   1163  OE1 GLN B 150      53.626  20.747 114.064  1.00 54.21           O  
ATOM   1167  N   LYS B 151      56.681  17.008 116.533  1.00141.18           N  
ATOM   1168  CA  LYS B 151      57.894  16.296 116.827  1.00141.18           C  
ATOM   1174  C   LYS B 151      58.196  15.117 115.927  1.00141.18           C  
ATOM   1175  O   LYS B 151      59.339  14.663 115.904  1.00141.18           O  
ATOM   1169  CB  LYS B 151      57.972  15.865 118.294  1.00141.18           C  
ATOM   1170  CG  LYS B 151      58.131  17.098 119.176  1.00141.18           C  
ATOM   1171  CD  LYS B 151      57.986  16.849 120.668  1.00141.18           C  
ATOM   1172  CE  LYS B 151      58.173  18.124 121.488  1.00141.18           C  
ATOM   1173  NZ  LYS B 151      59.513  18.699 121.222  1.00141.18           N1+
ATOM   1176  N   GLY B 152      57.202  14.531 115.217  1.00 56.10           N  
ATOM   1177  CA  GLY B 152      57.505  13.371 114.407  1.00 56.10           C  
ATOM   1178  C   GLY B 152      57.649  12.236 115.362  1.00 56.10           C  
ATOM   1179  O   GLY B 152      58.558  11.414 115.276  1.00 56.10           O  
ATOM   1180  N   LEU B 153      56.688  12.181 116.290  1.00223.85           N  
ATOM   1181  CA  LEU B 153      56.715  11.392 117.470  1.00223.85           C  
ATOM   1186  C   LEU B 153      55.483  10.494 117.478  1.00223.85           C  
ATOM   1187  O   LEU B 153      54.435  10.865 116.950  1.00223.85           O  
ATOM   1182  CB  LEU B 153      56.679  12.524 118.503  1.00223.85           C  
ATOM   1183  CG  LEU B 153      56.838  12.148 119.934  1.00223.85           C  
ATOM   1184  CD1 LEU B 153      55.630  11.301 120.279  1.00223.85           C  
ATOM   1185  CD2 LEU B 153      58.223  11.546 120.196  1.00223.85           C  
ATOM   1188  N   LEU B 154      55.584   9.284 118.088  1.00 65.89           N  
ATOM   1189  CA  LEU B 154      54.496   8.331 118.166  1.00 65.89           C  
ATOM   1194  C   LEU B 154      53.812   8.466 119.497  1.00 65.89           C  
ATOM   1195  O   LEU B 154      54.465   8.602 120.531  1.00 65.89           O  
ATOM   1190  CB  LEU B 154      54.972   6.871 118.124  1.00 65.89           C  
ATOM   1191  CG  LEU B 154      55.710   6.473 116.837  1.00 65.89           C  
ATOM   1192  CD1 LEU B 154      56.144   5.000 116.891  1.00 65.89           C  
ATOM   1193  CD2 LEU B 154      54.872   6.789 115.589  1.00 65.89           C  
ATOM   1196  N   VAL B 155      52.460   8.425 119.509  1.00 58.19           N  
ATOM   1197  CA  VAL B 155      51.744   8.530 120.754  1.00 58.19           C  
ATOM   1201  C   VAL B 155      51.589   7.153 121.329  1.00 58.19           C  
ATOM   1202  O   VAL B 155      51.070   6.248 120.676  1.00 58.19           O  
ATOM   1198  CB  VAL B 155      50.363   9.112 120.607  1.00 58.19           C  
ATOM   1199  CG1 VAL B 155      49.669   9.091 121.979  1.00 58.19           C  
ATOM   1200  CG2 VAL B 155      50.485  10.520 119.996  1.00 58.19           C  
ATOM   1203  N   ILE B 156      52.024   6.973 122.593  1.00 65.52           N  
ATOM   1204  CA  ILE B 156      51.932   5.710 123.278  1.00 65.52           C  
ATOM   1209  C   ILE B 156      50.626   5.682 124.009  1.00 65.52           C  
ATOM   1210  O   ILE B 156      50.226   6.683 124.602  1.00 65.52           O  
ATOM   1205  CB  ILE B 156      52.998   5.498 124.314  1.00 65.52           C  
ATOM   1206  CG1 ILE B 156      54.385   5.427 123.654  1.00 65.52           C  
ATOM   1207  CG2 ILE B 156      52.627   4.253 125.135  1.00 65.52           C  
ATOM   1208  CD1 ILE B 156      55.542   5.457 124.652  1.00 65.52           C  
ATOM   1211  N   GLY B 157      49.923   4.526 123.980  1.00 59.25           N  
ATOM   1212  CA  GLY B 157      48.636   4.441 124.616  1.00 59.25           C  
ATOM   1213  C   GLY B 157      48.662   3.427 125.730  1.00 59.25           C  
ATOM   1214  O   GLY B 157      49.361   2.417 125.683  1.00 59.25           O  
ATOM   1215  N   THR B 158      47.984   3.792 126.832  1.00178.16           N  
ATOM   1216  CA  THR B 158      47.734   3.041 128.029  1.00178.16           C  
ATOM   1220  C   THR B 158      46.434   2.277 128.055  1.00178.16           C  
ATOM   1221  O   THR B 158      46.253   1.403 128.898  1.00178.16           O  
ATOM   1217  CB  THR B 158      47.774   3.927 129.234  1.00178.16           C  
ATOM   1219  CG2 THR B 158      46.805   5.098 129.036  1.00178.16           C  
ATOM   1218  OG1 THR B 158      47.448   3.187 130.398  1.00178.16           O  
ATOM   1222  N   ASP B 159      45.457   2.619 127.199  1.00101.24           N  
ATOM   1223  CA  ASP B 159      44.124   2.097 127.364  1.00101.24           C  
ATOM   1228  C   ASP B 159      44.045   0.667 126.907  1.00101.24           C  
ATOM   1229  O   ASP B 159      45.023   0.076 126.457  1.00101.24           O  
ATOM   1224  CB  ASP B 159      43.092   2.948 126.599  1.00101.24           C  
ATOM   1225  CG  ASP B 159      41.774   3.022 127.370  1.00101.24           C  
ATOM   1226  OD1 ASP B 159      41.154   1.965 127.666  1.00101.24           O  
ATOM   1227  OD2 ASP B 159      41.372   4.172 127.686  1.00101.24           O1-
ATOM   1230  N   HIS B 160      42.845   0.071 127.056  1.00 85.84           N  
ATOM   1231  CA  HIS B 160      42.542  -1.278 126.676  1.00 85.84           C  
ATOM   1238  C   HIS B 160      43.418  -2.251 127.402  1.00 85.84           C  
ATOM   1239  O   HIS B 160      43.893  -3.231 126.828  1.00 85.84           O  
ATOM   1234  CB  HIS B 160      42.677  -1.519 125.164  1.00 85.84           C  
ATOM   1233  CG  HIS B 160      41.721  -0.671 124.387  1.00 85.84           C  
ATOM   1236  CD2 HIS B 160      41.946   0.243 123.404  1.00 85.84           C  
ATOM   1232  ND1 HIS B 160      40.356  -0.705 124.567  1.00 85.84           N  
ATOM   1237  CE1 HIS B 160      39.824   0.186 123.693  1.00 85.84           C  
ATOM   1235  NE2 HIS B 160      40.750   0.785 122.966  1.00 85.84           N  
ATOM   1240  N   ALA B 161      43.633  -2.019 128.708  1.00 61.32           N  
ATOM   1241  CA  ALA B 161      44.422  -2.928 129.490  1.00 61.32           C  
ATOM   1243  C   ALA B 161      43.602  -4.165 129.705  1.00 61.32           C  
ATOM   1244  O   ALA B 161      42.383  -4.131 129.577  1.00 61.32           O  
ATOM   1242  CB  ALA B 161      44.812  -2.370 130.871  1.00 61.32           C  
ATOM   1245  N   ALA B 162      44.250  -5.298 130.051  1.00 75.07           N  
ATOM   1246  CA  ALA B 162      43.553  -6.546 130.217  1.00 75.07           C  
ATOM   1248  C   ALA B 162      42.518  -6.373 131.281  1.00 75.07           C  
ATOM   1249  O   ALA B 162      41.420  -6.913 131.198  1.00 75.07           O  
ATOM   1247  CB  ALA B 162      44.454  -7.723 130.613  1.00 75.07           C  
ATOM   1250  N   GLU B 163      42.859  -5.603 132.317  1.00191.81           N  
ATOM   1251  CA  GLU B 163      42.000  -5.318 133.419  1.00191.81           C  
ATOM   1257  C   GLU B 163      40.758  -4.627 132.930  1.00191.81           C  
ATOM   1258  O   GLU B 163      39.664  -4.935 133.395  1.00191.81           O  
ATOM   1252  CB  GLU B 163      42.727  -4.319 134.312  1.00191.81           C  
ATOM   1253  CG  GLU B 163      43.870  -4.960 135.102  1.00191.81           C  
ATOM   1254  CD  GLU B 163      45.095  -4.960 134.197  1.00191.81           C  
ATOM   1255  OE1 GLU B 163      45.354  -3.888 133.592  1.00191.81           O  
ATOM   1256  OE2 GLU B 163      45.781  -6.009 134.075  1.00191.81           O1-
ATOM   1259  N   ALA B 164      40.903  -3.631 132.030  1.00 64.52           N  
ATOM   1260  CA  ALA B 164      39.795  -2.872 131.506  1.00 64.52           C  
ATOM   1262  C   ALA B 164      38.947  -3.734 130.626  1.00 64.52           C  
ATOM   1263  O   ALA B 164      37.721  -3.663 130.665  1.00 64.52           O  
ATOM   1261  CB  ALA B 164      40.243  -1.666 130.666  1.00 64.52           C  
ATOM   1264  N   VAL B 165      39.586  -4.581 129.800  1.00 70.75           N  
ATOM   1265  CA  VAL B 165      38.854  -5.408 128.887  1.00 70.75           C  
ATOM   1269  C   VAL B 165      37.968  -6.297 129.711  1.00 70.75           C  
ATOM   1270  O   VAL B 165      36.908  -6.733 129.263  1.00 70.75           O  
ATOM   1266  CB  VAL B 165      39.741  -6.270 128.040  1.00 70.75           C  
ATOM   1267  CG1 VAL B 165      38.862  -7.214 127.203  1.00 70.75           C  
ATOM   1268  CG2 VAL B 165      40.631  -5.350 127.188  1.00 70.75           C  
ATOM   1271  N   THR B 166      38.431  -6.629 130.928  1.00 83.51           N  
ATOM   1272  CA  THR B 166      37.715  -7.422 131.889  1.00 83.51           C  
ATOM   1276  C   THR B 166      36.556  -6.643 132.430  1.00 83.51           C  
ATOM   1277  O   THR B 166      35.548  -7.228 132.829  1.00 83.51           O  
ATOM   1273  CB  THR B 166      38.568  -7.880 133.032  1.00 83.51           C  
ATOM   1275  CG2 THR B 166      37.700  -8.719 133.987  1.00 83.51           C  
ATOM   1274  OG1 THR B 166      39.641  -8.665 132.536  1.00 83.51           O  
ATOM   1278  N   GLY B 167      36.658  -5.297 132.454  1.00 83.82           N  
ATOM   1279  CA  GLY B 167      35.558  -4.542 132.981  1.00 83.82           C  
ATOM   1280  C   GLY B 167      35.927  -3.765 134.206  1.00 83.82           C  
ATOM   1281  O   GLY B 167      35.065  -3.139 134.823  1.00 83.82           O  
ATOM   1282  N   PHE B 168      37.202  -3.754 134.625  1.00153.66           N  
ATOM   1283  CA  PHE B 168      37.392  -2.970 135.806  1.00153.66           C  
ATOM   1291  C   PHE B 168      38.343  -1.879 135.514  1.00153.66           C  
ATOM   1292  O   PHE B 168      39.151  -1.948 134.588  1.00153.66           O  
ATOM   1284  CB  PHE B 168      37.885  -3.726 137.050  1.00153.66           C  
ATOM   1285  CG  PHE B 168      36.923  -4.828 137.370  1.00153.66           C  
ATOM   1286  CD1 PHE B 168      37.046  -6.063 136.771  1.00153.66           C  
ATOM   1287  CD2 PHE B 168      35.897  -4.626 138.262  1.00153.66           C  
ATOM   1288  CE1 PHE B 168      36.176  -7.085 137.065  1.00153.66           C  
ATOM   1289  CE2 PHE B 168      35.026  -5.644 138.564  1.00153.66           C  
ATOM   1290  CZ  PHE B 168      35.165  -6.875 137.969  1.00153.66           C  
ATOM   1293  N   PHE B 169      38.242  -0.839 136.352  1.00162.43           N  
ATOM   1294  CA  PHE B 169      39.047   0.330 136.262  1.00162.43           C  
ATOM   1302  C   PHE B 169      39.017   0.893 134.876  1.00162.43           C  
ATOM   1303  O   PHE B 169      40.065   0.999 134.239  1.00162.43           O  
ATOM   1295  CB  PHE B 169      40.528   0.093 136.604  1.00162.43           C  
ATOM   1296  CG  PHE B 169      40.513  -0.679 137.866  1.00162.43           C  
ATOM   1297  CD1 PHE B 169      40.469  -2.042 137.776  1.00162.43           C  
ATOM   1298  CD2 PHE B 169      40.514  -0.083 139.101  1.00162.43           C  
ATOM   1299  CE1 PHE B 169      40.447  -2.845 138.885  1.00162.43           C  
ATOM   1300  CE2 PHE B 169      40.486  -0.876 140.222  1.00162.43           C  
ATOM   1301  CZ  PHE B 169      40.455  -2.249 140.119  1.00162.43           C  
ATOM   1304  N   THR B 170      37.810   1.244 134.374  1.00 64.42           N  
ATOM   1305  CA  THR B 170      37.636   1.797 133.055  1.00 64.42           C  
ATOM   1309  C   THR B 170      38.103   3.217 133.054  1.00 64.42           C  
ATOM   1310  O   THR B 170      38.054   3.903 134.073  1.00 64.42           O  
ATOM   1306  CB  THR B 170      36.207   1.798 132.598  1.00 64.42           C  
ATOM   1308  CG2 THR B 170      36.140   2.364 131.167  1.00 64.42           C  
ATOM   1307  OG1 THR B 170      35.686   0.477 132.618  1.00 64.42           O  
ATOM   1311  N   LYS B 171      38.574   3.705 131.889  1.00119.74           N  
ATOM   1312  CA  LYS B 171      39.079   5.044 131.842  1.00119.74           C  
ATOM   1318  C   LYS B 171      38.259   5.901 130.932  1.00119.74           C  
ATOM   1319  O   LYS B 171      37.506   5.416 130.091  1.00119.74           O  
ATOM   1313  CB  LYS B 171      40.523   5.144 131.320  1.00119.74           C  
ATOM   1314  CG  LYS B 171      41.582   4.642 132.304  1.00119.74           C  
ATOM   1315  CD  LYS B 171      42.976   4.534 131.678  1.00119.74           C  
ATOM   1316  CE  LYS B 171      43.462   3.100 131.481  1.00119.74           C  
ATOM   1317  NZ  LYS B 171      44.057   2.592 132.737  1.00119.74           N1+
ATOM   1320  N   PHE B 172      38.396   7.232 131.104  1.00 72.02           N  
ATOM   1321  CA  PHE B 172      37.711   8.179 130.271  1.00 72.02           C  
ATOM   1329  C   PHE B 172      38.469   8.249 128.988  1.00 72.02           C  
ATOM   1330  O   PHE B 172      39.633   7.853 128.913  1.00 72.02           O  
ATOM   1322  CB  PHE B 172      37.630   9.590 130.869  1.00 72.02           C  
ATOM   1323  CG  PHE B 172      36.758   9.480 132.071  1.00 72.02           C  
ATOM   1324  CD1 PHE B 172      37.290   9.099 133.281  1.00 72.02           C  
ATOM   1325  CD2 PHE B 172      35.409   9.749 131.993  1.00 72.02           C  
ATOM   1326  CE1 PHE B 172      36.494   8.992 134.396  1.00 72.02           C  
ATOM   1327  CE2 PHE B 172      34.607   9.644 133.105  1.00 72.02           C  
ATOM   1328  CZ  PHE B 172      35.149   9.264 134.311  1.00 72.02           C  
ATOM   1331  N   GLY B 173      37.796   8.717 127.923  1.00 34.43           N  
ATOM   1332  CA  GLY B 173      38.451   8.840 126.652  1.00 34.43           C  
ATOM   1333  C   GLY B 173      38.192   7.599 125.851  1.00 34.43           C  
ATOM   1334  O   GLY B 173      37.699   6.599 126.367  1.00 34.43           O  
ATOM   1335  N   ASP B 174      38.477   7.686 124.533  1.00 92.12           N  
ATOM   1336  CA  ASP B 174      38.307   6.622 123.579  1.00 92.12           C  
ATOM   1341  C   ASP B 174      39.382   5.568 123.659  1.00 92.12           C  
ATOM   1342  O   ASP B 174      39.140   4.422 123.286  1.00 92.12           O  
ATOM   1337  CB  ASP B 174      38.114   7.124 122.130  1.00 92.12           C  
ATOM   1338  CG  ASP B 174      39.300   7.967 121.693  1.00 92.12           C  
ATOM   1339  OD1 ASP B 174      40.379   7.880 122.338  1.00 92.12           O  
ATOM   1340  OD2 ASP B 174      39.130   8.725 120.701  1.00 92.12           O1-
ATOM   1343  N   GLY B 175      40.609   5.912 124.101  1.00 42.92           N  
ATOM   1344  CA  GLY B 175      41.623   4.896 124.242  1.00 42.92           C  
ATOM   1345  C   GLY B 175      42.456   4.769 122.995  1.00 42.92           C  
ATOM   1346  O   GLY B 175      43.299   3.877 122.907  1.00 42.92           O  
ATOM   1347  N   GLY B 176      42.258   5.650 121.995  1.00 43.94           N  
ATOM   1348  CA  GLY B 176      43.013   5.517 120.775  1.00 43.94           C  
ATOM   1349  C   GLY B 176      44.440   5.963 120.976  1.00 43.94           C  
ATOM   1350  O   GLY B 176      44.718   6.880 121.748  1.00 43.94           O  
ATOM   1351  N   ALA B 177      45.387   5.322 120.247  1.00 49.55           N  
ATOM   1352  CA  ALA B 177      46.786   5.668 120.331  1.00 49.55           C  
ATOM   1354  C   ALA B 177      47.521   4.983 119.213  1.00 49.55           C  
ATOM   1355  O   ALA B 177      46.972   4.140 118.504  1.00 49.55           O  
ATOM   1353  CB  ALA B 177      47.451   5.221 121.642  1.00 49.55           C  
ATOM   1356  N   ASP B 178      48.787   5.395 118.988  1.00 65.17           N  
ATOM   1357  CA  ASP B 178      49.639   4.837 117.968  1.00 65.17           C  
ATOM   1362  C   ASP B 178      50.140   3.465 118.332  1.00 65.17           C  
ATOM   1363  O   ASP B 178      50.230   2.593 117.468  1.00 65.17           O  
ATOM   1358  CB  ASP B 178      50.855   5.732 117.679  1.00 65.17           C  
ATOM   1359  CG  ASP B 178      50.323   7.000 117.022  1.00 65.17           C  
ATOM   1360  OD1 ASP B 178      49.288   6.906 116.309  1.00 65.17           O  
ATOM   1361  OD2 ASP B 178      50.933   8.081 117.235  1.00 65.17           O1-
ATOM   1364  N   LEU B 179      50.504   3.234 119.613  1.00 85.52           N  
ATOM   1365  CA  LEU B 179      51.087   1.960 119.958  1.00 85.52           C  
ATOM   1370  C   LEU B 179      50.697   1.596 121.368  1.00 85.52           C  
ATOM   1371  O   LEU B 179      50.512   2.481 122.202  1.00 85.52           O  
ATOM   1366  CB  LEU B 179      52.622   2.029 119.887  1.00 85.52           C  
ATOM   1367  CG  LEU B 179      53.352   0.686 120.035  1.00 85.52           C  
ATOM   1368  CD1 LEU B 179      53.077  -0.229 118.830  1.00 85.52           C  
ATOM   1369  CD2 LEU B 179      54.851   0.908 120.291  1.00 85.52           C  
ATOM   1372  N   LEU B 180      50.536   0.280 121.669  1.00 86.28           N  
ATOM   1373  CA  LEU B 180      50.199  -0.134 123.013  1.00 86.28           C  
ATOM   1378  C   LEU B 180      51.197  -1.168 123.473  1.00 86.28           C  
ATOM   1379  O   LEU B 180      51.009  -2.369 123.273  1.00 86.28           O  
ATOM   1374  CB  LEU B 180      48.789  -0.742 123.129  1.00 86.28           C  
ATOM   1375  CG  LEU B 180      47.672   0.249 122.745  1.00 86.28           C  
ATOM   1376  CD1 LEU B 180      46.278  -0.339 123.022  1.00 86.28           C  
ATOM   1377  CD2 LEU B 180      47.884   1.617 123.409  1.00 86.28           C  
ATOM   1380  N   PRO B 181      52.251  -0.725 124.109  1.00109.80           N  
ATOM   1381  CA  PRO B 181      53.334  -1.554 124.589  1.00109.80           C  
ATOM   1385  C   PRO B 181      52.952  -2.537 125.657  1.00109.80           C  
ATOM   1386  O   PRO B 181      53.687  -3.498 125.868  1.00109.80           O  
ATOM   1383  CB  PRO B 181      54.387  -0.571 125.097  1.00109.80           C  
ATOM   1384  CG  PRO B 181      53.569   0.674 125.489  1.00109.80           C  
ATOM   1382  CD  PRO B 181      52.393   0.667 124.496  1.00109.80           C  
ATOM   1387  N   LEU B 182      51.874  -2.249 126.401  1.00126.29           N  
ATOM   1388  CA  LEU B 182      51.351  -2.980 127.527  1.00126.29           C  
ATOM   1393  C   LEU B 182      50.547  -4.226 127.209  1.00126.29           C  
ATOM   1394  O   LEU B 182      50.335  -5.046 128.099  1.00126.29           O  
ATOM   1389  CB  LEU B 182      50.473  -2.078 128.413  1.00126.29           C  
ATOM   1390  CG  LEU B 182      51.247  -0.874 128.990  1.00126.29           C  
ATOM   1391  CD1 LEU B 182      50.363  -0.013 129.903  1.00126.29           C  
ATOM   1392  CD2 LEU B 182      52.554  -1.319 129.667  1.00126.29           C  
ATOM   1395  N   THR B 183      50.011  -4.388 125.982  1.00 87.48           N  
ATOM   1396  CA  THR B 183      49.045  -5.435 125.722  1.00 87.48           C  
ATOM   1400  C   THR B 183      49.473  -6.800 126.186  1.00 87.48           C  
ATOM   1401  O   THR B 183      50.588  -7.256 125.937  1.00 87.48           O  
ATOM   1397  CB  THR B 183      48.677  -5.552 124.278  1.00 87.48           C  
ATOM   1399  CG2 THR B 183      47.598  -6.641 124.142  1.00 87.48           C  
ATOM   1398  OG1 THR B 183      48.176  -4.310 123.806  1.00 87.48           O  
ATOM   1402  N   GLY B 184      48.546  -7.487 126.901  1.00 62.39           N  
ATOM   1403  CA  GLY B 184      48.742  -8.834 127.364  1.00 62.39           C  
ATOM   1404  C   GLY B 184      49.229  -8.838 128.770  1.00 62.39           C  
ATOM   1405  O   GLY B 184      49.147  -9.865 129.438  1.00 62.39           O  
ATOM   1406  N   LEU B 185      49.740  -7.693 129.253  1.00 89.53           N  
ATOM   1407  CA  LEU B 185      50.294  -7.605 130.576  1.00 89.53           C  
ATOM   1412  C   LEU B 185      49.216  -7.363 131.579  1.00 89.53           C  
ATOM   1413  O   LEU B 185      48.237  -6.670 131.316  1.00 89.53           O  
ATOM   1408  CB  LEU B 185      51.300  -6.448 130.757  1.00 89.53           C  
ATOM   1409  CG  LEU B 185      52.608  -6.573 129.960  1.00 89.53           C  
ATOM   1410  CD1 LEU B 185      53.534  -5.379 130.238  1.00 89.53           C  
ATOM   1411  CD2 LEU B 185      53.284  -7.927 130.221  1.00 89.53           C  
ATOM   1414  N   THR B 186      49.433  -7.928 132.780  1.00219.61           N  
ATOM   1415  CA  THR B 186      48.602  -7.835 133.941  1.00219.61           C  
ATOM   1419  C   THR B 186      48.968  -6.520 134.497  1.00219.61           C  
ATOM   1420  O   THR B 186      50.043  -6.000 134.206  1.00219.61           O  
ATOM   1416  CB  THR B 186      49.223  -8.470 135.145  1.00219.61           C  
ATOM   1418  CG2 THR B 186      48.184  -8.663 136.234  1.00219.61           C  
ATOM   1417  OG1 THR B 186      49.874  -9.682 134.859  1.00219.61           O  
ATOM   1421  N   LYS B 187      48.118  -5.981 135.372  1.00227.11           N  
ATOM   1422  CA  LYS B 187      48.641  -4.874 136.085  1.00227.11           C  
ATOM   1428  C   LYS B 187      49.790  -5.414 136.898  1.00227.11           C  
ATOM   1429  O   LYS B 187      50.809  -4.744 136.966  1.00227.11           O  
ATOM   1423  CB  LYS B 187      47.654  -4.208 137.060  1.00227.11           C  
ATOM   1424  CG  LYS B 187      46.661  -3.263 136.382  1.00227.11           C  
ATOM   1425  CD  LYS B 187      47.342  -2.135 135.603  1.00227.11           C  
ATOM   1426  CE  LYS B 187      46.384  -1.070 135.066  1.00227.11           C  
ATOM   1427  NZ  LYS B 187      46.345   0.096 135.981  1.00227.11           N1+
ATOM   1430  N   ARG B 188      49.677  -6.642 137.485  1.00222.74           N  
ATOM   1431  CA  ARG B 188      50.657  -7.233 138.384  1.00222.74           C  
ATOM   1439  C   ARG B 188      51.921  -7.425 137.670  1.00222.74           C  
ATOM   1440  O   ARG B 188      52.986  -7.165 138.226  1.00222.74           O  
ATOM   1432  CB  ARG B 188      50.405  -8.660 138.919  1.00222.74           C  
ATOM   1433  CG  ARG B 188      51.344  -8.987 140.088  1.00222.74           C  
ATOM   1434  CD  ARG B 188      52.063 -10.340 140.012  1.00222.74           C  
ATOM   1435  NE  ARG B 188      51.100 -11.425 140.341  1.00222.74           N  
ATOM   1436  CZ  ARG B 188      50.985 -11.899 141.615  1.00222.74           C  
ATOM   1437  NH1 ARG B 188      51.700 -11.321 142.624  1.00222.74           N1+
ATOM   1438  NH2 ARG B 188      50.175 -12.968 141.866  1.00222.74           N  
ATOM   1441  N   GLN B 189      51.826  -7.929 136.430  1.00149.90           N  
ATOM   1442  CA  GLN B 189      53.032  -8.111 135.698  1.00149.90           C  
ATOM   1448  C   GLN B 189      53.582  -6.743 135.598  1.00149.90           C  
ATOM   1449  O   GLN B 189      54.780  -6.533 135.739  1.00149.90           O  
ATOM   1443  CB  GLN B 189      52.838  -8.500 134.243  1.00149.90           C  
ATOM   1444  CG  GLN B 189      52.504  -9.953 134.010  1.00149.90           C  
ATOM   1445  CD  GLN B 189      52.294  -9.993 132.523  1.00149.90           C  
ATOM   1447  NE2 GLN B 189      53.369 -10.338 131.771  1.00149.90           N  
ATOM   1446  OE1 GLN B 189      51.197  -9.747 132.029  1.00149.90           O  
ATOM   1450  N   GLY B 190      52.684  -5.768 135.386  1.00 82.30           N  
ATOM   1451  CA  GLY B 190      53.131  -4.420 135.238  1.00 82.30           C  
ATOM   1452  C   GLY B 190      53.828  -4.008 136.496  1.00 82.30           C  
ATOM   1453  O   GLY B 190      54.847  -3.327 136.447  1.00 82.30           O  
ATOM   1454  N   ARG B 191      53.281  -4.380 137.665  1.00203.33           N  
ATOM   1455  CA  ARG B 191      53.871  -3.953 138.895  1.00203.33           C  
ATOM   1463  C   ARG B 191      55.160  -4.659 139.108  1.00203.33           C  
ATOM   1464  O   ARG B 191      56.077  -4.094 139.697  1.00203.33           O  
ATOM   1456  CB  ARG B 191      52.963  -4.117 140.120  1.00203.33           C  
ATOM   1457  CG  ARG B 191      52.570  -5.547 140.471  1.00203.33           C  
ATOM   1458  CD  ARG B 191      51.540  -5.577 141.597  1.00203.33           C  
ATOM   1459  NE  ARG B 191      52.004  -4.613 142.631  1.00203.33           N  
ATOM   1460  CZ  ARG B 191      52.786  -5.036 143.665  1.00203.33           C  
ATOM   1461  NH1 ARG B 191      53.095  -6.358 143.785  1.00203.33           N1+
ATOM   1462  NH2 ARG B 191      53.258  -4.134 144.575  1.00203.33           N  
ATOM   1465  N   ALA B 192      55.254  -5.926 138.654  1.00 53.83           N  
ATOM   1466  CA  ALA B 192      56.459  -6.692 138.789  1.00 53.83           C  
ATOM   1468  C   ALA B 192      57.513  -5.967 138.018  1.00 53.83           C  
ATOM   1469  O   ALA B 192      58.655  -5.841 138.460  1.00 53.83           O  
ATOM   1467  CB  ALA B 192      56.333  -8.093 138.165  1.00 53.83           C  
ATOM   1470  N   LEU B 193      57.136  -5.467 136.828  1.00 81.34           N  
ATOM   1471  CA  LEU B 193      58.066  -4.752 136.013  1.00 81.34           C  
ATOM   1476  C   LEU B 193      58.464  -3.528 136.784  1.00 81.34           C  
ATOM   1477  O   LEU B 193      59.648  -3.223 136.901  1.00 81.34           O  
ATOM   1472  CB  LEU B 193      57.450  -4.253 134.690  1.00 81.34           C  
ATOM   1473  CG  LEU B 193      56.903  -5.391 133.805  1.00 81.34           C  
ATOM   1474  CD1 LEU B 193      56.444  -4.882 132.428  1.00 81.34           C  
ATOM   1475  CD2 LEU B 193      57.904  -6.553 133.713  1.00 81.34           C  
ATOM   1478  N   LEU B 194      57.476  -2.825 137.377  1.00 92.78           N  
ATOM   1479  CA  LEU B 194      57.695  -1.589 138.081  1.00 92.78           C  
ATOM   1484  C   LEU B 194      58.609  -1.829 139.242  1.00 92.78           C  
ATOM   1485  O   LEU B 194      59.475  -1.006 139.529  1.00 92.78           O  
ATOM   1480  CB  LEU B 194      56.395  -0.975 138.644  1.00 92.78           C  
ATOM   1481  CG  LEU B 194      55.406  -0.495 137.563  1.00 92.78           C  
ATOM   1482  CD1 LEU B 194      54.149   0.119 138.200  1.00 92.78           C  
ATOM   1483  CD2 LEU B 194      56.087   0.462 136.566  1.00 92.78           C  
ATOM   1486  N   GLN B 195      58.424  -2.953 139.959  1.00107.72           N  
ATOM   1487  CA  GLN B 195      59.257  -3.253 141.087  1.00107.72           C  
ATOM   1493  C   GLN B 195      60.650  -3.444 140.572  1.00107.72           C  
ATOM   1494  O   GLN B 195      61.604  -2.935 141.159  1.00107.72           O  
ATOM   1488  CB  GLN B 195      58.852  -4.569 141.774  1.00107.72           C  
ATOM   1489  CG  GLN B 195      57.443  -4.541 142.368  1.00107.72           C  
ATOM   1490  CD  GLN B 195      57.091  -5.951 142.825  1.00107.72           C  
ATOM   1492  NE2 GLN B 195      55.944  -6.082 143.544  1.00107.72           N  
ATOM   1491  OE1 GLN B 195      57.808  -6.910 142.544  1.00107.72           O  
ATOM   1495  N   GLU B 196      60.782  -4.171 139.438  1.00103.61           N  
ATOM   1496  CA  GLU B 196      62.053  -4.493 138.840  1.00103.61           C  
ATOM   1502  C   GLU B 196      62.694  -3.211 138.435  1.00103.61           C  
ATOM   1503  O   GLU B 196      63.910  -3.062 138.514  1.00103.61           O  
ATOM   1497  CB  GLU B 196      61.937  -5.381 137.589  1.00103.61           C  
ATOM   1498  CG  GLU B 196      63.289  -5.820 137.013  1.00103.61           C  
ATOM   1499  CD  GLU B 196      63.896  -6.889 137.915  1.00103.61           C  
ATOM   1500  OE1 GLU B 196      64.255  -6.554 139.076  1.00103.61           O  
ATOM   1501  OE2 GLU B 196      64.013  -8.054 137.451  1.00103.61           O1-
ATOM   1504  N   LEU B 197      61.877  -2.266 137.939  1.00152.28           N  
ATOM   1505  CA  LEU B 197      62.318  -0.942 137.613  1.00152.28           C  
ATOM   1510  C   LEU B 197      62.678  -0.208 138.892  1.00152.28           C  
ATOM   1511  O   LEU B 197      63.516   0.692 138.861  1.00152.28           O  
ATOM   1506  CB  LEU B 197      61.275  -0.072 136.868  1.00152.28           C  
ATOM   1507  CG  LEU B 197      61.149  -0.269 135.336  1.00152.28           C  
ATOM   1508  CD1 LEU B 197      62.450   0.128 134.626  1.00152.28           C  
ATOM   1509  CD2 LEU B 197      60.659  -1.657 134.917  1.00152.28           C  
ATOM   1512  N   GLY B 198      62.036  -0.542 140.042  1.00 60.85           N  
ATOM   1513  CA  GLY B 198      62.359   0.096 141.302  1.00 60.85           C  
ATOM   1514  C   GLY B 198      61.402   1.209 141.646  1.00 60.85           C  
ATOM   1515  O   GLY B 198      61.741   2.115 142.406  1.00 60.85           O  
ATOM   1516  N   ALA B 199      60.166   1.163 141.119  1.00 76.92           N  
ATOM   1517  CA  ALA B 199      59.196   2.205 141.334  1.00 76.92           C  
ATOM   1519  C   ALA B 199      58.608   2.193 142.727  1.00 76.92           C  
ATOM   1520  O   ALA B 199      58.604   1.187 143.434  1.00 76.92           O  
ATOM   1518  CB  ALA B 199      58.017   2.135 140.350  1.00 76.92           C  
ATOM   1521  N   ASP B 200      58.081   3.362 143.154  1.00106.63           N  
ATOM   1522  CA  ASP B 200      57.487   3.568 144.453  1.00106.63           C  
ATOM   1527  C   ASP B 200      56.209   2.768 144.499  1.00106.63           C  
ATOM   1528  O   ASP B 200      55.464   2.717 143.524  1.00106.63           O  
ATOM   1523  CB  ASP B 200      57.161   5.065 144.665  1.00106.63           C  
ATOM   1524  CG  ASP B 200      56.612   5.365 146.060  1.00106.63           C  
ATOM   1525  OD1 ASP B 200      55.720   4.613 146.534  1.00106.63           O  
ATOM   1526  OD2 ASP B 200      57.078   6.367 146.668  1.00106.63           O1-
ATOM   1529  N   GLU B 201      55.901   2.153 145.661  1.00145.93           N  
ATOM   1530  CA  GLU B 201      54.771   1.281 145.853  1.00145.93           C  
ATOM   1536  C   GLU B 201      53.477   1.994 145.616  1.00145.93           C  
ATOM   1537  O   GLU B 201      52.492   1.394 145.188  1.00145.93           O  
ATOM   1531  CB  GLU B 201      54.716   0.591 147.227  1.00145.93           C  
ATOM   1532  CG  GLU B 201      55.550  -0.691 147.287  1.00145.93           C  
ATOM   1533  CD  GLU B 201      57.018  -0.335 147.102  1.00145.93           C  
ATOM   1534  OE1 GLU B 201      57.398   0.802 147.488  1.00145.93           O  
ATOM   1535  OE2 GLU B 201      57.775  -1.198 146.576  1.00145.93           O1-
ATOM   1538  N   ARG B 202      53.468   3.310 145.860  1.00167.35           N  
ATOM   1539  CA  ARG B 202      52.323   4.159 145.734  1.00167.35           C  
ATOM   1547  C   ARG B 202      51.857   4.067 144.321  1.00167.35           C  
ATOM   1548  O   ARG B 202      50.689   4.284 144.012  1.00167.35           O  
ATOM   1540  CB  ARG B 202      52.690   5.621 146.024  1.00167.35           C  
ATOM   1541  CG  ARG B 202      53.056   5.850 147.494  1.00167.35           C  
ATOM   1542  CD  ARG B 202      54.056   6.988 147.720  1.00167.35           C  
ATOM   1543  NE  ARG B 202      53.395   8.280 147.394  1.00167.35           N  
ATOM   1544  CZ  ARG B 202      54.152   9.412 147.291  1.00167.35           C  
ATOM   1545  NH1 ARG B 202      55.511   9.332 147.408  1.00167.35           N1+
ATOM   1546  NH2 ARG B 202      53.554  10.622 147.097  1.00167.35           N  
ATOM   1549  N   LEU B 203      52.801   3.779 143.420  1.00148.18           N  
ATOM   1550  CA  LEU B 203      52.601   3.668 142.010  1.00148.18           C  
ATOM   1555  C   LEU B 203      51.749   2.450 141.611  1.00148.18           C  
ATOM   1556  O   LEU B 203      51.279   2.422 140.476  1.00148.18           O  
ATOM   1551  CB  LEU B 203      53.939   3.559 141.249  1.00148.18           C  
ATOM   1552  CG  LEU B 203      54.807   4.832 141.338  1.00148.18           C  
ATOM   1553  CD1 LEU B 203      56.123   4.683 140.556  1.00148.18           C  
ATOM   1554  CD2 LEU B 203      54.008   6.068 140.899  1.00148.18           C  
ATOM   1557  N   TYR B 204      51.679   1.392 142.471  1.00363.26           N  
ATOM   1558  CA  TYR B 204      51.177   0.009 142.354  1.00363.26           C  
ATOM   1567  C   TYR B 204      49.736  -0.711 142.356  1.00363.26           C  
ATOM   1568  O   TYR B 204      49.749  -1.690 141.628  1.00363.26           O  
ATOM   1559  CB  TYR B 204      51.972  -0.958 143.244  1.00363.26           C  
ATOM   1560  CG  TYR B 204      53.393  -1.056 142.797  1.00363.26           C  
ATOM   1561  CD1 TYR B 204      53.770  -1.734 141.660  1.00363.26           C  
ATOM   1562  CD2 TYR B 204      54.371  -0.473 143.554  1.00363.26           C  
ATOM   1563  CE1 TYR B 204      55.099  -1.807 141.301  1.00363.26           C  
ATOM   1564  CE2 TYR B 204      55.693  -0.534 143.215  1.00363.26           C  
ATOM   1565  CZ  TYR B 204      56.056  -1.205 142.083  1.00363.26           C  
ATOM   1566  OH  TYR B 204      57.421  -1.262 141.749  1.00363.26           O  
ATOM   1569  N   LEU B 205      48.523  -0.501 143.057  1.00259.51           N  
ATOM   1570  CA  LEU B 205      47.500  -1.674 143.064  1.00259.51           C  
ATOM   1575  C   LEU B 205      45.835  -1.588 143.092  1.00259.51           C  
ATOM   1576  O   LEU B 205      45.454  -0.452 143.372  1.00259.51           O  
ATOM   1571  CB  LEU B 205      47.870  -2.653 144.190  1.00259.51           C  
ATOM   1572  CG  LEU B 205      49.220  -3.349 143.944  1.00259.51           C  
ATOM   1573  CD1 LEU B 205      49.643  -4.199 145.155  1.00259.51           C  
ATOM   1574  CD2 LEU B 205      49.167  -4.176 142.647  1.00259.51           C  
ATOM   1577  N   LYS B 206      44.849  -2.705 142.809  1.00457.68           N  
ATOM   1578  CA  LYS B 206      43.316  -2.802 142.901  1.00457.68           C  
ATOM   1584  C   LYS B 206      42.591  -4.039 142.596  1.00457.68           C  
ATOM   1585  O   LYS B 206      42.507  -4.438 141.440  1.00457.68           O  
ATOM   1579  CB  LYS B 206      42.609  -1.752 142.046  1.00457.68           C  
ATOM   1580  CG  LYS B 206      42.897  -0.296 142.422  1.00457.68           C  
ATOM   1581  CD  LYS B 206      42.486   0.083 143.846  1.00457.68           C  
ATOM   1582  CE  LYS B 206      41.011   0.479 143.967  1.00457.68           C  
ATOM   1583  NZ  LYS B 206      40.734   1.676 143.143  1.00457.68           N1+
ATOM   1586  N   MET B 207      41.751  -4.418 143.580  1.00210.80           N  
ATOM   1587  CA  MET B 207      41.160  -5.709 143.659  1.00210.80           C  
ATOM   1592  C   MET B 207      40.573  -6.099 142.343  1.00210.80           C  
ATOM   1593  O   MET B 207      40.857  -7.196 141.876  1.00210.80           O  
ATOM   1588  CB  MET B 207      40.004  -5.833 144.671  1.00210.80           C  
ATOM   1589  CG  MET B 207      40.348  -5.607 146.140  1.00210.80           C  
ATOM   1590  SD  MET B 207      38.909  -5.771 147.240  1.00210.80           S  
ATOM   1591  CE  MET B 207      37.882  -4.577 146.329  1.00210.80           C  
ATOM   1594  N   PRO B 208      39.859  -5.243 141.674  1.00271.32           N  
ATOM   1595  CA  PRO B 208      39.174  -5.678 140.492  1.00271.32           C  
ATOM   1599  C   PRO B 208      39.877  -6.267 139.298  1.00271.32           C  
ATOM   1600  O   PRO B 208      39.247  -7.109 138.660  1.00271.32           O  
ATOM   1597  CB  PRO B 208      38.254  -4.524 140.125  1.00271.32           C  
ATOM   1598  CG  PRO B 208      37.918  -3.866 141.471  1.00271.32           C  
ATOM   1596  CD  PRO B 208      39.160  -4.139 142.323  1.00271.32           C  
ATOM   1601  N   THR B 209      41.123  -5.900 138.929  1.00351.92           N  
ATOM   1602  CA  THR B 209      41.530  -6.464 137.662  1.00351.92           C  
ATOM   1606  C   THR B 209      42.965  -6.789 137.507  1.00351.92           C  
ATOM   1607  O   THR B 209      43.772  -6.480 138.365  1.00351.92           O  
ATOM   1603  CB  THR B 209      41.300  -5.582 136.523  1.00351.92           C  
ATOM   1605  CG2 THR B 209      39.856  -5.624 136.045  1.00351.92           C  
ATOM   1604  OG1 THR B 209      41.766  -4.296 136.882  1.00351.92           O  
ATOM   1608  N   ALA B 210      43.265  -7.497 136.382  1.00368.61           N  
ATOM   1609  CA  ALA B 210      44.573  -7.731 135.821  1.00368.61           C  
ATOM   1611  C   ALA B 210      44.825  -9.168 135.461  1.00368.61           C  
ATOM   1612  O   ALA B 210      44.042 -10.052 135.804  1.00368.61           O  
ATOM   1610  CB  ALA B 210      45.740  -7.103 136.576  1.00368.61           C  
ATOM   1613  N   ASP B 211      45.935  -9.430 134.728  1.00286.50           N  
ATOM   1614  CA  ASP B 211      46.235 -10.727 134.172  1.00286.50           C  
ATOM   1619  C   ASP B 211      47.621 -11.223 134.463  1.00286.50           C  
ATOM   1620  O   ASP B 211      48.021 -11.281 135.616  1.00286.50           O  
ATOM   1615  CB  ASP B 211      46.041 -10.721 132.668  1.00286.50           C  
ATOM   1616  CG  ASP B 211      46.885  -9.553 132.195  1.00286.50           C  
ATOM   1617  OD1 ASP B 211      46.449  -8.387 132.363  1.00286.50           O  
ATOM   1618  OD2 ASP B 211      47.999  -9.818 131.673  1.00286.50           O1-
ATOM   1621  N   LEU B 212      48.350 -11.720 133.427  1.00360.31           N  
ATOM   1622  CA  LEU B 212      49.745 -12.102 133.530  1.00360.31           C  
ATOM   1627  C   LEU B 212      50.181 -12.303 132.100  1.00360.31           C  
ATOM   1628  O   LEU B 212      49.335 -12.184 131.225  1.00360.31           O  
ATOM   1623  CB  LEU B 212      49.974 -13.358 134.394  1.00360.31           C  
ATOM   1624  CG  LEU B 212      51.398 -13.470 135.007  1.00360.31           C  
ATOM   1625  CD1 LEU B 212      52.511 -13.831 134.020  1.00360.31           C  
ATOM   1626  CD2 LEU B 212      51.752 -12.191 135.777  1.00360.31           C  
ATOM   1629  N   LEU B 213      51.471 -12.530 131.746  1.00331.56           N  
ATOM   1630  CA  LEU B 213      51.658 -12.725 130.330  1.00331.56           C  
ATOM   1635  C   LEU B 213      53.042 -13.135 129.968  1.00331.56           C  
ATOM   1636  O   LEU B 213      53.936 -12.308 129.800  1.00331.56           O  
ATOM   1631  CB  LEU B 213      51.320 -11.507 129.457  1.00331.56           C  
ATOM   1632  CG  LEU B 213      51.510 -11.726 127.932  1.00331.56           C  
ATOM   1633  CD1 LEU B 213      52.937 -11.466 127.416  1.00331.56           C  
ATOM   1634  CD2 LEU B 213      51.056 -13.144 127.552  1.00331.56           C  
ATOM   1637  N   ASP B 214      53.252 -14.454 129.852  1.00307.04           N  
ATOM   1638  CA  ASP B 214      54.471 -14.989 129.337  1.00307.04           C  
ATOM   1643  C   ASP B 214      54.371 -16.470 129.526  1.00307.04           C  
ATOM   1644  O   ASP B 214      53.546 -16.944 130.306  1.00307.04           O  
ATOM   1639  CB  ASP B 214      55.749 -14.477 130.012  1.00307.04           C  
ATOM   1640  CG  ASP B 214      56.834 -14.628 128.965  1.00307.04           C  
ATOM   1641  OD1 ASP B 214      56.466 -14.629 127.761  1.00307.04           O  
ATOM   1642  OD2 ASP B 214      58.029 -14.748 129.341  1.00307.04           O1-
ATOM   1645  N   GLU B 215      55.193 -17.260 128.815  1.00263.93           N  
ATOM   1646  CA  GLU B 215      55.076 -18.675 129.003  1.00263.93           C  
ATOM   1652  C   GLU B 215      56.102 -19.102 130.004  1.00263.93           C  
ATOM   1653  O   GLU B 215      57.293 -19.133 129.701  1.00263.93           O  
ATOM   1647  CB  GLU B 215      55.301 -19.439 127.688  1.00263.93           C  
ATOM   1648  CG  GLU B 215      56.624 -19.090 127.009  1.00263.93           C  
ATOM   1649  CD  GLU B 215      56.539 -19.523 125.551  1.00263.93           C  
ATOM   1650  OE1 GLU B 215      55.442 -19.372 124.955  1.00263.93           O  
ATOM   1651  OE2 GLU B 215      57.570 -20.002 125.005  1.00263.93           O1-
ATOM   1654  N   LYS B 216      55.660 -19.446 131.233  1.00305.02           N  
ATOM   1655  CA  LYS B 216      56.601 -19.839 132.244  1.00305.02           C  
ATOM   1661  C   LYS B 216      55.928 -20.827 133.148  1.00305.02           C  
ATOM   1662  O   LYS B 216      54.717 -20.800 133.356  1.00305.02           O  
ATOM   1656  CB  LYS B 216      57.076 -18.659 133.102  1.00305.02           C  
ATOM   1657  CG  LYS B 216      58.278 -18.965 133.992  1.00305.02           C  
ATOM   1658  CD  LYS B 216      58.893 -17.705 134.601  1.00305.02           C  
ATOM   1659  CE  LYS B 216      60.348 -17.886 135.033  1.00305.02           C  
ATOM   1660  NZ  LYS B 216      61.235 -17.785 133.850  1.00305.02           N1+
ATOM   1663  N   PRO B 217      56.724 -21.736 133.637  1.00183.13           N  
ATOM   1664  CA  PRO B 217      56.252 -22.784 134.504  1.00183.13           C  
ATOM   1668  C   PRO B 217      55.856 -22.428 135.906  1.00183.13           C  
ATOM   1669  O   PRO B 217      55.033 -23.149 136.467  1.00183.13           O  
ATOM   1666  CB  PRO B 217      57.307 -23.895 134.442  1.00183.13           C  
ATOM   1667  CG  PRO B 217      58.536 -23.231 133.795  1.00183.13           C  
ATOM   1665  CD  PRO B 217      57.936 -22.112 132.935  1.00183.13           C  
ATOM   1670  N   GLY B 218      56.399 -21.355 136.513  1.00111.42           N  
ATOM   1671  CA  GLY B 218      56.021 -21.169 137.885  1.00111.42           C  
ATOM   1672  C   GLY B 218      55.603 -19.759 138.125  1.00111.42           C  
ATOM   1673  O   GLY B 218      56.395 -18.825 138.021  1.00111.42           O  
ATOM   1674  N   GLN B 219      54.315 -19.588 138.480  1.00156.71           N  
ATOM   1675  CA  GLN B 219      53.791 -18.295 138.788  1.00156.71           C  
ATOM   1681  C   GLN B 219      54.417 -17.786 140.046  1.00156.71           C  
ATOM   1682  O   GLN B 219      54.836 -16.631 140.100  1.00156.71           O  
ATOM   1676  CB  GLN B 219      52.257 -18.286 138.938  1.00156.71           C  
ATOM   1677  CG  GLN B 219      51.723 -19.272 139.979  1.00156.71           C  
ATOM   1678  CD  GLN B 219      51.482 -20.592 139.257  1.00156.71           C  
ATOM   1680  NE2 GLN B 219      51.320 -21.698 140.033  1.00156.71           N  
ATOM   1679  OE1 GLN B 219      51.429 -20.635 138.029  1.00156.71           O  
ATOM   1683  N   ALA B 220      54.521 -18.616 141.105  1.00258.03           N  
ATOM   1684  CA  ALA B 220      55.163 -18.032 142.247  1.00258.03           C  
ATOM   1686  C   ALA B 220      55.543 -19.077 143.242  1.00258.03           C  
ATOM   1687  O   ALA B 220      54.933 -20.143 143.324  1.00258.03           O  
ATOM   1685  CB  ALA B 220      54.289 -17.006 142.985  1.00258.03           C  
ATOM   1688  N   ASP B 221      56.624 -18.781 143.994  1.00139.53           N  
ATOM   1689  CA  ASP B 221      57.063 -19.592 145.086  1.00139.53           C  
ATOM   1694  C   ASP B 221      56.007 -19.464 146.124  1.00139.53           C  
ATOM   1695  O   ASP B 221      55.576 -20.447 146.723  1.00139.53           O  
ATOM   1690  CB  ASP B 221      58.368 -19.064 145.719  1.00139.53           C  
ATOM   1691  CG  ASP B 221      58.748 -19.937 146.910  1.00139.53           C  
ATOM   1692  OD1 ASP B 221      58.232 -21.085 146.993  1.00139.53           O  
ATOM   1693  OD2 ASP B 221      59.559 -19.466 147.751  1.00139.53           O1-
ATOM   1696  N   GLU B 222      55.557 -18.211 146.335  1.00264.24           N  
ATOM   1697  CA  GLU B 222      54.554 -17.911 147.311  1.00264.24           C  
ATOM   1703  C   GLU B 222      53.791 -16.722 146.841  1.00264.24           C  
ATOM   1704  O   GLU B 222      54.164 -16.067 145.869  1.00264.24           O  
ATOM   1698  CB  GLU B 222      55.123 -17.564 148.698  1.00264.24           C  
ATOM   1699  CG  GLU B 222      55.553 -18.796 149.493  1.00264.24           C  
ATOM   1700  CD  GLU B 222      54.275 -19.450 150.008  1.00264.24           C  
ATOM   1701  OE1 GLU B 222      53.677 -20.276 149.268  1.00264.24           O  
ATOM   1702  OE2 GLU B 222      53.872 -19.122 151.156  1.00264.24           O1-
ATOM   1705  N   THR B 223      52.668 -16.441 147.525  1.00289.61           N  
ATOM   1706  CA  THR B 223      51.876 -15.298 147.197  1.00289.61           C  
ATOM   1710  C   THR B 223      51.512 -14.654 148.485  1.00289.61           C  
ATOM   1711  O   THR B 223      51.756 -15.193 149.561  1.00289.61           O  
ATOM   1707  CB  THR B 223      50.566 -15.616 146.539  1.00289.61           C  
ATOM   1709  CG2 THR B 223      49.694 -16.351 147.570  1.00289.61           C  
ATOM   1708  OG1 THR B 223      49.917 -14.422 146.120  1.00289.61           O  
ATOM   1712  N   GLU B 224      50.931 -13.447 148.401  1.00278.19           N  
ATOM   1713  CA  GLU B 224      50.482 -12.818 149.601  1.00278.19           C  
ATOM   1719  C   GLU B 224      49.071 -12.417 149.331  1.00278.19           C  
ATOM   1720  O   GLU B 224      48.790 -11.715 148.362  1.00278.19           O  
ATOM   1714  CB  GLU B 224      51.306 -11.565 149.957  1.00278.19           C  
ATOM   1715  CG  GLU B 224      51.189 -11.113 151.414  1.00278.19           C  
ATOM   1716  CD  GLU B 224      50.079 -10.082 151.523  1.00278.19           C  
ATOM   1717  OE1 GLU B 224      49.317  -9.923 150.531  1.00278.19           O  
ATOM   1718  OE2 GLU B 224      49.986  -9.436 152.601  1.00278.19           O1-
ATOM   1721  N   LEU B 225      48.131 -12.870 150.175  1.00230.43           N  
ATOM   1722  CA  LEU B 225      46.778 -12.508 149.903  1.00230.43           C  
ATOM   1727  C   LEU B 225      46.608 -11.122 150.411  1.00230.43           C  
ATOM   1728  O   LEU B 225      46.818 -10.844 151.591  1.00230.43           O  
ATOM   1723  CB  LEU B 225      45.741 -13.428 150.574  1.00230.43           C  
ATOM   1724  CG  LEU B 225      45.788 -14.874 150.033  1.00230.43           C  
ATOM   1725  CD1 LEU B 225      47.134 -15.541 150.364  1.00230.43           C  
ATOM   1726  CD2 LEU B 225      44.583 -15.705 150.505  1.00230.43           C  
ATOM   1729  N   GLY B 226      46.233 -10.203 149.505  1.00121.06           N  
ATOM   1730  CA  GLY B 226      46.088  -8.843 149.917  1.00121.06           C  
ATOM   1731  C   GLY B 226      44.996  -8.246 149.101  1.00121.06           C  
ATOM   1732  O   GLY B 226      44.490  -8.872 148.172  1.00121.06           O  
ATOM   1733  N   ILE B 227      44.607  -7.004 149.442  1.00 73.70           N  
ATOM   1734  CA  ILE B 227      43.541  -6.374 148.729  1.00 73.70           C  
ATOM   1739  C   ILE B 227      44.149  -5.420 147.759  1.00 73.70           C  
ATOM   1740  O   ILE B 227      44.493  -4.295 148.116  1.00 73.70           O  
ATOM   1735  CB  ILE B 227      42.647  -5.584 149.635  1.00 73.70           C  
ATOM   1736  CG1 ILE B 227      42.005  -6.511 150.684  1.00 73.70           C  
ATOM   1737  CG2 ILE B 227      41.630  -4.830 148.767  1.00 73.70           C  
ATOM   1738  CD1 ILE B 227      41.339  -5.768 151.841  1.00 73.70           C  
ATOM   1741  N   THR B 228      44.283  -5.870 146.496  1.00255.96           N  
ATOM   1742  CA  THR B 228      44.827  -5.077 145.435  1.00255.96           C  
ATOM   1746  C   THR B 228      44.397  -5.755 144.180  1.00255.96           C  
ATOM   1747  O   THR B 228      43.613  -6.699 144.233  1.00255.96           O  
ATOM   1743  CB  THR B 228      46.329  -5.048 145.415  1.00255.96           C  
ATOM   1745  CG2 THR B 228      46.852  -4.416 146.715  1.00255.96           C  
ATOM   1744  OG1 THR B 228      46.839  -6.365 145.277  1.00255.96           O  
ATOM   1748  N   TYR B 229      44.997  -5.381 143.028  1.00279.82           N  
ATOM   1749  CA  TYR B 229      44.684  -5.942 141.742  1.00279.82           C  
ATOM   1758  C   TYR B 229      44.926  -7.400 141.888  1.00279.82           C  
ATOM   1759  O   TYR B 229      44.302  -8.180 141.181  1.00279.82           O  
ATOM   1750  CB  TYR B 229      45.564  -5.450 140.555  1.00279.82           C  
ATOM   1751  CG  TYR B 229      45.221  -4.090 140.003  1.00279.82           C  
ATOM   1752  CD1 TYR B 229      44.141  -3.917 139.171  1.00279.82           C  
ATOM   1753  CD2 TYR B 229      45.980  -2.980 140.270  1.00279.82           C  
ATOM   1754  CE1 TYR B 229      43.809  -2.694 138.644  1.00279.82           C  
ATOM   1755  CE2 TYR B 229      45.660  -1.744 139.759  1.00279.82           C  
ATOM   1756  CZ  TYR B 229      44.569  -1.597 138.943  1.00279.82           C  
ATOM   1757  OH  TYR B 229      44.240  -0.330 138.416  1.00279.82           O  
ATOM   1760  N   ASP B 230      45.780  -7.780 142.866  1.00160.20           N  
ATOM   1761  CA  ASP B 230      46.281  -9.097 143.110  1.00160.20           C  
ATOM   1766  C   ASP B 230      45.172 -10.053 142.957  1.00160.20           C  
ATOM   1767  O   ASP B 230      45.378 -11.168 142.483  1.00160.20           O  
ATOM   1762  CB  ASP B 230      46.811  -9.286 144.541  1.00160.20           C  
ATOM   1763  CG  ASP B 230      47.213 -10.744 144.708  1.00160.20           C  
ATOM   1764  OD1 ASP B 230      47.914 -11.271 143.802  1.00160.20           O  
ATOM   1765  OD2 ASP B 230      46.800 -11.359 145.725  1.00160.20           O1-
ATOM   1768  N   GLN B 231      43.961  -9.657 143.359  1.00153.92           N  
ATOM   1769  CA  GLN B 231      42.925 -10.613 143.185  1.00153.92           C  
ATOM   1775  C   GLN B 231      42.702 -10.902 141.719  1.00153.92           C  
ATOM   1776  O   GLN B 231      42.899 -12.036 141.284  1.00153.92           O  
ATOM   1770  CB  GLN B 231      41.596 -10.121 143.779  1.00153.92           C  
ATOM   1771  CG  GLN B 231      41.735  -9.630 145.224  1.00153.92           C  
ATOM   1772  CD  GLN B 231      42.625 -10.595 145.996  1.00153.92           C  
ATOM   1774  NE2 GLN B 231      42.002 -11.486 146.811  1.00153.92           N  
ATOM   1773  OE1 GLN B 231      43.850 -10.548 145.885  1.00153.92           O  
ATOM   1777  N   LEU B 232      42.371  -9.872 140.897  1.00168.10           N  
ATOM   1778  CA  LEU B 232      42.035 -10.138 139.524  1.00168.10           C  
ATOM   1783  C   LEU B 232      43.219 -10.552 138.741  1.00168.10           C  
ATOM   1784  O   LEU B 232      43.092 -11.308 137.779  1.00168.10           O  
ATOM   1779  CB  LEU B 232      41.173  -9.129 138.763  1.00168.10           C  
ATOM   1780  CG  LEU B 232      40.911  -9.588 137.303  1.00168.10           C  
ATOM   1781  CD1 LEU B 232      40.341 -11.012 137.288  1.00168.10           C  
ATOM   1782  CD2 LEU B 232      39.989  -8.645 136.509  1.00168.10           C  
ATOM   1785  N   ASP B 233      44.404 -10.056 139.114  1.00140.61           N  
ATOM   1786  CA  ASP B 233      45.582 -10.422 138.392  1.00140.61           C  
ATOM   1791  C   ASP B 233      45.759 -11.903 138.547  1.00140.61           C  
ATOM   1792  O   ASP B 233      46.053 -12.608 137.586  1.00140.61           O  
ATOM   1787  CB  ASP B 233      46.897  -9.850 138.980  1.00140.61           C  
ATOM   1788  CG  ASP B 233      46.843  -8.334 139.076  1.00140.61           C  
ATOM   1789  OD1 ASP B 233      45.719  -7.811 139.171  1.00140.61           O  
ATOM   1790  OD2 ASP B 233      47.896  -7.655 139.091  1.00140.61           O1-
ATOM   1793  N   ASP B 234      45.576 -12.430 139.774  1.00 89.02           N  
ATOM   1794  CA  ASP B 234      45.832 -13.825 139.975  1.00 89.02           C  
ATOM   1799  C   ASP B 234      44.887 -14.601 139.127  1.00 89.02           C  
ATOM   1800  O   ASP B 234      45.242 -15.643 138.583  1.00 89.02           O  
ATOM   1795  CB  ASP B 234      45.728 -14.284 141.440  1.00 89.02           C  
ATOM   1796  CG  ASP B 234      47.006 -13.823 142.138  1.00 89.02           C  
ATOM   1797  OD1 ASP B 234      47.530 -12.740 141.764  1.00 89.02           O  
ATOM   1798  OD2 ASP B 234      47.484 -14.556 143.046  1.00 89.02           O1-
ATOM   1801  N   TYR B 235      43.650 -14.102 138.994  1.00 90.60           N  
ATOM   1802  CA  TYR B 235      42.661 -14.791 138.228  1.00 90.60           C  
ATOM   1811  C   TYR B 235      43.085 -14.843 136.786  1.00 90.60           C  
ATOM   1812  O   TYR B 235      43.089 -15.903 136.163  1.00 90.60           O  
ATOM   1803  CB  TYR B 235      41.302 -14.076 138.328  1.00 90.60           C  
ATOM   1804  CG  TYR B 235      40.264 -14.818 137.556  1.00 90.60           C  
ATOM   1805  CD1 TYR B 235      40.115 -14.611 136.204  1.00 90.60           C  
ATOM   1806  CD2 TYR B 235      39.433 -15.712 138.194  1.00 90.60           C  
ATOM   1807  CE1 TYR B 235      39.148 -15.288 135.498  1.00 90.60           C  
ATOM   1808  CE2 TYR B 235      38.465 -16.393 137.495  1.00 90.60           C  
ATOM   1809  CZ  TYR B 235      38.324 -16.179 136.145  1.00 90.60           C  
ATOM   1810  OH  TYR B 235      37.327 -16.877 135.430  1.00 90.60           O  
ATOM   1813  N   LEU B 236      43.487 -13.699 136.207  1.00118.90           N  
ATOM   1814  CA  LEU B 236      43.847 -13.678 134.818  1.00118.90           C  
ATOM   1819  C   LEU B 236      45.149 -14.418 134.609  1.00118.90           C  
ATOM   1820  O   LEU B 236      45.466 -14.834 133.495  1.00118.90           O  
ATOM   1815  CB  LEU B 236      43.799 -12.279 134.212  1.00118.90           C  
ATOM   1816  CG  LEU B 236      42.396 -11.643 134.231  1.00118.90           C  
ATOM   1817  CD1 LEU B 236      42.411 -10.236 133.608  1.00118.90           C  
ATOM   1818  CD2 LEU B 236      41.345 -12.565 133.587  1.00118.90           C  
ATOM   1821  N   GLU B 237      45.973 -14.533 135.673  1.00133.95           N  
ATOM   1822  CA  GLU B 237      47.227 -15.255 135.684  1.00133.95           C  
ATOM   1828  C   GLU B 237      46.977 -16.731 135.603  1.00133.95           C  
ATOM   1829  O   GLU B 237      47.893 -17.500 135.320  1.00133.95           O  
ATOM   1823  CB  GLU B 237      48.106 -15.009 136.928  1.00133.95           C  
ATOM   1824  CG  GLU B 237      48.561 -13.556 136.972  1.00133.95           C  
ATOM   1825  CD  GLU B 237      49.793 -13.337 137.822  1.00133.95           C  
ATOM   1826  OE1 GLU B 237      50.399 -14.326 138.312  1.00133.95           O  
ATOM   1827  OE2 GLU B 237      50.136 -12.138 137.982  1.00133.95           O1-
ATOM   1830  N   GLY B 238      45.753 -17.183 135.931  1.00 44.47           N  
ATOM   1831  CA  GLY B 238      45.481 -18.588 135.819  1.00 44.47           C  
ATOM   1832  C   GLY B 238      45.603 -19.260 137.151  1.00 44.47           C  
ATOM   1833  O   GLY B 238      45.604 -20.488 137.224  1.00 44.47           O  
ATOM   1834  N   LYS B 239      45.726 -18.489 138.246  1.00 93.87           N  
ATOM   1835  CA  LYS B 239      45.823 -19.127 139.529  1.00 93.87           C  
ATOM   1841  C   LYS B 239      44.455 -19.373 140.088  1.00 93.87           C  
ATOM   1842  O   LYS B 239      43.479 -18.731 139.706  1.00 93.87           O  
ATOM   1836  CB  LYS B 239      46.670 -18.344 140.538  1.00 93.87           C  
ATOM   1837  CG  LYS B 239      48.156 -18.503 140.232  1.00 93.87           C  
ATOM   1838  CD  LYS B 239      49.071 -17.506 140.934  1.00 93.87           C  
ATOM   1839  CE  LYS B 239      49.595 -16.428 139.986  1.00 93.87           C  
ATOM   1840  NZ  LYS B 239      50.821 -15.821 140.540  1.00 93.87           N1+
ATOM   1843  N   THR B 240      44.346 -20.358 141.003  1.00 39.42           N  
ATOM   1844  CA  THR B 240      43.063 -20.673 141.565  1.00 39.42           C  
ATOM   1848  C   THR B 240      42.748 -19.632 142.599  1.00 39.42           C  
ATOM   1849  O   THR B 240      43.601 -19.282 143.413  1.00 39.42           O  
ATOM   1845  CB  THR B 240      43.014 -22.027 142.212  1.00 39.42           C  
ATOM   1847  CG2 THR B 240      41.568 -22.285 142.671  1.00 39.42           C  
ATOM   1846  OG1 THR B 240      43.399 -23.025 141.279  1.00 39.42           O  
ATOM   1850  N   VAL B 241      41.498 -19.113 142.597  1.00 50.52           N  
ATOM   1851  CA  VAL B 241      41.148 -18.051 143.506  1.00 50.52           C  
ATOM   1855  C   VAL B 241      39.821 -18.357 144.141  1.00 50.52           C  
ATOM   1856  O   VAL B 241      39.088 -19.261 143.739  1.00 50.52           O  
ATOM   1852  CB  VAL B 241      41.029 -16.717 142.827  1.00 50.52           C  
ATOM   1853  CG1 VAL B 241      42.409 -16.330 142.271  1.00 50.52           C  
ATOM   1854  CG2 VAL B 241      39.927 -16.811 141.756  1.00 50.52           C  
ATOM   1857  N   PRO B 242      39.515 -17.585 145.152  1.00 82.19           N  
ATOM   1858  CA  PRO B 242      38.288 -17.754 145.880  1.00 82.19           C  
ATOM   1862  C   PRO B 242      37.114 -17.467 145.004  1.00 82.19           C  
ATOM   1863  O   PRO B 242      37.258 -16.750 144.019  1.00 82.19           O  
ATOM   1860  CB  PRO B 242      38.406 -16.863 147.110  1.00 82.19           C  
ATOM   1861  CG  PRO B 242      39.923 -16.823 147.375  1.00 82.19           C  
ATOM   1859  CD  PRO B 242      40.558 -17.008 145.986  1.00 82.19           C  
ATOM   1864  N   ALA B 243      35.944 -18.035 145.331  1.00 45.99           N  
ATOM   1865  CA  ALA B 243      34.796 -17.875 144.491  1.00 45.99           C  
ATOM   1867  C   ALA B 243      34.402 -16.433 144.398  1.00 45.99           C  
ATOM   1868  O   ALA B 243      34.082 -15.954 143.317  1.00 45.99           O  
ATOM   1866  CB  ALA B 243      33.577 -18.658 145.011  1.00 45.99           C  
ATOM   1869  N   ASP B 244      34.430 -15.700 145.529  1.00 76.53           N  
ATOM   1870  CA  ASP B 244      34.009 -14.323 145.567  1.00 76.53           C  
ATOM   1875  C   ASP B 244      34.899 -13.486 144.699  1.00 76.53           C  
ATOM   1876  O   ASP B 244      34.484 -12.504 144.077  1.00 76.53           O  
ATOM   1871  CB  ASP B 244      34.019 -13.746 146.998  1.00 76.53           C  
ATOM   1872  CG  ASP B 244      35.425 -13.821 147.590  1.00 76.53           C  
ATOM   1873  OD1 ASP B 244      36.204 -14.726 147.189  1.00 76.53           O  
ATOM   1874  OD2 ASP B 244      35.733 -12.972 148.467  1.00 76.53           O1-
ATOM   1877  N   VAL B 245      36.189 -13.816 144.664  1.00 93.08           N  
ATOM   1878  CA  VAL B 245      37.017 -13.018 143.814  1.00 93.08           C  
ATOM   1882  C   VAL B 245      36.653 -13.271 142.380  1.00 93.08           C  
ATOM   1883  O   VAL B 245      36.494 -12.327 141.599  1.00 93.08           O  
ATOM   1879  CB  VAL B 245      38.480 -13.323 143.978  1.00 93.08           C  
ATOM   1880  CG1 VAL B 245      39.270 -12.518 142.936  1.00 93.08           C  
ATOM   1881  CG2 VAL B 245      38.889 -13.010 145.428  1.00 93.08           C  
ATOM   1884  N   ALA B 246      36.489 -14.567 142.025  1.00 79.09           N  
ATOM   1885  CA  ALA B 246      36.222 -14.970 140.672  1.00 79.09           C  
ATOM   1887  C   ALA B 246      34.921 -14.382 140.271  1.00 79.09           C  
ATOM   1888  O   ALA B 246      34.783 -13.879 139.155  1.00 79.09           O  
ATOM   1886  CB  ALA B 246      36.106 -16.495 140.505  1.00 79.09           C  
ATOM   1889  N   GLU B 247      33.954 -14.401 141.210  1.00144.50           N  
ATOM   1890  CA  GLU B 247      32.616 -13.968 140.947  1.00144.50           C  
ATOM   1896  C   GLU B 247      32.635 -12.549 140.492  1.00144.50           C  
ATOM   1897  O   GLU B 247      32.060 -12.203 139.465  1.00144.50           O  
ATOM   1891  CB  GLU B 247      31.729 -13.987 142.202  1.00144.50           C  
ATOM   1892  CG  GLU B 247      31.461 -15.389 142.731  1.00144.50           C  
ATOM   1893  CD  GLU B 247      30.609 -16.089 141.684  1.00144.50           C  
ATOM   1894  OE1 GLU B 247      29.694 -15.432 141.121  1.00144.50           O  
ATOM   1895  OE2 GLU B 247      30.862 -17.294 141.428  1.00144.50           O1-
ATOM   1898  N   LYS B 248      33.340 -11.679 141.217  1.00103.41           N  
ATOM   1899  CA  LYS B 248      33.303 -10.295 140.861  1.00103.41           C  
ATOM   1905  C   LYS B 248      33.877 -10.148 139.482  1.00103.41           C  
ATOM   1906  O   LYS B 248      33.408  -9.344 138.679  1.00103.41           O  
ATOM   1900  CB  LYS B 248      34.145  -9.441 141.823  1.00103.41           C  
ATOM   1901  CG  LYS B 248      33.679  -9.559 143.276  1.00103.41           C  
ATOM   1902  CD  LYS B 248      34.702  -9.036 144.290  1.00103.41           C  
ATOM   1903  CE  LYS B 248      34.304  -9.259 145.752  1.00103.41           C  
ATOM   1904  NZ  LYS B 248      34.657 -10.633 146.176  1.00103.41           N1+
ATOM   1907  N   ILE B 249      34.934 -10.920 139.182  1.00108.24           N  
ATOM   1908  CA  ILE B 249      35.615 -10.826 137.923  1.00108.24           C  
ATOM   1913  C   ILE B 249      34.763 -11.301 136.788  1.00108.24           C  
ATOM   1914  O   ILE B 249      34.527 -10.573 135.827  1.00108.24           O  
ATOM   1909  CB  ILE B 249      36.810 -11.736 137.893  1.00108.24           C  
ATOM   1910  CG1 ILE B 249      37.777 -11.410 139.042  1.00108.24           C  
ATOM   1911  CG2 ILE B 249      37.429 -11.659 136.487  1.00108.24           C  
ATOM   1912  CD1 ILE B 249      38.789 -12.527 139.303  1.00108.24           C  
ATOM   1915  N   GLU B 250      34.255 -12.542 136.900  1.00 81.37           N  
ATOM   1916  CA  GLU B 250      33.570 -13.203 135.828  1.00 81.37           C  
ATOM   1922  C   GLU B 250      32.264 -12.549 135.553  1.00 81.37           C  
ATOM   1923  O   GLU B 250      31.801 -12.543 134.414  1.00 81.37           O  
ATOM   1917  CB  GLU B 250      33.321 -14.699 136.099  1.00 81.37           C  
ATOM   1918  CG  GLU B 250      34.606 -15.532 136.107  1.00 81.37           C  
ATOM   1919  CD  GLU B 250      34.219 -16.975 136.383  1.00 81.37           C  
ATOM   1920  OE1 GLU B 250      32.993 -17.245 136.485  1.00 81.37           O  
ATOM   1921  OE2 GLU B 250      35.143 -17.823 136.507  1.00 81.37           O1-
ATOM   1924  N   LYS B 251      31.615 -11.991 136.585  1.00153.29           N  
ATOM   1925  CA  LYS B 251      30.317 -11.442 136.346  1.00153.29           C  
ATOM   1931  C   LYS B 251      30.411 -10.330 135.354  1.00153.29           C  
ATOM   1932  O   LYS B 251      29.633 -10.268 134.403  1.00153.29           O  
ATOM   1926  CB  LYS B 251      29.649 -10.920 137.626  1.00153.29           C  
ATOM   1927  CG  LYS B 251      29.364 -12.059 138.600  1.00153.29           C  
ATOM   1928  CD  LYS B 251      28.534 -13.181 137.969  1.00153.29           C  
ATOM   1929  CE  LYS B 251      28.537 -14.483 138.779  1.00153.29           C  
ATOM   1930  NZ  LYS B 251      27.150 -14.906 139.066  1.00153.29           N1+
ATOM   1933  N   ARG B 252      31.388  -9.433 135.544  1.00128.13           N  
ATOM   1934  CA  ARG B 252      31.541  -8.296 134.688  1.00128.13           C  
ATOM   1942  C   ARG B 252      31.944  -8.728 133.307  1.00128.13           C  
ATOM   1943  O   ARG B 252      31.511  -8.146 132.315  1.00128.13           O  
ATOM   1935  CB  ARG B 252      32.591  -7.315 135.231  1.00128.13           C  
ATOM   1936  CG  ARG B 252      32.182  -6.802 136.612  1.00128.13           C  
ATOM   1937  CD  ARG B 252      31.415  -5.479 136.599  1.00128.13           C  
ATOM   1938  NE  ARG B 252      32.385  -4.380 136.849  1.00128.13           N  
ATOM   1939  CZ  ARG B 252      32.599  -4.001 138.142  1.00128.13           C  
ATOM   1940  NH1 ARG B 252      31.928  -4.641 139.147  1.00128.13           N1+
ATOM   1941  NH2 ARG B 252      33.485  -3.007 138.441  1.00128.13           N  
ATOM   1944  N   TYR B 253      32.794  -9.760 133.185  1.00 83.47           N  
ATOM   1945  CA  TYR B 253      33.235 -10.155 131.874  1.00 83.47           C  
ATOM   1954  C   TYR B 253      32.068 -10.622 131.063  1.00 83.47           C  
ATOM   1955  O   TYR B 253      31.976 -10.327 129.873  1.00 83.47           O  
ATOM   1946  CB  TYR B 253      34.268 -11.293 131.889  1.00 83.47           C  
ATOM   1947  CG  TYR B 253      34.597 -11.587 130.464  1.00 83.47           C  
ATOM   1948  CD1 TYR B 253      35.533 -10.844 129.781  1.00 83.47           C  
ATOM   1949  CD2 TYR B 253      33.960 -12.615 129.806  1.00 83.47           C  
ATOM   1950  CE1 TYR B 253      35.826 -11.122 128.464  1.00 83.47           C  
ATOM   1951  CE2 TYR B 253      34.246 -12.897 128.492  1.00 83.47           C  
ATOM   1952  CZ  TYR B 253      35.180 -12.150 127.817  1.00 83.47           C  
ATOM   1953  OH  TYR B 253      35.477 -12.437 126.469  1.00 83.47           O  
ATOM   1956  N   THR B 254      31.157 -11.388 131.688  1.00121.36           N  
ATOM   1957  CA  THR B 254      30.025 -11.959 131.009  1.00121.36           C  
ATOM   1961  C   THR B 254      29.098 -10.879 130.558  1.00121.36           C  
ATOM   1962  O   THR B 254      28.484 -10.977 129.497  1.00121.36           O  
ATOM   1958  CB  THR B 254      29.247 -12.909 131.877  1.00121.36           C  
ATOM   1960  CG2 THR B 254      30.199 -14.026 132.342  1.00121.36           C  
ATOM   1959  OG1 THR B 254      28.698 -12.232 132.999  1.00121.36           O  
ATOM   1963  N   VAL B 255      29.001  -9.802 131.351  1.00127.63           N  
ATOM   1964  CA  VAL B 255      28.083  -8.729 131.123  1.00127.63           C  
ATOM   1968  C   VAL B 255      28.411  -8.105 129.809  1.00127.63           C  
ATOM   1969  O   VAL B 255      27.650  -7.292 129.294  1.00127.63           O  
ATOM   1965  CB  VAL B 255      28.126  -7.643 132.157  1.00127.63           C  
ATOM   1966  CG1 VAL B 255      29.260  -6.672 131.819  1.00127.63           C  
ATOM   1967  CG2 VAL B 255      26.755  -6.947 132.187  1.00127.63           C  
ATOM   1970  N   SER B 256      29.599  -8.379 129.256  1.00139.00           N  
ATOM   1971  CA  SER B 256      29.860  -7.735 128.017  1.00139.00           C  
ATOM   1974  C   SER B 256      29.355  -8.589 126.914  1.00139.00           C  
ATOM   1975  O   SER B 256      29.842  -9.694 126.677  1.00139.00           O  
ATOM   1972  CB  SER B 256      31.358  -7.457 127.773  1.00139.00           C  
ATOM   1973  OG  SER B 256      31.547  -6.817 126.519  1.00139.00           O  
ATOM   1976  N   GLU B 257      28.325  -8.074 126.212  1.00312.51           N  
ATOM   1977  CA  GLU B 257      27.735  -8.790 125.118  1.00312.51           C  
ATOM   1983  C   GLU B 257      26.707  -7.888 124.524  1.00312.51           C  
ATOM   1984  O   GLU B 257      26.164  -7.014 125.197  1.00312.51           O  
ATOM   1978  CB  GLU B 257      26.980 -10.057 125.532  1.00312.51           C  
ATOM   1979  CG  GLU B 257      25.773  -9.762 126.408  1.00312.51           C  
ATOM   1980  CD  GLU B 257      24.871 -10.988 126.421  1.00312.51           C  
ATOM   1981  OE1 GLU B 257      24.620 -11.536 125.312  1.00312.51           O  
ATOM   1982  OE2 GLU B 257      24.439 -11.400 127.530  1.00312.51           O1-
ATOM   1985  N   HIS B 258      26.425  -8.082 123.228  1.00224.66           N  
ATOM   1986  CA  HIS B 258      25.359  -7.350 122.624  1.00224.66           C  
ATOM   1993  C   HIS B 258      24.334  -8.353 122.217  1.00224.66           C  
ATOM   1994  O   HIS B 258      24.646  -9.335 121.546  1.00224.66           O  
ATOM   1989  CB  HIS B 258      25.730  -6.578 121.339  1.00224.66           C  
ATOM   1988  CG  HIS B 258      26.448  -5.286 121.591  1.00224.66           C  
ATOM   1991  CD2 HIS B 258      26.181  -4.305 122.493  1.00224.66           C  
ATOM   1987  ND1 HIS B 258      27.536  -4.846 120.867  1.00224.66           N  
ATOM   1992  CE1 HIS B 258      27.866  -3.629 121.363  1.00224.66           C  
ATOM   1990  NE2 HIS B 258      27.073  -3.258 122.352  1.00224.66           N  
ATOM   1995  N   LYS B 259      23.076  -8.146 122.644  1.00184.63           N  
ATOM   1996  CA  LYS B 259      22.056  -9.046 122.210  1.00184.63           C  
ATOM   2002  C   LYS B 259      21.545  -8.400 120.973  1.00184.63           C  
ATOM   2003  O   LYS B 259      20.660  -7.549 121.032  1.00184.63           O  
ATOM   1997  CB  LYS B 259      20.856  -9.104 123.166  1.00184.63           C  
ATOM   1998  CG  LYS B 259      21.198  -9.472 124.607  1.00184.63           C  
ATOM   1999  CD  LYS B 259      20.075  -9.087 125.568  1.00184.63           C  
ATOM   2000  CE  LYS B 259      19.630  -7.633 125.395  1.00184.63           C  
ATOM   2001  NZ  LYS B 259      18.399  -7.381 126.175  1.00184.63           N1+
ATOM   2004  N   ARG B 260      22.102  -8.774 119.810  1.00276.87           N  
ATOM   2005  CA  ARG B 260      21.652  -8.123 118.621  1.00276.87           C  
ATOM   2013  C   ARG B 260      21.794  -9.069 117.487  1.00276.87           C  
ATOM   2014  O   ARG B 260      22.045 -10.259 117.671  1.00276.87           O  
ATOM   2006  CB  ARG B 260      22.436  -6.849 118.259  1.00276.87           C  
ATOM   2007  CG  ARG B 260      22.101  -5.663 119.162  1.00276.87           C  
ATOM   2008  CD  ARG B 260      20.599  -5.367 119.222  1.00276.87           C  
ATOM   2009  NE  ARG B 260      20.402  -4.192 120.117  1.00276.87           N  
ATOM   2010  CZ  ARG B 260      20.441  -2.929 119.595  1.00276.87           C  
ATOM   2011  NH1 ARG B 260      20.641  -2.752 118.257  1.00276.87           N1+
ATOM   2012  NH2 ARG B 260      20.281  -1.846 120.413  1.00276.87           N  
ATOM   2015  N   GLN B 261      21.605  -8.536 116.268  1.00 93.73           N  
ATOM   2016  CA  GLN B 261      21.693  -9.346 115.098  1.00 93.73           C  
ATOM   2022  C   GLN B 261      23.070  -9.912 115.103  1.00 93.73           C  
ATOM   2023  O   GLN B 261      23.267 -11.104 114.873  1.00 93.73           O  
ATOM   2017  CB  GLN B 261      21.528  -8.521 113.813  1.00 93.73           C  
ATOM   2018  CG  GLN B 261      20.173  -7.815 113.719  1.00 93.73           C  
ATOM   2019  CD  GLN B 261      19.099  -8.881 113.566  1.00 93.73           C  
ATOM   2021  NE2 GLN B 261      18.879  -9.684 114.642  1.00 93.73           N  
ATOM   2020  OE1 GLN B 261      18.475  -9.000 112.514  1.00 93.73           O  
ATOM   2024  N   VAL B 262      24.072  -9.058 115.385  1.00 33.76           N  
ATOM   2025  CA  VAL B 262      25.410  -9.555 115.479  1.00 33.76           C  
ATOM   2029  C   VAL B 262      25.955  -9.053 116.773  1.00 33.76           C  
ATOM   2030  O   VAL B 262      26.008  -7.849 117.005  1.00 33.76           O  
ATOM   2026  CB  VAL B 262      26.323  -9.026 114.415  1.00 33.76           C  
ATOM   2027  CG1 VAL B 262      27.746  -9.541 114.694  1.00 33.76           C  
ATOM   2028  CG2 VAL B 262      25.764  -9.429 113.038  1.00 33.76           C  
ATOM   2031  N   PRO B 263      26.327  -9.944 117.644  1.00110.11           N  
ATOM   2032  CA  PRO B 263      26.939  -9.483 118.855  1.00110.11           C  
ATOM   2036  C   PRO B 263      28.367  -9.147 118.572  1.00110.11           C  
ATOM   2037  O   PRO B 263      29.038  -9.944 117.920  1.00110.11           O  
ATOM   2034  CB  PRO B 263      26.726 -10.587 119.896  1.00110.11           C  
ATOM   2035  CG  PRO B 263      26.206 -11.792 119.088  1.00110.11           C  
ATOM   2033  CD  PRO B 263      25.550 -11.149 117.856  1.00110.11           C  
ATOM   2038  N   ALA B 264      28.865  -7.990 119.049  1.00298.68           N  
ATOM   2039  CA  ALA B 264      30.249  -7.713 118.808  1.00298.68           C  
ATOM   2041  C   ALA B 264      30.548  -6.331 119.291  1.00298.68           C  
ATOM   2042  O   ALA B 264      29.698  -5.444 119.245  1.00298.68           O  
ATOM   2040  CB  ALA B 264      30.624  -7.757 117.318  1.00298.68           C  
ATOM   2043  N   SER B 265      31.788  -6.122 119.781  1.00210.90           N  
ATOM   2044  CA  SER B 265      32.231  -4.828 120.218  1.00210.90           C  
ATOM   2047  C   SER B 265      33.450  -5.035 121.058  1.00210.90           C  
ATOM   2048  O   SER B 265      33.777  -6.163 121.425  1.00210.90           O  
ATOM   2045  CB  SER B 265      31.209  -4.070 121.080  1.00210.90           C  
ATOM   2046  OG  SER B 265      30.935  -4.794 122.272  1.00210.90           O  
ATOM   2049  N   MET B 266      34.173  -3.942 121.368  1.00 77.82           N  
ATOM   2050  CA  MET B 266      35.299  -4.091 122.240  1.00 77.82           C  
ATOM   2055  C   MET B 266      34.699  -4.215 123.599  1.00 77.82           C  
ATOM   2056  O   MET B 266      33.689  -3.581 123.894  1.00 77.82           O  
ATOM   2051  CB  MET B 266      36.252  -2.888 122.262  1.00 77.82           C  
ATOM   2052  CG  MET B 266      37.559  -3.184 122.998  1.00 77.82           C  
ATOM   2053  SD  MET B 266      38.630  -4.366 122.126  1.00 77.82           S  
ATOM   2054  CE  MET B 266      39.874  -4.473 123.441  1.00 77.82           C  
ATOM   2057  N   PHE B 267      35.282  -5.064 124.459  1.00 62.64           N  
ATOM   2058  CA  PHE B 267      34.717  -5.229 125.762  1.00 62.64           C  
ATOM   2066  C   PHE B 267      34.860  -3.921 126.464  1.00 62.64           C  
ATOM   2067  O   PHE B 267      33.912  -3.416 127.065  1.00 62.64           O  
ATOM   2059  CB  PHE B 267      35.475  -6.280 126.585  1.00 62.64           C  
ATOM   2060  CG  PHE B 267      35.458  -7.528 125.771  1.00 62.64           C  
ATOM   2061  CD1 PHE B 267      36.451  -7.756 124.849  1.00 62.64           C  
ATOM   2062  CD2 PHE B 267      34.453  -8.455 125.915  1.00 62.64           C  
ATOM   2063  CE1 PHE B 267      36.452  -8.900 124.085  1.00 62.64           C  
ATOM   2064  CE2 PHE B 267      34.448  -9.600 125.153  1.00 62.64           C  
ATOM   2065  CZ  PHE B 267      35.450  -9.825 124.239  1.00 62.64           C  
ATOM   2068  N   ASP B 268      36.065  -3.334 126.356  1.00 58.35           N  
ATOM   2069  CA  ASP B 268      36.425  -2.112 127.014  1.00 58.35           C  
ATOM   2074  C   ASP B 268      35.539  -1.014 126.522  1.00 58.35           C  
ATOM   2075  O   ASP B 268      35.049  -0.211 127.314  1.00 58.35           O  
ATOM   2070  CB  ASP B 268      37.879  -1.717 126.713  1.00 58.35           C  
ATOM   2071  CG  ASP B 268      38.311  -0.657 127.714  1.00 58.35           C  
ATOM   2072  OD1 ASP B 268      37.472  -0.276 128.572  1.00 58.35           O  
ATOM   2073  OD2 ASP B 268      39.489  -0.219 127.633  1.00 58.35           O1-
ATOM   2076  N   ASP B 269      35.286  -0.975 125.201  1.00 51.10           N  
ATOM   2077  CA  ASP B 269      34.476   0.052 124.605  1.00 51.10           C  
ATOM   2082  C   ASP B 269      33.098  -0.042 125.177  1.00 51.10           C  
ATOM   2083  O   ASP B 269      32.427   0.971 125.365  1.00 51.10           O  
ATOM   2078  CB  ASP B 269      34.333  -0.095 123.078  1.00 51.10           C  
ATOM   2079  CG  ASP B 269      35.636   0.317 122.403  1.00 51.10           C  
ATOM   2080  OD1 ASP B 269      36.343   1.201 122.955  1.00 51.10           O  
ATOM   2081  OD2 ASP B 269      35.937  -0.252 121.321  1.00 51.10           O1-
ATOM   2084  N   TRP B 270      32.639  -1.274 125.464  1.00 66.94           N  
ATOM   2085  CA  TRP B 270      31.326  -1.508 125.998  1.00 66.94           C  
ATOM   2096  C   TRP B 270      31.180  -0.816 127.317  1.00 66.94           C  
ATOM   2097  O   TRP B 270      30.173  -0.160 127.576  1.00 66.94           O  
ATOM   2086  CB  TRP B 270      31.072  -3.004 126.244  1.00 66.94           C  
ATOM   2087  CG  TRP B 270      29.851  -3.289 127.084  1.00 66.94           C  
ATOM   2089  CD1 TRP B 270      29.782  -3.554 128.422  1.00 66.94           C  
ATOM   2088  CD2 TRP B 270      28.501  -3.295 126.599  1.00 66.94           C  
ATOM   2091  CE2 TRP B 270      27.673  -3.572 127.688  1.00 66.94           C  
ATOM   2092  CE3 TRP B 270      27.994  -3.081 125.352  1.00 66.94           C  
ATOM   2090  NE1 TRP B 270      28.473  -3.731 128.800  1.00 66.94           N  
ATOM   2093  CZ2 TRP B 270      26.318  -3.641 127.544  1.00 66.94           C  
ATOM   2094  CZ3 TRP B 270      26.627  -3.154 125.211  1.00 66.94           C  
ATOM   2095  CH2 TRP B 270      25.806  -3.428 126.285  1.00 66.94           C  
ATOM   2098  N   TRP B 271      32.191  -0.952 128.187  1.00 78.54           N  
ATOM   2099  CA  TRP B 271      32.158  -0.405 129.510  1.00 78.54           C  
ATOM   2110  C   TRP B 271      32.144   1.088 129.442  1.00 78.54           C  
ATOM   2111  O   TRP B 271      31.467   1.740 130.234  1.00 78.54           O  
ATOM   2100  CB  TRP B 271      33.399  -0.815 130.314  1.00 78.54           C  
ATOM   2101  CG  TRP B 271      33.530  -2.310 130.468  1.00 78.54           C  
ATOM   2103  CD1 TRP B 271      34.362  -3.176 129.820  1.00 78.54           C  
ATOM   2102  CD2 TRP B 271      32.730  -3.105 131.356  1.00 78.54           C  
ATOM   2105  CE2 TRP B 271      33.132  -4.431 131.200  1.00 78.54           C  
ATOM   2106  CE3 TRP B 271      31.736  -2.756 132.224  1.00 78.54           C  
ATOM   2104  NE1 TRP B 271      34.138  -4.460 130.256  1.00 78.54           N  
ATOM   2107  CZ2 TRP B 271      32.544  -5.434 131.914  1.00 78.54           C  
ATOM   2108  CZ3 TRP B 271      31.146  -3.769 132.946  1.00 78.54           C  
ATOM   2109  CH2 TRP B 271      31.544  -5.083 132.794  1.00 78.54           C  
ATOM   2112  N   LYS B 272      32.928   1.671 128.517  1.00 48.77           N  
ATOM   2113  CA  LYS B 272      33.019   3.100 128.405  1.00 48.77           C  
ATOM   2119  C   LYS B 272      31.680   3.642 128.017  1.00 48.77           C  
ATOM   2120  O   LYS B 272      31.203   4.620 128.594  1.00 48.77           O  
ATOM   2114  CB  LYS B 272      34.026   3.535 127.329  1.00 48.77           C  
ATOM   2115  CG  LYS B 272      35.461   3.133 127.668  1.00 48.77           C  
ATOM   2116  CD  LYS B 272      36.445   3.269 126.504  1.00 48.77           C  
ATOM   2117  CE  LYS B 272      37.870   2.863 126.874  1.00 48.77           C  
ATOM   2118  NZ  LYS B 272      38.770   3.076 125.722  1.00 48.77           N1+
ATOM   2121  N   LEU B 273      31.033   3.001 127.027  1.00 43.02           N  
ATOM   2122  CA  LEU B 273      29.768   3.447 126.520  1.00 43.02           C  
ATOM   2127  C   LEU B 273      28.746   3.311 127.603  1.00 43.02           C  
ATOM   2128  O   LEU B 273      27.914   4.197 127.798  1.00 43.02           O  
ATOM   2123  CB  LEU B 273      29.325   2.605 125.309  1.00 43.02           C  
ATOM   2124  CG  LEU B 273      27.981   3.026 124.690  1.00 43.02           C  
ATOM   2125  CD1 LEU B 273      28.055   4.446 124.106  1.00 43.02           C  
ATOM   2126  CD2 LEU B 273      27.499   1.986 123.665  1.00 43.02           C  
ATOM   2129  N   ALA B 274      28.798   2.190 128.349  1.00 36.83           N  
ATOM   2130  CA  ALA B 274      27.837   1.934 129.380  1.00 36.83           C  
ATOM   2132  C   ALA B 274      27.960   3.001 130.408  1.00 36.83           C  
ATOM   2133  O   ALA B 274      26.960   3.521 130.901  1.00 36.83           O  
ATOM   2131  CB  ALA B 274      28.070   0.594 130.099  1.00 36.83           C  
ATOM   2134  N   ALA B 275      29.206   3.375 130.746  1.00 41.71           N  
ATOM   2135  CA  ALA B 275      29.379   4.351 131.776  1.00 41.71           C  
ATOM   2137  C   ALA B 275      28.698   5.607 131.337  1.00 41.71           C  
ATOM   2138  O   ALA B 275      27.937   6.200 132.097  1.00 41.71           O  
ATOM   2136  CB  ALA B 275      30.856   4.693 132.034  1.00 41.71           C  
ATOM   2139  N   ALA B 276      28.905   6.028 130.077  1.00 38.07           N  
ATOM   2140  CA  ALA B 276      28.342   7.275 129.640  1.00 38.07           C  
ATOM   2142  C   ALA B 276      26.844   7.232 129.690  1.00 38.07           C  
ATOM   2143  O   ALA B 276      26.205   8.164 130.173  1.00 38.07           O  
ATOM   2141  CB  ALA B 276      28.740   7.635 128.197  1.00 38.07           C  
ATOM   2144  N   LEU B 277      26.238   6.137 129.200  1.00 44.73           N  
ATOM   2145  CA  LEU B 277      24.808   6.061 129.143  1.00 44.73           C  
ATOM   2150  C   LEU B 277      24.236   6.033 130.526  1.00 44.73           C  
ATOM   2151  O   LEU B 277      23.236   6.694 130.804  1.00 44.73           O  
ATOM   2146  CB  LEU B 277      24.323   4.825 128.372  1.00 44.73           C  
ATOM   2147  CG  LEU B 277      24.774   4.849 126.898  1.00 44.73           C  
ATOM   2148  CD1 LEU B 277      24.202   3.663 126.106  1.00 44.73           C  
ATOM   2149  CD2 LEU B 277      24.477   6.207 126.240  1.00 44.73           C  
ATOM   2152  N   GLU B 278      24.873   5.278 131.439  1.00 82.38           N  
ATOM   2153  CA  GLU B 278      24.371   5.118 132.773  1.00 82.38           C  
ATOM   2159  C   GLU B 278      24.385   6.441 133.477  1.00 82.38           C  
ATOM   2160  O   GLU B 278      23.438   6.783 134.183  1.00 82.38           O  
ATOM   2154  CB  GLU B 278      25.223   4.157 133.617  1.00 82.38           C  
ATOM   2155  CG  GLU B 278      25.352   2.768 132.992  1.00 82.38           C  
ATOM   2156  CD  GLU B 278      23.975   2.340 132.511  1.00 82.38           C  
ATOM   2157  OE1 GLU B 278      22.981   2.672 133.211  1.00 82.38           O  
ATOM   2158  OE2 GLU B 278      23.896   1.689 131.436  1.00 82.38           O1-
ATOM   2161  N   HIS B 279      25.467   7.223 133.300  1.00 43.34           N  
ATOM   2162  CA  HIS B 279      25.574   8.485 133.973  1.00 43.34           C  
ATOM   2169  C   HIS B 279      24.479   9.374 133.487  1.00 43.34           C  
ATOM   2170  O   HIS B 279      23.895  10.127 134.264  1.00 43.34           O  
ATOM   2165  CB  HIS B 279      26.913   9.217 133.749  1.00 43.34           C  
ATOM   2164  CG  HIS B 279      28.077   8.578 134.454  1.00 43.34           C  
ATOM   2167  CD2 HIS B 279      29.128   7.871 133.957  1.00 43.34           C  
ATOM   2163  ND1 HIS B 279      28.275   8.629 135.816  1.00 43.34           N  
ATOM   2168  CE1 HIS B 279      29.425   7.953 136.072  1.00 43.34           C  
ATOM   2166  NE2 HIS B 279      29.979   7.473 134.973  1.00 43.34           N  
ATOM   2171  N   HIS B 280      24.170   9.318 132.178  1.00 28.99           N  
ATOM   2172  CA  HIS B 280      23.136  10.161 131.657  1.00 28.99           C  
ATOM   2179  C   HIS B 280      21.845   9.780 132.324  1.00 28.99           C  
ATOM   2180  O   HIS B 280      21.047  10.642 132.687  1.00 28.99           O  
ATOM   2175  CB  HIS B 280      22.946  10.005 130.139  1.00 28.99           C  
ATOM   2174  CG  HIS B 280      21.979  10.990 129.548  1.00 28.99           C  
ATOM   2177  CD2 HIS B 280      20.700  10.811 129.124  1.00 28.99           C  
ATOM   2173  ND1 HIS B 280      22.269  12.319 129.314  1.00 28.99           N  
ATOM   2178  CE1 HIS B 280      21.156  12.869 128.763  1.00 28.99           C  
ATOM   2176  NE2 HIS B 280      20.177  11.993 128.630  1.00 28.99           N  
ATOM   2181  N   HIS B 281      21.608   8.468 132.507  1.00 34.85           N  
ATOM   2182  CA  HIS B 281      20.380   8.016 133.102  1.00 34.85           C  
ATOM   2189  C   HIS B 281      20.310   8.511 134.516  1.00 34.85           C  
ATOM   2190  O   HIS B 281      19.271   8.997 134.962  1.00 34.85           O  
ATOM   2185  CB  HIS B 281      20.251   6.482 133.113  1.00 34.85           C  
ATOM   2184  CG  HIS B 281      18.879   6.012 133.490  1.00 34.85           C  
ATOM   2187  CD2 HIS B 281      18.445   5.342 134.592  1.00 34.85           C  
ATOM   2183  ND1 HIS B 281      17.767   6.194 132.697  1.00 34.85           N  
ATOM   2188  CE1 HIS B 281      16.723   5.628 133.354  1.00 34.85           C  
ATOM   2186  NE2 HIS B 281      17.085   5.097 134.509  1.00 34.85           N  
ATOM   2191  N   HIS B 282      21.434   8.418 135.253  1.00 89.64           N  
ATOM   2192  CA  HIS B 282      21.491   8.871 136.615  1.00 89.64           C  
ATOM   2199  C   HIS B 282      21.250  10.341 136.593  1.00 89.64           C  
ATOM   2200  O   HIS B 282      20.746  10.901 137.563  1.00 89.64           O  
ATOM   2195  CB  HIS B 282      22.860   8.664 137.300  1.00 89.64           C  
ATOM   2194  CG  HIS B 282      23.139   7.253 137.724  1.00 89.64           C  
ATOM   2197  CD2 HIS B 282      22.966   6.652 138.935  1.00 89.64           C  
ATOM   2193  ND1 HIS B 282      23.662   6.283 136.899  1.00 89.64           N  
ATOM   2198  CE1 HIS B 282      23.779   5.154 137.645  1.00 89.64           C  
ATOM   2196  NE2 HIS B 282      23.370   5.330 138.887  1.00 89.64           N  
ATOM   2201  N   HIS B 283      21.613  11.003 135.478  1.00116.42           N  
ATOM   2202  CA  HIS B 283      21.452  12.422 135.366  1.00116.42           C  
ATOM   2209  C   HIS B 283      20.018  12.712 135.641  1.00116.42           C  
ATOM   2210  O   HIS B 283      19.702  13.633 136.394  1.00116.42           O  
ATOM   2205  CB  HIS B 283      21.821  12.941 133.959  1.00116.42           C  
ATOM   2204  CG  HIS B 283      21.663  14.420 133.762  1.00116.42           C  
ATOM   2207  CD2 HIS B 283      22.403  15.458 134.241  1.00116.42           C  
ATOM   2203  ND1 HIS B 283      20.665  14.990 133.002  1.00116.42           N  
ATOM   2208  CE1 HIS B 283      20.852  16.333 133.053  1.00116.42           C  
ATOM   2206  NE2 HIS B 283      21.894  16.665 133.794  1.00116.42           N  
TER   
