# Supplementary material for: Structural Descriptors for Subunit Interface Regions in Homodimers: Effect of Lipid Membrane and Secondary Structure Type
Source: J Chem Inf Model. 2025 Mar 27;65(7):3117–26. doi: 10.1021/acs.jcim.4c01233 (PMC12004529; doi:10.1021/acs.jcim.4c01233)
Supplement: Supplementary file 3 — ci4c01233_si_003.tar [file ci4c01233_si_003.tar › database/alpha/8du6_cytop.pdb]

HEADER    model_1_1_chain_A
ATOM     74  N   LEU A  11     -22.602  23.355  31.447  1.00 55.02           N  
ATOM     75  CA  LEU A  11     -22.115  23.782  30.168  1.00 55.02           C  
ATOM     76  CB  LEU A  11     -21.106  22.799  29.545  1.00 55.02           C  
ATOM     77  CG  LEU A  11     -19.832  22.584  30.387  1.00 55.02           C  
ATOM     78  CD1 LEU A  11     -18.872  21.595  29.702  1.00 55.02           C  
ATOM     79  CD2 LEU A  11     -19.157  23.919  30.744  1.00 55.02           C  
ATOM     80  C   LEU A  11     -23.242  23.921  29.199  1.00 55.02           C  
ATOM     81  O   LEU A  11     -24.271  23.253  29.300  1.00 55.02           O  
ATOM     82  N   THR A  12     -23.069  24.861  28.246  1.00 34.17           N  
ATOM     83  CA  THR A  12     -24.016  25.083  27.195  1.00 34.17           C  
ATOM     84  CB  THR A  12     -24.000  26.488  26.669  1.00 34.17           C  
ATOM     85  OG1 THR A  12     -22.748  26.776  26.067  1.00 34.17           O  
ATOM     86  CG2 THR A  12     -24.251  27.447  27.846  1.00 34.17           C  
ATOM     87  C   THR A  12     -23.621  24.160  26.084  1.00 34.17           C  
ATOM     88  O   THR A  12     -22.627  23.444  26.190  1.00 34.17           O  
ATOM     89  N   ALA A  13     -24.409  24.136  24.991  1.00 30.24           N  
ATOM     90  CA  ALA A  13     -24.132  23.247  23.898  1.00 30.24           C  
ATOM     91  CB  ALA A  13     -25.186  23.328  22.780  1.00 30.24           C  
ATOM     92  C   ALA A  13     -22.812  23.597  23.288  1.00 30.24           C  
ATOM     93  O   ALA A  13     -22.010  22.721  22.967  1.00 30.24           O  
ATOM     94  N   ASP A  14     -22.554  24.905  23.120  1.00 37.78           N  
ATOM     95  CA  ASP A  14     -21.352  25.367  22.488  1.00 37.78           C  
ATOM     96  CB  ASP A  14     -21.332  26.899  22.368  1.00 37.78           C  
ATOM     97  CG  ASP A  14     -22.488  27.297  21.461  1.00 37.78           C  
ATOM     98  OD1 ASP A  14     -22.754  26.557  20.476  1.00 37.78           O  
ATOM     99  OD2 ASP A  14     -23.134  28.338  21.754  1.00 37.78           O1-
ATOM    100  C   ASP A  14     -20.188  24.957  23.330  1.00 37.78           C  
ATOM    101  O   ASP A  14     -19.158  24.521  22.818  1.00 37.78           O  
ATOM    102  N   GLN A  15     -20.330  25.092  24.659  1.00 38.22           N  
ATOM    103  CA  GLN A  15     -19.279  24.748  25.567  1.00 38.22           C  
ATOM    104  CB  GLN A  15     -19.625  25.096  27.026  1.00 38.22           C  
ATOM    105  CG  GLN A  15     -19.768  26.602  27.261  1.00 38.22           C  
ATOM    106  CD  GLN A  15     -20.116  26.830  28.724  1.00 38.22           C  
ATOM    107  OE1 GLN A  15     -21.123  26.329  29.222  1.00 38.22           O  
ATOM    108  NE2 GLN A  15     -19.254  27.605  29.436  1.00 38.22           N  
ATOM    109  C   GLN A  15     -19.049  23.273  25.473  1.00 38.22           C  
ATOM    110  O   GLN A  15     -17.916  22.809  25.579  1.00 38.22           O  
ATOM    111  N   MET A  16     -20.127  22.484  25.302  1.00 46.86           N  
ATOM    112  CA  MET A  16     -19.952  21.062  25.222  1.00 46.86           C  
ATOM    113  CB  MET A  16     -21.270  20.277  25.126  1.00 46.86           C  
ATOM    114  CG  MET A  16     -21.046  18.772  24.956  1.00 46.86           C  
ATOM    115  SD  MET A  16     -20.325  17.935  26.400  1.00 46.86           S  
ATOM    116  CE  MET A  16     -21.873  17.918  27.344  1.00 46.86           C  
ATOM    117  C   MET A  16     -19.149  20.710  24.011  1.00 46.86           C  
ATOM    118  O   MET A  16     -18.208  19.923  24.099  1.00 46.86           O  
ATOM    119  N   VAL A  17     -19.488  21.301  22.849  1.00 33.07           N  
ATOM    120  CA  VAL A  17     -18.806  20.988  21.626  1.00 33.07           C  
ATOM    121  CB  VAL A  17     -19.400  21.697  20.444  1.00 33.07           C  
ATOM    122  CG1 VAL A  17     -18.537  21.405  19.205  1.00 33.07           C  
ATOM    123  CG2 VAL A  17     -20.868  21.258  20.303  1.00 33.07           C  
ATOM    124  C   VAL A  17     -17.375  21.405  21.747  1.00 33.07           C  
ATOM    125  O   VAL A  17     -16.466  20.663  21.378  1.00 33.07           O  
ATOM    126  N   SER A  18     -17.142  22.607  22.302  1.00 26.84           N  
ATOM    127  CA  SER A  18     -15.814  23.137  22.401  1.00 26.84           C  
ATOM    128  CB  SER A  18     -15.787  24.526  23.063  1.00 26.84           C  
ATOM    129  OG  SER A  18     -14.453  25.006  23.136  1.00 26.84           O  
ATOM    130  C   SER A  18     -14.973  22.226  23.237  1.00 26.84           C  
ATOM    131  O   SER A  18     -13.839  21.915  22.876  1.00 26.84           O  
ATOM    132  N   ALA A  19     -15.512  21.768  24.379  1.00 27.22           N  
ATOM    133  CA  ALA A  19     -14.757  20.942  25.276  1.00 27.22           C  
ATOM    134  CB  ALA A  19     -15.536  20.599  26.558  1.00 27.22           C  
ATOM    135  C   ALA A  19     -14.405  19.647  24.609  1.00 27.22           C  
ATOM    136  O   ALA A  19     -13.282  19.159  24.727  1.00 27.22           O  
ATOM    137  N   LEU A  20     -15.372  19.055  23.883  1.00 46.25           N  
ATOM    138  CA  LEU A  20     -15.166  17.784  23.253  1.00 46.25           C  
ATOM    139  CB  LEU A  20     -16.449  17.219  22.624  1.00 46.25           C  
ATOM    140  CG  LEU A  20     -17.504  16.799  23.663  1.00 46.25           C  
ATOM    141  CD1 LEU A  20     -18.711  16.134  22.984  1.00 46.25           C  
ATOM    142  CD2 LEU A  20     -16.884  15.920  24.764  1.00 46.25           C  
ATOM    143  C   LEU A  20     -14.122  17.888  22.184  1.00 46.25           C  
ATOM    144  O   LEU A  20     -13.284  17.000  22.041  1.00 46.25           O  
ATOM    145  N   LEU A  21     -14.144  18.981  21.400  1.00 40.79           N  
ATOM    146  CA  LEU A  21     -13.205  19.142  20.326  1.00 40.79           C  
ATOM    147  CB  LEU A  21     -13.447  20.428  19.516  1.00 40.79           C  
ATOM    148  CG  LEU A  21     -14.816  20.456  18.810  1.00 40.79           C  
ATOM    149  CD1 LEU A  21     -14.962  21.704  17.924  1.00 40.79           C  
ATOM    150  CD2 LEU A  21     -15.082  19.145  18.051  1.00 40.79           C  
ATOM    151  C   LEU A  21     -11.826  19.226  20.904  1.00 40.79           C  
ATOM    152  O   LEU A  21     -10.881  18.657  20.358  1.00 40.79           O  
ATOM    153  N   ASP A  22     -11.677  19.946  22.031  1.00 41.27           N  
ATOM    154  CA  ASP A  22     -10.393  20.128  22.648  1.00 41.27           C  
ATOM    155  CB  ASP A  22     -10.431  21.106  23.834  1.00 41.27           C  
ATOM    156  CG  ASP A  22     -10.591  22.509  23.265  1.00 41.27           C  
ATOM    157  OD1 ASP A  22     -10.149  22.734  22.107  1.00 41.27           O  
ATOM    158  OD2 ASP A  22     -11.160  23.374  23.984  1.00 41.27           O1-
ATOM    159  C   ASP A  22      -9.875  18.815  23.155  1.00 41.27           C  
ATOM    160  O   ASP A  22      -8.673  18.564  23.126  1.00 41.27           O  
ATOM    161  N   ALA A  23     -10.782  17.951  23.638  1.00 57.53           N  
ATOM    162  CA  ALA A  23     -10.476  16.681  24.237  1.00 57.53           C  
ATOM    163  CB  ALA A  23     -11.727  15.979  24.794  1.00 57.53           C  
ATOM    164  C   ALA A  23      -9.839  15.734  23.262  1.00 57.53           C  
ATOM    165  O   ALA A  23      -9.063  14.874  23.670  1.00 57.53           O  
ATOM    166  N   GLU A  24     -10.171  15.845  21.959  1.00106.72           N  
ATOM    167  CA  GLU A  24      -9.772  14.896  20.951  1.00106.72           C  
ATOM    168  CB  GLU A  24     -10.032  15.386  19.514  1.00106.72           C  
ATOM    169  CG  GLU A  24     -11.520  15.547  19.187  1.00106.72           C  
ATOM    170  CD  GLU A  24     -12.174  14.175  19.270  1.00106.72           C  
ATOM    171  OE1 GLU A  24     -11.691  13.244  18.574  1.00106.72           O  
ATOM    172  OE2 GLU A  24     -13.167  14.038  20.033  1.00106.72           O1-
ATOM    173  C   GLU A  24      -8.322  14.523  21.059  1.00106.72           C  
ATOM    174  O   GLU A  24      -7.425  15.356  21.180  1.00106.72           O  
ATOM    175  N   PRO A  25      -8.118  13.224  21.027  1.00162.01           N  
ATOM    176  CA  PRO A  25      -6.794  12.661  21.093  1.00162.01           C  
ATOM    177  CD  PRO A  25      -9.112  12.325  21.595  1.00162.01           C  
ATOM    178  CB  PRO A  25      -6.973  11.189  21.452  1.00162.01           C  
ATOM    179  CG  PRO A  25      -8.316  11.155  22.195  1.00162.01           C  
ATOM    180  C   PRO A  25      -6.089  12.849  19.788  1.00162.01           C  
ATOM    181  O   PRO A  25      -6.752  13.106  18.785  1.00162.01           O  
ATOM    182  N   PRO A  26      -4.788  12.748  19.785  1.00 76.66           N  
ATOM    183  CA  PRO A  26      -4.024  12.911  18.579  1.00 76.66           C  
ATOM    184  CD  PRO A  26      -3.994  13.000  20.976  1.00 76.66           C  
ATOM    185  CB  PRO A  26      -2.602  13.261  19.019  1.00 76.66           C  
ATOM    186  CG  PRO A  26      -2.541  12.845  20.499  1.00 76.66           C  
ATOM    187  C   PRO A  26      -4.093  11.677  17.744  1.00 76.66           C  
ATOM    188  O   PRO A  26      -4.454  10.623  18.265  1.00 76.66           O  
ATOM    189  N   ILE A  27      -3.775  11.794  16.439  1.00117.60           N  
ATOM    190  CA  ILE A  27      -3.754  10.626  15.612  1.00117.60           C  
ATOM    191  CB  ILE A  27      -4.082  10.868  14.166  1.00117.60           C  
ATOM    192  CG1 ILE A  27      -3.069  11.819  13.518  1.00117.60           C  
ATOM    193  CG2 ILE A  27      -5.535  11.350  14.078  1.00117.60           C  
ATOM    194  CD1 ILE A  27      -3.194  11.866  11.996  1.00117.60           C  
ATOM    195  C   ILE A  27      -2.366  10.087  15.684  1.00117.60           C  
ATOM    196  O   ILE A  27      -1.391  10.803  15.459  1.00117.60           O  
ATOM    197  N   LEU A  28      -2.254   8.797  16.044  1.00 66.51           N  
ATOM    198  CA  LEU A  28      -0.981   8.159  16.208  1.00 66.51           C  
ATOM    199  CB  LEU A  28      -0.985   7.074  17.299  1.00 66.51           C  
ATOM    200  CG  LEU A  28      -1.368   7.613  18.689  1.00 66.51           C  
ATOM    201  CD1 LEU A  28      -1.205   6.536  19.774  1.00 66.51           C  
ATOM    202  CD2 LEU A  28      -0.618   8.914  19.011  1.00 66.51           C  
ATOM    203  C   LEU A  28      -0.583   7.502  14.926  1.00 66.51           C  
ATOM    204  O   LEU A  28      -1.405   7.297  14.033  1.00 66.51           O  
ATOM    205  N   TYR A  29       0.715   7.155  14.817  1.00 83.59           N  
ATOM    206  CA  TYR A  29       1.245   6.490  13.662  1.00 83.59           C  
ATOM    207  CB  TYR A  29       2.414   7.227  12.983  1.00 83.59           C  
ATOM    208  CG  TYR A  29       1.899   8.377  12.188  1.00 83.59           C  
ATOM    209  CD1 TYR A  29       1.508   9.552  12.789  1.00 83.59           C  
ATOM    210  CD2 TYR A  29       1.829   8.274  10.818  1.00 83.59           C  
ATOM    211  CE1 TYR A  29       1.042  10.601  12.033  1.00 83.59           C  
ATOM    212  CE2 TYR A  29       1.364   9.319  10.058  1.00 83.59           C  
ATOM    213  CZ  TYR A  29       0.968  10.486  10.665  1.00 83.59           C  
ATOM    214  OH  TYR A  29       0.491  11.563   9.888  1.00 83.59           O  
ATOM    215  C   TYR A  29       1.789   5.171  14.102  1.00 83.59           C  
ATOM    216  O   TYR A  29       2.097   4.974  15.277  1.00 83.59           O  
ATOM    217  N   SER A  30       1.855   4.187  13.180  1.00104.50           N  
ATOM    218  CA  SER A  30       2.509   3.000  13.628  1.00104.50           C  
ATOM    219  CB  SER A  30       2.498   1.860  12.593  1.00104.50           C  
ATOM    220  OG  SER A  30       2.962   0.654  13.183  1.00104.50           O  
ATOM    221  C   SER A  30       3.911   3.491  13.846  1.00104.50           C  
ATOM    222  O   SER A  30       4.619   3.789  12.886  1.00104.50           O  
ATOM    223  N   GLU A  31       4.349   3.597  15.120  1.00230.25           N  
ATOM    224  CA  GLU A  31       5.607   4.238  15.398  1.00230.25           C  
ATOM    225  CB  GLU A  31       5.617   5.071  16.692  1.00230.25           C  
ATOM    226  CG  GLU A  31       6.888   5.910  16.868  1.00230.25           C  
ATOM    227  CD  GLU A  31       6.699   6.800  18.090  1.00230.25           C  
ATOM    228  OE1 GLU A  31       5.637   6.668  18.755  1.00230.25           O  
ATOM    229  OE2 GLU A  31       7.609   7.626  18.369  1.00230.25           O1-
ATOM    230  C   GLU A  31       6.740   3.266  15.449  1.00230.25           C  
ATOM    231  O   GLU A  31       6.554   2.061  15.615  1.00230.25           O  
ATOM    232  N   TYR A  32       7.962   3.814  15.271  1.00 58.70           N  
ATOM    233  CA  TYR A  32       9.204   3.092  15.242  1.00 58.70           C  
ATOM    234  CB  TYR A  32      10.387   4.018  14.917  1.00 58.70           C  
ATOM    235  CG  TYR A  32      10.076   4.675  13.615  1.00 58.70           C  
ATOM    236  CD1 TYR A  32       9.232   5.762  13.578  1.00 58.70           C  
ATOM    237  CD2 TYR A  32      10.622   4.217  12.440  1.00 58.70           C  
ATOM    238  CE1 TYR A  32       8.930   6.382  12.389  1.00 58.70           C  
ATOM    239  CE2 TYR A  32      10.324   4.833  11.247  1.00 58.70           C  
ATOM    240  CZ  TYR A  32       9.477   5.916  11.219  1.00 58.70           C  
ATOM    241  OH  TYR A  32       9.174   6.546   9.993  1.00 58.70           O  
ATOM    242  C   TYR A  32       9.473   2.496  16.590  1.00 58.70           C  
ATOM    243  O   TYR A  32       9.805   1.316  16.696  1.00 58.70           O  
ATOM    244  N   ASP A  33       9.339   3.301  17.663  1.00 29.19           N  
ATOM    245  CA  ASP A  33       9.547   2.788  18.991  1.00 29.19           C  
ATOM    246  CB  ASP A  33       9.421   3.844  20.111  1.00 29.19           C  
ATOM    247  CG  ASP A  33      10.685   4.689  20.141  1.00 29.19           C  
ATOM    248  OD1 ASP A  33      11.791   4.088  20.101  1.00 29.19           O  
ATOM    249  OD2 ASP A  33      10.565   5.940  20.224  1.00 29.19           O1-
ATOM    250  C   ASP A  33       8.510   1.736  19.221  1.00 29.19           C  
ATOM    251  O   ASP A  33       8.792   0.693  19.810  1.00 29.19           O  
ATOM    252  N   PRO A  34       7.315   1.979  18.755  1.00161.95           N  
ATOM    253  CA  PRO A  34       6.308   0.963  18.841  1.00161.95           C  
ATOM    254  CD  PRO A  34       6.723   3.306  18.879  1.00161.95           C  
ATOM    255  CB  PRO A  34       4.992   1.662  18.519  1.00161.95           C  
ATOM    256  CG  PRO A  34       5.214   3.094  19.020  1.00161.95           C  
ATOM    257  C   PRO A  34       6.680  -0.112  17.883  1.00161.95           C  
ATOM    258  O   PRO A  34       7.632   0.086  17.129  1.00161.95           O  
ATOM    259  N   THR A  35       5.967  -1.259  17.910  1.00186.79           N  
ATOM    260  CA  THR A  35       6.303  -2.350  17.042  1.00186.79           C  
ATOM    261  CB  THR A  35       5.332  -3.491  17.083  1.00186.79           C  
ATOM    262  OG1 THR A  35       5.248  -4.010  18.403  1.00186.79           O  
ATOM    263  CG2 THR A  35       5.827  -4.586  16.119  1.00186.79           C  
ATOM    264  C   THR A  35       6.345  -1.811  15.656  1.00186.79           C  
ATOM    265  O   THR A  35       5.504  -1.012  15.250  1.00186.79           O  
ATOM    266  N   ARG A  36       7.369  -2.242  14.904  1.00206.42           N  
ATOM    267  CA  ARG A  36       7.616  -1.714  13.602  1.00206.42           C  
ATOM    268  CB  ARG A  36       8.850  -2.351  12.954  1.00206.42           C  
ATOM    269  CG  ARG A  36      10.101  -2.165  13.819  1.00206.42           C  
ATOM    270  CD  ARG A  36      11.269  -3.081  13.452  1.00206.42           C  
ATOM    271  NE  ARG A  36      12.301  -2.914  14.515  1.00206.42           N  
ATOM    272  CZ  ARG A  36      13.414  -2.155  14.292  1.00206.42           C  
ATOM    273  NH1 ARG A  36      13.628  -1.601  13.063  1.00206.42           N1+
ATOM    274  NH2 ARG A  36      14.316  -1.955  15.298  1.00206.42           N  
ATOM    275  C   ARG A  36       6.427  -1.997  12.754  1.00206.42           C  
ATOM    276  O   ARG A  36       5.886  -3.096  12.725  1.00206.42           O  
ATOM    277  N   PRO A  37       6.038  -0.970  12.059  1.00252.77           N  
ATOM    278  CA  PRO A  37       4.935  -1.011  11.165  1.00252.77           C  
ATOM    279  CD  PRO A  37       6.336   0.374  12.516  1.00252.77           C  
ATOM    280  CB  PRO A  37       4.608   0.454  10.845  1.00252.77           C  
ATOM    281  CG  PRO A  37       5.792   1.267  11.396  1.00252.77           C  
ATOM    282  C   PRO A  37       4.871  -1.917   9.903  1.00252.77           C  
ATOM    283  O   PRO A  37       3.762  -1.989   9.391  1.00252.77           O  
ATOM    284  N   PHE A  38       5.894  -2.582   9.261  1.00156.34           N  
ATOM    285  CA  PHE A  38       5.323  -3.293   8.103  1.00156.34           C  
ATOM    286  CB  PHE A  38       5.371  -2.559   6.753  1.00156.34           C  
ATOM    287  CG  PHE A  38       4.177  -3.115   6.042  1.00156.34           C  
ATOM    288  CD1 PHE A  38       2.927  -2.655   6.397  1.00156.34           C  
ATOM    289  CD2 PHE A  38       4.266  -4.076   5.062  1.00156.34           C  
ATOM    290  CE1 PHE A  38       1.787  -3.135   5.795  1.00156.34           C  
ATOM    291  CE2 PHE A  38       3.126  -4.560   4.453  1.00156.34           C  
ATOM    292  CZ  PHE A  38       1.886  -4.088   4.814  1.00156.34           C  
ATOM    293  C   PHE A  38       5.741  -4.729   7.862  1.00156.34           C  
ATOM    294  O   PHE A  38       6.925  -5.069   7.898  1.00156.34           O  
ATOM    295  N   SER A  39       4.705  -5.585   7.583  1.00130.11           N  
ATOM    296  CA  SER A  39       4.703  -6.998   7.224  1.00130.11           C  
ATOM    297  CB  SER A  39       5.695  -7.831   8.053  1.00130.11           C  
ATOM    298  OG  SER A  39       5.646  -9.195   7.663  1.00130.11           O  
ATOM    299  C   SER A  39       3.309  -7.509   7.537  1.00130.11           C  
ATOM    300  O   SER A  39       2.666  -6.988   8.442  1.00130.11           O  
ATOM    301  N   GLU A  40       2.782  -8.516   6.792  1.00 92.08           N  
ATOM    302  CA  GLU A  40       1.471  -9.066   7.065  1.00 92.08           C  
ATOM    303  CB  GLU A  40       0.985 -10.032   5.969  1.00 92.08           C  
ATOM    304  CG  GLU A  40      -0.446 -10.531   6.183  1.00 92.08           C  
ATOM    305  CD  GLU A  40      -0.773 -11.494   5.050  1.00 92.08           C  
ATOM    306  OE1 GLU A  40       0.034 -12.437   4.829  1.00 92.08           O  
ATOM    307  OE2 GLU A  40      -1.828 -11.299   4.390  1.00 92.08           O1-
ATOM    308  C   GLU A  40       1.513  -9.852   8.344  1.00 92.08           C  
ATOM    309  O   GLU A  40       0.596  -9.781   9.161  1.00 92.08           O  
ATOM    310  N   ALA A  41       2.599 -10.621   8.552  1.00 33.97           N  
ATOM    311  CA  ALA A  41       2.716 -11.507   9.680  1.00 33.97           C  
ATOM    312  CB  ALA A  41       4.032 -12.300   9.675  1.00 33.97           C  
ATOM    313  C   ALA A  41       2.683 -10.722  10.948  1.00 33.97           C  
ATOM    314  O   ALA A  41       2.070 -11.125  11.935  1.00 33.97           O  
ATOM    315  N   SER A  42       3.383  -9.581  10.946  1.00121.68           N  
ATOM    316  CA  SER A  42       3.508  -8.720  12.084  1.00121.68           C  
ATOM    317  CB  SER A  42       4.691  -7.750  11.945  1.00121.68           C  
ATOM    318  OG  SER A  42       5.899  -8.479  11.798  1.00121.68           O  
ATOM    319  C   SER A  42       2.281  -7.873  12.264  1.00121.68           C  
ATOM    320  O   SER A  42       2.195  -7.137  13.243  1.00121.68           O  
ATOM    321  N   MET A  43       1.276  -7.982  11.373  1.00128.81           N  
ATOM    322  CA  MET A  43       0.211  -7.008  11.331  1.00128.81           C  
ATOM    323  CB  MET A  43      -0.852  -7.334  10.264  1.00128.81           C  
ATOM    324  CG  MET A  43      -1.751  -6.147   9.900  1.00128.81           C  
ATOM    325  SD  MET A  43      -3.213  -6.577   8.903  1.00128.81           S  
ATOM    326  CE  MET A  43      -2.302  -7.515   7.646  1.00128.81           C  
ATOM    327  C   MET A  43      -0.495  -6.903  12.653  1.00128.81           C  
ATOM    328  O   MET A  43      -0.821  -5.800  13.093  1.00128.81           O  
ATOM    329  N   MET A  44      -0.761  -8.034  13.328  1.00 59.49           N  
ATOM    330  CA  MET A  44      -1.466  -7.967  14.576  1.00 59.49           C  
ATOM    331  CB  MET A  44      -1.794  -9.350  15.161  1.00 59.49           C  
ATOM    332  CG  MET A  44      -2.858 -10.101  14.360  1.00 59.49           C  
ATOM    333  SD  MET A  44      -4.470  -9.264  14.321  1.00 59.49           S  
ATOM    334  CE  MET A  44      -4.687  -9.285  16.124  1.00 59.49           C  
ATOM    335  C   MET A  44      -0.655  -7.229  15.589  1.00 59.49           C  
ATOM    336  O   MET A  44      -1.195  -6.458  16.378  1.00 59.49           O  
ATOM    337  N   GLY A  45       0.671  -7.451  15.597  1.00 40.35           N  
ATOM    338  CA  GLY A  45       1.518  -6.808  16.560  1.00 40.35           C  
ATOM    339  C   GLY A  45       1.450  -5.320  16.376  1.00 40.35           C  
ATOM    340  O   GLY A  45       1.482  -4.573  17.350  1.00 40.35           O  
ATOM    341  N   LEU A  46       1.393  -4.852  15.114  1.00 92.30           N  
ATOM    342  CA  LEU A  46       1.402  -3.449  14.799  1.00 92.30           C  
ATOM    343  CB  LEU A  46       1.341  -3.221  13.282  1.00 92.30           C  
ATOM    344  CG  LEU A  46       2.267  -4.170  12.503  1.00 92.30           C  
ATOM    345  CD1 LEU A  46       2.445  -3.726  11.046  1.00 92.30           C  
ATOM    346  CD2 LEU A  46       3.570  -4.435  13.258  1.00 92.30           C  
ATOM    347  C   LEU A  46       0.165  -2.811  15.328  1.00 92.30           C  
ATOM    348  O   LEU A  46       0.222  -1.756  15.958  1.00 92.30           O  
ATOM    349  N   LEU A  47      -0.987  -3.449  15.057  1.00 66.16           N  
ATOM    350  CA  LEU A  47      -2.267  -2.956  15.452  1.00 66.16           C  
ATOM    351  CB  LEU A  47      -3.415  -3.832  14.925  1.00 66.16           C  
ATOM    352  CG  LEU A  47      -3.501  -3.842  13.386  1.00 66.16           C  
ATOM    353  CD1 LEU A  47      -4.659  -4.724  12.891  1.00 66.16           C  
ATOM    354  CD2 LEU A  47      -3.564  -2.414  12.823  1.00 66.16           C  
ATOM    355  C   LEU A  47      -2.319  -2.961  16.939  1.00 66.16           C  
ATOM    356  O   LEU A  47      -2.785  -2.004  17.549  1.00 66.16           O  
ATOM    357  N   THR A  48      -1.821  -4.043  17.567  1.00 46.55           N  
ATOM    358  CA  THR A  48      -1.857  -4.127  18.994  1.00 46.55           C  
ATOM    359  CB  THR A  48      -1.288  -5.416  19.514  1.00 46.55           C  
ATOM    360  OG1 THR A  48      -2.024  -6.515  19.001  1.00 46.55           O  
ATOM    361  CG2 THR A  48      -1.353  -5.406  21.051  1.00 46.55           C  
ATOM    362  C   THR A  48      -1.036  -3.006  19.550  1.00 46.55           C  
ATOM    363  O   THR A  48      -1.475  -2.275  20.434  1.00 46.55           O  
ATOM    364  N   ASN A  49       0.176  -2.805  19.014  1.00 54.30           N  
ATOM    365  CA  ASN A  49       1.019  -1.778  19.549  1.00 54.30           C  
ATOM    366  CB  ASN A  49       2.399  -1.722  18.873  1.00 54.30           C  
ATOM    367  CG  ASN A  49       3.261  -0.771  19.687  1.00 54.30           C  
ATOM    368  OD1 ASN A  49       2.901   0.385  19.899  1.00 54.30           O  
ATOM    369  ND2 ASN A  49       4.426  -1.273  20.178  1.00 54.30           N  
ATOM    370  C   ASN A  49       0.349  -0.453  19.355  1.00 54.30           C  
ATOM    371  O   ASN A  49       0.387   0.401  20.239  1.00 54.30           O  
ATOM    372  N   LEU A  50      -0.280  -0.238  18.188  1.00 59.13           N  
ATOM    373  CA  LEU A  50      -0.916   1.022  17.933  1.00 59.13           C  
ATOM    374  CB  LEU A  50      -1.555   1.095  16.534  1.00 59.13           C  
ATOM    375  CG  LEU A  50      -2.276   2.425  16.243  1.00 59.13           C  
ATOM    376  CD1 LEU A  50      -1.293   3.605  16.191  1.00 59.13           C  
ATOM    377  CD2 LEU A  50      -3.155   2.321  14.987  1.00 59.13           C  
ATOM    378  C   LEU A  50      -2.028   1.241  18.913  1.00 59.13           C  
ATOM    379  O   LEU A  50      -2.134   2.323  19.485  1.00 59.13           O  
ATOM    380  N   ALA A  51      -2.874   0.214  19.140  1.00 42.38           N  
ATOM    381  CA  ALA A  51      -4.026   0.323  19.993  1.00 42.38           C  
ATOM    382  CB  ALA A  51      -4.883  -0.955  20.005  1.00 42.38           C  
ATOM    383  C   ALA A  51      -3.603   0.597  21.403  1.00 42.38           C  
ATOM    384  O   ALA A  51      -4.221   1.406  22.093  1.00 42.38           O  
ATOM    385  N   ASP A  52      -2.531  -0.071  21.869  1.00 40.50           N  
ATOM    386  CA  ASP A  52      -2.100   0.105  23.224  1.00 40.50           C  
ATOM    387  CB  ASP A  52      -0.878  -0.755  23.588  1.00 40.50           C  
ATOM    388  CG  ASP A  52      -1.351  -2.193  23.745  1.00 40.50           C  
ATOM    389  OD1 ASP A  52      -2.589  -2.397  23.860  1.00 40.50           O  
ATOM    390  OD2 ASP A  52      -0.483  -3.105  23.760  1.00 40.50           O1-
ATOM    391  C   ASP A  52      -1.737   1.541  23.432  1.00 40.50           C  
ATOM    392  O   ASP A  52      -2.073   2.129  24.459  1.00 40.50           O  
ATOM    393  N   ARG A  53      -1.041   2.145  22.453  1.00 80.93           N  
ATOM    394  CA  ARG A  53      -0.642   3.517  22.557  1.00 80.93           C  
ATOM    395  CB  ARG A  53       0.284   3.954  21.415  1.00 80.93           C  
ATOM    396  CG  ARG A  53       1.699   3.399  21.568  1.00 80.93           C  
ATOM    397  CD  ARG A  53       2.639   3.820  20.442  1.00 80.93           C  
ATOM    398  NE  ARG A  53       2.271   3.021  19.240  1.00 80.93           N  
ATOM    399  CZ  ARG A  53       2.322   3.591  18.002  1.00 80.93           C  
ATOM    400  NH1 ARG A  53       2.666   4.904  17.875  1.00 80.93           N1+
ATOM    401  NH2 ARG A  53       2.030   2.845  16.896  1.00 80.93           N  
ATOM    402  C   ARG A  53      -1.857   4.396  22.558  1.00 80.93           C  
ATOM    403  O   ARG A  53      -1.916   5.381  23.294  1.00 80.93           O  
ATOM    404  N   GLU A  54      -2.865   4.060  21.731  1.00 56.85           N  
ATOM    405  CA  GLU A  54      -4.050   4.864  21.630  1.00 56.85           C  
ATOM    406  CB  GLU A  54      -5.018   4.429  20.513  1.00 56.85           C  
ATOM    407  CG  GLU A  54      -4.529   4.814  19.114  1.00 56.85           C  
ATOM    408  CD  GLU A  54      -5.652   4.563  18.117  1.00 56.85           C  
ATOM    409  OE1 GLU A  54      -5.982   3.370  17.882  1.00 56.85           O  
ATOM    410  OE2 GLU A  54      -6.195   5.563  17.576  1.00 56.85           O1-
ATOM    411  C   GLU A  54      -4.802   4.854  22.931  1.00 56.85           C  
ATOM    412  O   GLU A  54      -5.404   5.860  23.307  1.00 56.85           O  
ATOM    413  N   LEU A  55      -4.786   3.724  23.667  1.00166.67           N  
ATOM    414  CA  LEU A  55      -5.541   3.630  24.889  1.00166.67           C  
ATOM    415  CB  LEU A  55      -5.486   2.257  25.584  1.00166.67           C  
ATOM    416  CG  LEU A  55      -6.400   1.203  24.939  1.00166.67           C  
ATOM    417  CD1 LEU A  55      -6.307  -0.139  25.671  1.00166.67           C  
ATOM    418  CD2 LEU A  55      -7.852   1.698  24.868  1.00166.67           C  
ATOM    419  C   LEU A  55      -5.081   4.646  25.887  1.00166.67           C  
ATOM    420  O   LEU A  55      -5.899   5.180  26.633  1.00166.67           O  
ATOM    421  N   VAL A  56      -3.770   4.937  25.952  1.00 28.74           N  
ATOM    422  CA  VAL A  56      -3.307   5.887  26.925  1.00 28.74           C  
ATOM    423  CB  VAL A  56      -1.826   6.116  26.851  1.00 28.74           C  
ATOM    424  CG1 VAL A  56      -1.444   7.210  27.862  1.00 28.74           C  
ATOM    425  CG2 VAL A  56      -1.115   4.771  27.080  1.00 28.74           C  
ATOM    426  C   VAL A  56      -3.984   7.197  26.664  1.00 28.74           C  
ATOM    427  O   VAL A  56      -4.464   7.854  27.586  1.00 28.74           O  
ATOM    428  N   HIS A  57      -4.051   7.604  25.383  1.00 44.11           N  
ATOM    429  CA  HIS A  57      -4.660   8.847  25.004  1.00 44.11           C  
ATOM    430  ND1 HIS A  57      -2.472  10.684  23.230  1.00 44.11           N  
ATOM    431  CG  HIS A  57      -3.063   9.443  23.141  1.00 44.11           C  
ATOM    432  CB  HIS A  57      -4.491   9.167  23.510  1.00 44.11           C  
ATOM    433  NE2 HIS A  57      -0.912   9.290  22.478  1.00 44.11           N  
ATOM    434  CD2 HIS A  57      -2.096   8.604  22.680  1.00 44.11           C  
ATOM    435  CE1 HIS A  57      -1.186  10.535  22.822  1.00 44.11           C  
ATOM    436  C   HIS A  57      -6.128   8.784  25.292  1.00 44.11           C  
ATOM    437  O   HIS A  57      -6.747   9.795  25.620  1.00 44.11           O  
ATOM    438  N   MET A  58      -6.729   7.587  25.159  1.00 47.43           N  
ATOM    439  CA  MET A  58      -8.139   7.425  25.365  1.00 47.43           C  
ATOM    440  CB  MET A  58      -8.599   5.969  25.160  1.00 47.43           C  
ATOM    441  CG  MET A  58     -10.120   5.786  25.152  1.00 47.43           C  
ATOM    442  SD  MET A  58     -10.673   4.069  24.920  1.00 47.43           S  
ATOM    443  CE  MET A  58     -10.029   3.898  23.231  1.00 47.43           C  
ATOM    444  C   MET A  58      -8.477   7.799  26.780  1.00 47.43           C  
ATOM    445  O   MET A  58      -9.477   8.473  27.023  1.00 47.43           O  
ATOM    446  N   ILE A  59      -7.648   7.382  27.758  1.00 97.50           N  
ATOM    447  CA  ILE A  59      -7.936   7.689  29.132  1.00 97.50           C  
ATOM    448  CB  ILE A  59      -6.982   7.074  30.116  1.00 97.50           C  
ATOM    449  CG1 ILE A  59      -7.285   5.575  30.294  1.00 97.50           C  
ATOM    450  CG2 ILE A  59      -7.089   7.865  31.431  1.00 97.50           C  
ATOM    451  CD1 ILE A  59      -7.157   4.736  29.027  1.00 97.50           C  
ATOM    452  C   ILE A  59      -7.931   9.169  29.332  1.00 97.50           C  
ATOM    453  O   ILE A  59      -8.811   9.713  29.998  1.00 97.50           O  
ATOM    454  N   ASN A  60      -6.946   9.867  28.745  1.00 68.12           N  
ATOM    455  CA  ASN A  60      -6.856  11.286  28.918  1.00 68.12           C  
ATOM    456  CB  ASN A  60      -5.654  11.891  28.174  1.00 68.12           C  
ATOM    457  CG  ASN A  60      -5.457  13.304  28.694  1.00 68.12           C  
ATOM    458  OD1 ASN A  60      -6.180  13.754  29.580  1.00 68.12           O  
ATOM    459  ND2 ASN A  60      -4.454  14.025  28.125  1.00 68.12           N  
ATOM    460  C   ASN A  60      -8.101  11.909  28.360  1.00 68.12           C  
ATOM    461  O   ASN A  60      -8.655  12.836  28.948  1.00 68.12           O  
ATOM    462  N   TRP A  61      -8.574  11.404  27.206  1.00 67.86           N  
ATOM    463  CA  TRP A  61      -9.747  11.922  26.558  1.00 67.86           C  
ATOM    464  CB  TRP A  61     -10.030  11.203  25.229  1.00 67.86           C  
ATOM    465  CG  TRP A  61     -11.390  11.480  24.638  1.00 67.86           C  
ATOM    466  CD2 TRP A  61     -12.466  10.528  24.683  1.00 67.86           C  
ATOM    467  CD1 TRP A  61     -11.866  12.569  23.967  1.00 67.86           C  
ATOM    468  NE1 TRP A  61     -13.174  12.355  23.594  1.00 67.86           N  
ATOM    469  CE2 TRP A  61     -13.553  11.100  24.028  1.00 67.86           C  
ATOM    470  CE3 TRP A  61     -12.535   9.275  25.224  1.00 67.86           C  
ATOM    471  CZ2 TRP A  61     -14.736  10.426  23.904  1.00 67.86           C  
ATOM    472  CZ3 TRP A  61     -13.729   8.599  25.100  1.00 67.86           C  
ATOM    473  CH2 TRP A  61     -14.807   9.163  24.453  1.00 67.86           C  
ATOM    474  C   TRP A  61     -10.957  11.743  27.426  1.00 67.86           C  
ATOM    475  O   TRP A  61     -11.734  12.678  27.616  1.00 67.86           O  
ATOM    476  N   ALA A  62     -11.137  10.538  27.996  1.00 37.21           N  
ATOM    477  CA  ALA A  62     -12.312  10.233  28.764  1.00 37.21           C  
ATOM    478  CB  ALA A  62     -12.318   8.789  29.295  1.00 37.21           C  
ATOM    479  C   ALA A  62     -12.411  11.150  29.950  1.00 37.21           C  
ATOM    480  O   ALA A  62     -13.497  11.621  30.286  1.00 37.21           O  
ATOM    481  N   LYS A  63     -11.279  11.441  30.611  1.00119.80           N  
ATOM    482  CA  LYS A  63     -11.284  12.286  31.777  1.00119.80           C  
ATOM    483  CB  LYS A  63      -9.887  12.499  32.381  1.00119.80           C  
ATOM    484  CG  LYS A  63      -9.363  11.330  33.217  1.00119.80           C  
ATOM    485  CD  LYS A  63     -10.144  11.099  34.512  1.00119.80           C  
ATOM    486  CE  LYS A  63      -9.436  10.163  35.493  1.00119.80           C  
ATOM    487  NZ  LYS A  63     -10.203  10.072  36.755  1.00119.80           N1+
ATOM    488  C   LYS A  63     -11.788  13.641  31.388  1.00119.80           C  
ATOM    489  O   LYS A  63     -12.344  14.359  32.214  1.00119.80           O  
ATOM    490  N   ARG A  64     -11.524  14.049  30.136  1.00 85.18           N  
ATOM    491  CA  ARG A  64     -11.904  15.310  29.559  1.00 85.18           C  
ATOM    492  CB  ARG A  64     -11.229  15.549  28.198  1.00 85.18           C  
ATOM    493  CG  ARG A  64      -9.710  15.725  28.265  1.00 85.18           C  
ATOM    494  CD  ARG A  64      -9.047  15.703  26.885  1.00 85.18           C  
ATOM    495  NE  ARG A  64      -7.600  16.011  27.056  1.00 85.18           N  
ATOM    496  CZ  ARG A  64      -7.140  17.275  26.822  1.00 85.18           C  
ATOM    497  NH1 ARG A  64      -8.001  18.257  26.425  1.00 85.18           N1+
ATOM    498  NH2 ARG A  64      -5.812  17.554  26.973  1.00 85.18           N  
ATOM    499  C   ARG A  64     -13.384  15.407  29.310  1.00 85.18           C  
ATOM    500  O   ARG A  64     -13.939  16.507  29.320  1.00 85.18           O  
ATOM    501  N   VAL A  65     -14.060  14.278  29.009  1.00 55.60           N  
ATOM    502  CA  VAL A  65     -15.462  14.338  28.690  1.00 55.60           C  
ATOM    503  CB  VAL A  65     -16.037  13.005  28.303  1.00 55.60           C  
ATOM    504  CG1 VAL A  65     -17.560  13.144  28.132  1.00 55.60           C  
ATOM    505  CG2 VAL A  65     -15.312  12.516  27.037  1.00 55.60           C  
ATOM    506  C   VAL A  65     -16.204  14.845  29.893  1.00 55.60           C  
ATOM    507  O   VAL A  65     -16.006  14.390  31.017  1.00 55.60           O  
ATOM    508  N   PRO A  66     -17.090  15.778  29.682  1.00 85.09           N  
ATOM    509  CA  PRO A  66     -17.751  16.348  30.823  1.00 85.09           C  
ATOM    510  CD  PRO A  66     -16.923  16.753  28.616  1.00 85.09           C  
ATOM    511  CB  PRO A  66     -18.460  17.598  30.310  1.00 85.09           C  
ATOM    512  CG  PRO A  66     -17.563  18.051  29.140  1.00 85.09           C  
ATOM    513  C   PRO A  66     -18.623  15.386  31.572  1.00 85.09           C  
ATOM    514  O   PRO A  66     -19.399  14.664  30.951  1.00 85.09           O  
ATOM    515  N   GLY A  67     -18.506  15.373  32.917  1.00 35.71           N  
ATOM    516  CA  GLY A  67     -19.325  14.560  33.768  1.00 35.71           C  
ATOM    517  C   GLY A  67     -18.681  13.231  34.027  1.00 35.71           C  
ATOM    518  O   GLY A  67     -19.093  12.516  34.938  1.00 35.71           O  
ATOM    519  N   PHE A  68     -17.652  12.866  33.242  1.00 64.64           N  
ATOM    520  CA  PHE A  68     -17.021  11.579  33.367  1.00 64.64           C  
ATOM    521  CB  PHE A  68     -15.985  11.339  32.253  1.00 64.64           C  
ATOM    522  CG  PHE A  68     -15.453   9.949  32.357  1.00 64.64           C  
ATOM    523  CD1 PHE A  68     -16.192   8.881  31.902  1.00 64.64           C  
ATOM    524  CD2 PHE A  68     -14.204   9.712  32.888  1.00 64.64           C  
ATOM    525  CE1 PHE A  68     -15.704   7.599  31.989  1.00 64.64           C  
ATOM    526  CE2 PHE A  68     -13.710   8.431  32.977  1.00 64.64           C  
ATOM    527  CZ  PHE A  68     -14.461   7.370  32.528  1.00 64.64           C  
ATOM    528  C   PHE A  68     -16.326  11.456  34.694  1.00 64.64           C  
ATOM    529  O   PHE A  68     -16.428  10.432  35.367  1.00 64.64           O  
ATOM    530  N   VAL A  69     -15.597  12.507  35.099  1.00132.31           N  
ATOM    531  CA  VAL A  69     -14.819  12.522  36.308  1.00132.31           C  
ATOM    532  CB  VAL A  69     -13.873  13.682  36.378  1.00132.31           C  
ATOM    533  CG1 VAL A  69     -14.661  14.984  36.219  1.00132.31           C  
ATOM    534  CG2 VAL A  69     -13.105  13.591  37.702  1.00132.31           C  
ATOM    535  C   VAL A  69     -15.693  12.504  37.534  1.00132.31           C  
ATOM    536  O   VAL A  69     -15.240  12.127  38.613  1.00132.31           O  
ATOM    537  N   ASP A  70     -16.956  12.951  37.424  1.00 55.10           N  
ATOM    538  CA  ASP A  70     -17.855  13.015  38.548  1.00 55.10           C  
ATOM    539  CB  ASP A  70     -19.208  13.644  38.182  1.00 55.10           C  
ATOM    540  CG  ASP A  70     -18.979  15.127  37.925  1.00 55.10           C  
ATOM    541  OD1 ASP A  70     -17.903  15.643  38.329  1.00 55.10           O  
ATOM    542  OD2 ASP A  70     -19.884  15.764  37.325  1.00 55.10           O1-
ATOM    543  C   ASP A  70     -18.120  11.636  39.089  1.00 55.10           C  
ATOM    544  O   ASP A  70     -18.430  11.477  40.269  1.00 55.10           O  
ATOM    545  N   LEU A  71     -18.036  10.607  38.229  1.00 67.57           N  
ATOM    546  CA  LEU A  71     -18.304   9.240  38.584  1.00 67.57           C  
ATOM    547  CB  LEU A  71     -18.403   8.341  37.341  1.00 67.57           C  
ATOM    548  CG  LEU A  71     -19.532   8.754  36.381  1.00 67.57           C  
ATOM    549  CD1 LEU A  71     -19.595   7.831  35.153  1.00 67.57           C  
ATOM    550  CD2 LEU A  71     -20.878   8.845  37.117  1.00 67.57           C  
ATOM    551  C   LEU A  71     -17.191   8.703  39.430  1.00 67.57           C  
ATOM    552  O   LEU A  71     -16.110   9.286  39.516  1.00 67.57           O  
ATOM    553  N   THR A  72     -17.455   7.568  40.112  1.00 40.32           N  
ATOM    554  CA  THR A  72     -16.439   6.965  40.925  1.00 40.32           C  
ATOM    555  CB  THR A  72     -16.953   5.847  41.788  1.00 40.32           C  
ATOM    556  OG1 THR A  72     -17.437   4.783  40.981  1.00 40.32           O  
ATOM    557  CG2 THR A  72     -18.088   6.393  42.673  1.00 40.32           C  
ATOM    558  C   THR A  72     -15.405   6.393  39.998  1.00 40.32           C  
ATOM    559  O   THR A  72     -15.658   6.188  38.814  1.00 40.32           O  
ATOM    560  N   LEU A  73     -14.191   6.136  40.528  1.00105.52           N  
ATOM    561  CA  LEU A  73     -13.097   5.617  39.752  1.00105.52           C  
ATOM    562  CB  LEU A  73     -11.820   5.438  40.605  1.00105.52           C  
ATOM    563  CG  LEU A  73     -10.538   4.982  39.862  1.00105.52           C  
ATOM    564  CD1 LEU A  73     -10.657   3.582  39.244  1.00105.52           C  
ATOM    565  CD2 LEU A  73     -10.066   6.038  38.854  1.00105.52           C  
ATOM    566  C   LEU A  73     -13.513   4.268  39.265  1.00105.52           C  
ATOM    567  O   LEU A  73     -13.222   3.885  38.132  1.00105.52           O  
ATOM    568  N   HIS A  74     -14.211   3.510  40.126  1.00 86.46           N  
ATOM    569  CA  HIS A  74     -14.607   2.175  39.792  1.00 86.46           C  
ATOM    570  ND1 HIS A  74     -14.906  -0.957  41.055  1.00 86.46           N  
ATOM    571  CG  HIS A  74     -15.720   0.079  40.658  0.57 86.46           C  
ATOM    572  CB  HIS A  74     -15.417   1.521  40.921  1.00 86.46           C  
ATOM    573  NE2 HIS A  74     -16.633  -1.874  39.996  1.00 86.46           N  
ATOM    574  CD2 HIS A  74     -16.768  -0.497  40.014  0.65 86.46           C  
ATOM    575  CE1 HIS A  74     -15.500  -2.102  40.634  0.74 86.46           C  
ATOM    576  C   HIS A  74     -15.488   2.214  38.577  1.00 86.46           C  
ATOM    577  O   HIS A  74     -15.291   1.445  37.637  1.00 86.46           O  
ATOM    578  N   ASP A  75     -16.488   3.119  38.562  1.00 76.93           N  
ATOM    579  CA  ASP A  75     -17.390   3.229  37.451  1.00 76.93           C  
ATOM    580  CB  ASP A  75     -18.533   4.235  37.685  1.00 76.93           C  
ATOM    581  CG  ASP A  75     -19.522   3.637  38.678  1.00 76.93           C  
ATOM    582  OD1 ASP A  75     -19.241   2.528  39.206  1.00 76.93           O  
ATOM    583  OD2 ASP A  75     -20.578   4.280  38.912  1.00 76.93           O1-
ATOM    584  C   ASP A  75     -16.657   3.676  36.229  1.00 76.93           C  
ATOM    585  O   ASP A  75     -16.964   3.244  35.117  1.00 76.93           O  
ATOM    586  N   GLN A  76     -15.669   4.566  36.404  1.00 53.30           N  
ATOM    587  CA  GLN A  76     -14.955   5.069  35.272  1.00 53.30           C  
ATOM    588  CB  GLN A  76     -13.911   6.132  35.659  1.00 53.30           C  
ATOM    589  CG  GLN A  76     -14.570   7.399  36.220  1.00 53.30           C  
ATOM    590  CD  GLN A  76     -13.499   8.416  36.587  1.00 53.30           C  
ATOM    591  OE1 GLN A  76     -12.329   8.265  36.241  1.00 53.30           O  
ATOM    592  NE2 GLN A  76     -13.915   9.489  37.312  1.00 53.30           N  
ATOM    593  C   GLN A  76     -14.278   3.915  34.599  1.00 53.30           C  
ATOM    594  O   GLN A  76     -14.291   3.809  33.373  1.00 53.30           O  
ATOM    595  N   VAL A  77     -13.686   3.000  35.391  1.00 38.94           N  
ATOM    596  CA  VAL A  77     -13.009   1.859  34.839  1.00 38.94           C  
ATOM    597  CB  VAL A  77     -12.356   1.014  35.892  1.00 38.94           C  
ATOM    598  CG1 VAL A  77     -11.805  -0.260  35.230  1.00 38.94           C  
ATOM    599  CG2 VAL A  77     -11.281   1.863  36.593  1.00 38.94           C  
ATOM    600  C   VAL A  77     -14.001   0.996  34.116  1.00 38.94           C  
ATOM    601  O   VAL A  77     -13.748   0.528  33.006  1.00 38.94           O  
ATOM    602  N   HIS A  78     -15.178   0.780  34.725  1.00 52.35           N  
ATOM    603  CA  HIS A  78     -16.180  -0.077  34.159  1.00 52.35           C  
ATOM    604  ND1 HIS A  78     -19.484  -0.549  33.639  0.79 52.35           N  
ATOM    605  CG  HIS A  78     -18.519  -1.013  34.505  0.40 52.35           C  
ATOM    606  CB  HIS A  78     -17.425  -0.157  35.060  1.00 52.35           C  
ATOM    607  NE2 HIS A  78     -19.923  -2.701  33.985  1.00 52.35           N  
ATOM    608  CD2 HIS A  78     -18.801  -2.331  34.706  0.71 52.35           C  
ATOM    609  CE1 HIS A  78     -20.296  -1.599  33.362  1.00 52.35           C  
ATOM    610  C   HIS A  78     -16.610   0.448  32.820  1.00 52.35           C  
ATOM    611  O   HIS A  78     -16.782  -0.315  31.870  1.00 52.35           O  
ATOM    612  N   LEU A  79     -16.800   1.773  32.706  1.00 58.53           N  
ATOM    613  CA  LEU A  79     -17.267   2.345  31.467  1.00 58.53           C  
ATOM    614  CB  LEU A  79     -17.516   3.861  31.565  1.00 58.53           C  
ATOM    615  CG  LEU A  79     -18.667   4.236  32.516  1.00 58.53           C  
ATOM    616  CD1 LEU A  79     -18.875   5.759  32.577  1.00 58.53           C  
ATOM    617  CD2 LEU A  79     -19.951   3.475  32.153  1.00 58.53           C  
ATOM    618  C   LEU A  79     -16.253   2.125  30.389  1.00 58.53           C  
ATOM    619  O   LEU A  79     -16.613   1.802  29.257  1.00 58.53           O  
ATOM    620  N   LEU A  80     -14.955   2.316  30.711  1.00 61.65           N  
ATOM    621  CA  LEU A  80     -13.902   2.160  29.746  1.00 61.65           C  
ATOM    622  CB  LEU A  80     -12.532   2.628  30.273  1.00 61.65           C  
ATOM    623  CG  LEU A  80     -12.441   4.152  30.482  1.00 61.65           C  
ATOM    624  CD1 LEU A  80     -11.059   4.568  31.001  1.00 61.65           C  
ATOM    625  CD2 LEU A  80     -12.835   4.913  29.204  1.00 61.65           C  
ATOM    626  C   LEU A  80     -13.785   0.722  29.344  1.00 61.65           C  
ATOM    627  O   LEU A  80     -13.514   0.421  28.184  1.00 61.65           O  
ATOM    628  N   GLU A  81     -13.978  -0.216  30.291  1.00 45.45           N  
ATOM    629  CA  GLU A  81     -13.842  -1.599  29.947  1.00 45.45           C  
ATOM    630  CB  GLU A  81     -14.080  -2.541  31.142  1.00 45.45           C  
ATOM    631  CG  GLU A  81     -12.959  -2.506  32.184  1.00 45.45           C  
ATOM    632  CD  GLU A  81     -13.339  -3.442  33.324  1.00 45.45           C  
ATOM    633  OE1 GLU A  81     -14.443  -3.246  33.899  1.00 45.45           O  
ATOM    634  OE2 GLU A  81     -12.536  -4.362  33.637  1.00 45.45           O1-
ATOM    635  C   GLU A  81     -14.849  -1.936  28.889  1.00 45.45           C  
ATOM    636  O   GLU A  81     -14.530  -2.625  27.922  1.00 45.45           O  
ATOM    637  N   SER A  82     -16.098  -1.460  29.047  0.50111.21           N  
ATOM    638  CA  SER A  82     -17.147  -1.767  28.112  0.50111.21           C  
ATOM    639  CB  SER A  82     -18.533  -1.321  28.612  0.50111.21           C  
ATOM    640  OG  SER A  82     -18.882  -2.023  29.795  0.50111.21           O  
ATOM    641  C   SER A  82     -16.937  -1.098  26.775  0.50111.21           C  
ATOM    642  O   SER A  82     -17.180  -1.698  25.732  0.50111.21           O  
ATOM    643  N   ALA A  83     -16.594   0.202  26.797  1.00 95.92           N  
ATOM    644  CA  ALA A  83     -16.445   1.128  25.694  1.00 95.92           C  
ATOM    645  CB  ALA A  83     -16.614   2.589  26.142  1.00 95.92           C  
ATOM    646  C   ALA A  83     -15.203   1.085  24.840  1.00 95.92           C  
ATOM    647  O   ALA A  83     -15.268   1.448  23.667  1.00 95.92           O  
ATOM    648  N   TRP A  84     -14.035   0.688  25.382  1.00 88.27           N  
ATOM    649  CA  TRP A  84     -12.774   0.966  24.736  1.00 88.27           C  
ATOM    650  CB  TRP A  84     -11.571   0.348  25.478  1.00 88.27           C  
ATOM    651  CG  TRP A  84     -11.511  -1.163  25.477  1.00 88.27           C  
ATOM    652  CD2 TRP A  84     -10.739  -1.934  24.541  1.00 88.27           C  
ATOM    653  CD1 TRP A  84     -12.099  -2.060  26.322  1.00 88.27           C  
ATOM    654  NE1 TRP A  84     -11.748  -3.342  25.966  1.00 88.27           N  
ATOM    655  CE2 TRP A  84     -10.908  -3.279  24.873  1.00 88.27           C  
ATOM    656  CE3 TRP A  84      -9.949  -1.553  23.495  1.00 88.27           C  
ATOM    657  CZ2 TRP A  84     -10.290  -4.266  24.162  1.00 88.27           C  
ATOM    658  CZ3 TRP A  84      -9.329  -2.551  22.775  1.00 88.27           C  
ATOM    659  CH2 TRP A  84      -9.497  -3.881  23.103  1.00 88.27           C  
ATOM    660  C   TRP A  84     -12.720   0.489  23.313  1.00 88.27           C  
ATOM    661  O   TRP A  84     -12.234   1.212  22.444  1.00 88.27           O  
ATOM    662  N   LEU A  85     -13.191  -0.732  23.025  1.00 56.23           N  
ATOM    663  CA  LEU A  85     -13.105  -1.247  21.687  1.00 56.23           C  
ATOM    664  CB  LEU A  85     -13.556  -2.716  21.599  1.00 56.23           C  
ATOM    665  CG  LEU A  85     -13.479  -3.309  20.179  1.00 56.23           C  
ATOM    666  CD1 LEU A  85     -12.045  -3.257  19.626  1.00 56.23           C  
ATOM    667  CD2 LEU A  85     -14.071  -4.729  20.142  1.00 56.23           C  
ATOM    668  C   LEU A  85     -13.950  -0.426  20.756  1.00 56.23           C  
ATOM    669  O   LEU A  85     -13.537  -0.126  19.637  1.00 56.23           O  
ATOM    670  N   GLU A  86     -15.160  -0.032  21.196  1.00 48.28           N  
ATOM    671  CA  GLU A  86     -16.046   0.728  20.360  1.00 48.28           C  
ATOM    672  CB  GLU A  86     -17.383   1.054  21.048  1.00 48.28           C  
ATOM    673  CG  GLU A  86     -18.251  -0.176  21.326  1.00 48.28           C  
ATOM    674  CD  GLU A  86     -19.528   0.298  22.002  1.00 48.28           C  
ATOM    675  OE1 GLU A  86     -20.403   0.855  21.287  1.00 48.28           O  
ATOM    676  OE2 GLU A  86     -19.646   0.123  23.242  1.00 48.28           O1-
ATOM    677  C   GLU A  86     -15.390   2.032  20.023  1.00 48.28           C  
ATOM    678  O   GLU A  86     -15.455   2.488  18.884  1.00 48.28           O  
ATOM    679  N   ILE A  87     -14.723   2.656  21.012  1.00 95.51           N  
ATOM    680  CA  ILE A  87     -14.105   3.942  20.834  1.00 95.51           C  
ATOM    681  CB  ILE A  87     -13.424   4.434  22.084  1.00 95.51           C  
ATOM    682  CG1 ILE A  87     -14.415   4.621  23.247  1.00 95.51           C  
ATOM    683  CG2 ILE A  87     -12.664   5.720  21.722  1.00 95.51           C  
ATOM    684  CD1 ILE A  87     -15.418   5.753  23.040  1.00 95.51           C  
ATOM    685  C   ILE A  87     -13.032   3.821  19.801  1.00 95.51           C  
ATOM    686  O   ILE A  87     -12.911   4.665  18.916  1.00 95.51           O  
ATOM    687  N   LEU A  88     -12.213   2.760  19.889  1.00 43.90           N  
ATOM    688  CA  LEU A  88     -11.144   2.599  18.947  1.00 43.90           C  
ATOM    689  CB  LEU A  88     -10.273   1.367  19.230  1.00 43.90           C  
ATOM    690  CG  LEU A  88      -9.453   1.467  20.528  1.00 43.90           C  
ATOM    691  CD1 LEU A  88      -8.606   0.205  20.748  1.00 43.90           C  
ATOM    692  CD2 LEU A  88      -8.614   2.754  20.559  1.00 43.90           C  
ATOM    693  C   LEU A  88     -11.722   2.432  17.575  1.00 43.90           C  
ATOM    694  O   LEU A  88     -11.213   3.003  16.611  1.00 43.90           O  
ATOM    695  N   MET A  89     -12.803   1.638  17.447  1.00 40.02           N  
ATOM    696  CA  MET A  89     -13.377   1.359  16.157  1.00 40.02           C  
ATOM    697  CB  MET A  89     -14.498   0.306  16.205  1.00 40.02           C  
ATOM    698  CG  MET A  89     -13.989  -1.111  16.476  1.00 40.02           C  
ATOM    699  SD  MET A  89     -15.288  -2.382  16.539  1.00 40.02           S  
ATOM    700  CE  MET A  89     -14.127  -3.776  16.634  1.00 40.02           C  
ATOM    701  C   MET A  89     -13.944   2.589  15.513  1.00 40.02           C  
ATOM    702  O   MET A  89     -13.750   2.808  14.318  1.00 40.02           O  
ATOM    703  N   ILE A  90     -14.665   3.429  16.277  1.00 42.90           N  
ATOM    704  CA  ILE A  90     -15.279   4.591  15.696  1.00 42.90           C  
ATOM    705  CB  ILE A  90     -16.192   5.335  16.629  1.00 42.90           C  
ATOM    706  CG1 ILE A  90     -17.061   6.316  15.824  1.00 42.90           C  
ATOM    707  CG2 ILE A  90     -15.346   5.999  17.728  1.00 42.90           C  
ATOM    708  CD1 ILE A  90     -18.239   6.885  16.614  1.00 42.90           C  
ATOM    709  C   ILE A  90     -14.214   5.528  15.229  1.00 42.90           C  
ATOM    710  O   ILE A  90     -14.357   6.174  14.192  1.00 42.90           O  
ATOM    711  N   GLY A  91     -13.125   5.652  16.007  1.00 19.20           N  
ATOM    712  CA  GLY A  91     -12.059   6.530  15.622  1.00 19.20           C  
ATOM    713  C   GLY A  91     -11.501   6.040  14.323  1.00 19.20           C  
ATOM    714  O   GLY A  91     -11.164   6.833  13.446  1.00 19.20           O  
ATOM    715  N   LEU A  92     -11.375   4.708  14.171  1.00 48.18           N  
ATOM    716  CA  LEU A  92     -10.842   4.148  12.962  1.00 48.18           C  
ATOM    717  CB  LEU A  92     -10.745   2.614  13.005  1.00 48.18           C  
ATOM    718  CG  LEU A  92     -10.278   1.991  11.675  1.00 48.18           C  
ATOM    719  CD1 LEU A  92      -8.868   2.465  11.291  1.00 48.18           C  
ATOM    720  CD2 LEU A  92     -10.400   0.459  11.702  1.00 48.18           C  
ATOM    721  C   LEU A  92     -11.744   4.493  11.817  1.00 48.18           C  
ATOM    722  O   LEU A  92     -11.282   4.903  10.754  1.00 48.18           O  
ATOM    723  N   VAL A  93     -13.067   4.352  12.013  1.00 34.40           N  
ATOM    724  CA  VAL A  93     -14.010   4.608  10.963  1.00 34.40           C  
ATOM    725  CB  VAL A  93     -15.430   4.382  11.392  1.00 34.40           C  
ATOM    726  CG1 VAL A  93     -16.362   4.854  10.265  1.00 34.40           C  
ATOM    727  CG2 VAL A  93     -15.600   2.899  11.764  1.00 34.40           C  
ATOM    728  C   VAL A  93     -13.904   6.044  10.556  1.00 34.40           C  
ATOM    729  O   VAL A  93     -13.949   6.365   9.368  1.00 34.40           O  
ATOM    730  N   TRP A  94     -13.760   6.949  11.539  1.00 57.82           N  
ATOM    731  CA  TRP A  94     -13.695   8.352  11.257  1.00 57.82           C  
ATOM    732  CB  TRP A  94     -13.635   9.209  12.532  1.00 57.82           C  
ATOM    733  CG  TRP A  94     -13.563  10.687  12.255  1.00 57.82           C  
ATOM    734  CD2 TRP A  94     -14.657  11.450  11.725  1.00 57.82           C  
ATOM    735  CD1 TRP A  94     -12.516  11.552  12.386  1.00 57.82           C  
ATOM    736  NE1 TRP A  94     -12.894  12.810  11.984  1.00 57.82           N  
ATOM    737  CE2 TRP A  94     -14.209  12.759  11.569  1.00 57.82           C  
ATOM    738  CE3 TRP A  94     -15.928  11.083  11.388  1.00 57.82           C  
ATOM    739  CZ2 TRP A  94     -15.031  13.730  11.072  1.00 57.82           C  
ATOM    740  CZ3 TRP A  94     -16.756  12.064  10.892  1.00 57.82           C  
ATOM    741  CH2 TRP A  94     -16.316  13.363  10.739  1.00 57.82           C  
ATOM    742  C   TRP A  94     -12.485   8.641  10.426  1.00 57.82           C  
ATOM    743  O   TRP A  94     -12.550   9.410   9.468  1.00 57.82           O  
ATOM    744  N   ARG A  95     -11.338   8.030  10.768  1.00 61.17           N  
ATOM    745  CA  ARG A  95     -10.130   8.282  10.037  1.00 61.17           C  
ATOM    746  CB  ARG A  95      -8.877   7.626  10.655  1.00 61.17           C  
ATOM    747  CG  ARG A  95      -8.465   8.241  11.997  1.00 61.17           C  
ATOM    748  CD  ARG A  95      -7.052   7.871  12.464  1.00 61.17           C  
ATOM    749  NE  ARG A  95      -6.969   6.386  12.559  1.00 61.17           N  
ATOM    750  CZ  ARG A  95      -7.378   5.737  13.689  1.00 61.17           C  
ATOM    751  NH1 ARG A  95      -7.928   6.438  14.723  1.00 61.17           N1+
ATOM    752  NH2 ARG A  95      -7.239   4.383  13.782  1.00 61.17           N  
ATOM    753  C   ARG A  95     -10.269   7.781   8.625  1.00 61.17           C  
ATOM    754  O   ARG A  95      -9.673   8.344   7.708  1.00 61.17           O  
ATOM    755  N   SER A  96     -11.007   6.668   8.432  1.00 64.54           N  
ATOM    756  CA  SER A  96     -11.186   6.007   7.161  1.00 64.54           C  
ATOM    757  CB  SER A  96     -11.559   4.523   7.322  1.00 64.54           C  
ATOM    758  OG  SER A  96     -10.515   3.823   7.983  1.00 64.54           O  
ATOM    759  C   SER A  96     -12.251   6.626   6.294  1.00 64.54           C  
ATOM    760  O   SER A  96     -12.399   6.230   5.138  1.00 64.54           O  
ATOM    761  N   MET A  97     -13.014   7.615   6.793  1.00 54.01           N  
ATOM    762  CA  MET A  97     -14.166   8.081   6.061  1.00 54.01           C  
ATOM    763  CB  MET A  97     -14.906   9.209   6.799  1.00 54.01           C  
ATOM    764  CG  MET A  97     -16.207   9.643   6.121  1.00 54.01           C  
ATOM    765  SD  MET A  97     -17.211  10.798   7.105  1.00 54.01           S  
ATOM    766  CE  MET A  97     -16.012  12.159   7.029  1.00 54.01           C  
ATOM    767  C   MET A  97     -13.786   8.587   4.696  1.00 54.01           C  
ATOM    768  O   MET A  97     -14.467   8.297   3.712  1.00 54.01           O  
ATOM    769  N   GLU A  98     -12.686   9.346   4.602  1.00108.29           N  
ATOM    770  CA  GLU A  98     -12.234   9.957   3.384  1.00108.29           C  
ATOM    771  CB  GLU A  98     -11.064  10.923   3.621  1.00108.29           C  
ATOM    772  CG  GLU A  98     -11.459  12.116   4.490  1.00108.29           C  
ATOM    773  CD  GLU A  98     -12.529  12.891   3.735  1.00108.29           C  
ATOM    774  OE1 GLU A  98     -12.238  13.339   2.594  1.00108.29           O  
ATOM    775  OE2 GLU A  98     -13.654  13.037   4.285  1.00108.29           O1-
ATOM    776  C   GLU A  98     -11.772   8.932   2.385  1.00108.29           C  
ATOM    777  O   GLU A  98     -11.796   9.202   1.185  1.00108.29           O  
ATOM    778  N   HIS A  99     -11.290   7.754   2.834  1.00 79.46           N  
ATOM    779  CA  HIS A  99     -10.733   6.819   1.891  1.00 79.46           C  
ATOM    780  ND1 HIS A  99      -7.628   8.080   1.565  1.00 79.46           N  
ATOM    781  CG  HIS A  99      -8.448   7.541   2.531  1.00 79.46           C  
ATOM    782  CB  HIS A  99      -9.337   6.356   2.321  1.00 79.46           C  
ATOM    783  NE2 HIS A  99      -7.395   9.347   3.377  1.00 79.46           N  
ATOM    784  CD2 HIS A  99      -8.293   8.326   3.631  1.00 79.46           C  
ATOM    785  CE1 HIS A  99      -7.022   9.158   2.124  1.00 79.46           C  
ATOM    786  C   HIS A  99     -11.608   5.611   1.764  1.00 79.46           C  
ATOM    787  O   HIS A  99     -11.589   4.710   2.601  1.00 79.46           O  
ATOM    788  N   PRO A 100     -12.346   5.557   0.689  1.00 70.47           N  
ATOM    789  CA  PRO A 100     -13.250   4.459   0.509  1.00 70.47           C  
ATOM    790  CD  PRO A 100     -12.864   6.778   0.094  1.00 70.47           C  
ATOM    791  CB  PRO A 100     -14.206   4.875  -0.605  1.00 70.47           C  
ATOM    792  CG  PRO A 100     -14.242   6.408  -0.482  1.00 70.47           C  
ATOM    793  C   PRO A 100     -12.564   3.155   0.271  1.00 70.47           C  
ATOM    794  O   PRO A 100     -11.556   3.117  -0.433  1.00 70.47           O  
ATOM    795  N   GLY A 101     -13.096   2.076   0.873  1.00 28.35           N  
ATOM    796  CA  GLY A 101     -12.596   0.754   0.649  1.00 28.35           C  
ATOM    797  C   GLY A 101     -11.370   0.501   1.472  1.00 28.35           C  
ATOM    798  O   GLY A 101     -10.793  -0.582   1.386  1.00 28.35           O  
ATOM    799  N   LYS A 102     -10.926   1.474   2.292  1.00 49.98           N  
ATOM    800  CA  LYS A 102      -9.739   1.211   3.055  1.00 49.98           C  
ATOM    801  CB  LYS A 102      -8.468   1.846   2.463  1.00 49.98           C  
ATOM    802  CG  LYS A 102      -7.991   1.147   1.187  1.00 49.98           C  
ATOM    803  CD  LYS A 102      -6.887   1.893   0.435  1.00 49.98           C  
ATOM    804  CE  LYS A 102      -6.304   1.091  -0.731  1.00 49.98           C  
ATOM    805  NZ  LYS A 102      -5.266   1.883  -1.427  1.00 49.98           N1+
ATOM    806  C   LYS A 102      -9.917   1.716   4.455  1.00 49.98           C  
ATOM    807  O   LYS A 102     -10.743   2.590   4.714  1.00 49.98           O  
ATOM    808  N   LEU A 103      -9.154   1.127   5.404  1.00110.31           N  
ATOM    809  CA  LEU A 103      -9.164   1.521   6.788  1.00110.31           C  
ATOM    810  CB  LEU A 103      -9.257   0.345   7.780  1.00110.31           C  
ATOM    811  CG  LEU A 103     -10.636  -0.328   7.862  1.00110.31           C  
ATOM    812  CD1 LEU A 103     -11.643   0.538   8.621  1.00110.31           C  
ATOM    813  CD2 LEU A 103     -11.141  -0.713   6.471  1.00110.31           C  
ATOM    814  C   LEU A 103      -7.856   2.180   7.077  1.00110.31           C  
ATOM    815  O   LEU A 103      -6.793   1.631   6.782  1.00110.31           O  
ATOM    816  N   LEU A 104      -7.906   3.380   7.687  1.00122.20           N  
ATOM    817  CA  LEU A 104      -6.705   4.108   7.967  1.00122.20           C  
ATOM    818  CB  LEU A 104      -6.892   5.584   7.547  1.00122.20           C  
ATOM    819  CG  LEU A 104      -5.661   6.503   7.580  1.00122.20           C  
ATOM    820  CD1 LEU A 104      -6.013   7.890   7.012  1.00122.20           C  
ATOM    821  CD2 LEU A 104      -5.064   6.595   8.988  1.00122.20           C  
ATOM    822  C   LEU A 104      -6.441   3.981   9.442  1.00122.20           C  
ATOM    823  O   LEU A 104      -6.891   4.791  10.251  1.00122.20           O  
ATOM    824  N   PHE A 105      -5.694   2.922   9.820  1.00 59.64           N  
ATOM    825  CA  PHE A 105      -5.337   2.650  11.185  1.00 59.64           C  
ATOM    826  CB  PHE A 105      -4.584   1.316  11.348  1.00 59.64           C  
ATOM    827  CG  PHE A 105      -5.519   0.203  11.020  1.00 59.64           C  
ATOM    828  CD1 PHE A 105      -6.374  -0.304  11.973  1.00 59.64           C  
ATOM    829  CD2 PHE A 105      -5.542  -0.343   9.756  1.00 59.64           C  
ATOM    830  CE1 PHE A 105      -7.236  -1.331  11.671  1.00 59.64           C  
ATOM    831  CE2 PHE A 105      -6.400  -1.371   9.448  1.00 59.64           C  
ATOM    832  CZ  PHE A 105      -7.251  -1.867  10.406  1.00 59.64           C  
ATOM    833  C   PHE A 105      -4.424   3.744  11.642  1.00 59.64           C  
ATOM    834  O   PHE A 105      -4.516   4.222  12.772  1.00 59.64           O  
ATOM    835  N   ALA A 106      -3.480   4.142  10.768  1.00 53.33           N  
ATOM    836  CA  ALA A 106      -2.581   5.225  11.036  1.00 53.33           C  
ATOM    837  CB  ALA A 106      -1.234   4.779  11.630  1.00 53.33           C  
ATOM    838  C   ALA A 106      -2.302   5.826   9.695  1.00 53.33           C  
ATOM    839  O   ALA A 106      -2.507   5.162   8.681  1.00 53.33           O  
ATOM    840  N   PRO A 107      -1.850   7.052   9.631  1.00 80.74           N  
ATOM    841  CA  PRO A 107      -1.605   7.637   8.343  1.00 80.74           C  
ATOM    842  CD  PRO A 107      -2.188   8.053  10.630  1.00 80.74           C  
ATOM    843  CB  PRO A 107      -1.293   9.105   8.615  1.00 80.74           C  
ATOM    844  CG  PRO A 107      -2.107   9.404   9.893  1.00 80.74           C  
ATOM    845  C   PRO A 107      -0.570   6.858   7.611  1.00 80.74           C  
ATOM    846  O   PRO A 107      -0.577   6.830   6.382  1.00 80.74           O  
ATOM    847  N   ASN A 108       0.364   6.258   8.355  1.00 98.69           N  
ATOM    848  CA  ASN A 108       1.357   5.412   7.779  1.00 98.69           C  
ATOM    849  CB  ASN A 108       2.628   5.244   8.643  1.00 98.69           C  
ATOM    850  CG  ASN A 108       2.304   4.522   9.939  1.00 98.69           C  
ATOM    851  OD1 ASN A 108       1.351   4.861  10.638  1.00 98.69           O  
ATOM    852  ND2 ASN A 108       3.127   3.493  10.275  1.00 98.69           N  
ATOM    853  C   ASN A 108       0.777   4.058   7.484  1.00 98.69           C  
ATOM    854  O   ASN A 108       1.402   3.283   6.764  1.00 98.69           O  
ATOM    855  N   LEU A 109      -0.381   3.686   8.081  1.00114.77           N  
ATOM    856  CA  LEU A 109      -0.826   2.328   7.877  1.00114.77           C  
ATOM    857  CB  LEU A 109      -0.753   1.530   9.194  1.00114.77           C  
ATOM    858  CG  LEU A 109      -1.011   0.019   9.072  1.00114.77           C  
ATOM    859  CD1 LEU A 109       0.075  -0.663   8.224  1.00114.77           C  
ATOM    860  CD2 LEU A 109      -1.154  -0.626  10.461  1.00114.77           C  
ATOM    861  C   LEU A 109      -2.237   2.298   7.367  1.00114.77           C  
ATOM    862  O   LEU A 109      -3.186   2.342   8.145  1.00114.77           O  
ATOM    863  N   LEU A 110      -2.406   2.168   6.033  1.00 71.70           N  
ATOM    864  CA  LEU A 110      -3.711   2.139   5.426  1.00 71.70           C  
ATOM    865  CB  LEU A 110      -3.842   3.184   4.301  1.00 71.70           C  
ATOM    866  CG  LEU A 110      -5.211   3.232   3.599  1.00 71.70           C  
ATOM    867  CD1 LEU A 110      -6.312   3.725   4.551  1.00 71.70           C  
ATOM    868  CD2 LEU A 110      -5.135   4.058   2.305  1.00 71.70           C  
ATOM    869  C   LEU A 110      -3.857   0.776   4.824  1.00 71.70           C  
ATOM    870  O   LEU A 110      -3.027   0.360   4.018  1.00 71.70           O  
ATOM    871  N   LEU A 111      -4.916   0.024   5.202  1.00121.14           N  
ATOM    872  CA  LEU A 111      -5.002  -1.306   4.674  1.00121.14           C  
ATOM    873  CB  LEU A 111      -4.846  -2.408   5.739  1.00121.14           C  
ATOM    874  CG  LEU A 111      -3.522  -2.280   6.519  1.00121.14           C  
ATOM    875  CD1 LEU A 111      -3.605  -1.180   7.585  1.00121.14           C  
ATOM    876  CD2 LEU A 111      -3.030  -3.620   7.069  1.00121.14           C  
ATOM    877  C   LEU A 111      -6.310  -1.508   3.974  1.00121.14           C  
ATOM    878  O   LEU A 111      -7.318  -0.887   4.310  1.00121.14           O  
ATOM    879  N   ASP A 112      -6.282  -2.355   2.922  1.00 62.82           N  
ATOM    880  CA  ASP A 112      -7.445  -2.713   2.164  1.00 62.82           C  
ATOM    881  CB  ASP A 112      -7.189  -2.771   0.643  1.00 62.82           C  
ATOM    882  CG  ASP A 112      -6.114  -3.802   0.303  1.00 62.82           C  
ATOM    883  OD1 ASP A 112      -5.673  -4.558   1.209  1.00 62.82           O  
ATOM    884  OD2 ASP A 112      -5.712  -3.835  -0.890  1.00 62.82           O1-
ATOM    885  C   ASP A 112      -7.951  -4.046   2.635  1.00 62.82           C  
ATOM    886  O   ASP A 112      -7.364  -4.683   3.509  1.00 62.82           O  
ATOM    887  N   ARG A 113      -9.056  -4.514   2.020  1.00 58.58           N  
ATOM    888  CA  ARG A 113      -9.714  -5.735   2.401  1.00 58.58           C  
ATOM    889  CB  ARG A 113     -11.006  -6.001   1.612  1.00 58.58           C  
ATOM    890  CG  ARG A 113     -11.814  -7.193   2.139  1.00 58.58           C  
ATOM    891  CD  ARG A 113     -13.098  -7.444   1.343  1.00 58.58           C  
ATOM    892  NE  ARG A 113     -13.884  -8.510   2.028  1.00 58.58           N  
ATOM    893  CZ  ARG A 113     -13.700  -9.822   1.704  1.00 58.58           C  
ATOM    894  NH1 ARG A 113     -12.718 -10.179   0.827  1.00 58.58           N1+
ATOM    895  NH2 ARG A 113     -14.504 -10.780   2.254  1.00 58.58           N  
ATOM    896  C   ARG A 113      -8.821  -6.925   2.194  1.00 58.58           C  
ATOM    897  O   ARG A 113      -8.842  -7.854   2.999  1.00 58.58           O  
ATOM    898  N   ASN A 114      -8.017  -6.937   1.114  1.00 43.23           N  
ATOM    899  CA  ASN A 114      -7.202  -8.080   0.787  1.00 43.23           C  
ATOM    900  CB  ASN A 114      -6.421  -7.911  -0.528  1.00 43.23           C  
ATOM    901  CG  ASN A 114      -7.411  -7.990  -1.683  1.00 43.23           C  
ATOM    902  OD1 ASN A 114      -8.308  -8.831  -1.690  1.00 43.23           O  
ATOM    903  ND2 ASN A 114      -7.247  -7.089  -2.688  1.00 43.23           N  
ATOM    904  C   ASN A 114      -6.207  -8.349   1.874  1.00 43.23           C  
ATOM    905  O   ASN A 114      -5.888  -9.501   2.157  1.00 43.23           O  
ATOM    906  N   GLN A 115      -5.669  -7.290   2.497  1.00 70.32           N  
ATOM    907  CA  GLN A 115      -4.687  -7.430   3.537  1.00 70.32           C  
ATOM    908  CB  GLN A 115      -4.055  -6.087   3.939  1.00 70.32           C  
ATOM    909  CG  GLN A 115      -3.235  -5.491   2.790  1.00 70.32           C  
ATOM    910  CD  GLN A 115      -2.625  -4.168   3.228  1.00 70.32           C  
ATOM    911  OE1 GLN A 115      -3.332  -3.186   3.448  1.00 70.32           O  
ATOM    912  NE2 GLN A 115      -1.270  -4.139   3.351  1.00 70.32           N  
ATOM    913  C   GLN A 115      -5.315  -8.079   4.736  1.00 70.32           C  
ATOM    914  O   GLN A 115      -4.628  -8.722   5.527  1.00 70.32           O  
ATOM    915  N   GLY A 116      -6.634  -7.874   4.910  1.00 59.66           N  
ATOM    916  CA  GLY A 116      -7.468  -8.353   5.985  1.00 59.66           C  
ATOM    917  C   GLY A 116      -7.636  -9.851   5.991  1.00 59.66           C  
ATOM    918  O   GLY A 116      -8.051 -10.412   7.005  1.00 59.66           O  
ATOM    919  N   LYS A 117      -7.439 -10.512   4.835  1.00 66.83           N  
ATOM    920  CA  LYS A 117      -7.650 -11.926   4.639  1.00 66.83           C  
ATOM    921  CB  LYS A 117      -7.543 -12.360   3.167  1.00 66.83           C  
ATOM    922  CG  LYS A 117      -8.732 -11.901   2.322  1.00 66.83           C  
ATOM    923  CD  LYS A 117      -8.555 -12.121   0.818  1.00 66.83           C  
ATOM    924  CE  LYS A 117      -9.763 -11.671  -0.007  1.00 66.83           C  
ATOM    925  NZ  LYS A 117      -9.510 -11.893  -1.447  1.00 66.83           N1+
ATOM    926  C   LYS A 117      -6.716 -12.805   5.428  1.00 66.83           C  
ATOM    927  O   LYS A 117      -7.038 -13.963   5.689  1.00 66.83           O  
ATOM    928  N   SER A 118      -5.525 -12.316   5.805  1.00 52.62           N  
ATOM    929  CA  SER A 118      -4.534 -13.156   6.424  1.00 52.62           C  
ATOM    930  CB  SER A 118      -3.251 -12.385   6.787  1.00 52.62           C  
ATOM    931  OG  SER A 118      -3.532 -11.385   7.754  1.00 52.62           O  
ATOM    932  C   SER A 118      -5.033 -13.824   7.680  1.00 52.62           C  
ATOM    933  O   SER A 118      -4.688 -14.980   7.926  1.00 52.62           O  
ATOM    934  N   VAL A 119      -5.856 -13.149   8.508  1.00 47.28           N  
ATOM    935  CA  VAL A 119      -6.265 -13.741   9.754  1.00 47.28           C  
ATOM    936  CB  VAL A 119      -6.211 -12.780  10.905  1.00 47.28           C  
ATOM    937  CG1 VAL A 119      -6.685 -13.503  12.176  1.00 47.28           C  
ATOM    938  CG2 VAL A 119      -4.789 -12.201  10.999  1.00 47.28           C  
ATOM    939  C   VAL A 119      -7.682 -14.207   9.634  1.00 47.28           C  
ATOM    940  O   VAL A 119      -8.513 -13.563   8.997  1.00 47.28           O  
ATOM    941  N   GLU A 120      -7.989 -15.362  10.260  1.00 75.13           N  
ATOM    942  CA  GLU A 120      -9.312 -15.901  10.158  1.00 75.13           C  
ATOM    943  CB  GLU A 120      -9.436 -17.319  10.740  1.00 75.13           C  
ATOM    944  CG  GLU A 120     -10.790 -17.979  10.478  1.00 75.13           C  
ATOM    945  CD  GLU A 120     -10.762 -19.356  11.124  1.00 75.13           C  
ATOM    946  OE1 GLU A 120     -10.441 -19.426  12.339  1.00 75.13           O  
ATOM    947  OE2 GLU A 120     -11.055 -20.356  10.415  1.00 75.13           O1-
ATOM    948  C   GLU A 120     -10.252 -15.017  10.918  1.00 75.13           C  
ATOM    949  O   GLU A 120      -9.986 -14.638  12.057  1.00 75.13           O  
ATOM    950  N   GLY A 121     -11.382 -14.658  10.275  1.00 31.97           N  
ATOM    951  CA  GLY A 121     -12.433 -13.895  10.888  1.00 31.97           C  
ATOM    952  C   GLY A 121     -12.161 -12.419  10.798  1.00 31.97           C  
ATOM    953  O   GLY A 121     -12.994 -11.616  11.214  1.00 31.97           O  
ATOM    954  N   MET A 122     -10.978 -12.018  10.297  1.00 61.70           N  
ATOM    955  CA  MET A 122     -10.634 -10.620  10.213  1.00 61.70           C  
ATOM    956  CB  MET A 122      -9.143 -10.410   9.878  1.00 61.70           C  
ATOM    957  CG  MET A 122      -8.654  -8.969  10.039  1.00 61.70           C  
ATOM    958  SD  MET A 122      -6.857  -8.756   9.826  1.00 61.70           S  
ATOM    959  CE  MET A 122      -6.412  -9.497  11.423  1.00 61.70           C  
ATOM    960  C   MET A 122     -11.451  -9.880   9.185  1.00 61.70           C  
ATOM    961  O   MET A 122     -11.959  -8.790   9.450  1.00 61.70           O  
ATOM    962  N   VAL A 123     -11.632 -10.474   7.991  1.00 69.53           N  
ATOM    963  CA  VAL A 123     -12.274  -9.793   6.897  1.00 69.53           C  
ATOM    964  CB  VAL A 123     -12.340 -10.598   5.637  1.00 69.53           C  
ATOM    965  CG1 VAL A 123     -13.289  -9.863   4.684  1.00 69.53           C  
ATOM    966  CG2 VAL A 123     -10.926 -10.744   5.056  1.00 69.53           C  
ATOM    967  C   VAL A 123     -13.683  -9.434   7.238  1.00 69.53           C  
ATOM    968  O   VAL A 123     -14.163  -8.379   6.830  1.00 69.53           O  
ATOM    969  N   GLU A 124     -14.397 -10.303   7.972  1.00 74.64           N  
ATOM    970  CA  GLU A 124     -15.779 -10.028   8.253  1.00 74.64           C  
ATOM    971  CB  GLU A 124     -16.462 -11.154   9.050  1.00 74.64           C  
ATOM    972  CG  GLU A 124     -16.795 -12.390   8.208  1.00 74.64           C  
ATOM    973  CD  GLU A 124     -15.502 -13.085   7.810  1.00 74.64           C  
ATOM    974  OE1 GLU A 124     -14.533 -13.041   8.614  1.00 74.64           O  
ATOM    975  OE2 GLU A 124     -15.467 -13.669   6.693  1.00 74.64           O1-
ATOM    976  C   GLU A 124     -15.914  -8.757   9.042  1.00 74.64           C  
ATOM    977  O   GLU A 124     -16.761  -7.919   8.732  1.00 74.64           O  
ATOM    978  N   ILE A 125     -15.080  -8.570  10.082  1.00 97.74           N  
ATOM    979  CA  ILE A 125     -15.152  -7.391  10.903  1.00 97.74           C  
ATOM    980  CB  ILE A 125     -14.170  -7.420  12.036  1.00 97.74           C  
ATOM    981  CG1 ILE A 125     -14.378  -8.661  12.923  1.00 97.74           C  
ATOM    982  CG2 ILE A 125     -14.295  -6.087  12.794  1.00 97.74           C  
ATOM    983  CD1 ILE A 125     -15.741  -8.726  13.606  1.00 97.74           C  
ATOM    984  C   ILE A 125     -14.776  -6.219  10.050  1.00 97.74           C  
ATOM    985  O   ILE A 125     -15.388  -5.153  10.120  1.00 97.74           O  
ATOM    986  N   PHE A 126     -13.741  -6.424   9.213  1.00110.82           N  
ATOM    987  CA  PHE A 126     -13.156  -5.441   8.343  1.00110.82           C  
ATOM    988  CB  PHE A 126     -12.026  -6.059   7.494  1.00110.82           C  
ATOM    989  CG  PHE A 126     -11.271  -5.011   6.743  1.00110.82           C  
ATOM    990  CD1 PHE A 126     -11.791  -4.427   5.611  1.00110.82           C  
ATOM    991  CD2 PHE A 126     -10.013  -4.635   7.160  1.00110.82           C  
ATOM    992  CE1 PHE A 126     -11.079  -3.472   4.923  1.00110.82           C  
ATOM    993  CE2 PHE A 126      -9.295  -3.682   6.477  1.00110.82           C  
ATOM    994  CZ  PHE A 126      -9.829  -3.098   5.353  1.00110.82           C  
ATOM    995  C   PHE A 126     -14.225  -4.974   7.414  1.00110.82           C  
ATOM    996  O   PHE A 126     -14.355  -3.781   7.150  1.00110.82           O  
ATOM    997  N   ASP A 127     -15.030  -5.917   6.894  1.00 38.69           N  
ATOM    998  CA  ASP A 127     -16.084  -5.571   5.990  1.00 38.69           C  
ATOM    999  CB  ASP A 127     -16.846  -6.800   5.459  1.00 38.69           C  
ATOM   1000  CG  ASP A 127     -15.938  -7.551   4.489  1.00 38.69           C  
ATOM   1001  OD1 ASP A 127     -14.821  -7.041   4.200  1.00 38.69           O  
ATOM   1002  OD2 ASP A 127     -16.353  -8.642   4.018  1.00 38.69           O1-
ATOM   1003  C   ASP A 127     -17.054  -4.689   6.715  1.00 38.69           C  
ATOM   1004  O   ASP A 127     -17.584  -3.738   6.143  1.00 38.69           O  
ATOM   1005  N   MET A 128     -17.310  -4.976   8.006  1.00 52.98           N  
ATOM   1006  CA  MET A 128     -18.255  -4.204   8.768  1.00 52.98           C  
ATOM   1007  CB  MET A 128     -18.479  -4.764  10.183  1.00 52.98           C  
ATOM   1008  CG  MET A 128     -19.087  -6.169  10.207  1.00 52.98           C  
ATOM   1009  SD  MET A 128     -19.353  -6.830  11.881  1.00 52.98           S  
ATOM   1010  CE  MET A 128     -19.432  -8.574  11.382  1.00 52.98           C  
ATOM   1011  C   MET A 128     -17.766  -2.790   8.923  1.00 52.98           C  
ATOM   1012  O   MET A 128     -18.545  -1.843   8.818  1.00 52.98           O  
ATOM   1013  N   LEU A 129     -16.457  -2.610   9.180  1.00 46.84           N  
ATOM   1014  CA  LEU A 129     -15.894  -1.304   9.391  1.00 46.84           C  
ATOM   1015  CB  LEU A 129     -14.402  -1.348   9.761  1.00 46.84           C  
ATOM   1016  CG  LEU A 129     -14.136  -1.933  11.161  1.00 46.84           C  
ATOM   1017  CD1 LEU A 129     -12.634  -1.954  11.489  1.00 46.84           C  
ATOM   1018  CD2 LEU A 129     -14.953  -1.194  12.233  1.00 46.84           C  
ATOM   1019  C   LEU A 129     -16.026  -0.492   8.137  1.00 46.84           C  
ATOM   1020  O   LEU A 129     -16.288   0.709   8.190  1.00 46.84           O  
ATOM   1021  N   LEU A 130     -15.830  -1.132   6.971  1.00 42.44           N  
ATOM   1022  CA  LEU A 130     -15.907  -0.449   5.712  1.00 42.44           C  
ATOM   1023  CB  LEU A 130     -15.631  -1.386   4.521  1.00 42.44           C  
ATOM   1024  CG  LEU A 130     -14.172  -1.857   4.411  1.00 42.44           C  
ATOM   1025  CD1 LEU A 130     -13.977  -2.787   3.204  1.00 42.44           C  
ATOM   1026  CD2 LEU A 130     -13.214  -0.659   4.376  1.00 42.44           C  
ATOM   1027  C   LEU A 130     -17.293   0.086   5.525  1.00 42.44           C  
ATOM   1028  O   LEU A 130     -17.475   1.213   5.066  1.00 42.44           O  
ATOM   1029  N   ALA A 131     -18.312  -0.719   5.878  1.00 25.48           N  
ATOM   1030  CA  ALA A 131     -19.681  -0.329   5.686  1.00 25.48           C  
ATOM   1031  CB  ALA A 131     -20.679  -1.430   6.088  1.00 25.48           C  
ATOM   1032  C   ALA A 131     -19.981   0.876   6.524  1.00 25.48           C  
ATOM   1033  O   ALA A 131     -20.693   1.782   6.093  1.00 25.48           O  
ATOM   1034  N   THR A 132     -19.457   0.906   7.763  1.00 31.82           N  
ATOM   1035  CA  THR A 132     -19.714   2.011   8.642  1.00 31.82           C  
ATOM   1036  CB  THR A 132     -19.128   1.805  10.008  1.00 31.82           C  
ATOM   1037  OG1 THR A 132     -19.642   0.614  10.585  1.00 31.82           O  
ATOM   1038  CG2 THR A 132     -19.507   3.008  10.886  1.00 31.82           C  
ATOM   1039  C   THR A 132     -19.097   3.242   8.054  1.00 31.82           C  
ATOM   1040  O   THR A 132     -19.689   4.318   8.082  1.00 31.82           O  
ATOM   1041  N   SER A 133     -17.883   3.108   7.492  1.00 28.78           N  
ATOM   1042  CA  SER A 133     -17.208   4.235   6.918  1.00 28.78           C  
ATOM   1043  CB  SER A 133     -15.832   3.868   6.338  1.00 28.78           C  
ATOM   1044  OG  SER A 133     -15.212   5.019   5.784  1.00 28.78           O  
ATOM   1045  C   SER A 133     -18.041   4.774   5.796  1.00 28.78           C  
ATOM   1046  O   SER A 133     -18.142   5.989   5.623  1.00 28.78           O  
ATOM   1047  N   SER A 134     -18.663   3.881   4.999  1.00 78.54           N  
ATOM   1048  CA  SER A 134     -19.452   4.330   3.885  1.00 78.54           C  
ATOM   1049  CB  SER A 134     -19.953   3.192   2.974  1.00 78.54           C  
ATOM   1050  OG  SER A 134     -20.979   2.449   3.615  1.00 78.54           O  
ATOM   1051  C   SER A 134     -20.659   5.058   4.398  1.00 78.54           C  
ATOM   1052  O   SER A 134     -21.105   6.031   3.793  1.00 78.54           O  
ATOM   1053  N   ARG A 135     -21.224   4.598   5.532  1.00 93.83           N  
ATOM   1054  CA  ARG A 135     -22.395   5.213   6.094  1.00 93.83           C  
ATOM   1055  CB  ARG A 135     -22.918   4.481   7.342  1.00 93.83           C  
ATOM   1056  CG  ARG A 135     -24.165   5.120   7.959  1.00 93.83           C  
ATOM   1057  CD  ARG A 135     -25.405   5.066   7.065  1.00 93.83           C  
ATOM   1058  NE  ARG A 135     -26.552   5.591   7.860  1.00 93.83           N  
ATOM   1059  CZ  ARG A 135     -27.512   6.357   7.265  1.00 93.83           C  
ATOM   1060  NH1 ARG A 135     -27.406   6.689   5.946  1.00 93.83           N1+
ATOM   1061  NH2 ARG A 135     -28.580   6.801   7.986  1.00 93.83           N  
ATOM   1062  C   ARG A 135     -22.056   6.610   6.504  1.00 93.83           C  
ATOM   1063  O   ARG A 135     -22.845   7.533   6.305  1.00 93.83           O  
ATOM   1064  N   PHE A 136     -20.860   6.800   7.086  1.00 67.81           N  
ATOM   1065  CA  PHE A 136     -20.431   8.095   7.530  1.00 67.81           C  
ATOM   1066  CB  PHE A 136     -19.052   8.054   8.213  1.00 67.81           C  
ATOM   1067  CG  PHE A 136     -19.262   7.584   9.613  1.00 67.81           C  
ATOM   1068  CD1 PHE A 136     -19.881   6.385   9.875  1.00 67.81           C  
ATOM   1069  CD2 PHE A 136     -18.803   8.331  10.670  1.00 67.81           C  
ATOM   1070  CE1 PHE A 136     -20.065   5.959  11.169  1.00 67.81           C  
ATOM   1071  CE2 PHE A 136     -18.980   7.910  11.967  1.00 67.81           C  
ATOM   1072  CZ  PHE A 136     -19.618   6.721  12.220  1.00 67.81           C  
ATOM   1073  C   PHE A 136     -20.353   9.008   6.350  1.00 67.81           C  
ATOM   1074  O   PHE A 136     -20.746  10.170   6.433  1.00 67.81           O  
ATOM   1075  N   ARG A 137     -19.831   8.507   5.215  1.00 44.77           N  
ATOM   1076  CA  ARG A 137     -19.692   9.325   4.043  1.00 44.77           C  
ATOM   1077  CB  ARG A 137     -19.017   8.597   2.866  1.00 44.77           C  
ATOM   1078  CG  ARG A 137     -17.585   8.133   3.139  1.00 44.77           C  
ATOM   1079  CD  ARG A 137     -16.831   7.734   1.867  1.00 44.77           C  
ATOM   1080  NE  ARG A 137     -17.631   6.687   1.171  1.00 44.77           N  
ATOM   1081  CZ  ARG A 137     -17.402   5.364   1.416  1.00 44.77           C  
ATOM   1082  NH1 ARG A 137     -16.426   4.987   2.292  1.00 44.77           N1+
ATOM   1083  NH2 ARG A 137     -18.151   4.416   0.781  1.00 44.77           N  
ATOM   1084  C   ARG A 137     -21.047   9.734   3.556  1.00 44.77           C  
ATOM   1085  O   ARG A 137     -21.266  10.891   3.199  1.00 44.77           O  
ATOM   1086  N   MET A 138     -22.007   8.790   3.563  1.00135.01           N  
ATOM   1087  CA  MET A 138     -23.302   9.034   2.997  1.00135.01           C  
ATOM   1088  CB  MET A 138     -24.217   7.806   3.162  1.00135.01           C  
ATOM   1089  CG  MET A 138     -25.393   7.736   2.187  1.00135.01           C  
ATOM   1090  SD  MET A 138     -26.677   9.001   2.392  1.00135.01           S  
ATOM   1091  CE  MET A 138     -27.741   8.242   1.131  1.00135.01           C  
ATOM   1092  C   MET A 138     -23.929  10.182   3.729  1.00135.01           C  
ATOM   1093  O   MET A 138     -24.499  11.086   3.120  1.00135.01           O  
ATOM   1094  N   MET A 139     -23.823  10.157   5.068  1.00 67.05           N  
ATOM   1095  CA  MET A 139     -24.366  11.129   5.977  1.00 67.05           C  
ATOM   1096  CB  MET A 139     -24.389  10.639   7.434  1.00 67.05           C  
ATOM   1097  CG  MET A 139     -25.307   9.430   7.629  1.00 67.05           C  
ATOM   1098  SD  MET A 139     -25.422   8.828   9.339  1.00 67.05           S  
ATOM   1099  CE  MET A 139     -26.490  10.188   9.897  1.00 67.05           C  
ATOM   1100  C   MET A 139     -23.615  12.429   5.924  1.00 67.05           C  
ATOM   1101  O   MET A 139     -24.157  13.468   6.298  1.00 67.05           O  
ATOM   1102  N   ASN A 140     -22.337  12.408   5.492  1.00 67.78           N  
ATOM   1103  CA  ASN A 140     -21.525  13.594   5.521  1.00 67.78           C  
ATOM   1104  CB  ASN A 140     -22.101  14.773   4.717  1.00 67.78           C  
ATOM   1105  CG  ASN A 140     -20.979  15.786   4.533  1.00 67.78           C  
ATOM   1106  OD1 ASN A 140     -19.845  15.423   4.227  1.00 67.78           O  
ATOM   1107  ND2 ASN A 140     -21.300  17.092   4.731  1.00 67.78           N  
ATOM   1108  C   ASN A 140     -21.397  14.006   6.953  1.00 67.78           C  
ATOM   1109  O   ASN A 140     -21.645  15.154   7.323  1.00 67.78           O  
ATOM   1110  N   LEU A 141     -20.984  13.037   7.792  1.00 64.31           N  
ATOM   1111  CA  LEU A 141     -20.866  13.222   9.207  1.00 64.31           C  
ATOM   1112  CB  LEU A 141     -20.456  11.924   9.928  1.00 64.31           C  
ATOM   1113  CG  LEU A 141     -20.317  12.049  11.455  1.00 64.31           C  
ATOM   1114  CD1 LEU A 141     -21.666  12.370  12.118  1.00 64.31           C  
ATOM   1115  CD2 LEU A 141     -19.657  10.795  12.049  1.00 64.31           C  
ATOM   1116  C   LEU A 141     -19.842  14.278   9.487  1.00 64.31           C  
ATOM   1117  O   LEU A 141     -18.746  14.275   8.926  1.00 64.31           O  
ATOM   1118  N   GLN A 142     -20.202  15.225  10.378  1.00 56.21           N  
ATOM   1119  CA  GLN A 142     -19.348  16.325  10.722  1.00 56.21           C  
ATOM   1120  CB  GLN A 142     -20.129  17.618  11.010  1.00 56.21           C  
ATOM   1121  CG  GLN A 142     -20.978  18.076   9.820  1.00 56.21           C  
ATOM   1122  CD  GLN A 142     -20.043  18.502   8.694  1.00 56.21           C  
ATOM   1123  OE1 GLN A 142     -19.353  19.514   8.791  1.00 56.21           O  
ATOM   1124  NE2 GLN A 142     -20.023  17.709   7.588  1.00 56.21           N  
ATOM   1125  C   GLN A 142     -18.565  15.967  11.947  1.00 56.21           C  
ATOM   1126  O   GLN A 142     -18.954  15.097  12.725  1.00 56.21           O  
ATOM   1127  N   GLY A 143     -17.423  16.654  12.143  1.00 24.02           N  
ATOM   1128  CA  GLY A 143     -16.538  16.385  13.240  1.00 24.02           C  
ATOM   1129  C   GLY A 143     -17.224  16.650  14.547  1.00 24.02           C  
ATOM   1130  O   GLY A 143     -17.039  15.905  15.508  1.00 24.02           O  
ATOM   1131  N   GLU A 144     -18.025  17.728  14.626  1.00 80.77           N  
ATOM   1132  CA  GLU A 144     -18.666  18.068  15.867  1.00 80.77           C  
ATOM   1133  CB  GLU A 144     -19.502  19.356  15.783  1.00 80.77           C  
ATOM   1134  CG  GLU A 144     -18.650  20.610  15.591  1.00 80.77           C  
ATOM   1135  CD  GLU A 144     -18.085  20.561  14.180  1.00 80.77           C  
ATOM   1136  OE1 GLU A 144     -18.778  20.008  13.286  1.00 80.77           O  
ATOM   1137  OE2 GLU A 144     -16.955  21.079  13.977  1.00 80.77           O1-
ATOM   1138  C   GLU A 144     -19.592  16.957  16.245  1.00 80.77           C  
ATOM   1139  O   GLU A 144     -19.729  16.625  17.421  1.00 80.77           O  
ATOM   1140  N   GLU A 145     -20.280  16.375  15.248  1.00 56.57           N  
ATOM   1141  CA  GLU A 145     -21.198  15.302  15.496  1.00 56.57           C  
ATOM   1142  CB  GLU A 145     -22.023  14.940  14.245  1.00 56.57           C  
ATOM   1143  CG  GLU A 145     -23.008  16.045  13.845  1.00 56.57           C  
ATOM   1144  CD  GLU A 145     -23.718  15.648  12.556  1.00 56.57           C  
ATOM   1145  OE1 GLU A 145     -23.192  14.757  11.836  1.00 56.57           O  
ATOM   1146  OE2 GLU A 145     -24.796  16.236  12.272  1.00 56.57           O1-
ATOM   1147  C   GLU A 145     -20.442  14.084  15.945  1.00 56.57           C  
ATOM   1148  O   GLU A 145     -20.890  13.354  16.828  1.00 56.57           O  
ATOM   1149  N   PHE A 146     -19.259  13.843  15.349  1.00 70.53           N  
ATOM   1150  CA  PHE A 146     -18.466  12.676  15.623  1.00 70.53           C  
ATOM   1151  CB  PHE A 146     -17.198  12.658  14.745  1.00 70.53           C  
ATOM   1152  CG  PHE A 146     -16.234  11.636  15.239  1.00 70.53           C  
ATOM   1153  CD1 PHE A 146     -16.456  10.289  15.070  1.00 70.53           C  
ATOM   1154  CD2 PHE A 146     -15.069  12.048  15.846  1.00 70.53           C  
ATOM   1155  CE1 PHE A 146     -15.544   9.370  15.534  1.00 70.53           C  
ATOM   1156  CE2 PHE A 146     -14.154  11.135  16.310  1.00 70.53           C  
ATOM   1157  CZ  PHE A 146     -14.388   9.792  16.147  1.00 70.53           C  
ATOM   1158  C   PHE A 146     -18.064  12.624  17.064  1.00 70.53           C  
ATOM   1159  O   PHE A 146     -18.196  11.591  17.719  1.00 70.53           O  
ATOM   1160  N   VAL A 147     -17.577  13.751  17.603  1.00116.14           N  
ATOM   1161  CA  VAL A 147     -17.115  13.796  18.957  1.00116.14           C  
ATOM   1162  CB  VAL A 147     -16.493  15.116  19.290  1.00116.14           C  
ATOM   1163  CG1 VAL A 147     -17.522  16.239  19.081  1.00116.14           C  
ATOM   1164  CG2 VAL A 147     -15.965  15.022  20.720  1.00116.14           C  
ATOM   1165  C   VAL A 147     -18.254  13.535  19.897  1.00116.14           C  
ATOM   1166  O   VAL A 147     -18.069  12.925  20.949  1.00116.14           O  
ATOM   1167  N   CYS A 148     -19.463  14.023  19.563  1.00 32.88           N  
ATOM   1168  CA  CYS A 148     -20.601  13.804  20.410  1.00 32.88           C  
ATOM   1169  CB  CYS A 148     -21.873  14.513  19.910  1.00 32.88           C  
ATOM   1170  SG  CYS A 148     -21.747  16.325  19.989  1.00 32.88           S  
ATOM   1171  C   CYS A 148     -20.895  12.335  20.460  1.00 32.88           C  
ATOM   1172  O   CYS A 148     -21.179  11.787  21.525  1.00 32.88           O  
ATOM   1173  N   LEU A 149     -20.819  11.649  19.303  1.00 41.07           N  
ATOM   1174  CA  LEU A 149     -21.143  10.251  19.248  1.00 41.07           C  
ATOM   1175  CB  LEU A 149     -21.056   9.667  17.826  1.00 41.07           C  
ATOM   1176  CG  LEU A 149     -22.136  10.211  16.873  1.00 41.07           C  
ATOM   1177  CD1 LEU A 149     -22.008   9.597  15.468  1.00 41.07           C  
ATOM   1178  CD2 LEU A 149     -23.541  10.033  17.474  1.00 41.07           C  
ATOM   1179  C   LEU A 149     -20.191   9.478  20.107  1.00 41.07           C  
ATOM   1180  O   LEU A 149     -20.592   8.552  20.809  1.00 41.07           O  
ATOM   1181  N   LYS A 150     -18.899   9.842  20.074  1.00 81.32           N  
ATOM   1182  CA  LYS A 150     -17.897   9.123  20.805  1.00 81.32           C  
ATOM   1183  CB  LYS A 150     -16.483   9.653  20.495  1.00 81.32           C  
ATOM   1184  CG  LYS A 150     -15.350   8.738  20.963  1.00 81.32           C  
ATOM   1185  CD  LYS A 150     -14.008   9.038  20.287  1.00 81.32           C  
ATOM   1186  CE  LYS A 150     -13.594  10.510  20.357  1.00 81.32           C  
ATOM   1187  NZ  LYS A 150     -12.286  10.701  19.689  1.00 81.32           N1+
ATOM   1188  C   LYS A 150     -18.163   9.230  22.283  1.00 81.32           C  
ATOM   1189  O   LYS A 150     -18.022   8.250  23.014  1.00 81.32           O  
ATOM   1190  N   SER A 151     -18.559  10.423  22.766  0.77 33.31           N  
ATOM   1191  CA  SER A 151     -18.816  10.618  24.169  0.77 33.31           C  
ATOM   1192  CB  SER A 151     -19.121  12.082  24.525  0.77 33.31           C  
ATOM   1193  OG  SER A 151     -17.996  12.896  24.226  0.77 33.31           O  
ATOM   1194  C   SER A 151     -20.005   9.804  24.576  0.77 33.31           C  
ATOM   1195  O   SER A 151     -20.062   9.281  25.688  0.77 33.31           O  
ATOM   1196  N   ILE A 152     -21.000   9.681  23.679  1.00 39.29           N  
ATOM   1197  CA  ILE A 152     -22.182   8.924  23.976  1.00 39.29           C  
ATOM   1198  CB  ILE A 152     -23.194   8.964  22.866  1.00 39.29           C  
ATOM   1199  CG1 ILE A 152     -23.749  10.389  22.703  1.00 39.29           C  
ATOM   1200  CG2 ILE A 152     -24.274   7.908  23.153  1.00 39.29           C  
ATOM   1201  CD1 ILE A 152     -24.624  10.572  21.464  1.00 39.29           C  
ATOM   1202  C   ILE A 152     -21.781   7.499  24.182  1.00 39.29           C  
ATOM   1203  O   ILE A 152     -22.265   6.831  25.096  1.00 39.29           O  
ATOM   1204  N   ILE A 153     -20.867   6.992  23.335  1.00 47.94           N  
ATOM   1205  CA  ILE A 153     -20.465   5.621  23.457  1.00 47.94           C  
ATOM   1206  CB  ILE A 153     -19.488   5.189  22.402  1.00 47.94           C  
ATOM   1207  CG1 ILE A 153     -20.140   5.277  21.011  1.00 47.94           C  
ATOM   1208  CG2 ILE A 153     -18.994   3.775  22.758  1.00 47.94           C  
ATOM   1209  CD1 ILE A 153     -19.155   5.114  19.853  1.00 47.94           C  
ATOM   1210  C   ILE A 153     -19.827   5.414  24.798  1.00 47.94           C  
ATOM   1211  O   ILE A 153     -20.060   4.396  25.450  1.00 47.94           O  
ATOM   1212  N   LEU A 154     -18.998   6.375  25.252  1.00 65.07           N  
ATOM   1213  CA  LEU A 154     -18.327   6.188  26.509  1.00 65.07           C  
ATOM   1214  CB  LEU A 154     -17.407   7.377  26.846  1.00 65.07           C  
ATOM   1215  CG  LEU A 154     -16.650   7.250  28.181  1.00 65.07           C  
ATOM   1216  CD1 LEU A 154     -15.703   6.040  28.179  1.00 65.07           C  
ATOM   1217  CD2 LEU A 154     -15.933   8.564  28.535  1.00 65.07           C  
ATOM   1218  C   LEU A 154     -19.332   6.055  27.619  1.00 65.07           C  
ATOM   1219  O   LEU A 154     -19.272   5.127  28.426  1.00 65.07           O  
ATOM   1220  N   LEU A 155     -20.292   6.992  27.689  1.00131.01           N  
ATOM   1221  CA  LEU A 155     -21.274   6.986  28.743  1.00131.01           C  
ATOM   1222  CB  LEU A 155     -22.060   8.308  28.800  1.00131.01           C  
ATOM   1223  CG  LEU A 155     -21.262   9.504  29.358  1.00131.01           C  
ATOM   1224  CD1 LEU A 155     -21.110   9.412  30.882  1.00131.01           C  
ATOM   1225  CD2 LEU A 155     -19.902   9.661  28.663  1.00131.01           C  
ATOM   1226  C   LEU A 155     -22.290   5.868  28.648  1.00131.01           C  
ATOM   1227  O   LEU A 155     -22.680   5.308  29.673  1.00131.01           O  
ATOM   1228  N   ASN A 156     -22.797   5.568  27.433  1.00100.03           N  
ATOM   1229  CA  ASN A 156     -23.899   4.649  27.231  1.00100.03           C  
ATOM   1230  CB  ASN A 156     -24.599   4.844  25.876  1.00100.03           C  
ATOM   1231  CG  ASN A 156     -25.783   3.884  25.832  1.00100.03           C  
ATOM   1232  OD1 ASN A 156     -26.658   3.914  26.697  1.00100.03           O  
ATOM   1233  ND2 ASN A 156     -25.809   3.001  24.798  1.00100.03           N  
ATOM   1234  C   ASN A 156     -23.568   3.200  27.339  1.00100.03           C  
ATOM   1235  O   ASN A 156     -24.328   2.429  27.923  1.00100.03           O  
ATOM   1236  N   SER A 157     -22.429   2.762  26.778  1.00245.05           N  
ATOM   1237  CA  SER A 157     -22.142   1.367  26.864  1.00245.05           C  
ATOM   1238  CB  SER A 157     -20.908   0.964  26.037  1.00245.05           C  
ATOM   1239  OG  SER A 157     -20.735  -0.444  26.049  1.00245.05           O  
ATOM   1240  C   SER A 157     -21.831   1.224  28.315  1.00245.05           C  
ATOM   1241  O   SER A 157     -21.645   2.214  28.995  1.00245.05           O  
ATOM   1242  N   GLY A 158     -21.904   0.042  28.912  1.00223.76           N  
ATOM   1243  CA  GLY A 158     -21.476  -0.062  30.281  1.00223.76           C  
ATOM   1244  C   GLY A 158     -22.515   0.434  31.249  1.00223.76           C  
ATOM   1245  O   GLY A 158     -22.532   0.018  32.406  1.00223.76           O  
ATOM   1246  N   VAL A 159     -23.421   1.324  30.802  1.00155.29           N  
ATOM   1247  CA  VAL A 159     -24.401   1.928  31.658  1.00155.29           C  
ATOM   1248  CB  VAL A 159     -25.198   3.013  30.989  1.00155.29           C  
ATOM   1249  CG1 VAL A 159     -26.158   2.378  29.968  1.00155.29           C  
ATOM   1250  CG2 VAL A 159     -25.903   3.841  32.077  1.00155.29           C  
ATOM   1251  C   VAL A 159     -25.360   0.880  32.124  1.00155.29           C  
ATOM   1252  O   VAL A 159     -25.854   0.932  33.243  1.00155.29           O  
ATOM   1253  N   TYR A 160     -25.683  -0.091  31.262  1.00 84.44           N  
ATOM   1254  CA  TYR A 160     -26.636  -1.114  31.594  1.00 84.44           C  
ATOM   1255  CB  TYR A 160     -26.981  -1.989  30.377  1.00 84.44           C  
ATOM   1256  CG  TYR A 160     -27.540  -1.064  29.349  1.00 84.44           C  
ATOM   1257  CD1 TYR A 160     -28.837  -0.612  29.444  1.00 84.44           C  
ATOM   1258  CD2 TYR A 160     -26.765  -0.648  28.292  1.00 84.44           C  
ATOM   1259  CE1 TYR A 160     -29.349   0.245  28.497  1.00 84.44           C  
ATOM   1260  CE2 TYR A 160     -27.271   0.209  27.343  1.00 84.44           C  
ATOM   1261  CZ  TYR A 160     -28.566   0.657  27.445  1.00 84.44           C  
ATOM   1262  OH  TYR A 160     -29.088   1.536  26.474  1.00 84.44           O  
ATOM   1263  C   TYR A 160     -26.092  -2.015  32.683  1.00 84.44           C  
ATOM   1264  O   TYR A 160     -26.824  -2.481  33.554  1.00 84.44           O  
ATOM   1265  N   THR A 161     -24.772  -2.253  32.629  1.00200.08           N  
ATOM   1266  CA  THR A 161     -23.927  -3.213  33.301  1.00200.08           C  
ATOM   1267  CB  THR A 161     -22.636  -3.333  32.532  1.00200.08           C  
ATOM   1268  OG1 THR A 161     -22.941  -3.508  31.156  1.00200.08           O  
ATOM   1269  CG2 THR A 161     -21.841  -4.568  32.985  1.00200.08           C  
ATOM   1270  C   THR A 161     -23.631  -2.997  34.800  1.00200.08           C  
ATOM   1271  O   THR A 161     -22.930  -3.831  35.365  1.00200.08           O  
ATOM   1272  N   PHE A 162     -24.018  -1.878  35.478  1.00152.10           N  
ATOM   1273  CA  PHE A 162     -23.653  -1.576  36.872  1.00152.10           C  
ATOM   1274  CB  PHE A 162     -23.775  -0.085  37.239  1.00152.10           C  
ATOM   1275  CG  PHE A 162     -22.884   0.752  36.388  1.00152.10           C  
ATOM   1276  CD1 PHE A 162     -21.518   0.636  36.467  1.00152.10           C  
ATOM   1277  CD2 PHE A 162     -23.430   1.688  35.541  1.00152.10           C  
ATOM   1278  CE1 PHE A 162     -20.707   1.427  35.686  1.00152.10           C  
ATOM   1279  CE2 PHE A 162     -22.624   2.481  34.760  1.00152.10           C  
ATOM   1280  CZ  PHE A 162     -21.260   2.347  34.829  1.00152.10           C  
ATOM   1281  C   PHE A 162     -24.496  -2.283  37.971  1.00152.10           C  
ATOM   1282  O   PHE A 162     -25.288  -3.167  37.647  1.00152.10           O  
ATOM   1283  N   LEU A 163     -24.267  -1.922  39.307  1.00208.24           N  
ATOM   1284  CA  LEU A 163     -24.867  -2.361  40.589  1.00208.24           C  
ATOM   1285  CB  LEU A 163     -23.833  -2.941  41.574  1.00208.24           C  
ATOM   1286  CG  LEU A 163     -22.577  -2.069  41.784  1.00208.24           C  
ATOM   1287  CD1 LEU A 163     -22.906  -0.727  42.457  1.00208.24           C  
ATOM   1288  CD2 LEU A 163     -21.485  -2.850  42.534  1.00208.24           C  
ATOM   1289  C   LEU A 163     -25.558  -1.185  41.262  1.00208.24           C  
ATOM   1290  O   LEU A 163     -25.955  -0.252  40.571  1.00208.24           O  
ATOM   1291  N   SER A 164     -25.737  -1.219  42.618  1.00123.53           N  
ATOM   1292  CA  SER A 164     -26.494  -0.298  43.462  1.00123.53           C  
ATOM   1293  CB  SER A 164     -26.654  -0.819  44.901  1.00123.53           C  
ATOM   1294  OG  SER A 164     -25.393  -0.852  45.553  1.00123.53           O  
ATOM   1295  C   SER A 164     -25.942   1.107  43.581  1.00123.53           C  
ATOM   1296  O   SER A 164     -26.718   2.056  43.689  1.00123.53           O  
ATOM   1297  N   SER A 165     -24.611   1.318  43.606  1.00 65.97           N  
ATOM   1298  CA  SER A 165     -24.135   2.671  43.782  1.00 65.97           C  
ATOM   1299  CB  SER A 165     -22.602   2.764  43.760  1.00 65.97           C  
ATOM   1300  OG  SER A 165     -22.058   2.037  44.851  1.00 65.97           O  
ATOM   1301  C   SER A 165     -24.649   3.456  42.627  1.00 65.97           C  
ATOM   1302  O   SER A 165     -24.953   4.646  42.716  1.00 65.97           O  
ATOM   1303  N   THR A 166     -24.680   2.810  41.461  1.00188.03           N  
ATOM   1304  CA  THR A 166     -25.338   3.431  40.366  1.00188.03           C  
ATOM   1305  CB  THR A 166     -24.917   2.917  39.022  1.00188.03           C  
ATOM   1306  OG1 THR A 166     -25.317   1.566  38.864  1.00188.03           O  
ATOM   1307  CG2 THR A 166     -23.387   3.035  38.906  1.00188.03           C  
ATOM   1308  C   THR A 166     -26.797   3.174  40.499  1.00188.03           C  
ATOM   1309  O   THR A 166     -27.608   4.006  40.104  1.00188.03           O  
ATOM   1310  N   LEU A 167     -27.115   2.004  41.102  1.00282.80           N  
ATOM   1311  CA  LEU A 167     -28.379   1.320  41.224  1.00282.80           C  
ATOM   1312  CB  LEU A 167     -29.134   1.582  42.551  1.00282.80           C  
ATOM   1313  CG  LEU A 167     -30.372   0.707  42.869  1.00282.80           C  
ATOM   1314  CD1 LEU A 167     -30.976   1.121  44.221  1.00282.80           C  
ATOM   1315  CD2 LEU A 167     -31.438   0.713  41.762  1.00282.80           C  
ATOM   1316  C   LEU A 167     -29.249   1.767  40.122  1.00282.80           C  
ATOM   1317  O   LEU A 167     -30.067   2.659  40.316  1.00282.80           O  
ATOM   1318  N   LYS A 168     -29.155   1.105  38.953  1.00217.67           N  
ATOM   1319  CA  LYS A 168     -29.982   1.567  37.885  1.00217.67           C  
ATOM   1320  CB  LYS A 168     -31.484   1.578  38.246  1.00217.67           C  
ATOM   1321  CG  LYS A 168     -32.449   1.860  37.090  1.00217.67           C  
ATOM   1322  CD  LYS A 168     -33.918   1.836  37.524  1.00217.67           C  
ATOM   1323  CE  LYS A 168     -34.343   0.530  38.202  1.00217.67           C  
ATOM   1324  NZ  LYS A 168     -35.727   0.656  38.711  1.00217.67           N1+
ATOM   1325  C   LYS A 168     -29.522   2.966  37.650  1.00217.67           C  
ATOM   1326  O   LYS A 168     -28.342   3.275  37.796  1.00217.67           O  
ATOM   1327  N   SER A 169     -30.453   3.843  37.261  1.00109.35           N  
ATOM   1328  CA  SER A 169     -30.174   5.226  37.040  1.00109.35           C  
ATOM   1329  CB  SER A 169     -31.311   5.934  36.277  1.00109.35           C  
ATOM   1330  OG  SER A 169     -31.004   7.304  36.069  1.00109.35           O  
ATOM   1331  C   SER A 169     -30.032   5.888  38.376  1.00109.35           C  
ATOM   1332  O   SER A 169     -30.077   7.113  38.467  1.00109.35           O  
ATOM   1333  N   LEU A 170     -29.905   5.113  39.472  1.00205.68           N  
ATOM   1334  CA  LEU A 170     -29.992   5.815  40.713  1.00205.68           C  
ATOM   1335  CB  LEU A 170     -30.063   4.864  41.928  1.00205.68           C  
ATOM   1336  CG  LEU A 170     -30.387   5.536  43.273  1.00205.68           C  
ATOM   1337  CD1 LEU A 170     -29.186   6.309  43.828  1.00205.68           C  
ATOM   1338  CD2 LEU A 170     -31.645   6.410  43.159  1.00205.68           C  
ATOM   1339  C   LEU A 170     -28.921   6.842  40.937  1.00205.68           C  
ATOM   1340  O   LEU A 170     -29.137   8.018  40.646  1.00205.68           O  
ATOM   1341  N   GLU A 171     -27.720   6.465  41.418  1.00 92.91           N  
ATOM   1342  CA  GLU A 171     -26.837   7.570  41.665  1.00 92.91           C  
ATOM   1343  CB  GLU A 171     -25.781   7.266  42.745  1.00 92.91           C  
ATOM   1344  CG  GLU A 171     -26.369   7.111  44.150  1.00 92.91           C  
ATOM   1345  CD  GLU A 171     -25.239   6.813  45.128  1.00 92.91           C  
ATOM   1346  OE1 GLU A 171     -24.563   5.764  44.961  1.00 92.91           O  
ATOM   1347  OE2 GLU A 171     -25.039   7.637  46.061  1.00 92.91           O1-
ATOM   1348  C   GLU A 171     -26.101   7.987  40.439  1.00 92.91           C  
ATOM   1349  O   GLU A 171     -26.274   9.080  39.898  1.00 92.91           O  
ATOM   1350  N   GLU A 172     -25.268   7.052  39.954  1.00100.68           N  
ATOM   1351  CA  GLU A 172     -24.381   7.324  38.869  1.00100.68           C  
ATOM   1352  CB  GLU A 172     -23.320   6.225  38.700  1.00100.68           C  
ATOM   1353  CG  GLU A 172     -22.410   6.062  39.922  1.00100.68           C  
ATOM   1354  CD  GLU A 172     -21.475   7.261  40.009  1.00100.68           C  
ATOM   1355  OE1 GLU A 172     -21.970   8.394  40.249  1.00100.68           O  
ATOM   1356  OE2 GLU A 172     -20.244   7.051  39.839  1.00100.68           O1-
ATOM   1357  C   GLU A 172     -25.139   7.407  37.594  1.00100.68           C  
ATOM   1358  O   GLU A 172     -24.944   8.322  36.796  1.00100.68           O  
ATOM   1359  N   LYS A 173     -26.055   6.448  37.380  1.00130.48           N  
ATOM   1360  CA  LYS A 173     -26.727   6.403  36.119  1.00130.48           C  
ATOM   1361  CB  LYS A 173     -27.503   5.106  35.844  1.00130.48           C  
ATOM   1362  CG  LYS A 173     -26.587   3.936  35.468  1.00130.48           C  
ATOM   1363  CD  LYS A 173     -27.305   2.590  35.356  1.00130.48           C  
ATOM   1364  CE  LYS A 173     -28.670   2.686  34.672  1.00130.48           C  
ATOM   1365  NZ  LYS A 173     -28.504   3.136  33.273  1.00130.48           N1+
ATOM   1366  C   LYS A 173     -27.593   7.601  35.954  1.00130.48           C  
ATOM   1367  O   LYS A 173     -27.798   8.067  34.834  1.00130.48           O  
ATOM   1368  N   ASP A 174     -28.140   8.134  37.057  0.72 37.02           N  
ATOM   1369  CA  ASP A 174     -28.968   9.294  36.911  0.72 37.02           C  
ATOM   1370  CB  ASP A 174     -29.551   9.809  38.239  0.72 37.02           C  
ATOM   1371  CG  ASP A 174     -30.545  10.919  37.912  0.72 37.02           C  
ATOM   1372  OD1 ASP A 174     -30.782  11.164  36.699  0.72 37.02           O  
ATOM   1373  OD2 ASP A 174     -31.079  11.536  38.872  0.72 37.02           O1-
ATOM   1374  C   ASP A 174     -28.099  10.376  36.356  0.72 37.02           C  
ATOM   1375  O   ASP A 174     -28.505  11.119  35.462  0.72 37.02           O  
ATOM   1376  N   HIS A 175     -26.862  10.475  36.880  1.00 47.67           N  
ATOM   1377  CA  HIS A 175     -25.929  11.478  36.451  1.00 47.67           C  
ATOM   1378  ND1 HIS A 175     -23.598  13.770  37.178  1.00 47.67           N  
ATOM   1379  CG  HIS A 175     -23.607  12.444  36.804  1.00 47.67           C  
ATOM   1380  CB  HIS A 175     -24.622  11.439  37.259  1.00 47.67           C  
ATOM   1381  NE2 HIS A 175     -21.855  13.478  35.826  1.00 47.67           N  
ATOM   1382  CD2 HIS A 175     -22.536  12.284  35.979  1.00 47.67           C  
ATOM   1383  CE1 HIS A 175     -22.530  14.340  36.565  1.00 47.67           C  
ATOM   1384  C   HIS A 175     -25.570  11.255  35.013  1.00 47.67           C  
ATOM   1385  O   HIS A 175     -25.515  12.196  34.222  1.00 47.67           O  
ATOM   1386  N   ILE A 176     -25.320   9.987  34.639  1.00 51.24           N  
ATOM   1387  CA  ILE A 176     -24.904   9.677  33.297  1.00 51.24           C  
ATOM   1388  CB  ILE A 176     -24.580   8.222  33.110  1.00 51.24           C  
ATOM   1389  CG1 ILE A 176     -23.370   7.833  33.978  1.00 51.24           C  
ATOM   1390  CG2 ILE A 176     -24.370   7.966  31.608  1.00 51.24           C  
ATOM   1391  CD1 ILE A 176     -23.130   6.324  34.052  1.00 51.24           C  
ATOM   1392  C   ILE A 176     -25.985  10.038  32.326  1.00 51.24           C  
ATOM   1393  O   ILE A 176     -25.710  10.568  31.251  1.00 51.24           O  
ATOM   1394  N   HIS A 177     -27.251   9.747  32.673  1.00 55.00           N  
ATOM   1395  CA  HIS A 177     -28.340  10.032  31.780  1.00 55.00           C  
ATOM   1396  ND1 HIS A 177     -30.592   7.198  32.918  1.00 55.00           N  
ATOM   1397  CG  HIS A 177     -29.769   7.996  32.158  1.00 55.00           C  
ATOM   1398  CB  HIS A 177     -29.686   9.489  32.282  1.00 55.00           C  
ATOM   1399  NE2 HIS A 177     -29.507   5.845  31.523  1.00 55.00           N  
ATOM   1400  CD2 HIS A 177     -29.113   7.155  31.311  1.00 55.00           C  
ATOM   1401  CE1 HIS A 177     -30.396   5.922  32.497  1.00 55.00           C  
ATOM   1402  C   HIS A 177     -28.459  11.508  31.584  1.00 55.00           C  
ATOM   1403  O   HIS A 177     -28.814  11.960  30.497  1.00 55.00           O  
ATOM   1404  N   ARG A 178     -28.206  12.300  32.641  1.00 86.09           N  
ATOM   1405  CA  ARG A 178     -28.303  13.727  32.515  1.00 86.09           C  
ATOM   1406  CB  ARG A 178     -28.123  14.458  33.856  1.00 86.09           C  
ATOM   1407  CG  ARG A 178     -29.274  14.194  34.831  1.00 86.09           C  
ATOM   1408  CD  ARG A 178     -30.609  14.786  34.369  1.00 86.09           C  
ATOM   1409  NE  ARG A 178     -31.652  14.400  35.360  1.00 86.09           N  
ATOM   1410  CZ  ARG A 178     -32.968  14.419  34.998  1.00 86.09           C  
ATOM   1411  NH1 ARG A 178     -33.320  14.798  33.734  1.00 86.09           N1+
ATOM   1412  NH2 ARG A 178     -33.931  14.052  35.893  1.00 86.09           N  
ATOM   1413  C   ARG A 178     -27.254  14.212  31.560  1.00 86.09           C  
ATOM   1414  O   ARG A 178     -27.527  15.071  30.722  1.00 86.09           O  
ATOM   1415  N   VAL A 179     -26.021  13.676  31.660  1.00 31.99           N  
ATOM   1416  CA  VAL A 179     -24.958  14.101  30.792  1.00 31.99           C  
ATOM   1417  CB  VAL A 179     -23.645  13.439  31.101  1.00 31.99           C  
ATOM   1418  CG1 VAL A 179     -22.620  13.852  30.028  1.00 31.99           C  
ATOM   1419  CG2 VAL A 179     -23.228  13.820  32.531  1.00 31.99           C  
ATOM   1420  C   VAL A 179     -25.320  13.727  29.388  1.00 31.99           C  
ATOM   1421  O   VAL A 179     -25.121  14.505  28.456  1.00 31.99           O  
ATOM   1422  N   LEU A 180     -25.876  12.516  29.207  1.00 49.91           N  
ATOM   1423  CA  LEU A 180     -26.249  12.064  27.898  1.00 49.91           C  
ATOM   1424  CB  LEU A 180     -26.839  10.642  27.890  1.00 49.91           C  
ATOM   1425  CG  LEU A 180     -25.808   9.553  28.244  1.00 49.91           C  
ATOM   1426  CD1 LEU A 180     -26.436   8.149  28.228  1.00 49.91           C  
ATOM   1427  CD2 LEU A 180     -24.571   9.655  27.335  1.00 49.91           C  
ATOM   1428  C   LEU A 180     -27.285  13.001  27.366  1.00 49.91           C  
ATOM   1429  O   LEU A 180     -27.301  13.313  26.178  1.00 49.91           O  
ATOM   1430  N   ASP A 181     -28.182  13.480  28.244  1.00 72.57           N  
ATOM   1431  CA  ASP A 181     -29.223  14.379  27.839  1.00 72.57           C  
ATOM   1432  CB  ASP A 181     -30.153  14.755  29.004  1.00 72.57           C  
ATOM   1433  CG  ASP A 181     -31.346  15.494  28.424  1.00 72.57           C  
ATOM   1434  OD1 ASP A 181     -31.394  15.645  27.175  1.00 72.57           O  
ATOM   1435  OD2 ASP A 181     -32.224  15.920  29.220  1.00 72.57           O1-
ATOM   1436  C   ASP A 181     -28.595  15.641  27.330  1.00 72.57           C  
ATOM   1437  O   ASP A 181     -29.064  16.228  26.356  1.00 72.57           O  
ATOM   1438  N   LYS A 182     -27.506  16.088  27.979  1.00 98.23           N  
ATOM   1439  CA  LYS A 182     -26.848  17.304  27.591  1.00 98.23           C  
ATOM   1440  CB  LYS A 182     -25.629  17.610  28.482  1.00 98.23           C  
ATOM   1441  CG  LYS A 182     -24.883  18.898  28.121  1.00 98.23           C  
ATOM   1442  CD  LYS A 182     -25.649  20.179  28.456  1.00 98.23           C  
ATOM   1443  CE  LYS A 182     -26.553  20.670  27.327  1.00 98.23           C  
ATOM   1444  NZ  LYS A 182     -27.247  21.905  27.750  1.00 98.23           N1+
ATOM   1445  C   LYS A 182     -26.339  17.148  26.191  1.00 98.23           C  
ATOM   1446  O   LYS A 182     -26.423  18.074  25.385  1.00 98.23           O  
ATOM   1447  N   ILE A 183     -25.778  15.963  25.876  1.00 45.70           N  
ATOM   1448  CA  ILE A 183     -25.206  15.667  24.593  1.00 45.70           C  
ATOM   1449  CB  ILE A 183     -24.511  14.337  24.560  1.00 45.70           C  
ATOM   1450  CG1 ILE A 183     -23.362  14.314  25.585  1.00 45.70           C  
ATOM   1451  CG2 ILE A 183     -24.040  14.088  23.118  1.00 45.70           C  
ATOM   1452  CD1 ILE A 183     -22.789  12.919  25.837  1.00 45.70           C  
ATOM   1453  C   ILE A 183     -26.274  15.647  23.539  1.00 45.70           C  
ATOM   1454  O   ILE A 183     -26.061  16.110  22.419  1.00 45.70           O  
ATOM   1455  N   THR A 184     -27.453  15.080  23.848  1.00106.52           N  
ATOM   1456  CA  THR A 184     -28.486  15.029  22.854  1.00106.52           C  
ATOM   1457  CB  THR A 184     -29.733  14.330  23.317  1.00106.52           C  
ATOM   1458  OG1 THR A 184     -30.280  14.977  24.455  1.00106.52           O  
ATOM   1459  CG2 THR A 184     -29.391  12.869  23.641  1.00106.52           C  
ATOM   1460  C   THR A 184     -28.844  16.430  22.499  1.00106.52           C  
ATOM   1461  O   THR A 184     -29.058  16.757  21.333  1.00106.52           O  
ATOM   1462  N   ASP A 185     -28.903  17.303  23.515  1.00 77.15           N  
ATOM   1463  CA  ASP A 185     -29.250  18.669  23.282  1.00 77.15           C  
ATOM   1464  CB  ASP A 185     -29.278  19.492  24.579  1.00 77.15           C  
ATOM   1465  CG  ASP A 185     -30.076  20.752  24.299  1.00 77.15           C  
ATOM   1466  OD1 ASP A 185     -30.815  20.756  23.278  1.00 77.15           O  
ATOM   1467  OD2 ASP A 185     -29.961  21.722  25.095  1.00 77.15           O1-
ATOM   1468  C   ASP A 185     -28.200  19.261  22.389  1.00 77.15           C  
ATOM   1469  O   ASP A 185     -28.514  20.051  21.499  1.00 77.15           O  
ATOM   1470  N   THR A 186     -26.917  18.899  22.603  1.00129.73           N  
ATOM   1471  CA  THR A 186     -25.869  19.472  21.802  1.00129.73           C  
ATOM   1472  CB  THR A 186     -24.461  19.211  22.274  1.00129.73           C  
ATOM   1473  OG1 THR A 186     -24.155  17.828  22.271  1.00129.73           O  
ATOM   1474  CG2 THR A 186     -24.293  19.790  23.683  1.00129.73           C  
ATOM   1475  C   THR A 186     -25.982  19.020  20.376  1.00129.73           C  
ATOM   1476  O   THR A 186     -25.739  19.805  19.463  1.00129.73           O  
ATOM   1477  N   LEU A 187     -26.349  17.746  20.135  1.00 50.81           N  
ATOM   1478  CA  LEU A 187     -26.456  17.267  18.785  1.00 50.81           C  
ATOM   1479  CB  LEU A 187     -26.899  15.792  18.692  1.00 50.81           C  
ATOM   1480  CG  LEU A 187     -25.844  14.781  19.170  1.00 50.81           C  
ATOM   1481  CD1 LEU A 187     -26.360  13.335  19.049  1.00 50.81           C  
ATOM   1482  CD2 LEU A 187     -24.512  14.995  18.438  1.00 50.81           C  
ATOM   1483  C   LEU A 187     -27.505  18.061  18.068  1.00 50.81           C  
ATOM   1484  O   LEU A 187     -27.313  18.473  16.923  1.00 50.81           O  
ATOM   1485  N   ILE A 188     -28.648  18.304  18.731  1.00 84.43           N  
ATOM   1486  CA  ILE A 188     -29.741  19.009  18.127  1.00 84.43           C  
ATOM   1487  CB  ILE A 188     -30.941  19.080  19.027  1.00 84.43           C  
ATOM   1488  CG1 ILE A 188     -31.455  17.660  19.330  1.00 84.43           C  
ATOM   1489  CG2 ILE A 188     -31.986  19.992  18.365  1.00 84.43           C  
ATOM   1490  CD1 ILE A 188     -31.883  16.885  18.084  1.00 84.43           C  
ATOM   1491  C   ILE A 188     -29.309  20.409  17.810  1.00 84.43           C  
ATOM   1492  O   ILE A 188     -29.607  20.934  16.739  1.00 84.43           O  
ATOM   1493  N   HIS A 189     -28.573  21.041  18.739  1.00 41.45           N  
ATOM   1494  CA  HIS A 189     -28.136  22.399  18.585  1.00 41.45           C  
ATOM   1495  ND1 HIS A 189     -27.481  25.418  19.871  1.00 41.45           N  
ATOM   1496  CG  HIS A 189     -26.768  24.266  19.627  1.00 41.45           C  
ATOM   1497  CB  HIS A 189     -27.308  22.877  19.790  1.00 41.45           C  
ATOM   1498  NE2 HIS A 189     -25.454  26.051  19.210  1.00 41.45           N  
ATOM   1499  CD2 HIS A 189     -25.532  24.672  19.225  1.00 41.45           C  
ATOM   1500  CE1 HIS A 189     -26.648  26.456  19.605  1.00 41.45           C  
ATOM   1501  C   HIS A 189     -27.267  22.508  17.374  1.00 41.45           C  
ATOM   1502  O   HIS A 189     -27.371  23.472  16.619  1.00 41.45           O  
ATOM   1503  N   LEU A 190     -26.380  21.520  17.164  1.00 41.54           N  
ATOM   1504  CA  LEU A 190     -25.466  21.560  16.058  1.00 41.54           C  
ATOM   1505  CB  LEU A 190     -24.519  20.347  16.054  1.00 41.54           C  
ATOM   1506  CG  LEU A 190     -23.585  20.296  17.282  1.00 41.54           C  
ATOM   1507  CD1 LEU A 190     -22.658  19.073  17.238  1.00 41.54           C  
ATOM   1508  CD2 LEU A 190     -22.808  21.614  17.443  1.00 41.54           C  
ATOM   1509  C   LEU A 190     -26.246  21.545  14.779  1.00 41.54           C  
ATOM   1510  O   LEU A 190     -25.956  22.308  13.860  1.00 41.54           O  
ATOM   1511  N   MET A 191     -27.262  20.668  14.692  1.00 45.05           N  
ATOM   1512  CA  MET A 191     -28.069  20.530  13.513  1.00 45.05           C  
ATOM   1513  CB  MET A 191     -29.043  19.346  13.622  1.00 45.05           C  
ATOM   1514  CG  MET A 191     -28.305  18.012  13.748  1.00 45.05           C  
ATOM   1515  SD  MET A 191     -29.355  16.576  14.108  1.00 45.05           S  
ATOM   1516  CE  MET A 191     -27.956  15.466  14.439  1.00 45.05           C  
ATOM   1517  C   MET A 191     -28.866  21.778  13.290  1.00 45.05           C  
ATOM   1518  O   MET A 191     -29.051  22.205  12.152  1.00 45.05           O  
ATOM   1519  N   ALA A 192     -29.371  22.390  14.378  1.00 24.76           N  
ATOM   1520  CA  ALA A 192     -30.176  23.577  14.290  1.00 24.76           C  
ATOM   1521  CB  ALA A 192     -30.696  24.046  15.660  1.00 24.76           C  
ATOM   1522  C   ALA A 192     -29.357  24.690  13.709  1.00 24.76           C  
ATOM   1523  O   ALA A 192     -29.846  25.468  12.891  1.00 24.76           O  
ATOM   1524  N   LYS A 193     -28.079  24.785  14.117  1.00 68.27           N  
ATOM   1525  CA  LYS A 193     -27.196  25.822  13.662  1.00 68.27           C  
ATOM   1526  CB  LYS A 193     -25.793  25.702  14.287  1.00 68.27           C  
ATOM   1527  CG  LYS A 193     -24.895  26.917  14.054  1.00 68.27           C  
ATOM   1528  CD  LYS A 193     -23.589  26.866  14.851  1.00 68.27           C  
ATOM   1529  CE  LYS A 193     -23.780  26.848  16.368  1.00 68.27           C  
ATOM   1530  NZ  LYS A 193     -22.471  26.662  17.034  1.00 68.27           N1+
ATOM   1531  C   LYS A 193     -27.044  25.670  12.181  1.00 68.27           C  
ATOM   1532  O   LYS A 193     -26.933  26.652  11.449  1.00 68.27           O  
ATOM   1533  N   ALA A 194     -27.039  24.406  11.718  1.00 48.26           N  
ATOM   1534  CA  ALA A 194     -26.867  24.022  10.346  1.00 48.26           C  
ATOM   1535  CB  ALA A 194     -26.807  22.498  10.156  1.00 48.26           C  
ATOM   1536  C   ALA A 194     -27.995  24.553   9.512  1.00 48.26           C  
ATOM   1537  O   ALA A 194     -27.810  24.826   8.329  1.00 48.26           O  
ATOM   1538  N   GLY A 195     -29.212  24.689  10.071  1.00 29.90           N  
ATOM   1539  CA  GLY A 195     -30.287  25.189   9.260  1.00 29.90           C  
ATOM   1540  C   GLY A 195     -31.217  24.066   8.916  1.00 29.90           C  
ATOM   1541  O   GLY A 195     -32.163  24.257   8.152  1.00 29.90           O  
ATOM   1542  N   LEU A 196     -30.973  22.861   9.465  1.00 86.01           N  
ATOM   1543  CA  LEU A 196     -31.846  21.748   9.213  1.00 86.01           C  
ATOM   1544  CB  LEU A 196     -31.298  20.398   9.712  1.00 86.01           C  
ATOM   1545  CG  LEU A 196     -30.103  19.873   8.893  1.00 86.01           C  
ATOM   1546  CD1 LEU A 196     -28.933  20.864   8.913  1.00 86.01           C  
ATOM   1547  CD2 LEU A 196     -29.683  18.466   9.353  1.00 86.01           C  
ATOM   1548  C   LEU A 196     -33.140  22.003   9.918  1.00 86.01           C  
ATOM   1549  O   LEU A 196     -33.185  22.693  10.934  1.00 86.01           O  
ATOM   1550  N   THR A 197     -34.240  21.449   9.369  1.00 29.45           N  
ATOM   1551  CA  THR A 197     -35.538  21.660   9.939  1.00 29.45           C  
ATOM   1552  CB  THR A 197     -36.667  21.315   9.013  1.00 29.45           C  
ATOM   1553  OG1 THR A 197     -36.650  19.928   8.706  1.00 29.45           O  
ATOM   1554  CG2 THR A 197     -36.512  22.146   7.727  1.00 29.45           C  
ATOM   1555  C   THR A 197     -35.662  20.787  11.143  1.00 29.45           C  
ATOM   1556  O   THR A 197     -34.792  19.965  11.428  1.00 29.45           O  
ATOM   1557  N   LEU A 198     -36.756  20.971  11.905  1.00128.69           N  
ATOM   1558  CA  LEU A 198     -36.940  20.198  13.094  1.00128.69           C  
ATOM   1559  CB  LEU A 198     -38.155  20.621  13.927  1.00128.69           C  
ATOM   1560  CG  LEU A 198     -38.214  19.893  15.279  1.00128.69           C  
ATOM   1561  CD1 LEU A 198     -37.012  20.258  16.165  1.00128.69           C  
ATOM   1562  CD2 LEU A 198     -39.550  20.135  15.983  1.00128.69           C  
ATOM   1563  C   LEU A 198     -37.110  18.763  12.704  1.00128.69           C  
ATOM   1564  O   LEU A 198     -36.608  17.870  13.385  1.00128.69           O  
ATOM   1565  N   GLN A 199     -37.835  18.497  11.598  1.00 86.39           N  
ATOM   1566  CA  GLN A 199     -38.015  17.132  11.193  1.00 86.39           C  
ATOM   1567  CB  GLN A 199     -38.835  16.944   9.908  1.00 86.39           C  
ATOM   1568  CG  GLN A 199     -40.328  17.216  10.030  1.00 86.39           C  
ATOM   1569  CD  GLN A 199     -40.935  16.849   8.686  1.00 86.39           C  
ATOM   1570  OE1 GLN A 199     -41.250  15.688   8.426  1.00 86.39           O  
ATOM   1571  NE2 GLN A 199     -41.086  17.863   7.793  1.00 86.39           N  
ATOM   1572  C   GLN A 199     -36.677  16.571  10.855  1.00 86.39           C  
ATOM   1573  O   GLN A 199     -36.345  15.450  11.238  1.00 86.39           O  
ATOM   1574  N   GLN A 200     -35.868  17.360  10.126  1.00 37.49           N  
ATOM   1575  CA  GLN A 200     -34.579  16.919   9.686  1.00 37.49           C  
ATOM   1576  CB  GLN A 200     -33.887  17.947   8.767  1.00 37.49           C  
ATOM   1577  CG  GLN A 200     -34.637  18.160   7.446  1.00 37.49           C  
ATOM   1578  CD  GLN A 200     -33.888  19.185   6.604  1.00 37.49           C  
ATOM   1579  OE1 GLN A 200     -32.946  19.825   7.068  1.00 37.49           O  
ATOM   1580  NE2 GLN A 200     -34.318  19.343   5.321  1.00 37.49           N  
ATOM   1581  C   GLN A 200     -33.720  16.682  10.888  1.00 37.49           C  
ATOM   1582  O   GLN A 200     -32.912  15.755  10.909  1.00 37.49           O  
ATOM   1583  N   GLN A 201     -33.865  17.525  11.927  1.00 47.61           N  
ATOM   1584  CA  GLN A 201     -33.063  17.386  13.109  1.00 47.61           C  
ATOM   1585  CB  GLN A 201     -33.392  18.472  14.150  1.00 47.61           C  
ATOM   1586  CG  GLN A 201     -33.102  19.893  13.662  1.00 47.61           C  
ATOM   1587  CD  GLN A 201     -33.472  20.869  14.772  1.00 47.61           C  
ATOM   1588  OE1 GLN A 201     -34.342  20.593  15.597  1.00 47.61           O  
ATOM   1589  NE2 GLN A 201     -32.792  22.045  14.795  1.00 47.61           N  
ATOM   1590  C   GLN A 201     -33.348  16.063  13.758  1.00 47.61           C  
ATOM   1591  O   GLN A 201     -32.433  15.317  14.104  1.00 47.61           O  
ATOM   1592  N   HIS A 202     -34.641  15.725  13.917  1.00 38.87           N  
ATOM   1593  CA  HIS A 202     -35.017  14.515  14.592  1.00 38.87           C  
ATOM   1594  ND1 HIS A 202     -38.405  15.698  15.922  1.00 38.87           N  
ATOM   1595  CG  HIS A 202     -37.069  15.397  15.778  1.00 38.87           C  
ATOM   1596  CB  HIS A 202     -36.535  14.395  14.797  1.00 38.87           C  
ATOM   1597  NE2 HIS A 202     -37.311  16.940  17.406  1.00 38.87           N  
ATOM   1598  CD2 HIS A 202     -36.415  16.166  16.692  1.00 38.87           C  
ATOM   1599  CE1 HIS A 202     -38.494  16.625  16.909  1.00 38.87           C  
ATOM   1600  C   HIS A 202     -34.560  13.328  13.803  1.00 38.87           C  
ATOM   1601  O   HIS A 202     -34.039  12.362  14.362  1.00 38.87           O  
ATOM   1602  N   GLN A 203     -34.735  13.378  12.472  1.00 46.08           N  
ATOM   1603  CA  GLN A 203     -34.418  12.263  11.629  1.00 46.08           C  
ATOM   1604  CB  GLN A 203     -34.806  12.552  10.166  1.00 46.08           C  
ATOM   1605  CG  GLN A 203     -36.304  12.851  10.008  1.00 46.08           C  
ATOM   1606  CD  GLN A 203     -36.589  13.277   8.573  1.00 46.08           C  
ATOM   1607  OE1 GLN A 203     -36.374  12.515   7.631  1.00 46.08           O  
ATOM   1608  NE2 GLN A 203     -37.086  14.531   8.400  1.00 46.08           N  
ATOM   1609  C   GLN A 203     -32.944  11.984  11.701  1.00 46.08           C  
ATOM   1610  O   GLN A 203     -32.529  10.833  11.827  1.00 46.08           O  
ATOM   1611  N   ARG A 204     -32.116  13.045  11.640  1.00153.62           N  
ATOM   1612  CA  ARG A 204     -30.684  12.925  11.676  1.00153.62           C  
ATOM   1613  CB  ARG A 204     -29.983  14.280  11.469  1.00153.62           C  
ATOM   1614  CG  ARG A 204     -28.487  14.264  11.796  1.00153.62           C  
ATOM   1615  CD  ARG A 204     -27.615  13.487  10.809  1.00153.62           C  
ATOM   1616  NE  ARG A 204     -27.307  14.392   9.667  1.00153.62           N  
ATOM   1617  CZ  ARG A 204     -26.026  14.502   9.204  1.00153.62           C  
ATOM   1618  NH1 ARG A 204     -25.007  13.858   9.845  1.00153.62           N1+
ATOM   1619  NH2 ARG A 204     -25.764  15.260   8.100  1.00153.62           N  
ATOM   1620  C   ARG A 204     -30.253  12.394  13.007  1.00153.62           C  
ATOM   1621  O   ARG A 204     -29.333  11.580  13.085  1.00153.62           O  
ATOM   1622  N   LEU A 205     -30.902  12.842  14.097  1.00107.56           N  
ATOM   1623  CA  LEU A 205     -30.483  12.389  15.391  1.00107.56           C  
ATOM   1624  CB  LEU A 205     -31.292  13.005  16.553  1.00107.56           C  
ATOM   1625  CG  LEU A 205     -30.772  12.668  17.975  1.00107.56           C  
ATOM   1626  CD1 LEU A 205     -30.938  11.187  18.346  1.00107.56           C  
ATOM   1627  CD2 LEU A 205     -29.331  13.163  18.168  1.00107.56           C  
ATOM   1628  C   LEU A 205     -30.676  10.908  15.428  1.00107.56           C  
ATOM   1629  O   LEU A 205     -29.807  10.177  15.902  1.00107.56           O  
ATOM   1630  N   ALA A 206     -31.823  10.427  14.913  1.00 23.15           N  
ATOM   1631  CA  ALA A 206     -32.132   9.027  14.940  1.00 23.15           C  
ATOM   1632  CB  ALA A 206     -33.532   8.717  14.381  1.00 23.15           C  
ATOM   1633  C   ALA A 206     -31.135   8.268  14.118  1.00 23.15           C  
ATOM   1634  O   ALA A 206     -30.666   7.206  14.526  1.00 23.15           O  
ATOM   1635  N   GLN A 207     -30.768   8.805  12.939  1.00 31.04           N  
ATOM   1636  CA  GLN A 207     -29.885   8.102  12.052  1.00 31.04           C  
ATOM   1637  CB  GLN A 207     -29.647   8.860  10.733  1.00 31.04           C  
ATOM   1638  CG  GLN A 207     -30.904   8.985   9.870  1.00 31.04           C  
ATOM   1639  CD  GLN A 207     -30.558   9.779   8.616  1.00 31.04           C  
ATOM   1640  OE1 GLN A 207     -29.426  10.227   8.440  1.00 31.04           O  
ATOM   1641  NE2 GLN A 207     -31.567   9.967   7.724  1.00 31.04           N  
ATOM   1642  C   GLN A 207     -28.554   7.911  12.710  1.00 31.04           C  
ATOM   1643  O   GLN A 207     -27.956   6.840  12.615  1.00 31.04           O  
ATOM   1644  N   LEU A 208     -28.049   8.952  13.398  1.00 46.53           N  
ATOM   1645  CA  LEU A 208     -26.756   8.884  14.023  1.00 46.53           C  
ATOM   1646  CB  LEU A 208     -26.331  10.233  14.631  1.00 46.53           C  
ATOM   1647  CG  LEU A 208     -26.086  11.324  13.574  1.00 46.53           C  
ATOM   1648  CD1 LEU A 208     -25.662  12.651  14.226  1.00 46.53           C  
ATOM   1649  CD2 LEU A 208     -25.089  10.846  12.506  1.00 46.53           C  
ATOM   1650  C   LEU A 208     -26.750   7.872  15.129  1.00 46.53           C  
ATOM   1651  O   LEU A 208     -25.799   7.111  15.286  1.00 46.53           O  
ATOM   1652  N   LEU A 209     -27.827   7.852  15.927  1.00140.81           N  
ATOM   1653  CA  LEU A 209     -27.950   7.016  17.086  1.00140.81           C  
ATOM   1654  CB  LEU A 209     -29.226   7.381  17.865  1.00140.81           C  
ATOM   1655  CG  LEU A 209     -29.322   6.770  19.268  1.00140.81           C  
ATOM   1656  CD1 LEU A 209     -29.459   5.244  19.217  1.00140.81           C  
ATOM   1657  CD2 LEU A 209     -28.157   7.246  20.151  1.00140.81           C  
ATOM   1658  C   LEU A 209     -28.007   5.572  16.671  1.00140.81           C  
ATOM   1659  O   LEU A 209     -27.484   4.702  17.365  1.00140.81           O  
ATOM   1660  N   LEU A 210     -28.652   5.284  15.525  1.00 43.09           N  
ATOM   1661  CA  LEU A 210     -28.836   3.942  15.039  1.00 43.09           C  
ATOM   1662  CB  LEU A 210     -29.653   3.891  13.736  1.00 43.09           C  
ATOM   1663  CG  LEU A 210     -31.087   4.431  13.881  1.00 43.09           C  
ATOM   1664  CD1 LEU A 210     -31.855   4.323  12.554  1.00 43.09           C  
ATOM   1665  CD2 LEU A 210     -31.822   3.769  15.058  1.00 43.09           C  
ATOM   1666  C   LEU A 210     -27.502   3.331  14.745  1.00 43.09           C  
ATOM   1667  O   LEU A 210     -27.304   2.133  14.945  1.00 43.09           O  
ATOM   1668  N   ILE A 211     -26.549   4.145  14.257  1.00 43.63           N  
ATOM   1669  CA  ILE A 211     -25.240   3.682  13.894  1.00 43.63           C  
ATOM   1670  CB  ILE A 211     -24.346   4.780  13.389  1.00 43.63           C  
ATOM   1671  CG1 ILE A 211     -24.903   5.368  12.081  1.00 43.63           C  
ATOM   1672  CG2 ILE A 211     -22.921   4.215  13.258  1.00 43.63           C  
ATOM   1673  CD1 ILE A 211     -24.201   6.652  11.641  1.00 43.63           C  
ATOM   1674  C   ILE A 211     -24.586   3.093  15.102  1.00 43.63           C  
ATOM   1675  O   ILE A 211     -23.833   2.125  15.003  1.00 43.63           O  
ATOM   1676  N   LEU A 212     -24.861   3.666  16.285  1.00 50.25           N  
ATOM   1677  CA  LEU A 212     -24.242   3.216  17.497  1.00 50.25           C  
ATOM   1678  CB  LEU A 212     -24.734   3.990  18.732  1.00 50.25           C  
ATOM   1679  CG  LEU A 212     -24.384   5.489  18.676  1.00 50.25           C  
ATOM   1680  CD1 LEU A 212     -24.817   6.217  19.959  1.00 50.25           C  
ATOM   1681  CD2 LEU A 212     -22.900   5.702  18.337  1.00 50.25           C  
ATOM   1682  C   LEU A 212     -24.556   1.767  17.690  1.00 50.25           C  
ATOM   1683  O   LEU A 212     -23.716   1.016  18.180  1.00 50.25           O  
ATOM   1684  N   SER A 213     -25.772   1.329  17.317  1.00 27.50           N  
ATOM   1685  CA  SER A 213     -26.127  -0.050  17.492  1.00 27.50           C  
ATOM   1686  CB  SER A 213     -27.545  -0.368  16.987  1.00 27.50           C  
ATOM   1687  OG  SER A 213     -28.506   0.357  17.741  1.00 27.50           O  
ATOM   1688  C   SER A 213     -25.172  -0.902  16.710  1.00 27.50           C  
ATOM   1689  O   SER A 213     -24.681  -1.911  17.212  1.00 27.50           O  
ATOM   1690  N   HIS A 214     -24.873  -0.510  15.456  1.00 41.52           N  
ATOM   1691  CA  HIS A 214     -24.003  -1.278  14.608  1.00 41.52           C  
ATOM   1692  ND1 HIS A 214     -23.631  -2.794  11.730  1.00 41.52           N  
ATOM   1693  CG  HIS A 214     -23.142  -1.616  12.246  1.00 41.52           C  
ATOM   1694  CB  HIS A 214     -23.913  -0.723  13.175  1.00 41.52           C  
ATOM   1695  NE2 HIS A 214     -21.577  -2.548  10.914  1.00 41.52           N  
ATOM   1696  CD2 HIS A 214     -21.885  -1.481  11.738  1.00 41.52           C  
ATOM   1697  CE1 HIS A 214     -22.655  -3.311  10.939  1.00 41.52           C  
ATOM   1698  C   HIS A 214     -22.618  -1.287  15.182  1.00 41.52           C  
ATOM   1699  O   HIS A 214     -21.914  -2.294  15.106  1.00 41.52           O  
ATOM   1700  N   ILE A 215     -22.187  -0.150  15.760  1.00 91.30           N  
ATOM   1701  CA  ILE A 215     -20.871  -0.025  16.324  1.00 91.30           C  
ATOM   1702  CB  ILE A 215     -20.628   1.332  16.925  1.00 91.30           C  
ATOM   1703  CG1 ILE A 215     -20.738   2.447  15.871  1.00 91.30           C  
ATOM   1704  CG2 ILE A 215     -19.266   1.283  17.638  1.00 91.30           C  
ATOM   1705  CD1 ILE A 215     -19.674   2.381  14.778  1.00 91.30           C  
ATOM   1706  C   ILE A 215     -20.745  -1.001  17.450  1.00 91.30           C  
ATOM   1707  O   ILE A 215     -19.722  -1.667  17.599  1.00 91.30           O  
ATOM   1708  N   ARG A 216     -21.793  -1.094  18.291  1.00137.93           N  
ATOM   1709  CA  ARG A 216     -21.788  -1.998  19.402  1.00137.93           C  
ATOM   1710  CB  ARG A 216     -23.082  -1.903  20.229  1.00137.93           C  
ATOM   1711  CG  ARG A 216     -23.106  -2.813  21.457  1.00137.93           C  
ATOM   1712  CD  ARG A 216     -22.165  -2.356  22.574  1.00137.93           C  
ATOM   1713  NE  ARG A 216     -22.751  -1.129  23.185  1.00137.93           N  
ATOM   1714  CZ  ARG A 216     -23.686  -1.239  24.172  1.00137.93           C  
ATOM   1715  NH1 ARG A 216     -24.103  -2.473  24.580  1.00137.93           N1+
ATOM   1716  NH2 ARG A 216     -24.202  -0.117  24.755  1.00137.93           N  
ATOM   1717  C   ARG A 216     -21.697  -3.384  18.856  1.00137.93           C  
ATOM   1718  O   ARG A 216     -20.983  -4.231  19.388  1.00137.93           O  
ATOM   1719  N   HIS A 217     -22.430  -3.643  17.762  1.00 35.68           N  
ATOM   1720  CA  HIS A 217     -22.431  -4.939  17.145  1.00 35.68           C  
ATOM   1721  ND1 HIS A 217     -24.130  -7.425  15.704  1.00 35.68           N  
ATOM   1722  CG  HIS A 217     -23.383  -6.356  15.263  1.00 35.68           C  
ATOM   1723  CB  HIS A 217     -23.361  -5.008  15.920  1.00 35.68           C  
ATOM   1724  NE2 HIS A 217     -23.031  -8.120  13.901  1.00 35.68           N  
ATOM   1725  CD2 HIS A 217     -22.718  -6.798  14.159  1.00 35.68           C  
ATOM   1726  CE1 HIS A 217     -23.881  -8.454  14.854  1.00 35.68           C  
ATOM   1727  C   HIS A 217     -21.045  -5.251  16.670  1.00 35.68           C  
ATOM   1728  O   HIS A 217     -20.545  -6.356  16.880  1.00 35.68           O  
ATOM   1729  N   MET A 218     -20.377  -4.275  16.024  1.00 31.86           N  
ATOM   1730  CA  MET A 218     -19.064  -4.515  15.498  1.00 31.86           C  
ATOM   1731  CB  MET A 218     -18.482  -3.318  14.722  1.00 31.86           C  
ATOM   1732  CG  MET A 218     -19.203  -3.030  13.403  1.00 31.86           C  
ATOM   1733  SD  MET A 218     -18.448  -1.717  12.396  1.00 31.86           S  
ATOM   1734  CE  MET A 218     -18.997  -0.344  13.451  1.00 31.86           C  
ATOM   1735  C   MET A 218     -18.127  -4.815  16.622  1.00 31.86           C  
ATOM   1736  O   MET A 218     -17.300  -5.721  16.530  1.00 31.86           O  
ATOM   1737  N   SER A 219     -18.247  -4.064  17.728  1.00 36.86           N  
ATOM   1738  CA  SER A 219     -17.374  -4.245  18.851  0.47 36.86           C  
ATOM   1739  CB  SER A 219     -17.665  -3.241  19.980  0.47 36.86           C  
ATOM   1740  OG  SER A 219     -16.781  -3.457  21.069  0.47 36.86           O  
ATOM   1741  C   SER A 219     -17.570  -5.622  19.409  1.00 36.86           C  
ATOM   1742  O   SER A 219     -16.617  -6.236  19.885  1.00 36.86           O  
ATOM   1743  N   ASN A 220     -18.815  -6.142  19.381  1.00 44.33           N  
ATOM   1744  CA  ASN A 220     -19.081  -7.443  19.942  1.00 44.33           C  
ATOM   1745  CB  ASN A 220     -20.575  -7.815  19.917  1.00 44.33           C  
ATOM   1746  CG  ASN A 220     -21.306  -6.951  20.935  1.00 44.33           C  
ATOM   1747  OD1 ASN A 220     -20.717  -6.466  21.899  1.00 44.33           O  
ATOM   1748  ND2 ASN A 220     -22.637  -6.759  20.722  1.00 44.33           N  
ATOM   1749  C   ASN A 220     -18.342  -8.520  19.199  1.00 44.33           C  
ATOM   1750  O   ASN A 220     -17.631  -9.317  19.808  1.00 44.33           O  
ATOM   1751  N   LYS A 221     -18.481  -8.574  17.861  1.00 93.66           N  
ATOM   1752  CA  LYS A 221     -17.813  -9.587  17.092  1.00 93.66           C  
ATOM   1753  CB  LYS A 221     -18.212  -9.578  15.607  1.00 93.66           C  
ATOM   1754  CG  LYS A 221     -19.657 -10.027  15.387  1.00 93.66           C  
ATOM   1755  CD  LYS A 221     -19.931 -11.455  15.869  1.00 93.66           C  
ATOM   1756  CE  LYS A 221     -21.414 -11.832  15.869  1.00 93.66           C  
ATOM   1757  NZ  LYS A 221     -21.578 -13.249  16.265  1.00 93.66           N1+
ATOM   1758  C   LYS A 221     -16.350  -9.329  17.198  1.00 93.66           C  
ATOM   1759  O   LYS A 221     -15.539 -10.254  17.248  1.00 93.66           O  
ATOM   1760  N   GLY A 222     -15.983  -8.037  17.258  1.00 28.47           N  
ATOM   1761  CA  GLY A 222     -14.605  -7.662  17.320  1.00 28.47           C  
ATOM   1762  C   GLY A 222     -13.998  -8.265  18.541  1.00 28.47           C  
ATOM   1763  O   GLY A 222     -12.871  -8.750  18.506  1.00 28.47           O  
ATOM   1764  N   MET A 223     -14.724  -8.235  19.668  1.00132.41           N  
ATOM   1765  CA  MET A 223     -14.181  -8.766  20.880  1.00132.41           C  
ATOM   1766  CB  MET A 223     -15.048  -8.421  22.100  1.00132.41           C  
ATOM   1767  CG  MET A 223     -14.286  -8.528  23.420  1.00132.41           C  
ATOM   1768  SD  MET A 223     -15.013  -7.560  24.775  1.00132.41           S  
ATOM   1769  CE  MET A 223     -14.427  -5.957  24.153  1.00132.41           C  
ATOM   1770  C   MET A 223     -14.027 -10.250  20.736  1.00132.41           C  
ATOM   1771  O   MET A 223     -13.054 -10.829  21.217  1.00132.41           O  
ATOM   1772  N   GLU A 224     -14.982 -10.905  20.047  1.00 30.91           N  
ATOM   1773  CA  GLU A 224     -14.946 -12.330  19.875  1.00 30.91           C  
ATOM   1774  CB  GLU A 224     -16.160 -12.847  19.083  1.00 30.91           C  
ATOM   1775  CG  GLU A 224     -17.490 -12.656  19.818  1.00 30.91           C  
ATOM   1776  CD  GLU A 224     -18.612 -13.151  18.914  1.00 30.91           C  
ATOM   1777  OE1 GLU A 224     -18.305 -13.563  17.763  1.00 30.91           O  
ATOM   1778  OE2 GLU A 224     -19.789 -13.120  19.360  1.00 30.91           O1-
ATOM   1779  C   GLU A 224     -13.710 -12.689  19.106  1.00 30.91           C  
ATOM   1780  O   GLU A 224     -13.027 -13.662  19.426  1.00 30.91           O  
ATOM   1781  N   HIS A 225     -13.389 -11.893  18.070  1.00 52.13           N  
ATOM   1782  CA  HIS A 225     -12.250 -12.127  17.228  1.00 52.13           C  
ATOM   1783  ND1 HIS A 225      -9.808 -10.789  15.240  1.00 52.13           N  
ATOM   1784  CG  HIS A 225     -11.049 -11.372  15.110  1.00 52.13           C  
ATOM   1785  CB  HIS A 225     -12.188 -11.131  16.054  1.00 52.13           C  
ATOM   1786  NE2 HIS A 225      -9.717 -12.070  13.426  1.00 52.13           N  
ATOM   1787  CD2 HIS A 225     -10.977 -12.151  13.995  1.00 52.13           C  
ATOM   1788  CE1 HIS A 225      -9.050 -11.241  14.209  1.00 52.13           C  
ATOM   1789  C   HIS A 225     -10.992 -11.984  18.032  1.00 52.13           C  
ATOM   1790  O   HIS A 225     -10.042 -12.740  17.844  1.00 52.13           O  
ATOM   1791  N   LEU A 226     -10.943 -10.995  18.945  1.00 58.59           N  
ATOM   1792  CA  LEU A 226      -9.758 -10.764  19.732  1.00 58.59           C  
ATOM   1793  CB  LEU A 226      -9.881  -9.550  20.670  1.00 58.59           C  
ATOM   1794  CG  LEU A 226     -10.022  -8.203  19.940  1.00 58.59           C  
ATOM   1795  CD1 LEU A 226     -10.139  -7.040  20.939  1.00 58.59           C  
ATOM   1796  CD2 LEU A 226      -8.894  -8.000  18.917  1.00 58.59           C  
ATOM   1797  C   LEU A 226      -9.490 -11.943  20.609  1.00 58.59           C  
ATOM   1798  O   LEU A 226      -8.347 -12.378  20.736  1.00 58.59           O  
ATOM   1799  N   TYR A 227     -10.541 -12.499  21.235  1.00 63.88           N  
ATOM   1800  CA  TYR A 227     -10.339 -13.596  22.133  1.00 63.88           C  
ATOM   1801  CB  TYR A 227     -11.608 -14.047  22.877  1.00 63.88           C  
ATOM   1802  CG  TYR A 227     -11.897 -12.980  23.878  1.00 63.88           C  
ATOM   1803  CD1 TYR A 227     -11.167 -12.903  25.042  1.00 63.88           C  
ATOM   1804  CD2 TYR A 227     -12.897 -12.063  23.661  1.00 63.88           C  
ATOM   1805  CE1 TYR A 227     -11.425 -11.922  25.970  1.00 63.88           C  
ATOM   1806  CE2 TYR A 227     -13.159 -11.079  24.585  1.00 63.88           C  
ATOM   1807  CZ  TYR A 227     -12.424 -11.006  25.742  1.00 63.88           C  
ATOM   1808  OH  TYR A 227     -12.694  -9.996  26.688  1.00 63.88           O  
ATOM   1809  C   TYR A 227      -9.784 -14.734  21.359  1.00 63.88           C  
ATOM   1810  O   TYR A 227      -8.938 -15.472  21.860  1.00 63.88           O  
ATOM   1811  N   SER A 228     -10.245 -14.920  20.111  1.00 50.56           N  
ATOM   1812  CA  SER A 228      -9.697 -16.019  19.384  1.00 50.56           C  
ATOM   1813  CB  SER A 228     -10.315 -16.232  17.986  1.00 50.56           C  
ATOM   1814  OG  SER A 228      -9.937 -15.198  17.093  1.00 50.56           O  
ATOM   1815  C   SER A 228      -8.218 -15.794  19.234  1.00 50.56           C  
ATOM   1816  O   SER A 228      -7.449 -16.751  19.207  1.00 50.56           O  
ATOM   1817  N   MET A 229      -7.770 -14.532  19.065  1.00155.86           N  
ATOM   1818  CA  MET A 229      -6.356 -14.304  18.918  1.00155.86           C  
ATOM   1819  CB  MET A 229      -6.033 -12.876  18.443  1.00155.86           C  
ATOM   1820  CG  MET A 229      -6.529 -12.559  17.030  1.00155.86           C  
ATOM   1821  SD  MET A 229      -5.718 -13.502  15.702  1.00155.86           S  
ATOM   1822  CE  MET A 229      -4.079 -12.753  15.941  1.00155.86           C  
ATOM   1823  C   MET A 229      -5.520 -14.538  20.159  1.00155.86           C  
ATOM   1824  O   MET A 229      -4.692 -15.448  20.142  1.00155.86           O  
ATOM   1825  N   LYS A 230      -5.750 -13.782  21.279  1.00128.08           N  
ATOM   1826  CA  LYS A 230      -4.895 -13.902  22.456  1.00128.08           C  
ATOM   1827  CB  LYS A 230      -3.400 -14.120  22.133  1.00128.08           C  
ATOM   1828  CG  LYS A 230      -2.553 -14.591  23.318  1.00128.08           C  
ATOM   1829  CD  LYS A 230      -1.182 -15.131  22.907  1.00128.08           C  
ATOM   1830  CE  LYS A 230      -0.401 -15.759  24.063  1.00128.08           C  
ATOM   1831  NZ  LYS A 230      -0.082 -14.731  25.080  1.00128.08           N1+
ATOM   1832  C   LYS A 230      -4.920 -12.641  23.316  1.00128.08           C  
ATOM   1833  O   LYS A 230      -5.495 -11.625  22.940  1.00128.08           O  
ATOM   1834  N   SER A 231      -4.270 -12.697  24.514  1.00188.59           N  
ATOM   1835  CA  SER A 231      -4.132 -11.648  25.511  1.00188.59           C  
ATOM   1836  CB  SER A 231      -3.653 -12.174  26.878  1.00188.59           C  
ATOM   1837  OG  SER A 231      -4.629 -13.034  27.448  1.00188.59           O  
ATOM   1838  C   SER A 231      -3.134 -10.630  25.067  1.00188.59           C  
ATOM   1839  O   SER A 231      -2.994  -9.602  25.732  1.00188.59           O  
ATOM   1840  N   LYS A 232      -2.431 -10.891  23.938  1.00121.64           N  
ATOM   1841  CA  LYS A 232      -1.408 -10.001  23.457  1.00121.64           C  
ATOM   1842  CB  LYS A 232      -0.931 -10.371  22.041  1.00121.64           C  
ATOM   1843  CG  LYS A 232       0.160  -9.454  21.484  1.00121.64           C  
ATOM   1844  CD  LYS A 232       0.768  -9.967  20.177  1.00121.64           C  
ATOM   1845  CE  LYS A 232       1.736 -11.137  20.361  1.00121.64           C  
ATOM   1846  NZ  LYS A 232       2.974 -10.668  21.022  1.00121.64           N1+
ATOM   1847  C   LYS A 232      -2.066  -8.676  23.364  1.00121.64           C  
ATOM   1848  O   LYS A 232      -1.541  -7.666  23.831  1.00121.64           O  
ATOM   1849  N   ASN A 233      -3.262  -8.664  22.767  1.00160.07           N  
ATOM   1850  CA  ASN A 233      -4.063  -7.490  22.839  1.00160.07           C  
ATOM   1851  CB  ASN A 233      -4.253  -6.817  21.468  1.00160.07           C  
ATOM   1852  CG  ASN A 233      -4.953  -5.476  21.659  1.00160.07           C  
ATOM   1853  OD1 ASN A 233      -5.154  -4.728  20.704  1.00160.07           O  
ATOM   1854  ND2 ASN A 233      -5.325  -5.153  22.925  1.00160.07           N  
ATOM   1855  C   ASN A 233      -5.395  -7.996  23.278  1.00160.07           C  
ATOM   1856  O   ASN A 233      -6.408  -7.620  22.686  1.00160.07           O  
ATOM   1857  N   VAL A 234      -5.446  -8.879  24.311  1.00174.43           N  
ATOM   1858  CA  VAL A 234      -6.767  -9.344  24.608  1.00174.43           C  
ATOM   1859  CB  VAL A 234      -6.848 -10.506  25.570  1.00174.43           C  
ATOM   1860  CG1 VAL A 234      -6.231 -10.154  26.932  1.00174.43           C  
ATOM   1861  CG2 VAL A 234      -8.321 -10.939  25.648  1.00174.43           C  
ATOM   1862  C   VAL A 234      -7.580  -8.183  25.087  1.00174.43           C  
ATOM   1863  O   VAL A 234      -8.422  -7.677  24.349  1.00174.43           O  
ATOM   1864  N   VAL A 235      -7.261  -7.631  26.269  1.00 66.06           N  
ATOM   1865  CA  VAL A 235      -8.035  -6.540  26.769  1.00 66.06           C  
ATOM   1866  CB  VAL A 235      -9.303  -6.963  27.461  1.00 66.06           C  
ATOM   1867  CG1 VAL A 235      -9.976  -5.731  28.087  1.00 66.06           C  
ATOM   1868  CG2 VAL A 235     -10.200  -7.673  26.436  1.00 66.06           C  
ATOM   1869  C   VAL A 235      -7.187  -5.832  27.770  1.00 66.06           C  
ATOM   1870  O   VAL A 235      -6.264  -6.410  28.345  1.00 66.06           O  
ATOM   1871  N   PRO A 236      -7.452  -4.575  27.972  1.00 83.71           N  
ATOM   1872  CA  PRO A 236      -6.761  -3.849  28.992  1.00 83.71           C  
ATOM   1873  CD  PRO A 236      -8.003  -3.706  26.948  1.00 83.71           C  
ATOM   1874  CB  PRO A 236      -7.034  -2.365  28.721  1.00 83.71           C  
ATOM   1875  CG  PRO A 236      -8.169  -2.362  27.676  1.00 83.71           C  
ATOM   1876  C   PRO A 236      -7.269  -4.363  30.295  1.00 83.71           C  
ATOM   1877  O   PRO A 236      -8.467  -4.626  30.405  1.00 83.71           O  
ATOM   1878  N   SER A 237      -6.380  -4.515  31.291  1.00 25.76           N  
ATOM   1879  CA  SER A 237      -6.786  -5.062  32.548  1.00 25.76           C  
ATOM   1880  CB  SER A 237      -5.615  -5.609  33.382  1.00 25.76           C  
ATOM   1881  OG  SER A 237      -4.738  -4.552  33.750  1.00 25.76           O  
ATOM   1882  C   SER A 237      -7.447  -3.990  33.348  1.00 25.76           C  
ATOM   1883  O   SER A 237      -7.334  -2.802  33.049  1.00 25.76           O  
ATOM   1884  N   TYR A 238      -8.183  -4.415  34.391  1.00 43.31           N  
ATOM   1885  CA  TYR A 238      -8.857  -3.522  35.284  1.00 43.31           C  
ATOM   1886  CB  TYR A 238      -9.670  -4.286  36.349  1.00 43.31           C  
ATOM   1887  CG  TYR A 238     -10.317  -3.319  37.284  1.00 43.31           C  
ATOM   1888  CD1 TYR A 238      -9.609  -2.776  38.333  1.00 43.31           C  
ATOM   1889  CD2 TYR A 238     -11.638  -2.965  37.123  1.00 43.31           C  
ATOM   1890  CE1 TYR A 238     -10.204  -1.892  39.203  1.00 43.31           C  
ATOM   1891  CE2 TYR A 238     -12.239  -2.082  37.989  1.00 43.31           C  
ATOM   1892  CZ  TYR A 238     -11.521  -1.541  39.029  1.00 43.31           C  
ATOM   1893  OH  TYR A 238     -12.138  -0.636  39.919  1.00 43.31           O  
ATOM   1894  C   TYR A 238      -7.813  -2.725  35.994  1.00 43.31           C  
ATOM   1895  O   TYR A 238      -7.940  -1.511  36.149  1.00 43.31           O  
ATOM   1896  N   ASP A 239      -6.737  -3.399  36.439  1.00 30.08           N  
ATOM   1897  CA  ASP A 239      -5.711  -2.734  37.187  1.00 30.08           C  
ATOM   1898  CB  ASP A 239      -4.628  -3.696  37.709  1.00 30.08           C  
ATOM   1899  CG  ASP A 239      -3.808  -2.956  38.759  1.00 30.08           C  
ATOM   1900  OD1 ASP A 239      -4.097  -1.752  38.998  1.00 30.08           O  
ATOM   1901  OD2 ASP A 239      -2.884  -3.585  39.339  1.00 30.08           O1-
ATOM   1902  C   ASP A 239      -5.050  -1.713  36.317  1.00 30.08           C  
ATOM   1903  O   ASP A 239      -4.758  -0.606  36.769  1.00 30.08           O  
ATOM   1904  N   LEU A 240      -4.793  -2.054  35.037  1.00 43.26           N  
ATOM   1905  CA  LEU A 240      -4.130  -1.131  34.160  1.00 43.26           C  
ATOM   1906  CB  LEU A 240      -3.826  -1.712  32.770  1.00 43.26           C  
ATOM   1907  CG  LEU A 240      -3.174  -0.683  31.825  1.00 43.26           C  
ATOM   1908  CD1 LEU A 240      -1.835  -0.178  32.384  1.00 43.26           C  
ATOM   1909  CD2 LEU A 240      -3.060  -1.231  30.393  1.00 43.26           C  
ATOM   1910  C   LEU A 240      -4.993   0.071  33.947  1.00 43.26           C  
ATOM   1911  O   LEU A 240      -4.521   1.205  34.021  1.00 43.26           O  
ATOM   1912  N   LEU A 241      -6.295  -0.148  33.688  1.00 39.84           N  
ATOM   1913  CA  LEU A 241      -7.183   0.946  33.421  1.00 39.84           C  
ATOM   1914  CB  LEU A 241      -8.608   0.487  33.059  1.00 39.84           C  
ATOM   1915  CG  LEU A 241      -8.695  -0.250  31.710  1.00 39.84           C  
ATOM   1916  CD1 LEU A 241     -10.140  -0.681  31.405  1.00 39.84           C  
ATOM   1917  CD2 LEU A 241      -8.079   0.589  30.577  1.00 39.84           C  
ATOM   1918  C   LEU A 241      -7.280   1.807  34.640  1.00 39.84           C  
ATOM   1919  O   LEU A 241      -7.289   3.034  34.548  1.00 39.84           O  
ATOM   1920  N   LEU A 242      -7.352   1.180  35.825  1.00 99.10           N  
ATOM   1921  CA  LEU A 242      -7.496   1.921  37.042  1.00 99.10           C  
ATOM   1922  CB  LEU A 242      -7.690   0.994  38.264  1.00 99.10           C  
ATOM   1923  CG  LEU A 242      -8.045   1.670  39.613  1.00 99.10           C  
ATOM   1924  CD1 LEU A 242      -8.281   0.605  40.693  1.00 99.10           C  
ATOM   1925  CD2 LEU A 242      -7.001   2.700  40.077  1.00 99.10           C  
ATOM   1926  C   LEU A 242      -6.272   2.760  37.239  1.00 99.10           C  
ATOM   1927  O   LEU A 242      -6.368   3.908  37.665  1.00 99.10           O  
ATOM   1928  N   GLU A 243      -5.078   2.221  36.931  1.00 71.89           N  
ATOM   1929  CA  GLU A 243      -3.890   2.981  37.198  1.00 71.89           C  
ATOM   1930  CB  GLU A 243      -2.598   2.210  36.884  1.00 71.89           C  
ATOM   1931  CG  GLU A 243      -1.349   3.038  37.176  1.00 71.89           C  
ATOM   1932  CD  GLU A 243      -1.360   3.361  38.663  1.00 71.89           C  
ATOM   1933  OE1 GLU A 243      -2.130   2.697  39.407  1.00 71.89           O  
ATOM   1934  OE2 GLU A 243      -0.607   4.283  39.075  1.00 71.89           O1-
ATOM   1935  C   GLU A 243      -3.869   4.241  36.387  1.00 71.89           C  
ATOM   1936  O   GLU A 243      -3.595   5.318  36.916  1.00 71.89           O  
ATOM   1937  N   MET A 244      -4.174   4.150  35.081  1.00 36.02           N  
ATOM   1938  CA  MET A 244      -4.116   5.318  34.250  1.00 36.02           C  
ATOM   1939  CB  MET A 244      -4.426   5.015  32.774  1.00 36.02           C  
ATOM   1940  CG  MET A 244      -3.384   4.119  32.104  1.00 36.02           C  
ATOM   1941  SD  MET A 244      -3.720   3.740  30.357  1.00 36.02           S  
ATOM   1942  CE  MET A 244      -5.035   2.532  30.693  1.00 36.02           C  
ATOM   1943  C   MET A 244      -5.138   6.306  34.722  1.00 36.02           C  
ATOM   1944  O   MET A 244      -4.866   7.503  34.796  1.00 36.02           O  
ATOM   1945  N   LEU A 245      -6.353   5.823  35.042  1.00 55.01           N  
ATOM   1946  CA  LEU A 245      -7.412   6.692  35.470  1.00 55.01           C  
ATOM   1947  CB  LEU A 245      -8.748   5.956  35.671  1.00 55.01           C  
ATOM   1948  CG  LEU A 245      -9.415   5.492  34.364  1.00 55.01           C  
ATOM   1949  CD1 LEU A 245     -10.741   4.765  34.642  1.00 55.01           C  
ATOM   1950  CD2 LEU A 245      -9.600   6.668  33.395  1.00 55.01           C  
ATOM   1951  C   LEU A 245      -7.077   7.317  36.783  1.00 55.01           C  
ATOM   1952  O   LEU A 245      -7.210   8.528  36.957  1.00 55.01           O  
TER   
HEADER    model_1_2_chain_A
ATOM     74  N   LEU B  11     -48.325   6.641   4.727  1.00 53.19           N  
ATOM     75  CA  LEU B  11     -49.046   6.533   5.968  1.00 53.19           C  
ATOM     76  CB  LEU B  11     -48.659   5.291   6.792  1.00 53.19           C  
ATOM     77  CG  LEU B  11     -48.977   3.946   6.111  1.00 53.19           C  
ATOM     78  CD1 LEU B  11     -48.560   2.760   6.997  1.00 53.19           C  
ATOM     79  CD2 LEU B  11     -50.451   3.872   5.687  1.00 53.19           C  
ATOM     80  C   LEU B  11     -48.785   7.710   6.854  1.00 53.19           C  
ATOM     81  O   LEU B  11     -47.710   8.308   6.837  1.00 53.19           O  
ATOM     82  N   THR B  12     -49.814   8.077   7.646  1.00 95.37           N  
ATOM     83  CA  THR B  12     -49.725   9.147   8.597  1.00 95.37           C  
ATOM     84  CB  THR B  12     -51.062   9.706   8.983  1.00 95.37           C  
ATOM     85  OG1 THR B  12     -50.902  10.767   9.908  1.00 95.37           O  
ATOM     86  CG2 THR B  12     -51.890   8.585   9.622  1.00 95.37           C  
ATOM     87  C   THR B  12     -49.123   8.573   9.838  1.00 95.37           C  
ATOM     88  O   THR B  12     -48.977   7.359   9.962  1.00 95.37           O  
ATOM     89  N   ALA B  13     -48.735   9.447  10.789  1.00 26.65           N  
ATOM     90  CA  ALA B  13     -48.141   8.996  12.014  1.00 26.65           C  
ATOM     91  CB  ALA B  13     -47.713  10.158  12.927  1.00 26.65           C  
ATOM     92  C   ALA B  13     -49.151   8.182  12.763  1.00 26.65           C  
ATOM     93  O   ALA B  13     -48.829   7.134  13.321  1.00 26.65           O  
ATOM     94  N   ASP B  14     -50.412   8.648  12.784  1.00 37.67           N  
ATOM     95  CA  ASP B  14     -51.454   7.975  13.506  1.00 37.67           C  
ATOM     96  CB  ASP B  14     -52.796   8.726  13.438  1.00 37.67           C  
ATOM     97  CG  ASP B  14     -52.654  10.032  14.211  1.00 37.67           C  
ATOM     98  OD1 ASP B  14     -52.216   9.979  15.391  1.00 37.67           O  
ATOM     99  OD2 ASP B  14     -52.969  11.101  13.624  1.00 37.67           O1-
ATOM    100  C   ASP B  14     -51.666   6.625  12.898  1.00 37.67           C  
ATOM    101  O   ASP B  14     -51.863   5.636  13.604  1.00 37.67           O  
ATOM    102  N   GLN B  15     -51.642   6.548  11.558  1.00 48.26           N  
ATOM    103  CA  GLN B  15     -51.873   5.304  10.883  1.00 48.26           C  
ATOM    104  CB  GLN B  15     -52.006   5.460   9.359  1.00 48.26           C  
ATOM    105  CG  GLN B  15     -53.331   6.105   8.947  1.00 48.26           C  
ATOM    106  CD  GLN B  15     -53.334   6.258   7.435  1.00 48.26           C  
ATOM    107  OE1 GLN B  15     -52.300   6.118   6.783  1.00 48.26           O  
ATOM    108  NE2 GLN B  15     -54.525   6.567   6.858  1.00 48.26           N  
ATOM    109  C   GLN B  15     -50.761   4.347  11.164  1.00 48.26           C  
ATOM    110  O   GLN B  15     -50.997   3.148  11.306  1.00 48.26           O  
ATOM    111  N   MET B  16     -49.508   4.833  11.234  1.00128.78           N  
ATOM    112  CA  MET B  16     -48.440   3.902  11.444  1.00128.78           C  
ATOM    113  CB  MET B  16     -47.031   4.511  11.367  1.00128.78           C  
ATOM    114  CG  MET B  16     -45.948   3.452  11.590  1.00128.78           C  
ATOM    115  SD  MET B  16     -44.296   3.910  10.999  1.00128.78           S  
ATOM    116  CE  MET B  16     -44.653   3.525   9.262  1.00128.78           C  
ATOM    117  C   MET B  16     -48.590   3.250  12.781  1.00128.78           C  
ATOM    118  O   MET B  16     -48.412   2.040  12.903  1.00128.78           O  
ATOM    119  N   VAL B  17     -48.930   4.019  13.833  1.00108.67           N  
ATOM    120  CA  VAL B  17     -49.062   3.379  15.110  1.00108.67           C  
ATOM    121  CB  VAL B  17     -49.297   4.315  16.263  1.00108.67           C  
ATOM    122  CG1 VAL B  17     -48.006   5.105  16.508  1.00108.67           C  
ATOM    123  CG2 VAL B  17     -50.493   5.225  15.952  1.00108.67           C  
ATOM    124  C   VAL B  17     -50.180   2.391  15.044  1.00108.67           C  
ATOM    125  O   VAL B  17     -50.051   1.266  15.523  1.00108.67           O  
ATOM    126  N   SER B  18     -51.302   2.762  14.408  1.00 30.34           N  
ATOM    127  CA  SER B  18     -52.423   1.869  14.370  1.00 30.34           C  
ATOM    128  CB  SER B  18     -53.614   2.446  13.585  1.00 30.34           C  
ATOM    129  OG  SER B  18     -54.130   3.592  14.248  1.00 30.34           O  
ATOM    130  C   SER B  18     -52.008   0.595  13.700  1.00 30.34           C  
ATOM    131  O   SER B  18     -52.374  -0.491  14.147  1.00 30.34           O  
ATOM    132  N   ALA B  19     -51.230   0.690  12.606  1.00 27.99           N  
ATOM    133  CA  ALA B  19     -50.828  -0.486  11.886  1.00 27.99           C  
ATOM    134  CB  ALA B  19     -50.000  -0.165  10.629  1.00 27.99           C  
ATOM    135  C   ALA B  19     -49.972  -1.347  12.767  1.00 27.99           C  
ATOM    136  O   ALA B  19     -50.145  -2.564  12.812  1.00 27.99           O  
ATOM    137  N   LEU B  20     -49.021  -0.730  13.495  1.00101.11           N  
ATOM    138  CA  LEU B  20     -48.119  -1.458  14.342  1.00101.11           C  
ATOM    139  CB  LEU B  20     -47.009  -0.576  14.946  1.00101.11           C  
ATOM    140  CG  LEU B  20     -45.836  -0.319  13.985  1.00101.11           C  
ATOM    141  CD1 LEU B  20     -45.105  -1.635  13.716  1.00101.11           C  
ATOM    142  CD2 LEU B  20     -46.256   0.370  12.681  1.00101.11           C  
ATOM    143  C   LEU B  20     -48.843  -2.121  15.471  1.00101.11           C  
ATOM    144  O   LEU B  20     -48.558  -3.272  15.799  1.00101.11           O  
ATOM    145  N   LEU B  21     -49.795  -1.419  16.108  1.00 96.67           N  
ATOM    146  CA  LEU B  21     -50.482  -2.005  17.225  1.00 96.67           C  
ATOM    147  CB  LEU B  21     -51.391  -1.013  17.978  1.00 96.67           C  
ATOM    148  CG  LEU B  21     -50.631  -0.055  18.927  1.00 96.67           C  
ATOM    149  CD1 LEU B  21     -49.646   0.866  18.198  1.00 96.67           C  
ATOM    150  CD2 LEU B  21     -51.610   0.723  19.813  1.00 96.67           C  
ATOM    151  C   LEU B  21     -51.291  -3.194  16.797  1.00 96.67           C  
ATOM    152  O   LEU B  21     -51.298  -4.218  17.478  1.00 96.67           O  
ATOM    153  N   ASP B  22     -51.983  -3.108  15.645  1.00 35.29           N  
ATOM    154  CA  ASP B  22     -52.821  -4.193  15.204  1.00 35.29           C  
ATOM    155  CB  ASP B  22     -53.588  -3.877  13.910  1.00 35.29           C  
ATOM    156  CG  ASP B  22     -54.669  -2.856  14.227  1.00 35.29           C  
ATOM    157  OD1 ASP B  22     -54.846  -2.527  15.430  1.00 35.29           O  
ATOM    158  OD2 ASP B  22     -55.339  -2.395  13.265  1.00 35.29           O1-
ATOM    159  C   ASP B  22     -51.974  -5.397  14.925  1.00 35.29           C  
ATOM    160  O   ASP B  22     -52.386  -6.531  15.159  1.00 35.29           O  
ATOM    161  N   ALA B  23     -50.755  -5.159  14.414  1.00 62.26           N  
ATOM    162  CA  ALA B  23     -49.804  -6.142  13.979  1.00 62.26           C  
ATOM    163  CB  ALA B  23     -48.562  -5.516  13.324  1.00 62.26           C  
ATOM    164  C   ALA B  23     -49.317  -7.023  15.093  1.00 62.26           C  
ATOM    165  O   ALA B  23     -48.909  -8.152  14.831  1.00 62.26           O  
ATOM    166  N   GLU B  24     -49.297  -6.526  16.347  1.00111.37           N  
ATOM    167  CA  GLU B  24     -48.691  -7.228  17.450  1.00111.37           C  
ATOM    168  CB  GLU B  24     -48.964  -6.580  18.817  1.00111.37           C  
ATOM    169  CG  GLU B  24     -48.290  -5.214  18.979  1.00111.37           C  
ATOM    170  CD  GLU B  24     -46.783  -5.428  19.035  1.00111.37           C  
ATOM    171  OE1 GLU B  24     -46.212  -5.903  18.018  1.00111.37           O  
ATOM    172  OE2 GLU B  24     -46.180  -5.118  20.098  1.00111.37           O1-
ATOM    173  C   GLU B  24     -49.110  -8.670  17.515  1.00111.37           C  
ATOM    174  O   GLU B  24     -50.265  -9.043  17.324  1.00111.37           O  
ATOM    175  N   PRO B  25     -48.105  -9.481  17.763  1.00 77.81           N  
ATOM    176  CA  PRO B  25     -48.241 -10.913  17.878  1.00 77.81           C  
ATOM    177  CD  PRO B  25     -46.737  -9.079  17.495  1.00 77.81           C  
ATOM    178  CB  PRO B  25     -46.835 -11.485  17.683  1.00 77.81           C  
ATOM    179  CG  PRO B  25     -45.895 -10.290  17.921  1.00 77.81           C  
ATOM    180  C   PRO B  25     -48.849 -11.301  19.189  1.00 77.81           C  
ATOM    181  O   PRO B  25     -48.841 -10.499  20.123  1.00 77.81           O  
ATOM    182  N   PRO B  26     -49.374 -12.497  19.250  1.00161.25           N  
ATOM    183  CA  PRO B  26     -49.996 -12.983  20.455  1.00161.25           C  
ATOM    184  CD  PRO B  26     -49.974 -13.078  18.059  1.00161.25           C  
ATOM    185  CB  PRO B  26     -50.877 -14.158  20.034  1.00161.25           C  
ATOM    186  CG  PRO B  26     -51.190 -13.875  18.555  1.00161.25           C  
ATOM    187  C   PRO B  26     -48.975 -13.385  21.467  1.00161.25           C  
ATOM    188  O   PRO B  26     -47.811 -13.569  21.110  1.00161.25           O  
ATOM    189  N   ILE B  27     -49.393 -13.537  22.737  1.00 53.52           N  
ATOM    190  CA  ILE B  27     -48.478 -13.969  23.748  1.00 53.52           C  
ATOM    191  CB  ILE B  27     -48.806 -13.446  25.118  1.00 53.52           C  
ATOM    192  CG1 ILE B  27     -48.716 -11.913  25.144  1.00 53.52           C  
ATOM    193  CG2 ILE B  27     -47.883 -14.137  26.134  1.00 53.52           C  
ATOM    194  CD1 ILE B  27     -49.272 -11.299  26.427  1.00 53.52           C  
ATOM    195  C   ILE B  27     -48.627 -15.453  23.797  1.00 53.52           C  
ATOM    196  O   ILE B  27     -49.711 -15.973  24.056  1.00 53.52           O  
ATOM    197  N   LEU B  28     -47.531 -16.175  23.505  1.00119.77           N  
ATOM    198  CA  LEU B  28     -47.581 -17.605  23.474  1.00119.77           C  
ATOM    199  CB  LEU B  28     -46.490 -18.256  22.608  1.00119.77           C  
ATOM    200  CG  LEU B  28     -46.602 -17.900  21.116  1.00119.77           C  
ATOM    201  CD1 LEU B  28     -46.386 -16.399  20.888  1.00119.77           C  
ATOM    202  CD2 LEU B  28     -45.665 -18.767  20.265  1.00119.77           C  
ATOM    203  C   LEU B  28     -47.417 -18.142  24.852  1.00119.77           C  
ATOM    204  O   LEU B  28     -46.851 -17.501  25.735  1.00119.77           O  
ATOM    205  N   TYR B  29     -47.930 -19.370  25.029  1.00160.79           N  
ATOM    206  CA  TYR B  29     -47.921 -20.141  26.232  1.00160.79           C  
ATOM    207  CB  TYR B  29     -49.318 -20.367  26.838  1.00160.79           C  
ATOM    208  CG  TYR B  29     -50.002 -19.090  27.193  1.00160.79           C  
ATOM    209  CD1 TYR B  29     -50.480 -18.254  26.211  1.00160.79           C  
ATOM    210  CD2 TYR B  29     -50.208 -18.749  28.511  1.00160.79           C  
ATOM    211  CE1 TYR B  29     -51.128 -17.083  26.534  1.00160.79           C  
ATOM    212  CE2 TYR B  29     -50.856 -17.582  28.841  1.00160.79           C  
ATOM    213  CZ  TYR B  29     -51.316 -16.746  27.853  1.00160.79           C  
ATOM    214  OH  TYR B  29     -51.982 -15.548  28.192  1.00160.79           O  
ATOM    215  C   TYR B  29     -47.587 -21.496  25.720  1.00160.79           C  
ATOM    216  O   TYR B  29     -46.700 -21.660  24.883  1.00160.79           O  
ATOM    217  N   SER B  30     -48.256 -22.513  26.291  1.00 88.28           N  
ATOM    218  CA  SER B  30     -48.111 -23.824  25.755  1.00 88.28           C  
ATOM    219  CB  SER B  30     -48.100 -24.920  26.837  1.00 88.28           C  
ATOM    220  OG  SER B  30     -49.303 -24.887  27.592  1.00 88.28           O  
ATOM    221  C   SER B  30     -49.320 -24.014  24.895  1.00 88.28           C  
ATOM    222  O   SER B  30     -50.434 -24.170  25.389  1.00 88.28           O  
ATOM    223  N   GLU B  31     -49.123 -23.966  23.564  1.00156.09           N  
ATOM    224  CA  GLU B  31     -50.210 -24.128  22.644  1.00156.09           C  
ATOM    225  CB  GLU B  31     -49.784 -23.910  21.182  1.00156.09           C  
ATOM    226  CG  GLU B  31     -50.818 -24.394  20.164  1.00156.09           C  
ATOM    227  CD  GLU B  31     -52.061 -23.524  20.253  1.00156.09           C  
ATOM    228  OE1 GLU B  31     -52.047 -22.527  21.024  1.00156.09           O  
ATOM    229  OE2 GLU B  31     -53.048 -23.853  19.542  1.00156.09           O1-
ATOM    230  C   GLU B  31     -50.711 -25.524  22.758  1.00156.09           C  
ATOM    231  O   GLU B  31     -51.915 -25.773  22.785  1.00156.09           O  
ATOM    232  N   TYR B  32     -49.768 -26.472  22.862  1.00201.59           N  
ATOM    233  CA  TYR B  32     -50.080 -27.865  22.910  1.00201.59           C  
ATOM    234  CB  TYR B  32     -48.832 -28.762  22.884  1.00201.59           C  
ATOM    235  CG  TYR B  32     -48.212 -28.499  21.556  1.00201.59           C  
ATOM    236  CD1 TYR B  32     -47.366 -27.428  21.381  1.00201.59           C  
ATOM    237  CD2 TYR B  32     -48.488 -29.310  20.479  1.00201.59           C  
ATOM    238  CE1 TYR B  32     -46.799 -27.172  20.156  1.00201.59           C  
ATOM    239  CE2 TYR B  32     -47.924 -29.059  19.250  1.00201.59           C  
ATOM    240  CZ  TYR B  32     -47.078 -27.989  19.086  1.00201.59           C  
ATOM    241  OH  TYR B  32     -46.501 -27.732  17.825  1.00201.59           O  
ATOM    242  C   TYR B  32     -50.884 -28.149  24.132  1.00201.59           C  
ATOM    243  O   TYR B  32     -50.794 -27.445  25.136  1.00201.59           O  
ATOM    244  N   ASP B  33     -51.724 -29.201  24.049  1.00144.22           N  
ATOM    245  CA  ASP B  33     -52.579 -29.631  25.118  1.00144.22           C  
ATOM    246  CB  ASP B  33     -53.549 -30.741  24.676  1.00144.22           C  
ATOM    247  CG  ASP B  33     -54.618 -30.095  23.811  1.00144.22           C  
ATOM    248  OD1 ASP B  33     -54.882 -28.879  24.016  1.00144.22           O  
ATOM    249  OD2 ASP B  33     -55.188 -30.803  22.938  1.00144.22           O1-
ATOM    250  C   ASP B  33     -51.694 -30.164  26.203  1.00144.22           C  
ATOM    251  O   ASP B  33     -50.496 -29.886  26.199  1.00144.22           O  
ATOM    252  N   PRO B  34     -52.213 -30.883  27.167  1.00195.10           N  
ATOM    253  CA  PRO B  34     -51.328 -31.337  28.196  1.00195.10           C  
ATOM    254  CD  PRO B  34     -53.553 -30.658  27.691  1.00195.10           C  
ATOM    255  CB  PRO B  34     -52.214 -31.968  29.262  1.00195.10           C  
ATOM    256  CG  PRO B  34     -53.507 -31.131  29.157  1.00195.10           C  
ATOM    257  C   PRO B  34     -50.199 -32.160  27.678  1.00195.10           C  
ATOM    258  O   PRO B  34     -50.405 -33.266  27.181  1.00195.10           O  
ATOM    259  N   THR B  35     -48.993 -31.585  27.819  1.00259.25           N  
ATOM    260  CA  THR B  35     -47.722 -32.096  27.413  1.00259.25           C  
ATOM    261  CB  THR B  35     -47.460 -31.957  25.939  1.00259.25           C  
ATOM    262  OG1 THR B  35     -47.496 -30.590  25.552  1.00259.25           O  
ATOM    263  CG2 THR B  35     -48.530 -32.749  25.171  1.00259.25           C  
ATOM    264  C   THR B  35     -46.770 -31.212  28.145  1.00259.25           C  
ATOM    265  O   THR B  35     -46.972 -30.933  29.326  1.00259.25           O  
ATOM    266  N   ARG B  36     -45.687 -30.751  27.494  1.00237.13           N  
ATOM    267  CA  ARG B  36     -44.869 -29.840  28.231  1.00237.13           C  
ATOM    268  CB  ARG B  36     -43.368 -30.194  28.237  1.00237.13           C  
ATOM    269  CG  ARG B  36     -43.055 -31.456  29.056  1.00237.13           C  
ATOM    270  CD  ARG B  36     -43.443 -31.339  30.536  1.00237.13           C  
ATOM    271  NE  ARG B  36     -43.132 -32.632  31.214  1.00237.13           N  
ATOM    272  CZ  ARG B  36     -43.307 -32.745  32.565  1.00237.13           C  
ATOM    273  NH1 ARG B  36     -43.790 -31.686  33.277  1.00237.13           N1+
ATOM    274  NH2 ARG B  36     -42.994 -33.909  33.206  1.00237.13           N  
ATOM    275  C   ARG B  36     -45.065 -28.460  27.673  1.00237.13           C  
ATOM    276  O   ARG B  36     -44.853 -28.176  26.493  1.00237.13           O  
ATOM    277  N   PRO B  37     -45.522 -27.624  28.570  1.00187.54           N  
ATOM    278  CA  PRO B  37     -45.743 -26.209  28.340  1.00187.54           C  
ATOM    279  CD  PRO B  37     -46.434 -28.154  29.573  1.00187.54           C  
ATOM    280  CB  PRO B  37     -46.735 -25.762  29.412  1.00187.54           C  
ATOM    281  CG  PRO B  37     -47.470 -27.051  29.817  1.00187.54           C  
ATOM    282  C   PRO B  37     -44.392 -25.603  28.530  1.00187.54           C  
ATOM    283  O   PRO B  37     -43.447 -26.383  28.431  1.00187.54           O  
ATOM    284  N   PHE B  38     -44.250 -24.260  28.741  1.00207.01           N  
ATOM    285  CA  PHE B  38     -42.927 -23.804  29.084  1.00207.01           C  
ATOM    286  CB  PHE B  38     -42.928 -22.360  29.581  1.00207.01           C  
ATOM    287  CG  PHE B  38     -43.335 -21.542  28.420  1.00207.01           C  
ATOM    288  CD1 PHE B  38     -44.638 -21.557  27.990  1.00207.01           C  
ATOM    289  CD2 PHE B  38     -42.413 -20.760  27.769  1.00207.01           C  
ATOM    290  CE1 PHE B  38     -45.010 -20.800  26.913  1.00207.01           C  
ATOM    291  CE2 PHE B  38     -42.792 -20.001  26.693  1.00207.01           C  
ATOM    292  CZ  PHE B  38     -44.094 -20.019  26.266  1.00207.01           C  
ATOM    293  C   PHE B  38     -42.485 -24.673  30.277  1.00207.01           C  
ATOM    294  O   PHE B  38     -43.363 -25.106  31.022  1.00207.01           O  
ATOM    295  N   SER B  39     -41.162 -25.022  30.447  1.00357.24           N  
ATOM    296  CA  SER B  39     -40.707 -25.934  31.523  1.00357.24           C  
ATOM    297  CB  SER B  39     -40.529 -27.386  31.053  1.00357.24           C  
ATOM    298  OG  SER B  39     -40.093 -28.203  32.130  1.00357.24           O  
ATOM    299  C   SER B  39     -39.361 -25.514  32.259  1.00357.24           C  
ATOM    300  O   SER B  39     -38.872 -24.422  31.984  1.00357.24           O  
ATOM    301  N   GLU B  40     -38.845 -26.210  33.376  1.00235.92           N  
ATOM    302  CA  GLU B  40     -37.504 -26.037  34.031  1.00235.92           C  
ATOM    303  CB  GLU B  40     -37.563 -25.936  35.565  1.00235.92           C  
ATOM    304  CG  GLU B  40     -36.231 -25.444  36.136  1.00235.92           C  
ATOM    305  CD  GLU B  40     -36.479 -24.807  37.494  1.00235.92           C  
ATOM    306  OE1 GLU B  40     -37.669 -24.573  37.835  1.00235.92           O  
ATOM    307  OE2 GLU B  40     -35.474 -24.535  38.203  1.00235.92           O1-
ATOM    308  C   GLU B  40     -36.322 -26.937  33.697  1.00235.92           C  
ATOM    309  O   GLU B  40     -35.241 -26.459  33.357  1.00235.92           O  
ATOM    310  N   ALA B  41     -36.444 -28.273  33.859  1.00 72.59           N  
ATOM    311  CA  ALA B  41     -35.290 -29.107  33.611  1.00 72.59           C  
ATOM    312  CB  ALA B  41     -35.494 -30.561  34.070  1.00 72.59           C  
ATOM    313  C   ALA B  41     -35.048 -29.121  32.147  1.00 72.59           C  
ATOM    314  O   ALA B  41     -33.954 -28.881  31.638  1.00 72.59           O  
ATOM    315  N   SER B  42     -36.137 -29.368  31.420  1.00137.41           N  
ATOM    316  CA  SER B  42     -36.112 -29.387  30.000  1.00137.41           C  
ATOM    317  CB  SER B  42     -37.358 -30.048  29.391  1.00137.41           C  
ATOM    318  OG  SER B  42     -37.441 -31.399  29.812  1.00137.41           O  
ATOM    319  C   SER B  42     -36.130 -27.962  29.556  1.00137.41           C  
ATOM    320  O   SER B  42     -36.399 -27.712  28.389  1.00137.41           O  
ATOM    321  N   MET B  43     -35.788 -27.005  30.447  1.00130.65           N  
ATOM    322  CA  MET B  43     -36.015 -25.591  30.235  1.00130.65           C  
ATOM    323  CB  MET B  43     -35.476 -24.659  31.333  1.00130.65           C  
ATOM    324  CG  MET B  43     -35.992 -23.222  31.224  1.00130.65           C  
ATOM    325  SD  MET B  43     -35.593 -22.164  32.649  1.00130.65           S  
ATOM    326  CE  MET B  43     -33.833 -21.970  32.246  1.00130.65           C  
ATOM    327  C   MET B  43     -35.384 -25.126  28.970  1.00130.65           C  
ATOM    328  O   MET B  43     -35.920 -24.245  28.300  1.00130.65           O  
ATOM    329  N   MET B  44     -34.200 -25.640  28.619  1.00 89.09           N  
ATOM    330  CA  MET B  44     -33.654 -25.174  27.383  1.00 89.09           C  
ATOM    331  CB  MET B  44     -32.222 -25.651  27.094  1.00 89.09           C  
ATOM    332  CG  MET B  44     -31.770 -25.264  25.682  1.00 89.09           C  
ATOM    333  SD  MET B  44     -31.693 -23.473  25.376  1.00 89.09           S  
ATOM    334  CE  MET B  44     -31.239 -23.609  23.622  1.00 89.09           C  
ATOM    335  C   MET B  44     -34.511 -25.624  26.248  1.00 89.09           C  
ATOM    336  O   MET B  44     -34.678 -24.904  25.265  1.00 89.09           O  
ATOM    337  N   GLY B  45     -35.043 -26.855  26.343  1.00 52.51           N  
ATOM    338  CA  GLY B  45     -35.908 -27.384  25.331  1.00 52.51           C  
ATOM    339  C   GLY B  45     -37.149 -26.546  25.253  1.00 52.51           C  
ATOM    340  O   GLY B  45     -37.639 -26.268  24.162  1.00 52.51           O  
ATOM    341  N   LEU B  46     -37.715 -26.152  26.413  1.00140.57           N  
ATOM    342  CA  LEU B  46     -38.935 -25.386  26.447  1.00140.57           C  
ATOM    343  CB  LEU B  46     -39.603 -25.356  27.831  1.00140.57           C  
ATOM    344  CG  LEU B  46     -40.194 -26.729  28.204  1.00140.57           C  
ATOM    345  CD1 LEU B  46     -41.184 -27.197  27.132  1.00140.57           C  
ATOM    346  CD2 LEU B  46     -39.123 -27.785  28.496  1.00140.57           C  
ATOM    347  C   LEU B  46     -38.758 -23.991  25.936  1.00140.57           C  
ATOM    348  O   LEU B  46     -39.625 -23.480  25.233  1.00140.57           O  
ATOM    349  N   LEU B  47     -37.650 -23.316  26.283  1.00 83.54           N  
ATOM    350  CA  LEU B  47     -37.446 -21.978  25.811  1.00 83.54           C  
ATOM    351  CB  LEU B  47     -36.185 -21.325  26.399  1.00 83.54           C  
ATOM    352  CG  LEU B  47     -36.244 -21.128  27.926  1.00 83.54           C  
ATOM    353  CD1 LEU B  47     -34.960 -20.463  28.446  1.00 83.54           C  
ATOM    354  CD2 LEU B  47     -37.513 -20.372  28.353  1.00 83.54           C  
ATOM    355  C   LEU B  47     -37.269 -22.055  24.332  1.00 83.54           C  
ATOM    356  O   LEU B  47     -37.750 -21.188  23.608  1.00 83.54           O  
ATOM    357  N   THR B  48     -36.556 -23.091  23.842  1.00133.87           N  
ATOM    358  CA  THR B  48     -36.352 -23.201  22.430  1.00133.87           C  
ATOM    359  CB  THR B  48     -35.380 -24.275  22.018  1.00133.87           C  
ATOM    360  OG1 THR B  48     -34.895 -23.999  20.715  1.00133.87           O  
ATOM    361  CG2 THR B  48     -36.076 -25.642  22.009  1.00133.87           C  
ATOM    362  C   THR B  48     -37.687 -23.454  21.795  1.00133.87           C  
ATOM    363  O   THR B  48     -37.985 -22.896  20.742  1.00133.87           O  
ATOM    364  N   ASN B  49     -38.535 -24.297  22.425  1.00125.44           N  
ATOM    365  CA  ASN B  49     -39.850 -24.566  21.904  1.00125.44           C  
ATOM    366  CB  ASN B  49     -40.714 -25.475  22.788  1.00125.44           C  
ATOM    367  CG  ASN B  49     -40.389 -26.924  22.522  1.00125.44           C  
ATOM    368  OD1 ASN B  49     -40.685 -27.784  23.350  1.00125.44           O  
ATOM    369  ND2 ASN B  49     -39.787 -27.211  21.337  1.00125.44           N  
ATOM    370  C   ASN B  49     -40.616 -23.290  21.894  1.00125.44           C  
ATOM    371  O   ASN B  49     -41.314 -22.979  20.935  1.00125.44           O  
ATOM    372  N   LEU B  50     -40.521 -22.517  22.984  1.00 98.37           N  
ATOM    373  CA  LEU B  50     -41.245 -21.290  23.053  1.00 98.37           C  
ATOM    374  CB  LEU B  50     -40.968 -20.496  24.338  1.00 98.37           C  
ATOM    375  CG  LEU B  50     -41.373 -19.015  24.199  1.00 98.37           C  
ATOM    376  CD1 LEU B  50     -42.865 -18.845  23.876  1.00 98.37           C  
ATOM    377  CD2 LEU B  50     -40.883 -18.180  25.395  1.00 98.37           C  
ATOM    378  C   LEU B  50     -40.817 -20.390  21.948  1.00 98.37           C  
ATOM    379  O   LEU B  50     -41.662 -19.841  21.246  1.00 98.37           O  
ATOM    380  N   ALA B  51     -39.492 -20.226  21.770  1.00 51.52           N  
ATOM    381  CA  ALA B  51     -38.935 -19.314  20.810  1.00 51.52           C  
ATOM    382  CB  ALA B  51     -37.401 -19.241  20.875  1.00 51.52           C  
ATOM    383  C   ALA B  51     -39.296 -19.729  19.418  1.00 51.52           C  
ATOM    384  O   ALA B  51     -39.616 -18.889  18.577  1.00 51.52           O  
ATOM    385  N   ASP B  52     -39.246 -21.045  19.141  1.00 50.26           N  
ATOM    386  CA  ASP B  52     -39.531 -21.543  17.831  1.00 50.26           C  
ATOM    387  CB  ASP B  52     -39.396 -23.072  17.723  1.00 50.26           C  
ATOM    388  CG  ASP B  52     -37.921 -23.442  17.823  1.00 50.26           C  
ATOM    389  OD1 ASP B  52     -37.071 -22.514  17.885  1.00 50.26           O  
ATOM    390  OD2 ASP B  52     -37.625 -24.667  17.834  1.00 50.26           O1-
ATOM    391  C   ASP B  52     -40.947 -21.193  17.488  1.00 50.26           C  
ATOM    392  O   ASP B  52     -41.236 -20.795  16.360  1.00 50.26           O  
ATOM    393  N   ARG B  53     -41.867 -21.338  18.465  1.00144.33           N  
ATOM    394  CA  ARG B  53     -43.261 -21.069  18.262  1.00144.33           C  
ATOM    395  CB  ARG B  53     -44.106 -21.360  19.513  1.00144.33           C  
ATOM    396  CG  ARG B  53     -43.907 -22.770  20.077  1.00144.33           C  
ATOM    397  CD  ARG B  53     -44.619 -22.990  21.411  1.00144.33           C  
ATOM    398  NE  ARG B  53     -43.966 -24.137  22.104  1.00144.33           N  
ATOM    399  CZ  ARG B  53     -44.374 -24.453  23.367  1.00144.33           C  
ATOM    400  NH1 ARG B  53     -45.438 -23.791  23.908  1.00144.33           N1+
ATOM    401  NH2 ARG B  53     -43.718 -25.406  24.090  1.00144.33           N  
ATOM    402  C   ARG B  53     -43.436 -19.610  17.976  1.00144.33           C  
ATOM    403  O   ARG B  53     -44.224 -19.221  17.117  1.00144.33           O  
ATOM    404  N   GLU B  54     -42.700 -18.761  18.716  1.00 71.89           N  
ATOM    405  CA  GLU B  54     -42.812 -17.337  18.628  1.00 71.89           C  
ATOM    406  CB  GLU B  54     -42.072 -16.604  19.761  1.00 71.89           C  
ATOM    407  CG  GLU B  54     -42.788 -16.783  21.105  1.00 71.89           C  
ATOM    408  CD  GLU B  54     -42.039 -16.030  22.197  1.00 71.89           C  
ATOM    409  OE1 GLU B  54     -40.849 -15.680  21.984  1.00 71.89           O  
ATOM    410  OE2 GLU B  54     -42.658 -15.800  23.269  1.00 71.89           O1-
ATOM    411  C   GLU B  54     -42.320 -16.830  17.297  1.00 71.89           C  
ATOM    412  O   GLU B  54     -42.837 -15.845  16.771  1.00 71.89           O  
ATOM    413  N   LEU B  55     -41.318 -17.505  16.706  1.00 61.54           N  
ATOM    414  CA  LEU B  55     -40.683 -17.064  15.494  1.00 61.54           C  
ATOM    415  CB  LEU B  55     -39.588 -18.043  15.035  1.00 61.54           C  
ATOM    416  CG  LEU B  55     -38.868 -17.618  13.740  1.00 61.54           C  
ATOM    417  CD1 LEU B  55     -38.007 -16.365  13.964  1.00 61.54           C  
ATOM    418  CD2 LEU B  55     -38.086 -18.790  13.126  1.00 61.54           C  
ATOM    419  C   LEU B  55     -41.698 -16.973  14.388  1.00 61.54           C  
ATOM    420  O   LEU B  55     -41.666 -16.035  13.592  1.00 61.54           O  
ATOM    421  N   VAL B  56     -42.630 -17.941  14.309  1.00 31.34           N  
ATOM    422  CA  VAL B  56     -43.605 -17.962  13.251  1.00 31.34           C  
ATOM    423  CB  VAL B  56     -44.539 -19.134  13.358  1.00 31.34           C  
ATOM    424  CG1 VAL B  56     -45.592 -19.031  12.242  1.00 31.34           C  
ATOM    425  CG2 VAL B  56     -43.706 -20.424  13.311  1.00 31.34           C  
ATOM    426  C   VAL B  56     -44.434 -16.715  13.322  1.00 31.34           C  
ATOM    427  O   VAL B  56     -44.678 -16.066  12.307  1.00 31.34           O  
ATOM    428  N   HIS B  57     -44.877 -16.340  14.536  1.00 46.53           N  
ATOM    429  CA  HIS B  57     -45.693 -15.175  14.729  1.00 46.53           C  
ATOM    430  ND1 HIS B  57     -48.508 -15.738  16.691  1.00 46.53           N  
ATOM    431  CG  HIS B  57     -47.154 -15.982  16.655  1.00 46.53           C  
ATOM    432  CB  HIS B  57     -46.141 -14.980  16.189  1.00 46.53           C  
ATOM    433  NE2 HIS B  57     -48.219 -17.816  17.425  1.00 46.53           N  
ATOM    434  CD2 HIS B  57     -46.994 -17.256  17.107  1.00 46.53           C  
ATOM    435  CE1 HIS B  57     -49.098 -16.867  17.159  1.00 46.53           C  
ATOM    436  C   HIS B  57     -44.896 -13.967  14.365  1.00 46.53           C  
ATOM    437  O   HIS B  57     -45.431 -12.995  13.834  1.00 46.53           O  
ATOM    438  N   MET B  58     -43.584 -13.995  14.662  1.00 80.18           N  
ATOM    439  CA  MET B  58     -42.737 -12.870  14.398  1.00 80.18           C  
ATOM    440  CB  MET B  58     -41.297 -13.094  14.897  1.00 80.18           C  
ATOM    441  CG  MET B  58     -40.363 -11.899  14.696  1.00 80.18           C  
ATOM    442  SD  MET B  58     -38.857 -11.954  15.715  1.00 80.18           S  
ATOM    443  CE  MET B  58     -38.300 -13.578  15.130  1.00 80.18           C  
ATOM    444  C   MET B  58     -42.720 -12.612  12.924  1.00 80.18           C  
ATOM    445  O   MET B  58     -42.730 -11.462  12.487  1.00 80.18           O  
ATOM    446  N   ILE B  59     -42.695 -13.676  12.106  1.00 64.45           N  
ATOM    447  CA  ILE B  59     -42.665 -13.482  10.685  1.00 64.45           C  
ATOM    448  CB  ILE B  59     -42.391 -14.740   9.927  1.00 64.45           C  
ATOM    449  CG1 ILE B  59     -40.959 -15.175  10.278  1.00 64.45           C  
ATOM    450  CG2 ILE B  59     -42.609 -14.479   8.425  1.00 64.45           C  
ATOM    451  CD1 ILE B  59     -40.545 -16.517   9.700  1.00 64.45           C  
ATOM    452  C   ILE B  59     -43.931 -12.831  10.213  1.00 64.45           C  
ATOM    453  O   ILE B  59     -43.893 -11.963   9.343  1.00 64.45           O  
ATOM    454  N   ASN B  60     -45.091 -13.232  10.765  1.00 50.71           N  
ATOM    455  CA  ASN B  60     -46.344 -12.651  10.366  1.00 50.71           C  
ATOM    456  CB  ASN B  60     -47.553 -13.326  11.039  1.00 50.71           C  
ATOM    457  CG  ASN B  60     -47.627 -14.760  10.530  1.00 50.71           C  
ATOM    458  OD1 ASN B  60     -47.690 -15.708  11.310  1.00 50.71           O  
ATOM    459  ND2 ASN B  60     -47.613 -14.929   9.180  1.00 50.71           N  
ATOM    460  C   ASN B  60     -46.352 -11.200  10.756  1.00 50.71           C  
ATOM    461  O   ASN B  60     -46.904 -10.360  10.046  1.00 50.71           O  
ATOM    462  N   TRP B  61     -45.756 -10.873  11.916  1.00 64.33           N  
ATOM    463  CA  TRP B  61     -45.681  -9.522  12.398  1.00 64.33           C  
ATOM    464  CB  TRP B  61     -44.968  -9.443  13.760  1.00 64.33           C  
ATOM    465  CG  TRP B  61     -44.544  -8.052  14.165  1.00 64.33           C  
ATOM    466  CD2 TRP B  61     -43.185  -7.590  14.082  1.00 64.33           C  
ATOM    467  CD1 TRP B  61     -45.275  -7.018  14.669  1.00 64.33           C  
ATOM    468  NE1 TRP B  61     -44.459  -5.935  14.898  1.00 64.33           N  
ATOM    469  CE2 TRP B  61     -43.171  -6.273  14.543  1.00 64.33           C  
ATOM    470  CE3 TRP B  61     -42.046  -8.211  13.658  1.00 64.33           C  
ATOM    471  CZ2 TRP B  61     -42.009  -5.556  14.584  1.00 64.33           C  
ATOM    472  CZ3 TRP B  61     -40.875  -7.485  13.700  1.00 64.33           C  
ATOM    473  CH2 TRP B  61     -40.861  -6.182  14.154  1.00 64.33           C  
ATOM    474  C   TRP B  61     -44.888  -8.677  11.449  1.00 64.33           C  
ATOM    475  O   TRP B  61     -45.292  -7.567  11.104  1.00 64.33           O  
ATOM    476  N   ALA B  62     -43.737  -9.193  10.990  1.00 37.31           N  
ATOM    477  CA  ALA B  62     -42.845  -8.433  10.161  1.00 37.31           C  
ATOM    478  CB  ALA B  62     -41.569  -9.209   9.790  1.00 37.31           C  
ATOM    479  C   ALA B  62     -43.518  -8.035   8.883  1.00 37.31           C  
ATOM    480  O   ALA B  62     -43.340  -6.914   8.408  1.00 37.31           O  
ATOM    481  N   LYS B  63     -44.326  -8.934   8.292  1.00 91.14           N  
ATOM    482  CA  LYS B  63     -44.946  -8.628   7.033  1.00 91.14           C  
ATOM    483  CB  LYS B  63     -45.823  -9.761   6.475  1.00 91.14           C  
ATOM    484  CG  LYS B  63     -45.051 -11.033   6.117  1.00 91.14           C  
ATOM    485  CD  LYS B  63     -45.950 -12.151   5.582  1.00 91.14           C  
ATOM    486  CE  LYS B  63     -47.274 -12.301   6.335  1.00 91.14           C  
ATOM    487  NZ  LYS B  63     -48.152 -13.262   5.630  1.00 91.14           N1+
ATOM    488  C   LYS B  63     -45.829  -7.429   7.212  1.00 91.14           C  
ATOM    489  O   LYS B  63     -46.016  -6.643   6.287  1.00 91.14           O  
ATOM    490  N   ARG B  64     -46.427  -7.296   8.406  1.00136.09           N  
ATOM    491  CA  ARG B  64     -47.338  -6.249   8.781  1.00136.09           C  
ATOM    492  CB  ARG B  64     -48.075  -6.575  10.089  1.00136.09           C  
ATOM    493  CG  ARG B  64     -48.985  -7.797   9.948  1.00136.09           C  
ATOM    494  CD  ARG B  64     -49.838  -8.087  11.183  1.00136.09           C  
ATOM    495  NE  ARG B  64     -50.847  -6.996  11.290  1.00136.09           N  
ATOM    496  CZ  ARG B  64     -52.064  -7.236  11.862  1.00136.09           C  
ATOM    497  NH1 ARG B  64     -52.371  -8.483  12.320  1.00136.09           N1+
ATOM    498  NH2 ARG B  64     -52.976  -6.226  11.980  1.00136.09           N  
ATOM    499  C   ARG B  64     -46.654  -4.918   8.938  1.00136.09           C  
ATOM    500  O   ARG B  64     -47.318  -3.883   8.879  1.00136.09           O  
ATOM    501  N   VAL B  65     -45.336  -4.895   9.229  1.00 59.22           N  
ATOM    502  CA  VAL B  65     -44.680  -3.626   9.402  1.00 59.22           C  
ATOM    503  CB  VAL B  65     -43.270  -3.733   9.915  1.00 59.22           C  
ATOM    504  CG1 VAL B  65     -42.625  -2.337   9.885  1.00 59.22           C  
ATOM    505  CG2 VAL B  65     -43.309  -4.359  11.319  1.00 59.22           C  
ATOM    506  C   VAL B  65     -44.629  -2.932   8.075  1.00 59.22           C  
ATOM    507  O   VAL B  65     -44.065  -3.431   7.105  1.00 59.22           O  
ATOM    508  N   PRO B  66     -45.203  -1.761   8.032  1.00168.36           N  
ATOM    509  CA  PRO B  66     -45.313  -1.012   6.808  1.00168.36           C  
ATOM    510  CD  PRO B  66     -45.323  -0.918   9.208  1.00168.36           C  
ATOM    511  CB  PRO B  66     -45.910   0.334   7.213  1.00168.36           C  
ATOM    512  CG  PRO B  66     -45.410   0.516   8.660  1.00168.36           C  
ATOM    513  C   PRO B  66     -43.988  -0.836   6.131  1.00168.36           C  
ATOM    514  O   PRO B  66     -43.056  -0.335   6.760  1.00168.36           O  
ATOM    515  N   GLY B  67     -43.904  -1.208   4.835  1.00 33.30           N  
ATOM    516  CA  GLY B  67     -42.723  -1.007   4.044  1.00 33.30           C  
ATOM    517  C   GLY B  67     -41.857  -2.235   4.007  1.00 33.30           C  
ATOM    518  O   GLY B  67     -40.959  -2.331   3.173  1.00 33.30           O  
ATOM    519  N   PHE B  68     -42.102  -3.211   4.898  1.00 66.30           N  
ATOM    520  CA  PHE B  68     -41.293  -4.398   4.994  1.00 66.30           C  
ATOM    521  CB  PHE B  68     -41.739  -5.265   6.189  1.00 66.30           C  
ATOM    522  CG  PHE B  68     -40.856  -6.457   6.344  1.00 66.30           C  
ATOM    523  CD1 PHE B  68     -39.627  -6.340   6.952  1.00 66.30           C  
ATOM    524  CD2 PHE B  68     -41.266  -7.696   5.908  1.00 66.30           C  
ATOM    525  CE1 PHE B  68     -38.812  -7.436   7.109  1.00 66.30           C  
ATOM    526  CE2 PHE B  68     -40.455  -8.797   6.062  1.00 66.30           C  
ATOM    527  CZ  PHE B  68     -39.224  -8.668   6.661  1.00 66.30           C  
ATOM    528  C   PHE B  68     -41.397  -5.224   3.740  1.00 66.30           C  
ATOM    529  O   PHE B  68     -40.389  -5.635   3.169  1.00 66.30           O  
ATOM    530  N   VAL B  69     -42.634  -5.454   3.262  1.00 62.78           N  
ATOM    531  CA  VAL B  69     -42.936  -6.295   2.135  1.00 62.78           C  
ATOM    532  CB  VAL B  69     -44.410  -6.495   1.928  1.00 62.78           C  
ATOM    533  CG1 VAL B  69     -44.981  -7.217   3.161  1.00 62.78           C  
ATOM    534  CG2 VAL B  69     -45.060  -5.132   1.642  1.00 62.78           C  
ATOM    535  C   VAL B  69     -42.373  -5.713   0.870  1.00 62.78           C  
ATOM    536  O   VAL B  69     -42.189  -6.430  -0.111  1.00 62.78           O  
ATOM    537  N   ASP B  70     -42.139  -4.390   0.828  1.00 60.39           N  
ATOM    538  CA  ASP B  70     -41.633  -3.750  -0.357  1.00 60.39           C  
ATOM    539  CB  ASP B  70     -41.521  -2.221  -0.221  1.00 60.39           C  
ATOM    540  CG  ASP B  70     -42.930  -1.643  -0.243  1.00 60.39           C  
ATOM    541  OD1 ASP B  70     -43.821  -2.280  -0.867  1.00 60.39           O  
ATOM    542  OD2 ASP B  70     -43.135  -0.559   0.365  1.00 60.39           O1-
ATOM    543  C   ASP B  70     -40.271  -4.279  -0.691  1.00 60.39           C  
ATOM    544  O   ASP B  70     -39.863  -4.258  -1.851  1.00 60.39           O  
ATOM    545  N   LEU B  71     -39.516  -4.739   0.321  1.00 68.18           N  
ATOM    546  CA  LEU B  71     -38.183  -5.227   0.103  1.00 68.18           C  
ATOM    547  CB  LEU B  71     -37.416  -5.453   1.417  1.00 68.18           C  
ATOM    548  CG  LEU B  71     -37.252  -4.184   2.278  1.00 68.18           C  
ATOM    549  CD1 LEU B  71     -36.482  -4.489   3.572  1.00 68.18           C  
ATOM    550  CD2 LEU B  71     -36.617  -3.035   1.477  1.00 68.18           C  
ATOM    551  C   LEU B  71     -38.264  -6.555  -0.583  1.00 68.18           C  
ATOM    552  O   LEU B  71     -39.315  -7.193  -0.628  1.00 68.18           O  
ATOM    553  N   THR B  72     -37.128  -6.993  -1.165  1.00 45.33           N  
ATOM    554  CA  THR B  72     -37.086  -8.255  -1.839  1.00 45.33           C  
ATOM    555  CB  THR B  72     -35.838  -8.475  -2.643  1.00 45.33           C  
ATOM    556  OG1 THR B  72     -34.702  -8.522  -1.793  1.00 45.33           O  
ATOM    557  CG2 THR B  72     -35.699  -7.318  -3.648  1.00 45.33           C  
ATOM    558  C   THR B  72     -37.155  -9.315  -0.786  1.00 45.33           C  
ATOM    559  O   THR B  72     -36.947  -9.056   0.399  1.00 45.33           O  
ATOM    560  N   LEU B  73     -37.474 -10.550  -1.216  1.00132.60           N  
ATOM    561  CA  LEU B  73     -37.622 -11.677  -0.346  1.00132.60           C  
ATOM    562  CB  LEU B  73     -37.954 -12.943  -1.160  1.00132.60           C  
ATOM    563  CG  LEU B  73     -38.254 -14.215  -0.344  1.00132.60           C  
ATOM    564  CD1 LEU B  73     -37.031 -14.730   0.438  1.00132.60           C  
ATOM    565  CD2 LEU B  73     -39.500 -14.007   0.525  1.00132.60           C  
ATOM    566  C   LEU B  73     -36.302 -11.896   0.317  1.00132.60           C  
ATOM    567  O   LEU B  73     -36.228 -12.142   1.521  1.00132.60           O  
ATOM    568  N   HIS B  74     -35.215 -11.800  -0.466  1.00 42.74           N  
ATOM    569  CA  HIS B  74     -33.911 -12.060   0.058  1.00 42.74           C  
ATOM    570  ND1 HIS B  74     -30.811 -13.383  -0.491  1.00 42.74           N  
ATOM    571  CG  HIS B  74     -31.430 -12.155  -0.452  0.43 42.74           C  
ATOM    572  CB  HIS B  74     -32.802 -11.877  -0.990  1.00 42.74           C  
ATOM    573  NE2 HIS B  74     -29.390 -11.986   0.499  1.00 42.74           N  
ATOM    574  CD2 HIS B  74     -30.550 -11.314   0.157  0.90 42.74           C  
ATOM    575  CE1 HIS B  74     -29.594 -13.226   0.091  1.00 42.74           C  
ATOM    576  C   HIS B  74     -33.643 -11.085   1.158  1.00 42.74           C  
ATOM    577  O   HIS B  74     -33.108 -11.449   2.205  1.00 42.74           O  
ATOM    578  N   ASP B  75     -34.009  -9.812   0.937  1.00 70.69           N  
ATOM    579  CA  ASP B  75     -33.776  -8.749   1.875  1.00 70.69           C  
ATOM    580  CB  ASP B  75     -34.157  -7.361   1.331  1.00 70.69           C  
ATOM    581  CG  ASP B  75     -33.087  -6.933   0.341  1.00 70.69           C  
ATOM    582  OD1 ASP B  75     -32.065  -7.661   0.225  1.00 70.69           O  
ATOM    583  OD2 ASP B  75     -33.271  -5.867  -0.305  1.00 70.69           O1-
ATOM    584  C   ASP B  75     -34.576  -8.959   3.116  1.00 70.69           C  
ATOM    585  O   ASP B  75     -34.105  -8.672   4.216  1.00 70.69           O  
ATOM    586  N   GLN B  76     -35.820  -9.445   2.970  1.00 53.74           N  
ATOM    587  CA  GLN B  76     -36.669  -9.633   4.112  1.00 53.74           C  
ATOM    588  CB  GLN B  76     -38.083 -10.117   3.738  1.00 53.74           C  
ATOM    589  CG  GLN B  76     -38.891  -9.087   2.940  1.00 53.74           C  
ATOM    590  CD  GLN B  76     -40.260  -9.679   2.634  1.00 53.74           C  
ATOM    591  OE1 GLN B  76     -41.097  -9.839   3.522  1.00 53.74           O  
ATOM    592  NE2 GLN B  76     -40.499 -10.017   1.339  1.00 53.74           N  
ATOM    593  C   GLN B  76     -36.046 -10.669   4.999  1.00 53.74           C  
ATOM    594  O   GLN B  76     -36.010 -10.514   6.218  1.00 53.74           O  
ATOM    595  N   VAL B  77     -35.521 -11.752   4.397  1.00 42.19           N  
ATOM    596  CA  VAL B  77     -34.950 -12.843   5.133  1.00 42.19           C  
ATOM    597  CB  VAL B  77     -34.529 -13.965   4.232  1.00 42.19           C  
ATOM    598  CG1 VAL B  77     -33.843 -15.052   5.074  1.00 42.19           C  
ATOM    599  CG2 VAL B  77     -35.772 -14.456   3.469  1.00 42.19           C  
ATOM    600  C   VAL B  77     -33.741 -12.376   5.895  1.00 42.19           C  
ATOM    601  O   VAL B  77     -33.578 -12.708   7.069  1.00 42.19           O  
ATOM    602  N   HIS B  78     -32.868 -11.574   5.253  1.00 50.35           N  
ATOM    603  CA  HIS B  78     -31.660 -11.110   5.877  1.00 50.35           C  
ATOM    604  ND1 HIS B  78     -29.542  -8.475   6.271  0.65 50.35           N  
ATOM    605  CG  HIS B  78     -29.589  -9.669   5.584  0.34 50.35           C  
ATOM    606  CB  HIS B  78     -30.826 -10.217   4.940  1.00 50.35           C  
ATOM    607  NE2 HIS B  78     -27.494  -9.332   6.345  0.71 50.35           N  
ATOM    608  CD2 HIS B  78     -28.330 -10.178   5.638  1.00 50.35           C  
ATOM    609  CE1 HIS B  78     -28.267  -8.324   6.705  1.00 50.35           C  
ATOM    610  C   HIS B  78     -32.001 -10.283   7.080  1.00 50.35           C  
ATOM    611  O   HIS B  78     -31.364 -10.402   8.126  1.00 50.35           O  
ATOM    612  N   LEU B  79     -33.023  -9.417   6.959  1.00 53.59           N  
ATOM    613  CA  LEU B  79     -33.415  -8.560   8.044  1.00 53.59           C  
ATOM    614  CB  LEU B  79     -34.627  -7.671   7.700  1.00 53.59           C  
ATOM    615  CG  LEU B  79     -34.336  -6.585   6.651  1.00 53.59           C  
ATOM    616  CD1 LEU B  79     -35.586  -5.736   6.357  1.00 53.59           C  
ATOM    617  CD2 LEU B  79     -33.131  -5.728   7.069  1.00 53.59           C  
ATOM    618  C   LEU B  79     -33.834  -9.407   9.204  1.00 53.59           C  
ATOM    619  O   LEU B  79     -33.475  -9.131  10.349  1.00 53.59           O  
ATOM    620  N   LEU B  80     -34.616 -10.463   8.930  1.00 64.33           N  
ATOM    621  CA  LEU B  80     -35.124 -11.341   9.948  1.00 64.33           C  
ATOM    622  CB  LEU B  80     -36.101 -12.396   9.377  1.00 64.33           C  
ATOM    623  CG  LEU B  80     -37.438 -11.821   8.859  1.00 64.33           C  
ATOM    624  CD1 LEU B  80     -38.337 -12.918   8.259  1.00 64.33           C  
ATOM    625  CD2 LEU B  80     -38.163 -11.032   9.962  1.00 64.33           C  
ATOM    626  C   LEU B  80     -33.984 -12.077  10.584  1.00 64.33           C  
ATOM    627  O   LEU B  80     -33.981 -12.304  11.792  1.00 64.33           O  
ATOM    628  N   GLU B  81     -32.981 -12.484   9.783  1.00 47.58           N  
ATOM    629  CA  GLU B  81     -31.904 -13.248  10.337  1.00 47.58           C  
ATOM    630  CB  GLU B  81     -30.879 -13.685   9.280  1.00 47.58           C  
ATOM    631  CG  GLU B  81     -31.439 -14.678   8.260  1.00 47.58           C  
ATOM    632  CD  GLU B  81     -30.301 -15.034   7.321  1.00 47.58           C  
ATOM    633  OE1 GLU B  81     -29.516 -14.110   6.980  1.00 47.58           O  
ATOM    634  OE2 GLU B  81     -30.190 -16.232   6.944  1.00 47.58           O1-
ATOM    635  C   GLU B  81     -31.176 -12.418  11.353  1.00 47.58           C  
ATOM    636  O   GLU B  81     -30.838 -12.907  12.428  1.00 47.58           O  
ATOM    637  N   SER B  82     -30.903 -11.138  11.030  0.50 61.62           N  
ATOM    638  CA  SER B  82     -30.161 -10.286  11.916  0.50 61.62           C  
ATOM    639  CB  SER B  82     -29.667  -9.004  11.225  0.50 61.62           C  
ATOM    640  OG  SER B  82     -28.939  -8.201  12.144  0.50 61.62           O  
ATOM    641  C   SER B  82     -30.957  -9.861  13.125  0.50 61.62           C  
ATOM    642  O   SER B  82     -30.400  -9.706  14.207  0.50 61.62           O  
ATOM    643  N   ALA B  83     -32.252  -9.551  12.935  1.00 88.12           N  
ATOM    644  CA  ALA B  83     -33.197  -9.040  13.908  1.00 88.12           C  
ATOM    645  CB  ALA B  83     -34.395  -8.342  13.243  1.00 88.12           C  
ATOM    646  C   ALA B  83     -33.786  -9.999  14.911  1.00 88.12           C  
ATOM    647  O   ALA B  83     -34.126  -9.590  16.021  1.00 88.12           O  
ATOM    648  N   TRP B  84     -33.960 -11.285  14.558  1.00 97.10           N  
ATOM    649  CA  TRP B  84     -34.858 -12.136  15.299  1.00 97.10           C  
ATOM    650  CB  TRP B  84     -34.945 -13.575  14.748  1.00 97.10           C  
ATOM    651  CG  TRP B  84     -33.719 -14.438  14.916  1.00 97.10           C  
ATOM    652  CD2 TRP B  84     -33.519 -15.328  16.026  1.00 97.10           C  
ATOM    653  CD1 TRP B  84     -32.636 -14.589  14.099  1.00 97.10           C  
ATOM    654  NE1 TRP B  84     -31.777 -15.523  14.629  1.00 97.10           N  
ATOM    655  CE2 TRP B  84     -32.307 -15.983  15.814  1.00 97.10           C  
ATOM    656  CE3 TRP B  84     -34.283 -15.575  17.131  1.00 97.10           C  
ATOM    657  CZ2 TRP B  84     -31.837 -16.899  16.712  1.00 97.10           C  
ATOM    658  CZ3 TRP B  84     -33.809 -16.502  18.032  1.00 97.10           C  
ATOM    659  CH2 TRP B  84     -32.608 -17.149  17.825  1.00 97.10           C  
ATOM    660  C   TRP B  84     -34.560 -12.215  16.769  1.00 97.10           C  
ATOM    661  O   TRP B  84     -35.489 -12.104  17.567  1.00 97.10           O  
ATOM    662  N   LEU B  85     -33.296 -12.408  17.198  1.00135.96           N  
ATOM    663  CA  LEU B  85     -33.074 -12.541  18.619  1.00135.96           C  
ATOM    664  CB  LEU B  85     -31.621 -12.754  19.087  1.00135.96           C  
ATOM    665  CG  LEU B  85     -30.958 -14.093  18.763  1.00135.96           C  
ATOM    666  CD1 LEU B  85     -30.549 -14.157  17.291  1.00135.96           C  
ATOM    667  CD2 LEU B  85     -29.791 -14.374  19.722  1.00135.96           C  
ATOM    668  C   LEU B  85     -33.430 -11.278  19.330  1.00135.96           C  
ATOM    669  O   LEU B  85     -34.019 -11.310  20.408  1.00135.96           O  
ATOM    670  N   GLU B  86     -33.057 -10.127  18.750  1.00 59.15           N  
ATOM    671  CA  GLU B  86     -33.282  -8.869  19.397  1.00 59.15           C  
ATOM    672  CB  GLU B  86     -32.806  -7.683  18.533  1.00 59.15           C  
ATOM    673  CG  GLU B  86     -31.290  -7.687  18.300  1.00 59.15           C  
ATOM    674  CD  GLU B  86     -30.930  -6.592  17.304  1.00 59.15           C  
ATOM    675  OE1 GLU B  86     -31.082  -5.391  17.653  1.00 59.15           O  
ATOM    676  OE2 GLU B  86     -30.488  -6.946  16.178  1.00 59.15           O1-
ATOM    677  C   GLU B  86     -34.755  -8.720  19.625  1.00 59.15           C  
ATOM    678  O   GLU B  86     -35.182  -8.256  20.680  1.00 59.15           O  
ATOM    679  N   ILE B  87     -35.571  -9.125  18.636  1.00101.21           N  
ATOM    680  CA  ILE B  87     -37.000  -8.998  18.708  1.00101.21           C  
ATOM    681  CB  ILE B  87     -37.670  -9.446  17.435  1.00101.21           C  
ATOM    682  CG1 ILE B  87     -37.239  -8.568  16.245  1.00101.21           C  
ATOM    683  CG2 ILE B  87     -39.188  -9.466  17.678  1.00101.21           C  
ATOM    684  CD1 ILE B  87     -37.663  -7.103  16.352  1.00101.21           C  
ATOM    685  C   ILE B  87     -37.541  -9.853  19.815  1.00101.21           C  
ATOM    686  O   ILE B  87     -38.391  -9.413  20.587  1.00101.21           O  
ATOM    687  N   LEU B  88     -37.070 -11.109  19.934  1.00107.25           N  
ATOM    688  CA  LEU B  88     -37.602 -11.930  20.981  1.00107.25           C  
ATOM    689  CB  LEU B  88     -37.125 -13.398  20.972  1.00107.25           C  
ATOM    690  CG  LEU B  88     -37.791 -14.269  19.885  1.00107.25           C  
ATOM    691  CD1 LEU B  88     -37.258 -13.975  18.481  1.00107.25           C  
ATOM    692  CD2 LEU B  88     -37.740 -15.758  20.249  1.00107.25           C  
ATOM    693  C   LEU B  88     -37.261 -11.321  22.306  1.00107.25           C  
ATOM    694  O   LEU B  88     -38.077 -11.337  23.226  1.00107.25           O  
ATOM    695  N   MET B  89     -36.038 -10.774  22.442  1.00 51.11           N  
ATOM    696  CA  MET B  89     -35.590 -10.216  23.688  1.00 51.11           C  
ATOM    697  CB  MET B  89     -34.117  -9.770  23.623  1.00 51.11           C  
ATOM    698  CG  MET B  89     -33.134 -10.929  23.422  1.00 51.11           C  
ATOM    699  SD  MET B  89     -31.395 -10.428  23.247  1.00 51.11           S  
ATOM    700  CE  MET B  89     -30.770 -12.124  23.082  1.00 51.11           C  
ATOM    701  C   MET B  89     -36.401  -9.019  24.094  1.00 51.11           C  
ATOM    702  O   MET B  89     -36.859  -8.932  25.232  1.00 51.11           O  
ATOM    703  N   ILE B  90     -36.631  -8.076  23.161  1.00 57.27           N  
ATOM    704  CA  ILE B  90     -37.327  -6.852  23.458  1.00 57.27           C  
ATOM    705  CB  ILE B  90     -37.348  -5.900  22.290  1.00 57.27           C  
ATOM    706  CG1 ILE B  90     -37.785  -4.495  22.737  1.00 57.27           C  
ATOM    707  CG2 ILE B  90     -38.217  -6.506  21.177  1.00 57.27           C  
ATOM    708  CD1 ILE B  90     -37.542  -3.419  21.678  1.00 57.27           C  
ATOM    709  C   ILE B  90     -38.728  -7.186  23.867  1.00 57.27           C  
ATOM    710  O   ILE B  90     -39.305  -6.524  24.726  1.00 57.27           O  
ATOM    711  N   GLY B  91     -39.333  -8.202  23.222  1.00 24.87           N  
ATOM    712  CA  GLY B  91     -40.663  -8.614  23.571  1.00 24.87           C  
ATOM    713  C   GLY B  91     -40.670  -9.160  24.967  1.00 24.87           C  
ATOM    714  O   GLY B  91     -41.599  -8.917  25.734  1.00 24.87           O  
ATOM    715  N   LEU B  92     -39.634  -9.943  25.320  1.00 47.13           N  
ATOM    716  CA  LEU B  92     -39.546 -10.529  26.627  1.00 47.13           C  
ATOM    717  CB  LEU B  92     -38.321 -11.449  26.769  1.00 47.13           C  
ATOM    718  CG  LEU B  92     -38.176 -12.099  28.156  1.00 47.13           C  
ATOM    719  CD1 LEU B  92     -39.390 -12.981  28.490  1.00 47.13           C  
ATOM    720  CD2 LEU B  92     -36.842 -12.854  28.277  1.00 47.13           C  
ATOM    721  C   LEU B  92     -39.418  -9.425  27.632  1.00 47.13           C  
ATOM    722  O   LEU B  92     -40.050  -9.457  28.688  1.00 47.13           O  
ATOM    723  N   VAL B  93     -38.598  -8.404  27.316  1.00 36.32           N  
ATOM    724  CA  VAL B  93     -38.378  -7.310  28.219  1.00 36.32           C  
ATOM    725  CB  VAL B  93     -37.406  -6.298  27.677  1.00 36.32           C  
ATOM    726  CG1 VAL B  93     -37.359  -5.092  28.632  1.00 36.32           C  
ATOM    727  CG2 VAL B  93     -36.043  -6.986  27.487  1.00 36.32           C  
ATOM    728  C   VAL B  93     -39.680  -6.608  28.450  1.00 36.32           C  
ATOM    729  O   VAL B  93     -40.002  -6.240  29.579  1.00 36.32           O  
ATOM    730  N   TRP B  94     -40.464  -6.404  27.376  1.00 61.81           N  
ATOM    731  CA  TRP B  94     -41.719  -5.714  27.474  1.00 61.81           C  
ATOM    732  CB  TRP B  94     -42.368  -5.480  26.097  1.00 61.81           C  
ATOM    733  CG  TRP B  94     -43.759  -4.894  26.143  1.00 61.81           C  
ATOM    734  CD2 TRP B  94     -44.066  -3.523  26.443  1.00 61.81           C  
ATOM    735  CD1 TRP B  94     -44.954  -5.522  25.945  1.00 61.81           C  
ATOM    736  NE1 TRP B  94     -45.985  -4.628  26.088  1.00 61.81           N  
ATOM    737  CE2 TRP B  94     -45.455  -3.393  26.399  1.00 61.81           C  
ATOM    738  CE3 TRP B  94     -43.260  -2.458  26.735  1.00 61.81           C  
ATOM    739  CZ2 TRP B  94     -46.061  -2.196  26.644  1.00 61.81           C  
ATOM    740  CZ3 TRP B  94     -43.875  -1.249  26.979  1.00 61.81           C  
ATOM    741  CH2 TRP B  94     -45.248  -1.123  26.934  1.00 61.81           C  
ATOM    742  C   TRP B  94     -42.678  -6.482  28.330  1.00 61.81           C  
ATOM    743  O   TRP B  94     -43.346  -5.910  29.189  1.00 61.81           O  
ATOM    744  N   ARG B  95     -42.768  -7.809  28.130  1.00117.32           N  
ATOM    745  CA  ARG B  95     -43.697  -8.595  28.890  1.00117.32           C  
ATOM    746  CB  ARG B  95     -43.778 -10.061  28.424  1.00117.32           C  
ATOM    747  CG  ARG B  95     -44.757 -10.248  27.259  1.00117.32           C  
ATOM    748  CD  ARG B  95     -44.980 -11.701  26.821  1.00117.32           C  
ATOM    749  NE  ARG B  95     -44.122 -11.975  25.632  1.00117.32           N  
ATOM    750  CZ  ARG B  95     -42.889 -12.552  25.739  1.00117.32           C  
ATOM    751  NH1 ARG B  95     -42.411 -12.946  26.952  1.00117.32           N1+
ATOM    752  NH2 ARG B  95     -42.137 -12.749  24.617  1.00117.32           N  
ATOM    753  C   ARG B  95     -43.340  -8.561  30.345  1.00117.32           C  
ATOM    754  O   ARG B  95     -44.220  -8.573  31.204  1.00117.32           O  
ATOM    755  N   SER B  96     -42.032  -8.555  30.651  1.00 63.39           N  
ATOM    756  CA  SER B  96     -41.511  -8.597  31.995  1.00 63.39           C  
ATOM    757  CB  SER B  96     -40.056  -9.087  32.038  1.00 63.39           C  
ATOM    758  OG  SER B  96     -39.972 -10.393  31.486  1.00 63.39           O  
ATOM    759  C   SER B  96     -41.531  -7.255  32.673  1.00 63.39           C  
ATOM    760  O   SER B  96     -41.144  -7.150  33.837  1.00 63.39           O  
ATOM    761  N   MET B  97     -41.988  -6.192  31.991  1.00 63.82           N  
ATOM    762  CA  MET B  97     -41.834  -4.865  32.528  1.00 63.82           C  
ATOM    763  CB  MET B  97     -42.461  -3.827  31.580  1.00 63.82           C  
ATOM    764  CG  MET B  97     -42.264  -2.362  31.963  1.00 63.82           C  
ATOM    765  SD  MET B  97     -42.825  -1.216  30.664  1.00 63.82           S  
ATOM    766  CE  MET B  97     -42.629   0.296  31.647  1.00 63.82           C  
ATOM    767  C   MET B  97     -42.484  -4.732  33.879  1.00 63.82           C  
ATOM    768  O   MET B  97     -41.874  -4.215  34.815  1.00 63.82           O  
ATOM    769  N   GLU B  98     -43.727  -5.221  34.022  1.00116.37           N  
ATOM    770  CA  GLU B  98     -44.515  -5.108  35.221  1.00116.37           C  
ATOM    771  CB  GLU B  98     -45.991  -5.492  35.005  1.00116.37           C  
ATOM    772  CG  GLU B  98     -46.884  -5.168  36.205  1.00116.37           C  
ATOM    773  CD  GLU B  98     -48.333  -5.206  35.739  1.00116.37           C  
ATOM    774  OE1 GLU B  98     -48.694  -6.152  34.989  1.00116.37           O  
ATOM    775  OE2 GLU B  98     -49.096  -4.280  36.122  1.00116.37           O1-
ATOM    776  C   GLU B  98     -43.964  -5.947  36.344  1.00116.37           C  
ATOM    777  O   GLU B  98     -44.298  -5.693  37.500  1.00116.37           O  
ATOM    778  N   HIS B  99     -43.178  -7.008  36.048  1.00103.72           N  
ATOM    779  CA  HIS B  99     -42.692  -7.893  37.085  1.00103.72           C  
ATOM    780  ND1 HIS B  99     -45.203 -10.219  37.038  1.00103.72           N  
ATOM    781  CG  HIS B  99     -44.224  -9.691  36.229  1.00103.72           C  
ATOM    782  CB  HIS B  99     -42.833  -9.366  36.682  1.00103.72           C  
ATOM    783  NE2 HIS B  99     -46.118  -9.939  35.031  1.00103.72           N  
ATOM    784  CD2 HIS B  99     -44.799  -9.526  35.007  1.00103.72           C  
ATOM    785  CE1 HIS B  99     -46.315 -10.348  36.271  1.00103.72           C  
ATOM    786  C   HIS B  99     -41.216  -7.667  37.306  1.00103.72           C  
ATOM    787  O   HIS B  99     -40.381  -8.339  36.707  1.00103.72           O  
ATOM    788  N   PRO B 100     -40.876  -6.802  38.223  1.00215.44           N  
ATOM    789  CA  PRO B 100     -39.522  -6.345  38.451  1.00215.44           C  
ATOM    790  CD  PRO B 100     -41.770  -6.471  39.319  1.00215.44           C  
ATOM    791  CB  PRO B 100     -39.628  -5.380  39.633  1.00215.44           C  
ATOM    792  CG  PRO B 100     -40.857  -5.888  40.409  1.00215.44           C  
ATOM    793  C   PRO B 100     -38.379  -7.315  38.639  1.00215.44           C  
ATOM    794  O   PRO B 100     -37.291  -7.075  38.153  1.00215.44           O  
ATOM    795  N   GLY B 101     -38.491  -8.349  39.444  1.00177.87           N  
ATOM    796  CA  GLY B 101     -37.422  -9.288  39.648  1.00177.87           C  
ATOM    797  C   GLY B 101     -37.379 -10.356  38.611  1.00177.87           C  
ATOM    798  O   GLY B 101     -36.419 -11.125  38.568  1.00177.87           O  
ATOM    799  N   LYS B 102     -38.484 -10.536  37.861  1.00156.12           N  
ATOM    800  CA  LYS B 102     -38.585 -11.738  37.085  1.00156.12           C  
ATOM    801  CB  LYS B 102     -39.836 -12.546  37.457  1.00156.12           C  
ATOM    802  CG  LYS B 102     -40.181 -12.488  38.948  1.00156.12           C  
ATOM    803  CD  LYS B 102     -39.065 -12.911  39.900  1.00156.12           C  
ATOM    804  CE  LYS B 102     -39.374 -12.575  41.363  1.00156.12           C  
ATOM    805  NZ  LYS B 102     -38.180 -12.810  42.206  1.00156.12           N1+
ATOM    806  C   LYS B 102     -38.712 -11.457  35.620  1.00156.12           C  
ATOM    807  O   LYS B 102     -38.890 -10.318  35.193  1.00156.12           O  
ATOM    808  N   LEU B 103     -38.589 -12.538  34.813  1.00 66.12           N  
ATOM    809  CA  LEU B 103     -38.761 -12.470  33.388  1.00 66.12           C  
ATOM    810  CB  LEU B 103     -37.566 -12.989  32.572  1.00 66.12           C  
ATOM    811  CG  LEU B 103     -36.317 -12.098  32.680  1.00 66.12           C  
ATOM    812  CD1 LEU B 103     -35.165 -12.647  31.825  1.00 66.12           C  
ATOM    813  CD2 LEU B 103     -36.642 -10.631  32.357  1.00 66.12           C  
ATOM    814  C   LEU B 103     -39.934 -13.331  33.035  1.00 66.12           C  
ATOM    815  O   LEU B 103     -39.991 -14.505  33.400  1.00 66.12           O  
ATOM    816  N   LEU B 104     -40.902 -12.756  32.292  1.00126.72           N  
ATOM    817  CA  LEU B 104     -42.091 -13.478  31.944  1.00126.72           C  
ATOM    818  CB  LEU B 104     -43.333 -12.558  32.021  1.00126.72           C  
ATOM    819  CG  LEU B 104     -44.724 -13.202  31.825  1.00126.72           C  
ATOM    820  CD1 LEU B 104     -45.831 -12.149  32.013  1.00126.72           C  
ATOM    821  CD2 LEU B 104     -44.862 -13.905  30.469  1.00126.72           C  
ATOM    822  C   LEU B 104     -41.921 -13.996  30.547  1.00126.72           C  
ATOM    823  O   LEU B 104     -42.318 -13.358  29.575  1.00126.72           O  
ATOM    824  N   PHE B 105     -41.328 -15.195  30.413  1.00 72.63           N  
ATOM    825  CA  PHE B 105     -41.148 -15.810  29.127  1.00 72.63           C  
ATOM    826  CB  PHE B 105     -40.364 -17.133  29.192  1.00 72.63           C  
ATOM    827  CG  PHE B 105     -38.941 -16.833  29.515  1.00 72.63           C  
ATOM    828  CD1 PHE B 105     -38.544 -16.589  30.808  1.00 72.63           C  
ATOM    829  CD2 PHE B 105     -37.997 -16.810  28.514  1.00 72.63           C  
ATOM    830  CE1 PHE B 105     -37.226 -16.317  31.097  1.00 72.63           C  
ATOM    831  CE2 PHE B 105     -36.679 -16.538  28.796  1.00 72.63           C  
ATOM    832  CZ  PHE B 105     -36.292 -16.289  30.090  1.00 72.63           C  
ATOM    833  C   PHE B 105     -42.502 -16.141  28.585  1.00 72.63           C  
ATOM    834  O   PHE B 105     -42.758 -16.015  27.389  1.00 72.63           O  
ATOM    835  N   ALA B 106     -43.398 -16.624  29.465  1.00 64.19           N  
ATOM    836  CA  ALA B 106     -44.737 -16.973  29.095  1.00 64.19           C  
ATOM    837  CB  ALA B 106     -44.892 -18.424  28.632  1.00 64.19           C  
ATOM    838  C   ALA B 106     -45.547 -16.835  30.340  1.00 64.19           C  
ATOM    839  O   ALA B 106     -44.989 -16.802  31.432  1.00 64.19           O  
ATOM    840  N   PRO B 107     -46.842 -16.744  30.227  1.00 87.84           N  
ATOM    841  CA  PRO B 107     -47.630 -16.583  31.417  1.00 87.84           C  
ATOM    842  CD  PRO B 107     -47.460 -16.106  29.077  1.00 87.84           C  
ATOM    843  CB  PRO B 107     -49.036 -16.238  30.934  1.00 87.84           C  
ATOM    844  CG  PRO B 107     -48.777 -15.507  29.601  1.00 87.84           C  
ATOM    845  C   PRO B 107     -47.514 -17.796  32.277  1.00 87.84           C  
ATOM    846  O   PRO B 107     -47.764 -17.727  33.480  1.00 87.84           O  
ATOM    847  N   ASN B 108     -47.185 -18.928  31.648  1.00146.65           N  
ATOM    848  CA  ASN B 108     -46.969 -20.176  32.299  1.00146.65           C  
ATOM    849  CB  ASN B 108     -46.795 -21.327  31.298  1.00146.65           C  
ATOM    850  CG  ASN B 108     -47.956 -21.318  30.324  1.00146.65           C  
ATOM    851  OD1 ASN B 108     -48.878 -20.515  30.441  1.00146.65           O  
ATOM    852  ND2 ASN B 108     -47.904 -22.234  29.321  1.00146.65           N  
ATOM    853  C   ASN B 108     -45.647 -20.075  32.966  1.00146.65           C  
ATOM    854  O   ASN B 108     -45.372 -20.791  33.927  1.00146.65           O  
ATOM    855  N   LEU B 109     -44.762 -19.219  32.417  1.00137.10           N  
ATOM    856  CA  LEU B 109     -43.429 -19.270  32.916  1.00137.10           C  
ATOM    857  CB  LEU B 109     -42.468 -19.817  31.842  1.00137.10           C  
ATOM    858  CG  LEU B 109     -41.057 -20.189  32.327  1.00137.10           C  
ATOM    859  CD1 LEU B 109     -41.102 -21.414  33.257  1.00137.10           C  
ATOM    860  CD2 LEU B 109     -40.093 -20.382  31.142  1.00137.10           C  
ATOM    861  C   LEU B 109     -42.932 -17.917  33.355  1.00137.10           C  
ATOM    862  O   LEU B 109     -42.458 -17.125  32.545  1.00137.10           O  
ATOM    863  N   LEU B 110     -42.999 -17.630  34.672  1.00 86.93           N  
ATOM    864  CA  LEU B 110     -42.435 -16.423  35.202  1.00 86.93           C  
ATOM    865  CB  LEU B 110     -43.364 -15.693  36.188  1.00 86.93           C  
ATOM    866  CG  LEU B 110     -42.761 -14.396  36.759  1.00 86.93           C  
ATOM    867  CD1 LEU B 110     -42.546 -13.344  35.659  1.00 86.93           C  
ATOM    868  CD2 LEU B 110     -43.592 -13.867  37.939  1.00 86.93           C  
ATOM    869  C   LEU B 110     -41.235 -16.899  35.964  1.00 86.93           C  
ATOM    870  O   LEU B 110     -41.373 -17.642  36.935  1.00 86.93           O  
ATOM    871  N   LEU B 111     -40.020 -16.495  35.531  1.00 89.01           N  
ATOM    872  CA  LEU B 111     -38.825 -17.001  36.148  1.00 89.01           C  
ATOM    873  CB  LEU B 111     -37.845 -17.614  35.132  1.00 89.01           C  
ATOM    874  CG  LEU B 111     -38.446 -18.699  34.215  1.00 89.01           C  
ATOM    875  CD1 LEU B 111     -37.353 -19.345  33.348  1.00 89.01           C  
ATOM    876  CD2 LEU B 111     -39.284 -19.723  34.993  1.00 89.01           C  
ATOM    877  C   LEU B 111     -38.080 -15.860  36.770  1.00 89.01           C  
ATOM    878  O   LEU B 111     -38.014 -14.770  36.204  1.00 89.01           O  
ATOM    879  N   ASP B 112     -37.519 -16.087  37.978  1.00 57.71           N  
ATOM    880  CA  ASP B 112     -36.704 -15.106  38.634  1.00 57.71           C  
ATOM    881  CB  ASP B 112     -36.905 -15.053  40.163  1.00 57.71           C  
ATOM    882  CG  ASP B 112     -36.549 -16.391  40.800  1.00 57.71           C  
ATOM    883  OD1 ASP B 112     -36.159 -17.334  40.061  1.00 57.71           O  
ATOM    884  OD2 ASP B 112     -36.675 -16.486  42.050  1.00 57.71           O1-
ATOM    885  C   ASP B 112     -35.271 -15.411  38.321  1.00 57.71           C  
ATOM    886  O   ASP B 112     -34.963 -16.340  37.576  1.00 57.71           O  
ATOM    887  N   ARG B 113     -34.346 -14.624  38.899  1.00 97.48           N  
ATOM    888  CA  ARG B 113     -32.947 -14.780  38.624  1.00 97.48           C  
ATOM    889  CB  ARG B 113     -32.065 -13.729  39.304  1.00 97.48           C  
ATOM    890  CG  ARG B 113     -30.588 -13.996  39.029  1.00 97.48           C  
ATOM    891  CD  ARG B 113     -29.631 -13.063  39.760  1.00 97.48           C  
ATOM    892  NE  ARG B 113     -28.278 -13.661  39.607  1.00 97.48           N  
ATOM    893  CZ  ARG B 113     -27.197 -13.075  40.195  1.00 97.48           C  
ATOM    894  NH1 ARG B 113     -27.326 -11.852  40.789  1.00 97.48           N1+
ATOM    895  NH2 ARG B 113     -25.998 -13.724  40.204  1.00 97.48           N  
ATOM    896  C   ARG B 113     -32.443 -16.121  39.080  1.00 97.48           C  
ATOM    897  O   ARG B 113     -31.591 -16.717  38.425  1.00 97.48           O  
ATOM    898  N   ASN B 114     -32.952 -16.634  40.214  1.00 52.33           N  
ATOM    899  CA  ASN B 114     -32.443 -17.842  40.811  1.00 52.33           C  
ATOM    900  CB  ASN B 114     -33.187 -18.196  42.109  1.00 52.33           C  
ATOM    901  CG  ASN B 114     -32.800 -17.162  43.157  1.00 52.33           C  
ATOM    902  OD1 ASN B 114     -31.883 -17.381  43.946  1.00 52.33           O  
ATOM    903  ND2 ASN B 114     -33.500 -15.996  43.154  1.00 52.33           N  
ATOM    904  C   ASN B 114     -32.579 -19.011  39.879  1.00 52.33           C  
ATOM    905  O   ASN B 114     -31.679 -19.842  39.774  1.00 52.33           O  
ATOM    906  N   GLN B 115     -33.712 -19.104  39.174  1.00 83.62           N  
ATOM    907  CA  GLN B 115     -34.012 -20.211  38.309  1.00 83.62           C  
ATOM    908  CB  GLN B 115     -35.472 -20.171  37.837  1.00 83.62           C  
ATOM    909  CG  GLN B 115     -36.425 -20.241  39.037  1.00 83.62           C  
ATOM    910  CD  GLN B 115     -37.859 -20.201  38.543  1.00 83.62           C  
ATOM    911  OE1 GLN B 115     -38.744 -19.653  39.200  1.00 83.62           O  
ATOM    912  NE2 GLN B 115     -38.101 -20.821  37.359  1.00 83.62           N  
ATOM    913  C   GLN B 115     -33.078 -20.242  37.132  1.00 83.62           C  
ATOM    914  O   GLN B 115     -32.876 -21.295  36.527  1.00 83.62           O  
ATOM    915  N   GLY B 116     -32.549 -19.066  36.745  1.00 58.07           N  
ATOM    916  CA  GLY B 116     -31.643 -18.862  35.643  1.00 58.07           C  
ATOM    917  C   GLY B 116     -30.312 -19.515  35.867  1.00 58.07           C  
ATOM    918  O   GLY B 116     -29.594 -19.788  34.908  1.00 58.07           O  
ATOM    919  N   LYS B 117     -29.908 -19.696  37.136  1.00 75.41           N  
ATOM    920  CA  LYS B 117     -28.615 -20.223  37.483  1.00 75.41           C  
ATOM    921  CB  LYS B 117     -28.282 -20.106  38.980  1.00 75.41           C  
ATOM    922  CG  LYS B 117     -27.989 -18.662  39.395  1.00 75.41           C  
ATOM    923  CD  LYS B 117     -27.861 -18.457  40.905  1.00 75.41           C  
ATOM    924  CE  LYS B 117     -27.527 -17.015  41.295  1.00 75.41           C  
ATOM    925  NZ  LYS B 117     -27.439 -16.897  42.767  1.00 75.41           N1+
ATOM    926  C   LYS B 117     -28.438 -21.649  37.043  1.00 75.41           C  
ATOM    927  O   LYS B 117     -27.313 -22.132  36.923  1.00 75.41           O  
ATOM    928  N   SER B 118     -29.539 -22.376  36.812  1.00104.39           N  
ATOM    929  CA  SER B 118     -29.471 -23.768  36.467  1.00104.39           C  
ATOM    930  CB  SER B 118     -30.865 -24.364  36.203  1.00104.39           C  
ATOM    931  OG  SER B 118     -30.753 -25.736  35.863  1.00104.39           O  
ATOM    932  C   SER B 118     -28.652 -23.976  35.221  1.00104.39           C  
ATOM    933  O   SER B 118     -28.091 -25.056  35.042  1.00104.39           O  
ATOM    934  N   VAL B 119     -28.549 -22.968  34.328  1.00 61.45           N  
ATOM    935  CA  VAL B 119     -27.844 -23.156  33.088  1.00 61.45           C  
ATOM    936  CB  VAL B 119     -28.666 -22.748  31.900  1.00 61.45           C  
ATOM    937  CG1 VAL B 119     -27.834 -22.937  30.621  1.00 61.45           C  
ATOM    938  CG2 VAL B 119     -29.980 -23.549  31.921  1.00 61.45           C  
ATOM    939  C   VAL B 119     -26.604 -22.323  33.088  1.00 61.45           C  
ATOM    940  O   VAL B 119     -26.553 -21.237  33.666  1.00 61.45           O  
ATOM    941  N   GLU B 120     -25.549 -22.834  32.422  1.00 54.08           N  
ATOM    942  CA  GLU B 120     -24.293 -22.145  32.419  1.00 54.08           C  
ATOM    943  CB  GLU B 120     -23.155 -23.053  31.928  1.00 54.08           C  
ATOM    944  CG  GLU B 120     -22.935 -24.264  32.839  1.00 54.08           C  
ATOM    945  CD  GLU B 120     -22.155 -25.311  32.057  1.00 54.08           C  
ATOM    946  OE1 GLU B 120     -21.919 -25.079  30.841  1.00 54.08           O  
ATOM    947  OE2 GLU B 120     -21.793 -26.359  32.657  1.00 54.08           O1-
ATOM    948  C   GLU B 120     -24.387 -20.968  31.493  1.00 54.08           C  
ATOM    949  O   GLU B 120     -24.974 -21.057  30.419  1.00 54.08           O  
ATOM    950  N   GLY B 121     -23.831 -19.816  31.926  1.00 41.60           N  
ATOM    951  CA  GLY B 121     -23.724 -18.612  31.146  1.00 41.60           C  
ATOM    952  C   GLY B 121     -25.063 -17.952  30.999  1.00 41.60           C  
ATOM    953  O   GLY B 121     -25.175 -16.946  30.301  1.00 41.60           O  
ATOM    954  N   MET B 122     -26.122 -18.540  31.590  1.00 90.01           N  
ATOM    955  CA  MET B 122     -27.454 -18.000  31.483  1.00 90.01           C  
ATOM    956  CB  MET B 122     -28.546 -19.018  31.833  1.00 90.01           C  
ATOM    957  CG  MET B 122     -29.950 -18.429  31.682  1.00 90.01           C  
ATOM    958  SD  MET B 122     -31.303 -19.602  31.983  1.00 90.01           S  
ATOM    959  CE  MET B 122     -31.389 -20.184  30.265  1.00 90.01           C  
ATOM    960  C   MET B 122     -27.731 -16.755  32.293  1.00 90.01           C  
ATOM    961  O   MET B 122     -28.366 -15.826  31.795  1.00 90.01           O  
ATOM    962  N   VAL B 123     -27.266 -16.688  33.559  1.00 72.98           N  
ATOM    963  CA  VAL B 123     -27.645 -15.608  34.444  1.00 72.98           C  
ATOM    964  CB  VAL B 123     -27.121 -15.745  35.846  1.00 72.98           C  
ATOM    965  CG1 VAL B 123     -27.315 -14.396  36.553  1.00 72.98           C  
ATOM    966  CG2 VAL B 123     -27.887 -16.869  36.557  1.00 72.98           C  
ATOM    967  C   VAL B 123     -27.178 -14.282  33.944  1.00 72.98           C  
ATOM    968  O   VAL B 123     -27.877 -13.283  34.106  1.00 72.98           O  
ATOM    969  N   GLU B 124     -25.984 -14.214  33.332  1.00115.92           N  
ATOM    970  CA  GLU B 124     -25.500 -12.922  32.938  1.00115.92           C  
ATOM    971  CB  GLU B 124     -24.079 -12.938  32.333  1.00115.92           C  
ATOM    972  CG  GLU B 124     -23.842 -13.941  31.202  1.00115.92           C  
ATOM    973  CD  GLU B 124     -23.224 -15.191  31.817  1.00115.92           C  
ATOM    974  OE1 GLU B 124     -23.961 -15.940  32.510  1.00115.92           O  
ATOM    975  OE2 GLU B 124     -22.001 -15.410  31.603  1.00115.92           O1-
ATOM    976  C   GLU B 124     -26.452 -12.287  31.968  1.00115.92           C  
ATOM    977  O   GLU B 124     -26.715 -11.089  32.050  1.00115.92           O  
ATOM    978  N   ILE B 125     -26.988 -13.067  31.015  1.00 43.23           N  
ATOM    979  CA  ILE B 125     -27.940 -12.551  30.073  1.00 43.23           C  
ATOM    980  CB  ILE B 125     -28.308 -13.569  29.030  1.00 43.23           C  
ATOM    981  CG1 ILE B 125     -27.068 -13.946  28.201  1.00 43.23           C  
ATOM    982  CG2 ILE B 125     -29.471 -13.015  28.189  1.00 43.23           C  
ATOM    983  CD1 ILE B 125     -27.267 -15.187  27.333  1.00 43.23           C  
ATOM    984  C   ILE B 125     -29.186 -12.191  30.820  1.00 43.23           C  
ATOM    985  O   ILE B 125     -29.824 -11.173  30.555  1.00 43.23           O  
ATOM    986  N   PHE B 126     -29.556 -13.035  31.797  1.00114.85           N  
ATOM    987  CA  PHE B 126     -30.771 -12.870  32.539  1.00114.85           C  
ATOM    988  CB  PHE B 126     -30.921 -13.963  33.613  1.00114.85           C  
ATOM    989  CG  PHE B 126     -32.351 -14.062  34.019  1.00114.85           C  
ATOM    990  CD1 PHE B 126     -32.887 -13.237  34.979  1.00114.85           C  
ATOM    991  CD2 PHE B 126     -33.160 -15.006  33.425  1.00114.85           C  
ATOM    992  CE1 PHE B 126     -34.210 -13.351  35.338  1.00114.85           C  
ATOM    993  CE2 PHE B 126     -34.482 -15.124  33.780  1.00114.85           C  
ATOM    994  CZ  PHE B 126     -35.010 -14.295  34.741  1.00114.85           C  
ATOM    995  C   PHE B 126     -30.723 -11.532  33.219  1.00114.85           C  
ATOM    996  O   PHE B 126     -31.704 -10.788  33.225  1.00114.85           O  
ATOM    997  N   ASP B 127     -29.564 -11.186  33.814  1.00 55.69           N  
ATOM    998  CA  ASP B 127     -29.456  -9.944  34.525  1.00 55.69           C  
ATOM    999  CB  ASP B 127     -28.134  -9.808  35.304  1.00 55.69           C  
ATOM   1000  CG  ASP B 127     -28.169 -10.792  36.475  1.00 55.69           C  
ATOM   1001  OD1 ASP B 127     -28.878 -11.828  36.364  1.00 55.69           O  
ATOM   1002  OD2 ASP B 127     -27.494 -10.513  37.501  1.00 55.69           O1-
ATOM   1003  C   ASP B 127     -29.601  -8.780  33.583  1.00 55.69           C  
ATOM   1004  O   ASP B 127     -30.252  -7.793  33.923  1.00 55.69           O  
ATOM   1005  N   MET B 128     -29.013  -8.863  32.370  1.00 38.55           N  
ATOM   1006  CA  MET B 128     -29.090  -7.767  31.440  1.00 38.55           C  
ATOM   1007  CB  MET B 128     -28.307  -8.015  30.139  1.00 38.55           C  
ATOM   1008  CG  MET B 128     -26.795  -8.092  30.349  1.00 38.55           C  
ATOM   1009  SD  MET B 128     -25.832  -8.355  28.829  1.00 38.55           S  
ATOM   1010  CE  MET B 128     -26.377 -10.065  28.545  1.00 38.55           C  
ATOM   1011  C   MET B 128     -30.517  -7.540  31.052  1.00 38.55           C  
ATOM   1012  O   MET B 128     -30.964  -6.401  30.921  1.00 38.55           O  
ATOM   1013  N   LEU B 129     -31.272  -8.632  30.844  1.00 45.27           N  
ATOM   1014  CA  LEU B 129     -32.650  -8.524  30.462  1.00 45.27           C  
ATOM   1015  CB  LEU B 129     -33.294  -9.895  30.191  1.00 45.27           C  
ATOM   1016  CG  LEU B 129     -32.657 -10.659  29.012  1.00 45.27           C  
ATOM   1017  CD1 LEU B 129     -33.343 -12.016  28.796  1.00 45.27           C  
ATOM   1018  CD2 LEU B 129     -32.625  -9.805  27.735  1.00 45.27           C  
ATOM   1019  C   LEU B 129     -33.402  -7.873  31.580  1.00 45.27           C  
ATOM   1020  O   LEU B 129     -34.312  -7.073  31.364  1.00 45.27           O  
ATOM   1021  N   LEU B 130     -33.044  -8.215  32.826  1.00 53.65           N  
ATOM   1022  CA  LEU B 130     -33.725  -7.656  33.964  1.00 53.65           C  
ATOM   1023  CB  LEU B 130     -33.208  -8.236  35.293  1.00 53.65           C  
ATOM   1024  CG  LEU B 130     -33.529  -9.729  35.483  1.00 53.65           C  
ATOM   1025  CD1 LEU B 130     -32.970 -10.252  36.816  1.00 53.65           C  
ATOM   1026  CD2 LEU B 130     -35.038  -9.993  35.350  1.00 53.65           C  
ATOM   1027  C   LEU B 130     -33.485  -6.175  34.001  1.00 53.65           C  
ATOM   1028  O   LEU B 130     -34.407  -5.404  34.271  1.00 53.65           O  
ATOM   1029  N   ALA B 131     -32.232  -5.744  33.736  1.00 37.63           N  
ATOM   1030  CA  ALA B 131     -31.896  -4.353  33.809  1.00 37.63           C  
ATOM   1031  CB  ALA B 131     -30.398  -4.083  33.584  1.00 37.63           C  
ATOM   1032  C   ALA B 131     -32.650  -3.598  32.762  1.00 37.63           C  
ATOM   1033  O   ALA B 131     -33.154  -2.507  33.019  1.00 37.63           O  
ATOM   1034  N   THR B 132     -32.752  -4.171  31.549  1.00 38.07           N  
ATOM   1035  CA  THR B 132     -33.401  -3.511  30.453  1.00 38.07           C  
ATOM   1036  CB  THR B 132     -33.366  -4.330  29.196  1.00 38.07           C  
ATOM   1037  OG1 THR B 132     -32.022  -4.633  28.851  1.00 38.07           O  
ATOM   1038  CG2 THR B 132     -34.025  -3.529  28.062  1.00 38.07           C  
ATOM   1039  C   THR B 132     -34.837  -3.281  30.806  1.00 38.07           C  
ATOM   1040  O   THR B 132     -35.405  -2.229  30.520  1.00 38.07           O  
ATOM   1041  N   SER B 133     -35.471  -4.276  31.441  1.00 38.82           N  
ATOM   1042  CA  SER B 133     -36.854  -4.176  31.820  1.00 38.82           C  
ATOM   1043  CB  SER B 133     -37.399  -5.474  32.442  1.00 38.82           C  
ATOM   1044  OG  SER B 133     -38.765  -5.308  32.794  1.00 38.82           O  
ATOM   1045  C   SER B 133     -37.012  -3.094  32.845  1.00 38.82           C  
ATOM   1046  O   SER B 133     -38.033  -2.408  32.881  1.00 38.82           O  
ATOM   1047  N   SER B 134     -36.010  -2.928  33.727  1.00 40.13           N  
ATOM   1048  CA  SER B 134     -36.117  -1.938  34.758  1.00 40.13           C  
ATOM   1049  CB  SER B 134     -34.990  -2.022  35.801  1.00 40.13           C  
ATOM   1050  OG  SER B 134     -35.167  -1.012  36.780  1.00 40.13           O  
ATOM   1051  C   SER B 134     -36.036  -0.596  34.113  1.00 40.13           C  
ATOM   1052  O   SER B 134     -36.743   0.332  34.504  1.00 40.13           O  
ATOM   1053  N   ARG B 135     -35.171  -0.473  33.087  1.00 70.26           N  
ATOM   1054  CA  ARG B 135     -34.991   0.776  32.410  1.00 70.26           C  
ATOM   1055  CB  ARG B 135     -33.925   0.727  31.305  1.00 70.26           C  
ATOM   1056  CG  ARG B 135     -33.850   2.035  30.515  1.00 70.26           C  
ATOM   1057  CD  ARG B 135     -33.466   3.241  31.375  1.00 70.26           C  
ATOM   1058  NE  ARG B 135     -33.575   4.454  30.516  1.00 70.26           N  
ATOM   1059  CZ  ARG B 135     -32.486   4.914  29.835  1.00 70.26           C  
ATOM   1060  NH1 ARG B 135     -31.290   4.265  29.939  1.00 70.26           N1+
ATOM   1061  NH2 ARG B 135     -32.592   6.025  29.050  1.00 70.26           N  
ATOM   1062  C   ARG B 135     -36.282   1.162  31.769  1.00 70.26           C  
ATOM   1063  O   ARG B 135     -36.684   2.324  31.806  1.00 70.26           O  
ATOM   1064  N   PHE B 136     -36.978   0.183  31.172  1.00 72.46           N  
ATOM   1065  CA  PHE B 136     -38.238   0.449  30.542  1.00 72.46           C  
ATOM   1066  CB  PHE B 136     -38.853  -0.814  29.917  1.00 72.46           C  
ATOM   1067  CG  PHE B 136     -38.220  -1.044  28.586  1.00 72.46           C  
ATOM   1068  CD1 PHE B 136     -36.854  -1.110  28.446  1.00 72.46           C  
ATOM   1069  CD2 PHE B 136     -39.009  -1.239  27.476  1.00 72.46           C  
ATOM   1070  CE1 PHE B 136     -36.285  -1.331  27.213  1.00 72.46           C  
ATOM   1071  CE2 PHE B 136     -38.448  -1.462  26.242  1.00 72.46           C  
ATOM   1072  CZ  PHE B 136     -37.082  -1.504  26.107  1.00 72.46           C  
ATOM   1073  C   PHE B 136     -39.185   0.963  31.580  1.00 72.46           C  
ATOM   1074  O   PHE B 136     -39.941   1.902  31.336  1.00 72.46           O  
ATOM   1075  N   ARG B 137     -39.156   0.361  32.779  1.00130.94           N  
ATOM   1076  CA  ARG B 137     -40.087   0.696  33.818  1.00130.94           C  
ATOM   1077  CB  ARG B 137     -39.889  -0.192  35.061  1.00130.94           C  
ATOM   1078  CG  ARG B 137     -41.094  -0.221  36.002  1.00130.94           C  
ATOM   1079  CD  ARG B 137     -40.950  -1.197  37.176  1.00130.94           C  
ATOM   1080  NE  ARG B 137     -40.687  -2.555  36.618  1.00130.94           N  
ATOM   1081  CZ  ARG B 137     -39.418  -3.063  36.609  1.00130.94           C  
ATOM   1082  NH1 ARG B 137     -38.402  -2.377  37.206  1.00130.94           N1+
ATOM   1083  NH2 ARG B 137     -39.161  -4.264  36.014  1.00130.94           N  
ATOM   1084  C   ARG B 137     -39.938   2.134  34.230  1.00130.94           C  
ATOM   1085  O   ARG B 137     -40.928   2.851  34.364  1.00130.94           O  
ATOM   1086  N   MET B 138     -38.695   2.607  34.421  1.00 86.07           N  
ATOM   1087  CA  MET B 138     -38.457   3.947  34.889  1.00 86.07           C  
ATOM   1088  CB  MET B 138     -36.966   4.214  35.109  1.00 86.07           C  
ATOM   1089  CG  MET B 138     -36.375   3.300  36.177  1.00 86.07           C  
ATOM   1090  SD  MET B 138     -34.567   3.329  36.276  1.00 86.07           S  
ATOM   1091  CE  MET B 138     -34.513   1.893  37.383  1.00 86.07           C  
ATOM   1092  C   MET B 138     -38.933   4.931  33.867  1.00 86.07           C  
ATOM   1093  O   MET B 138     -39.493   5.973  34.206  1.00 86.07           O  
ATOM   1094  N   MET B 139     -38.703   4.598  32.586  1.00143.49           N  
ATOM   1095  CA  MET B 139     -39.021   5.381  31.424  1.00143.49           C  
ATOM   1096  CB  MET B 139     -38.507   4.729  30.126  1.00143.49           C  
ATOM   1097  CG  MET B 139     -36.982   4.711  29.975  1.00143.49           C  
ATOM   1098  SD  MET B 139     -36.256   6.289  29.440  1.00143.49           S  
ATOM   1099  CE  MET B 139     -36.809   6.141  27.717  1.00143.49           C  
ATOM   1100  C   MET B 139     -40.509   5.494  31.285  1.00143.49           C  
ATOM   1101  O   MET B 139     -41.003   6.455  30.697  1.00143.49           O  
ATOM   1102  N   ASN B 140     -41.267   4.505  31.802  1.00 63.65           N  
ATOM   1103  CA  ASN B 140     -42.692   4.505  31.624  1.00 63.65           C  
ATOM   1104  CB  ASN B 140     -43.390   5.774  32.149  1.00 63.65           C  
ATOM   1105  CG  ASN B 140     -44.896   5.551  32.070  1.00 63.65           C  
ATOM   1106  OD1 ASN B 140     -45.424   4.579  32.610  1.00 63.65           O  
ATOM   1107  ND2 ASN B 140     -45.609   6.474  31.369  1.00 63.65           N  
ATOM   1108  C   ASN B 140     -42.957   4.386  30.160  1.00 63.65           C  
ATOM   1109  O   ASN B 140     -43.764   5.116  29.584  1.00 63.65           O  
ATOM   1110  N   LEU B 141     -42.269   3.414  29.530  1.00 58.84           N  
ATOM   1111  CA  LEU B 141     -42.369   3.180  28.123  1.00 58.84           C  
ATOM   1112  CB  LEU B 141     -41.444   2.040  27.664  1.00 58.84           C  
ATOM   1113  CG  LEU B 141     -41.494   1.757  26.155  1.00 58.84           C  
ATOM   1114  CD1 LEU B 141     -40.967   2.956  25.354  1.00 58.84           C  
ATOM   1115  CD2 LEU B 141     -40.768   0.446  25.808  1.00 58.84           C  
ATOM   1116  C   LEU B 141     -43.787   2.816  27.800  1.00 58.84           C  
ATOM   1117  O   LEU B 141     -44.425   2.034  28.506  1.00 58.84           O  
ATOM   1118  N   GLN B 142     -44.318   3.414  26.714  1.00 57.02           N  
ATOM   1119  CA  GLN B 142     -45.673   3.200  26.293  1.00 57.02           C  
ATOM   1120  CB  GLN B 142     -46.307   4.452  25.667  1.00 57.02           C  
ATOM   1121  CG  GLN B 142     -46.365   5.640  26.628  1.00 57.02           C  
ATOM   1122  CD  GLN B 142     -47.417   5.346  27.686  1.00 57.02           C  
ATOM   1123  OE1 GLN B 142     -48.610   5.275  27.392  1.00 57.02           O  
ATOM   1124  NE2 GLN B 142     -46.965   5.170  28.956  1.00 57.02           N  
ATOM   1125  C   GLN B 142     -45.687   2.135  25.242  1.00 57.02           C  
ATOM   1126  O   GLN B 142     -44.682   1.868  24.586  1.00 57.02           O  
ATOM   1127  N   GLY B 143     -46.862   1.506  25.054  1.00 25.25           N  
ATOM   1128  CA  GLY B 143     -47.022   0.448  24.099  1.00 25.25           C  
ATOM   1129  C   GLY B 143     -46.763   0.975  22.722  1.00 25.25           C  
ATOM   1130  O   GLY B 143     -46.163   0.293  21.894  1.00 25.25           O  
ATOM   1131  N   GLU B 144     -47.219   2.210  22.435  1.00 80.66           N  
ATOM   1132  CA  GLU B 144     -47.055   2.750  21.115  1.00 80.66           C  
ATOM   1133  CB  GLU B 144     -47.665   4.154  20.939  1.00 80.66           C  
ATOM   1134  CG  GLU B 144     -49.191   4.190  21.044  1.00 80.66           C  
ATOM   1135  CD  GLU B 144     -49.561   4.275  22.518  1.00 80.66           C  
ATOM   1136  OE1 GLU B 144     -48.635   4.436  23.356  1.00 80.66           O  
ATOM   1137  OE2 GLU B 144     -50.779   4.187  22.825  1.00 80.66           O1-
ATOM   1138  C   GLU B 144     -45.590   2.869  20.825  1.00 80.66           C  
ATOM   1139  O   GLU B 144     -45.151   2.613  19.705  1.00 80.66           O  
ATOM   1140  N   GLU B 145     -44.797   3.289  21.827  1.00 52.22           N  
ATOM   1141  CA  GLU B 145     -43.382   3.461  21.652  1.00 52.22           C  
ATOM   1142  CB  GLU B 145     -42.711   4.094  22.883  1.00 52.22           C  
ATOM   1143  CG  GLU B 145     -43.148   5.537  23.142  1.00 52.22           C  
ATOM   1144  CD  GLU B 145     -42.503   5.988  24.444  1.00 52.22           C  
ATOM   1145  OE1 GLU B 145     -43.136   5.782  25.513  1.00 52.22           O  
ATOM   1146  OE2 GLU B 145     -41.371   6.538  24.388  1.00 52.22           O1-
ATOM   1147  C   GLU B 145     -42.737   2.125  21.435  1.00 52.22           C  
ATOM   1148  O   GLU B 145     -41.831   1.982  20.614  1.00 52.22           O  
ATOM   1149  N   PHE B 146     -43.210   1.105  22.170  1.00 65.20           N  
ATOM   1150  CA  PHE B 146     -42.648  -0.215  22.143  1.00 65.20           C  
ATOM   1151  CB  PHE B 146     -43.408  -1.149  23.102  1.00 65.20           C  
ATOM   1152  CG  PHE B 146     -42.902  -2.538  22.945  1.00 65.20           C  
ATOM   1153  CD1 PHE B 146     -41.672  -2.902  23.439  1.00 65.20           C  
ATOM   1154  CD2 PHE B 146     -43.679  -3.485  22.319  1.00 65.20           C  
ATOM   1155  CE1 PHE B 146     -41.220  -4.192  23.292  1.00 65.20           C  
ATOM   1156  CE2 PHE B 146     -43.232  -4.775  22.170  1.00 65.20           C  
ATOM   1157  CZ  PHE B 146     -41.998  -5.130  22.656  1.00 65.20           C  
ATOM   1158  C   PHE B 146     -42.722  -0.786  20.757  1.00 65.20           C  
ATOM   1159  O   PHE B 146     -41.737  -1.319  20.247  1.00 65.20           O  
ATOM   1160  N   VAL B 147     -43.892  -0.676  20.102  1.00 42.35           N  
ATOM   1161  CA  VAL B 147     -44.068  -1.228  18.790  1.00 42.35           C  
ATOM   1162  CB  VAL B 147     -45.472  -1.072  18.273  1.00 42.35           C  
ATOM   1163  CG1 VAL B 147     -46.420  -1.864  19.188  1.00 42.35           C  
ATOM   1164  CG2 VAL B 147     -45.807   0.425  18.182  1.00 42.35           C  
ATOM   1165  C   VAL B 147     -43.150  -0.535  17.830  1.00 42.35           C  
ATOM   1166  O   VAL B 147     -42.618  -1.154  16.911  1.00 42.35           O  
ATOM   1167  N   CYS B 148     -42.965   0.787  17.998  1.00 35.10           N  
ATOM   1168  CA  CYS B 148     -42.106   1.530  17.118  1.00 35.10           C  
ATOM   1169  CB  CYS B 148     -42.112   3.036  17.419  1.00 35.10           C  
ATOM   1170  SG  CYS B 148     -43.732   3.788  17.076  1.00 35.10           S  
ATOM   1171  C   CYS B 148     -40.697   1.036  17.260  1.00 35.10           C  
ATOM   1172  O   CYS B 148     -39.993   0.850  16.270  1.00 35.10           O  
ATOM   1173  N   LEU B 149     -40.254   0.795  18.507  1.00 40.76           N  
ATOM   1174  CA  LEU B 149     -38.909   0.358  18.759  1.00 40.76           C  
ATOM   1175  CB  LEU B 149     -38.627   0.200  20.262  1.00 40.76           C  
ATOM   1176  CG  LEU B 149     -38.683   1.523  21.046  1.00 40.76           C  
ATOM   1177  CD1 LEU B 149     -38.393   1.292  22.536  1.00 40.76           C  
ATOM   1178  CD2 LEU B 149     -37.753   2.583  20.431  1.00 40.76           C  
ATOM   1179  C   LEU B 149     -38.699  -0.980  18.120  1.00 40.76           C  
ATOM   1180  O   LEU B 149     -37.648  -1.245  17.541  1.00 40.76           O  
ATOM   1181  N   LYS B 150     -39.707  -1.865  18.206  1.00 79.25           N  
ATOM   1182  CA  LYS B 150     -39.578  -3.192  17.680  1.00 79.25           C  
ATOM   1183  CB  LYS B 150     -40.838  -4.037  17.917  1.00 79.25           C  
ATOM   1184  CG  LYS B 150     -40.662  -5.511  17.559  1.00 79.25           C  
ATOM   1185  CD  LYS B 150     -41.901  -6.346  17.879  1.00 79.25           C  
ATOM   1186  CE  LYS B 150     -42.435  -6.128  19.296  1.00 79.25           C  
ATOM   1187  NZ  LYS B 150     -43.722  -6.840  19.457  1.00 79.25           N1+
ATOM   1188  C   LYS B 150     -39.368  -3.133  16.195  1.00 79.25           C  
ATOM   1189  O   LYS B 150     -38.564  -3.883  15.645  1.00 79.25           O  
ATOM   1190  N   SER B 151     -40.104  -2.247  15.499  0.52 41.33           N  
ATOM   1191  CA  SER B 151     -40.003  -2.145  14.069  0.52 41.33           C  
ATOM   1192  CB  SER B 151     -41.053  -1.207  13.468  0.52 41.33           C  
ATOM   1193  OG  SER B 151     -42.337  -1.758  13.691  0.52 41.33           O  
ATOM   1194  C   SER B 151     -38.664  -1.610  13.671  0.52 41.33           C  
ATOM   1195  O   SER B 151     -38.141  -1.964  12.616  0.52 41.33           O  
ATOM   1196  N   ILE B 152     -38.080  -0.724  14.496  1.00 37.14           N  
ATOM   1197  CA  ILE B 152     -36.809  -0.136  14.177  1.00 37.14           C  
ATOM   1198  CB  ILE B 152     -36.378   0.896  15.180  1.00 37.14           C  
ATOM   1199  CG1 ILE B 152     -37.397   2.047  15.235  1.00 37.14           C  
ATOM   1200  CG2 ILE B 152     -34.956   1.349  14.811  1.00 37.14           C  
ATOM   1201  CD1 ILE B 152     -37.203   2.982  16.429  1.00 37.14           C  
ATOM   1202  C   ILE B 152     -35.773  -1.217  14.164  1.00 37.14           C  
ATOM   1203  O   ILE B 152     -34.903  -1.246  13.295  1.00 37.14           O  
ATOM   1204  N   ILE B 153     -35.849  -2.146  15.134  1.00 98.31           N  
ATOM   1205  CA  ILE B 153     -34.880  -3.199  15.257  1.00 98.31           C  
ATOM   1206  CB  ILE B 153     -35.206  -4.165  16.359  1.00 98.31           C  
ATOM   1207  CG1 ILE B 153     -35.230  -3.482  17.735  1.00 98.31           C  
ATOM   1208  CG2 ILE B 153     -34.186  -5.311  16.270  1.00 98.31           C  
ATOM   1209  CD1 ILE B 153     -33.866  -2.983  18.199  1.00 98.31           C  
ATOM   1210  C   ILE B 153     -34.904  -4.020  14.008  1.00 98.31           C  
ATOM   1211  O   ILE B 153     -33.859  -4.391  13.476  1.00 98.31           O  
ATOM   1212  N   LEU B 154     -36.115  -4.332  13.512  1.00 57.96           N  
ATOM   1213  CA  LEU B 154     -36.259  -5.183  12.367  1.00 57.96           C  
ATOM   1214  CB  LEU B 154     -37.735  -5.411  12.006  1.00 57.96           C  
ATOM   1215  CG  LEU B 154     -37.950  -6.316  10.780  1.00 57.96           C  
ATOM   1216  CD1 LEU B 154     -37.437  -7.743  11.031  1.00 57.96           C  
ATOM   1217  CD2 LEU B 154     -39.415  -6.276  10.317  1.00 57.96           C  
ATOM   1218  C   LEU B 154     -35.602  -4.562  11.173  1.00 57.96           C  
ATOM   1219  O   LEU B 154     -34.854  -5.217  10.451  1.00 57.96           O  
ATOM   1220  N   LEU B 155     -35.890  -3.276  10.921  1.00 75.81           N  
ATOM   1221  CA  LEU B 155     -35.381  -2.585   9.770  1.00 75.81           C  
ATOM   1222  CB  LEU B 155     -36.134  -1.271   9.504  1.00 75.81           C  
ATOM   1223  CG  LEU B 155     -37.610  -1.495   9.123  1.00 75.81           C  
ATOM   1224  CD1 LEU B 155     -38.335  -0.167   8.852  1.00 75.81           C  
ATOM   1225  CD2 LEU B 155     -37.736  -2.489   7.956  1.00 75.81           C  
ATOM   1226  C   LEU B 155     -33.911  -2.271   9.863  1.00 75.81           C  
ATOM   1227  O   LEU B 155     -33.215  -2.298   8.850  1.00 75.81           O  
ATOM   1228  N   ASN B 156     -33.426  -1.871  11.055  1.00100.49           N  
ATOM   1229  CA  ASN B 156     -32.069  -1.416  11.245  1.00100.49           C  
ATOM   1230  CB  ASN B 156     -31.896  -0.473  12.446  1.00100.49           C  
ATOM   1231  CG  ASN B 156     -30.483   0.095  12.362  1.00100.49           C  
ATOM   1232  OD1 ASN B 156     -30.249   1.116  11.720  1.00100.49           O  
ATOM   1233  ND2 ASN B 156     -29.508  -0.585  13.022  1.00100.49           N  
ATOM   1234  C   ASN B 156     -31.014  -2.474  11.402  1.00100.49           C  
ATOM   1235  O   ASN B 156     -29.879  -2.272  10.976  1.00100.49           O  
ATOM   1236  N   SER B 157     -31.326  -3.618  12.039  1.00120.23           N  
ATOM   1237  CA  SER B 157     -30.264  -4.506  12.426  1.00120.23           C  
ATOM   1238  CB  SER B 157     -30.723  -5.641  13.364  1.00120.23           C  
ATOM   1239  OG  SER B 157     -31.765  -6.402  12.779  1.00120.23           O  
ATOM   1240  C   SER B 157     -29.497  -5.065  11.262  1.00120.23           C  
ATOM   1241  O   SER B 157     -28.301  -5.310  11.386  1.00120.23           O  
ATOM   1242  N   GLY B 158     -30.178  -5.366  10.145  1.00 81.01           N  
ATOM   1243  CA  GLY B 158     -29.639  -5.894   8.918  1.00 81.01           C  
ATOM   1244  C   GLY B 158     -28.990  -4.882   8.020  1.00 81.01           C  
ATOM   1245  O   GLY B 158     -28.158  -5.240   7.188  1.00 81.01           O  
ATOM   1246  N   VAL B 159     -29.381  -3.602   8.140  1.00104.16           N  
ATOM   1247  CA  VAL B 159     -29.092  -2.568   7.183  1.00104.16           C  
ATOM   1248  CB  VAL B 159     -29.503  -1.214   7.679  1.00104.16           C  
ATOM   1249  CG1 VAL B 159     -28.861  -0.150   6.785  1.00104.16           C  
ATOM   1250  CG2 VAL B 159     -31.036  -1.138   7.661  1.00104.16           C  
ATOM   1251  C   VAL B 159     -27.647  -2.478   6.792  1.00104.16           C  
ATOM   1252  O   VAL B 159     -27.347  -2.321   5.609  1.00104.16           O  
ATOM   1253  N   TYR B 160     -26.709  -2.555   7.743  1.00 76.68           N  
ATOM   1254  CA  TYR B 160     -25.325  -2.382   7.400  1.00 76.68           C  
ATOM   1255  CB  TYR B 160     -24.435  -2.352   8.651  1.00 76.68           C  
ATOM   1256  CG  TYR B 160     -25.018  -1.288   9.517  1.00 76.68           C  
ATOM   1257  CD1 TYR B 160     -24.830   0.047   9.236  1.00 76.68           C  
ATOM   1258  CD2 TYR B 160     -25.768  -1.639  10.616  1.00 76.68           C  
ATOM   1259  CE1 TYR B 160     -25.381   1.014  10.047  1.00 76.68           C  
ATOM   1260  CE2 TYR B 160     -26.319  -0.679  11.427  1.00 76.68           C  
ATOM   1261  CZ  TYR B 160     -26.126   0.650  11.144  1.00 76.68           C  
ATOM   1262  OH  TYR B 160     -26.696   1.634  11.982  1.00 76.68           O  
ATOM   1263  C   TYR B 160     -24.844  -3.500   6.508  1.00 76.68           C  
ATOM   1264  O   TYR B 160     -24.087  -3.280   5.565  1.00 76.68           O  
ATOM   1265  N   THR B 161     -25.304  -4.726   6.797  1.00154.68           N  
ATOM   1266  CA  THR B 161     -24.924  -6.008   6.260  1.00154.68           C  
ATOM   1267  CB  THR B 161     -25.489  -7.118   7.097  1.00154.68           C  
ATOM   1268  OG1 THR B 161     -25.173  -6.901   8.464  1.00154.68           O  
ATOM   1269  CG2 THR B 161     -24.837  -8.438   6.664  1.00154.68           C  
ATOM   1270  C   THR B 161     -25.394  -6.212   4.833  1.00154.68           C  
ATOM   1271  O   THR B 161     -25.107  -7.240   4.226  1.00154.68           O  
ATOM   1272  N   PHE B 162     -26.220  -5.304   4.297  1.00234.99           N  
ATOM   1273  CA  PHE B 162     -26.867  -5.427   3.015  1.00234.99           C  
ATOM   1274  CB  PHE B 162     -28.070  -4.491   2.847  1.00234.99           C  
ATOM   1275  CG  PHE B 162     -29.295  -5.070   3.446  1.00234.99           C  
ATOM   1276  CD1 PHE B 162     -29.489  -5.103   4.802  1.00234.99           C  
ATOM   1277  CD2 PHE B 162     -30.278  -5.555   2.618  1.00234.99           C  
ATOM   1278  CE1 PHE B 162     -30.640  -5.635   5.328  1.00234.99           C  
ATOM   1279  CE2 PHE B 162     -31.431  -6.087   3.138  1.00234.99           C  
ATOM   1280  CZ  PHE B 162     -31.614  -6.131   4.497  1.00234.99           C  
ATOM   1281  C   PHE B 162     -26.076  -5.121   1.796  1.00234.99           C  
ATOM   1282  O   PHE B 162     -24.860  -4.950   1.791  1.00234.99           O  
ATOM   1283  N   LEU B 163     -26.859  -5.185   0.693  1.00334.94           N  
ATOM   1284  CA  LEU B 163     -26.567  -4.830  -0.663  1.00334.94           C  
ATOM   1285  CB  LEU B 163     -26.624  -6.053  -1.599  1.00334.94           C  
ATOM   1286  CG  LEU B 163     -26.149  -5.808  -3.043  1.00334.94           C  
ATOM   1287  CD1 LEU B 163     -24.661  -5.422  -3.084  1.00334.94           C  
ATOM   1288  CD2 LEU B 163     -26.458  -7.024  -3.933  1.00334.94           C  
ATOM   1289  C   LEU B 163     -27.684  -3.889  -1.001  1.00334.94           C  
ATOM   1290  O   LEU B 163     -28.815  -4.029  -0.532  1.00334.94           O  
ATOM   1291  N   SER B 164     -27.397  -2.852  -1.791  1.00169.24           N  
ATOM   1292  CA  SER B 164     -28.452  -1.939  -2.073  1.00169.24           C  
ATOM   1293  CB  SER B 164     -27.938  -0.704  -2.828  1.00169.24           C  
ATOM   1294  OG  SER B 164     -27.025   0.012  -2.006  1.00169.24           O  
ATOM   1295  C   SER B 164     -29.446  -2.667  -2.892  1.00169.24           C  
ATOM   1296  O   SER B 164     -30.644  -2.431  -2.763  1.00169.24           O  
ATOM   1297  N   SER B 165     -28.937  -3.541  -3.783  1.00158.94           N  
ATOM   1298  CA  SER B 165     -29.718  -4.394  -4.627  1.00158.94           C  
ATOM   1299  CB  SER B 165     -30.651  -3.650  -5.598  1.00158.94           C  
ATOM   1300  OG  SER B 165     -29.892  -2.834  -6.475  1.00158.94           O  
ATOM   1301  C   SER B 165     -28.718  -5.165  -5.425  1.00158.94           C  
ATOM   1302  O   SER B 165     -27.522  -4.886  -5.351  1.00158.94           O  
ATOM   1303  N   THR B 166     -29.170  -6.164  -6.205  1.00 57.25           N  
ATOM   1304  CA  THR B 166     -28.230  -6.944  -6.958  1.00 57.25           C  
ATOM   1305  CB  THR B 166     -28.882  -8.006  -7.801  1.00 57.25           C  
ATOM   1306  OG1 THR B 166     -29.622  -8.905  -6.989  1.00 57.25           O  
ATOM   1307  CG2 THR B 166     -27.791  -8.768  -8.572  1.00 57.25           C  
ATOM   1308  C   THR B 166     -27.528  -6.015  -7.888  1.00 57.25           C  
ATOM   1309  O   THR B 166     -26.304  -6.036  -8.004  1.00 57.25           O  
ATOM   1310  N   LEU B 167     -28.305  -5.150  -8.564  1.00163.94           N  
ATOM   1311  CA  LEU B 167     -27.758  -4.217  -9.500  1.00163.94           C  
ATOM   1312  CB  LEU B 167     -28.746  -3.809 -10.601  1.00163.94           C  
ATOM   1313  CG  LEU B 167     -29.174  -5.004 -11.466  1.00163.94           C  
ATOM   1314  CD1 LEU B 167     -30.041  -4.551 -12.649  1.00163.94           C  
ATOM   1315  CD2 LEU B 167     -27.956  -5.840 -11.892  1.00163.94           C  
ATOM   1316  C   LEU B 167     -27.383  -2.990  -8.746  1.00163.94           C  
ATOM   1317  O   LEU B 167     -27.540  -2.929  -7.529  1.00163.94           O  
ATOM   1318  N   LYS B 168     -26.826  -1.986  -9.448  1.00168.29           N  
ATOM   1319  CA  LYS B 168     -26.460  -0.803  -8.737  1.00168.29           C  
ATOM   1320  CB  LYS B 168     -25.566   0.158  -9.545  1.00168.29           C  
ATOM   1321  CG  LYS B 168     -24.165  -0.391  -9.830  1.00168.29           C  
ATOM   1322  CD  LYS B 168     -23.357   0.450 -10.822  1.00168.29           C  
ATOM   1323  CE  LYS B 168     -23.829   0.337 -12.273  1.00168.29           C  
ATOM   1324  NZ  LYS B 168     -24.907   1.318 -12.530  1.00168.29           N1+
ATOM   1325  C   LYS B 168     -27.725  -0.075  -8.433  1.00168.29           C  
ATOM   1326  O   LYS B 168     -28.143   0.809  -9.178  1.00168.29           O  
ATOM   1327  N   SER B 169     -28.386  -0.454  -7.324  1.00151.27           N  
ATOM   1328  CA  SER B 169     -29.562   0.260  -6.937  1.00151.27           C  
ATOM   1329  CB  SER B 169     -30.871  -0.365  -7.454  1.00151.27           C  
ATOM   1330  OG  SER B 169     -30.935  -0.262  -8.869  1.00151.27           O  
ATOM   1331  C   SER B 169     -29.602   0.254  -5.446  1.00151.27           C  
ATOM   1332  O   SER B 169     -29.814  -0.782  -4.824  1.00151.27           O  
ATOM   1333  N   LEU B 170     -29.416   1.449  -4.861  1.00167.27           N  
ATOM   1334  CA  LEU B 170     -29.378   1.790  -3.465  1.00167.27           C  
ATOM   1335  CB  LEU B 170     -28.955   3.253  -3.235  1.00167.27           C  
ATOM   1336  CG  LEU B 170     -28.900   3.664  -1.751  1.00167.27           C  
ATOM   1337  CD1 LEU B 170     -27.788   2.905  -1.014  1.00167.27           C  
ATOM   1338  CD2 LEU B 170     -28.795   5.190  -1.581  1.00167.27           C  
ATOM   1339  C   LEU B 170     -30.741   1.654  -2.887  1.00167.27           C  
ATOM   1340  O   LEU B 170     -30.893   1.560  -1.671  1.00167.27           O  
ATOM   1341  N   GLU B 171     -31.764   1.625  -3.760  1.00 83.02           N  
ATOM   1342  CA  GLU B 171     -33.129   1.783  -3.356  1.00 83.02           C  
ATOM   1343  CB  GLU B 171     -34.169   1.524  -4.466  1.00 83.02           C  
ATOM   1344  CG  GLU B 171     -34.236   2.628  -5.525  1.00 83.02           C  
ATOM   1345  CD  GLU B 171     -35.568   2.506  -6.255  1.00 83.02           C  
ATOM   1346  OE1 GLU B 171     -36.616   2.832  -5.634  1.00 83.02           O  
ATOM   1347  OE2 GLU B 171     -35.556   2.089  -7.444  1.00 83.02           O1-
ATOM   1348  C   GLU B 171     -33.497   0.909  -2.200  1.00 83.02           C  
ATOM   1349  O   GLU B 171     -34.262   1.354  -1.351  1.00 83.02           O  
ATOM   1350  N   GLU B 172     -33.002  -0.336  -2.097  1.00 85.92           N  
ATOM   1351  CA  GLU B 172     -33.428  -1.120  -0.968  1.00 85.92           C  
ATOM   1352  CB  GLU B 172     -32.815  -2.530  -0.964  1.00 85.92           C  
ATOM   1353  CG  GLU B 172     -33.308  -3.417  -2.112  1.00 85.92           C  
ATOM   1354  CD  GLU B 172     -34.780  -3.734  -1.879  1.00 85.92           C  
ATOM   1355  OE1 GLU B 172     -35.574  -2.772  -1.704  1.00 85.92           O  
ATOM   1356  OE2 GLU B 172     -35.134  -4.944  -1.873  1.00 85.92           O1-
ATOM   1357  C   GLU B 172     -33.006  -0.434   0.303  1.00 85.92           C  
ATOM   1358  O   GLU B 172     -33.800  -0.279   1.230  1.00 85.92           O  
ATOM   1359  N   LYS B 173     -31.739   0.016   0.374  1.00142.28           N  
ATOM   1360  CA  LYS B 173     -31.226   0.659   1.554  1.00142.28           C  
ATOM   1361  CB  LYS B 173     -29.735   1.006   1.436  1.00142.28           C  
ATOM   1362  CG  LYS B 173     -28.827  -0.197   1.172  1.00142.28           C  
ATOM   1363  CD  LYS B 173     -28.793  -1.244   2.286  1.00142.28           C  
ATOM   1364  CE  LYS B 173     -29.909  -2.285   2.199  1.00142.28           C  
ATOM   1365  NZ  LYS B 173     -31.068  -1.854   3.002  1.00142.28           N1+
ATOM   1366  C   LYS B 173     -31.950   1.950   1.744  1.00142.28           C  
ATOM   1367  O   LYS B 173     -32.304   2.326   2.860  1.00142.28           O  
ATOM   1368  N   ASP B 174     -32.187   2.664   0.632  0.58 35.17           N  
ATOM   1369  CA  ASP B 174     -32.824   3.946   0.685  0.58 35.17           C  
ATOM   1370  CB  ASP B 174     -32.969   4.575  -0.711  0.58 35.17           C  
ATOM   1371  CG  ASP B 174     -33.478   5.996  -0.544  0.58 35.17           C  
ATOM   1372  OD1 ASP B 174     -33.560   6.465   0.623  0.58 35.17           O  
ATOM   1373  OD2 ASP B 174     -33.788   6.636  -1.584  0.58 35.17           O1-
ATOM   1374  C   ASP B 174     -34.199   3.764   1.241  0.58 35.17           C  
ATOM   1375  O   ASP B 174     -34.656   4.551   2.069  0.58 35.17           O  
ATOM   1376  N   HIS B 175     -34.888   2.697   0.801  1.00 48.39           N  
ATOM   1377  CA  HIS B 175     -36.239   2.449   1.214  1.00 48.39           C  
ATOM   1378  ND1 HIS B 175     -39.361   1.694   0.603  1.00 48.39           N  
ATOM   1379  CG  HIS B 175     -38.263   0.943   0.960  1.00 48.39           C  
ATOM   1380  CB  HIS B 175     -36.857   1.223   0.520  1.00 48.39           C  
ATOM   1381  NE2 HIS B 175     -40.107   0.064   1.918  1.00 48.39           N  
ATOM   1382  CD2 HIS B 175     -38.738  -0.049   1.763  1.00 48.39           C  
ATOM   1383  CE1 HIS B 175     -40.437   1.125   1.204  1.00 48.39           C  
ATOM   1384  C   HIS B 175     -36.278   2.204   2.687  1.00 48.39           C  
ATOM   1385  O   HIS B 175     -37.133   2.741   3.388  1.00 48.39           O  
ATOM   1386  N   ILE B 176     -35.337   1.393   3.202  1.00 48.55           N  
ATOM   1387  CA  ILE B 176     -35.361   1.080   4.600  1.00 48.55           C  
ATOM   1388  CB  ILE B 176     -34.320   0.072   4.998  1.00 48.55           C  
ATOM   1389  CG1 ILE B 176     -34.614  -1.281   4.325  1.00 48.55           C  
ATOM   1390  CG2 ILE B 176     -34.283  -0.007   6.533  1.00 48.55           C  
ATOM   1391  CD1 ILE B 176     -33.507  -2.316   4.512  1.00 48.55           C  
ATOM   1392  C   ILE B 176     -35.161   2.335   5.396  1.00 48.55           C  
ATOM   1393  O   ILE B 176     -35.823   2.540   6.412  1.00 48.55           O  
ATOM   1394  N   HIS B 177     -34.243   3.216   4.964  1.00 50.43           N  
ATOM   1395  CA  HIS B 177     -34.008   4.420   5.712  1.00 50.43           C  
ATOM   1396  ND1 HIS B 177     -30.829   3.747   4.687  1.00 50.43           N  
ATOM   1397  CG  HIS B 177     -31.509   4.599   5.529  1.00 50.43           C  
ATOM   1398  CB  HIS B 177     -32.820   5.249   5.200  1.00 50.43           C  
ATOM   1399  NE2 HIS B 177     -29.628   3.886   6.554  1.00 50.43           N  
ATOM   1400  CD2 HIS B 177     -30.761   4.673   6.664  1.00 50.43           C  
ATOM   1401  CE1 HIS B 177     -29.712   3.350   5.350  1.00 50.43           C  
ATOM   1402  C   HIS B 177     -35.236   5.271   5.691  1.00 50.43           C  
ATOM   1403  O   HIS B 177     -35.535   5.955   6.669  1.00 50.43           O  
ATOM   1404  N   ARG B 178     -35.979   5.268   4.570  1.00 88.30           N  
ATOM   1405  CA  ARG B 178     -37.156   6.088   4.482  1.00 88.30           C  
ATOM   1406  CB  ARG B 178     -37.898   5.911   3.147  1.00 88.30           C  
ATOM   1407  CG  ARG B 178     -37.070   6.246   1.906  1.00 88.30           C  
ATOM   1408  CD  ARG B 178     -37.476   7.550   1.218  1.00 88.30           C  
ATOM   1409  NE  ARG B 178     -36.651   7.659  -0.018  1.00 88.30           N  
ATOM   1410  CZ  ARG B 178     -37.064   8.434  -1.064  1.00 88.30           C  
ATOM   1411  NH1 ARG B 178     -38.241   9.122  -0.992  1.00 88.30           N1+
ATOM   1412  NH2 ARG B 178     -36.296   8.527  -2.188  1.00 88.30           N  
ATOM   1413  C   ARG B 178     -38.124   5.646   5.538  1.00 88.30           C  
ATOM   1414  O   ARG B 178     -38.705   6.466   6.247  1.00 88.30           O  
ATOM   1415  N   VAL B 179     -38.324   4.320   5.663  1.00 32.65           N  
ATOM   1416  CA  VAL B 179     -39.264   3.780   6.605  1.00 32.65           C  
ATOM   1417  CB  VAL B 179     -39.406   2.292   6.497  1.00 32.65           C  
ATOM   1418  CG1 VAL B 179     -40.364   1.817   7.602  1.00 32.65           C  
ATOM   1419  CG2 VAL B 179     -39.877   1.947   5.074  1.00 32.65           C  
ATOM   1420  C   VAL B 179     -38.804   4.089   7.992  1.00 32.65           C  
ATOM   1421  O   VAL B 179     -39.608   4.434   8.857  1.00 32.65           O  
ATOM   1422  N   LEU B 180     -37.487   3.971   8.241  1.00 47.08           N  
ATOM   1423  CA  LEU B 180     -36.970   4.251   9.549  1.00 47.08           C  
ATOM   1424  CB  LEU B 180     -35.454   4.010   9.686  1.00 47.08           C  
ATOM   1425  CG  LEU B 180     -35.070   2.518   9.674  1.00 47.08           C  
ATOM   1426  CD1 LEU B 180     -33.550   2.326   9.822  1.00 47.08           C  
ATOM   1427  CD2 LEU B 180     -35.868   1.737  10.730  1.00 47.08           C  
ATOM   1428  C   LEU B 180     -37.249   5.687   9.855  1.00 47.08           C  
ATOM   1429  O   LEU B 180     -37.580   6.037  10.985  1.00 47.08           O  
ATOM   1430  N   ASP B 181     -37.135   6.563   8.843  1.00 30.58           N  
ATOM   1431  CA  ASP B 181     -37.351   7.965   9.063  1.00 30.58           C  
ATOM   1432  CB  ASP B 181     -37.129   8.802   7.793  1.00 30.58           C  
ATOM   1433  CG  ASP B 181     -35.647   8.731   7.458  1.00 30.58           C  
ATOM   1434  OD1 ASP B 181     -34.821   8.776   8.408  1.00 30.58           O  
ATOM   1435  OD2 ASP B 181     -35.322   8.630   6.246  1.00 30.58           O1-
ATOM   1436  C   ASP B 181     -38.764   8.191   9.511  1.00 30.58           C  
ATOM   1437  O   ASP B 181     -39.013   9.004  10.398  1.00 30.58           O  
ATOM   1438  N   LYS B 182     -39.733   7.480   8.906  1.00 70.42           N  
ATOM   1439  CA  LYS B 182     -41.118   7.663   9.249  1.00 70.42           C  
ATOM   1440  CB  LYS B 182     -42.063   6.844   8.360  1.00 70.42           C  
ATOM   1441  CG  LYS B 182     -43.527   6.980   8.773  1.00 70.42           C  
ATOM   1442  CD  LYS B 182     -44.508   6.460   7.725  1.00 70.42           C  
ATOM   1443  CE  LYS B 182     -45.915   6.226   8.276  1.00 70.42           C  
ATOM   1444  NZ  LYS B 182     -46.258   7.281   9.256  1.00 70.42           N1+
ATOM   1445  C   LYS B 182     -41.365   7.241  10.665  1.00 70.42           C  
ATOM   1446  O   LYS B 182     -42.140   7.870  11.384  1.00 70.42           O  
ATOM   1447  N   ILE B 183     -40.706   6.155  11.100  1.00 94.52           N  
ATOM   1448  CA  ILE B 183     -40.885   5.639  12.424  1.00 94.52           C  
ATOM   1449  CB  ILE B 183     -39.976   4.465  12.676  1.00 94.52           C  
ATOM   1450  CG1 ILE B 183     -40.284   3.301  11.717  1.00 94.52           C  
ATOM   1451  CG2 ILE B 183     -40.091   4.078  14.158  1.00 94.52           C  
ATOM   1452  CD1 ILE B 183     -41.651   2.659  11.931  1.00 94.52           C  
ATOM   1453  C   ILE B 183     -40.483   6.727  13.369  1.00 94.52           C  
ATOM   1454  O   ILE B 183     -41.146   6.965  14.376  1.00 94.52           O  
ATOM   1455  N   THR B 184     -39.379   7.426  13.049  1.00 27.74           N  
ATOM   1456  CA  THR B 184     -38.878   8.474  13.890  1.00 27.74           C  
ATOM   1457  CB  THR B 184     -37.639   9.119  13.336  1.00 27.74           C  
ATOM   1458  OG1 THR B 184     -36.620   8.147  13.148  1.00 27.74           O  
ATOM   1459  CG2 THR B 184     -37.161  10.194  14.326  1.00 27.74           C  
ATOM   1460  C   THR B 184     -39.925   9.537  14.001  1.00 27.74           C  
ATOM   1461  O   THR B 184     -40.198  10.041  15.090  1.00 27.74           O  
ATOM   1462  N   ASP B 185     -40.560   9.890  12.869  1.00 30.49           N  
ATOM   1463  CA  ASP B 185     -41.562  10.915  12.861  1.00 30.49           C  
ATOM   1464  CB  ASP B 185     -42.178  11.134  11.467  1.00 30.49           C  
ATOM   1465  CG  ASP B 185     -41.111  11.713  10.551  1.00 30.49           C  
ATOM   1466  OD1 ASP B 185     -39.991  12.000  11.051  1.00 30.49           O  
ATOM   1467  OD2 ASP B 185     -41.405  11.879   9.338  1.00 30.49           O1-
ATOM   1468  C   ASP B 185     -42.679  10.470  13.751  1.00 30.49           C  
ATOM   1469  O   ASP B 185     -43.266  11.270  14.478  1.00 30.49           O  
ATOM   1470  N   THR B 186     -43.006   9.167  13.704  1.00 37.68           N  
ATOM   1471  CA  THR B 186     -44.099   8.633  14.463  1.00 37.68           C  
ATOM   1472  CB  THR B 186     -44.371   7.191  14.146  1.00 37.68           C  
ATOM   1473  OG1 THR B 186     -44.655   7.043  12.762  1.00 37.68           O  
ATOM   1474  CG2 THR B 186     -45.570   6.715  14.985  1.00 37.68           C  
ATOM   1475  C   THR B 186     -43.816   8.731  15.933  1.00 37.68           C  
ATOM   1476  O   THR B 186     -44.694   9.108  16.707  1.00 37.68           O  
ATOM   1477  N   LEU B 187     -42.584   8.393  16.366  1.00 95.10           N  
ATOM   1478  CA  LEU B 187     -42.301   8.443  17.774  1.00 95.10           C  
ATOM   1479  CB  LEU B 187     -40.940   7.864  18.212  1.00 95.10           C  
ATOM   1480  CG  LEU B 187     -40.863   6.322  18.206  1.00 95.10           C  
ATOM   1481  CD1 LEU B 187     -40.707   5.751  16.791  1.00 95.10           C  
ATOM   1482  CD2 LEU B 187     -39.814   5.805  19.202  1.00 95.10           C  
ATOM   1483  C   LEU B 187     -42.380   9.855  18.261  1.00 95.10           C  
ATOM   1484  O   LEU B 187     -42.836  10.105  19.375  1.00 95.10           O  
ATOM   1485  N   ILE B 188     -41.924  10.823  17.448  1.00 85.45           N  
ATOM   1486  CA  ILE B 188     -41.979  12.198  17.856  1.00 85.45           C  
ATOM   1487  CB  ILE B 188     -41.369  13.141  16.861  1.00 85.45           C  
ATOM   1488  CG1 ILE B 188     -39.850  12.924  16.773  1.00 85.45           C  
ATOM   1489  CG2 ILE B 188     -41.765  14.570  17.266  1.00 85.45           C  
ATOM   1490  CD1 ILE B 188     -39.124  13.223  18.085  1.00 85.45           C  
ATOM   1491  C   ILE B 188     -43.413  12.596  18.025  1.00 85.45           C  
ATOM   1492  O   ILE B 188     -43.763  13.288  18.979  1.00 85.45           O  
ATOM   1493  N   HIS B 189     -44.287  12.161  17.100  1.00 38.49           N  
ATOM   1494  CA  HIS B 189     -45.670  12.543  17.149  1.00 38.49           C  
ATOM   1495  ND1 HIS B 189     -48.430  13.619  15.836  1.00 38.49           N  
ATOM   1496  CG  HIS B 189     -47.945  12.354  16.082  1.00 38.49           C  
ATOM   1497  CB  HIS B 189     -46.498  11.972  15.987  1.00 38.49           C  
ATOM   1498  NE2 HIS B 189     -50.182  12.363  16.384  1.00 38.49           N  
ATOM   1499  CD2 HIS B 189     -49.028  11.599  16.416  1.00 38.49           C  
ATOM   1500  CE1 HIS B 189     -49.772  13.568  16.032  1.00 38.49           C  
ATOM   1501  C   HIS B 189     -46.300  12.059  18.416  1.00 38.49           C  
ATOM   1502  O   HIS B 189     -47.052  12.791  19.057  1.00 38.49           O  
ATOM   1503  N   LEU B 190     -46.010  10.809  18.819  1.00 42.69           N  
ATOM   1504  CA  LEU B 190     -46.630  10.269  19.996  1.00 42.69           C  
ATOM   1505  CB  LEU B 190     -46.191   8.823  20.289  1.00 42.69           C  
ATOM   1506  CG  LEU B 190     -46.652   7.798  19.235  1.00 42.69           C  
ATOM   1507  CD1 LEU B 190     -46.179   6.378  19.592  1.00 42.69           C  
ATOM   1508  CD2 LEU B 190     -48.169   7.879  19.007  1.00 42.69           C  
ATOM   1509  C   LEU B 190     -46.234  11.100  21.174  1.00 42.69           C  
ATOM   1510  O   LEU B 190     -47.064  11.433  22.017  1.00 42.69           O  
ATOM   1511  N   MET B 191     -44.941  11.459  21.256  1.00 38.25           N  
ATOM   1512  CA  MET B 191     -44.425  12.217  22.359  1.00 38.25           C  
ATOM   1513  CB  MET B 191     -42.897  12.378  22.287  1.00 38.25           C  
ATOM   1514  CG  MET B 191     -42.158  11.042  22.407  1.00 38.25           C  
ATOM   1515  SD  MET B 191     -40.347  11.144  22.274  1.00 38.25           S  
ATOM   1516  CE  MET B 191     -40.103   9.347  22.176  1.00 38.25           C  
ATOM   1517  C   MET B 191     -45.041  13.584  22.374  1.00 38.25           C  
ATOM   1518  O   MET B 191     -45.384  14.103  23.435  1.00 38.25           O  
ATOM   1519  N   ALA B 192     -45.197  14.206  21.189  1.00 27.84           N  
ATOM   1520  CA  ALA B 192     -45.726  15.539  21.099  1.00 27.84           C  
ATOM   1521  CB  ALA B 192     -45.743  16.070  19.656  1.00 27.84           C  
ATOM   1522  C   ALA B 192     -47.140  15.564  21.596  1.00 27.84           C  
ATOM   1523  O   ALA B 192     -47.528  16.459  22.345  1.00 27.84           O  
ATOM   1524  N   LYS B 193     -47.938  14.556  21.202  1.00 43.04           N  
ATOM   1525  CA  LYS B 193     -49.329  14.468  21.549  1.00 43.04           C  
ATOM   1526  CB  LYS B 193     -49.982  13.218  20.939  1.00 43.04           C  
ATOM   1527  CG  LYS B 193     -51.495  13.117  21.132  1.00 43.04           C  
ATOM   1528  CD  LYS B 193     -52.129  12.065  20.216  1.00 43.04           C  
ATOM   1529  CE  LYS B 193     -53.639  11.895  20.389  1.00 43.04           C  
ATOM   1530  NZ  LYS B 193     -54.174  11.018  19.320  1.00 43.04           N1+
ATOM   1531  C   LYS B 193     -49.422  14.361  23.034  1.00 43.04           C  
ATOM   1532  O   LYS B 193     -50.358  14.872  23.647  1.00 43.04           O  
ATOM   1533  N   ALA B 194     -48.437  13.678  23.639  1.00 38.78           N  
ATOM   1534  CA  ALA B 194     -48.379  13.466  25.055  1.00 38.78           C  
ATOM   1535  CB  ALA B 194     -47.173  12.614  25.489  1.00 38.78           C  
ATOM   1536  C   ALA B 194     -48.276  14.801  25.734  1.00 38.78           C  
ATOM   1537  O   ALA B 194     -48.805  14.980  26.828  1.00 38.78           O  
ATOM   1538  N   GLY B 195     -47.599  15.787  25.111  1.00 33.12           N  
ATOM   1539  CA  GLY B 195     -47.466  17.057  25.767  1.00 33.12           C  
ATOM   1540  C   GLY B 195     -46.024  17.297  26.101  1.00 33.12           C  
ATOM   1541  O   GLY B 195     -45.688  18.318  26.699  1.00 33.12           O  
ATOM   1542  N   LEU B 196     -45.126  16.366  25.721  1.00 92.99           N  
ATOM   1543  CA  LEU B 196     -43.728  16.561  25.994  1.00 92.99           C  
ATOM   1544  CB  LEU B 196     -42.828  15.359  25.630  1.00 92.99           C  
ATOM   1545  CG  LEU B 196     -42.957  14.133  26.559  1.00 92.99           C  
ATOM   1546  CD1 LEU B 196     -44.366  13.526  26.514  1.00 92.99           C  
ATOM   1547  CD2 LEU B 196     -41.862  13.094  26.260  1.00 92.99           C  
ATOM   1548  C   LEU B 196     -43.247  17.734  25.197  1.00 92.99           C  
ATOM   1549  O   LEU B 196     -43.759  18.028  24.119  1.00 92.99           O  
ATOM   1550  N   THR B 197     -42.239  18.448  25.743  1.00109.34           N  
ATOM   1551  CA  THR B 197     -41.668  19.610  25.122  1.00109.34           C  
ATOM   1552  CB  THR B 197     -40.704  20.325  26.024  1.00109.34           C  
ATOM   1553  OG1 THR B 197     -41.317  20.624  27.264  1.00109.34           O  
ATOM   1554  CG2 THR B 197     -40.269  21.635  25.356  1.00109.34           C  
ATOM   1555  C   THR B 197     -40.836  19.117  23.980  1.00109.34           C  
ATOM   1556  O   THR B 197     -40.512  17.933  23.908  1.00109.34           O  
ATOM   1557  N   LEU B 198     -40.466  20.023  23.050  1.00 87.54           N  
ATOM   1558  CA  LEU B 198     -39.649  19.635  21.936  1.00 87.54           C  
ATOM   1559  CB  LEU B 198     -39.375  20.762  20.922  1.00 87.54           C  
ATOM   1560  CG  LEU B 198     -40.582  21.085  20.021  1.00 87.54           C  
ATOM   1561  CD1 LEU B 198     -40.925  19.895  19.111  1.00 87.54           C  
ATOM   1562  CD2 LEU B 198     -41.786  21.565  20.840  1.00 87.54           C  
ATOM   1563  C   LEU B 198     -38.336  19.154  22.459  1.00 87.54           C  
ATOM   1564  O   LEU B 198     -37.776  18.182  21.951  1.00 87.54           O  
ATOM   1565  N   GLN B 199     -37.798  19.822  23.493  1.00 71.05           N  
ATOM   1566  CA  GLN B 199     -36.536  19.405  24.029  1.00 71.05           C  
ATOM   1567  CB  GLN B 199     -36.026  20.368  25.116  1.00 71.05           C  
ATOM   1568  CG  GLN B 199     -34.647  20.017  25.680  1.00 71.05           C  
ATOM   1569  CD  GLN B 199     -34.843  19.099  26.875  1.00 71.05           C  
ATOM   1570  OE1 GLN B 199     -35.961  18.691  27.185  1.00 71.05           O  
ATOM   1571  NE2 GLN B 199     -33.726  18.774  27.578  1.00 71.05           N  
ATOM   1572  C   GLN B 199     -36.697  18.033  24.614  1.00 71.05           C  
ATOM   1573  O   GLN B 199     -35.840  17.169  24.437  1.00 71.05           O  
ATOM   1574  N   GLN B 200     -37.819  17.790  25.318  1.00 44.82           N  
ATOM   1575  CA  GLN B 200     -38.062  16.521  25.944  1.00 44.82           C  
ATOM   1576  CB  GLN B 200     -39.317  16.525  26.837  1.00 44.82           C  
ATOM   1577  CG  GLN B 200     -39.189  17.485  28.025  1.00 44.82           C  
ATOM   1578  CD  GLN B 200     -40.467  17.424  28.847  1.00 44.82           C  
ATOM   1579  OE1 GLN B 200     -41.317  16.562  28.633  1.00 44.82           O  
ATOM   1580  NE2 GLN B 200     -40.608  18.360  29.824  1.00 44.82           N  
ATOM   1581  C   GLN B 200     -38.233  15.479  24.882  1.00 44.82           C  
ATOM   1582  O   GLN B 200     -37.835  14.328  25.053  1.00 44.82           O  
ATOM   1583  N   GLN B 201     -38.854  15.851  23.751  1.00 54.69           N  
ATOM   1584  CA  GLN B 201     -39.094  14.897  22.708  1.00 54.69           C  
ATOM   1585  CB  GLN B 201     -39.902  15.513  21.547  1.00 54.69           C  
ATOM   1586  CG  GLN B 201     -41.284  16.023  21.973  1.00 54.69           C  
ATOM   1587  CD  GLN B 201     -41.983  16.648  20.769  1.00 54.69           C  
ATOM   1588  OE1 GLN B 201     -43.104  17.144  20.875  1.00 54.69           O  
ATOM   1589  NE2 GLN B 201     -41.308  16.629  19.590  1.00 54.69           N  
ATOM   1590  C   GLN B 201     -37.786  14.408  22.157  1.00 54.69           C  
ATOM   1591  O   GLN B 201     -37.589  13.208  21.966  1.00 54.69           O  
ATOM   1592  N   HIS B 202     -36.839  15.330  21.910  1.00 48.99           N  
ATOM   1593  CA  HIS B 202     -35.588  14.958  21.318  1.00 48.99           C  
ATOM   1594  ND1 HIS B 202     -35.054  18.437  19.807  1.00 48.99           N  
ATOM   1595  CG  HIS B 202     -35.473  17.157  20.095  1.00 48.99           C  
ATOM   1596  CB  HIS B 202     -34.735  16.198  20.992  1.00 48.99           C  
ATOM   1597  NE2 HIS B 202     -36.982  18.148  18.735  1.00 48.99           N  
ATOM   1598  CD2 HIS B 202     -36.652  16.999  19.431  1.00 48.99           C  
ATOM   1599  CE1 HIS B 202     -35.992  18.984  18.992  1.00 48.99           C  
ATOM   1600  C   HIS B 202     -34.854  14.061  22.267  1.00 48.99           C  
ATOM   1601  O   HIS B 202     -34.304  13.035  21.866  1.00 48.99           O  
ATOM   1602  N   GLN B 203     -34.844  14.423  23.565  1.00 49.81           N  
ATOM   1603  CA  GLN B 203     -34.114  13.652  24.530  1.00 49.81           C  
ATOM   1604  CB  GLN B 203     -33.988  14.329  25.907  1.00 49.81           C  
ATOM   1605  CG  GLN B 203     -33.062  15.549  25.879  1.00 49.81           C  
ATOM   1606  CD  GLN B 203     -32.777  15.982  27.309  1.00 49.81           C  
ATOM   1607  OE1 GLN B 203     -33.674  16.033  28.148  1.00 49.81           O  
ATOM   1608  NE2 GLN B 203     -31.486  16.300  27.599  1.00 49.81           N  
ATOM   1609  C   GLN B 203     -34.711  12.289  24.716  1.00 49.81           C  
ATOM   1610  O   GLN B 203     -33.974  11.309  24.821  1.00 49.81           O  
ATOM   1611  N   ARG B 204     -36.051  12.166  24.766  1.00 93.13           N  
ATOM   1612  CA  ARG B 204     -36.605  10.860  24.995  1.00 93.13           C  
ATOM   1613  CB  ARG B 204     -38.120  10.818  25.240  1.00 93.13           C  
ATOM   1614  CG  ARG B 204     -38.550   9.376  25.512  1.00 93.13           C  
ATOM   1615  CD  ARG B 204     -39.979   9.170  26.003  1.00 93.13           C  
ATOM   1616  NE  ARG B 204     -40.041   7.733  26.388  1.00 93.13           N  
ATOM   1617  CZ  ARG B 204     -40.922   7.300  27.336  1.00 93.13           C  
ATOM   1618  NH1 ARG B 204     -41.862   8.148  27.837  1.00 93.13           N1+
ATOM   1619  NH2 ARG B 204     -40.850   6.015  27.791  1.00 93.13           N  
ATOM   1620  C   ARG B 204     -36.310   9.975  23.826  1.00 93.13           C  
ATOM   1621  O   ARG B 204     -36.046   8.784  23.989  1.00 93.13           O  
ATOM   1622  N   LEU B 205     -36.353  10.533  22.605  1.00 40.31           N  
ATOM   1623  CA  LEU B 205     -36.114   9.724  21.449  1.00 40.31           C  
ATOM   1624  CB  LEU B 205     -36.210  10.507  20.131  1.00 40.31           C  
ATOM   1625  CG  LEU B 205     -35.946   9.633  18.893  1.00 40.31           C  
ATOM   1626  CD1 LEU B 205     -37.001   8.523  18.758  1.00 40.31           C  
ATOM   1627  CD2 LEU B 205     -35.820  10.489  17.625  1.00 40.31           C  
ATOM   1628  C   LEU B 205     -34.734   9.156  21.535  1.00 40.31           C  
ATOM   1629  O   LEU B 205     -34.525   7.973  21.270  1.00 40.31           O  
ATOM   1630  N   ALA B 206     -33.752   9.984  21.930  1.00 21.69           N  
ATOM   1631  CA  ALA B 206     -32.389   9.537  22.006  1.00 21.69           C  
ATOM   1632  CB  ALA B 206     -31.418  10.649  22.436  1.00 21.69           C  
ATOM   1633  C   ALA B 206     -32.292   8.440  23.019  1.00 21.69           C  
ATOM   1634  O   ALA B 206     -31.609   7.440  22.802  1.00 21.69           O  
ATOM   1635  N   GLN B 207     -33.002   8.592  24.151  1.00 37.43           N  
ATOM   1636  CA  GLN B 207     -32.910   7.652  25.231  1.00 37.43           C  
ATOM   1637  CB  GLN B 207     -33.770   8.076  26.432  1.00 37.43           C  
ATOM   1638  CG  GLN B 207     -33.301   9.402  27.036  1.00 37.43           C  
ATOM   1639  CD  GLN B 207     -34.235   9.789  28.171  1.00 37.43           C  
ATOM   1640  OE1 GLN B 207     -35.392   9.374  28.215  1.00 37.43           O  
ATOM   1641  NE2 GLN B 207     -33.718  10.619  29.117  1.00 37.43           N  
ATOM   1642  C   GLN B 207     -33.372   6.304  24.769  1.00 37.43           C  
ATOM   1643  O   GLN B 207     -32.753   5.290  25.089  1.00 37.43           O  
ATOM   1644  N   LEU B 208     -34.473   6.249  23.997  1.00 45.84           N  
ATOM   1645  CA  LEU B 208     -34.988   4.983  23.557  1.00 45.84           C  
ATOM   1646  CB  LEU B 208     -36.323   5.098  22.805  1.00 45.84           C  
ATOM   1647  CG  LEU B 208     -37.475   5.592  23.695  1.00 45.84           C  
ATOM   1648  CD1 LEU B 208     -38.792   5.686  22.906  1.00 45.84           C  
ATOM   1649  CD2 LEU B 208     -37.593   4.739  24.969  1.00 45.84           C  
ATOM   1650  C   LEU B 208     -34.015   4.313  22.634  1.00 45.84           C  
ATOM   1651  O   LEU B 208     -33.814   3.102  22.712  1.00 45.84           O  
ATOM   1652  N   LEU B 209     -33.394   5.091  21.728  1.00 44.92           N  
ATOM   1653  CA  LEU B 209     -32.488   4.559  20.746  1.00 44.92           C  
ATOM   1654  CB  LEU B 209     -32.043   5.611  19.714  1.00 44.92           C  
ATOM   1655  CG  LEU B 209     -33.215   6.139  18.865  1.00 44.92           C  
ATOM   1656  CD1 LEU B 209     -32.735   7.107  17.770  1.00 44.92           C  
ATOM   1657  CD2 LEU B 209     -34.065   4.984  18.314  1.00 44.92           C  
ATOM   1658  C   LEU B 209     -31.265   3.994  21.403  1.00 44.92           C  
ATOM   1659  O   LEU B 209     -30.734   2.979  20.955  1.00 44.92           O  
ATOM   1660  N   LEU B 210     -30.776   4.633  22.483  1.00 38.33           N  
ATOM   1661  CA  LEU B 210     -29.589   4.169  23.151  1.00 38.33           C  
ATOM   1662  CB  LEU B 210     -29.164   5.057  24.335  1.00 38.33           C  
ATOM   1663  CG  LEU B 210     -28.706   6.462  23.906  1.00 38.33           C  
ATOM   1664  CD1 LEU B 210     -28.266   7.311  25.112  1.00 38.33           C  
ATOM   1665  CD2 LEU B 210     -27.632   6.377  22.811  1.00 38.33           C  
ATOM   1666  C   LEU B 210     -29.852   2.798  23.687  1.00 38.33           C  
ATOM   1667  O   LEU B 210     -28.961   1.952  23.714  1.00 38.33           O  
ATOM   1668  N   ILE B 211     -31.098   2.547  24.124  1.00 99.28           N  
ATOM   1669  CA  ILE B 211     -31.492   1.287  24.683  1.00 99.28           C  
ATOM   1670  CB  ILE B 211     -32.957   1.228  25.008  1.00 99.28           C  
ATOM   1671  CG1 ILE B 211     -33.347   2.302  26.036  1.00 99.28           C  
ATOM   1672  CG2 ILE B 211     -33.261  -0.205  25.476  1.00 99.28           C  
ATOM   1673  CD1 ILE B 211     -32.700   2.098  27.402  1.00 99.28           C  
ATOM   1674  C   ILE B 211     -31.265   0.236  23.645  1.00 99.28           C  
ATOM   1675  O   ILE B 211     -30.901  -0.896  23.958  1.00 99.28           O  
ATOM   1676  N   LEU B 212     -31.495   0.588  22.370  1.00 48.66           N  
ATOM   1677  CA  LEU B 212     -31.378  -0.354  21.297  1.00 48.66           C  
ATOM   1678  CB  LEU B 212     -31.704   0.256  19.924  1.00 48.66           C  
ATOM   1679  CG  LEU B 212     -33.165   0.733  19.801  1.00 48.66           C  
ATOM   1680  CD1 LEU B 212     -33.454   1.287  18.398  1.00 48.66           C  
ATOM   1681  CD2 LEU B 212     -34.154  -0.366  20.227  1.00 48.66           C  
ATOM   1682  C   LEU B 212     -29.979  -0.887  21.246  1.00 48.66           C  
ATOM   1683  O   LEU B 212     -29.778  -2.057  20.922  1.00 48.66           O  
ATOM   1684  N   SER B 213     -28.968  -0.049  21.545  1.00 68.71           N  
ATOM   1685  CA  SER B 213     -27.612  -0.518  21.487  1.00 68.71           C  
ATOM   1686  CB  SER B 213     -26.569   0.573  21.803  1.00 68.71           C  
ATOM   1687  OG  SER B 213     -26.644   0.961  23.167  1.00 68.71           O  
ATOM   1688  C   SER B 213     -27.434  -1.618  22.488  1.00 68.71           C  
ATOM   1689  O   SER B 213     -26.768  -2.614  22.209  1.00 68.71           O  
ATOM   1690  N   HIS B 214     -28.036  -1.469  23.682  1.00 43.51           N  
ATOM   1691  CA  HIS B 214     -27.917  -2.438  24.736  1.00 43.51           C  
ATOM   1692  ND1 HIS B 214     -27.117  -3.067  27.789  1.00 43.51           N  
ATOM   1693  CG  HIS B 214     -28.342  -2.902  27.185  1.00 43.51           C  
ATOM   1694  CB  HIS B 214     -28.588  -1.969  26.040  1.00 43.51           C  
ATOM   1695  NE2 HIS B 214     -28.529  -4.430  28.834  1.00 43.51           N  
ATOM   1696  CD2 HIS B 214     -29.194  -3.741  27.836  1.00 43.51           C  
ATOM   1697  CE1 HIS B 214     -27.284  -3.993  28.768  1.00 43.51           C  
ATOM   1698  C   HIS B 214     -28.571  -3.716  24.310  1.00 43.51           C  
ATOM   1699  O   HIS B 214     -28.091  -4.807  24.616  1.00 43.51           O  
ATOM   1700  N   ILE B 215     -29.710  -3.608  23.603  1.00 36.47           N  
ATOM   1701  CA  ILE B 215     -30.427  -4.765  23.154  1.00 36.47           C  
ATOM   1702  CB  ILE B 215     -31.718  -4.415  22.469  1.00 36.47           C  
ATOM   1703  CG1 ILE B 215     -32.702  -3.816  23.491  1.00 36.47           C  
ATOM   1704  CG2 ILE B 215     -32.249  -5.663  21.742  1.00 36.47           C  
ATOM   1705  CD1 ILE B 215     -33.953  -3.197  22.869  1.00 36.47           C  
ATOM   1706  C   ILE B 215     -29.571  -5.529  22.195  1.00 36.47           C  
ATOM   1707  O   ILE B 215     -29.514  -6.757  22.250  1.00 36.47           O  
ATOM   1708  N   ARG B 216     -28.884  -4.824  21.281  1.00110.52           N  
ATOM   1709  CA  ARG B 216     -28.061  -5.515  20.335  1.00110.52           C  
ATOM   1710  CB  ARG B 216     -27.447  -4.594  19.269  1.00110.52           C  
ATOM   1711  CG  ARG B 216     -26.810  -5.366  18.111  1.00110.52           C  
ATOM   1712  CD  ARG B 216     -26.695  -4.542  16.828  1.00110.52           C  
ATOM   1713  NE  ARG B 216     -28.079  -4.182  16.410  1.00110.52           N  
ATOM   1714  CZ  ARG B 216     -28.303  -3.542  15.225  1.00110.52           C  
ATOM   1715  NH1 ARG B 216     -27.264  -3.261  14.384  1.00110.52           N1+
ATOM   1716  NH2 ARG B 216     -29.572  -3.180  14.879  1.00110.52           N  
ATOM   1717  C   ARG B 216     -26.967  -6.208  21.086  1.00110.52           C  
ATOM   1718  O   ARG B 216     -26.607  -7.341  20.770  1.00110.52           O  
ATOM   1719  N   HIS B 217     -26.423  -5.546  22.125  1.00 33.47           N  
ATOM   1720  CA  HIS B 217     -25.358  -6.122  22.899  1.00 33.47           C  
ATOM   1721  ND1 HIS B 217     -22.379  -5.578  24.326  1.00 33.47           N  
ATOM   1722  CG  HIS B 217     -23.677  -5.737  24.760  1.00 33.47           C  
ATOM   1723  CB  HIS B 217     -24.876  -5.201  24.033  1.00 33.47           C  
ATOM   1724  NE2 HIS B 217     -22.276  -6.725  26.227  1.00 33.47           N  
ATOM   1725  CD2 HIS B 217     -23.595  -6.441  25.922  1.00 33.47           C  
ATOM   1726  CE1 HIS B 217     -21.583  -6.187  25.240  1.00 33.47           C  
ATOM   1727  C   HIS B 217     -25.866  -7.376  23.537  1.00 33.47           C  
ATOM   1728  O   HIS B 217     -25.177  -8.396  23.552  1.00 33.47           O  
ATOM   1729  N   MET B 218     -27.099  -7.338  24.076  1.00 36.79           N  
ATOM   1730  CA  MET B 218     -27.643  -8.492  24.726  1.00 36.79           C  
ATOM   1731  CB  MET B 218     -29.033  -8.263  25.344  1.00 36.79           C  
ATOM   1732  CG  MET B 218     -29.020  -7.289  26.523  1.00 36.79           C  
ATOM   1733  SD  MET B 218     -30.568  -7.229  27.476  1.00 36.79           S  
ATOM   1734  CE  MET B 218     -31.569  -6.495  26.152  1.00 36.79           C  
ATOM   1735  C   MET B 218     -27.784  -9.584  23.717  1.00 36.79           C  
ATOM   1736  O   MET B 218     -27.534 -10.749  24.016  1.00 36.79           O  
ATOM   1737  N   SER B 219     -28.193  -9.228  22.487  1.00 35.37           N  
ATOM   1738  CA  SER B 219     -28.408 -10.209  21.464  0.58 35.37           C  
ATOM   1739  CB  SER B 219     -28.899  -9.604  20.141  0.58 35.37           C  
ATOM   1740  OG  SER B 219     -29.084 -10.641  19.189  0.58 35.37           O  
ATOM   1741  C   SER B 219     -27.123 -10.907  21.157  1.00 35.37           C  
ATOM   1742  O   SER B 219     -27.110 -12.119  20.950  1.00 35.37           O  
ATOM   1743  N   ASN B 220     -26.003 -10.160  21.108  1.00 52.30           N  
ATOM   1744  CA  ASN B 220     -24.753 -10.771  20.757  1.00 52.30           C  
ATOM   1745  CB  ASN B 220     -23.600  -9.762  20.648  1.00 52.30           C  
ATOM   1746  CG  ASN B 220     -23.882  -8.901  19.428  1.00 52.30           C  
ATOM   1747  OD1 ASN B 220     -23.773  -7.676  19.478  1.00 52.30           O  
ATOM   1748  ND2 ASN B 220     -24.261  -9.556  18.298  1.00 52.30           N  
ATOM   1749  C   ASN B 220     -24.373 -11.778  21.799  1.00 52.30           C  
ATOM   1750  O   ASN B 220     -23.995 -12.902  21.474  1.00 52.30           O  
ATOM   1751  N   LYS B 221     -24.469 -11.401  23.087  1.00 99.63           N  
ATOM   1752  CA  LYS B 221     -24.116 -12.300  24.150  1.00 99.63           C  
ATOM   1753  CB  LYS B 221     -24.146 -11.633  25.534  1.00 99.63           C  
ATOM   1754  CG  LYS B 221     -22.800 -11.010  25.910  1.00 99.63           C  
ATOM   1755  CD  LYS B 221     -22.273  -9.975  24.919  1.00 99.63           C  
ATOM   1756  CE  LYS B 221     -20.848  -9.523  25.246  1.00 99.63           C  
ATOM   1757  NZ  LYS B 221     -20.256  -8.822  24.086  1.00 99.63           N1+
ATOM   1758  C   LYS B 221     -25.058 -13.455  24.141  1.00 99.63           C  
ATOM   1759  O   LYS B 221     -24.668 -14.587  24.424  1.00 99.63           O  
ATOM   1760  N   GLY B 222     -26.337 -13.197  23.824  1.00 21.35           N  
ATOM   1761  CA  GLY B 222     -27.291 -14.261  23.785  1.00 21.35           C  
ATOM   1762  C   GLY B 222     -26.879 -15.219  22.712  1.00 21.35           C  
ATOM   1763  O   GLY B 222     -27.016 -16.431  22.860  1.00 21.35           O  
ATOM   1764  N   MET B 223     -26.383 -14.684  21.582  1.00 93.07           N  
ATOM   1765  CA  MET B 223     -25.995 -15.494  20.463  1.00 93.07           C  
ATOM   1766  CB  MET B 223     -25.554 -14.651  19.254  1.00 93.07           C  
ATOM   1767  CG  MET B 223     -25.519 -15.439  17.943  1.00 93.07           C  
ATOM   1768  SD  MET B 223     -27.153 -15.757  17.206  1.00 93.07           S  
ATOM   1769  CE  MET B 223     -27.809 -16.801  18.539  1.00 93.07           C  
ATOM   1770  C   MET B 223     -24.840 -16.361  20.862  1.00 93.07           C  
ATOM   1771  O   MET B 223     -24.777 -17.531  20.490  1.00 93.07           O  
ATOM   1772  N   GLU B 224     -23.885 -15.813  21.638  1.00 40.71           N  
ATOM   1773  CA  GLU B 224     -22.731 -16.570  22.035  1.00 40.71           C  
ATOM   1774  CB  GLU B 224     -21.740 -15.736  22.865  1.00 40.71           C  
ATOM   1775  CG  GLU B 224     -21.076 -14.621  22.057  1.00 40.71           C  
ATOM   1776  CD  GLU B 224     -20.211 -13.793  22.996  1.00 40.71           C  
ATOM   1777  OE1 GLU B 224     -19.507 -14.396  23.848  1.00 40.71           O  
ATOM   1778  OE2 GLU B 224     -20.242 -12.540  22.868  1.00 40.71           O1-
ATOM   1779  C   GLU B 224     -23.185 -17.717  22.881  1.00 40.71           C  
ATOM   1780  O   GLU B 224     -22.720 -18.845  22.714  1.00 40.71           O  
ATOM   1781  N   HIS B 225     -24.125 -17.454  23.809  1.00 52.69           N  
ATOM   1782  CA  HIS B 225     -24.608 -18.488  24.678  1.00 52.69           C  
ATOM   1783  ND1 HIS B 225     -25.595 -19.741  27.611  1.00 52.69           N  
ATOM   1784  CG  HIS B 225     -26.184 -19.180  26.500  1.00 52.69           C  
ATOM   1785  CB  HIS B 225     -25.630 -18.018  25.725  1.00 52.69           C  
ATOM   1786  NE2 HIS B 225     -27.444 -20.913  27.215  1.00 52.69           N  
ATOM   1787  CD2 HIS B 225     -27.313 -19.909  26.273  1.00 52.69           C  
ATOM   1788  CE1 HIS B 225     -26.390 -20.773  27.996  1.00 52.69           C  
ATOM   1789  C   HIS B 225     -25.297 -19.536  23.864  1.00 52.69           C  
ATOM   1790  O   HIS B 225     -25.139 -20.728  24.122  1.00 52.69           O  
ATOM   1791  N   LEU B 226     -26.088 -19.111  22.861  1.00 58.22           N  
ATOM   1792  CA  LEU B 226     -26.855 -20.020  22.054  1.00 58.22           C  
ATOM   1793  CB  LEU B 226     -27.750 -19.315  21.020  1.00 58.22           C  
ATOM   1794  CG  LEU B 226     -28.890 -18.485  21.633  1.00 58.22           C  
ATOM   1795  CD1 LEU B 226     -29.739 -17.820  20.537  1.00 58.22           C  
ATOM   1796  CD2 LEU B 226     -29.731 -19.322  22.612  1.00 58.22           C  
ATOM   1797  C   LEU B 226     -25.944 -20.916  21.287  1.00 58.22           C  
ATOM   1798  O   LEU B 226     -26.206 -22.112  21.167  1.00 58.22           O  
ATOM   1799  N   TYR B 227     -24.832 -20.368  20.766  1.00 72.15           N  
ATOM   1800  CA  TYR B 227     -23.932 -21.168  19.993  1.00 72.15           C  
ATOM   1801  CB  TYR B 227     -22.703 -20.431  19.439  1.00 72.15           C  
ATOM   1802  CG  TYR B 227     -23.126 -19.789  18.163  1.00 72.15           C  
ATOM   1803  CD1 TYR B 227     -23.228 -20.563  17.030  1.00 72.15           C  
ATOM   1804  CD2 TYR B 227     -23.409 -18.446  18.079  1.00 72.15           C  
ATOM   1805  CE1 TYR B 227     -23.612 -20.016  15.830  1.00 72.15           C  
ATOM   1806  CE2 TYR B 227     -23.794 -17.892  16.880  1.00 72.15           C  
ATOM   1807  CZ  TYR B 227     -23.896 -18.674  15.755  1.00 72.15           C  
ATOM   1808  OH  TYR B 227     -24.292 -18.100  14.528  1.00 72.15           O  
ATOM   1809  C   TYR B 227     -23.484 -22.282  20.851  1.00 72.15           C  
ATOM   1810  O   TYR B 227     -23.207 -23.374  20.356  1.00 72.15           O  
ATOM   1811  N   SER B 228     -23.372 -22.020  22.162  1.00103.25           N  
ATOM   1812  CA  SER B 228     -22.996 -23.082  23.032  1.00103.25           C  
ATOM   1813  CB  SER B 228     -23.058 -22.690  24.517  1.00103.25           C  
ATOM   1814  OG  SER B 228     -22.134 -21.647  24.788  1.00103.25           O  
ATOM   1815  C   SER B 228     -23.972 -24.213  22.839  1.00103.25           C  
ATOM   1816  O   SER B 228     -23.554 -25.344  22.624  1.00103.25           O  
ATOM   1817  N   MET B 229     -25.291 -23.970  22.991  1.00145.65           N  
ATOM   1818  CA  MET B 229     -26.265 -25.028  22.850  1.00145.65           C  
ATOM   1819  CB  MET B 229     -27.551 -24.707  23.622  1.00145.65           C  
ATOM   1820  CG  MET B 229     -27.277 -24.662  25.124  1.00145.65           C  
ATOM   1821  SD  MET B 229     -28.706 -24.290  26.175  1.00145.65           S  
ATOM   1822  CE  MET B 229     -27.718 -24.332  27.697  1.00145.65           C  
ATOM   1823  C   MET B 229     -26.656 -25.527  21.459  1.00145.65           C  
ATOM   1824  O   MET B 229     -26.551 -26.727  21.214  1.00145.65           O  
ATOM   1825  N   LYS B 230     -27.087 -24.647  20.508  1.00280.25           N  
ATOM   1826  CA  LYS B 230     -27.587 -25.041  19.194  1.00280.25           C  
ATOM   1827  CB  LYS B 230     -26.772 -26.181  18.544  1.00280.25           C  
ATOM   1828  CG  LYS B 230     -27.051 -26.430  17.059  1.00280.25           C  
ATOM   1829  CD  LYS B 230     -26.162 -27.516  16.453  1.00280.25           C  
ATOM   1830  CE  LYS B 230     -24.673 -27.166  16.471  1.00280.25           C  
ATOM   1831  NZ  LYS B 230     -23.881 -28.296  15.936  1.00280.25           N1+
ATOM   1832  C   LYS B 230     -29.009 -25.497  19.356  1.00280.25           C  
ATOM   1833  O   LYS B 230     -29.642 -25.298  20.392  1.00280.25           O  
ATOM   1834  N   SER B 231     -29.563 -26.077  18.281  1.00190.39           N  
ATOM   1835  CA  SER B 231     -30.892 -26.605  18.256  1.00190.39           C  
ATOM   1836  CB  SER B 231     -31.981 -25.515  18.242  1.00190.39           C  
ATOM   1837  OG  SER B 231     -33.277 -26.095  18.288  1.00190.39           O  
ATOM   1838  C   SER B 231     -30.927 -27.331  16.956  1.00190.39           C  
ATOM   1839  O   SER B 231     -29.895 -27.834  16.509  1.00190.39           O  
ATOM   1840  N   LYS B 232     -32.111 -27.451  16.329  1.00182.73           N  
ATOM   1841  CA  LYS B 232     -32.115 -28.012  15.015  1.00182.73           C  
ATOM   1842  CB  LYS B 232     -33.504 -27.993  14.355  1.00182.73           C  
ATOM   1843  CG  LYS B 232     -33.525 -28.604  12.953  1.00182.73           C  
ATOM   1844  CD  LYS B 232     -33.375 -30.125  12.950  1.00182.73           C  
ATOM   1845  CE  LYS B 232     -34.591 -30.843  13.540  1.00182.73           C  
ATOM   1846  NZ  LYS B 232     -35.773 -30.625  12.677  1.00182.73           N1+
ATOM   1847  C   LYS B 232     -31.256 -27.050  14.273  1.00182.73           C  
ATOM   1848  O   LYS B 232     -30.412 -27.422  13.458  1.00182.73           O  
ATOM   1849  N   ASN B 233     -31.467 -25.758  14.581  1.00162.86           N  
ATOM   1850  CA  ASN B 233     -30.644 -24.707  14.076  1.00162.86           C  
ATOM   1851  CB  ASN B 233     -31.280 -23.969  12.889  1.00162.86           C  
ATOM   1852  CG  ASN B 233     -31.295 -24.892  11.677  1.00162.86           C  
ATOM   1853  OD1 ASN B 233     -32.328 -25.456  11.322  1.00162.86           O  
ATOM   1854  ND2 ASN B 233     -30.115 -25.047  11.017  1.00162.86           N  
ATOM   1855  C   ASN B 233     -30.508 -23.734  15.210  1.00162.86           C  
ATOM   1856  O   ASN B 233     -31.497 -23.385  15.852  1.00162.86           O  
ATOM   1857  N   VAL B 234     -29.273 -23.278  15.508  1.00 61.93           N  
ATOM   1858  CA  VAL B 234     -29.108 -22.321  16.567  1.00 61.93           C  
ATOM   1859  CB  VAL B 234     -27.678 -21.893  16.745  1.00 61.93           C  
ATOM   1860  CG1 VAL B 234     -27.604 -20.801  17.827  1.00 61.93           C  
ATOM   1861  CG2 VAL B 234     -26.832 -23.137  17.063  1.00 61.93           C  
ATOM   1862  C   VAL B 234     -29.875 -21.132  16.120  1.00 61.93           C  
ATOM   1863  O   VAL B 234     -30.649 -20.537  16.871  1.00 61.93           O  
ATOM   1864  N   VAL B 235     -29.684 -20.777  14.841  1.00 49.90           N  
ATOM   1865  CA  VAL B 235     -30.399 -19.676  14.292  1.00 49.90           C  
ATOM   1866  CB  VAL B 235     -29.522 -18.642  13.647  1.00 49.90           C  
ATOM   1867  CG1 VAL B 235     -28.565 -18.088  14.718  1.00 49.90           C  
ATOM   1868  CG2 VAL B 235     -28.818 -19.265  12.429  1.00 49.90           C  
ATOM   1869  C   VAL B 235     -31.261 -20.259  13.233  1.00 49.90           C  
ATOM   1870  O   VAL B 235     -30.915 -21.274  12.635  1.00 49.90           O  
ATOM   1871  N   PRO B 236     -32.385 -19.656  12.991  1.00156.36           N  
ATOM   1872  CA  PRO B 236     -33.277 -20.172  11.997  1.00156.36           C  
ATOM   1873  CD  PRO B 236     -33.065 -18.847  13.987  1.00156.36           C  
ATOM   1874  CB  PRO B 236     -34.543 -19.329  12.108  1.00156.36           C  
ATOM   1875  CG  PRO B 236     -34.549 -18.880  13.583  1.00156.36           C  
ATOM   1876  C   PRO B 236     -32.601 -20.101  10.675  1.00156.36           C  
ATOM   1877  O   PRO B 236     -31.915 -19.117  10.404  1.00156.36           O  
ATOM   1878  N   SER B 237     -32.794 -21.134   9.836  1.00 72.62           N  
ATOM   1879  CA  SER B 237     -32.122 -21.180   8.577  1.00 72.62           C  
ATOM   1880  CB  SER B 237     -32.112 -22.578   7.938  1.00 72.62           C  
ATOM   1881  OG  SER B 237     -31.428 -22.539   6.694  1.00 72.62           O  
ATOM   1882  C   SER B 237     -32.803 -20.245   7.633  1.00 72.62           C  
ATOM   1883  O   SER B 237     -33.912 -19.773   7.873  1.00 72.62           O  
ATOM   1884  N   TYR B 238     -32.102 -19.955   6.523  1.00 51.02           N  
ATOM   1885  CA  TYR B 238     -32.539 -19.080   5.479  1.00 51.02           C  
ATOM   1886  CB  TYR B 238     -31.452 -18.997   4.390  1.00 51.02           C  
ATOM   1887  CG  TYR B 238     -31.878 -18.134   3.255  1.00 51.02           C  
ATOM   1888  CD1 TYR B 238     -32.658 -18.654   2.249  1.00 51.02           C  
ATOM   1889  CD2 TYR B 238     -31.483 -16.818   3.183  1.00 51.02           C  
ATOM   1890  CE1 TYR B 238     -33.051 -17.871   1.191  1.00 51.02           C  
ATOM   1891  CE2 TYR B 238     -31.873 -16.029   2.126  1.00 51.02           C  
ATOM   1892  CZ  TYR B 238     -32.659 -16.556   1.129  1.00 51.02           C  
ATOM   1893  OH  TYR B 238     -33.063 -15.752   0.042  1.00 51.02           O  
ATOM   1894  C   TYR B 238     -33.778 -19.667   4.881  1.00 51.02           C  
ATOM   1895  O   TYR B 238     -34.767 -18.968   4.658  1.00 51.02           O  
ATOM   1896  N   ASP B 239     -33.760 -20.984   4.618  1.00 91.30           N  
ATOM   1897  CA  ASP B 239     -34.884 -21.634   4.014  1.00 91.30           C  
ATOM   1898  CB  ASP B 239     -34.597 -23.097   3.624  1.00 91.30           C  
ATOM   1899  CG  ASP B 239     -34.243 -23.899   4.869  1.00 91.30           C  
ATOM   1900  OD1 ASP B 239     -33.743 -23.295   5.852  1.00 91.30           O  
ATOM   1901  OD2 ASP B 239     -34.462 -25.138   4.848  1.00 91.30           O1-
ATOM   1902  C   ASP B 239     -36.056 -21.595   4.946  1.00 91.30           C  
ATOM   1903  O   ASP B 239     -37.194 -21.433   4.510  1.00 91.30           O  
ATOM   1904  N   LEU B 240     -35.804 -21.737   6.259  1.00109.95           N  
ATOM   1905  CA  LEU B 240     -36.856 -21.772   7.231  1.00109.95           C  
ATOM   1906  CB  LEU B 240     -36.286 -21.997   8.649  1.00109.95           C  
ATOM   1907  CG  LEU B 240     -37.311 -22.058   9.801  1.00109.95           C  
ATOM   1908  CD1 LEU B 240     -37.925 -20.685  10.107  1.00109.95           C  
ATOM   1909  CD2 LEU B 240     -38.368 -23.147   9.550  1.00109.95           C  
ATOM   1910  C   LEU B 240     -37.576 -20.457   7.193  1.00109.95           C  
ATOM   1911  O   LEU B 240     -38.803 -20.411   7.116  1.00109.95           O  
ATOM   1912  N   LEU B 241     -36.820 -19.343   7.215  1.00 45.61           N  
ATOM   1913  CA  LEU B 241     -37.413 -18.037   7.239  1.00 45.61           C  
ATOM   1914  CB  LEU B 241     -36.374 -16.916   7.399  1.00 45.61           C  
ATOM   1915  CG  LEU B 241     -35.597 -16.991   8.728  1.00 45.61           C  
ATOM   1916  CD1 LEU B 241     -34.580 -15.847   8.848  1.00 45.61           C  
ATOM   1917  CD2 LEU B 241     -36.552 -17.063   9.930  1.00 45.61           C  
ATOM   1918  C   LEU B 241     -38.150 -17.790   5.959  1.00 45.61           C  
ATOM   1919  O   LEU B 241     -39.262 -17.266   5.961  1.00 45.61           O  
ATOM   1920  N   LEU B 242     -37.550 -18.180   4.821  1.00 55.27           N  
ATOM   1921  CA  LEU B 242     -38.158 -17.928   3.545  1.00 55.27           C  
ATOM   1922  CB  LEU B 242     -37.292 -18.435   2.380  1.00 55.27           C  
ATOM   1923  CG  LEU B 242     -38.026 -18.502   1.026  1.00 55.27           C  
ATOM   1924  CD1 LEU B 242     -38.671 -17.164   0.646  1.00 55.27           C  
ATOM   1925  CD2 LEU B 242     -37.088 -19.037  -0.070  1.00 55.27           C  
ATOM   1926  C   LEU B 242     -39.487 -18.606   3.459  1.00 55.27           C  
ATOM   1927  O   LEU B 242     -40.462 -18.006   3.011  1.00 55.27           O  
ATOM   1928  N   GLU B 243     -39.572 -19.875   3.896  1.00 91.56           N  
ATOM   1929  CA  GLU B 243     -40.811 -20.587   3.769  1.00 91.56           C  
ATOM   1930  CB  GLU B 243     -40.708 -22.076   4.132  1.00 91.56           C  
ATOM   1931  CG  GLU B 243     -40.070 -22.899   3.012  1.00 91.56           C  
ATOM   1932  CD  GLU B 243     -41.024 -22.842   1.824  1.00 91.56           C  
ATOM   1933  OE1 GLU B 243     -42.232 -22.565   2.056  1.00 91.56           O  
ATOM   1934  OE2 GLU B 243     -40.565 -23.068   0.674  1.00 91.56           O1-
ATOM   1935  C   GLU B 243     -41.863 -19.957   4.623  1.00 91.56           C  
ATOM   1936  O   GLU B 243     -43.017 -19.846   4.212  1.00 91.56           O  
ATOM   1937  N   MET B 244     -41.494 -19.508   5.832  1.00 42.06           N  
ATOM   1938  CA  MET B 244     -42.474 -18.925   6.697  1.00 42.06           C  
ATOM   1939  CB  MET B 244     -41.933 -18.556   8.087  1.00 42.06           C  
ATOM   1940  CG  MET B 244     -41.692 -19.778   8.978  1.00 42.06           C  
ATOM   1941  SD  MET B 244     -41.073 -19.400  10.645  1.00 42.06           S  
ATOM   1942  CE  MET B 244     -41.064 -21.123  11.218  1.00 42.06           C  
ATOM   1943  C   MET B 244     -42.998 -17.688   6.049  1.00 42.06           C  
ATOM   1944  O   MET B 244     -44.165 -17.334   6.215  1.00 42.06           O  
ATOM   1945  N   LEU B 245     -42.136 -16.990   5.293  1.00135.35           N  
ATOM   1946  CA  LEU B 245     -42.533 -15.750   4.706  1.00135.35           C  
ATOM   1947  CB  LEU B 245     -41.339 -15.039   4.043  1.00135.35           C  
ATOM   1948  CG  LEU B 245     -41.549 -13.537   3.782  1.00135.35           C  
ATOM   1949  CD1 LEU B 245     -40.302 -12.916   3.139  1.00135.35           C  
ATOM   1950  CD2 LEU B 245     -42.830 -13.258   2.987  1.00135.35           C  
ATOM   1951  C   LEU B 245     -43.653 -16.012   3.734  1.00135.35           C  
ATOM   1952  O   LEU B 245     -44.598 -15.228   3.702  1.00135.35           O  
TER   
