# Supplementary material for: Structural Descriptors for Subunit Interface Regions in Homodimers: Effect of Lipid Membrane and Secondary Structure Type
Source: J Chem Inf Model. 2025 Mar 27;65(7):3117–26. doi: 10.1021/acs.jcim.4c01233 (PMC12004529; doi:10.1021/acs.jcim.4c01233)
Supplement: Supplementary file 3 — ci4c01233_si_003.tar [file ci4c01233_si_003.tar › database/alpha/1ek6_cytop.pdb]

ATOM      1  N   MET A   1      -7.616  37.597  23.438  1.00100.00           N  
ATOM      2  CA  MET A   1      -6.312  37.858  22.857  1.00100.00           C  
ATOM      3  C   MET A   1      -5.444  38.888  23.611  1.00100.00           C  
ATOM      4  O   MET A   1      -4.420  39.331  23.102  1.00 46.39           O  
ATOM      5  CB  MET A   1      -6.376  38.203  21.342  1.00100.00           C  
ATOM      6  CG  MET A   1      -5.062  37.866  20.651  1.00 25.17           C  
ATOM      7  SD  MET A   1      -4.170  36.669  21.699  1.00 68.92           S  
ATOM      8  CE  MET A   1      -3.599  35.511  20.486  1.00 86.75           C  
ATOM      9  N   ALA A   2      -5.796  39.308  24.820  1.00 64.47           N  
ATOM     10  CA  ALA A   2      -4.959  40.306  25.464  1.00 34.10           C  
ATOM     11  C   ALA A   2      -3.451  40.003  25.638  1.00 17.63           C  
ATOM     12  O   ALA A   2      -2.636  40.919  25.503  1.00 31.27           O  
ATOM     13  CB  ALA A   2      -5.629  41.169  26.535  1.00 35.67           C  
ATOM     14  N   GLU A   3      -3.026  38.744  25.903  1.00 20.33           N  
ATOM     15  CA  GLU A   3      -1.594  38.483  26.053  1.00 18.69           C  
ATOM     16  C   GLU A   3      -0.868  38.614  24.727  1.00 15.28           C  
ATOM     17  O   GLU A   3      -1.484  38.500  23.687  1.00 23.63           O  
ATOM     18  CB  GLU A   3      -1.211  37.191  26.820  1.00 22.74           C  
ATOM     19  CG  GLU A   3      -1.585  37.234  28.335  1.00 25.32           C  
ATOM     20  CD  GLU A   3      -0.894  36.204  29.196  1.00 29.24           C  
ATOM     21  OE1 GLU A   3      -0.500  36.421  30.344  1.00 34.91           O  
ATOM     22  OE2 GLU A   3      -0.758  35.050  28.597  1.00 31.60           O1-
ATOM     23  N   LYS A   4       0.426  38.909  24.797  1.00 17.39           N  
ATOM     24  CA  LYS A   4       1.240  39.106  23.598  1.00 17.89           C  
ATOM     25  C   LYS A   4       2.051  37.892  23.174  1.00 27.07           C  
ATOM     26  O   LYS A   4       2.280  36.971  23.951  1.00 14.40           O  
ATOM     27  CB  LYS A   4       2.256  40.231  23.812  1.00 16.51           C  
ATOM     28  CG  LYS A   4       1.620  41.507  24.320  1.00 19.20           C  
ATOM     29  CD  LYS A   4       0.601  42.074  23.360  1.00 25.37           C  
ATOM     30  CE  LYS A   4       0.582  43.592  23.355  1.00 34.79           C  
ATOM     31  NZ  LYS A   4       0.004  44.157  24.573  1.00 28.96           N1+
ATOM     32  N   VAL A   5       2.509  37.936  21.911  1.00 14.92           N  
ATOM     33  CA  VAL A   5       3.387  36.898  21.380  1.00 15.69           C  
ATOM     34  C   VAL A   5       4.708  37.612  21.118  1.00 16.05           C  
ATOM     35  O   VAL A   5       4.733  38.588  20.345  1.00 13.63           O  
ATOM     36  CB  VAL A   5       2.907  36.237  20.065  1.00 13.58           C  
ATOM     37  CG1 VAL A   5       3.969  35.251  19.539  1.00 10.64           C  
ATOM     38  CG2 VAL A   5       1.553  35.543  20.263  1.00 15.53           C  
ATOM     39  N   LEU A   6       5.794  37.169  21.767  1.00  8.73           N  
ATOM     40  CA  LEU A   6       7.086  37.785  21.527  1.00  8.52           C  
ATOM     41  C   LEU A   6       7.674  37.113  20.295  1.00 11.40           C  
ATOM     42  O   LEU A   6       7.648  35.870  20.181  1.00 10.55           O  
ATOM     43  CB  LEU A   6       8.070  37.559  22.720  1.00 13.60           C  
ATOM     44  CG  LEU A   6       9.519  37.981  22.463  1.00  9.61           C  
ATOM     45  CD1 LEU A   6       9.653  39.501  22.289  1.00 10.66           C  
ATOM     46  CD2 LEU A   6      10.401  37.588  23.640  1.00 11.88           C  
ATOM     47  N   VAL A   7       8.189  37.923  19.367  1.00 11.10           N  
ATOM     48  CA  VAL A   7       8.806  37.377  18.176  1.00 10.02           C  
ATOM     49  C   VAL A   7      10.224  37.898  18.123  1.00  9.59           C  
ATOM     50  O   VAL A   7      10.415  39.074  17.858  1.00 10.35           O  
ATOM     51  CB  VAL A   7       8.092  37.847  16.918  1.00 11.47           C  
ATOM     52  CG1 VAL A   7       8.784  37.285  15.677  1.00 10.50           C  
ATOM     53  CG2 VAL A   7       6.610  37.461  16.936  1.00 12.46           C  
ATOM     54  N   THR A   8      11.224  37.078  18.408  1.00  7.80           N  
ATOM     55  CA  THR A   8      12.617  37.525  18.314  1.00  6.29           C  
ATOM     56  C   THR A   8      13.072  37.448  16.852  1.00  9.08           C  
ATOM     57  O   THR A   8      12.604  36.548  16.124  1.00  9.51           O  
ATOM     58  CB  THR A   8      13.617  36.716  19.167  1.00  7.44           C  
ATOM     59  CG2 THR A   8      12.935  36.467  20.510  1.00 11.44           C  
ATOM     60  OG1 THR A   8      13.882  35.479  18.529  1.00  8.23           O  
ATOM     61  N   GLY A   9      13.948  38.379  16.425  1.00 10.98           N  
ATOM     62  CA  GLY A   9      14.463  38.409  15.029  1.00  8.45           C  
ATOM     63  C   GLY A   9      13.319  38.634  14.064  1.00 15.10           C  
ATOM     64  O   GLY A   9      13.389  38.238  12.902  1.00 11.51           O  
ATOM     65  N   GLY A  10      12.243  39.286  14.543  1.00  7.71           N  
ATOM     66  CA  GLY A  10      11.056  39.506  13.745  1.00  5.41           C  
ATOM     67  C   GLY A  10      11.199  40.468  12.557  1.00 10.40           C  
ATOM     68  O   GLY A  10      10.245  40.558  11.774  1.00 11.69           O  
ATOM     69  N   ALA A  11      12.313  41.200  12.429  1.00  7.77           N  
ATOM     70  CA  ALA A  11      12.477  42.125  11.305  1.00 11.45           C  
ATOM     71  C   ALA A  11      13.064  41.418  10.101  1.00 13.10           C  
ATOM     72  O   ALA A  11      13.119  41.979   9.008  1.00 10.98           O  
ATOM     73  CB  ALA A  11      13.391  43.295  11.644  1.00 11.83           C  
ATOM     74  N   GLY A  12      13.514  40.201  10.328  1.00  7.65           N  
ATOM     75  CA  GLY A  12      14.135  39.425   9.289  1.00 11.08           C  
ATOM     76  C   GLY A  12      13.172  38.824   8.265  1.00  8.15           C  
ATOM     77  O   GLY A  12      11.960  39.086   8.238  1.00  9.21           O  
ATOM     78  N   TYR A  13      13.765  37.997   7.402  1.00  8.04           N  
ATOM     79  CA  TYR A  13      12.987  37.398   6.335  1.00  8.70           C  
ATOM     80  C   TYR A  13      11.757  36.602   6.777  1.00  8.32           C  
ATOM     81  O   TYR A  13      10.613  36.954   6.489  1.00  8.75           O  
ATOM     82  CB  TYR A  13      13.928  36.598   5.418  1.00  8.82           C  
ATOM     83  CG  TYR A  13      13.291  35.810   4.271  1.00  9.14           C  
ATOM     84  CD1 TYR A  13      12.264  36.349   3.495  1.00  9.08           C  
ATOM     85  CD2 TYR A  13      13.787  34.545   3.949  1.00  8.43           C  
ATOM     86  CE1 TYR A  13      11.706  35.632   2.433  1.00 11.44           C  
ATOM     87  CE2 TYR A  13      13.248  33.815   2.887  1.00 10.39           C  
ATOM     88  CZ  TYR A  13      12.204  34.365   2.136  1.00 11.20           C  
ATOM     89  OH  TYR A  13      11.677  33.611   1.097  1.00 10.31           O  
ATOM     90  N   ILE A  14      11.991  35.474   7.442  1.00  8.09           N  
ATOM     91  CA  ILE A  14      10.909  34.632   7.869  1.00  6.65           C  
ATOM     92  C   ILE A  14      10.072  35.280   8.968  1.00  7.88           C  
ATOM     93  O   ILE A  14       8.836  35.163   9.015  1.00  7.96           O  
ATOM     94  CB  ILE A  14      11.441  33.266   8.323  1.00  8.78           C  
ATOM     95  CG1 ILE A  14      12.331  32.595   7.266  1.00  9.95           C  
ATOM     96  CG2 ILE A  14      10.247  32.370   8.644  1.00 10.64           C  
ATOM     97  CD1 ILE A  14      13.001  31.264   7.682  1.00  7.19           C  
ATOM     98  N   GLY A  15      10.781  36.016   9.854  1.00 10.14           N  
ATOM     99  CA  GLY A  15      10.122  36.693  10.966  1.00 10.44           C  
ATOM    100  C   GLY A  15       9.112  37.725  10.494  1.00  9.31           C  
ATOM    101  O   GLY A  15       8.000  37.747  10.952  1.00  9.52           O  
ATOM    102  N   SER A  16       9.510  38.589   9.557  1.00  8.34           N  
ATOM    103  CA  SER A  16       8.562  39.622   9.064  1.00 10.58           C  
ATOM    104  C   SER A  16       7.305  38.967   8.470  1.00  9.53           C  
ATOM    105  O   SER A  16       6.169  39.391   8.720  1.00 12.11           O  
ATOM    106  CB  SER A  16       9.194  40.605   8.066  1.00  9.91           C  
ATOM    107  OG  SER A  16       9.696  39.850   6.955  1.00 10.91           O  
ATOM    108  N   HIS A  17       7.492  37.900   7.682  1.00  9.22           N  
ATOM    109  CA  HIS A  17       6.342  37.227   7.118  1.00 10.27           C  
ATOM    110  C   HIS A  17       5.474  36.634   8.207  1.00  8.99           C  
ATOM    111  O   HIS A  17       4.239  36.608   8.112  1.00 10.80           O  
ATOM    112  CB  HIS A  17       6.728  36.145   6.084  1.00  9.80           C  
ATOM    113  CG  HIS A  17       7.168  36.758   4.791  1.00 10.15           C  
ATOM    114  CD2 HIS A  17       6.460  37.014   3.658  1.00  9.50           C  
ATOM    115  ND1 HIS A  17       8.465  37.203   4.599  1.00  9.73           N  
ATOM    116  CE1 HIS A  17       8.534  37.713   3.364  1.00  9.77           C  
ATOM    117  NE2 HIS A  17       7.354  37.605   2.774  1.00 10.37           N  
ATOM    118  N   THR A  18       6.131  36.154   9.265  1.00  9.30           N  
ATOM    119  CA  THR A  18       5.388  35.556  10.349  1.00 11.13           C  
ATOM    120  C   THR A  18       4.585  36.595  11.130  1.00  8.56           C  
ATOM    121  O   THR A  18       3.437  36.357  11.526  1.00  8.65           O  
ATOM    122  CB  THR A  18       6.310  34.675  11.230  1.00  8.08           C  
ATOM    123  CG2 THR A  18       5.470  34.015  12.332  1.00  9.47           C  
ATOM    124  OG1 THR A  18       6.857  33.651  10.429  1.00  8.61           O  
ATOM    125  N   VAL A  19       5.215  37.761  11.332  1.00  8.18           N  
ATOM    126  CA  VAL A  19       4.550  38.855  12.017  1.00 12.21           C  
ATOM    127  C   VAL A  19       3.257  39.219  11.276  1.00 12.39           C  
ATOM    128  O   VAL A  19       2.182  39.421  11.865  1.00 11.00           O  
ATOM    129  CB  VAL A  19       5.473  40.062  12.192  1.00 12.67           C  
ATOM    130  CG1 VAL A  19       4.677  41.271  12.701  1.00 12.42           C  
ATOM    131  CG2 VAL A  19       6.586  39.731  13.168  1.00  8.40           C  
ATOM    132  N   LEU A  20       3.360  39.310   9.945  1.00 11.72           N  
ATOM    133  CA  LEU A  20       2.184  39.612   9.130  1.00 11.42           C  
ATOM    134  C   LEU A  20       1.077  38.557   9.368  1.00 13.32           C  
ATOM    135  O   LEU A  20      -0.076  38.907   9.625  1.00 11.93           O  
ATOM    136  CB  LEU A  20       2.582  39.713   7.619  1.00  9.94           C  
ATOM    137  CG  LEU A  20       1.399  40.069   6.692  1.00 15.27           C  
ATOM    138  CD1 LEU A  20       1.929  40.828   5.477  1.00 14.25           C  
ATOM    139  CD2 LEU A  20       0.616  38.828   6.251  1.00 13.76           C  
ATOM    140  N   GLU A  21       1.426  37.245   9.295  1.00  8.56           N  
ATOM    141  CA  GLU A  21       0.447  36.182   9.527  1.00  7.06           C  
ATOM    142  C   GLU A  21      -0.157  36.258  10.938  1.00 10.31           C  
ATOM    143  O   GLU A  21      -1.349  36.060  11.109  1.00 12.37           O  
ATOM    144  CB  GLU A  21       1.018  34.772   9.298  1.00 10.95           C  
ATOM    145  CG  GLU A  21       1.417  34.518   7.807  1.00 17.53           C  
ATOM    146  CD  GLU A  21       0.278  34.606   6.813  1.00 18.97           C  
ATOM    147  OE1 GLU A  21      -0.911  34.358   7.089  1.00 19.48           O  
ATOM    148  OE2 GLU A  21       0.710  34.971   5.635  1.00 19.49           O1-
ATOM    149  N   LEU A  22       0.682  36.533  11.945  1.00 10.17           N  
ATOM    150  CA  LEU A  22       0.174  36.655  13.307  1.00 12.52           C  
ATOM    151  C   LEU A  22      -0.879  37.764  13.388  1.00 12.89           C  
ATOM    152  O   LEU A  22      -1.918  37.597  13.987  1.00 14.24           O  
ATOM    153  CB  LEU A  22       1.300  36.982  14.321  1.00  8.46           C  
ATOM    154  CG  LEU A  22       2.276  35.839  14.527  1.00  8.93           C  
ATOM    155  CD1 LEU A  22       3.522  36.320  15.236  1.00  9.81           C  
ATOM    156  CD2 LEU A  22       1.639  34.741  15.378  1.00 15.22           C  
ATOM    157  N   LEU A  23      -0.610  38.917  12.792  1.00 13.58           N  
ATOM    158  CA  LEU A  23      -1.553  40.021  12.822  1.00 13.03           C  
ATOM    159  C   LEU A  23      -2.858  39.661  12.155  1.00 18.62           C  
ATOM    160  O   LEU A  23      -3.945  39.901  12.685  1.00 16.12           O  
ATOM    161  CB  LEU A  23      -0.966  41.284  12.168  1.00 11.31           C  
ATOM    162  CG  LEU A  23       0.140  41.945  12.983  1.00 12.96           C  
ATOM    163  CD1 LEU A  23       0.891  42.947  12.091  1.00 15.35           C  
ATOM    164  CD2 LEU A  23      -0.448  42.664  14.212  1.00 14.24           C  
ATOM    165  N   GLU A  24      -2.742  39.068  10.985  1.00 15.10           N  
ATOM    166  CA  GLU A  24      -3.918  38.688  10.255  1.00 14.81           C  
ATOM    167  C   GLU A  24      -4.707  37.625  10.973  1.00 20.55           C  
ATOM    168  O   GLU A  24      -5.907  37.505  10.802  1.00 20.39           O  
ATOM    169  CB  GLU A  24      -3.585  38.258   8.799  1.00 24.38           C  
ATOM    170  CG  GLU A  24      -2.978  39.394   7.944  1.00 15.95           C  
ATOM    171  CD  GLU A  24      -3.996  40.253   7.247  1.00 44.19           C  
ATOM    172  OE1 GLU A  24      -5.134  40.416   7.654  1.00 75.13           O  
ATOM    173  OE2 GLU A  24      -3.526  40.811   6.163  1.00 88.54           O1-
ATOM    174  N   ALA A  25      -4.028  36.806  11.764  1.00 20.59           N  
ATOM    175  CA  ALA A  25      -4.712  35.752  12.474  1.00 16.08           C  
ATOM    176  C   ALA A  25      -5.234  36.247  13.836  1.00 23.26           C  
ATOM    177  O   ALA A  25      -5.796  35.474  14.599  1.00 21.02           O  
ATOM    178  CB  ALA A  25      -3.849  34.502  12.563  1.00 16.60           C  
ATOM    179  N   GLY A  26      -5.052  37.541  14.137  1.00 16.99           N  
ATOM    180  CA  GLY A  26      -5.556  38.093  15.390  1.00 18.58           C  
ATOM    181  C   GLY A  26      -4.637  38.076  16.608  1.00 27.82           C  
ATOM    182  O   GLY A  26      -5.058  38.394  17.723  1.00 20.53           O  
ATOM    183  N   TYR A  27      -3.396  37.711  16.431  1.00 12.72           N  
ATOM    184  CA  TYR A  27      -2.508  37.736  17.556  1.00 12.12           C  
ATOM    185  C   TYR A  27      -1.929  39.153  17.700  1.00 13.40           C  
ATOM    186  O   TYR A  27      -2.028  39.979  16.797  1.00 15.19           O  
ATOM    187  CB  TYR A  27      -1.369  36.707  17.421  1.00 12.88           C  
ATOM    188  CG  TYR A  27      -1.836  35.277  17.349  1.00 16.22           C  
ATOM    189  CD1 TYR A  27      -1.706  34.463  18.475  1.00 12.93           C  
ATOM    190  CD2 TYR A  27      -2.330  34.718  16.168  1.00 19.41           C  
ATOM    191  CE1 TYR A  27      -2.155  33.144  18.467  1.00 13.99           C  
ATOM    192  CE2 TYR A  27      -2.733  33.380  16.127  1.00 16.18           C  
ATOM    193  CZ  TYR A  27      -2.634  32.593  17.275  1.00 16.97           C  
ATOM    194  OH  TYR A  27      -3.052  31.285  17.208  1.00 20.07           O  
ATOM    195  N   LEU A  28      -1.308  39.414  18.865  1.00 14.17           N  
ATOM    196  CA  LEU A  28      -0.680  40.681  19.199  1.00 11.75           C  
ATOM    197  C   LEU A  28       0.800  40.494  19.397  1.00 14.51           C  
ATOM    198  O   LEU A  28       1.254  40.125  20.489  1.00 15.87           O  
ATOM    199  CB  LEU A  28      -1.254  41.223  20.516  1.00 18.83           C  
ATOM    200  CG  LEU A  28      -2.769  41.357  20.447  1.00 27.87           C  
ATOM    201  CD1 LEU A  28      -3.292  41.669  21.838  1.00 24.88           C  
ATOM    202  CD2 LEU A  28      -3.129  42.482  19.475  1.00 21.79           C  
ATOM    203  N   PRO A  29       1.566  40.760  18.332  1.00 19.21           N  
ATOM    204  CA  PRO A  29       3.001  40.584  18.386  1.00 17.69           C  
ATOM    205  C   PRO A  29       3.771  41.743  18.966  1.00 18.70           C  
ATOM    206  O   PRO A  29       3.426  42.909  18.818  1.00 19.45           O  
ATOM    207  CB  PRO A  29       3.472  40.413  16.919  1.00 14.32           C  
ATOM    208  CG  PRO A  29       2.334  40.930  16.050  1.00 20.27           C  
ATOM    209  CD  PRO A  29       1.088  41.011  16.942  1.00 17.86           C  
ATOM    210  N   VAL A  30       4.855  41.386  19.613  1.00 14.25           N  
ATOM    211  CA  VAL A  30       5.814  42.325  20.132  1.00 11.14           C  
ATOM    212  C   VAL A  30       7.094  41.802  19.508  1.00 10.19           C  
ATOM    213  O   VAL A  30       7.489  40.665  19.746  1.00 11.72           O  
ATOM    214  CB  VAL A  30       5.903  42.423  21.662  1.00 17.15           C  
ATOM    215  CG1 VAL A  30       7.089  43.297  22.070  1.00 17.02           C  
ATOM    216  CG2 VAL A  30       4.598  42.973  22.248  1.00 10.85           C  
ATOM    217  N   VAL A  31       7.737  42.601  18.675  1.00  9.46           N  
ATOM    218  CA  VAL A  31       8.940  42.178  18.004  1.00  7.79           C  
ATOM    219  C   VAL A  31      10.199  42.844  18.515  1.00 11.31           C  
ATOM    220  O   VAL A  31      10.217  44.036  18.811  1.00 12.92           O  
ATOM    221  CB  VAL A  31       8.838  42.576  16.527  1.00 11.48           C  
ATOM    222  CG1 VAL A  31      10.127  42.208  15.783  1.00 14.09           C  
ATOM    223  CG2 VAL A  31       7.583  42.012  15.855  1.00 12.15           C  
ATOM    224  N   ILE A  32      11.276  42.063  18.588  1.00 11.84           N  
ATOM    225  CA  ILE A  32      12.591  42.538  18.960  1.00 11.22           C  
ATOM    226  C   ILE A  32      13.597  42.129  17.873  1.00 14.63           C  
ATOM    227  O   ILE A  32      13.487  41.064  17.281  1.00 13.16           O  
ATOM    228  CB  ILE A  32      13.101  42.125  20.345  1.00 14.32           C  
ATOM    229  CG1 ILE A  32      13.321  40.610  20.426  1.00 11.17           C  
ATOM    230  CG2 ILE A  32      12.138  42.609  21.419  1.00 16.56           C  
ATOM    231  CD1 ILE A  32      13.856  40.140  21.781  1.00 16.61           C  
ATOM    232  N   ASP A  33      14.588  42.967  17.626  1.00 11.14           N  
ATOM    233  CA  ASP A  33      15.609  42.725  16.635  1.00 10.07           C  
ATOM    234  C   ASP A  33      16.713  43.740  16.867  1.00 13.52           C  
ATOM    235  O   ASP A  33      16.434  44.855  17.299  1.00 11.85           O  
ATOM    236  CB  ASP A  33      15.033  42.881  15.206  1.00  8.20           C  
ATOM    237  CG  ASP A  33      15.743  42.033  14.172  1.00 10.51           C  
ATOM    238  OD1 ASP A  33      15.226  41.078  13.609  1.00 11.69           O  
ATOM    239  OD2 ASP A  33      16.955  42.451  13.894  1.00 11.65           O1-
ATOM    240  N   ASN A  34      17.945  43.326  16.589  1.00 12.12           N  
ATOM    241  CA  ASN A  34      19.102  44.167  16.759  1.00 11.31           C  
ATOM    242  C   ASN A  34      19.624  44.713  15.443  1.00 11.33           C  
ATOM    243  O   ASN A  34      20.624  45.375  15.415  1.00 11.11           O  
ATOM    244  CB  ASN A  34      20.219  43.490  17.546  1.00 12.31           C  
ATOM    245  CG  ASN A  34      20.931  42.424  16.728  1.00 12.37           C  
ATOM    246  ND2 ASN A  34      22.045  41.919  17.231  1.00 11.65           N  
ATOM    247  OD1 ASN A  34      20.460  42.052  15.647  1.00 13.50           O  
ATOM    248  N   PHE A  35      18.947  44.458  14.334  1.00 14.67           N  
ATOM    249  CA  PHE A  35      19.387  44.974  13.025  1.00 15.84           C  
ATOM    250  C   PHE A  35      20.644  44.338  12.478  1.00 14.48           C  
ATOM    251  O   PHE A  35      21.261  44.853  11.541  1.00 15.00           O  
ATOM    252  CB  PHE A  35      19.479  46.513  12.957  1.00  9.28           C  
ATOM    253  CG  PHE A  35      18.120  47.127  13.169  1.00 11.40           C  
ATOM    254  CD1 PHE A  35      17.784  47.709  14.391  1.00 14.61           C  
ATOM    255  CD2 PHE A  35      17.146  47.099  12.166  1.00 19.87           C  
ATOM    256  CE1 PHE A  35      16.526  48.273  14.603  1.00 16.64           C  
ATOM    257  CE2 PHE A  35      15.885  47.668  12.360  1.00 28.31           C  
ATOM    258  CZ  PHE A  35      15.568  48.255  13.589  1.00 22.85           C  
ATOM    259  N   HIS A  36      21.034  43.195  13.062  1.00 15.80           N  
ATOM    260  CA  HIS A  36      22.220  42.505  12.599  1.00 13.05           C  
ATOM    261  C   HIS A  36      22.120  42.152  11.120  1.00 17.84           C  
ATOM    262  O   HIS A  36      23.093  42.264  10.375  1.00 18.53           O  
ATOM    263  CB  HIS A  36      22.562  41.243  13.425  1.00 14.51           C  
ATOM    264  CG  HIS A  36      23.644  40.458  12.757  1.00 22.31           C  
ATOM    265  CD2 HIS A  36      23.558  39.357  11.955  1.00 26.55           C  
ATOM    266  ND1 HIS A  36      24.982  40.827  12.856  1.00 29.11           N  
ATOM    267  CE1 HIS A  36      25.672  39.949  12.124  1.00 28.61           C  
ATOM    268  NE2 HIS A  36      24.847  39.065  11.568  1.00 21.31           N  
ATOM    269  N   ASN A  37      20.935  41.712  10.713  1.00 13.79           N  
ATOM    270  CA  ASN A  37      20.708  41.312   9.324  1.00 14.27           C  
ATOM    271  C   ASN A  37      19.374  41.774   8.821  1.00 14.85           C  
ATOM    272  O   ASN A  37      18.746  41.078   8.026  1.00 21.98           O  
ATOM    273  CB  ASN A  37      20.774  39.780   9.221  1.00 13.19           C  
ATOM    274  CG  ASN A  37      21.132  39.298   7.842  1.00 31.88           C  
ATOM    275  ND2 ASN A  37      20.596  38.119   7.487  1.00 17.80           N  
ATOM    276  OD1 ASN A  37      21.870  39.991   7.108  1.00 22.39           O  
ATOM    277  N   ALA A  38      18.938  42.943   9.312  1.00 18.17           N  
ATOM    278  CA  ALA A  38      17.669  43.563   8.918  1.00 18.06           C  
ATOM    279  C   ALA A  38      17.898  45.030   8.650  1.00 19.91           C  
ATOM    280  O   ALA A  38      18.766  45.609   9.262  1.00 16.28           O  
ATOM    281  CB  ALA A  38      16.538  43.369   9.926  1.00 16.11           C  
ATOM    282  N   PHE A  39      17.131  45.591   7.708  1.00 18.79           N  
ATOM    283  CA  PHE A  39      17.278  46.972   7.291  1.00 20.54           C  
ATOM    284  C   PHE A  39      16.491  47.952   8.127  1.00 19.80           C  
ATOM    285  O   PHE A  39      15.275  47.815   8.348  1.00 17.57           O  
ATOM    286  CB  PHE A  39      17.005  47.150   5.771  1.00 19.40           C  
ATOM    287  CG  PHE A  39      17.129  48.580   5.313  1.00 41.83           C  
ATOM    288  CD1 PHE A  39      16.032  49.414   5.084  1.00 31.55           C  
ATOM    289  CD2 PHE A  39      18.408  49.102   5.131  1.00 88.22           C  
ATOM    290  CE1 PHE A  39      16.211  50.737   4.671  1.00 44.65           C  
ATOM    291  CE2 PHE A  39      18.607  50.420   4.723  1.00100.00           C  
ATOM    292  CZ  PHE A  39      17.501  51.238   4.498  1.00 99.59           C  
ATOM    293  N   ARG A  40      17.212  48.977   8.573  1.00 28.19           N  
ATOM    294  CA  ARG A  40      16.643  50.032   9.380  1.00100.00           C  
ATOM    295  C   ARG A  40      15.666  50.870   8.596  1.00 40.45           C  
ATOM    296  O   ARG A  40      15.988  51.376   7.524  1.00 38.50           O  
ATOM    297  CB  ARG A  40      17.719  50.949   9.928  1.00 33.32           C  
ATOM    298  CG  ARG A  40      18.314  50.403  11.207  1.00 25.88           C  
ATOM    299  CD  ARG A  40      19.641  51.056  11.510  1.00 41.24           C  
ATOM    300  NE  ARG A  40      20.457  50.288  12.435  1.00 30.99           N  
ATOM    301  CZ  ARG A  40      20.256  50.268  13.743  1.00 18.77           C  
ATOM    302  NH1 ARG A  40      19.259  50.952  14.311  1.00 22.13           N1+
ATOM    303  NH2 ARG A  40      21.094  49.544  14.471  1.00 21.36           N  
ATOM    304  N   GLY A  41      14.481  51.030   9.157  1.00 26.13           N  
ATOM    305  CA  GLY A  41      13.469  51.835   8.523  1.00 41.64           C  
ATOM    306  C   GLY A  41      13.845  53.312   8.577  1.00100.00           C  
ATOM    307  O   GLY A  41      14.896  53.738   9.084  1.00 31.43           O  
ATOM    308  N   GLY A  42      12.960  54.119   8.031  1.00 59.67           N  
ATOM    309  CA  GLY A  42      13.206  55.543   8.039  1.00 97.29           C  
ATOM    310  C   GLY A  42      12.942  56.075   9.440  1.00 61.15           C  
ATOM    311  O   GLY A  42      13.586  56.990   9.941  1.00 53.54           O  
ATOM    312  N   GLY A  43      11.972  55.459  10.085  1.00 44.10           N  
ATOM    313  CA  GLY A  43      11.594  55.838  11.416  1.00 27.40           C  
ATOM    314  C   GLY A  43      12.137  54.836  12.418  1.00 47.68           C  
ATOM    315  O   GLY A  43      13.253  54.366  12.305  1.00 38.69           O  
ATOM    316  N   SER A  44      11.362  54.516  13.413  1.00 37.44           N  
ATOM    317  CA  SER A  44      11.751  53.587  14.429  1.00 26.53           C  
ATOM    318  C   SER A  44      11.676  52.111  14.007  1.00 25.21           C  
ATOM    319  O   SER A  44      12.585  51.315  14.267  1.00 23.23           O  
ATOM    320  CB  SER A  44      10.939  53.823  15.686  1.00 44.80           C  
ATOM    321  OG  SER A  44      11.828  53.910  16.777  1.00 74.61           O  
ATOM    322  N   LEU A  45      10.588  51.735  13.355  1.00 19.51           N  
ATOM    323  CA  LEU A  45      10.401  50.376  12.895  1.00 14.91           C  
ATOM    324  C   LEU A  45      11.342  50.015  11.763  1.00 27.33           C  
ATOM    325  O   LEU A  45      11.776  50.823  10.947  1.00 24.45           O  
ATOM    326  CB  LEU A  45       9.028  50.212  12.264  1.00 20.94           C  
ATOM    327  CG  LEU A  45       7.873  50.044  13.213  1.00 21.13           C  
ATOM    328  CD1 LEU A  45       6.611  50.087  12.366  1.00 22.08           C  
ATOM    329  CD2 LEU A  45       7.957  48.702  13.907  1.00 19.43           C  
ATOM    330  N   PRO A  46      11.636  48.745  11.674  1.00 20.81           N  
ATOM    331  CA  PRO A  46      12.444  48.295  10.575  1.00 16.67           C  
ATOM    332  C   PRO A  46      11.525  48.427   9.360  1.00 11.18           C  
ATOM    333  O   PRO A  46      10.291  48.367   9.472  1.00 12.45           O  
ATOM    334  CB  PRO A  46      12.703  46.813  10.831  1.00 20.33           C  
ATOM    335  CG  PRO A  46      12.253  46.501  12.258  1.00 19.28           C  
ATOM    336  CD  PRO A  46      11.462  47.709  12.726  1.00 22.28           C  
ATOM    337  N   GLU A  47      12.152  48.627   8.203  1.00 13.84           N  
ATOM    338  CA  GLU A  47      11.375  48.785   6.977  1.00 15.71           C  
ATOM    339  C   GLU A  47      10.388  47.660   6.746  1.00 10.41           C  
ATOM    340  O   GLU A  47       9.238  47.864   6.405  1.00 16.65           O  
ATOM    341  CB  GLU A  47      12.344  48.949   5.803  1.00 22.57           C  
ATOM    342  CG  GLU A  47      11.700  49.406   4.484  1.00 27.09           C  
ATOM    343  CD  GLU A  47      10.836  50.640   4.553  1.00 35.71           C  
ATOM    344  OE1 GLU A  47       9.811  50.743   3.904  1.00 36.30           O  
ATOM    345  OE2 GLU A  47      11.307  51.590   5.323  1.00 28.07           O1-
ATOM    346  N   SER A  48      10.841  46.443   6.953  1.00 13.04           N  
ATOM    347  CA  SER A  48       9.991  45.292   6.746  1.00 10.76           C  
ATOM    348  C   SER A  48       8.729  45.372   7.536  1.00 10.78           C  
ATOM    349  O   SER A  48       7.635  45.068   7.049  1.00 12.45           O  
ATOM    350  CB  SER A  48      10.736  44.005   7.084  1.00 14.66           C  
ATOM    351  OG  SER A  48      11.078  43.997   8.464  1.00 12.58           O  
ATOM    352  N   LEU A  49       8.880  45.797   8.796  1.00 13.50           N  
ATOM    353  CA  LEU A  49       7.735  45.888   9.719  1.00 11.24           C  
ATOM    354  C   LEU A  49       6.798  47.058   9.442  1.00  9.42           C  
ATOM    355  O   LEU A  49       5.573  46.969   9.624  1.00 12.30           O  
ATOM    356  CB  LEU A  49       8.202  45.807  11.173  1.00 11.14           C  
ATOM    357  CG  LEU A  49       8.874  44.464  11.470  1.00 12.84           C  
ATOM    358  CD1 LEU A  49       9.281  44.431  12.945  1.00 16.06           C  
ATOM    359  CD2 LEU A  49       7.898  43.319  11.189  1.00 12.91           C  
ATOM    360  N   ARG A  50       7.412  48.150   8.969  1.00 13.62           N  
ATOM    361  CA  ARG A  50       6.675  49.325   8.575  1.00 14.38           C  
ATOM    362  C   ARG A  50       5.754  48.860   7.442  1.00 13.17           C  
ATOM    363  O   ARG A  50       4.541  49.107   7.418  1.00 17.05           O  
ATOM    364  CB  ARG A  50       7.697  50.355   8.103  1.00 18.14           C  
ATOM    365  CG  ARG A  50       7.294  51.811   8.283  1.00 55.90           C  
ATOM    366  CD  ARG A  50       7.848  52.708   7.170  1.00 55.19           C  
ATOM    367  NE  ARG A  50       7.198  52.362   5.909  1.00 95.51           N  
ATOM    368  CZ  ARG A  50       7.675  52.435   4.665  1.00100.00           C  
ATOM    369  NH1 ARG A  50       8.899  52.885   4.391  1.00100.00           N1+
ATOM    370  NH2 ARG A  50       6.883  52.041   3.677  1.00 81.33           N  
ATOM    371  N   ARG A  51       6.330  48.098   6.499  1.00 14.04           N  
ATOM    372  CA  ARG A  51       5.464  47.623   5.427  1.00 19.77           C  
ATOM    373  C   ARG A  51       4.386  46.653   5.867  1.00 11.46           C  
ATOM    374  O   ARG A  51       3.263  46.660   5.362  1.00 16.63           O  
ATOM    375  CB  ARG A  51       6.258  47.101   4.247  1.00 19.51           C  
ATOM    376  CG  ARG A  51       7.103  48.227   3.639  1.00 20.25           C  
ATOM    377  CD  ARG A  51       7.903  47.785   2.417  1.00 26.31           C  
ATOM    378  NE  ARG A  51       8.964  48.716   2.020  1.00 22.24           N  
ATOM    379  CZ  ARG A  51       9.671  48.560   0.901  1.00 31.88           C  
ATOM    380  NH1 ARG A  51       9.431  47.536   0.063  1.00 18.70           N1+
ATOM    381  NH2 ARG A  51      10.620  49.456   0.614  1.00 18.74           N  
ATOM    382  N   VAL A  52       4.725  45.777   6.824  1.00 13.53           N  
ATOM    383  CA  VAL A  52       3.735  44.817   7.308  1.00 10.70           C  
ATOM    384  C   VAL A  52       2.542  45.591   7.925  1.00 14.26           C  
ATOM    385  O   VAL A  52       1.353  45.216   7.791  1.00 14.47           O  
ATOM    386  CB  VAL A  52       4.360  43.812   8.295  1.00 11.21           C  
ATOM    387  CG1 VAL A  52       3.248  42.981   8.975  1.00 11.11           C  
ATOM    388  CG2 VAL A  52       5.343  42.895   7.572  1.00  9.50           C  
ATOM    389  N   GLN A  53       2.856  46.709   8.612  1.00 14.80           N  
ATOM    390  CA  GLN A  53       1.795  47.519   9.199  1.00 16.16           C  
ATOM    391  C   GLN A  53       0.856  48.025   8.106  1.00 28.29           C  
ATOM    392  O   GLN A  53      -0.366  47.958   8.244  1.00 22.08           O  
ATOM    393  CB  GLN A  53       2.377  48.700   9.968  1.00 14.79           C  
ATOM    394  CG  GLN A  53       2.933  48.233  11.315  1.00 23.37           C  
ATOM    395  CD  GLN A  53       3.014  49.376  12.300  1.00 37.41           C  
ATOM    396  NE2 GLN A  53       3.059  50.575  11.753  1.00 23.54           N  
ATOM    397  OE1 GLN A  53       3.071  49.191  13.521  1.00 26.18           O  
ATOM    398  N   GLU A  54       1.424  48.518   7.002  1.00 15.95           N  
ATOM    399  CA  GLU A  54       0.581  49.018   5.919  1.00 19.31           C  
ATOM    400  C   GLU A  54      -0.200  47.924   5.224  1.00 36.61           C  
ATOM    401  O   GLU A  54      -1.356  48.088   4.814  1.00 28.03           O  
ATOM    402  CB  GLU A  54       1.387  49.850   4.922  1.00 22.05           C  
ATOM    403  CG  GLU A  54       1.953  51.095   5.618  1.00 28.12           C  
ATOM    404  CD  GLU A  54       3.294  51.465   5.071  1.00 49.06           C  
ATOM    405  OE1 GLU A  54       3.990  52.339   5.549  1.00 73.28           O  
ATOM    406  OE2 GLU A  54       3.626  50.762   4.019  1.00 37.56           O1-
ATOM    407  N   LEU A  55       0.430  46.768   5.074  1.00 16.76           N  
ATOM    408  CA  LEU A  55      -0.278  45.681   4.427  1.00 16.48           C  
ATOM    409  C   LEU A  55      -1.438  45.138   5.255  1.00 22.72           C  
ATOM    410  O   LEU A  55      -2.393  44.589   4.707  1.00 26.15           O  
ATOM    411  CB  LEU A  55       0.649  44.484   4.135  1.00 15.88           C  
ATOM    412  CG  LEU A  55       1.691  44.740   3.056  1.00 20.04           C  
ATOM    413  CD1 LEU A  55       2.796  43.707   3.197  1.00 17.01           C  
ATOM    414  CD2 LEU A  55       1.043  44.600   1.671  1.00 17.24           C  
ATOM    415  N   THR A  56      -1.337  45.220   6.584  1.00 22.47           N  
ATOM    416  CA  THR A  56      -2.392  44.648   7.416  1.00 19.27           C  
ATOM    417  C   THR A  56      -3.326  45.665   8.043  1.00 16.92           C  
ATOM    418  O   THR A  56      -4.400  45.273   8.507  1.00 25.17           O  
ATOM    419  CB  THR A  56      -1.766  43.823   8.559  1.00 20.92           C  
ATOM    420  CG2 THR A  56      -0.865  42.702   8.015  1.00 14.85           C  
ATOM    421  OG1 THR A  56      -1.051  44.710   9.417  1.00 14.34           O  
ATOM    422  N   GLY A  57      -2.904  46.931   8.090  1.00 20.50           N  
ATOM    423  CA  GLY A  57      -3.746  47.945   8.722  1.00 22.37           C  
ATOM    424  C   GLY A  57      -3.748  47.772  10.232  1.00 30.51           C  
ATOM    425  O   GLY A  57      -4.572  48.364  10.918  1.00 24.72           O  
ATOM    426  N   ARG A  58      -2.805  46.949  10.725  1.00 20.88           N  
ATOM    427  CA  ARG A  58      -2.616  46.627  12.135  1.00 21.90           C  
ATOM    428  C   ARG A  58      -1.264  47.082  12.627  1.00 22.17           C  
ATOM    429  O   ARG A  58      -0.336  47.292  11.849  1.00 19.86           O  
ATOM    430  CB  ARG A  58      -2.861  45.172  12.451  1.00 14.37           C  
ATOM    431  CG  ARG A  58      -4.325  44.820  12.386  1.00 20.44           C  
ATOM    432  CD  ARG A  58      -4.539  43.347  12.091  1.00 37.14           C  
ATOM    433  NE  ARG A  58      -5.861  42.886  12.503  1.00 98.83           N  
ATOM    434  CZ  ARG A  58      -6.691  42.207  11.722  1.00 90.74           C  
ATOM    435  NH1 ARG A  58      -6.367  41.873  10.476  1.00 87.87           N1+
ATOM    436  NH2 ARG A  58      -7.876  41.826  12.201  1.00100.00           N  
ATOM    437  N   SER A  59      -1.157  47.248  13.944  1.00 28.05           N  
ATOM    438  CA  SER A  59       0.069  47.724  14.550  1.00 20.94           C  
ATOM    439  C   SER A  59       0.960  46.641  15.068  1.00 19.67           C  
ATOM    440  O   SER A  59       0.475  45.621  15.532  1.00 23.39           O  
ATOM    441  CB  SER A  59      -0.184  48.661  15.718  1.00 33.45           C  
ATOM    442  OG  SER A  59      -0.905  49.777  15.232  1.00 87.13           O  
ATOM    443  N   VAL A  60       2.265  46.958  15.005  1.00 22.93           N  
ATOM    444  CA  VAL A  60       3.301  46.073  15.489  1.00 38.47           C  
ATOM    445  C   VAL A  60       4.126  46.801  16.531  1.00 27.72           C  
ATOM    446  O   VAL A  60       4.699  47.860  16.242  1.00 26.89           O  
ATOM    447  CB  VAL A  60       4.202  45.462  14.387  1.00 50.08           C  
ATOM    448  CG1 VAL A  60       4.919  46.537  13.596  1.00 44.05           C  
ATOM    449  CG2 VAL A  60       5.262  44.529  14.970  1.00 32.42           C  
ATOM    450  N   GLU A  61       4.151  46.229  17.730  1.00 18.64           N  
ATOM    451  CA  GLU A  61       4.954  46.768  18.791  1.00 16.03           C  
ATOM    452  C   GLU A  61       6.368  46.274  18.540  1.00 20.68           C  
ATOM    453  O   GLU A  61       6.570  45.100  18.199  1.00 17.66           O  
ATOM    454  CB  GLU A  61       4.447  46.405  20.189  0.50 17.27           C  
ATOM    456  CG  GLU A  61       3.063  47.022  20.453  0.50 35.07           C  
ATOM    458  CD  GLU A  61       2.484  46.700  21.807  0.50 31.45           C  
ATOM    460  OE1 GLU A  61       2.598  47.426  22.775  0.50 33.98           O  
ATOM    462  OE2 GLU A  61       1.819  45.574  21.833  0.50 20.80           O1-
ATOM    464  N   PHE A  62       7.335  47.186  18.640  1.00 17.44           N  
ATOM    465  CA  PHE A  62       8.698  46.839  18.358  1.00 15.37           C  
ATOM    466  C   PHE A  62       9.697  47.465  19.305  1.00 20.95           C  
ATOM    467  O   PHE A  62       9.543  48.614  19.672  1.00 17.81           O  
ATOM    468  CB  PHE A  62       9.008  47.323  16.920  1.00 12.50           C  
ATOM    469  CG  PHE A  62      10.459  47.137  16.588  1.00 12.62           C  
ATOM    470  CD1 PHE A  62      10.977  45.901  16.201  1.00 11.83           C  
ATOM    471  CD2 PHE A  62      11.318  48.229  16.684  1.00 12.40           C  
ATOM    472  CE1 PHE A  62      12.335  45.741  15.919  1.00 10.22           C  
ATOM    473  CE2 PHE A  62      12.672  48.090  16.402  1.00 13.37           C  
ATOM    474  CZ  PHE A  62      13.184  46.842  16.037  1.00 12.96           C  
ATOM    475  N   GLU A  63      10.729  46.712  19.665  1.00 14.84           N  
ATOM    476  CA  GLU A  63      11.806  47.193  20.513  1.00 13.92           C  
ATOM    477  C   GLU A  63      13.136  46.785  19.920  1.00 12.91           C  
ATOM    478  O   GLU A  63      13.373  45.601  19.644  1.00 14.66           O  
ATOM    479  CB  GLU A  63      11.672  46.696  21.975  1.00 20.08           C  
ATOM    480  CG  GLU A  63      12.525  47.481  22.989  1.00 59.92           C  
ATOM    481  CD  GLU A  63      12.192  48.938  23.032  1.00 84.67           C  
ATOM    482  OE1 GLU A  63      11.048  49.365  22.895  1.00100.00           O  
ATOM    483  OE2 GLU A  63      13.251  49.670  23.203  1.00 80.72           O1-
ATOM    484  N   GLU A  64      14.004  47.772  19.721  1.00 11.92           N  
ATOM    485  CA  GLU A  64      15.319  47.475  19.193  1.00 12.80           C  
ATOM    486  C   GLU A  64      16.201  46.968  20.322  1.00 17.29           C  
ATOM    487  O   GLU A  64      16.479  47.707  21.274  1.00 16.02           O  
ATOM    488  CB  GLU A  64      15.975  48.719  18.617  1.00 12.24           C  
ATOM    489  CG  GLU A  64      17.346  48.397  18.001  1.00 15.34           C  
ATOM    490  CD  GLU A  64      17.924  49.627  17.340  1.00 21.13           C  
ATOM    491  OE1 GLU A  64      17.280  50.630  17.152  1.00 25.58           O  
ATOM    492  OE2 GLU A  64      19.162  49.509  16.980  1.00 19.14           O1-
ATOM    493  N   MET A  65      16.638  45.721  20.247  1.00 12.04           N  
ATOM    494  CA  MET A  65      17.450  45.164  21.302  1.00 13.37           C  
ATOM    495  C   MET A  65      18.116  43.889  20.876  1.00 12.35           C  
ATOM    496  O   MET A  65      17.693  43.263  19.900  1.00 16.51           O  
ATOM    497  CB  MET A  65      16.639  44.937  22.618  0.50 20.36           C  
ATOM    499  CG  MET A  65      15.571  43.848  22.565  0.50 29.82           C  
ATOM    501  SD  MET A  65      15.021  43.252  24.202  0.50 14.70           S  
ATOM    503  CE  MET A  65      13.895  44.594  24.572  0.50 12.45           C  
ATOM    505  N   ASP A  66      19.148  43.517  21.629  1.00 12.42           N  
ATOM    506  CA  ASP A  66      19.906  42.297  21.393  1.00 10.41           C  
ATOM    507  C   ASP A  66      19.511  41.225  22.409  1.00 11.12           C  
ATOM    508  O   ASP A  66      19.387  41.499  23.609  1.00 18.35           O  
ATOM    509  CB  ASP A  66      21.392  42.621  21.507  1.00 15.92           C  
ATOM    510  CG  ASP A  66      22.235  41.545  20.903  1.00 19.42           C  
ATOM    511  OD1 ASP A  66      22.097  40.365  21.174  1.00 15.19           O  
ATOM    512  OD2 ASP A  66      23.110  42.021  20.035  1.00 23.22           O1-
ATOM    513  N   ILE A  67      19.278  39.993  21.949  1.00 13.32           N  
ATOM    514  CA  ILE A  67      18.897  38.916  22.852  1.00 13.08           C  
ATOM    515  C   ILE A  67      19.980  38.621  23.875  1.00 11.93           C  
ATOM    516  O   ILE A  67      19.733  37.973  24.884  1.00 16.31           O  
ATOM    517  CB  ILE A  67      18.497  37.641  22.124  1.00 14.35           C  
ATOM    518  CG1 ILE A  67      19.635  37.137  21.278  1.00 11.73           C  
ATOM    519  CG2 ILE A  67      17.265  37.902  21.267  1.00 15.98           C  
ATOM    520  CD1 ILE A  67      19.389  35.725  20.786  1.00 20.06           C  
ATOM    521  N   LEU A  68      21.195  39.055  23.570  1.00 11.74           N  
ATOM    522  CA  LEU A  68      22.316  38.866  24.451  1.00 13.32           C  
ATOM    523  C   LEU A  68      22.271  39.905  25.584  1.00 19.38           C  
ATOM    524  O   LEU A  68      23.097  39.853  26.495  1.00 15.95           O  
ATOM    525  CB  LEU A  68      23.667  38.993  23.700  1.00 12.16           C  
ATOM    526  CG  LEU A  68      23.917  37.853  22.704  1.00 11.81           C  
ATOM    527  CD1 LEU A  68      25.171  38.143  21.893  1.00 14.19           C  
ATOM    528  CD2 LEU A  68      24.120  36.550  23.473  1.00 18.10           C  
ATOM    529  N   ASP A  69      21.366  40.898  25.512  1.00 13.22           N  
ATOM    530  CA  ASP A  69      21.280  41.931  26.540  1.00 16.79           C  
ATOM    531  C   ASP A  69      20.260  41.515  27.564  1.00 10.83           C  
ATOM    532  O   ASP A  69      19.063  41.665  27.400  1.00 13.07           O  
ATOM    533  CB  ASP A  69      20.955  43.324  25.980  1.00 13.96           C  
ATOM    534  CG  ASP A  69      20.817  44.393  27.053  1.00 27.60           C  
ATOM    535  OD1 ASP A  69      20.971  44.221  28.252  1.00 17.51           O  
ATOM    536  OD2 ASP A  69      20.511  45.565  26.561  1.00 27.40           O1-
ATOM    537  N   GLN A  70      20.781  40.936  28.634  1.00 13.39           N  
ATOM    538  CA  GLN A  70      19.950  40.430  29.698  1.00 13.16           C  
ATOM    539  C   GLN A  70      19.088  41.492  30.330  1.00 10.45           C  
ATOM    540  O   GLN A  70      17.909  41.264  30.617  1.00 15.41           O  
ATOM    541  CB  GLN A  70      20.813  39.714  30.752  1.00 18.96           C  
ATOM    542  CG  GLN A  70      19.924  38.755  31.551  1.00 43.97           C  
ATOM    543  CD  GLN A  70      20.685  37.837  32.475  1.00100.00           C  
ATOM    544  NE2 GLN A  70      20.906  38.285  33.709  1.00100.00           N  
ATOM    545  OE1 GLN A  70      21.040  36.715  32.090  1.00 86.31           O  
ATOM    546  N   GLY A  71      19.679  42.678  30.528  1.00 15.02           N  
ATOM    547  CA  GLY A  71      18.939  43.794  31.116  1.00 16.91           C  
ATOM    548  C   GLY A  71      17.692  44.158  30.308  1.00 14.23           C  
ATOM    549  O   GLY A  71      16.580  44.287  30.824  1.00 13.96           O  
ATOM    550  N   ALA A  72      17.872  44.329  28.990  1.00 21.11           N  
ATOM    551  CA  ALA A  72      16.749  44.669  28.113  1.00 13.35           C  
ATOM    552  C   ALA A  72      15.715  43.554  28.055  1.00  9.33           C  
ATOM    553  O   ALA A  72      14.509  43.789  28.078  1.00 14.97           O  
ATOM    554  CB  ALA A  72      17.276  45.000  26.742  1.00 14.54           C  
ATOM    555  N   LEU A  73      16.182  42.315  27.992  1.00 10.69           N  
ATOM    556  CA  LEU A  73      15.257  41.195  27.947  1.00 15.64           C  
ATOM    557  C   LEU A  73      14.414  41.123  29.218  1.00 14.08           C  
ATOM    558  O   LEU A  73      13.209  40.920  29.173  1.00 14.61           O  
ATOM    559  CB  LEU A  73      16.037  39.886  27.869  1.00 27.67           C  
ATOM    560  CG  LEU A  73      16.116  39.242  26.496  1.00 22.60           C  
ATOM    561  CD1 LEU A  73      16.816  37.889  26.596  1.00 28.13           C  
ATOM    562  CD2 LEU A  73      14.746  39.110  25.853  1.00 21.58           C  
ATOM    563  N   GLN A  74      15.089  41.286  30.370  1.00 13.64           N  
ATOM    564  CA  GLN A  74      14.417  41.268  31.677  1.00 16.15           C  
ATOM    565  C   GLN A  74      13.370  42.373  31.759  1.00 12.68           C  
ATOM    566  O   GLN A  74      12.267  42.120  32.222  1.00 19.36           O  
ATOM    567  CB  GLN A  74      15.425  41.460  32.810  1.00 15.04           C  
ATOM    568  CG  GLN A  74      16.442  40.324  32.904  1.00 20.72           C  
ATOM    569  CD  GLN A  74      16.009  39.335  33.951  1.00 44.43           C  
ATOM    570  NE2 GLN A  74      14.692  39.240  34.160  1.00 30.21           N  
ATOM    571  OE1 GLN A  74      16.851  38.658  34.546  1.00 60.35           O  
ATOM    572  N   ARG A  75      13.722  43.592  31.274  1.00 11.02           N  
ATOM    573  CA  ARG A  75      12.766  44.712  31.256  1.00 11.13           C  
ATOM    574  C   ARG A  75      11.555  44.411  30.368  1.00 13.71           C  
ATOM    575  O   ARG A  75      10.390  44.700  30.675  1.00 15.47           O  
ATOM    576  CB  ARG A  75      13.392  46.054  30.838  1.00 13.35           C  
ATOM    577  CG  ARG A  75      14.281  46.668  31.920  1.00 19.62           C  
ATOM    578  CD  ARG A  75      14.691  48.121  31.673  1.00 19.92           C  
ATOM    579  NE  ARG A  75      15.299  48.178  30.382  1.00 18.22           N  
ATOM    580  CZ  ARG A  75      16.551  47.989  30.071  1.00 26.59           C  
ATOM    581  NH1 ARG A  75      17.532  47.742  30.972  1.00 32.13           N1+
ATOM    582  NH2 ARG A  75      16.836  48.061  28.763  1.00 33.77           N  
ATOM    583  N   LEU A  76      11.851  43.813  29.206  1.00 15.26           N  
ATOM    584  CA  LEU A  76      10.830  43.455  28.247  1.00 15.61           C  
ATOM    585  C   LEU A  76       9.734  42.572  28.838  1.00  8.60           C  
ATOM    586  O   LEU A  76       8.548  42.787  28.607  1.00 11.89           O  
ATOM    587  CB  LEU A  76      11.517  42.712  27.068  1.00 12.33           C  
ATOM    588  CG  LEU A  76      10.571  42.465  25.900  1.00 16.86           C  
ATOM    589  CD1 LEU A  76      10.329  43.768  25.162  1.00 15.83           C  
ATOM    590  CD2 LEU A  76      11.176  41.435  24.974  1.00 13.08           C  
ATOM    591  N   PHE A  77      10.181  41.544  29.564  1.00 11.79           N  
ATOM    592  CA  PHE A  77       9.292  40.592  30.197  1.00 11.20           C  
ATOM    593  C   PHE A  77       8.492  41.193  31.361  1.00 15.70           C  
ATOM    594  O   PHE A  77       7.455  40.650  31.772  1.00 16.25           O  
ATOM    595  CB  PHE A  77      10.052  39.351  30.647  1.00 13.48           C  
ATOM    596  CG  PHE A  77      10.143  38.392  29.493  1.00 13.27           C  
ATOM    597  CD1 PHE A  77      11.063  38.596  28.466  1.00 13.42           C  
ATOM    598  CD2 PHE A  77       9.302  37.285  29.449  1.00 11.53           C  
ATOM    599  CE1 PHE A  77      11.158  37.694  27.401  1.00 15.73           C  
ATOM    600  CE2 PHE A  77       9.384  36.376  28.397  1.00 15.91           C  
ATOM    601  CZ  PHE A  77      10.303  36.588  27.364  1.00 13.24           C  
ATOM    602  N   LYS A  78       8.975  42.336  31.860  1.00 17.31           N  
ATOM    603  CA  LYS A  78       8.265  43.065  32.909  1.00 19.13           C  
ATOM    604  C   LYS A  78       7.246  43.999  32.258  1.00 29.31           C  
ATOM    605  O   LYS A  78       6.119  44.194  32.726  1.00 25.64           O  
ATOM    606  CB  LYS A  78       9.196  43.819  33.835  1.00 20.30           C  
ATOM    607  CG  LYS A  78       9.633  42.871  34.939  1.00 32.61           C  
ATOM    608  CD  LYS A  78      10.985  43.189  35.516  1.00 29.86           C  
ATOM    609  CE  LYS A  78      11.552  41.995  36.259  1.00 21.86           C  
ATOM    610  NZ  LYS A  78      12.458  41.224  35.397  1.00 25.30           N1+
ATOM    611  N   LYS A  79       7.654  44.561  31.125  1.00 18.06           N  
ATOM    612  CA  LYS A  79       6.811  45.479  30.388  1.00 18.70           C  
ATOM    613  C   LYS A  79       5.581  44.851  29.780  1.00 19.38           C  
ATOM    614  O   LYS A  79       4.503  45.441  29.801  1.00 21.86           O  
ATOM    615  CB  LYS A  79       7.616  46.172  29.330  1.00 15.91           C  
ATOM    616  CG  LYS A  79       6.784  47.200  28.615  1.00 20.68           C  
ATOM    617  CD  LYS A  79       7.678  48.045  27.712  1.00 21.12           C  
ATOM    618  CE  LYS A  79       6.947  49.147  26.948  1.00 42.81           C  
ATOM    619  NZ  LYS A  79       7.849  50.172  26.381  1.00 45.48           N1+
ATOM    620  N   TYR A  80       5.744  43.636  29.250  1.00 17.49           N  
ATOM    621  CA  TYR A  80       4.646  42.918  28.618  1.00 18.27           C  
ATOM    622  C   TYR A  80       4.376  41.549  29.188  1.00 12.05           C  
ATOM    623  O   TYR A  80       5.259  40.914  29.736  1.00 17.16           O  
ATOM    624  CB  TYR A  80       4.996  42.618  27.152  1.00 17.84           C  
ATOM    625  CG  TYR A  80       5.268  43.845  26.310  1.00 16.75           C  
ATOM    626  CD1 TYR A  80       4.227  44.621  25.798  1.00 21.32           C  
ATOM    627  CD2 TYR A  80       6.584  44.230  26.051  1.00 13.20           C  
ATOM    628  CE1 TYR A  80       4.481  45.745  25.009  1.00 17.81           C  
ATOM    629  CE2 TYR A  80       6.864  45.350  25.266  1.00 17.35           C  
ATOM    630  CZ  TYR A  80       5.806  46.105  24.763  1.00 17.36           C  
ATOM    631  OH  TYR A  80       6.092  47.206  23.998  1.00 34.05           O  
ATOM    632  N   SER A  81       3.145  41.133  28.981  1.00 12.71           N  
ATOM    633  CA  SER A  81       2.680  39.813  29.353  1.00 17.43           C  
ATOM    634  C   SER A  81       2.702  38.944  28.091  1.00 14.80           C  
ATOM    635  O   SER A  81       1.930  39.133  27.152  1.00 16.77           O  
ATOM    636  CB  SER A  81       1.248  39.831  29.891  1.00 16.53           C  
ATOM    637  OG  SER A  81       1.248  40.280  31.236  1.00 24.50           O  
ATOM    638  N   PHE A  82       3.578  37.974  28.057  1.00 14.31           N  
ATOM    639  CA  PHE A  82       3.650  37.130  26.893  1.00 12.50           C  
ATOM    640  C   PHE A  82       3.025  35.798  27.152  1.00 20.88           C  
ATOM    641  O   PHE A  82       3.208  35.213  28.222  1.00 17.44           O  
ATOM    642  CB  PHE A  82       5.124  36.855  26.559  1.00 13.56           C  
ATOM    643  CG  PHE A  82       5.832  38.108  26.121  1.00 13.90           C  
ATOM    644  CD1 PHE A  82       6.903  38.615  26.860  1.00 14.13           C  
ATOM    645  CD2 PHE A  82       5.401  38.798  24.987  1.00 11.45           C  
ATOM    646  CE1 PHE A  82       7.555  39.791  26.489  1.00 16.52           C  
ATOM    647  CE2 PHE A  82       6.037  39.978  24.605  1.00 14.16           C  
ATOM    648  CZ  PHE A  82       7.108  40.470  25.353  1.00 13.98           C  
ATOM    649  N   MET A  83       2.306  35.291  26.157  1.00 12.33           N  
ATOM    650  CA  MET A  83       1.718  33.976  26.291  1.00 13.79           C  
ATOM    651  C   MET A  83       2.606  32.951  25.580  1.00 19.82           C  
ATOM    652  O   MET A  83       2.478  31.761  25.771  1.00 17.11           O  
ATOM    653  CB  MET A  83       0.317  33.979  25.700  0.50 17.99           C  
ATOM    655  CG  MET A  83       0.385  34.224  24.220  0.50 29.09           C  
ATOM    657  SD  MET A  83      -0.804  33.181  23.387  0.50 53.87           S  
ATOM    659  CE  MET A  83      -1.466  34.434  22.285  0.50 12.01           C  
ATOM    661  N   ALA A  84       3.514  33.416  24.715  1.00 14.57           N  
ATOM    662  CA  ALA A  84       4.390  32.521  23.951  1.00 11.79           C  
ATOM    663  C   ALA A  84       5.484  33.344  23.279  1.00 10.28           C  
ATOM    664  O   ALA A  84       5.412  34.567  23.160  1.00 10.99           O  
ATOM    665  CB  ALA A  84       3.624  31.818  22.846  1.00 12.91           C  
ATOM    666  N   VAL A  85       6.501  32.631  22.879  1.00  8.34           N  
ATOM    667  CA  VAL A  85       7.644  33.230  22.238  1.00 10.80           C  
ATOM    668  C   VAL A  85       8.002  32.459  20.983  1.00  8.42           C  
ATOM    669  O   VAL A  85       8.083  31.245  21.032  1.00 10.06           O  
ATOM    670  CB  VAL A  85       8.851  33.192  23.171  1.00 10.34           C  
ATOM    671  CG1 VAL A  85      10.049  33.796  22.486  1.00 11.08           C  
ATOM    672  CG2 VAL A  85       8.553  34.001  24.441  1.00 13.80           C  
ATOM    673  N   ILE A  86       8.200  33.180  19.875  1.00  8.32           N  
ATOM    674  CA  ILE A  86       8.639  32.599  18.602  1.00  8.30           C  
ATOM    675  C   ILE A  86      10.036  33.155  18.390  1.00  8.87           C  
ATOM    676  O   ILE A  86      10.251  34.373  18.276  1.00  9.60           O  
ATOM    677  CB  ILE A  86       7.720  32.938  17.446  1.00 10.71           C  
ATOM    678  CG1 ILE A  86       6.261  32.550  17.768  1.00 13.99           C  
ATOM    679  CG2 ILE A  86       8.225  32.201  16.198  1.00  9.00           C  
ATOM    680  CD1 ILE A  86       5.238  32.915  16.681  1.00 10.64           C  
ATOM    681  N   HIS A  87      10.997  32.260  18.394  1.00  6.28           N  
ATOM    682  CA  HIS A  87      12.394  32.597  18.361  1.00  7.48           C  
ATOM    683  C   HIS A  87      13.115  32.423  17.031  1.00  8.13           C  
ATOM    684  O   HIS A  87      13.622  31.327  16.724  1.00  8.82           O  
ATOM    685  CB  HIS A  87      13.098  31.786  19.494  1.00  9.46           C  
ATOM    686  CG  HIS A  87      14.538  32.090  19.710  1.00  8.11           C  
ATOM    687  CD2 HIS A  87      15.557  31.234  20.015  1.00  7.66           C  
ATOM    688  ND1 HIS A  87      15.054  33.389  19.626  1.00  7.84           N  
ATOM    689  CE1 HIS A  87      16.349  33.285  19.870  1.00 13.04           C  
ATOM    690  NE2 HIS A  87      16.698  31.997  20.108  1.00 11.12           N  
ATOM    691  N   PHE A  88      13.160  33.548  16.283  1.00  9.54           N  
ATOM    692  CA  PHE A  88      13.847  33.551  14.993  1.00  9.62           C  
ATOM    693  C   PHE A  88      15.258  34.109  15.069  1.00  8.36           C  
ATOM    694  O   PHE A  88      16.089  33.843  14.178  1.00  9.37           O  
ATOM    695  CB  PHE A  88      13.130  34.470  13.988  1.00  6.02           C  
ATOM    696  CG  PHE A  88      11.772  34.005  13.557  1.00  5.27           C  
ATOM    697  CD1 PHE A  88      11.634  32.952  12.652  1.00  8.76           C  
ATOM    698  CD2 PHE A  88      10.609  34.631  14.020  1.00  9.25           C  
ATOM    699  CE1 PHE A  88      10.383  32.513  12.229  1.00  6.12           C  
ATOM    700  CE2 PHE A  88       9.347  34.226  13.571  1.00  9.29           C  
ATOM    701  CZ  PHE A  88       9.234  33.164  12.670  1.00  8.65           C  
ATOM    702  N   ALA A  89      15.541  34.953  16.079  1.00  9.85           N  
ATOM    703  CA  ALA A  89      16.842  35.600  16.189  1.00  9.86           C  
ATOM    704  C   ALA A  89      18.035  34.656  16.194  1.00 10.78           C  
ATOM    705  O   ALA A  89      18.105  33.669  16.945  1.00 11.07           O  
ATOM    706  CB  ALA A  89      16.917  36.496  17.421  1.00  8.09           C  
ATOM    707  N   GLY A  90      19.035  35.005  15.391  1.00  8.49           N  
ATOM    708  CA  GLY A  90      20.251  34.237  15.312  1.00  8.65           C  
ATOM    709  C   GLY A  90      21.051  34.611  14.055  1.00  9.75           C  
ATOM    710  O   GLY A  90      20.555  35.384  13.229  1.00  9.01           O  
ATOM    711  N   LEU A  91      22.261  34.036  13.991  1.00 11.73           N  
ATOM    712  CA  LEU A  91      23.216  34.154  12.887  1.00 12.14           C  
ATOM    713  C   LEU A  91      22.997  32.931  12.010  1.00 14.37           C  
ATOM    714  O   LEU A  91      22.798  31.813  12.510  1.00 11.29           O  
ATOM    715  CB  LEU A  91      24.669  34.137  13.358  1.00 10.79           C  
ATOM    716  CG  LEU A  91      24.984  35.255  14.347  1.00 13.50           C  
ATOM    717  CD1 LEU A  91      26.493  35.289  14.597  1.00 11.67           C  
ATOM    718  CD2 LEU A  91      24.467  36.605  13.845  1.00 13.73           C  
ATOM    719  N   LYS A  92      23.035  33.110  10.695  1.00 11.85           N  
ATOM    720  CA  LYS A  92      22.811  31.953   9.836  1.00 13.09           C  
ATOM    721  C   LYS A  92      23.763  31.790   8.650  1.00 17.33           C  
ATOM    722  O   LYS A  92      23.533  30.917   7.827  1.00 16.32           O  
ATOM    723  CB  LYS A  92      21.378  31.896   9.343  1.00 19.57           C  
ATOM    724  CG  LYS A  92      21.023  33.138   8.549  1.00 13.71           C  
ATOM    725  CD  LYS A  92      19.740  32.961   7.766  1.00 10.36           C  
ATOM    726  CE  LYS A  92      19.639  34.055   6.700  1.00 16.95           C  
ATOM    727  NZ  LYS A  92      18.475  33.857   5.805  1.00 16.31           N1+
ATOM    728  N   ALA A  93      24.827  32.580   8.564  1.00 15.44           N  
ATOM    729  CA  ALA A  93      25.760  32.427   7.422  1.00 21.86           C  
ATOM    730  C   ALA A  93      26.626  31.195   7.639  1.00 17.34           C  
ATOM    731  O   ALA A  93      27.626  31.241   8.354  1.00 21.70           O  
ATOM    732  CB  ALA A  93      26.650  33.653   7.253  1.00 16.77           C  
ATOM    733  N   VAL A  94      26.246  30.072   7.042  1.00 21.47           N  
ATOM    734  CA  VAL A  94      26.988  28.827   7.209  1.00 16.59           C  
ATOM    735  C   VAL A  94      28.489  28.938   7.011  1.00 33.09           C  
ATOM    736  O   VAL A  94      29.288  28.458   7.838  1.00 22.93           O  
ATOM    737  CB  VAL A  94      26.377  27.659   6.417  1.00 32.76           C  
ATOM    738  CG1 VAL A  94      27.258  26.430   6.555  1.00 19.33           C  
ATOM    739  CG2 VAL A  94      24.975  27.314   6.931  1.00 27.14           C  
ATOM    740  N   GLY A  95      28.887  29.569   5.896  1.00 18.30           N  
ATOM    741  CA  GLY A  95      30.305  29.722   5.583  1.00 18.97           C  
ATOM    742  C   GLY A  95      31.048  30.518   6.654  1.00 22.48           C  
ATOM    743  O   GLY A  95      32.124  30.127   7.129  1.00 24.02           O  
ATOM    744  N   GLU A  96      30.471  31.650   7.044  1.00 18.71           N  
ATOM    745  CA  GLU A  96      31.112  32.448   8.059  1.00 16.72           C  
ATOM    746  C   GLU A  96      31.224  31.619   9.343  1.00 26.01           C  
ATOM    747  O   GLU A  96      32.183  31.756  10.089  1.00 20.15           O  
ATOM    748  CB  GLU A  96      30.387  33.784   8.196  0.50 24.63           C  
ATOM    750  CG  GLU A  96      30.029  34.189   9.630  0.50 35.16           C  
ATOM    752  CD  GLU A  96      29.362  35.536   9.660  0.50 48.08           C  
ATOM    754  OE1 GLU A  96      29.712  36.452   8.939  0.50 49.93           O  
ATOM    756  OE2 GLU A  96      28.359  35.610  10.507  0.50 11.09           O1-
ATOM    758  N   SER A  97      30.233  30.730   9.593  1.00 32.33           N  
ATOM    759  CA  SER A  97      30.235  29.884  10.799  1.00 21.56           C  
ATOM    760  C   SER A  97      31.454  28.992  10.911  1.00 20.71           C  
ATOM    761  O   SER A  97      32.025  28.782  11.984  1.00 19.25           O  
ATOM    762  CB  SER A  97      28.946  29.116  11.078  1.00 19.17           C  
ATOM    763  OG  SER A  97      28.977  27.865  10.430  1.00 16.46           O  
ATOM    764  N   VAL A  98      31.877  28.473   9.792  1.00 14.45           N  
ATOM    765  CA  VAL A  98      33.028  27.603   9.797  1.00 13.99           C  
ATOM    766  C   VAL A  98      34.271  28.411  10.173  1.00 22.77           C  
ATOM    767  O   VAL A  98      35.214  27.884  10.785  1.00 22.45           O  
ATOM    768  CB  VAL A  98      33.188  26.903   8.442  1.00 24.70           C  
ATOM    769  CG1 VAL A  98      34.540  26.199   8.319  1.00 23.50           C  
ATOM    770  CG2 VAL A  98      32.036  25.931   8.144  1.00 16.44           C  
ATOM    771  N   GLN A  99      34.270  29.714   9.835  1.00 16.13           N  
ATOM    772  CA  GLN A  99      35.399  30.573  10.163  1.00 14.10           C  
ATOM    773  C   GLN A  99      35.319  31.282  11.531  1.00 23.80           C  
ATOM    774  O   GLN A  99      36.357  31.560  12.145  1.00 26.15           O  
ATOM    775  CB  GLN A  99      35.582  31.661   9.086  1.00 21.66           C  
ATOM    776  CG  GLN A  99      36.069  31.040   7.757  1.00 39.21           C  
ATOM    777  CD  GLN A  99      35.446  31.730   6.556  1.00100.00           C  
ATOM    778  NE2 GLN A  99      34.819  30.961   5.666  1.00100.00           N  
ATOM    779  OE1 GLN A  99      35.464  32.968   6.461  1.00100.00           O  
ATOM    780  N   LYS A 100      34.111  31.614  11.996  1.00 19.15           N  
ATOM    781  CA  LYS A 100      33.869  32.332  13.257  1.00 24.18           C  
ATOM    782  C   LYS A 100      32.943  31.518  14.187  1.00 11.30           C  
ATOM    783  O   LYS A 100      31.881  32.018  14.553  1.00 14.50           O  
ATOM    784  CB  LYS A 100      33.109  33.625  12.924  1.00 26.08           C  
ATOM    785  CG  LYS A 100      33.853  34.717  12.150  1.00 55.81           C  
ATOM    786  CD  LYS A 100      33.427  34.852  10.683  1.00 68.99           C  
ATOM    787  CE  LYS A 100      32.374  35.916  10.370  1.00 42.11           C  
ATOM    788  NZ  LYS A 100      32.841  37.322  10.326  1.00 92.07           N1+
ATOM    789  N   PRO A 101      33.342  30.283  14.538  1.00 13.41           N  
ATOM    790  CA  PRO A 101      32.529  29.414  15.361  1.00 10.14           C  
ATOM    791  C   PRO A 101      32.012  30.033  16.630  1.00 13.61           C  
ATOM    792  O   PRO A 101      30.832  29.874  16.918  1.00 13.87           O  
ATOM    793  CB  PRO A 101      33.299  28.118  15.629  1.00  8.92           C  
ATOM    794  CG  PRO A 101      34.718  28.394  15.149  1.00 17.02           C  
ATOM    795  CD  PRO A 101      34.667  29.633  14.254  1.00 13.60           C  
ATOM    796  N   LEU A 102      32.887  30.720  17.380  1.00 11.94           N  
ATOM    797  CA  LEU A 102      32.418  31.306  18.630  1.00 10.22           C  
ATOM    798  C   LEU A 102      31.316  32.349  18.441  1.00 17.11           C  
ATOM    799  O   LEU A 102      30.443  32.550  19.298  1.00 16.77           O  
ATOM    800  CB  LEU A 102      33.545  31.918  19.460  1.00 12.95           C  
ATOM    801  CG  LEU A 102      34.640  30.947  19.875  1.00 18.87           C  
ATOM    802  CD1 LEU A 102      35.617  31.722  20.756  1.00 17.93           C  
ATOM    803  CD2 LEU A 102      34.073  29.748  20.654  1.00 16.42           C  
ATOM    804  N   ASP A 103      31.336  33.055  17.314  1.00 11.83           N  
ATOM    805  CA  ASP A 103      30.286  34.032  17.116  1.00 13.07           C  
ATOM    806  C   ASP A 103      28.943  33.331  17.043  1.00 10.67           C  
ATOM    807  O   ASP A 103      27.908  33.807  17.544  1.00 12.10           O  
ATOM    808  CB  ASP A 103      30.506  34.810  15.804  1.00 18.21           C  
ATOM    809  CG  ASP A 103      31.634  35.793  15.841  1.00 24.18           C  
ATOM    810  OD1 ASP A 103      32.078  36.312  14.841  1.00 29.32           O  
ATOM    811  OD2 ASP A 103      32.038  36.106  17.043  1.00 23.62           O1-
ATOM    812  N   TYR A 104      28.962  32.182  16.376  1.00 12.83           N  
ATOM    813  CA  TYR A 104      27.782  31.327  16.203  1.00 14.46           C  
ATOM    814  C   TYR A 104      27.302  30.732  17.531  1.00 10.75           C  
ATOM    815  O   TYR A 104      26.128  30.760  17.886  1.00 11.81           O  
ATOM    816  CB  TYR A 104      27.962  30.310  15.031  1.00 12.29           C  
ATOM    817  CG  TYR A 104      27.679  31.077  13.753  1.00 12.98           C  
ATOM    818  CD1 TYR A 104      28.528  32.106  13.337  1.00 17.31           C  
ATOM    819  CD2 TYR A 104      26.510  30.849  13.026  1.00 11.80           C  
ATOM    820  CE1 TYR A 104      28.240  32.872  12.204  1.00 29.73           C  
ATOM    821  CE2 TYR A 104      26.203  31.608  11.894  1.00 12.99           C  
ATOM    822  CZ  TYR A 104      27.065  32.630  11.491  1.00 24.64           C  
ATOM    823  OH  TYR A 104      26.783  33.424  10.409  1.00 21.76           O  
ATOM    824  N   TYR A 105      28.260  30.256  18.315  1.00 12.90           N  
ATOM    825  CA  TYR A 105      27.938  29.696  19.616  1.00 11.78           C  
ATOM    826  C   TYR A 105      27.461  30.772  20.556  1.00  9.94           C  
ATOM    827  O   TYR A 105      26.480  30.568  21.254  1.00 11.71           O  
ATOM    828  CB  TYR A 105      29.114  28.867  20.131  1.00 11.89           C  
ATOM    829  CG  TYR A 105      29.328  27.635  19.253  1.00 12.16           C  
ATOM    830  CD1 TYR A 105      30.555  27.361  18.646  1.00 13.21           C  
ATOM    831  CD2 TYR A 105      28.269  26.754  19.017  1.00 14.44           C  
ATOM    832  CE1 TYR A 105      30.740  26.209  17.876  1.00 11.03           C  
ATOM    833  CE2 TYR A 105      28.434  25.593  18.256  1.00 18.24           C  
ATOM    834  CZ  TYR A 105      29.681  25.321  17.688  1.00 13.85           C  
ATOM    835  OH  TYR A 105      29.867  24.186  16.923  1.00 19.47           O  
ATOM    836  N   ARG A 106      28.109  31.939  20.527  1.00 10.76           N  
ATOM    837  CA  ARG A 106      27.674  33.010  21.382  1.00  7.40           C  
ATOM    838  C   ARG A 106      26.240  33.457  21.069  1.00 14.99           C  
ATOM    839  O   ARG A 106      25.311  33.433  21.888  1.00 12.66           O  
ATOM    840  CB  ARG A 106      28.659  34.167  21.345  1.00  9.27           C  
ATOM    841  CG  ARG A 106      28.131  35.428  22.058  1.00 19.99           C  
ATOM    842  CD  ARG A 106      28.986  36.684  21.836  1.00 16.06           C  
ATOM    843  NE  ARG A 106      28.761  37.180  20.483  1.00 24.78           N  
ATOM    844  CZ  ARG A 106      29.608  37.083  19.450  1.00 31.21           C  
ATOM    845  NH1 ARG A 106      30.825  36.543  19.542  1.00 23.34           N1+
ATOM    846  NH2 ARG A 106      29.224  37.559  18.273  1.00 24.96           N  
ATOM    847  N   VAL A 107      26.019  33.888  19.825  1.00 13.01           N  
ATOM    848  CA  VAL A 107      24.730  34.373  19.473  1.00 11.62           C  
ATOM    849  C   VAL A 107      23.608  33.346  19.538  1.00 13.06           C  
ATOM    850  O   VAL A 107      22.543  33.577  20.118  1.00 10.16           O  
ATOM    851  CB  VAL A 107      24.722  35.165  18.144  1.00 12.36           C  
ATOM    852  CG1 VAL A 107      23.295  35.617  17.816  1.00 10.21           C  
ATOM    853  CG2 VAL A 107      25.676  36.370  18.222  1.00 12.53           C  
ATOM    854  N   ASN A 108      23.824  32.206  18.918  1.00 12.18           N  
ATOM    855  CA  ASN A 108      22.788  31.213  18.876  1.00  8.14           C  
ATOM    856  C   ASN A 108      22.576  30.462  20.192  1.00  9.43           C  
ATOM    857  O   ASN A 108      21.439  30.320  20.653  1.00 13.14           O  
ATOM    858  CB  ASN A 108      23.021  30.251  17.674  1.00  9.08           C  
ATOM    859  CG  ASN A 108      23.012  30.969  16.320  1.00  9.60           C  
ATOM    860  ND2 ASN A 108      23.409  30.208  15.280  1.00 10.66           N  
ATOM    861  OD1 ASN A 108      22.648  32.163  16.206  1.00  9.58           O  
ATOM    862  N   LEU A 109      23.669  29.966  20.758  1.00 12.93           N  
ATOM    863  CA  LEU A 109      23.550  29.208  21.998  1.00 15.73           C  
ATOM    864  C   LEU A 109      23.279  30.084  23.210  1.00  9.56           C  
ATOM    865  O   LEU A 109      22.241  29.951  23.873  1.00 10.88           O  
ATOM    866  CB  LEU A 109      24.795  28.353  22.268  1.00 17.22           C  
ATOM    867  CG  LEU A 109      25.143  27.367  21.181  1.00 19.83           C  
ATOM    868  CD1 LEU A 109      26.101  26.309  21.770  1.00 15.48           C  
ATOM    869  CD2 LEU A 109      23.863  26.716  20.693  1.00 22.63           C  
ATOM    870  N   THR A 110      24.247  30.972  23.490  1.00 11.10           N  
ATOM    871  CA  THR A 110      24.096  31.864  24.636  1.00 16.46           C  
ATOM    872  C   THR A 110      22.831  32.686  24.535  1.00 14.87           C  
ATOM    873  O   THR A 110      22.092  32.827  25.520  1.00 12.51           O  
ATOM    874  CB  THR A 110      25.348  32.740  24.847  0.50 12.42           C  
ATOM    876  CG2 THR A 110      25.088  33.782  25.950  0.50  7.19           C  
ATOM    878  OG1 THR A 110      26.401  31.866  25.229  0.50  9.38           O  
ATOM    880  N   GLY A 111      22.560  33.208  23.325  1.00 10.31           N  
ATOM    881  CA  GLY A 111      21.364  33.990  23.125  1.00  7.40           C  
ATOM    882  C   GLY A 111      20.119  33.205  23.479  1.00  8.90           C  
ATOM    883  O   GLY A 111      19.247  33.707  24.144  1.00 11.54           O  
ATOM    884  N   THR A 112      20.016  31.947  23.038  1.00  7.04           N  
ATOM    885  CA  THR A 112      18.859  31.129  23.338  1.00  8.41           C  
ATOM    886  C   THR A 112      18.754  30.782  24.812  1.00  7.15           C  
ATOM    887  O   THR A 112      17.681  30.837  25.379  1.00 10.69           O  
ATOM    888  CB  THR A 112      18.829  29.866  22.467  1.00 10.03           C  
ATOM    889  CG2 THR A 112      17.577  29.041  22.740  1.00 10.62           C  
ATOM    890  OG1 THR A 112      18.812  30.293  21.102  1.00 13.39           O  
ATOM    891  N   ILE A 113      19.887  30.416  25.391  1.00 11.26           N  
ATOM    892  CA  ILE A 113      19.908  30.061  26.812  1.00 10.20           C  
ATOM    893  C   ILE A 113      19.405  31.236  27.638  1.00 10.62           C  
ATOM    894  O   ILE A 113      18.546  31.050  28.498  1.00 11.44           O  
ATOM    895  CB  ILE A 113      21.282  29.556  27.213  1.00 11.02           C  
ATOM    896  CG1 ILE A 113      21.550  28.205  26.564  1.00 10.06           C  
ATOM    897  CG2 ILE A 113      21.443  29.458  28.730  1.00 16.82           C  
ATOM    898  CD1 ILE A 113      23.047  27.878  26.485  1.00 16.20           C  
ATOM    899  N   GLN A 114      19.884  32.449  27.343  1.00 12.68           N  
ATOM    900  CA  GLN A 114      19.393  33.623  28.063  1.00 13.01           C  
ATOM    901  C   GLN A 114      17.906  33.813  27.929  1.00 14.68           C  
ATOM    902  O   GLN A 114      17.160  34.059  28.907  1.00 11.38           O  
ATOM    903  CB  GLN A 114      20.105  34.927  27.682  1.00 14.89           C  
ATOM    904  CG  GLN A 114      21.532  34.975  28.244  1.00 34.20           C  
ATOM    905  CD  GLN A 114      22.118  36.365  28.126  1.00100.00           C  
ATOM    906  NE2 GLN A 114      21.363  37.262  27.468  1.00 33.34           N  
ATOM    907  OE1 GLN A 114      23.250  36.606  28.576  1.00 49.31           O  
ATOM    908  N   LEU A 115      17.447  33.709  26.680  1.00 10.91           N  
ATOM    909  CA  LEU A 115      16.022  33.833  26.417  1.00 11.97           C  
ATOM    910  C   LEU A 115      15.210  32.803  27.206  1.00 12.47           C  
ATOM    911  O   LEU A 115      14.184  33.149  27.818  1.00 11.57           O  
ATOM    912  CB  LEU A 115      15.734  33.670  24.912  1.00 10.33           C  
ATOM    913  CG  LEU A 115      14.261  33.639  24.551  1.00  9.50           C  
ATOM    914  CD1 LEU A 115      13.584  34.991  24.780  1.00 10.54           C  
ATOM    915  CD2 LEU A 115      14.118  33.285  23.062  1.00 10.48           C  
ATOM    916  N   LEU A 116      15.657  31.541  27.188  1.00  9.51           N  
ATOM    917  CA  LEU A 116      14.925  30.500  27.913  1.00  9.58           C  
ATOM    918  C   LEU A 116      14.877  30.780  29.414  1.00 10.73           C  
ATOM    919  O   LEU A 116      13.836  30.562  30.043  1.00 11.25           O  
ATOM    920  CB  LEU A 116      15.526  29.100  27.667  1.00 10.89           C  
ATOM    921  CG  LEU A 116      15.346  28.622  26.225  1.00 11.77           C  
ATOM    922  CD1 LEU A 116      16.084  27.302  26.033  1.00 13.83           C  
ATOM    923  CD2 LEU A 116      13.867  28.449  25.900  1.00 14.39           C  
ATOM    924  N   GLU A 117      16.021  31.263  29.952  1.00 11.77           N  
ATOM    925  CA  GLU A 117      16.124  31.578  31.375  1.00 10.07           C  
ATOM    926  C   GLU A 117      15.189  32.715  31.750  1.00 17.47           C  
ATOM    927  O   GLU A 117      14.514  32.675  32.774  1.00 15.80           O  
ATOM    928  CB  GLU A 117      17.527  31.997  31.755  1.00 12.53           C  
ATOM    929  CG  GLU A 117      18.575  30.904  31.586  1.00 23.64           C  
ATOM    930  CD  GLU A 117      19.756  31.259  32.427  1.00100.00           C  
ATOM    931  OE1 GLU A 117      19.912  30.803  33.543  1.00 73.43           O  
ATOM    932  OE2 GLU A 117      20.539  32.150  31.851  1.00100.00           O1-
ATOM    933  N   ILE A 118      15.153  33.773  30.936  1.00 11.92           N  
ATOM    934  CA  ILE A 118      14.243  34.882  31.237  1.00 11.81           C  
ATOM    935  C   ILE A 118      12.786  34.465  31.127  1.00 13.37           C  
ATOM    936  O   ILE A 118      11.921  34.903  31.914  1.00 16.16           O  
ATOM    937  CB  ILE A 118      14.512  36.089  30.324  1.00 17.12           C  
ATOM    938  CG1 ILE A 118      15.954  36.573  30.396  1.00 17.75           C  
ATOM    939  CG2 ILE A 118      13.547  37.239  30.584  1.00 15.56           C  
ATOM    940  CD1 ILE A 118      16.456  36.730  31.800  1.00 38.85           C  
ATOM    941  N   MET A 119      12.492  33.625  30.108  1.00 11.58           N  
ATOM    942  CA  MET A 119      11.151  33.129  29.928  1.00 11.41           C  
ATOM    943  C   MET A 119      10.724  32.393  31.195  1.00  8.42           C  
ATOM    944  O   MET A 119       9.668  32.665  31.757  1.00 15.03           O  
ATOM    945  CB  MET A 119      11.106  32.132  28.766  1.00 13.60           C  
ATOM    946  CG  MET A 119      11.101  32.838  27.418  1.00 10.38           C  
ATOM    947  SD  MET A 119      11.139  31.646  26.035  1.00 12.24           S  
ATOM    948  CE  MET A 119       9.516  30.892  26.141  1.00  9.33           C  
ATOM    949  N   LYS A 120      11.578  31.476  31.619  1.00 11.74           N  
ATOM    950  CA  LYS A 120      11.313  30.689  32.833  1.00 14.21           C  
ATOM    951  C   LYS A 120      11.037  31.567  34.067  1.00 15.96           C  
ATOM    952  O   LYS A 120      10.066  31.364  34.796  1.00 17.23           O  
ATOM    953  CB  LYS A 120      12.474  29.740  33.063  1.00 16.05           C  
ATOM    954  CG  LYS A 120      12.333  28.809  34.265  1.00 31.73           C  
ATOM    955  CD  LYS A 120      13.497  27.812  34.305  1.00 30.43           C  
ATOM    956  CE  LYS A 120      14.255  27.706  35.616  1.00 35.31           C  
ATOM    957  NZ  LYS A 120      14.919  26.404  35.805  1.00100.00           N1+
ATOM    958  N   ALA A 121      11.909  32.564  34.264  1.00 16.83           N  
ATOM    959  CA  ALA A 121      11.830  33.492  35.379  1.00 14.14           C  
ATOM    960  C   ALA A 121      10.518  34.229  35.433  1.00 17.08           C  
ATOM    961  O   ALA A 121      10.062  34.609  36.513  1.00 19.73           O  
ATOM    962  CB  ALA A 121      12.989  34.480  35.279  1.00 19.28           C  
ATOM    963  N   HIS A 122       9.904  34.442  34.265  1.00 16.67           N  
ATOM    964  CA  HIS A 122       8.649  35.152  34.201  1.00 12.33           C  
ATOM    965  C   HIS A 122       7.465  34.239  34.001  1.00 12.45           C  
ATOM    966  O   HIS A 122       6.363  34.675  33.707  1.00 17.27           O  
ATOM    967  CB  HIS A 122       8.687  36.312  33.170  1.00 12.22           C  
ATOM    968  CG  HIS A 122       9.757  37.285  33.500  1.00 12.46           C  
ATOM    969  CD2 HIS A 122       9.668  38.493  34.127  1.00 12.08           C  
ATOM    970  ND1 HIS A 122      11.081  37.055  33.168  1.00 15.96           N  
ATOM    971  CE1 HIS A 122      11.772  38.096  33.593  1.00 16.09           C  
ATOM    972  NE2 HIS A 122      10.942  38.969  34.165  1.00 15.98           N  
ATOM    973  N   GLY A 123       7.690  32.941  34.133  1.00 13.28           N  
ATOM    974  CA  GLY A 123       6.595  32.001  33.995  1.00 13.83           C  
ATOM    975  C   GLY A 123       6.079  31.776  32.578  1.00 13.21           C  
ATOM    976  O   GLY A 123       4.983  31.265  32.402  1.00 14.77           O  
ATOM    977  N   VAL A 124       6.873  32.166  31.564  1.00 12.18           N  
ATOM    978  CA  VAL A 124       6.473  31.990  30.159  1.00 12.82           C  
ATOM    979  C   VAL A 124       7.128  30.685  29.685  1.00 11.74           C  
ATOM    980  O   VAL A 124       8.351  30.599  29.592  1.00 18.52           O  
ATOM    981  CB  VAL A 124       6.878  33.201  29.271  1.00 17.54           C  
ATOM    982  CG1 VAL A 124       6.377  32.997  27.833  1.00 15.24           C  
ATOM    983  CG2 VAL A 124       6.251  34.498  29.795  1.00 13.88           C  
ATOM    984  N   LYS A 125       6.308  29.663  29.459  1.00 12.04           N  
ATOM    985  CA  LYS A 125       6.844  28.365  29.085  1.00 19.63           C  
ATOM    986  C   LYS A 125       6.276  27.761  27.813  1.00 16.82           C  
ATOM    987  O   LYS A 125       6.072  26.550  27.737  1.00 13.04           O  
ATOM    988  CB  LYS A 125       6.709  27.418  30.280  1.00 21.78           C  
ATOM    989  CG  LYS A 125       7.526  27.959  31.461  1.00 32.97           C  
ATOM    990  CD  LYS A 125       8.023  26.879  32.400  1.00 38.47           C  
ATOM    991  CE  LYS A 125       8.133  27.360  33.827  1.00 52.21           C  
ATOM    992  NZ  LYS A 125       8.566  26.284  34.726  1.00 40.25           N1+
ATOM    993  N   ASN A 126       6.008  28.640  26.845  1.00 13.89           N  
ATOM    994  CA  ASN A 126       5.455  28.274  25.548  1.00 10.27           C  
ATOM    995  C   ASN A 126       6.389  28.837  24.485  1.00  9.92           C  
ATOM    996  O   ASN A 126       6.516  30.047  24.396  1.00 10.85           O  
ATOM    997  CB  ASN A 126       4.081  28.906  25.417  1.00 12.77           C  
ATOM    998  CG  ASN A 126       3.112  28.277  26.397  1.00 37.92           C  
ATOM    999  ND2 ASN A 126       2.534  29.035  27.336  1.00 28.73           N  
ATOM   1000  OD1 ASN A 126       2.902  27.082  26.312  1.00 19.95           O  
ATOM   1001  N   LEU A 127       7.030  27.950  23.714  1.00 10.54           N  
ATOM   1002  CA  LEU A 127       8.001  28.370  22.717  1.00  8.84           C  
ATOM   1003  C   LEU A 127       7.853  27.739  21.357  1.00  9.03           C  
ATOM   1004  O   LEU A 127       7.474  26.590  21.233  1.00 11.17           O  
ATOM   1005  CB  LEU A 127       9.338  27.855  23.248  1.00  7.84           C  
ATOM   1006  CG  LEU A 127      10.559  28.065  22.374  1.00 13.57           C  
ATOM   1007  CD1 LEU A 127      10.905  29.570  22.280  1.00 16.61           C  
ATOM   1008  CD2 LEU A 127      11.721  27.267  22.967  1.00 12.66           C  
ATOM   1009  N   VAL A 128       8.202  28.520  20.327  1.00 11.27           N  
ATOM   1010  CA  VAL A 128       8.246  28.019  18.966  1.00  9.13           C  
ATOM   1011  C   VAL A 128       9.679  28.358  18.564  1.00  9.15           C  
ATOM   1012  O   VAL A 128      10.134  29.500  18.743  1.00 10.06           O  
ATOM   1013  CB  VAL A 128       7.228  28.674  18.011  1.00 10.32           C  
ATOM   1014  CG1 VAL A 128       7.355  28.097  16.586  1.00 13.09           C  
ATOM   1015  CG2 VAL A 128       5.801  28.449  18.519  1.00  8.36           C  
ATOM   1016  N   PHE A 129      10.425  27.382  18.044  1.00 10.41           N  
ATOM   1017  CA  PHE A 129      11.803  27.619  17.678  1.00  8.81           C  
ATOM   1018  C   PHE A 129      12.114  27.373  16.199  1.00 10.05           C  
ATOM   1019  O   PHE A 129      11.654  26.390  15.625  1.00 10.96           O  
ATOM   1020  CB  PHE A 129      12.716  26.690  18.518  1.00  7.63           C  
ATOM   1021  CG  PHE A 129      14.192  26.729  18.146  1.00  5.50           C  
ATOM   1022  CD1 PHE A 129      14.887  25.598  17.695  1.00  5.59           C  
ATOM   1023  CD2 PHE A 129      14.896  27.931  18.218  1.00  7.19           C  
ATOM   1024  CE1 PHE A 129      16.242  25.652  17.342  1.00  7.13           C  
ATOM   1025  CE2 PHE A 129      16.249  28.000  17.871  1.00 10.11           C  
ATOM   1026  CZ  PHE A 129      16.934  26.858  17.440  1.00  6.95           C  
ATOM   1027  N   SER A 130      12.932  28.273  15.611  1.00  5.53           N  
ATOM   1028  CA  SER A 130      13.412  28.180  14.241  1.00  7.34           C  
ATOM   1029  C   SER A 130      14.541  27.154  14.132  1.00  7.16           C  
ATOM   1030  O   SER A 130      15.711  27.452  14.318  1.00  9.67           O  
ATOM   1031  CB  SER A 130      13.951  29.526  13.790  1.00  9.17           C  
ATOM   1032  OG  SER A 130      12.907  30.488  13.792  1.00 10.75           O  
ATOM   1033  N   SER A 131      14.183  25.912  13.823  1.00  9.21           N  
ATOM   1034  CA  SER A 131      15.187  24.881  13.646  1.00 10.78           C  
ATOM   1035  C   SER A 131      15.465  24.687  12.148  1.00 12.55           C  
ATOM   1036  O   SER A 131      15.003  25.489  11.331  1.00 10.74           O  
ATOM   1037  CB  SER A 131      14.912  23.550  14.362  1.00  7.41           C  
ATOM   1038  OG  SER A 131      16.073  22.733  14.291  1.00  8.69           O  
ATOM   1039  N   SER A 132      16.200  23.637  11.780  1.00  8.66           N  
ATOM   1040  CA  SER A 132      16.531  23.451  10.369  1.00 10.39           C  
ATOM   1041  C   SER A 132      16.783  22.010   9.992  1.00 14.24           C  
ATOM   1042  O   SER A 132      17.258  21.221  10.813  1.00 10.36           O  
ATOM   1043  CB  SER A 132      17.792  24.269  10.064  1.00 11.34           C  
ATOM   1044  OG  SER A 132      18.527  23.731   8.967  1.00 10.82           O  
ATOM   1045  N   ALA A 133      16.470  21.671   8.726  1.00  9.95           N  
ATOM   1046  CA  ALA A 133      16.712  20.314   8.233  1.00  9.05           C  
ATOM   1047  C   ALA A 133      18.203  19.925   8.348  1.00 12.92           C  
ATOM   1048  O   ALA A 133      18.564  18.741   8.264  1.00 14.05           O  
ATOM   1049  CB  ALA A 133      16.266  20.222   6.774  1.00 11.06           C  
ATOM   1050  N   THR A 134      19.085  20.925   8.545  1.00 10.12           N  
ATOM   1051  CA  THR A 134      20.493  20.659   8.699  1.00 10.02           C  
ATOM   1052  C   THR A 134      20.795  19.774   9.908  1.00 13.68           C  
ATOM   1053  O   THR A 134      21.793  19.088   9.942  1.00 13.65           O  
ATOM   1054  CB  THR A 134      21.298  21.971   8.681  1.00 13.59           C  
ATOM   1055  CG2 THR A 134      21.225  22.652  10.029  1.00 14.75           C  
ATOM   1056  OG1 THR A 134      22.665  21.713   8.420  1.00 23.69           O  
ATOM   1057  N   VAL A 135      19.921  19.781  10.910  1.00 10.45           N  
ATOM   1058  CA  VAL A 135      20.137  18.963  12.116  1.00 14.33           C  
ATOM   1059  C   VAL A 135      20.149  17.470  11.822  1.00 18.04           C  
ATOM   1060  O   VAL A 135      20.611  16.676  12.644  1.00 18.11           O  
ATOM   1061  CB  VAL A 135      19.167  19.290  13.269  1.00 11.58           C  
ATOM   1062  CG1 VAL A 135      19.188  20.797  13.548  1.00  7.88           C  
ATOM   1063  CG2 VAL A 135      17.754  18.818  12.976  1.00  9.36           C  
ATOM   1064  N   TYR A 136      19.607  17.067  10.663  1.00  9.13           N  
ATOM   1065  CA  TYR A 136      19.591  15.644  10.301  1.00 12.23           C  
ATOM   1066  C   TYR A 136      20.984  15.177   9.837  1.00 16.67           C  
ATOM   1067  O   TYR A 136      21.245  14.000   9.672  1.00 14.45           O  
ATOM   1068  CB  TYR A 136      18.574  15.373   9.180  1.00 12.41           C  
ATOM   1069  CG  TYR A 136      17.133  15.522   9.586  1.00 11.71           C  
ATOM   1070  CD1 TYR A 136      16.325  16.473   8.962  1.00 10.83           C  
ATOM   1071  CD2 TYR A 136      16.549  14.719  10.561  1.00  8.23           C  
ATOM   1072  CE1 TYR A 136      14.985  16.623   9.319  1.00 10.16           C  
ATOM   1073  CE2 TYR A 136      15.207  14.828  10.906  1.00  8.35           C  
ATOM   1074  CZ  TYR A 136      14.423  15.802  10.296  1.00  8.26           C  
ATOM   1075  OH  TYR A 136      13.121  15.958  10.664  1.00 10.11           O  
ATOM   1076  N   GLY A 137      21.909  16.109   9.622  1.00 17.49           N  
ATOM   1077  CA  GLY A 137      23.239  15.789   9.159  1.00 15.42           C  
ATOM   1078  C   GLY A 137      23.127  15.292   7.733  1.00 17.04           C  
ATOM   1079  O   GLY A 137      22.106  15.514   7.097  1.00 21.73           O  
ATOM   1080  N   ASN A 138      24.130  14.591   7.209  1.00 17.97           N  
ATOM   1081  CA  ASN A 138      23.999  14.080   5.843  1.00 21.69           C  
ATOM   1082  C   ASN A 138      22.914  13.023   5.840  1.00 19.06           C  
ATOM   1083  O   ASN A 138      22.959  12.083   6.617  1.00 18.00           O  
ATOM   1084  CB  ASN A 138      25.320  13.557   5.230  1.00 17.44           C  
ATOM   1085  CG  ASN A 138      26.498  14.495   5.435  1.00 80.13           C  
ATOM   1086  ND2 ASN A 138      26.236  15.786   5.328  1.00 24.65           N  
ATOM   1087  OD1 ASN A 138      27.633  14.069   5.702  1.00 52.32           O  
ATOM   1088  N   PRO A 139      21.917  13.180   4.982  1.00 15.88           N  
ATOM   1089  CA  PRO A 139      20.804  12.243   4.936  1.00 13.93           C  
ATOM   1090  C   PRO A 139      21.209  10.793   4.774  1.00 20.94           C  
ATOM   1091  O   PRO A 139      22.042  10.462   3.938  1.00 19.12           O  
ATOM   1092  CB  PRO A 139      19.885  12.685   3.799  1.00 13.36           C  
ATOM   1093  CG  PRO A 139      20.266  14.139   3.525  1.00 18.14           C  
ATOM   1094  CD  PRO A 139      21.668  14.353   4.097  1.00 23.16           C  
ATOM   1095  N   GLN A 140      20.606   9.935   5.603  1.00 20.16           N  
ATOM   1096  CA  GLN A 140      20.837   8.490   5.600  1.00 20.36           C  
ATOM   1097  C   GLN A 140      19.791   7.780   4.723  1.00 19.57           C  
ATOM   1098  O   GLN A 140      19.972   6.637   4.280  1.00 17.20           O  
ATOM   1099  CB  GLN A 140      20.887   7.935   7.041  1.00 16.67           C  
ATOM   1100  CG  GLN A 140      21.979   8.621   7.889  1.00 15.25           C  
ATOM   1101  CD  GLN A 140      22.011   8.171   9.346  1.00 21.98           C  
ATOM   1102  NE2 GLN A 140      22.388   9.089  10.223  1.00 17.39           N  
ATOM   1103  OE1 GLN A 140      21.713   7.011   9.670  1.00 20.23           O  
ATOM   1104  N   TYR A 141      18.696   8.512   4.461  1.00 14.73           N  
ATOM   1105  CA  TYR A 141      17.594   8.087   3.626  1.00 12.54           C  
ATOM   1106  C   TYR A 141      16.766   9.309   3.322  1.00 17.24           C  
ATOM   1107  O   TYR A 141      16.905  10.316   4.020  1.00 15.93           O  
ATOM   1108  CB  TYR A 141      16.717   7.014   4.263  1.00 12.97           C  
ATOM   1109  CG  TYR A 141      16.088   7.348   5.599  1.00 14.96           C  
ATOM   1110  CD1 TYR A 141      16.703   6.949   6.791  1.00 21.04           C  
ATOM   1111  CD2 TYR A 141      14.858   7.996   5.683  1.00 14.95           C  
ATOM   1112  CE1 TYR A 141      16.111   7.190   8.032  1.00 13.08           C  
ATOM   1113  CE2 TYR A 141      14.250   8.257   6.914  1.00 11.96           C  
ATOM   1114  CZ  TYR A 141      14.895   7.866   8.088  1.00 13.69           C  
ATOM   1115  OH  TYR A 141      14.294   8.113   9.292  1.00 16.76           O  
ATOM   1116  N   LEU A 142      15.928   9.213   2.287  1.00 18.12           N  
ATOM   1117  CA  LEU A 142      15.037  10.286   1.844  1.00 14.14           C  
ATOM   1118  C   LEU A 142      13.653   9.690   1.600  1.00 22.80           C  
ATOM   1119  O   LEU A 142      13.561   8.547   1.196  1.00 17.75           O  
ATOM   1120  CB  LEU A 142      15.583  10.951   0.564  1.00 12.60           C  
ATOM   1121  CG  LEU A 142      16.950  11.575   0.767  1.00 15.57           C  
ATOM   1122  CD1 LEU A 142      17.589  11.867  -0.583  1.00 14.10           C  
ATOM   1123  CD2 LEU A 142      16.802  12.891   1.520  1.00 19.20           C  
ATOM   1124  N   PRO A 143      12.566  10.417   1.843  1.00 16.86           N  
ATOM   1125  CA  PRO A 143      12.588  11.763   2.369  1.00 11.74           C  
ATOM   1126  C   PRO A 143      12.903  11.691   3.874  1.00 12.60           C  
ATOM   1127  O   PRO A 143      12.777  10.646   4.504  1.00 14.97           O  
ATOM   1128  CB  PRO A 143      11.161  12.286   2.167  1.00 12.31           C  
ATOM   1129  CG  PRO A 143      10.283  11.054   2.094  1.00 17.15           C  
ATOM   1130  CD  PRO A 143      11.191   9.946   1.578  1.00 14.47           C  
ATOM   1131  N   LEU A 144      13.292  12.830   4.435  1.00 10.66           N  
ATOM   1132  CA  LEU A 144      13.656  12.973   5.846  1.00 11.37           C  
ATOM   1133  C   LEU A 144      12.424  13.113   6.747  1.00 13.86           C  
ATOM   1134  O   LEU A 144      11.679  14.105   6.658  1.00 11.73           O  
ATOM   1135  CB  LEU A 144      14.551  14.228   6.056  1.00 11.54           C  
ATOM   1136  CG  LEU A 144      15.914  14.177   5.403  1.00 13.92           C  
ATOM   1137  CD1 LEU A 144      16.469  15.583   5.327  1.00 15.10           C  
ATOM   1138  CD2 LEU A 144      16.873  13.284   6.177  1.00 13.91           C  
ATOM   1139  N   ASP A 145      12.209  12.117   7.634  1.00 14.17           N  
ATOM   1140  CA  ASP A 145      11.123  12.164   8.599  1.00 10.70           C  
ATOM   1141  C   ASP A 145      11.767  12.570   9.937  1.00  7.04           C  
ATOM   1142  O   ASP A 145      12.978  12.542  10.068  1.00 11.34           O  
ATOM   1143  CB  ASP A 145      10.328  10.849   8.700  1.00 16.76           C  
ATOM   1144  CG  ASP A 145      11.225   9.714   9.089  1.00 15.39           C  
ATOM   1145  OD1 ASP A 145      12.435   9.759   9.001  1.00 17.06           O  
ATOM   1146  OD2 ASP A 145      10.546   8.680   9.511  1.00 39.75           O1-
ATOM   1147  N   GLU A 146      10.955  13.016  10.873  1.00 11.19           N  
ATOM   1148  CA  GLU A 146      11.433  13.521  12.146  1.00 11.56           C  
ATOM   1149  C   GLU A 146      12.241  12.514  12.959  1.00 16.73           C  
ATOM   1150  O   GLU A 146      13.102  12.852  13.787  1.00 17.18           O  
ATOM   1151  CB  GLU A 146      10.251  14.148  12.913  1.00 10.27           C  
ATOM   1152  CG  GLU A 146       9.661  15.417  12.242  1.00 12.24           C  
ATOM   1153  CD  GLU A 146       8.528  15.223  11.214  1.00 12.60           C  
ATOM   1154  OE1 GLU A 146       7.860  16.150  10.811  1.00 12.41           O  
ATOM   1155  OE2 GLU A 146       8.312  13.997  10.792  1.00 10.88           O1-
ATOM   1156  N   ALA A 147      11.978  11.263  12.676  1.00 13.58           N  
ATOM   1157  CA  ALA A 147      12.669  10.159  13.330  1.00 17.88           C  
ATOM   1158  C   ALA A 147      14.036   9.877  12.750  1.00 21.68           C  
ATOM   1159  O   ALA A 147      14.801   9.096  13.323  1.00 22.13           O  
ATOM   1160  CB  ALA A 147      11.853   8.878  13.284  1.00 27.06           C  
ATOM   1161  N   HIS A 148      14.380  10.481  11.618  1.00 12.06           N  
ATOM   1162  CA  HIS A 148      15.728  10.261  11.092  1.00 10.75           C  
ATOM   1163  C   HIS A 148      16.706  10.788  12.161  1.00 10.95           C  
ATOM   1164  O   HIS A 148      16.422  11.763  12.875  1.00 11.55           O  
ATOM   1165  CB  HIS A 148      15.904  11.121   9.812  1.00 11.99           C  
ATOM   1166  CG  HIS A 148      17.253  11.056   9.156  1.00 13.35           C  
ATOM   1167  CD2 HIS A 148      17.633  10.485   7.986  1.00  7.90           C  
ATOM   1168  ND1 HIS A 148      18.378  11.657   9.696  1.00 13.75           N  
ATOM   1169  CE1 HIS A 148      19.396  11.451   8.866  1.00 13.94           C  
ATOM   1170  NE2 HIS A 148      18.975  10.735   7.836  1.00 11.78           N  
ATOM   1171  N   PRO A 149      17.858  10.161  12.301  1.00 22.18           N  
ATOM   1172  CA  PRO A 149      18.797  10.615  13.308  1.00 14.88           C  
ATOM   1173  C   PRO A 149      19.209  12.081  13.176  1.00 18.01           C  
ATOM   1174  O   PRO A 149      19.341  12.600  12.081  1.00 13.40           O  
ATOM   1175  CB  PRO A 149      20.020   9.711  13.166  1.00 16.13           C  
ATOM   1176  CG  PRO A 149      19.596   8.501  12.351  1.00 14.81           C  
ATOM   1177  CD  PRO A 149      18.323   8.899  11.635  1.00 15.94           C  
ATOM   1178  N   THR A 150      19.416  12.743  14.325  1.00 15.55           N  
ATOM   1179  CA  THR A 150      19.857  14.128  14.372  1.00 16.94           C  
ATOM   1180  C   THR A 150      21.228  14.248  15.026  1.00 16.90           C  
ATOM   1181  O   THR A 150      21.559  13.462  15.907  1.00 16.32           O  
ATOM   1182  CB  THR A 150      18.866  15.087  15.045  1.00 16.66           C  
ATOM   1183  CG2 THR A 150      17.591  15.162  14.217  1.00 16.71           C  
ATOM   1184  OG1 THR A 150      18.570  14.641  16.371  1.00 17.66           O  
ATOM   1185  N   GLY A 151      22.007  15.253  14.630  1.00 11.60           N  
ATOM   1186  CA  GLY A 151      23.328  15.440  15.188  1.00 10.98           C  
ATOM   1187  C   GLY A 151      24.332  15.109  14.094  1.00 24.76           C  
ATOM   1188  O   GLY A 151      23.995  14.809  12.943  1.00 21.46           O  
ATOM   1189  N   GLY A 152      25.600  15.139  14.399  1.00 20.67           N  
ATOM   1190  CA  GLY A 152      26.495  14.836  13.301  1.00 28.76           C  
ATOM   1191  C   GLY A 152      26.527  15.962  12.251  1.00 68.41           C  
ATOM   1192  O   GLY A 152      26.873  15.739  11.084  1.00 25.39           O  
ATOM   1193  N   CYS A 153      26.148  17.177  12.670  1.00 24.57           N  
ATOM   1194  CA  CYS A 153      26.166  18.352  11.798  1.00 27.07           C  
ATOM   1195  C   CYS A 153      27.586  18.642  11.360  1.00 19.42           C  
ATOM   1196  O   CYS A 153      28.563  18.347  12.025  1.00 20.12           O  
ATOM   1197  CB  CYS A 153      25.510  19.563  12.455  1.00 22.18           C  
ATOM   1198  SG  CYS A 153      23.850  19.100  12.955  1.00 24.50           S  
ATOM   1199  N   THR A 154      27.714  19.211  10.189  1.00 26.91           N  
ATOM   1200  CA  THR A 154      29.024  19.475   9.619  1.00 31.82           C  
ATOM   1201  C   THR A 154      29.591  20.898   9.766  1.00 30.60           C  
ATOM   1202  O   THR A 154      30.726  21.178   9.350  1.00 28.32           O  
ATOM   1203  CB  THR A 154      29.037  18.961   8.145  1.00100.00           C  
ATOM   1204  CG2 THR A 154      28.667  17.481   8.096  1.00 40.18           C  
ATOM   1205  OG1 THR A 154      28.090  19.649   7.332  1.00 40.02           O  
ATOM   1206  N   ASN A 155      28.824  21.834  10.323  1.00 16.16           N  
ATOM   1207  CA  ASN A 155      29.354  23.191  10.475  1.00 16.39           C  
ATOM   1208  C   ASN A 155      28.812  23.739  11.788  1.00 14.84           C  
ATOM   1209  O   ASN A 155      27.820  23.219  12.293  1.00 15.02           O  
ATOM   1210  CB  ASN A 155      29.012  24.131   9.289  1.00 15.35           C  
ATOM   1211  CG  ASN A 155      27.508  24.173   9.060  1.00 14.90           C  
ATOM   1212  ND2 ASN A 155      27.058  23.387   8.097  1.00 24.60           N  
ATOM   1213  OD1 ASN A 155      26.766  24.879   9.742  1.00 21.80           O  
ATOM   1214  N   PRO A 156      29.439  24.775  12.308  1.00 11.52           N  
ATOM   1215  CA  PRO A 156      28.996  25.316  13.568  1.00 14.80           C  
ATOM   1216  C   PRO A 156      27.556  25.787  13.576  1.00 15.32           C  
ATOM   1217  O   PRO A 156      26.836  25.685  14.577  1.00 12.26           O  
ATOM   1218  CB  PRO A 156      29.996  26.411  13.916  1.00 16.70           C  
ATOM   1219  CG  PRO A 156      31.233  26.102  13.086  1.00 23.50           C  
ATOM   1220  CD  PRO A 156      30.759  25.312  11.890  1.00 10.40           C  
ATOM   1221  N   TYR A 157      27.126  26.337  12.447  1.00 11.30           N  
ATOM   1222  CA  TYR A 157      25.766  26.817  12.363  1.00 13.69           C  
ATOM   1223  C   TYR A 157      24.818  25.657  12.597  1.00 13.03           C  
ATOM   1224  O   TYR A 157      23.896  25.721  13.427  1.00 13.36           O  
ATOM   1225  CB  TYR A 157      25.460  27.469  10.988  1.00 11.79           C  
ATOM   1226  CG  TYR A 157      23.970  27.616  10.745  1.00 14.68           C  
ATOM   1227  CD1 TYR A 157      23.287  26.785   9.855  1.00 11.94           C  
ATOM   1228  CD2 TYR A 157      23.247  28.595  11.438  1.00 12.74           C  
ATOM   1229  CE1 TYR A 157      21.915  26.953   9.634  1.00 12.67           C  
ATOM   1230  CE2 TYR A 157      21.877  28.771  11.241  1.00 13.22           C  
ATOM   1231  CZ  TYR A 157      21.214  27.949  10.329  1.00 14.06           C  
ATOM   1232  OH  TYR A 157      19.871  28.143  10.144  1.00 16.06           O  
ATOM   1233  N   GLY A 158      25.032  24.590  11.833  1.00 10.63           N  
ATOM   1234  CA  GLY A 158      24.179  23.410  11.970  1.00 11.98           C  
ATOM   1235  C   GLY A 158      24.255  22.803  13.382  1.00 17.13           C  
ATOM   1236  O   GLY A 158      23.218  22.479  14.001  1.00 11.41           O  
ATOM   1237  N   LYS A 159      25.489  22.663  13.894  1.00 12.09           N  
ATOM   1238  CA  LYS A 159      25.675  22.129  15.240  1.00 10.15           C  
ATOM   1239  C   LYS A 159      24.909  22.999  16.260  1.00 11.29           C  
ATOM   1240  O   LYS A 159      24.263  22.500  17.182  1.00 11.54           O  
ATOM   1241  CB  LYS A 159      27.135  22.128  15.600  1.00 10.99           C  
ATOM   1242  CG  LYS A 159      27.914  20.938  15.078  1.00 17.88           C  
ATOM   1243  CD  LYS A 159      29.317  20.925  15.679  1.00 22.94           C  
ATOM   1244  CE  LYS A 159      30.335  20.139  14.872  1.00 37.97           C  
ATOM   1245  NZ  LYS A 159      31.630  20.003  15.576  1.00 34.58           N1+
ATOM   1246  N   SER A 160      24.963  24.339  16.103  1.00 11.27           N  
ATOM   1247  CA  SER A 160      24.260  25.220  17.025  1.00  8.67           C  
ATOM   1248  C   SER A 160      22.757  24.946  17.034  1.00 14.22           C  
ATOM   1249  O   SER A 160      22.115  24.885  18.084  1.00 11.51           O  
ATOM   1250  CB  SER A 160      24.636  26.700  16.928  1.00  9.82           C  
ATOM   1251  OG  SER A 160      24.017  27.309  15.812  1.00 10.25           O  
ATOM   1252  N   LYS A 161      22.152  24.727  15.861  1.00 10.19           N  
ATOM   1253  CA  LYS A 161      20.722  24.424  15.808  1.00  9.04           C  
ATOM   1254  C   LYS A 161      20.410  23.097  16.516  1.00  8.11           C  
ATOM   1255  O   LYS A 161      19.387  22.939  17.194  1.00 10.91           O  
ATOM   1256  CB  LYS A 161      20.198  24.338  14.382  1.00 10.10           C  
ATOM   1257  CG  LYS A 161      20.135  25.708  13.700  1.00 11.52           C  
ATOM   1258  CD  LYS A 161      19.230  26.717  14.437  1.00 11.98           C  
ATOM   1259  CE  LYS A 161      18.913  27.976  13.638  1.00 12.81           C  
ATOM   1260  NZ  LYS A 161      18.021  28.885  14.355  1.00 11.38           N1+
ATOM   1261  N   PHE A 162      21.296  22.129  16.315  1.00  9.26           N  
ATOM   1262  CA  PHE A 162      21.117  20.803  16.923  1.00  7.02           C  
ATOM   1263  C   PHE A 162      21.225  20.893  18.445  1.00  9.91           C  
ATOM   1264  O   PHE A 162      20.410  20.297  19.154  1.00  8.73           O  
ATOM   1265  CB  PHE A 162      22.156  19.826  16.353  1.00  9.06           C  
ATOM   1266  CG  PHE A 162      22.240  18.550  17.160  1.00 12.06           C  
ATOM   1267  CD1 PHE A 162      21.147  17.684  17.263  1.00 13.52           C  
ATOM   1268  CD2 PHE A 162      23.421  18.231  17.836  1.00 13.52           C  
ATOM   1269  CE1 PHE A 162      21.215  16.503  18.009  1.00 14.33           C  
ATOM   1270  CE2 PHE A 162      23.511  17.061  18.594  1.00 14.12           C  
ATOM   1271  CZ  PHE A 162      22.403  16.215  18.683  1.00 12.75           C  
ATOM   1272  N   PHE A 163      22.226  21.656  18.904  1.00 11.10           N  
ATOM   1273  CA  PHE A 163      22.433  21.856  20.340  1.00  8.61           C  
ATOM   1274  C   PHE A 163      21.213  22.516  20.966  1.00  9.94           C  
ATOM   1275  O   PHE A 163      20.734  22.121  22.047  1.00 11.46           O  
ATOM   1276  CB  PHE A 163      23.716  22.647  20.633  1.00  7.67           C  
ATOM   1277  CG  PHE A 163      24.992  21.966  20.207  1.00  7.69           C  
ATOM   1278  CD1 PHE A 163      25.070  20.614  19.860  1.00  6.89           C  
ATOM   1279  CD2 PHE A 163      26.158  22.733  20.194  1.00  9.93           C  
ATOM   1280  CE1 PHE A 163      26.296  20.035  19.516  1.00 10.20           C  
ATOM   1281  CE2 PHE A 163      27.386  22.192  19.823  1.00 10.10           C  
ATOM   1282  CZ  PHE A 163      27.443  20.833  19.494  1.00 13.31           C  
ATOM   1283  N   ILE A 164      20.674  23.526  20.294  1.00  7.04           N  
ATOM   1284  CA  ILE A 164      19.494  24.190  20.802  1.00  6.52           C  
ATOM   1285  C   ILE A 164      18.332  23.233  20.897  1.00 11.04           C  
ATOM   1286  O   ILE A 164      17.597  23.219  21.875  1.00 11.45           O  
ATOM   1287  CB  ILE A 164      19.174  25.433  19.997  1.00  8.19           C  
ATOM   1288  CG1 ILE A 164      20.291  26.452  20.158  1.00  9.92           C  
ATOM   1289  CG2 ILE A 164      17.789  26.037  20.310  1.00 10.32           C  
ATOM   1290  CD1 ILE A 164      20.209  27.529  19.074  1.00 12.83           C  
ATOM   1291  N   GLU A 165      18.129  22.389  19.890  1.00  9.40           N  
ATOM   1292  CA  GLU A 165      17.035  21.419  19.952  1.00  9.41           C  
ATOM   1293  C   GLU A 165      17.205  20.544  21.182  1.00  9.25           C  
ATOM   1294  O   GLU A 165      16.257  20.310  21.901  1.00 10.78           O  
ATOM   1295  CB  GLU A 165      17.039  20.439  18.739  1.00  8.68           C  
ATOM   1296  CG  GLU A 165      16.628  21.067  17.381  1.00 11.50           C  
ATOM   1297  CD  GLU A 165      16.091  20.066  16.373  1.00 10.72           C  
ATOM   1298  OE1 GLU A 165      15.452  20.356  15.378  1.00 11.39           O  
ATOM   1299  OE2 GLU A 165      16.327  18.836  16.700  1.00 12.20           O1-
ATOM   1300  N   GLU A 166      18.422  20.076  21.404  1.00  9.79           N  
ATOM   1301  CA  GLU A 166      18.705  19.187  22.516  1.00 10.17           C  
ATOM   1302  C   GLU A 166      18.419  19.874  23.832  1.00 16.24           C  
ATOM   1303  O   GLU A 166      17.818  19.277  24.725  1.00 11.55           O  
ATOM   1304  CB  GLU A 166      20.138  18.642  22.442  1.00  7.51           C  
ATOM   1305  CG  GLU A 166      20.294  17.665  21.247  1.00 10.40           C  
ATOM   1306  CD  GLU A 166      19.301  16.521  21.238  1.00 13.21           C  
ATOM   1307  OE1 GLU A 166      18.452  16.341  20.378  1.00 13.49           O  
ATOM   1308  OE2 GLU A 166      19.438  15.727  22.256  1.00 13.74           O1-
ATOM   1309  N   MET A 167      18.819  21.132  23.941  1.00 11.81           N  
ATOM   1310  CA  MET A 167      18.548  21.857  25.171  1.00 11.54           C  
ATOM   1311  C   MET A 167      17.074  21.922  25.422  1.00 17.92           C  
ATOM   1312  O   MET A 167      16.604  21.701  26.536  1.00 14.25           O  
ATOM   1313  CB  MET A 167      19.124  23.286  25.161  0.50  8.87           C  
ATOM   1315  CG  MET A 167      20.631  23.253  24.992  0.50 12.63           C  
ATOM   1317  SD  MET A 167      21.459  24.824  25.348  0.50 19.03           S  
ATOM   1319  CE  MET A 167      21.243  25.731  23.786  0.50  6.79           C  
ATOM   1321  N   ILE A 168      16.314  22.269  24.387  1.00  9.99           N  
ATOM   1322  CA  ILE A 168      14.885  22.402  24.562  1.00 10.72           C  
ATOM   1323  C   ILE A 168      14.229  21.077  24.880  1.00 10.46           C  
ATOM   1324  O   ILE A 168      13.292  20.964  25.678  1.00 12.17           O  
ATOM   1325  CB  ILE A 168      14.235  23.101  23.368  1.00  8.92           C  
ATOM   1326  CG1 ILE A 168      14.881  24.471  23.118  1.00  9.45           C  
ATOM   1327  CG2 ILE A 168      12.726  23.171  23.557  1.00  9.10           C  
ATOM   1328  CD1 ILE A 168      14.611  25.049  21.733  1.00 10.21           C  
ATOM   1329  N   ARG A 169      14.715  20.028  24.248  1.00  8.50           N  
ATOM   1330  CA  ARG A 169      14.171  18.716  24.489  1.00 11.26           C  
ATOM   1331  C   ARG A 169      14.386  18.337  25.962  1.00 10.24           C  
ATOM   1332  O   ARG A 169      13.512  17.753  26.611  1.00 12.98           O  
ATOM   1333  CB  ARG A 169      14.968  17.744  23.654  1.00 13.19           C  
ATOM   1334  CG  ARG A 169      14.218  16.553  23.117  1.00 81.65           C  
ATOM   1335  CD  ARG A 169      15.232  15.509  22.698  1.00 36.80           C  
ATOM   1336  NE  ARG A 169      15.666  15.676  21.316  1.00 33.66           N  
ATOM   1337  CZ  ARG A 169      14.938  15.211  20.314  1.00 26.75           C  
ATOM   1338  NH1 ARG A 169      13.791  14.604  20.556  1.00 23.02           N1+
ATOM   1339  NH2 ARG A 169      15.362  15.325  19.056  1.00 20.06           N  
ATOM   1340  N   ASP A 170      15.562  18.705  26.473  1.00 11.29           N  
ATOM   1341  CA  ASP A 170      15.947  18.421  27.859  1.00 14.19           C  
ATOM   1342  C   ASP A 170      15.093  19.229  28.825  1.00 15.80           C  
ATOM   1343  O   ASP A 170      14.669  18.740  29.867  1.00 13.48           O  
ATOM   1344  CB  ASP A 170      17.435  18.705  28.127  1.00 11.14           C  
ATOM   1345  CG  ASP A 170      18.442  17.750  27.499  1.00  9.60           C  
ATOM   1346  OD1 ASP A 170      19.626  18.042  27.398  1.00 16.65           O  
ATOM   1347  OD2 ASP A 170      17.917  16.606  27.071  1.00 17.53           O1-
ATOM   1348  N   LEU A 171      14.827  20.476  28.484  1.00 11.97           N  
ATOM   1349  CA  LEU A 171      14.006  21.346  29.322  1.00 13.15           C  
ATOM   1350  C   LEU A 171      12.606  20.774  29.475  1.00 12.78           C  
ATOM   1351  O   LEU A 171      12.030  20.756  30.553  1.00 12.19           O  
ATOM   1352  CB  LEU A 171      14.001  22.751  28.663  1.00 12.87           C  
ATOM   1353  CG  LEU A 171      13.270  23.855  29.418  1.00 22.13           C  
ATOM   1354  CD1 LEU A 171      13.774  23.969  30.858  1.00 21.20           C  
ATOM   1355  CD2 LEU A 171      13.497  25.171  28.670  1.00 27.12           C  
ATOM   1356  N   CYS A 172      12.034  20.314  28.341  1.00 13.62           N  
ATOM   1357  CA  CYS A 172      10.711  19.725  28.270  1.00 13.06           C  
ATOM   1358  C   CYS A 172      10.650  18.394  29.006  1.00 15.25           C  
ATOM   1359  O   CYS A 172       9.677  18.082  29.681  1.00 13.52           O  
ATOM   1360  CB  CYS A 172      10.200  19.558  26.815  1.00  9.69           C  
ATOM   1361  SG  CYS A 172       9.846  21.141  25.986  1.00 12.82           S  
ATOM   1362  N   GLN A 173      11.697  17.597  28.848  1.00 12.63           N  
ATOM   1363  CA  GLN A 173      11.703  16.325  29.523  1.00 18.28           C  
ATOM   1364  C   GLN A 173      11.733  16.546  31.037  1.00 23.88           C  
ATOM   1365  O   GLN A 173      11.099  15.817  31.786  1.00 18.80           O  
ATOM   1366  CB  GLN A 173      12.888  15.448  29.045  1.00 19.27           C  
ATOM   1367  CG  GLN A 173      13.246  14.324  30.037  1.00 30.72           C  
ATOM   1368  CD  GLN A 173      12.177  13.265  30.095  1.00100.00           C  
ATOM   1369  NE2 GLN A 173      11.516  13.092  28.952  1.00 86.14           N  
ATOM   1370  OE1 GLN A 173      11.943  12.637  31.143  1.00 99.62           O  
ATOM   1371  N   ALA A 174      12.478  17.566  31.476  1.00 17.46           N  
ATOM   1372  CA  ALA A 174      12.611  17.898  32.881  1.00 14.25           C  
ATOM   1373  C   ALA A 174      11.337  18.446  33.445  1.00 19.81           C  
ATOM   1374  O   ALA A 174      10.879  18.013  34.488  1.00 24.90           O  
ATOM   1375  CB  ALA A 174      13.710  18.908  33.127  1.00 15.54           C  
ATOM   1376  N   ASP A 175      10.740  19.385  32.731  1.00 17.30           N  
ATOM   1377  CA  ASP A 175       9.545  20.062  33.175  1.00 12.54           C  
ATOM   1378  C   ASP A 175       8.358  19.881  32.250  1.00 15.48           C  
ATOM   1379  O   ASP A 175       8.252  20.466  31.168  1.00 17.60           O  
ATOM   1380  CB  ASP A 175       9.915  21.525  33.395  1.00 10.88           C  
ATOM   1381  CG  ASP A 175       8.869  22.458  33.959  1.00 17.03           C  
ATOM   1382  OD1 ASP A 175       9.132  23.637  34.207  1.00 23.44           O  
ATOM   1383  OD2 ASP A 175       7.664  21.936  34.091  1.00 18.17           O1-
ATOM   1384  N   LYS A 176       7.431  19.061  32.713  1.00 14.55           N  
ATOM   1385  CA  LYS A 176       6.254  18.767  31.948  1.00 20.70           C  
ATOM   1386  C   LYS A 176       5.351  19.999  31.744  1.00 15.82           C  
ATOM   1387  O   LYS A 176       4.448  19.992  30.902  1.00 17.17           O  
ATOM   1388  CB  LYS A 176       5.448  17.642  32.601  0.50 21.35           C  
ATOM   1390  CG  LYS A 176       6.221  16.334  32.654  0.50 46.73           C  
ATOM   1392  CD  LYS A 176       6.474  15.750  31.275  0.50 81.61           C  
ATOM   1394  CE  LYS A 176       7.711  16.317  30.591  0.50  8.52           C  
ATOM   1396  NZ  LYS A 176       8.621  15.270  30.139  0.50 16.78           N1+
ATOM   1398  N   THR A 177       5.634  21.113  32.449  1.00 12.02           N  
ATOM   1399  CA  THR A 177       4.832  22.319  32.260  1.00 20.73           C  
ATOM   1400  C   THR A 177       5.262  23.143  31.026  1.00 24.35           C  
ATOM   1401  O   THR A 177       4.570  24.098  30.611  1.00 18.70           O  
ATOM   1402  CB  THR A 177       4.680  23.217  33.514  1.00 16.85           C  
ATOM   1403  CG2 THR A 177       4.052  22.408  34.643  1.00 21.21           C  
ATOM   1404  OG1 THR A 177       5.933  23.761  33.903  1.00 23.96           O  
ATOM   1405  N   TRP A 178       6.408  22.778  30.447  1.00 13.64           N  
ATOM   1406  CA  TRP A 178       6.862  23.486  29.254  1.00 11.90           C  
ATOM   1407  C   TRP A 178       6.272  22.874  27.994  1.00 13.73           C  
ATOM   1408  O   TRP A 178       6.164  21.645  27.863  1.00 14.46           O  
ATOM   1409  CB  TRP A 178       8.364  23.282  29.135  1.00 13.54           C  
ATOM   1410  CG  TRP A 178       9.181  24.384  29.699  1.00 26.83           C  
ATOM   1411  CD1 TRP A 178       9.707  24.413  30.944  1.00 32.43           C  
ATOM   1412  CD2 TRP A 178       9.603  25.575  29.038  1.00 19.06           C  
ATOM   1413  CE2 TRP A 178      10.375  26.296  29.968  1.00 19.32           C  
ATOM   1414  CE3 TRP A 178       9.394  26.084  27.764  1.00 16.93           C  
ATOM   1415  NE1 TRP A 178      10.421  25.561  31.119  1.00 37.75           N  
ATOM   1416  CZ2 TRP A 178      10.960  27.512  29.652  1.00 20.27           C  
ATOM   1417  CZ3 TRP A 178       9.962  27.303  27.453  1.00 15.10           C  
ATOM   1418  CH2 TRP A 178      10.725  27.997  28.388  1.00 20.32           C  
ATOM   1419  N   ASN A 179       5.924  23.748  27.051  1.00 11.65           N  
ATOM   1420  CA  ASN A 179       5.438  23.321  25.761  1.00 11.94           C  
ATOM   1421  C   ASN A 179       6.387  23.961  24.738  1.00 12.21           C  
ATOM   1422  O   ASN A 179       6.697  25.145  24.860  1.00 10.10           O  
ATOM   1423  CB  ASN A 179       4.019  23.821  25.500  1.00 13.92           C  
ATOM   1424  CG  ASN A 179       3.075  23.364  26.599  1.00 25.42           C  
ATOM   1425  ND2 ASN A 179       2.487  24.335  27.293  1.00 16.74           N  
ATOM   1426  OD1 ASN A 179       2.904  22.143  26.800  1.00 14.49           O  
ATOM   1427  N   ALA A 180       6.872  23.188  23.775  1.00 11.19           N  
ATOM   1428  CA  ALA A 180       7.769  23.766  22.779  1.00 10.24           C  
ATOM   1429  C   ALA A 180       7.624  23.061  21.450  1.00 14.20           C  
ATOM   1430  O   ALA A 180       7.604  21.846  21.399  1.00 12.30           O  
ATOM   1431  CB  ALA A 180       9.218  23.724  23.220  1.00 11.43           C  
ATOM   1432  N   VAL A 181       7.499  23.844  20.392  1.00 13.33           N  
ATOM   1433  CA  VAL A 181       7.397  23.281  19.054  1.00  8.63           C  
ATOM   1434  C   VAL A 181       8.668  23.643  18.292  1.00  8.28           C  
ATOM   1435  O   VAL A 181       8.994  24.800  18.116  1.00 10.30           O  
ATOM   1436  CB  VAL A 181       6.163  23.745  18.317  1.00  8.66           C  
ATOM   1437  CG1 VAL A 181       6.194  23.129  16.921  1.00 11.12           C  
ATOM   1438  CG2 VAL A 181       4.884  23.337  19.046  1.00  9.57           C  
ATOM   1439  N   LEU A 182       9.417  22.655  17.916  1.00  6.87           N  
ATOM   1440  CA  LEU A 182      10.649  22.846  17.142  1.00  8.28           C  
ATOM   1441  C   LEU A 182      10.278  22.620  15.692  1.00  8.94           C  
ATOM   1442  O   LEU A 182       9.798  21.553  15.332  1.00  8.63           O  
ATOM   1443  CB  LEU A 182      11.783  21.887  17.558  1.00  9.09           C  
ATOM   1444  CG  LEU A 182      11.959  21.760  19.083  1.00 13.31           C  
ATOM   1445  CD1 LEU A 182      13.121  20.812  19.387  1.00 12.04           C  
ATOM   1446  CD2 LEU A 182      12.149  23.131  19.748  1.00 13.69           C  
ATOM   1447  N   LEU A 183      10.478  23.680  14.881  1.00 10.17           N  
ATOM   1448  CA  LEU A 183      10.148  23.633  13.471  1.00  8.34           C  
ATOM   1449  C   LEU A 183      11.399  23.536  12.616  1.00  9.31           C  
ATOM   1450  O   LEU A 183      12.235  24.419  12.557  1.00  8.82           O  
ATOM   1451  CB  LEU A 183       9.328  24.846  13.090  1.00  6.09           C  
ATOM   1452  CG  LEU A 183       8.015  24.971  13.869  1.00  6.49           C  
ATOM   1453  CD1 LEU A 183       7.421  26.360  13.571  1.00 10.61           C  
ATOM   1454  CD2 LEU A 183       7.038  23.854  13.472  1.00  9.05           C  
ATOM   1455  N   ARG A 184      11.554  22.413  11.936  1.00  9.73           N  
ATOM   1456  CA  ARG A 184      12.718  22.200  11.104  1.00  6.78           C  
ATOM   1457  C   ARG A 184      12.447  22.710   9.699  1.00 11.36           C  
ATOM   1458  O   ARG A 184      11.875  22.014   8.855  1.00  9.94           O  
ATOM   1459  CB  ARG A 184      13.121  20.723  11.095  1.00  8.15           C  
ATOM   1460  CG  ARG A 184      13.649  20.266  12.467  1.00  6.80           C  
ATOM   1461  CD  ARG A 184      13.741  18.752  12.542  1.00 11.16           C  
ATOM   1462  NE  ARG A 184      14.295  18.308  13.830  1.00 10.11           N  
ATOM   1463  CZ  ARG A 184      14.211  17.049  14.303  1.00 12.34           C  
ATOM   1464  NH1 ARG A 184      13.611  16.049  13.644  1.00 11.12           N1+
ATOM   1465  NH2 ARG A 184      14.763  16.753  15.491  1.00 10.66           N  
ATOM   1466  N   TYR A 185      12.817  23.954   9.442  1.00 10.07           N  
ATOM   1467  CA  TYR A 185      12.551  24.471   8.118  1.00  9.81           C  
ATOM   1468  C   TYR A 185      13.436  23.804   7.092  1.00  7.99           C  
ATOM   1469  O   TYR A 185      14.577  23.459   7.369  1.00  7.78           O  
ATOM   1470  CB  TYR A 185      12.851  25.976   8.019  1.00 11.12           C  
ATOM   1471  CG  TYR A 185      12.286  26.840   9.116  1.00  9.77           C  
ATOM   1472  CD1 TYR A 185      11.151  26.517   9.871  1.00 10.18           C  
ATOM   1473  CD2 TYR A 185      12.968  28.030   9.363  1.00  9.46           C  
ATOM   1474  CE1 TYR A 185      10.698  27.406  10.854  1.00  7.71           C  
ATOM   1475  CE2 TYR A 185      12.550  28.918  10.351  1.00  8.43           C  
ATOM   1476  CZ  TYR A 185      11.413  28.588  11.084  1.00  9.36           C  
ATOM   1477  OH  TYR A 185      11.035  29.471  12.047  1.00 11.50           O  
ATOM   1478  N   PHE A 186      12.901  23.659   5.874  1.00  8.49           N  
ATOM   1479  CA  PHE A 186      13.735  23.117   4.819  1.00  8.37           C  
ATOM   1480  C   PHE A 186      14.325  24.308   4.039  1.00 21.83           C  
ATOM   1481  O   PHE A 186      15.154  25.014   4.594  1.00 16.58           O  
ATOM   1482  CB  PHE A 186      12.988  22.113   3.952  1.00 12.57           C  
ATOM   1483  CG  PHE A 186      13.061  20.782   4.645  1.00 11.67           C  
ATOM   1484  CD1 PHE A 186      13.823  19.740   4.116  1.00 10.57           C  
ATOM   1485  CD2 PHE A 186      12.429  20.601   5.873  1.00 10.31           C  
ATOM   1486  CE1 PHE A 186      13.904  18.505   4.758  1.00  9.81           C  
ATOM   1487  CE2 PHE A 186      12.496  19.375   6.539  1.00 10.12           C  
ATOM   1488  CZ  PHE A 186      13.242  18.339   5.976  1.00 12.27           C  
ATOM   1489  N   ASN A 187      13.915  24.618   2.793  1.00  9.28           N  
ATOM   1490  CA  ASN A 187      14.509  25.775   2.072  1.00 11.32           C  
ATOM   1491  C   ASN A 187      13.507  26.885   1.760  1.00 11.22           C  
ATOM   1492  O   ASN A 187      12.879  26.910   0.702  1.00 10.11           O  
ATOM   1493  CB  ASN A 187      15.159  25.284   0.767  1.00 12.60           C  
ATOM   1494  CG  ASN A 187      16.392  24.440   1.037  1.00 12.23           C  
ATOM   1495  ND2 ASN A 187      17.538  24.979   0.633  1.00 13.30           N  
ATOM   1496  OD1 ASN A 187      16.321  23.345   1.633  1.00 20.48           O  
ATOM   1497  N   PRO A 188      13.314  27.790   2.703  1.00 13.88           N  
ATOM   1498  CA  PRO A 188      12.361  28.863   2.506  1.00 10.62           C  
ATOM   1499  C   PRO A 188      12.698  29.744   1.309  1.00  8.01           C  
ATOM   1500  O   PRO A 188      13.849  30.148   1.130  1.00 11.52           O  
ATOM   1501  CB  PRO A 188      12.436  29.740   3.786  1.00 16.30           C  
ATOM   1502  CG  PRO A 188      13.421  29.077   4.737  1.00 22.37           C  
ATOM   1503  CD  PRO A 188      14.066  27.929   3.991  1.00 17.17           C  
ATOM   1504  N   THR A 189      11.654  30.035   0.534  1.00  9.55           N  
ATOM   1505  CA  THR A 189      11.777  30.895  -0.629  1.00 14.34           C  
ATOM   1506  C   THR A 189      10.495  31.632  -0.926  1.00 10.36           C  
ATOM   1507  O   THR A 189       9.459  31.444  -0.300  1.00  9.67           O  
ATOM   1508  CB  THR A 189      12.482  30.263  -1.853  1.00 26.15           C  
ATOM   1509  CG2 THR A 189      11.596  29.220  -2.467  1.00 18.90           C  
ATOM   1510  OG1 THR A 189      12.740  31.256  -2.827  1.00 26.50           O  
ATOM   1511  N   GLY A 190      10.557  32.542  -1.877  1.00  9.38           N  
ATOM   1512  CA  GLY A 190       9.335  33.261  -2.161  1.00  8.83           C  
ATOM   1513  C   GLY A 190       9.202  34.515  -1.327  1.00  8.62           C  
ATOM   1514  O   GLY A 190      10.136  34.928  -0.629  1.00 13.47           O  
ATOM   1515  N   ALA A 191       8.025  35.096  -1.410  1.00  9.38           N  
ATOM   1516  CA  ALA A 191       7.768  36.355  -0.712  1.00 11.61           C  
ATOM   1517  C   ALA A 191       6.286  36.596  -0.644  1.00 11.46           C  
ATOM   1518  O   ALA A 191       5.528  35.946  -1.361  1.00 12.94           O  
ATOM   1519  CB  ALA A 191       8.406  37.548  -1.479  1.00  9.54           C  
ATOM   1520  N   HIS A 192       5.907  37.541   0.209  1.00 10.24           N  
ATOM   1521  CA  HIS A 192       4.509  37.906   0.367  1.00 11.99           C  
ATOM   1522  C   HIS A 192       3.997  38.302  -1.016  1.00 16.41           C  
ATOM   1523  O   HIS A 192       4.750  38.897  -1.771  1.00 12.41           O  
ATOM   1524  CB  HIS A 192       4.362  39.104   1.331  1.00 11.52           C  
ATOM   1525  CG  HIS A 192       2.930  39.403   1.612  1.00 12.65           C  
ATOM   1526  CD2 HIS A 192       2.052  38.812   2.458  1.00 13.51           C  
ATOM   1527  ND1 HIS A 192       2.266  40.424   0.965  1.00 18.67           N  
ATOM   1528  CE1 HIS A 192       1.024  40.442   1.409  1.00 16.10           C  
ATOM   1529  NE2 HIS A 192       0.860  39.481   2.306  1.00 16.45           N  
ATOM   1530  N   ALA A 193       2.755  37.955  -1.323  1.00 12.72           N  
ATOM   1531  CA  ALA A 193       2.133  38.200  -2.615  1.00 15.19           C  
ATOM   1532  C   ALA A 193       2.071  39.636  -3.080  1.00 12.13           C  
ATOM   1533  O   ALA A 193       2.015  39.908  -4.293  1.00 13.01           O  
ATOM   1534  CB  ALA A 193       0.809  37.470  -2.732  1.00 15.10           C  
ATOM   1535  N   SER A 194       2.073  40.571  -2.138  1.00 11.94           N  
ATOM   1536  CA  SER A 194       2.046  41.981  -2.488  1.00 13.06           C  
ATOM   1537  C   SER A 194       3.332  42.419  -3.184  1.00 13.17           C  
ATOM   1538  O   SER A 194       3.355  43.411  -3.903  1.00 18.03           O  
ATOM   1539  CB  SER A 194       1.875  42.811  -1.227  1.00 16.65           C  
ATOM   1540  OG  SER A 194       3.021  42.681  -0.414  1.00 13.66           O  
ATOM   1541  N   GLY A 195       4.441  41.700  -2.953  1.00 12.35           N  
ATOM   1542  CA  GLY A 195       5.722  42.036  -3.527  1.00 11.38           C  
ATOM   1543  C   GLY A 195       6.400  43.133  -2.720  1.00 12.96           C  
ATOM   1544  O   GLY A 195       7.475  43.616  -3.090  1.00 14.21           O  
ATOM   1545  N   CYS A 196       5.754  43.486  -1.604  1.00 13.48           N  
ATOM   1546  CA  CYS A 196       6.181  44.537  -0.684  1.00 15.38           C  
ATOM   1547  C   CYS A 196       7.285  44.166   0.275  1.00 18.05           C  
ATOM   1548  O   CYS A 196       8.089  45.020   0.685  1.00 13.55           O  
ATOM   1549  CB  CYS A 196       4.990  45.224   0.038  1.00 13.69           C  
ATOM   1550  SG  CYS A 196       3.959  46.137  -1.162  1.00 23.97           S  
ATOM   1551  N   ILE A 197       7.322  42.896   0.639  1.00 14.48           N  
ATOM   1552  CA  ILE A 197       8.370  42.446   1.522  1.00 11.52           C  
ATOM   1553  C   ILE A 197       8.927  41.176   0.908  1.00  9.89           C  
ATOM   1554  O   ILE A 197       8.272  40.580   0.084  1.00 12.56           O  
ATOM   1555  CB  ILE A 197       7.901  42.182   2.980  1.00 11.65           C  
ATOM   1556  CG1 ILE A 197       6.810  41.093   3.078  1.00 15.55           C  
ATOM   1557  CG2 ILE A 197       7.414  43.477   3.637  1.00 15.40           C  
ATOM   1558  CD1 ILE A 197       6.538  40.610   4.531  1.00 10.24           C  
ATOM   1559  N   GLY A 198      10.096  40.773   1.345  1.00 11.26           N  
ATOM   1560  CA  GLY A 198      10.739  39.565   0.876  1.00  9.66           C  
ATOM   1561  C   GLY A 198      12.075  39.430   1.562  1.00 13.81           C  
ATOM   1562  O   GLY A 198      12.319  40.090   2.583  1.00 15.51           O  
ATOM   1563  N   GLU A 199      12.934  38.576   1.005  1.00 10.99           N  
ATOM   1564  CA  GLU A 199      14.251  38.392   1.559  1.00 14.15           C  
ATOM   1565  C   GLU A 199      15.152  39.483   1.073  1.00 14.93           C  
ATOM   1566  O   GLU A 199      15.284  39.697  -0.129  1.00 12.64           O  
ATOM   1567  CB  GLU A 199      14.844  37.045   1.174  1.00 11.40           C  
ATOM   1568  CG  GLU A 199      16.120  36.720   1.927  1.00 13.22           C  
ATOM   1569  CD  GLU A 199      16.569  35.342   1.526  1.00 19.71           C  
ATOM   1570  OE1 GLU A 199      16.038  34.696   0.614  1.00 21.71           O  
ATOM   1571  OE2 GLU A 199      17.578  34.940   2.246  1.00 23.44           O1-
ATOM   1572  N   ASP A 200      15.769  40.178   2.012  1.00 12.62           N  
ATOM   1573  CA  ASP A 200      16.682  41.253   1.667  1.00 11.97           C  
ATOM   1574  C   ASP A 200      18.096  40.948   2.111  1.00 13.85           C  
ATOM   1575  O   ASP A 200      18.512  41.453   3.152  1.00 14.97           O  
ATOM   1576  CB  ASP A 200      16.199  42.587   2.213  1.00 17.34           C  
ATOM   1577  CG  ASP A 200      16.896  43.731   1.516  1.00 23.65           C  
ATOM   1578  OD1 ASP A 200      17.533  43.641   0.466  1.00 34.04           O  
ATOM   1579  OD2 ASP A 200      16.754  44.839   2.165  1.00 27.34           O1-
ATOM   1580  N   PRO A 201      18.826  40.115   1.350  1.00 15.68           N  
ATOM   1581  CA  PRO A 201      20.166  39.736   1.732  1.00 13.39           C  
ATOM   1582  C   PRO A 201      21.071  40.931   1.852  1.00 28.29           C  
ATOM   1583  O   PRO A 201      21.058  41.842   1.026  1.00 24.70           O  
ATOM   1584  CB  PRO A 201      20.713  38.777   0.676  1.00 20.41           C  
ATOM   1585  CG  PRO A 201      19.580  38.577  -0.327  1.00 20.05           C  
ATOM   1586  CD  PRO A 201      18.551  39.653  -0.040  1.00 16.26           C  
ATOM   1587  N   GLN A 202      21.852  40.927   2.919  1.00 24.05           N  
ATOM   1588  CA  GLN A 202      22.780  42.000   3.144  1.00 25.92           C  
ATOM   1589  C   GLN A 202      24.075  41.575   2.441  1.00 33.18           C  
ATOM   1590  O   GLN A 202      24.756  40.606   2.770  1.00 34.62           O  
ATOM   1591  CB  GLN A 202      22.879  42.414   4.640  1.00 53.19           C  
ATOM   1592  CG  GLN A 202      21.576  43.030   5.204  1.00 86.23           C  
ATOM   1593  CD  GLN A 202      21.784  43.978   6.369  1.00 85.28           C  
ATOM   1594  NE2 GLN A 202      22.862  43.781   7.128  1.00 45.22           N  
ATOM   1595  OE1 GLN A 202      20.985  44.896   6.569  1.00 87.05           O  
ATOM   1596  N   GLY A 203      24.408  42.242   1.352  1.00 27.69           N  
ATOM   1597  CA  GLY A 203      25.607  41.864   0.619  1.00 15.72           C  
ATOM   1598  C   GLY A 203      25.369  40.740  -0.406  1.00 36.46           C  
ATOM   1599  O   GLY A 203      24.264  40.583  -0.929  1.00 24.50           O  
ATOM   1600  N   ILE A 204      26.411  39.950  -0.716  1.00 21.72           N  
ATOM   1601  CA  ILE A 204      26.288  38.844  -1.690  1.00 20.60           C  
ATOM   1602  C   ILE A 204      25.472  37.695  -1.110  1.00 20.37           C  
ATOM   1603  O   ILE A 204      25.818  37.169  -0.075  1.00 20.56           O  
ATOM   1604  CB  ILE A 204      27.630  38.309  -2.100  1.00 18.03           C  
ATOM   1605  CG1 ILE A 204      28.556  39.475  -2.431  1.00 29.13           C  
ATOM   1606  CG2 ILE A 204      27.498  37.278  -3.220  1.00 18.47           C  
ATOM   1607  CD1 ILE A 204      29.003  39.487  -3.875  1.00 41.93           C  
ATOM   1608  N   PRO A 205      24.387  37.293  -1.755  1.00 16.38           N  
ATOM   1609  CA  PRO A 205      23.589  36.239  -1.156  1.00 12.20           C  
ATOM   1610  C   PRO A 205      24.299  34.918  -1.081  1.00 15.38           C  
ATOM   1611  O   PRO A 205      24.990  34.580  -2.011  1.00 15.41           O  
ATOM   1612  CB  PRO A 205      22.317  36.132  -1.995  1.00 14.32           C  
ATOM   1613  CG  PRO A 205      22.419  37.145  -3.143  1.00 15.83           C  
ATOM   1614  CD  PRO A 205      23.812  37.744  -3.068  1.00 12.11           C  
ATOM   1615  N   ASN A 206      24.146  34.183   0.031  1.00  9.67           N  
ATOM   1616  CA  ASN A 206      24.771  32.877   0.178  1.00 11.73           C  
ATOM   1617  C   ASN A 206      23.822  31.760  -0.282  1.00 10.65           C  
ATOM   1618  O   ASN A 206      24.243  30.661  -0.528  1.00 19.82           O  
ATOM   1619  CB  ASN A 206      25.081  32.654   1.665  1.00 15.13           C  
ATOM   1620  CG  ASN A 206      26.053  33.656   2.211  1.00 24.03           C  
ATOM   1621  ND2 ASN A 206      25.710  34.269   3.330  1.00 24.29           N  
ATOM   1622  OD1 ASN A 206      27.090  33.906   1.606  1.00 21.25           O  
ATOM   1623  N   ASN A 207      22.527  32.007  -0.341  1.00 11.84           N  
ATOM   1624  CA  ASN A 207      21.526  31.031  -0.749  1.00 11.45           C  
ATOM   1625  C   ASN A 207      21.239  31.139  -2.244  1.00 13.62           C  
ATOM   1626  O   ASN A 207      21.454  32.169  -2.860  1.00 11.43           O  
ATOM   1627  CB  ASN A 207      20.189  31.297  -0.041  1.00 13.04           C  
ATOM   1628  CG  ASN A 207      20.177  31.031   1.434  1.00 28.51           C  
ATOM   1629  ND2 ASN A 207      20.841  29.948   1.802  1.00 39.64           N  
ATOM   1630  OD1 ASN A 207      19.543  31.764   2.205  1.00 52.30           O  
ATOM   1631  N   LEU A 208      20.687  30.077  -2.800  1.00 11.19           N  
ATOM   1632  CA  LEU A 208      20.403  30.011  -4.216  1.00 12.68           C  
ATOM   1633  C   LEU A 208      19.422  31.032  -4.804  1.00 17.51           C  
ATOM   1634  O   LEU A 208      19.745  31.737  -5.772  1.00 10.84           O  
ATOM   1635  CB  LEU A 208      19.915  28.598  -4.594  1.00  7.25           C  
ATOM   1636  CG  LEU A 208      19.554  28.490  -6.066  1.00  8.51           C  
ATOM   1637  CD1 LEU A 208      20.850  28.547  -6.856  1.00  8.71           C  
ATOM   1638  CD2 LEU A 208      18.931  27.149  -6.339  1.00  9.94           C  
ATOM   1639  N   MET A 209      18.200  31.058  -4.256  1.00 13.11           N  
ATOM   1640  CA  MET A 209      17.169  31.906  -4.815  1.00 11.65           C  
ATOM   1641  C   MET A 209      17.428  33.396  -4.944  1.00 11.32           C  
ATOM   1642  O   MET A 209      17.180  33.982  -5.987  1.00 11.65           O  
ATOM   1643  CB  MET A 209      15.777  31.498  -4.367  1.00  9.76           C  
ATOM   1644  CG  MET A 209      15.497  30.000  -4.526  1.00 11.73           C  
ATOM   1645  SD  MET A 209      15.686  29.375  -6.231  1.00 18.54           S  
ATOM   1646  CE  MET A 209      14.306  30.288  -6.929  1.00 13.02           C  
ATOM   1647  N   PRO A 210      17.908  34.045  -3.889  1.00 11.33           N  
ATOM   1648  CA  PRO A 210      18.187  35.470  -3.995  1.00  9.61           C  
ATOM   1649  C   PRO A 210      19.337  35.679  -4.990  1.00  9.21           C  
ATOM   1650  O   PRO A 210      19.410  36.703  -5.650  1.00 11.33           O  
ATOM   1651  CB  PRO A 210      18.583  35.951  -2.593  1.00 12.31           C  
ATOM   1652  CG  PRO A 210      18.554  34.735  -1.687  1.00 18.95           C  
ATOM   1653  CD  PRO A 210      17.999  33.570  -2.483  1.00 12.90           C  
ATOM   1654  N   TYR A 211      20.266  34.718  -5.067  1.00  6.94           N  
ATOM   1655  CA  TYR A 211      21.342  34.834  -6.025  1.00  8.43           C  
ATOM   1656  C   TYR A 211      20.712  34.769  -7.435  1.00 10.05           C  
ATOM   1657  O   TYR A 211      21.001  35.586  -8.305  1.00 11.54           O  
ATOM   1658  CB  TYR A 211      22.454  33.770  -5.862  1.00  7.72           C  
ATOM   1659  CG  TYR A 211      23.743  34.362  -6.360  1.00 16.40           C  
ATOM   1660  CD1 TYR A 211      23.966  34.502  -7.733  1.00 20.98           C  
ATOM   1661  CD2 TYR A 211      24.706  34.865  -5.482  1.00 15.25           C  
ATOM   1662  CE1 TYR A 211      25.132  35.083  -8.234  1.00 17.35           C  
ATOM   1663  CE2 TYR A 211      25.886  35.452  -5.955  1.00 15.65           C  
ATOM   1664  CZ  TYR A 211      26.086  35.565  -7.339  1.00 17.67           C  
ATOM   1665  OH  TYR A 211      27.182  36.128  -7.929  1.00 15.46           O  
ATOM   1666  N   VAL A 212      19.804  33.820  -7.642  1.00  8.46           N  
ATOM   1667  CA  VAL A 212      19.120  33.667  -8.917  1.00 10.57           C  
ATOM   1668  C   VAL A 212      18.332  34.919  -9.302  1.00 12.81           C  
ATOM   1669  O   VAL A 212      18.435  35.433 -10.418  1.00 11.05           O  
ATOM   1670  CB  VAL A 212      18.272  32.399  -8.895  1.00 10.50           C  
ATOM   1671  CG1 VAL A 212      17.344  32.301 -10.113  1.00 11.02           C  
ATOM   1672  CG2 VAL A 212      19.202  31.193  -8.910  1.00 11.82           C  
ATOM   1673  N   SER A 213      17.518  35.425  -8.376  1.00 10.83           N  
ATOM   1674  CA  SER A 213      16.737  36.621  -8.648  1.00 10.30           C  
ATOM   1675  C   SER A 213      17.616  37.832  -8.925  1.00 11.67           C  
ATOM   1676  O   SER A 213      17.293  38.688  -9.759  1.00 11.62           O  
ATOM   1677  CB  SER A 213      15.639  36.891  -7.616  1.00  9.48           C  
ATOM   1678  OG  SER A 213      16.170  37.370  -6.402  1.00 14.96           O  
ATOM   1679  N   GLN A 214      18.737  37.909  -8.242  1.00  8.99           N  
ATOM   1680  CA  GLN A 214      19.643  39.009  -8.428  1.00 10.29           C  
ATOM   1681  C   GLN A 214      20.319  38.946  -9.786  1.00 18.50           C  
ATOM   1682  O   GLN A 214      20.650  39.982 -10.390  1.00 15.43           O  
ATOM   1683  CB  GLN A 214      20.654  39.098  -7.287  1.00 13.39           C  
ATOM   1684  CG  GLN A 214      20.011  39.768  -6.058  1.00 12.09           C  
ATOM   1685  CD  GLN A 214      21.029  40.064  -4.961  1.00 12.38           C  
ATOM   1686  NE2 GLN A 214      20.530  40.299  -3.755  1.00 15.95           N  
ATOM   1687  OE1 GLN A 214      22.244  40.112  -5.191  1.00 14.02           O  
ATOM   1688  N   VAL A 215      20.512  37.737 -10.282  1.00  9.09           N  
ATOM   1689  CA  VAL A 215      21.085  37.592 -11.622  1.00 10.62           C  
ATOM   1690  C   VAL A 215      20.053  38.056 -12.651  1.00 10.21           C  
ATOM   1691  O   VAL A 215      20.354  38.818 -13.584  1.00 12.63           O  
ATOM   1692  CB  VAL A 215      21.505  36.170 -11.933  1.00 12.91           C  
ATOM   1693  CG1 VAL A 215      21.818  36.046 -13.417  1.00 10.40           C  
ATOM   1694  CG2 VAL A 215      22.754  35.832 -11.117  1.00 13.26           C  
ATOM   1695  N   ALA A 216      18.827  37.609 -12.473  1.00 10.11           N  
ATOM   1696  CA  ALA A 216      17.748  37.957 -13.363  1.00 11.41           C  
ATOM   1697  C   ALA A 216      17.609  39.467 -13.554  1.00 14.97           C  
ATOM   1698  O   ALA A 216      17.415  39.948 -14.691  1.00 17.72           O  
ATOM   1699  CB  ALA A 216      16.438  37.374 -12.826  1.00 13.90           C  
ATOM   1700  N   ILE A 217      17.713  40.199 -12.442  1.00 11.48           N  
ATOM   1701  CA  ILE A 217      17.564  41.634 -12.413  1.00 11.19           C  
ATOM   1702  C   ILE A 217      18.802  42.357 -12.853  1.00 13.86           C  
ATOM   1703  O   ILE A 217      18.787  43.575 -13.073  1.00 17.99           O  
ATOM   1704  CB  ILE A 217      16.971  42.147 -11.098  1.00 11.37           C  
ATOM   1705  CG1 ILE A 217      16.452  43.545 -11.296  1.00 26.00           C  
ATOM   1706  CG2 ILE A 217      18.063  42.185 -10.045  1.00 10.54           C  
ATOM   1707  CD1 ILE A 217      15.125  43.834 -10.623  1.00 25.98           C  
ATOM   1708  N   GLY A 218      19.891  41.616 -12.962  1.00 11.63           N  
ATOM   1709  CA  GLY A 218      21.155  42.182 -13.415  1.00 12.89           C  
ATOM   1710  C   GLY A 218      22.067  42.713 -12.330  1.00 21.80           C  
ATOM   1711  O   GLY A 218      23.067  43.376 -12.621  1.00 15.98           O  
ATOM   1712  N   ARG A 219      21.720  42.430 -11.078  1.00 13.69           N  
ATOM   1713  CA  ARG A 219      22.539  42.870  -9.960  1.00 14.35           C  
ATOM   1714  C   ARG A 219      23.792  42.017  -9.803  1.00 17.99           C  
ATOM   1715  O   ARG A 219      24.762  42.445  -9.201  1.00 17.27           O  
ATOM   1716  CB  ARG A 219      21.717  42.889  -8.691  1.00 18.52           C  
ATOM   1717  CG  ARG A 219      21.921  44.122  -7.852  1.00 43.04           C  
ATOM   1718  CD  ARG A 219      21.303  43.883  -6.486  1.00 54.44           C  
ATOM   1719  NE  ARG A 219      22.219  44.138  -5.368  1.00 52.58           N  
ATOM   1720  CZ  ARG A 219      21.856  44.119  -4.073  1.00 32.37           C  
ATOM   1721  NH1 ARG A 219      20.610  43.884  -3.654  1.00 38.24           N1+
ATOM   1722  NH2 ARG A 219      22.773  44.393  -3.143  1.00 48.30           N  
ATOM   1723  N   ARG A 220      23.770  40.809 -10.377  1.00 13.08           N  
ATOM   1724  CA  ARG A 220      24.873  39.866 -10.417  1.00 13.71           C  
ATOM   1725  C   ARG A 220      25.090  39.460 -11.891  1.00 18.44           C  
ATOM   1726  O   ARG A 220      24.136  39.281 -12.660  1.00 16.55           O  
ATOM   1727  CB  ARG A 220      24.654  38.622  -9.549  1.00 14.49           C  
ATOM   1728  CG  ARG A 220      24.273  38.935  -8.111  1.00 17.64           C  
ATOM   1729  CD  ARG A 220      25.415  39.552  -7.301  1.00 16.36           C  
ATOM   1730  NE  ARG A 220      24.879  40.097  -6.066  1.00 17.42           N  
ATOM   1731  CZ  ARG A 220      25.512  40.923  -5.257  1.00 15.48           C  
ATOM   1732  NH1 ARG A 220      26.745  41.325  -5.504  1.00 17.71           N1+
ATOM   1733  NH2 ARG A 220      24.891  41.362  -4.157  1.00 18.42           N  
ATOM   1734  N   GLU A 221      26.347  39.298 -12.295  1.00 17.85           N  
ATOM   1735  CA  GLU A 221      26.665  38.921 -13.648  1.00 18.07           C  
ATOM   1736  C   GLU A 221      26.111  37.564 -14.067  1.00 25.43           C  
ATOM   1737  O   GLU A 221      25.548  37.394 -15.158  1.00 17.85           O  
ATOM   1738  CB  GLU A 221      28.193  38.952 -13.850  1.00 16.33           C  
ATOM   1739  CG  GLU A 221      28.650  38.380 -15.201  1.00 20.90           C  
ATOM   1740  CD  GLU A 221      30.158  38.263 -15.251  1.00 22.22           C  
ATOM   1741  OE1 GLU A 221      30.765  37.606 -16.068  1.00 21.89           O  
ATOM   1742  OE2 GLU A 221      30.764  38.918 -14.302  1.00 29.93           O1-
ATOM   1743  N   ALA A 222      26.291  36.569 -13.205  1.00 18.96           N  
ATOM   1744  CA  ALA A 222      25.844  35.227 -13.524  1.00 11.38           C  
ATOM   1745  C   ALA A 222      25.854  34.352 -12.271  1.00 13.79           C  
ATOM   1746  O   ALA A 222      26.564  34.674 -11.319  1.00 15.75           O  
ATOM   1747  CB  ALA A 222      26.782  34.627 -14.567  1.00 17.51           C  
ATOM   1748  N   LEU A 223      25.065  33.284 -12.303  1.00 12.02           N  
ATOM   1749  CA  LEU A 223      24.987  32.379 -11.173  1.00 10.52           C  
ATOM   1750  C   LEU A 223      26.114  31.352 -11.194  1.00 18.22           C  
ATOM   1751  O   LEU A 223      26.454  30.790 -12.228  1.00 14.04           O  
ATOM   1752  CB  LEU A 223      23.652  31.633 -11.241  1.00  9.20           C  
ATOM   1753  CG  LEU A 223      23.533  30.467 -10.254  1.00 14.98           C  
ATOM   1754  CD1 LEU A 223      23.293  30.997  -8.843  1.00 11.88           C  
ATOM   1755  CD2 LEU A 223      22.358  29.571 -10.669  1.00 17.09           C  
ATOM   1756  N   ASN A 224      26.668  31.063 -10.018  1.00 12.07           N  
ATOM   1757  CA  ASN A 224      27.669  30.022  -9.933  1.00  7.01           C  
ATOM   1758  C   ASN A 224      26.933  28.833  -9.382  1.00 10.54           C  
ATOM   1759  O   ASN A 224      26.356  28.902  -8.283  1.00 12.70           O  
ATOM   1760  CB  ASN A 224      28.774  30.369  -8.959  1.00 11.41           C  
ATOM   1761  CG  ASN A 224      29.477  31.609  -9.409  1.00 26.82           C  
ATOM   1762  ND2 ASN A 224      30.100  31.510 -10.569  1.00 19.79           N  
ATOM   1763  OD1 ASN A 224      29.406  32.657  -8.736  1.00 42.41           O  
ATOM   1764  N   VAL A 225      26.939  27.756 -10.135  1.00  9.25           N  
ATOM   1765  CA  VAL A 225      26.287  26.528  -9.689  1.00 12.35           C  
ATOM   1766  C   VAL A 225      27.359  25.651  -8.988  1.00 16.00           C  
ATOM   1767  O   VAL A 225      28.378  25.342  -9.583  1.00 12.69           O  
ATOM   1768  CB  VAL A 225      25.641  25.781 -10.852  1.00 11.44           C  
ATOM   1769  CG1 VAL A 225      25.177  24.371 -10.475  1.00 11.54           C  
ATOM   1770  CG2 VAL A 225      24.517  26.643 -11.436  1.00 14.81           C  
ATOM   1771  N   PHE A 226      27.129  25.258  -7.721  1.00 11.25           N  
ATOM   1772  CA  PHE A 226      28.106  24.497  -6.953  1.00 10.30           C  
ATOM   1773  C   PHE A 226      28.072  23.002  -7.198  1.00 17.71           C  
ATOM   1774  O   PHE A 226      27.440  22.264  -6.434  1.00 14.18           O  
ATOM   1775  CB  PHE A 226      27.923  24.760  -5.452  1.00 11.94           C  
ATOM   1776  CG  PHE A 226      27.979  26.217  -5.130  1.00 13.57           C  
ATOM   1777  CD1 PHE A 226      27.165  26.802  -4.157  1.00 11.35           C  
ATOM   1778  CD2 PHE A 226      28.866  27.025  -5.834  1.00 20.32           C  
ATOM   1779  CE1 PHE A 226      27.237  28.172  -3.885  1.00 11.37           C  
ATOM   1780  CE2 PHE A 226      28.946  28.394  -5.570  1.00 17.66           C  
ATOM   1781  CZ  PHE A 226      28.132  28.977  -4.598  1.00 12.55           C  
ATOM   1782  N   GLY A 227      28.758  22.577  -8.259  1.00 12.08           N  
ATOM   1783  CA  GLY A 227      28.862  21.183  -8.662  1.00 10.57           C  
ATOM   1784  C   GLY A 227      27.676  20.687  -9.474  1.00 12.22           C  
ATOM   1785  O   GLY A 227      26.513  21.073  -9.277  1.00 12.71           O  
ATOM   1786  N   ASN A 228      27.969  19.755 -10.376  1.00 11.79           N  
ATOM   1787  CA  ASN A 228      26.936  19.136 -11.159  1.00 13.87           C  
ATOM   1788  C   ASN A 228      27.211  17.645 -11.298  1.00 12.58           C  
ATOM   1789  O   ASN A 228      26.710  16.960 -12.200  1.00 17.73           O  
ATOM   1790  CB  ASN A 228      26.668  19.837 -12.513  1.00 20.33           C  
ATOM   1791  CG  ASN A 228      27.807  19.674 -13.524  1.00 15.88           C  
ATOM   1792  ND2 ASN A 228      27.450  19.885 -14.786  1.00 20.75           N  
ATOM   1793  OD1 ASN A 228      28.967  19.352 -13.180  1.00 15.26           O  
ATOM   1794  N   ASP A 229      28.003  17.143 -10.346  1.00 16.53           N  
ATOM   1795  CA  ASP A 229      28.362  15.732 -10.326  1.00 18.21           C  
ATOM   1796  C   ASP A 229      27.786  14.975  -9.133  1.00 20.17           C  
ATOM   1797  O   ASP A 229      28.375  13.998  -8.632  1.00 21.08           O  
ATOM   1798  CB  ASP A 229      29.900  15.547 -10.406  1.00 18.72           C  
ATOM   1799  CG  ASP A 229      30.647  16.028  -9.172  1.00 22.92           C  
ATOM   1800  OD1 ASP A 229      31.842  15.851  -9.005  1.00 23.35           O  
ATOM   1801  OD2 ASP A 229      29.897  16.703  -8.308  1.00 22.09           O1-
ATOM   1802  N   TYR A 230      26.645  15.430  -8.658  1.00 15.15           N  
ATOM   1803  CA  TYR A 230      26.025  14.743  -7.530  1.00 15.04           C  
ATOM   1804  C   TYR A 230      25.167  13.627  -8.055  1.00 19.16           C  
ATOM   1805  O   TYR A 230      24.820  13.621  -9.240  1.00 17.36           O  
ATOM   1806  CB  TYR A 230      25.112  15.675  -6.662  1.00 14.49           C  
ATOM   1807  CG  TYR A 230      25.887  16.654  -5.821  1.00 12.88           C  
ATOM   1808  CD1 TYR A 230      26.475  16.249  -4.624  1.00 10.97           C  
ATOM   1809  CD2 TYR A 230      26.066  17.985  -6.203  1.00 14.03           C  
ATOM   1810  CE1 TYR A 230      27.211  17.120  -3.823  1.00 11.86           C  
ATOM   1811  CE2 TYR A 230      26.767  18.891  -5.404  1.00 12.43           C  
ATOM   1812  CZ  TYR A 230      27.355  18.456  -4.214  1.00 12.20           C  
ATOM   1813  OH  TYR A 230      28.059  19.330  -3.428  1.00 12.25           O  
ATOM   1814  N   ASP A 231      24.818  12.702  -7.146  1.00 18.97           N  
ATOM   1815  CA  ASP A 231      23.961  11.597  -7.516  1.00 14.56           C  
ATOM   1816  C   ASP A 231      22.529  12.034  -7.564  1.00 17.46           C  
ATOM   1817  O   ASP A 231      21.722  11.568  -6.776  1.00 20.98           O  
ATOM   1818  CB  ASP A 231      24.107  10.362  -6.593  0.50 20.46           C  
ATOM   1820  CG  ASP A 231      25.396   9.589  -6.721  0.50 38.12           C  
ATOM   1822  OD1 ASP A 231      25.658   8.615  -6.040  0.50 88.98           O  
ATOM   1824  OD2 ASP A 231      26.222  10.087  -7.605  0.50 44.88           O1-
ATOM   1826  N   THR A 232      22.213  12.918  -8.502  1.00 13.06           N  
ATOM   1827  CA  THR A 232      20.879  13.410  -8.704  1.00 13.15           C  
ATOM   1828  C   THR A 232      20.584  13.303 -10.184  1.00 12.23           C  
ATOM   1829  O   THR A 232      21.525  13.075 -10.944  1.00 18.98           O  
ATOM   1830  CB  THR A 232      20.755  14.879  -8.229  1.00 14.26           C  
ATOM   1831  CG2 THR A 232      21.116  14.979  -6.743  1.00 13.12           C  
ATOM   1832  OG1 THR A 232      21.580  15.719  -9.011  1.00 14.65           O  
ATOM   1833  N   GLU A 233      19.328  13.470 -10.577  1.00 14.78           N  
ATOM   1834  CA  GLU A 233      18.914  13.371 -11.985  1.00 19.14           C  
ATOM   1835  C   GLU A 233      19.759  14.210 -12.921  1.00 22.71           C  
ATOM   1836  O   GLU A 233      20.176  13.742 -13.979  1.00 25.07           O  
ATOM   1837  CB  GLU A 233      17.409  13.650 -12.220  1.00 28.48           C  
ATOM   1838  CG  GLU A 233      16.996  13.703 -13.717  1.00 52.50           C  
ATOM   1839  CD  GLU A 233      16.061  12.599 -14.158  1.00100.00           C  
ATOM   1840  OE1 GLU A 233      16.373  11.427 -14.206  1.00100.00           O  
ATOM   1841  OE2 GLU A 233      14.887  13.046 -14.533  1.00100.00           O1-
ATOM   1842  N   ASP A 234      20.000  15.458 -12.536  1.00 16.88           N  
ATOM   1843  CA  ASP A 234      20.798  16.359 -13.348  1.00 12.89           C  
ATOM   1844  C   ASP A 234      22.196  16.635 -12.823  1.00 15.04           C  
ATOM   1845  O   ASP A 234      22.948  17.434 -13.405  1.00 21.59           O  
ATOM   1846  CB  ASP A 234      20.042  17.637 -13.752  1.00 18.88           C  
ATOM   1847  CG  ASP A 234      19.892  18.620 -12.620  1.00 20.89           C  
ATOM   1848  OD1 ASP A 234      20.588  18.574 -11.616  1.00 17.16           O  
ATOM   1849  OD2 ASP A 234      18.956  19.516 -12.890  1.00 17.32           O1-
ATOM   1850  N   GLY A 235      22.530  15.990 -11.702  1.00 13.38           N  
ATOM   1851  CA  GLY A 235      23.808  16.110 -11.058  1.00 14.82           C  
ATOM   1852  C   GLY A 235      23.921  17.304 -10.111  1.00 14.17           C  
ATOM   1853  O   GLY A 235      24.909  17.408  -9.368  1.00 13.14           O  
ATOM   1854  N   THR A 236      22.938  18.220 -10.140  1.00 14.05           N  
ATOM   1855  CA  THR A 236      23.034  19.376  -9.261  1.00 15.76           C  
ATOM   1856  C   THR A 236      22.280  19.096  -7.966  1.00 13.65           C  
ATOM   1857  O   THR A 236      21.459  18.180  -7.940  1.00 13.79           O  
ATOM   1858  CB  THR A 236      22.578  20.716  -9.917  1.00 16.61           C  
ATOM   1859  CG2 THR A 236      23.427  21.050 -11.164  1.00 14.71           C  
ATOM   1860  OG1 THR A 236      21.178  20.670 -10.184  1.00 13.15           O  
ATOM   1861  N   GLY A 237      22.530  19.895  -6.940  1.00 12.55           N  
ATOM   1862  CA  GLY A 237      21.857  19.682  -5.668  1.00 12.26           C  
ATOM   1863  C   GLY A 237      20.348  19.821  -5.723  1.00 12.41           C  
ATOM   1864  O   GLY A 237      19.801  20.700  -6.410  1.00 11.92           O  
ATOM   1865  N   VAL A 238      19.673  18.957  -4.958  1.00 11.47           N  
ATOM   1866  CA  VAL A 238      18.223  18.900  -4.863  1.00  9.67           C  
ATOM   1867  C   VAL A 238      17.767  19.317  -3.460  1.00 14.91           C  
ATOM   1868  O   VAL A 238      18.285  18.823  -2.467  1.00 13.18           O  
ATOM   1869  CB  VAL A 238      17.777  17.472  -5.150  1.00 15.73           C  
ATOM   1870  CG1 VAL A 238      16.301  17.255  -4.855  1.00 13.26           C  
ATOM   1871  CG2 VAL A 238      18.108  17.097  -6.596  1.00 19.55           C  
ATOM   1872  N   ARG A 239      16.825  20.245  -3.404  1.00 11.91           N  
ATOM   1873  CA  ARG A 239      16.305  20.785  -2.154  1.00  9.16           C  
ATOM   1874  C   ARG A 239      14.795  20.954  -2.184  1.00 10.22           C  
ATOM   1875  O   ARG A 239      14.136  21.091  -3.226  1.00 11.49           O  
ATOM   1876  CB  ARG A 239      16.932  22.140  -1.829  1.00  9.87           C  
ATOM   1877  CG  ARG A 239      18.441  22.167  -1.762  1.00  9.91           C  
ATOM   1878  CD  ARG A 239      18.965  21.432  -0.528  1.00 14.13           C  
ATOM   1879  NE  ARG A 239      20.412  21.513  -0.394  1.00 12.11           N  
ATOM   1880  CZ  ARG A 239      21.275  20.627  -0.902  1.00 13.08           C  
ATOM   1881  NH1 ARG A 239      20.928  19.555  -1.613  1.00 10.82           N1+
ATOM   1882  NH2 ARG A 239      22.558  20.833  -0.689  1.00 13.91           N  
ATOM   1883  N   ASP A 240      14.228  20.972  -0.979  1.00  7.81           N  
ATOM   1884  CA  ASP A 240      12.819  21.117  -0.786  1.00  8.82           C  
ATOM   1885  C   ASP A 240      12.528  22.602  -0.510  1.00 14.33           C  
ATOM   1886  O   ASP A 240      12.550  23.055   0.636  1.00  9.47           O  
ATOM   1887  CB  ASP A 240      12.377  20.186   0.374  1.00  9.68           C  
ATOM   1888  CG  ASP A 240      10.923  20.048   0.693  1.00 12.52           C  
ATOM   1889  OD1 ASP A 240      10.517  19.079   1.310  1.00 11.71           O  
ATOM   1890  OD2 ASP A 240      10.142  21.030   0.267  1.00 10.34           O1-
ATOM   1891  N   TYR A 241      12.289  23.368  -1.589  1.00 10.52           N  
ATOM   1892  CA  TYR A 241      11.974  24.785  -1.536  1.00  8.27           C  
ATOM   1893  C   TYR A 241      10.551  24.914  -1.042  1.00  7.73           C  
ATOM   1894  O   TYR A 241       9.622  24.214  -1.480  1.00 12.72           O  
ATOM   1895  CB  TYR A 241      12.244  25.478  -2.929  1.00 10.06           C  
ATOM   1896  CG  TYR A 241      13.726  25.400  -3.251  1.00  7.99           C  
ATOM   1897  CD1 TYR A 241      14.656  26.264  -2.651  1.00 11.43           C  
ATOM   1898  CD2 TYR A 241      14.226  24.395  -4.091  1.00  7.43           C  
ATOM   1899  CE1 TYR A 241      16.023  26.160  -2.930  1.00  9.70           C  
ATOM   1900  CE2 TYR A 241      15.597  24.274  -4.368  1.00 10.56           C  
ATOM   1901  CZ  TYR A 241      16.506  25.151  -3.769  1.00  8.93           C  
ATOM   1902  OH  TYR A 241      17.848  25.030  -4.004  1.00 11.57           O  
ATOM   1903  N   ILE A 242      10.330  25.792  -0.073  1.00  8.26           N  
ATOM   1904  CA  ILE A 242       9.019  25.980   0.487  1.00  7.35           C  
ATOM   1905  C   ILE A 242       8.700  27.458   0.611  1.00 10.07           C  
ATOM   1906  O   ILE A 242       9.504  28.263   1.050  1.00 12.83           O  
ATOM   1907  CB  ILE A 242       8.874  25.276   1.836  1.00 12.37           C  
ATOM   1908  CG1 ILE A 242       7.550  25.750   2.476  1.00 14.55           C  
ATOM   1909  CG2 ILE A 242      10.092  25.650   2.703  1.00  9.38           C  
ATOM   1910  CD1 ILE A 242       7.018  24.891   3.620  1.00 19.79           C  
ATOM   1911  N   HIS A 243       7.511  27.831   0.205  1.00 10.75           N  
ATOM   1912  CA  HIS A 243       7.110  29.233   0.236  1.00 13.96           C  
ATOM   1913  C   HIS A 243       7.124  29.832   1.646  1.00  8.56           C  
ATOM   1914  O   HIS A 243       6.483  29.285   2.542  1.00  8.80           O  
ATOM   1915  CB  HIS A 243       5.731  29.414  -0.410  1.00  7.24           C  
ATOM   1916  CG  HIS A 243       5.456  30.792  -0.902  1.00  9.77           C  
ATOM   1917  CD2 HIS A 243       5.231  31.245  -2.190  1.00 10.76           C  
ATOM   1918  ND1 HIS A 243       5.317  31.863  -0.036  1.00 11.50           N  
ATOM   1919  CE1 HIS A 243       5.036  32.942  -0.782  1.00 15.25           C  
ATOM   1920  NE2 HIS A 243       4.955  32.601  -2.091  1.00 11.73           N  
ATOM   1921  N   VAL A 244       7.829  30.960   1.812  1.00  9.65           N  
ATOM   1922  CA  VAL A 244       7.906  31.639   3.093  1.00  8.36           C  
ATOM   1923  C   VAL A 244       6.519  31.921   3.700  1.00  9.37           C  
ATOM   1924  O   VAL A 244       6.388  31.925   4.926  1.00 14.18           O  
ATOM   1925  CB  VAL A 244       8.785  32.910   3.011  1.00  8.23           C  
ATOM   1926  CG1 VAL A 244       8.075  34.013   2.197  1.00  8.58           C  
ATOM   1927  CG2 VAL A 244       9.059  33.436   4.436  1.00 10.47           C  
ATOM   1928  N   VAL A 245       5.474  32.169   2.879  1.00  9.42           N  
ATOM   1929  CA  VAL A 245       4.150  32.418   3.398  1.00 12.38           C  
ATOM   1930  C   VAL A 245       3.587  31.163   4.063  1.00 10.13           C  
ATOM   1931  O   VAL A 245       2.935  31.229   5.095  1.00  9.29           O  
ATOM   1932  CB  VAL A 245       3.179  32.938   2.334  1.00 11.02           C  
ATOM   1933  CG1 VAL A 245       1.778  32.986   2.948  1.00  9.70           C  
ATOM   1934  CG2 VAL A 245       3.613  34.363   1.987  1.00  8.34           C  
ATOM   1935  N   ASP A 246       3.838  30.009   3.450  1.00  9.75           N  
ATOM   1936  CA  ASP A 246       3.376  28.722   4.014  1.00  8.43           C  
ATOM   1937  C   ASP A 246       4.146  28.484   5.319  1.00 10.93           C  
ATOM   1938  O   ASP A 246       3.586  28.087   6.364  1.00 11.12           O  
ATOM   1939  CB  ASP A 246       3.623  27.528   3.058  1.00  8.16           C  
ATOM   1940  CG  ASP A 246       2.552  27.389   2.000  1.00 13.56           C  
ATOM   1941  OD1 ASP A 246       1.356  27.521   2.202  1.00 12.81           O  
ATOM   1942  OD2 ASP A 246       3.046  27.081   0.839  1.00 12.48           O1-
ATOM   1943  N   LEU A 247       5.443  28.743   5.266  1.00 10.93           N  
ATOM   1944  CA  LEU A 247       6.280  28.554   6.441  1.00  9.38           C  
ATOM   1945  C   LEU A 247       5.781  29.428   7.599  1.00 11.80           C  
ATOM   1946  O   LEU A 247       5.648  28.970   8.745  1.00 10.36           O  
ATOM   1947  CB  LEU A 247       7.758  28.806   6.116  1.00 15.53           C  
ATOM   1948  CG  LEU A 247       8.656  28.132   7.130  1.00 19.25           C  
ATOM   1949  CD1 LEU A 247       9.402  26.972   6.492  1.00 15.07           C  
ATOM   1950  CD2 LEU A 247       9.619  29.161   7.723  1.00 19.75           C  
ATOM   1951  N   ALA A 248       5.469  30.688   7.276  1.00 12.35           N  
ATOM   1952  CA  ALA A 248       4.946  31.614   8.259  1.00 12.72           C  
ATOM   1953  C   ALA A 248       3.678  31.070   8.888  1.00 10.64           C  
ATOM   1954  O   ALA A 248       3.488  31.110  10.100  1.00 13.17           O  
ATOM   1955  CB  ALA A 248       4.705  32.980   7.681  1.00  9.75           C  
ATOM   1956  N   LYS A 249       2.783  30.561   8.053  1.00  8.61           N  
ATOM   1957  CA  LYS A 249       1.523  29.995   8.512  1.00 14.81           C  
ATOM   1958  C   LYS A 249       1.750  28.807   9.458  1.00 13.64           C  
ATOM   1959  O   LYS A 249       0.959  28.599  10.389  1.00 13.78           O  
ATOM   1960  CB  LYS A 249       0.587  29.620   7.353  1.00 13.59           C  
ATOM   1961  CG  LYS A 249      -0.024  30.830   6.654  1.00 12.28           C  
ATOM   1962  CD  LYS A 249      -0.786  30.404   5.408  1.00 12.35           C  
ATOM   1963  CE  LYS A 249      -1.242  31.591   4.548  1.00 16.04           C  
ATOM   1964  NZ  LYS A 249      -2.169  32.495   5.241  1.00 19.91           N1+
ATOM   1965  N   GLY A 250       2.838  28.046   9.232  1.00  8.87           N  
ATOM   1966  CA  GLY A 250       3.194  26.910  10.092  1.00  9.26           C  
ATOM   1967  C   GLY A 250       3.425  27.354  11.522  1.00 12.31           C  
ATOM   1968  O   GLY A 250       3.226  26.578  12.443  1.00 12.32           O  
ATOM   1969  N   HIS A 251       3.837  28.601  11.715  1.00 10.90           N  
ATOM   1970  CA  HIS A 251       4.072  29.140  13.051  1.00  6.59           C  
ATOM   1971  C   HIS A 251       2.773  29.418  13.772  1.00 11.99           C  
ATOM   1972  O   HIS A 251       2.721  29.309  14.999  1.00 11.87           O  
ATOM   1973  CB  HIS A 251       4.961  30.383  13.003  1.00  8.17           C  
ATOM   1974  CG  HIS A 251       6.317  30.056  12.515  1.00 10.58           C  
ATOM   1975  CD2 HIS A 251       7.510  29.992  13.162  1.00 10.73           C  
ATOM   1976  ND1 HIS A 251       6.527  29.718  11.175  1.00  9.90           N  
ATOM   1977  CE1 HIS A 251       7.821  29.456  11.057  1.00 10.49           C  
ATOM   1978  NE2 HIS A 251       8.459  29.624  12.225  1.00 14.21           N  
ATOM   1979  N   ILE A 252       1.708  29.765  13.012  1.00 11.68           N  
ATOM   1980  CA  ILE A 252       0.376  29.997  13.600  1.00 11.97           C  
ATOM   1981  C   ILE A 252      -0.129  28.627  14.078  1.00 12.54           C  
ATOM   1982  O   ILE A 252      -0.687  28.443  15.161  1.00 12.92           O  
ATOM   1983  CB  ILE A 252      -0.634  30.727  12.698  1.00 12.81           C  
ATOM   1984  CG1 ILE A 252      -0.386  32.240  12.564  1.00 20.41           C  
ATOM   1985  CG2 ILE A 252      -2.022  30.561  13.297  1.00 15.70           C  
ATOM   1986  CD1 ILE A 252       1.025  32.742  12.797  1.00 21.00           C  
ATOM   1987  N   ALA A 253       0.144  27.605  13.273  1.00  9.26           N  
ATOM   1988  CA  ALA A 253      -0.226  26.223  13.612  1.00 10.67           C  
ATOM   1989  C   ALA A 253       0.503  25.808  14.864  1.00  9.57           C  
ATOM   1990  O   ALA A 253      -0.054  25.135  15.735  1.00 13.04           O  
ATOM   1991  CB  ALA A 253       0.125  25.242  12.474  1.00 12.79           C  
ATOM   1992  N   ALA A 254       1.750  26.223  14.954  1.00  9.58           N  
ATOM   1993  CA  ALA A 254       2.542  25.891  16.133  1.00  9.71           C  
ATOM   1994  C   ALA A 254       1.945  26.504  17.415  1.00 17.59           C  
ATOM   1995  O   ALA A 254       1.860  25.863  18.461  1.00 10.79           O  
ATOM   1996  CB  ALA A 254       3.980  26.338  15.921  1.00 10.78           C  
ATOM   1997  N   LEU A 255       1.521  27.759  17.327  1.00 12.48           N  
ATOM   1998  CA  LEU A 255       0.920  28.409  18.480  1.00 13.71           C  
ATOM   1999  C   LEU A 255      -0.322  27.632  18.935  1.00 17.87           C  
ATOM   2000  O   LEU A 255      -0.600  27.481  20.137  1.00 13.41           O  
ATOM   2001  CB  LEU A 255       0.541  29.874  18.163  1.00 11.62           C  
ATOM   2002  CG  LEU A 255       1.740  30.842  18.051  1.00 13.61           C  
ATOM   2003  CD1 LEU A 255       1.243  32.264  17.808  1.00 16.92           C  
ATOM   2004  CD2 LEU A 255       2.610  30.805  19.311  1.00 12.92           C  
ATOM   2005  N   ARG A 256      -1.112  27.180  17.960  1.00 13.72           N  
ATOM   2006  CA  ARG A 256      -2.329  26.430  18.247  1.00 19.35           C  
ATOM   2007  C   ARG A 256      -1.999  25.131  18.963  1.00 14.74           C  
ATOM   2008  O   ARG A 256      -2.698  24.661  19.858  1.00 16.69           O  
ATOM   2009  CB  ARG A 256      -3.132  26.146  16.984  1.00 13.63           C  
ATOM   2010  CG  ARG A 256      -3.763  27.408  16.430  1.00 16.67           C  
ATOM   2011  CD  ARG A 256      -4.911  27.101  15.456  1.00 26.31           C  
ATOM   2012  NE  ARG A 256      -4.800  27.950  14.276  1.00 63.65           N  
ATOM   2013  CZ  ARG A 256      -4.408  27.502  13.092  1.00 53.55           C  
ATOM   2014  NH1 ARG A 256      -4.113  26.220  12.908  1.00 68.33           N1+
ATOM   2015  NH2 ARG A 256      -4.316  28.329  12.057  1.00 52.46           N  
ATOM   2016  N   LYS A 257      -0.899  24.527  18.536  1.00 11.04           N  
ATOM   2017  CA  LYS A 257      -0.444  23.295  19.141  1.00 11.75           C  
ATOM   2018  C   LYS A 257      -0.018  23.485  20.599  1.00 17.15           C  
ATOM   2019  O   LYS A 257      -0.268  22.632  21.459  1.00 13.90           O  
ATOM   2020  CB  LYS A 257       0.696  22.696  18.331  1.00 19.53           C  
ATOM   2021  CG  LYS A 257       0.984  21.246  18.690  1.00 17.76           C  
ATOM   2022  CD  LYS A 257      -0.108  20.342  18.143  1.00 17.59           C  
ATOM   2023  CE  LYS A 257       0.144  18.900  18.459  1.00 34.65           C  
ATOM   2024  NZ  LYS A 257      -0.980  18.116  17.959  1.00 22.41           N1+
ATOM   2025  N   LEU A 258       0.630  24.620  20.861  1.00 13.68           N  
ATOM   2026  CA  LEU A 258       1.088  24.952  22.194  1.00 15.93           C  
ATOM   2027  C   LEU A 258      -0.109  25.054  23.134  1.00 16.50           C  
ATOM   2028  O   LEU A 258      -0.041  24.684  24.314  1.00 15.86           O  
ATOM   2029  CB  LEU A 258       1.903  26.240  22.239  1.00 12.19           C  
ATOM   2030  CG  LEU A 258       3.261  26.176  21.552  1.00  9.03           C  
ATOM   2031  CD1 LEU A 258       3.837  27.592  21.494  1.00 13.17           C  
ATOM   2032  CD2 LEU A 258       4.260  25.358  22.355  1.00  9.48           C  
ATOM   2033  N   LYS A 259      -1.190  25.548  22.574  1.00 16.21           N  
ATOM   2034  CA  LYS A 259      -2.416  25.712  23.294  1.00 20.85           C  
ATOM   2035  C   LYS A 259      -2.950  24.387  23.768  1.00 20.92           C  
ATOM   2036  O   LYS A 259      -3.827  24.323  24.630  1.00 30.92           O  
ATOM   2037  CB  LYS A 259      -3.441  26.422  22.440  1.00 18.02           C  
ATOM   2038  CG  LYS A 259      -3.250  27.913  22.582  1.00 25.34           C  
ATOM   2039  CD  LYS A 259      -4.002  28.486  23.768  1.00 49.21           C  
ATOM   2040  CE  LYS A 259      -4.995  29.567  23.375  1.00100.00           C  
ATOM   2041  NZ  LYS A 259      -6.180  29.064  22.648  1.00100.00           N1+
ATOM   2042  N   GLU A 260      -2.406  23.319  23.216  1.00 17.77           N  
ATOM   2043  CA  GLU A 260      -2.843  22.015  23.602  1.00 21.55           C  
ATOM   2044  C   GLU A 260      -2.029  21.463  24.744  1.00 20.82           C  
ATOM   2045  O   GLU A 260      -2.269  20.321  25.155  1.00 25.65           O  
ATOM   2046  CB  GLU A 260      -2.673  21.050  22.425  1.00 22.38           C  
ATOM   2047  CG  GLU A 260      -3.830  21.076  21.414  1.00 20.61           C  
ATOM   2048  CD  GLU A 260      -3.589  20.124  20.238  1.00 68.48           C  
ATOM   2049  OE1 GLU A 260      -4.082  20.273  19.139  1.00 65.04           O  
ATOM   2050  OE2 GLU A 260      -2.786  19.109  20.478  1.00 41.80           O1-
ATOM   2051  N   GLN A 261      -1.078  22.260  25.238  1.00 22.45           N  
ATOM   2052  CA  GLN A 261      -0.169  21.830  26.300  1.00 15.78           C  
ATOM   2053  C   GLN A 261       0.441  20.549  25.792  1.00 24.63           C  
ATOM   2054  O   GLN A 261       0.322  19.488  26.390  1.00 20.18           O  
ATOM   2055  CB  GLN A 261      -0.873  21.554  27.641  1.00 24.04           C  
ATOM   2056  CG  GLN A 261      -1.740  22.731  28.123  1.00 26.74           C  
ATOM   2057  CD  GLN A 261      -0.921  23.959  28.439  1.00 48.75           C  
ATOM   2058  NE2 GLN A 261       0.261  23.758  29.031  1.00 74.22           N  
ATOM   2059  OE1 GLN A 261      -1.348  25.082  28.142  1.00 96.84           O  
ATOM   2060  N   CYS A 262       1.067  20.685  24.632  1.00 19.43           N  
ATOM   2061  CA  CYS A 262       1.682  19.583  23.885  1.00 16.35           C  
ATOM   2062  C   CYS A 262       3.028  19.070  24.339  1.00 13.36           C  
ATOM   2063  O   CYS A 262       3.485  18.058  23.797  1.00 16.13           O  
ATOM   2064  CB  CYS A 262       1.822  19.977  22.399  1.00 17.89           C  
ATOM   2065  SG  CYS A 262       2.815  21.493  22.182  1.00 15.19           S  
ATOM   2066  N   GLY A 263       3.694  19.747  25.295  1.00 16.14           N  
ATOM   2067  CA  GLY A 263       5.009  19.282  25.662  1.00 10.77           C  
ATOM   2068  C   GLY A 263       5.941  19.591  24.492  1.00  8.20           C  
ATOM   2069  O   GLY A 263       5.720  20.528  23.732  1.00 12.02           O  
ATOM   2070  N   CYS A 264       6.982  18.792  24.344  1.00 10.90           N  
ATOM   2071  CA  CYS A 264       7.933  18.957  23.281  1.00 12.70           C  
ATOM   2072  C   CYS A 264       7.432  18.312  21.994  1.00 15.77           C  
ATOM   2073  O   CYS A 264       7.123  17.121  21.970  1.00 12.96           O  
ATOM   2074  CB  CYS A 264       9.263  18.361  23.664  1.00 11.42           C  
ATOM   2075  SG  CYS A 264      10.492  18.741  22.404  1.00 17.89           S  
ATOM   2076  N   ARG A 265       7.341  19.100  20.916  1.00 11.67           N  
ATOM   2077  CA  ARG A 265       6.868  18.542  19.638  1.00 10.99           C  
ATOM   2078  C   ARG A 265       7.846  19.005  18.589  1.00 11.09           C  
ATOM   2079  O   ARG A 265       8.325  20.119  18.723  1.00 11.74           O  
ATOM   2080  CB  ARG A 265       5.461  18.991  19.250  1.00  7.08           C  
ATOM   2081  CG  ARG A 265       4.423  18.593  20.285  1.00 12.26           C  
ATOM   2082  CD  ARG A 265       4.208  17.073  20.325  1.00 19.01           C  
ATOM   2083  NE  ARG A 265       3.301  16.694  21.410  1.00 23.26           N  
ATOM   2084  CZ  ARG A 265       2.717  15.515  21.559  1.00 42.28           C  
ATOM   2085  NH1 ARG A 265       2.881  14.535  20.685  1.00 32.50           N1+
ATOM   2086  NH2 ARG A 265       1.935  15.325  22.620  1.00 28.59           N  
ATOM   2087  N   ILE A 266       8.121  18.176  17.565  1.00 11.42           N  
ATOM   2088  CA  ILE A 266       9.087  18.494  16.514  1.00  8.66           C  
ATOM   2089  C   ILE A 266       8.501  18.191  15.143  1.00 11.82           C  
ATOM   2090  O   ILE A 266       8.075  17.072  14.860  1.00 10.98           O  
ATOM   2091  CB  ILE A 266      10.360  17.655  16.738  1.00 10.07           C  
ATOM   2092  CG1 ILE A 266      10.912  17.879  18.157  1.00 12.19           C  
ATOM   2093  CG2 ILE A 266      11.433  17.990  15.699  1.00 11.22           C  
ATOM   2094  CD1 ILE A 266      12.083  16.953  18.477  1.00 13.33           C  
ATOM   2095  N   TYR A 267       8.470  19.204  14.281  1.00 11.54           N  
ATOM   2096  CA  TYR A 267       7.912  19.022  12.940  1.00  7.92           C  
ATOM   2097  C   TYR A 267       8.755  19.655  11.844  1.00  7.15           C  
ATOM   2098  O   TYR A 267       9.295  20.749  11.982  1.00  8.54           O  
ATOM   2099  CB  TYR A 267       6.535  19.683  12.830  1.00  9.40           C  
ATOM   2100  CG  TYR A 267       5.595  19.179  13.893  1.00 10.05           C  
ATOM   2101  CD1 TYR A 267       5.208  20.028  14.929  1.00  8.43           C  
ATOM   2102  CD2 TYR A 267       5.126  17.864  13.848  1.00  9.46           C  
ATOM   2103  CE1 TYR A 267       4.361  19.563  15.936  1.00  8.19           C  
ATOM   2104  CE2 TYR A 267       4.249  17.388  14.827  1.00 11.50           C  
ATOM   2105  CZ  TYR A 267       3.899  18.245  15.874  1.00 15.60           C  
ATOM   2106  OH  TYR A 267       3.062  17.821  16.852  1.00 15.12           O  
ATOM   2107  N   ASN A 268       8.834  18.913  10.744  1.00  9.44           N  
ATOM   2108  CA  ASN A 268       9.474  19.408   9.539  1.00  8.63           C  
ATOM   2109  C   ASN A 268       8.478  20.411   8.938  1.00  8.03           C  
ATOM   2110  O   ASN A 268       7.253  20.244   8.995  1.00  9.79           O  
ATOM   2111  CB  ASN A 268       9.504  18.322   8.439  1.00  9.73           C  
ATOM   2112  CG  ASN A 268      10.532  17.249   8.655  1.00  8.77           C  
ATOM   2113  ND2 ASN A 268      10.246  16.071   8.120  1.00  9.67           N  
ATOM   2114  OD1 ASN A 268      11.581  17.493   9.251  1.00  9.48           O  
ATOM   2115  N   LEU A 269       9.029  21.455   8.324  1.00  9.46           N  
ATOM   2116  CA  LEU A 269       8.257  22.434   7.574  1.00  9.75           C  
ATOM   2117  C   LEU A 269       8.879  22.392   6.174  1.00 11.22           C  
ATOM   2118  O   LEU A 269       9.866  23.094   5.885  1.00 10.44           O  
ATOM   2119  CB  LEU A 269       8.228  23.857   8.133  1.00 10.85           C  
ATOM   2120  CG  LEU A 269       7.478  24.041   9.457  1.00  9.45           C  
ATOM   2121  CD1 LEU A 269       7.378  25.532   9.714  1.00  8.65           C  
ATOM   2122  CD2 LEU A 269       6.071  23.465   9.435  1.00  8.43           C  
ATOM   2123  N   GLY A 270       8.349  21.480   5.332  1.00 10.40           N  
ATOM   2124  CA  GLY A 270       8.786  21.286   3.928  1.00  9.72           C  
ATOM   2125  C   GLY A 270       7.559  20.971   3.048  1.00  9.72           C  
ATOM   2126  O   GLY A 270       6.433  20.850   3.522  1.00 12.32           O  
ATOM   2127  N   THR A 271       7.776  20.823   1.753  1.00 10.99           N  
ATOM   2128  CA  THR A 271       6.668  20.500   0.872  1.00 11.13           C  
ATOM   2129  C   THR A 271       6.614  19.024   0.535  1.00 10.14           C  
ATOM   2130  O   THR A 271       5.576  18.501   0.152  1.00 11.85           O  
ATOM   2131  CB  THR A 271       6.814  21.231  -0.494  1.00 12.10           C  
ATOM   2132  CG2 THR A 271       6.918  22.747  -0.285  1.00  9.41           C  
ATOM   2133  OG1 THR A 271       7.932  20.678  -1.221  1.00 11.16           O  
ATOM   2134  N   GLY A 272       7.750  18.372   0.633  1.00  9.90           N  
ATOM   2135  CA  GLY A 272       7.856  16.969   0.304  1.00 13.78           C  
ATOM   2136  C   GLY A 272       8.407  16.805  -1.098  1.00 20.91           C  
ATOM   2137  O   GLY A 272       8.667  15.690  -1.563  1.00 17.82           O  
ATOM   2138  N   THR A 273       8.581  17.916  -1.800  1.00 14.86           N  
ATOM   2139  CA  THR A 273       9.109  17.782  -3.153  1.00 17.70           C  
ATOM   2140  C   THR A 273      10.411  18.511  -3.308  1.00 16.36           C  
ATOM   2141  O   THR A 273      10.471  19.687  -2.953  1.00 12.96           O  
ATOM   2142  CB  THR A 273       8.143  18.369  -4.192  1.00 17.51           C  
ATOM   2143  CG2 THR A 273       8.784  18.255  -5.572  1.00 19.55           C  
ATOM   2144  OG1 THR A 273       6.905  17.666  -4.151  1.00 22.51           O  
ATOM   2145  N   GLY A 274      11.411  17.804  -3.846  1.00 12.53           N  
ATOM   2146  CA  GLY A 274      12.712  18.414  -4.083  1.00 14.83           C  
ATOM   2147  C   GLY A 274      12.883  18.836  -5.556  1.00 14.95           C  
ATOM   2148  O   GLY A 274      12.378  18.184  -6.486  1.00 14.42           O  
ATOM   2149  N   TYR A 275      13.610  19.918  -5.732  1.00  8.17           N  
ATOM   2150  CA  TYR A 275      13.908  20.449  -7.047  1.00 11.37           C  
ATOM   2151  C   TYR A 275      15.401  20.708  -7.132  1.00 11.94           C  
ATOM   2152  O   TYR A 275      16.042  21.094  -6.148  1.00 11.19           O  
ATOM   2153  CB  TYR A 275      13.131  21.747  -7.343  1.00 14.26           C  
ATOM   2154  CG  TYR A 275      11.653  21.547  -7.481  1.00  9.81           C  
ATOM   2155  CD1 TYR A 275      11.147  21.022  -8.672  1.00 15.76           C  
ATOM   2156  CD2 TYR A 275      10.744  21.913  -6.485  1.00 11.27           C  
ATOM   2157  CE1 TYR A 275       9.773  20.832  -8.838  1.00 15.65           C  
ATOM   2158  CE2 TYR A 275       9.371  21.707  -6.618  1.00 13.49           C  
ATOM   2159  CZ  TYR A 275       8.888  21.160  -7.808  1.00 18.11           C  
ATOM   2160  OH  TYR A 275       7.549  20.963  -8.022  1.00 18.47           O  
ATOM   2161  N   SER A 276      15.997  20.496  -8.325  1.00 12.46           N  
ATOM   2162  CA  SER A 276      17.410  20.725  -8.510  1.00  9.12           C  
ATOM   2163  C   SER A 276      17.710  22.180  -8.787  1.00  6.80           C  
ATOM   2164  O   SER A 276      16.833  22.971  -9.114  1.00 10.53           O  
ATOM   2165  CB  SER A 276      18.003  19.911  -9.659  1.00 14.10           C  
ATOM   2166  OG  SER A 276      17.670  20.568 -10.876  1.00 13.71           O  
ATOM   2167  N   VAL A 277      18.980  22.510  -8.699  1.00  9.11           N  
ATOM   2168  CA  VAL A 277      19.429  23.876  -8.952  1.00 10.64           C  
ATOM   2169  C   VAL A 277      18.981  24.341 -10.349  1.00 13.76           C  
ATOM   2170  O   VAL A 277      18.402  25.418 -10.503  1.00 12.91           O  
ATOM   2171  CB  VAL A 277      20.942  24.026  -8.797  1.00 10.43           C  
ATOM   2172  CG1 VAL A 277      21.328  25.466  -9.126  1.00 11.16           C  
ATOM   2173  CG2 VAL A 277      21.394  23.664  -7.377  1.00  8.73           C  
ATOM   2174  N   LEU A 278      19.270  23.487 -11.362  1.00 16.65           N  
ATOM   2175  CA  LEU A 278      18.930  23.792 -12.749  1.00 16.51           C  
ATOM   2176  C   LEU A 278      17.451  23.915 -12.919  1.00 12.31           C  
ATOM   2177  O   LEU A 278      16.981  24.759 -13.685  1.00 13.00           O  
ATOM   2178  CB  LEU A 278      19.499  22.797 -13.758  1.00 10.38           C  
ATOM   2179  CG  LEU A 278      20.993  22.703 -13.632  1.00 16.33           C  
ATOM   2180  CD1 LEU A 278      21.516  21.759 -14.711  1.00 19.61           C  
ATOM   2181  CD2 LEU A 278      21.604  24.084 -13.807  1.00 17.82           C  
ATOM   2182  N   GLN A 279      16.693  23.102 -12.186  1.00  9.61           N  
ATOM   2183  CA  GLN A 279      15.249  23.206 -12.292  1.00  9.03           C  
ATOM   2184  C   GLN A 279      14.762  24.544 -11.751  1.00  9.29           C  
ATOM   2185  O   GLN A 279      13.796  25.141 -12.249  1.00 10.08           O  
ATOM   2186  CB  GLN A 279      14.490  22.091 -11.553  1.00 12.74           C  
ATOM   2187  CG  GLN A 279      14.667  20.699 -12.214  1.00 16.93           C  
ATOM   2188  CD  GLN A 279      13.961  19.642 -11.399  1.00 41.46           C  
ATOM   2189  NE2 GLN A 279      12.961  18.996 -12.006  1.00 37.42           N  
ATOM   2190  OE1 GLN A 279      14.289  19.462 -10.214  1.00 18.25           O  
ATOM   2191  N   MET A 280      15.423  25.036 -10.690  1.00 12.70           N  
ATOM   2192  CA  MET A 280      15.019  26.326 -10.135  1.00  9.92           C  
ATOM   2193  C   MET A 280      15.371  27.462 -11.108  1.00  8.22           C  
ATOM   2194  O   MET A 280      14.634  28.456 -11.199  1.00  9.41           O  
ATOM   2195  CB  MET A 280      15.666  26.548  -8.756  1.00  9.74           C  
ATOM   2196  CG  MET A 280      15.215  25.487  -7.736  1.00 11.59           C  
ATOM   2197  SD  MET A 280      13.424  25.366  -7.493  1.00 13.08           S  
ATOM   2198  CE  MET A 280      12.986  26.902  -6.606  1.00 12.88           C  
ATOM   2199  N   VAL A 281      16.520  27.316 -11.777  1.00  8.73           N  
ATOM   2200  CA  VAL A 281      16.944  28.312 -12.742  1.00 11.22           C  
ATOM   2201  C   VAL A 281      15.908  28.437 -13.866  1.00 13.48           C  
ATOM   2202  O   VAL A 281      15.506  29.543 -14.235  1.00 11.37           O  
ATOM   2203  CB  VAL A 281      18.304  27.987 -13.300  1.00 12.98           C  
ATOM   2204  CG1 VAL A 281      18.604  28.893 -14.492  1.00 17.88           C  
ATOM   2205  CG2 VAL A 281      19.342  28.236 -12.216  1.00  9.61           C  
ATOM   2206  N   GLN A 282      15.450  27.286 -14.385  1.00 11.34           N  
ATOM   2207  CA  GLN A 282      14.466  27.309 -15.440  1.00 12.74           C  
ATOM   2208  C   GLN A 282      13.175  27.920 -14.947  1.00 20.05           C  
ATOM   2209  O   GLN A 282      12.564  28.733 -15.651  1.00 13.04           O  
ATOM   2210  CB  GLN A 282      14.207  25.905 -16.006  1.00 17.33           C  
ATOM   2211  CG  GLN A 282      15.336  25.434 -16.930  1.00 14.00           C  
ATOM   2212  CD  GLN A 282      15.395  26.246 -18.207  1.00 14.46           C  
ATOM   2213  NE2 GLN A 282      16.588  26.718 -18.530  1.00 17.09           N  
ATOM   2214  OE1 GLN A 282      14.382  26.455 -18.888  1.00 15.41           O  
ATOM   2215  N   ALA A 283      12.745  27.529 -13.730  1.00 11.97           N  
ATOM   2216  CA  ALA A 283      11.501  28.066 -13.185  1.00 10.65           C  
ATOM   2217  C   ALA A 283      11.539  29.596 -12.998  1.00  8.01           C  
ATOM   2218  O   ALA A 283      10.529  30.295 -13.161  1.00  9.00           O  
ATOM   2219  CB  ALA A 283      11.074  27.295 -11.935  1.00  9.73           C  
ATOM   2220  N   MET A 284      12.755  30.091 -12.680  1.00 10.34           N  
ATOM   2221  CA  MET A 284      12.979  31.510 -12.492  1.00  7.61           C  
ATOM   2222  C   MET A 284      13.004  32.255 -13.837  1.00 11.26           C  
ATOM   2223  O   MET A 284      12.598  33.423 -13.917  1.00 11.42           O  
ATOM   2224  CB  MET A 284      14.207  31.857 -11.604  1.00  8.55           C  
ATOM   2225  CG  MET A 284      13.888  31.838 -10.109  1.00 19.89           C  
ATOM   2226  SD  MET A 284      12.479  32.866  -9.606  1.00 13.86           S  
ATOM   2227  CE  MET A 284      13.182  34.519  -9.707  1.00 16.36           C  
ATOM   2228  N   GLU A 285      13.468  31.569 -14.883  1.00 11.36           N  
ATOM   2229  CA  GLU A 285      13.474  32.198 -16.205  1.00 10.12           C  
ATOM   2230  C   GLU A 285      11.998  32.320 -16.651  1.00 13.42           C  
ATOM   2231  O   GLU A 285      11.509  33.334 -17.210  1.00 12.32           O  
ATOM   2232  CB  GLU A 285      14.368  31.399 -17.194  1.00 12.27           C  
ATOM   2233  CG  GLU A 285      15.881  31.606 -16.996  1.00  9.76           C  
ATOM   2234  CD  GLU A 285      16.676  31.265 -18.244  1.00 20.23           C  
ATOM   2235  OE1 GLU A 285      16.231  30.547 -19.129  1.00 17.59           O  
ATOM   2236  OE2 GLU A 285      17.879  31.816 -18.281  1.00 14.23           O1-
ATOM   2237  N   LYS A 286      11.246  31.282 -16.352  1.00  8.90           N  
ATOM   2238  CA  LYS A 286       9.827  31.284 -16.684  1.00  9.16           C  
ATOM   2239  C   LYS A 286       9.102  32.384 -15.926  1.00 12.90           C  
ATOM   2240  O   LYS A 286       8.317  33.153 -16.463  1.00 13.49           O  
ATOM   2241  CB  LYS A 286       9.241  29.925 -16.349  1.00  9.83           C  
ATOM   2242  CG  LYS A 286       7.747  29.777 -16.547  1.00 10.99           C  
ATOM   2243  CD  LYS A 286       7.264  28.389 -16.151  1.00 13.20           C  
ATOM   2244  CE  LYS A 286       5.776  28.190 -16.392  1.00 20.73           C  
ATOM   2245  NZ  LYS A 286       5.261  26.935 -15.793  1.00 22.92           N1+
ATOM   2246  N   ALA A 287       9.351  32.494 -14.623  1.00 12.10           N  
ATOM   2247  CA  ALA A 287       8.668  33.529 -13.874  1.00 11.84           C  
ATOM   2248  C   ALA A 287       9.048  34.955 -14.229  1.00 10.48           C  
ATOM   2249  O   ALA A 287       8.199  35.837 -14.259  1.00 12.83           O  
ATOM   2250  CB  ALA A 287       8.819  33.328 -12.342  1.00  9.15           C  
ATOM   2251  N   SER A 288      10.342  35.200 -14.423  1.00 11.96           N  
ATOM   2252  CA  SER A 288      10.885  36.528 -14.684  1.00  9.60           C  
ATOM   2253  C   SER A 288      10.874  37.023 -16.118  1.00 13.49           C  
ATOM   2254  O   SER A 288      10.882  38.225 -16.319  1.00 13.20           O  
ATOM   2255  CB  SER A 288      12.343  36.635 -14.223  1.00 12.62           C  
ATOM   2256  OG  SER A 288      13.215  35.891 -15.048  1.00 11.27           O  
ATOM   2257  N   GLY A 289      10.887  36.094 -17.084  1.00 10.94           N  
ATOM   2258  CA  GLY A 289      10.954  36.473 -18.478  1.00 13.54           C  
ATOM   2259  C   GLY A 289      12.371  36.993 -18.780  1.00 18.64           C  
ATOM   2260  O   GLY A 289      12.614  37.618 -19.801  1.00 17.66           O  
ATOM   2261  N   LYS A 290      13.325  36.760 -17.869  1.00 13.00           N  
ATOM   2262  CA  LYS A 290      14.717  37.206 -17.976  1.00 11.20           C  
ATOM   2263  C   LYS A 290      15.688  36.046 -18.142  1.00 18.20           C  
ATOM   2264  O   LYS A 290      15.388  34.915 -17.767  1.00 15.04           O  
ATOM   2265  CB  LYS A 290      15.171  37.940 -16.705  1.00 12.07           C  
ATOM   2266  CG  LYS A 290      14.301  39.131 -16.296  1.00 15.89           C  
ATOM   2267  CD  LYS A 290      13.895  40.016 -17.465  1.00 21.05           C  
ATOM   2268  CE  LYS A 290      14.156  41.483 -17.226  1.00 37.17           C  
ATOM   2269  NZ  LYS A 290      13.618  42.329 -18.306  1.00 27.82           N1+
ATOM   2270  N   LYS A 291      16.879  36.343 -18.681  1.00 13.54           N  
ATOM   2271  CA  LYS A 291      17.910  35.330 -18.871  1.00 14.48           C  
ATOM   2272  C   LYS A 291      18.687  35.167 -17.594  1.00 15.78           C  
ATOM   2273  O   LYS A 291      18.938  36.172 -16.944  1.00 15.83           O  
ATOM   2274  CB  LYS A 291      18.835  35.669 -20.025  1.00 17.48           C  
ATOM   2275  CG  LYS A 291      18.111  35.520 -21.372  1.00 23.85           C  
ATOM   2276  CD  LYS A 291      19.071  35.493 -22.556  1.00 28.61           C  
ATOM   2277  CE  LYS A 291      18.433  35.970 -23.849  1.00 25.61           C  
ATOM   2278  NZ  LYS A 291      18.080  37.387 -23.826  1.00 30.21           N1+
ATOM   2279  N   ILE A 292      19.012  33.933 -17.214  1.00 14.79           N  
ATOM   2280  CA  ILE A 292      19.759  33.735 -15.987  1.00 13.26           C  
ATOM   2281  C   ILE A 292      20.987  32.878 -16.295  1.00 13.21           C  
ATOM   2282  O   ILE A 292      21.003  31.659 -16.137  1.00 18.82           O  
ATOM   2283  CB  ILE A 292      18.852  33.209 -14.854  1.00 15.40           C  
ATOM   2284  CG1 ILE A 292      17.749  34.224 -14.569  1.00  9.10           C  
ATOM   2285  CG2 ILE A 292      19.624  32.840 -13.570  1.00 10.91           C  
ATOM   2286  CD1 ILE A 292      16.555  33.608 -13.859  1.00 16.68           C  
ATOM   2287  N   PRO A 293      22.027  33.514 -16.793  1.00  9.52           N  
ATOM   2288  CA  PRO A 293      23.222  32.788 -17.129  1.00 12.21           C  
ATOM   2289  C   PRO A 293      23.875  32.176 -15.883  1.00 12.31           C  
ATOM   2290  O   PRO A 293      23.869  32.747 -14.779  1.00 13.63           O  
ATOM   2291  CB  PRO A 293      24.178  33.798 -17.754  1.00 15.33           C  
ATOM   2292  CG  PRO A 293      23.595  35.175 -17.447  1.00 16.39           C  
ATOM   2293  CD  PRO A 293      22.120  34.960 -17.110  1.00 10.53           C  
ATOM   2294  N   TYR A 294      24.455  30.997 -16.095  1.00 13.10           N  
ATOM   2295  CA  TYR A 294      25.113  30.281 -15.006  1.00 12.32           C  
ATOM   2296  C   TYR A 294      26.389  29.622 -15.475  1.00 21.93           C  
ATOM   2297  O   TYR A 294      26.655  29.449 -16.670  1.00 17.57           O  
ATOM   2298  CB  TYR A 294      24.216  29.187 -14.391  1.00 11.55           C  
ATOM   2299  CG  TYR A 294      23.877  27.953 -15.229  1.00  9.66           C  
ATOM   2300  CD1 TYR A 294      22.721  27.899 -16.016  1.00 15.68           C  
ATOM   2301  CD2 TYR A 294      24.638  26.785 -15.134  1.00 13.56           C  
ATOM   2302  CE1 TYR A 294      22.371  26.750 -16.735  1.00 18.39           C  
ATOM   2303  CE2 TYR A 294      24.312  25.631 -15.846  1.00 13.55           C  
ATOM   2304  CZ  TYR A 294      23.167  25.608 -16.641  1.00 14.41           C  
ATOM   2305  OH  TYR A 294      22.854  24.474 -17.323  1.00 28.84           O  
ATOM   2306  N   LYS A 295      27.192  29.216 -14.525  1.00 14.35           N  
ATOM   2307  CA  LYS A 295      28.398  28.507 -14.842  1.00 16.02           C  
ATOM   2308  C   LYS A 295      28.578  27.499 -13.735  1.00 15.98           C  
ATOM   2309  O   LYS A 295      28.359  27.832 -12.578  1.00 17.94           O  
ATOM   2310  CB  LYS A 295      29.530  29.504 -14.962  1.00 19.40           C  
ATOM   2311  CG  LYS A 295      30.745  29.285 -14.102  1.00 37.17           C  
ATOM   2312  CD  LYS A 295      31.433  30.603 -13.748  1.00 46.41           C  
ATOM   2313  CE  LYS A 295      32.861  30.733 -14.266  1.00 34.40           C  
ATOM   2314  NZ  LYS A 295      33.738  31.539 -13.385  1.00 46.58           N1+
ATOM   2315  N   VAL A 296      28.917  26.277 -14.079  1.00 15.33           N  
ATOM   2316  CA  VAL A 296      29.111  25.235 -13.081  1.00 15.89           C  
ATOM   2317  C   VAL A 296      30.516  25.312 -12.462  1.00 26.54           C  
ATOM   2318  O   VAL A 296      31.528  25.138 -13.156  1.00 18.28           O  
ATOM   2319  CB  VAL A 296      28.816  23.806 -13.604  1.00 15.62           C  
ATOM   2320  CG1 VAL A 296      29.075  22.799 -12.492  1.00 13.50           C  
ATOM   2321  CG2 VAL A 296      27.398  23.614 -14.155  1.00 14.24           C  
ATOM   2322  N   VAL A 297      30.603  25.573 -11.155  1.00 11.34           N  
ATOM   2323  CA  VAL A 297      31.875  25.661 -10.452  1.00 11.34           C  
ATOM   2324  C   VAL A 297      32.025  24.499  -9.459  1.00  8.96           C  
ATOM   2325  O   VAL A 297      31.231  23.570  -9.458  1.00 11.70           O  
ATOM   2326  CB  VAL A 297      32.058  26.993  -9.720  1.00 12.08           C  
ATOM   2327  CG1 VAL A 297      31.946  28.160 -10.696  1.00 13.49           C  
ATOM   2328  CG2 VAL A 297      31.010  27.131  -8.602  1.00 11.92           C  
ATOM   2329  N   ALA A 298      33.057  24.533  -8.630  1.00 11.62           N  
ATOM   2330  CA  ALA A 298      33.263  23.461  -7.660  1.00 13.78           C  
ATOM   2331  C   ALA A 298      32.128  23.311  -6.637  1.00 15.38           C  
ATOM   2332  O   ALA A 298      31.366  24.238  -6.320  1.00 12.04           O  
ATOM   2333  CB  ALA A 298      34.533  23.746  -6.884  1.00 10.48           C  
ATOM   2334  N   ARG A 299      32.051  22.115  -6.071  1.00 13.02           N  
ATOM   2335  CA  ARG A 299      31.087  21.849  -5.023  1.00 12.64           C  
ATOM   2336  C   ARG A 299      31.403  22.795  -3.862  1.00 14.21           C  
ATOM   2337  O   ARG A 299      32.557  23.144  -3.609  1.00 15.83           O  
ATOM   2338  CB  ARG A 299      31.304  20.448  -4.450  1.00 13.31           C  
ATOM   2339  CG  ARG A 299      30.940  19.348  -5.416  1.00 13.87           C  
ATOM   2340  CD  ARG A 299      31.052  17.972  -4.767  1.00 14.02           C  
ATOM   2341  NE  ARG A 299      30.523  16.932  -5.628  1.00 13.59           N  
ATOM   2342  CZ  ARG A 299      30.233  15.726  -5.199  1.00 15.77           C  
ATOM   2343  NH1 ARG A 299      30.451  15.394  -3.920  1.00 14.36           N1+
ATOM   2344  NH2 ARG A 299      29.745  14.830  -6.060  1.00 17.21           N  
ATOM   2345  N   ARG A 300      30.373  23.184  -3.109  1.00 13.75           N  
ATOM   2346  CA  ARG A 300      30.583  24.062  -1.977  1.00 12.10           C  
ATOM   2347  C   ARG A 300      30.715  23.189  -0.763  1.00 13.04           C  
ATOM   2348  O   ARG A 300      29.935  22.254  -0.571  1.00 14.92           O  
ATOM   2349  CB  ARG A 300      29.371  24.978  -1.787  1.00 12.17           C  
ATOM   2350  CG  ARG A 300      29.419  25.818  -0.530  1.00 11.40           C  
ATOM   2351  CD  ARG A 300      28.240  26.791  -0.509  1.00 13.67           C  
ATOM   2352  NE  ARG A 300      26.957  26.114  -0.366  1.00 15.65           N  
ATOM   2353  CZ  ARG A 300      25.738  26.671  -0.328  1.00 12.47           C  
ATOM   2354  NH1 ARG A 300      25.553  27.983  -0.437  1.00 13.99           N1+
ATOM   2355  NH2 ARG A 300      24.687  25.860  -0.202  1.00 10.88           N  
ATOM   2356  N   GLU A 301      31.687  23.520   0.047  1.00 14.50           N  
ATOM   2357  CA  GLU A 301      31.958  22.775   1.272  1.00 15.73           C  
ATOM   2358  C   GLU A 301      30.718  22.502   2.126  1.00 13.26           C  
ATOM   2359  O   GLU A 301      29.973  23.424   2.482  1.00 16.38           O  
ATOM   2360  CB  GLU A 301      33.021  23.529   2.095  1.00 13.93           C  
ATOM   2361  CG  GLU A 301      32.914  23.293   3.613  1.00 87.94           C  
ATOM   2362  CD  GLU A 301      34.177  23.607   4.370  1.00 31.48           C  
ATOM   2363  OE1 GLU A 301      34.846  22.750   4.913  1.00 83.32           O  
ATOM   2364  OE2 GLU A 301      34.480  24.881   4.369  1.00 47.42           O1-
ATOM   2365  N   GLY A 302      30.535  21.215   2.448  1.00 15.47           N  
ATOM   2366  CA  GLY A 302      29.431  20.737   3.280  1.00 23.56           C  
ATOM   2367  C   GLY A 302      28.120  20.440   2.578  1.00 27.16           C  
ATOM   2368  O   GLY A 302      27.197  19.944   3.201  1.00 18.93           O  
ATOM   2369  N   ASP A 303      28.020  20.732   1.294  1.00 15.23           N  
ATOM   2370  CA  ASP A 303      26.766  20.470   0.628  1.00 12.33           C  
ATOM   2371  C   ASP A 303      26.433  18.998   0.499  1.00 12.55           C  
ATOM   2372  O   ASP A 303      27.315  18.152   0.275  1.00 17.57           O  
ATOM   2373  CB  ASP A 303      26.782  21.096  -0.795  1.00 16.28           C  
ATOM   2374  CG  ASP A 303      26.463  22.560  -0.773  1.00 23.60           C  
ATOM   2375  OD1 ASP A 303      26.258  23.166   0.259  1.00 25.28           O  
ATOM   2376  OD2 ASP A 303      26.448  23.114  -1.956  1.00 15.84           O1-
ATOM   2377  N   VAL A 304      25.138  18.685   0.605  1.00 17.96           N  
ATOM   2378  CA  VAL A 304      24.676  17.314   0.423  1.00 17.87           C  
ATOM   2379  C   VAL A 304      24.021  17.226  -0.946  1.00 18.52           C  
ATOM   2380  O   VAL A 304      23.589  18.255  -1.492  1.00 18.63           O  
ATOM   2381  CB  VAL A 304      23.738  16.777   1.519  1.00 33.41           C  
ATOM   2382  CG1 VAL A 304      24.331  17.000   2.903  1.00 20.91           C  
ATOM   2383  CG2 VAL A 304      22.319  17.354   1.416  1.00 18.84           C  
ATOM   2384  N   ALA A 305      23.933  16.019  -1.496  1.00 14.75           N  
ATOM   2385  CA  ALA A 305      23.320  15.866  -2.783  1.00 14.49           C  
ATOM   2386  C   ALA A 305      21.849  16.248  -2.822  1.00 21.35           C  
ATOM   2387  O   ALA A 305      21.381  16.992  -3.698  1.00 13.85           O  
ATOM   2388  CB  ALA A 305      23.469  14.430  -3.256  1.00 14.08           C  
ATOM   2389  N   ALA A 306      21.085  15.688  -1.900  1.00 12.05           N  
ATOM   2390  CA  ALA A 306      19.666  15.925  -1.904  1.00 10.28           C  
ATOM   2391  C   ALA A 306      19.131  15.969  -0.491  1.00 14.76           C  
ATOM   2392  O   ALA A 306      19.579  15.233   0.352  1.00 13.26           O  
ATOM   2393  CB  ALA A 306      18.951  14.798  -2.661  1.00 10.50           C  
ATOM   2394  N   CYS A 307      18.153  16.816  -0.251  1.00 13.56           N  
ATOM   2395  CA  CYS A 307      17.546  16.955   1.050  1.00 13.14           C  
ATOM   2396  C   CYS A 307      16.091  17.341   0.845  1.00 15.22           C  
ATOM   2397  O   CYS A 307      15.818  18.385   0.237  1.00 15.55           O  
ATOM   2398  CB  CYS A 307      18.281  18.127   1.784  1.00 13.37           C  
ATOM   2399  SG  CYS A 307      17.588  18.466   3.436  1.00 22.18           S  
ATOM   2400  N   TYR A 308      15.151  16.546   1.323  1.00 10.81           N  
ATOM   2401  CA  TYR A 308      13.759  16.913   1.184  1.00 11.39           C  
ATOM   2402  C   TYR A 308      12.952  16.278   2.302  1.00 11.98           C  
ATOM   2403  O   TYR A 308      13.392  15.276   2.837  1.00 10.43           O  
ATOM   2404  CB  TYR A 308      13.160  16.791  -0.221  1.00 11.78           C  
ATOM   2405  CG  TYR A 308      13.324  15.411  -0.802  1.00 11.92           C  
ATOM   2406  CD1 TYR A 308      12.333  14.443  -0.622  1.00 14.41           C  
ATOM   2407  CD2 TYR A 308      14.449  15.107  -1.565  1.00 13.85           C  
ATOM   2408  CE1 TYR A 308      12.454  13.164  -1.169  1.00 13.32           C  
ATOM   2409  CE2 TYR A 308      14.593  13.841  -2.127  1.00 14.62           C  
ATOM   2410  CZ  TYR A 308      13.595  12.888  -1.928  1.00 15.65           C  
ATOM   2411  OH  TYR A 308      13.774  11.675  -2.506  1.00 15.71           O  
ATOM   2412  N   ALA A 309      11.819  16.871   2.627  1.00  9.97           N  
ATOM   2413  CA  ALA A 309      11.032  16.418   3.740  1.00 11.45           C  
ATOM   2414  C   ALA A 309       9.981  15.384   3.493  1.00 15.40           C  
ATOM   2415  O   ALA A 309       9.498  15.233   2.394  1.00 12.71           O  
ATOM   2416  CB  ALA A 309      10.313  17.632   4.351  1.00 11.24           C  
ATOM   2417  N   ASN A 310       9.613  14.719   4.594  1.00 12.58           N  
ATOM   2418  CA  ASN A 310       8.497  13.816   4.674  1.00 11.04           C  
ATOM   2419  C   ASN A 310       7.531  14.702   5.458  1.00 15.31           C  
ATOM   2420  O   ASN A 310       7.712  14.936   6.658  1.00 11.76           O  
ATOM   2421  CB  ASN A 310       8.794  12.536   5.459  1.00 12.66           C  
ATOM   2422  CG  ASN A 310       7.549  11.681   5.574  1.00 11.70           C  
ATOM   2423  ND2 ASN A 310       7.793  10.387   5.703  1.00 15.11           N  
ATOM   2424  OD1 ASN A 310       6.392  12.158   5.572  1.00 12.62           O  
ATOM   2425  N   PRO A 311       6.536  15.244   4.787  1.00 11.62           N  
ATOM   2426  CA  PRO A 311       5.594  16.174   5.403  1.00  6.61           C  
ATOM   2427  C   PRO A 311       4.400  15.582   6.143  1.00  8.82           C  
ATOM   2428  O   PRO A 311       3.492  16.319   6.568  1.00 11.84           O  
ATOM   2429  CB  PRO A 311       5.014  16.927   4.207  1.00 12.77           C  
ATOM   2430  CG  PRO A 311       5.064  15.927   3.056  1.00 11.10           C  
ATOM   2431  CD  PRO A 311       6.257  15.021   3.334  1.00 10.80           C  
ATOM   2432  N   SER A 312       4.379  14.265   6.296  1.00  9.51           N  
ATOM   2433  CA  SER A 312       3.226  13.612   6.904  1.00 13.55           C  
ATOM   2434  C   SER A 312       2.913  13.946   8.363  1.00 11.95           C  
ATOM   2435  O   SER A 312       1.757  14.231   8.740  1.00 13.52           O  
ATOM   2436  CB  SER A 312       3.173  12.118   6.595  1.00 19.13           C  
ATOM   2437  OG  SER A 312       4.381  11.497   6.969  1.00 30.71           O  
ATOM   2438  N   LEU A 313       3.947  13.913   9.196  1.00 11.80           N  
ATOM   2439  CA  LEU A 313       3.683  14.214  10.595  1.00 12.05           C  
ATOM   2440  C   LEU A 313       3.131  15.622  10.769  1.00 13.94           C  
ATOM   2441  O   LEU A 313       2.201  15.874  11.537  1.00 11.94           O  
ATOM   2442  CB  LEU A 313       4.938  14.030  11.450  1.00 11.30           C  
ATOM   2443  CG  LEU A 313       4.635  14.225  12.943  1.00 10.27           C  
ATOM   2444  CD1 LEU A 313       3.834  13.025  13.440  1.00 15.51           C  
ATOM   2445  CD2 LEU A 313       5.980  14.302  13.673  1.00  9.88           C  
ATOM   2446  N   ALA A 314       3.703  16.560  10.018  1.00 12.31           N  
ATOM   2447  CA  ALA A 314       3.221  17.911  10.135  1.00 11.87           C  
ATOM   2448  C   ALA A 314       1.765  18.014   9.739  1.00 11.49           C  
ATOM   2449  O   ALA A 314       0.945  18.688  10.358  1.00 11.49           O  
ATOM   2450  CB  ALA A 314       4.116  18.889   9.374  1.00 10.56           C  
ATOM   2451  N   GLN A 315       1.414  17.320   8.681  1.00 13.90           N  
ATOM   2452  CA  GLN A 315       0.014  17.365   8.266  1.00 16.68           C  
ATOM   2453  C   GLN A 315      -0.955  16.770   9.287  1.00 15.31           C  
ATOM   2454  O   GLN A 315      -2.039  17.297   9.534  1.00 12.63           O  
ATOM   2455  CB  GLN A 315      -0.191  16.520   6.989  1.00  9.95           C  
ATOM   2456  CG  GLN A 315       0.329  17.298   5.755  1.00 17.65           C  
ATOM   2457  CD  GLN A 315       0.713  16.422   4.587  1.00 46.98           C  
ATOM   2458  NE2 GLN A 315       1.143  17.086   3.516  1.00 16.49           N  
ATOM   2459  OE1 GLN A 315       0.640  15.179   4.657  1.00 21.74           O  
ATOM   2460  N   GLU A 316      -0.545  15.622   9.832  1.00  9.83           N  
ATOM   2461  CA  GLU A 316      -1.375  14.874  10.772  1.00 10.18           C  
ATOM   2462  C   GLU A 316      -1.459  15.386  12.190  1.00 13.71           C  
ATOM   2463  O   GLU A 316      -2.524  15.276  12.794  1.00 15.07           O  
ATOM   2464  CB  GLU A 316      -0.818  13.444  10.906  1.00 16.97           C  
ATOM   2465  CG  GLU A 316      -1.014  12.553   9.660  1.00 31.47           C  
ATOM   2466  CD  GLU A 316      -0.014  11.415   9.504  1.00 90.92           C  
ATOM   2467  OE1 GLU A 316      -0.056  10.643   8.557  1.00 61.91           O  
ATOM   2468  OE2 GLU A 316       0.904  11.339  10.458  1.00 41.83           O1-
ATOM   2469  N   GLU A 317      -0.331  15.877  12.722  1.00 12.89           N  
ATOM   2470  CA  GLU A 317      -0.243  16.327  14.122  1.00 12.66           C  
ATOM   2471  C   GLU A 317      -0.153  17.832  14.289  1.00 19.44           C  
ATOM   2472  O   GLU A 317      -0.804  18.406  15.171  1.00 17.88           O  
ATOM   2473  CB  GLU A 317       0.930  15.670  14.852  1.00 12.23           C  
ATOM   2474  CG  GLU A 317       0.896  14.136  14.940  1.00 27.37           C  
ATOM   2475  CD  GLU A 317      -0.405  13.495  15.380  1.00 97.99           C  
ATOM   2476  OE1 GLU A 317      -0.823  12.449  14.901  1.00 37.28           O  
ATOM   2477  OE2 GLU A 317      -1.024  14.139  16.344  1.00 45.43           O1-
ATOM   2478  N   LEU A 318       0.666  18.478  13.459  1.00 12.00           N  
ATOM   2479  CA  LEU A 318       0.709  19.917  13.565  1.00 10.26           C  
ATOM   2480  C   LEU A 318      -0.544  20.493  12.883  1.00 12.04           C  
ATOM   2481  O   LEU A 318      -0.968  21.628  13.135  1.00 12.61           O  
ATOM   2482  CB  LEU A 318       2.022  20.474  12.960  1.00 11.99           C  
ATOM   2483  CG  LEU A 318       2.158  22.010  12.918  1.00  9.71           C  
ATOM   2484  CD1 LEU A 318       2.202  22.656  14.315  1.00 12.64           C  
ATOM   2485  CD2 LEU A 318       3.416  22.365  12.104  1.00 10.99           C  
ATOM   2486  N   GLY A 319      -1.175  19.690  12.011  1.00 11.60           N  
ATOM   2487  CA  GLY A 319      -2.362  20.143  11.295  1.00  8.72           C  
ATOM   2488  C   GLY A 319      -1.970  21.249  10.282  1.00  9.89           C  
ATOM   2489  O   GLY A 319      -2.628  22.291  10.164  1.00 11.83           O  
ATOM   2490  N   TRP A 320      -0.875  21.007   9.539  1.00 13.55           N  
ATOM   2491  CA  TRP A 320      -0.375  21.996   8.592  1.00 16.13           C  
ATOM   2492  C   TRP A 320       0.263  21.354   7.372  1.00 10.70           C  
ATOM   2493  O   TRP A 320       0.880  20.311   7.436  1.00 11.02           O  
ATOM   2494  CB  TRP A 320       0.713  22.878   9.300  1.00 11.06           C  
ATOM   2495  CG  TRP A 320       1.476  23.802   8.371  1.00 10.66           C  
ATOM   2496  CD1 TRP A 320       1.158  25.086   8.078  1.00 12.97           C  
ATOM   2497  CD2 TRP A 320       2.623  23.500   7.582  1.00  6.43           C  
ATOM   2498  CE2 TRP A 320       2.967  24.670   6.869  1.00  9.56           C  
ATOM   2499  CE3 TRP A 320       3.373  22.358   7.404  1.00  7.55           C  
ATOM   2500  NE1 TRP A 320       2.049  25.617   7.180  1.00 11.21           N  
ATOM   2501  CZ2 TRP A 320       4.044  24.710   5.982  1.00  9.49           C  
ATOM   2502  CZ3 TRP A 320       4.454  22.384   6.539  1.00 10.42           C  
ATOM   2503  CH2 TRP A 320       4.786  23.564   5.835  1.00  9.28           C  
ATOM   2504  N   THR A 321       0.143  22.048   6.242  1.00 11.46           N  
ATOM   2505  CA  THR A 321       0.749  21.634   4.987  1.00  9.83           C  
ATOM   2506  C   THR A 321       1.018  22.877   4.134  1.00  9.86           C  
ATOM   2507  O   THR A 321       0.347  23.900   4.264  1.00 12.84           O  
ATOM   2508  CB  THR A 321      -0.096  20.595   4.212  1.00  9.86           C  
ATOM   2509  CG2 THR A 321      -1.232  21.271   3.429  1.00 13.29           C  
ATOM   2510  OG1 THR A 321       0.710  19.830   3.336  1.00 14.15           O  
ATOM   2511  N   ALA A 322       2.016  22.786   3.270  1.00 11.56           N  
ATOM   2512  CA  ALA A 322       2.394  23.876   2.372  1.00  9.07           C  
ATOM   2513  C   ALA A 322       1.411  23.892   1.195  1.00 15.33           C  
ATOM   2514  O   ALA A 322       1.254  22.888   0.508  1.00 18.29           O  
ATOM   2515  CB  ALA A 322       3.800  23.587   1.859  1.00 10.55           C  
ATOM   2516  N   ALA A 323       0.705  24.990   0.978  1.00 13.36           N  
ATOM   2517  CA  ALA A 323      -0.255  25.016  -0.091  1.00 12.50           C  
ATOM   2518  C   ALA A 323       0.289  25.540  -1.406  1.00 19.57           C  
ATOM   2519  O   ALA A 323      -0.260  25.236  -2.463  1.00 18.00           O  
ATOM   2520  CB  ALA A 323      -1.380  25.935   0.331  1.00 11.51           C  
ATOM   2521  N   LEU A 324       1.324  26.368  -1.345  1.00 13.64           N  
ATOM   2522  CA  LEU A 324       1.906  27.026  -2.520  1.00 12.88           C  
ATOM   2523  C   LEU A 324       2.960  26.219  -3.265  1.00 13.62           C  
ATOM   2524  O   LEU A 324       3.861  25.621  -2.673  1.00 13.01           O  
ATOM   2525  CB  LEU A 324       2.406  28.447  -2.149  1.00 12.37           C  
ATOM   2526  CG  LEU A 324       1.354  29.290  -1.396  1.00 11.85           C  
ATOM   2527  CD1 LEU A 324       1.935  30.624  -0.965  1.00 12.89           C  
ATOM   2528  CD2 LEU A 324       0.216  29.644  -2.341  1.00 23.06           C  
ATOM   2529  N   GLY A 325       2.845  26.214  -4.617  1.00 12.06           N  
ATOM   2530  CA  GLY A 325       3.773  25.444  -5.482  1.00 10.06           C  
ATOM   2531  C   GLY A 325       4.978  26.190  -6.021  1.00  6.27           C  
ATOM   2532  O   GLY A 325       5.200  27.366  -5.749  1.00 10.70           O  
ATOM   2533  N   LEU A 326       5.790  25.471  -6.768  1.00  9.18           N  
ATOM   2534  CA  LEU A 326       6.995  26.033  -7.353  1.00 14.26           C  
ATOM   2535  C   LEU A 326       6.774  27.346  -8.114  1.00 12.93           C  
ATOM   2536  O   LEU A 326       7.470  28.355  -7.893  1.00 14.44           O  
ATOM   2537  CB  LEU A 326       7.713  24.987  -8.229  1.00 14.09           C  
ATOM   2538  CG  LEU A 326       8.982  25.505  -8.910  1.00 18.05           C  
ATOM   2539  CD1 LEU A 326       9.968  26.110  -7.924  1.00 16.73           C  
ATOM   2540  CD2 LEU A 326       9.649  24.392  -9.712  1.00 25.66           C  
ATOM   2541  N   ASP A 327       5.823  27.346  -9.047  1.00 15.06           N  
ATOM   2542  CA  ASP A 327       5.612  28.554  -9.824  1.00 16.73           C  
ATOM   2543  C   ASP A 327       5.238  29.789  -8.996  1.00 18.94           C  
ATOM   2544  O   ASP A 327       5.754  30.887  -9.215  1.00 16.31           O  
ATOM   2545  CB  ASP A 327       4.849  28.317 -11.137  1.00 20.19           C  
ATOM   2546  CG  ASP A 327       5.591  27.429 -12.142  1.00 25.25           C  
ATOM   2547  OD1 ASP A 327       6.833  27.259 -12.227  1.00 17.70           O  
ATOM   2548  OD2 ASP A 327       4.742  26.853 -12.964  1.00 24.72           O1-
ATOM   2549  N   ARG A 328       4.384  29.585  -8.006  1.00 12.28           N  
ATOM   2550  CA  ARG A 328       3.960  30.640  -7.118  1.00  8.56           C  
ATOM   2551  C   ARG A 328       5.164  31.179  -6.351  1.00 10.43           C  
ATOM   2552  O   ARG A 328       5.378  32.389  -6.215  1.00 11.99           O  
ATOM   2553  CB  ARG A 328       2.952  30.063  -6.144  1.00 13.10           C  
ATOM   2554  CG  ARG A 328       1.532  30.458  -6.468  1.00 28.49           C  
ATOM   2555  CD  ARG A 328       1.368  31.959  -6.683  1.00 29.10           C  
ATOM   2556  NE  ARG A 328       1.572  32.695  -5.435  1.00 28.81           N  
ATOM   2557  CZ  ARG A 328       0.625  32.938  -4.516  1.00 21.49           C  
ATOM   2558  NH1 ARG A 328      -0.648  32.537  -4.640  1.00 18.52           N1+
ATOM   2559  NH2 ARG A 328       0.960  33.601  -3.426  1.00 18.51           N  
ATOM   2560  N   MET A 329       5.997  30.273  -5.872  1.00  9.39           N  
ATOM   2561  CA  MET A 329       7.192  30.729  -5.177  1.00  8.40           C  
ATOM   2562  C   MET A 329       8.057  31.611  -6.078  1.00 15.19           C  
ATOM   2563  O   MET A 329       8.544  32.663  -5.657  1.00 10.09           O  
ATOM   2564  CB  MET A 329       8.109  29.553  -4.785  1.00 11.61           C  
ATOM   2565  CG  MET A 329       7.586  28.678  -3.672  1.00 10.75           C  
ATOM   2566  SD  MET A 329       8.690  27.266  -3.409  1.00 13.75           S  
ATOM   2567  CE  MET A 329       7.426  25.982  -3.317  1.00 12.00           C  
ATOM   2568  N   CYS A 330       8.293  31.167  -7.326  1.00 10.11           N  
ATOM   2569  CA  CYS A 330       9.136  31.928  -8.235  1.00  9.81           C  
ATOM   2570  C   CYS A 330       8.501  33.255  -8.618  1.00 11.73           C  
ATOM   2571  O   CYS A 330       9.156  34.298  -8.709  1.00 10.10           O  
ATOM   2572  CB  CYS A 330       9.476  31.098  -9.488  1.00 10.12           C  
ATOM   2573  SG  CYS A 330      10.556  29.696  -9.105  1.00 12.45           S  
ATOM   2574  N   GLU A 331       7.206  33.196  -8.848  1.00 11.21           N  
ATOM   2575  CA  GLU A 331       6.460  34.387  -9.219  1.00 11.08           C  
ATOM   2576  C   GLU A 331       6.514  35.449  -8.147  1.00 11.53           C  
ATOM   2577  O   GLU A 331       6.731  36.646  -8.428  1.00 11.52           O  
ATOM   2578  CB  GLU A 331       4.986  34.060  -9.482  1.00 10.54           C  
ATOM   2579  CG  GLU A 331       4.820  33.236 -10.760  1.00 23.97           C  
ATOM   2580  CD  GLU A 331       3.498  32.522 -10.811  1.00 30.11           C  
ATOM   2581  OE1 GLU A 331       2.553  32.757 -10.076  1.00 35.41           O  
ATOM   2582  OE2 GLU A 331       3.497  31.607 -11.739  1.00 34.81           O1-
ATOM   2583  N   ASP A 332       6.297  34.985  -6.908  1.00 10.54           N  
ATOM   2584  CA  ASP A 332       6.295  35.888  -5.770  1.00 10.34           C  
ATOM   2585  C   ASP A 332       7.689  36.467  -5.493  1.00  7.38           C  
ATOM   2586  O   ASP A 332       7.854  37.637  -5.141  1.00 10.00           O  
ATOM   2587  CB  ASP A 332       5.655  35.177  -4.560  1.00  7.83           C  
ATOM   2588  CG  ASP A 332       4.189  34.960  -4.762  1.00 11.66           C  
ATOM   2589  OD1 ASP A 332       3.562  35.526  -5.635  1.00 14.47           O  
ATOM   2590  OD2 ASP A 332       3.665  34.068  -3.972  1.00 11.66           O1-
ATOM   2591  N   LEU A 333       8.716  35.632  -5.675  1.00  8.03           N  
ATOM   2592  CA  LEU A 333      10.090  36.046  -5.489  1.00  9.02           C  
ATOM   2593  C   LEU A 333      10.405  37.115  -6.533  1.00 11.49           C  
ATOM   2594  O   LEU A 333      10.959  38.183  -6.255  1.00 11.26           O  
ATOM   2595  CB  LEU A 333      11.019  34.829  -5.704  1.00 13.10           C  
ATOM   2596  CG  LEU A 333      12.508  35.148  -5.724  1.00 13.36           C  
ATOM   2597  CD1 LEU A 333      12.935  35.973  -4.504  1.00 14.17           C  
ATOM   2598  CD2 LEU A 333      13.309  33.856  -5.782  1.00 14.80           C  
ATOM   2599  N   TRP A 334      10.034  36.819  -7.773  1.00 12.60           N  
ATOM   2600  CA  TRP A 334      10.307  37.768  -8.846  1.00 15.17           C  
ATOM   2601  C   TRP A 334       9.630  39.123  -8.635  1.00  9.64           C  
ATOM   2602  O   TRP A 334      10.214  40.187  -8.832  1.00 10.77           O  
ATOM   2603  CB  TRP A 334       9.930  37.165 -10.216  1.00 10.28           C  
ATOM   2604  CG  TRP A 334      10.125  38.175 -11.295  1.00  9.26           C  
ATOM   2605  CD1 TRP A 334       9.155  38.668 -12.097  1.00 10.92           C  
ATOM   2606  CD2 TRP A 334      11.347  38.832 -11.664  1.00 14.12           C  
ATOM   2607  CE2 TRP A 334      11.034  39.717 -12.726  1.00 13.36           C  
ATOM   2608  CE3 TRP A 334      12.660  38.750 -11.223  1.00 11.34           C  
ATOM   2609  NE1 TRP A 334       9.704  39.590 -12.958  1.00 11.97           N  
ATOM   2610  CZ2 TRP A 334      12.003  40.528 -13.337  1.00 14.86           C  
ATOM   2611  CZ3 TRP A 334      13.612  39.561 -11.814  1.00 20.92           C  
ATOM   2612  CH2 TRP A 334      13.282  40.431 -12.872  1.00 13.72           C  
ATOM   2613  N   ARG A 335       8.369  39.089  -8.210  1.00 10.22           N  
ATOM   2614  CA  ARG A 335       7.646  40.331  -7.972  1.00  7.65           C  
ATOM   2615  C   ARG A 335       8.355  41.172  -6.947  1.00  8.95           C  
ATOM   2616  O   ARG A 335       8.518  42.388  -7.091  1.00 12.76           O  
ATOM   2617  CB  ARG A 335       6.219  40.091  -7.527  1.00 13.64           C  
ATOM   2618  CG  ARG A 335       5.397  41.385  -7.465  1.00 14.51           C  
ATOM   2619  CD  ARG A 335       4.009  41.148  -6.876  1.00 15.40           C  
ATOM   2620  NE  ARG A 335       3.201  40.266  -7.708  1.00 16.26           N  
ATOM   2621  CZ  ARG A 335       3.019  38.957  -7.532  1.00 20.03           C  
ATOM   2622  NH1 ARG A 335       3.547  38.253  -6.514  1.00 14.29           N1+
ATOM   2623  NH2 ARG A 335       2.254  38.305  -8.401  1.00 18.46           N  
ATOM   2624  N   TRP A 336       8.775  40.524  -5.863  1.00 10.24           N  
ATOM   2625  CA  TRP A 336       9.486  41.239  -4.809  1.00 10.53           C  
ATOM   2626  C   TRP A 336      10.776  41.824  -5.356  1.00 10.80           C  
ATOM   2627  O   TRP A 336      11.117  42.992  -5.117  1.00 11.42           O  
ATOM   2628  CB  TRP A 336       9.749  40.284  -3.605  1.00  9.47           C  
ATOM   2629  CG  TRP A 336      10.946  40.601  -2.747  1.00 13.43           C  
ATOM   2630  CD1 TRP A 336      12.045  39.819  -2.646  1.00 11.13           C  
ATOM   2631  CD2 TRP A 336      11.198  41.741  -1.873  1.00 10.55           C  
ATOM   2632  CE2 TRP A 336      12.473  41.555  -1.303  1.00  8.82           C  
ATOM   2633  CE3 TRP A 336      10.462  42.878  -1.506  1.00  9.79           C  
ATOM   2634  NE1 TRP A 336      12.958  40.377  -1.787  1.00  9.83           N  
ATOM   2635  CZ2 TRP A 336      13.030  42.463  -0.376  1.00 11.97           C  
ATOM   2636  CZ3 TRP A 336      10.995  43.772  -0.618  1.00  9.63           C  
ATOM   2637  CH2 TRP A 336      12.269  43.565  -0.053  1.00 11.07           C  
ATOM   2638  N   GLN A 337      11.534  41.011  -6.092  1.00  9.37           N  
ATOM   2639  CA  GLN A 337      12.792  41.477  -6.644  1.00  8.59           C  
ATOM   2640  C   GLN A 337      12.670  42.650  -7.623  1.00 11.29           C  
ATOM   2641  O   GLN A 337      13.482  43.577  -7.636  1.00 12.07           O  
ATOM   2642  CB  GLN A 337      13.488  40.295  -7.319  1.00 11.90           C  
ATOM   2643  CG  GLN A 337      14.831  40.708  -7.956  1.00 14.35           C  
ATOM   2644  CD  GLN A 337      15.892  40.973  -6.904  1.00 15.90           C  
ATOM   2645  NE2 GLN A 337      16.051  42.231  -6.507  1.00 13.00           N  
ATOM   2646  OE1 GLN A 337      16.574  40.049  -6.457  1.00 15.36           O  
ATOM   2647  N   LYS A 338      11.665  42.549  -8.484  1.00 13.17           N  
ATOM   2648  CA  LYS A 338      11.377  43.524  -9.515  1.00 14.63           C  
ATOM   2649  C   LYS A 338      10.899  44.831  -8.923  1.00 15.48           C  
ATOM   2650  O   LYS A 338      11.294  45.915  -9.326  1.00 18.77           O  
ATOM   2651  CB  LYS A 338      10.315  42.934 -10.431  1.00 18.60           C  
ATOM   2652  CG  LYS A 338       9.872  43.809 -11.586  1.00 37.07           C  
ATOM   2653  CD  LYS A 338       8.566  43.291 -12.180  1.00 47.35           C  
ATOM   2654  CE  LYS A 338       7.637  44.381 -12.694  1.00100.00           C  
ATOM   2655  NZ  LYS A 338       6.281  44.288 -12.136  1.00 56.77           N1+
ATOM   2656  N   GLN A 339      10.005  44.741  -7.970  1.00 13.30           N  
ATOM   2657  CA  GLN A 339       9.476  45.928  -7.353  1.00 13.03           C  
ATOM   2658  C   GLN A 339      10.484  46.580  -6.400  1.00 15.57           C  
ATOM   2659  O   GLN A 339      10.393  47.771  -6.059  1.00 21.28           O  
ATOM   2660  CB  GLN A 339       8.154  45.606  -6.640  1.00 17.58           C  
ATOM   2661  CG  GLN A 339       7.005  45.217  -7.593  1.00 15.84           C  
ATOM   2662  CD  GLN A 339       5.708  44.929  -6.835  1.00 19.99           C  
ATOM   2663  NE2 GLN A 339       5.727  45.059  -5.499  1.00 24.62           N  
ATOM   2664  OE1 GLN A 339       4.686  44.594  -7.443  1.00 25.57           O  
ATOM   2665  N   ASN A 340      11.468  45.815  -5.960  1.00 10.34           N  
ATOM   2666  CA  ASN A 340      12.488  46.320  -5.038  1.00 14.33           C  
ATOM   2667  C   ASN A 340      13.859  45.845  -5.460  1.00 14.02           C  
ATOM   2668  O   ASN A 340      14.472  44.963  -4.858  1.00 14.83           O  
ATOM   2669  CB  ASN A 340      12.150  45.822  -3.615  1.00 11.35           C  
ATOM   2670  CG  ASN A 340      10.792  46.296  -3.119  1.00 11.34           C  
ATOM   2671  ND2 ASN A 340       9.761  45.504  -3.334  1.00 15.29           N  
ATOM   2672  OD1 ASN A 340      10.667  47.371  -2.521  1.00 18.16           O  
ATOM   2673  N   PRO A 341      14.369  46.440  -6.537  1.00 16.28           N  
ATOM   2674  CA  PRO A 341      15.650  46.046  -7.109  1.00 20.96           C  
ATOM   2675  C   PRO A 341      16.817  45.980  -6.146  1.00 17.87           C  
ATOM   2676  O   PRO A 341      17.690  45.118  -6.276  1.00 20.19           O  
ATOM   2677  CB  PRO A 341      15.931  46.993  -8.280  1.00 28.65           C  
ATOM   2678  CG  PRO A 341      14.720  47.918  -8.403  1.00 20.49           C  
ATOM   2679  CD  PRO A 341      13.771  47.619  -7.246  1.00 16.22           C  
ATOM   2680  N   SER A 342      16.817  46.910  -5.185  1.00 15.76           N  
ATOM   2681  CA  SER A 342      17.846  46.997  -4.164  1.00 21.68           C  
ATOM   2682  C   SER A 342      17.327  46.585  -2.785  1.00 23.28           C  
ATOM   2683  O   SER A 342      17.920  46.958  -1.774  1.00 21.56           O  
ATOM   2684  CB  SER A 342      18.360  48.420  -4.044  1.00 37.31           C  
ATOM   2685  OG  SER A 342      18.834  48.901  -5.283  1.00 38.31           O  
ATOM   2686  N   GLY A 343      16.228  45.833  -2.750  1.00 20.38           N  
ATOM   2687  CA  GLY A 343      15.664  45.389  -1.488  1.00 17.51           C  
ATOM   2688  C   GLY A 343      15.065  46.564  -0.786  1.00 16.59           C  
ATOM   2689  O   GLY A 343      14.525  47.456  -1.425  1.00 21.97           O  
ATOM   2690  N   PHE A 344      15.140  46.572   0.536  1.00 15.09           N  
ATOM   2691  CA  PHE A 344      14.552  47.661   1.276  1.00 18.30           C  
ATOM   2692  C   PHE A 344      15.327  48.990   1.242  1.00 29.73           C  
ATOM   2693  O   PHE A 344      16.492  49.096   0.890  1.00 28.05           O  
ATOM   2694  CB  PHE A 344      14.328  47.252   2.738  1.00 17.24           C  
ATOM   2695  CG  PHE A 344      13.294  46.152   2.941  1.00 12.88           C  
ATOM   2696  CD1 PHE A 344      11.962  46.312   2.559  1.00 16.82           C  
ATOM   2697  CD2 PHE A 344      13.652  44.965   3.579  1.00 13.27           C  
ATOM   2698  CE1 PHE A 344      11.000  45.314   2.760  1.00 17.07           C  
ATOM   2699  CE2 PHE A 344      12.710  43.956   3.793  1.00 14.49           C  
ATOM   2700  CZ  PHE A 344      11.383  44.137   3.404  1.00 17.47           C  
ATOM   2701  N   GLY A 345      14.627  50.015   1.680  1.00 24.96           N  
ATOM   2702  CA  GLY A 345      15.109  51.369   1.759  1.00100.00           C  
ATOM   2703  C   GLY A 345      13.928  52.315   1.916  1.00100.00           C  
ATOM   2704  O   GLY A 345      13.226  52.291   2.919  1.00100.00           O  
ATOM   2705  N   THR A 346      13.699  53.140   0.898  1.00100.00           N  
ATOM   2706  CA  THR A 346      12.595  54.096   0.884  1.00100.00           C  
ATOM   2707  C   THR A 346      11.445  53.681  -0.050  1.00100.00           C  
ATOM   2708  O   THR A 346      10.911  52.555   0.113  1.00 93.85           O  
ATOM   2709  CB  THR A 346      13.110  55.502   0.599  1.00100.00           C  
TER
ATOM   2710  N   ALA B   1      53.037  35.148  29.497  1.00 63.54           N  
ATOM   2711  CA  ALA B   1      54.060  34.225  29.056  1.00 64.77           C  
ATOM   2712  C   ALA B   1      54.351  33.143  30.075  1.00 43.23           C  
ATOM   2713  O   ALA B   1      55.016  32.145  29.765  1.00 59.95           O  
ATOM   2714  CB  ALA B   1      55.363  34.963  28.738  1.00 53.01           C  
ATOM   2715  N   GLU B   2      53.851  33.315  31.288  1.00 36.22           N  
ATOM   2716  CA  GLU B   2      54.185  32.375  32.319  1.00 40.78           C  
ATOM   2717  C   GLU B   2      53.024  31.795  33.189  1.00 33.51           C  
ATOM   2718  O   GLU B   2      53.125  30.642  33.585  1.00 32.16           O  
ATOM   2719  CB  GLU B   2      55.103  33.134  33.317  0.50 88.21           C  
ATOM   2721  CG  GLU B   2      54.365  34.317  34.005  0.50100.00           C  
ATOM   2723  CD  GLU B   2      55.191  35.137  34.963  0.50 36.97           C  
ATOM   2725  OE1 GLU B   2      55.078  35.076  36.174  0.50100.00           O  
ATOM   2727  OE2 GLU B   2      56.028  35.935  34.348  0.50100.00           O1-
ATOM   2729  N   LYS B   3      51.945  32.519  33.519  1.00 23.37           N  
ATOM   2730  CA  LYS B   3      50.963  32.139  34.438  1.00 16.12           C  
ATOM   2731  C   LYS B   3      50.032  31.155  33.822  1.00 21.24           C  
ATOM   2732  O   LYS B   3      49.835  31.139  32.593  1.00 14.99           O  
ATOM   2733  CB  LYS B   3      50.207  33.373  34.948  1.00 16.99           C  
ATOM   2734  CG  LYS B   3      51.030  34.468  35.615  1.00 26.38           C  
ATOM   2735  CD  LYS B   3      51.784  34.029  36.849  1.00 17.31           C  
ATOM   2736  CE  LYS B   3      52.205  35.215  37.697  1.00 24.39           C  
ATOM   2737  NZ  LYS B   3      52.943  36.207  36.909  1.00 39.38           N1+
ATOM   2738  N   VAL B   4      49.463  30.327  34.707  1.00 13.36           N  
ATOM   2739  CA  VAL B   4      48.472  29.343  34.318  1.00 16.71           C  
ATOM   2740  C   VAL B   4      47.151  29.689  35.007  1.00 20.42           C  
ATOM   2741  O   VAL B   4      47.039  29.655  36.242  1.00 16.56           O  
ATOM   2742  CB  VAL B   4      48.834  27.897  34.647  1.00 16.81           C  
ATOM   2743  CG1 VAL B   4      47.686  26.992  34.165  1.00 14.36           C  
ATOM   2744  CG2 VAL B   4      50.117  27.482  33.943  1.00 14.25           C  
ATOM   2745  N   LEU B   5      46.121  30.048  34.241  1.00 10.51           N  
ATOM   2746  CA  LEU B   5      44.840  30.352  34.839  1.00  8.29           C  
ATOM   2747  C   LEU B   5      44.117  29.054  35.207  1.00 13.27           C  
ATOM   2748  O   LEU B   5      44.003  28.157  34.360  1.00 14.18           O  
ATOM   2749  CB  LEU B   5      43.936  31.202  33.912  1.00 10.50           C  
ATOM   2750  CG  LEU B   5      42.510  31.387  34.420  1.00 11.28           C  
ATOM   2751  CD1 LEU B   5      42.467  32.123  35.767  1.00 13.95           C  
ATOM   2752  CD2 LEU B   5      41.620  32.079  33.368  1.00  9.82           C  
ATOM   2753  N   VAL B   6      43.616  28.946  36.445  1.00 10.05           N  
ATOM   2754  CA  VAL B   6      42.886  27.754  36.873  1.00 10.28           C  
ATOM   2755  C   VAL B   6      41.501  28.163  37.308  1.00 16.86           C  
ATOM   2756  O   VAL B   6      41.348  28.717  38.384  1.00 14.68           O  
ATOM   2757  CB  VAL B   6      43.564  27.009  38.018  1.00 13.60           C  
ATOM   2758  CG1 VAL B   6      42.791  25.720  38.363  1.00 12.18           C  
ATOM   2759  CG2 VAL B   6      45.020  26.676  37.671  1.00 10.52           C  
ATOM   2760  N   THR B   7      40.476  27.919  36.475  1.00  9.27           N  
ATOM   2761  CA  THR B   7      39.125  28.304  36.836  1.00  7.14           C  
ATOM   2762  C   THR B   7      38.565  27.227  37.736  1.00  9.71           C  
ATOM   2763  O   THR B   7      38.927  26.044  37.588  1.00 10.33           O  
ATOM   2764  CB  THR B   7      38.216  28.469  35.588  1.00  9.33           C  
ATOM   2765  CG2 THR B   7      38.930  29.247  34.485  1.00  8.90           C  
ATOM   2766  OG1 THR B   7      37.814  27.186  35.103  1.00 10.70           O  
ATOM   2767  N   GLY B   8      37.682  27.627  38.657  1.00  7.66           N  
ATOM   2768  CA  GLY B   8      37.094  26.673  39.571  1.00 10.42           C  
ATOM   2769  C   GLY B   8      38.165  25.949  40.393  1.00 11.58           C  
ATOM   2770  O   GLY B   8      37.970  24.807  40.854  1.00 10.68           O  
ATOM   2771  N   GLY B   9      39.292  26.640  40.607  1.00 11.72           N  
ATOM   2772  CA  GLY B   9      40.401  26.069  41.332  1.00  8.56           C  
ATOM   2773  C   GLY B   9      40.212  25.871  42.847  1.00 10.52           C  
ATOM   2774  O   GLY B   9      41.046  25.257  43.491  1.00 11.52           O  
ATOM   2775  N   ALA B  10      39.136  26.369  43.435  1.00 14.19           N  
ATOM   2776  CA  ALA B  10      39.005  26.163  44.863  1.00 14.49           C  
ATOM   2777  C   ALA B  10      38.230  24.901  45.132  1.00 10.52           C  
ATOM   2778  O   ALA B  10      38.039  24.516  46.300  1.00 13.22           O  
ATOM   2779  CB  ALA B  10      38.337  27.359  45.529  1.00 15.74           C  
ATOM   2780  N   GLY B  11      37.763  24.259  44.057  1.00  9.66           N  
ATOM   2781  CA  GLY B  11      36.971  23.047  44.174  1.00  8.47           C  
ATOM   2782  C   GLY B  11      37.823  21.812  44.429  1.00  7.71           C  
ATOM   2783  O   GLY B  11      39.025  21.886  44.699  1.00 10.30           O  
ATOM   2784  N   TYR B  12      37.176  20.657  44.321  1.00 10.39           N  
ATOM   2785  CA  TYR B  12      37.816  19.387  44.596  1.00  9.95           C  
ATOM   2786  C   TYR B  12      39.037  19.079  43.762  1.00  9.63           C  
ATOM   2787  O   TYR B  12      40.171  19.009  44.230  1.00 10.02           O  
ATOM   2788  CB  TYR B  12      36.776  18.276  44.476  1.00  9.56           C  
ATOM   2789  CG  TYR B  12      37.292  16.888  44.778  1.00 12.84           C  
ATOM   2790  CD1 TYR B  12      38.179  16.626  45.831  1.00 12.14           C  
ATOM   2791  CD2 TYR B  12      36.869  15.824  43.980  1.00  9.47           C  
ATOM   2792  CE1 TYR B  12      38.611  15.324  46.098  1.00 11.08           C  
ATOM   2793  CE2 TYR B  12      37.281  14.519  44.247  1.00 10.80           C  
ATOM   2794  CZ  TYR B  12      38.164  14.270  45.297  1.00 11.96           C  
ATOM   2795  OH  TYR B  12      38.567  12.971  45.522  1.00 10.35           O  
ATOM   2796  N   ILE B  13      38.817  18.858  42.478  1.00 10.13           N  
ATOM   2797  CA  ILE B  13      39.932  18.534  41.602  1.00  8.10           C  
ATOM   2798  C   ILE B  13      40.859  19.699  41.396  1.00  7.78           C  
ATOM   2799  O   ILE B  13      42.086  19.539  41.321  1.00 10.76           O  
ATOM   2800  CB  ILE B  13      39.447  18.003  40.251  1.00 10.67           C  
ATOM   2801  CG1 ILE B  13      38.474  16.840  40.451  1.00 11.99           C  
ATOM   2802  CG2 ILE B  13      40.623  17.582  39.376  1.00 12.68           C  
ATOM   2803  CD1 ILE B  13      37.688  16.450  39.168  1.00  9.40           C  
ATOM   2804  N   GLY B  14      40.273  20.894  41.300  1.00  7.64           N  
ATOM   2805  CA  GLY B  14      41.075  22.093  41.078  1.00  9.69           C  
ATOM   2806  C   GLY B  14      42.115  22.362  42.179  1.00  7.08           C  
ATOM   2807  O   GLY B  14      43.272  22.680  41.900  1.00  9.53           O  
ATOM   2808  N   SER B  15      41.661  22.242  43.450  1.00 10.05           N  
ATOM   2809  CA  SER B  15      42.537  22.496  44.584  1.00 10.36           C  
ATOM   2810  C   SER B  15      43.704  21.536  44.540  1.00  9.12           C  
ATOM   2811  O   SER B  15      44.855  21.908  44.747  1.00 11.57           O  
ATOM   2812  CB  SER B  15      41.775  22.478  45.927  1.00  9.47           C  
ATOM   2813  OG  SER B  15      41.172  21.236  46.224  1.00 11.35           O  
ATOM   2814  N   HIS B  16      43.418  20.286  44.233  1.00  8.47           N  
ATOM   2815  CA  HIS B  16      44.522  19.350  44.192  1.00  9.67           C  
ATOM   2816  C   HIS B  16      45.495  19.628  43.073  1.00 10.10           C  
ATOM   2817  O   HIS B  16      46.704  19.389  43.189  1.00 10.23           O  
ATOM   2818  CB  HIS B  16      44.002  17.925  44.121  1.00 11.33           C  
ATOM   2819  CG  HIS B  16      43.423  17.410  45.427  1.00  9.98           C  
ATOM   2820  CD2 HIS B  16      43.973  16.574  46.381  1.00 12.94           C  
ATOM   2821  ND1 HIS B  16      42.142  17.735  45.840  1.00  9.73           N  
ATOM   2822  CE1 HIS B  16      41.912  17.092  47.023  1.00  9.54           C  
ATOM   2823  NE2 HIS B  16      42.996  16.386  47.357  1.00 11.15           N  
ATOM   2824  N   THR B  17      44.922  20.141  41.965  1.00 10.08           N  
ATOM   2825  CA  THR B  17      45.724  20.455  40.785  1.00  8.84           C  
ATOM   2826  C   THR B  17      46.574  21.689  41.038  1.00  8.61           C  
ATOM   2827  O   THR B  17      47.726  21.746  40.658  1.00 12.02           O  
ATOM   2828  CB  THR B  17      44.810  20.555  39.534  1.00  9.80           C  
ATOM   2829  CG2 THR B  17      45.654  20.805  38.272  1.00 11.03           C  
ATOM   2830  OG1 THR B  17      44.132  19.316  39.376  1.00 11.33           O  
ATOM   2831  N   VAL B  18      46.002  22.703  41.700  1.00  8.74           N  
ATOM   2832  CA  VAL B  18      46.786  23.887  42.033  1.00  8.67           C  
ATOM   2833  C   VAL B  18      48.012  23.447  42.861  1.00 10.27           C  
ATOM   2834  O   VAL B  18      49.138  23.930  42.692  1.00 13.29           O  
ATOM   2835  CB  VAL B  18      45.912  24.874  42.814  1.00 14.70           C  
ATOM   2836  CG1 VAL B  18      46.774  25.984  43.406  1.00 15.99           C  
ATOM   2837  CG2 VAL B  18      44.852  25.461  41.864  1.00 12.16           C  
ATOM   2838  N   LEU B  19      47.778  22.471  43.761  1.00 12.11           N  
ATOM   2839  CA  LEU B  19      48.843  21.963  44.577  1.00 12.12           C  
ATOM   2840  C   LEU B  19      49.932  21.357  43.724  1.00 17.74           C  
ATOM   2841  O   LEU B  19      51.103  21.678  43.881  1.00 14.34           O  
ATOM   2842  CB  LEU B  19      48.337  20.927  45.595  1.00 16.12           C  
ATOM   2843  CG  LEU B  19      49.457  20.487  46.568  1.00 18.46           C  
ATOM   2844  CD1 LEU B  19      48.835  20.200  47.940  1.00 19.54           C  
ATOM   2845  CD2 LEU B  19      50.145  19.213  46.057  1.00 14.75           C  
ATOM   2846  N   GLU B  20      49.533  20.460  42.821  1.00 17.29           N  
ATOM   2847  CA  GLU B  20      50.508  19.813  41.960  1.00 12.82           C  
ATOM   2848  C   GLU B  20      51.234  20.810  41.106  1.00 10.66           C  
ATOM   2849  O   GLU B  20      52.422  20.676  40.898  1.00 14.67           O  
ATOM   2850  CB  GLU B  20      49.912  18.687  41.086  1.00 12.66           C  
ATOM   2851  CG  GLU B  20      49.360  17.521  41.912  1.00  8.41           C  
ATOM   2852  CD  GLU B  20      50.395  16.850  42.781  1.00 18.22           C  
ATOM   2853  OE1 GLU B  20      51.591  16.835  42.536  1.00 18.71           O  
ATOM   2854  OE2 GLU B  20      49.856  16.265  43.826  1.00 17.43           O1-
ATOM   2855  N   LEU B  21      50.524  21.801  40.596  1.00  9.61           N  
ATOM   2856  CA  LEU B  21      51.146  22.800  39.749  1.00 10.53           C  
ATOM   2857  C   LEU B  21      52.241  23.549  40.504  1.00 15.28           C  
ATOM   2858  O   LEU B  21      53.356  23.768  39.999  1.00 12.34           O  
ATOM   2859  CB  LEU B  21      50.092  23.821  39.252  1.00 13.47           C  
ATOM   2860  CG  LEU B  21      49.110  23.329  38.168  1.00 16.83           C  
ATOM   2861  CD1 LEU B  21      47.926  24.291  38.036  1.00 12.18           C  
ATOM   2862  CD2 LEU B  21      49.818  23.262  36.830  1.00 16.52           C  
ATOM   2863  N   LEU B  22      51.897  23.979  41.718  1.00 12.35           N  
ATOM   2864  CA  LEU B  22      52.855  24.730  42.520  1.00 13.99           C  
ATOM   2865  C   LEU B  22      54.094  23.896  42.813  1.00 14.09           C  
ATOM   2866  O   LEU B  22      55.213  24.384  42.729  1.00 18.05           O  
ATOM   2867  CB  LEU B  22      52.263  25.266  43.838  1.00 13.80           C  
ATOM   2868  CG  LEU B  22      51.264  26.396  43.672  1.00 16.08           C  
ATOM   2869  CD1 LEU B  22      50.423  26.564  44.949  1.00 17.46           C  
ATOM   2870  CD2 LEU B  22      51.964  27.694  43.267  1.00 13.15           C  
ATOM   2871  N   GLU B  23      53.859  22.645  43.168  1.00 13.19           N  
ATOM   2872  CA  GLU B  23      54.943  21.757  43.476  1.00 17.97           C  
ATOM   2873  C   GLU B  23      55.844  21.585  42.288  1.00 23.05           C  
ATOM   2874  O   GLU B  23      57.035  21.385  42.455  1.00 28.11           O  
ATOM   2875  CB  GLU B  23      54.456  20.370  43.893  1.00 17.99           C  
ATOM   2876  CG  GLU B  23      53.874  20.333  45.312  1.00 20.63           C  
ATOM   2877  CD  GLU B  23      54.949  20.376  46.351  1.00 76.62           C  
ATOM   2878  OE1 GLU B  23      56.060  19.904  46.189  1.00 82.23           O  
ATOM   2879  OE2 GLU B  23      54.543  20.991  47.431  1.00 34.52           O1-
ATOM   2880  N   ALA B  24      55.276  21.643  41.100  1.00 21.67           N  
ATOM   2881  CA  ALA B  24      56.024  21.474  39.864  1.00 19.02           C  
ATOM   2882  C   ALA B  24      56.682  22.736  39.337  1.00 17.18           C  
ATOM   2883  O   ALA B  24      57.309  22.681  38.285  1.00 19.94           O  
ATOM   2884  CB  ALA B  24      55.284  20.686  38.784  1.00 18.77           C  
ATOM   2885  N   GLY B  25      56.564  23.855  40.061  1.00 16.80           N  
ATOM   2886  CA  GLY B  25      57.223  25.072  39.605  1.00 14.07           C  
ATOM   2887  C   GLY B  25      56.350  25.971  38.738  1.00 18.84           C  
ATOM   2888  O   GLY B  25      56.778  27.029  38.270  1.00 16.37           O  
ATOM   2889  N   TYR B  26      55.100  25.587  38.543  1.00 18.16           N  
ATOM   2890  CA  TYR B  26      54.240  26.457  37.746  1.00 17.75           C  
ATOM   2891  C   TYR B  26      53.684  27.561  38.592  1.00 18.83           C  
ATOM   2892  O   TYR B  26      53.679  27.456  39.813  1.00 14.39           O  
ATOM   2893  CB  TYR B  26      53.037  25.689  37.221  1.00 14.33           C  
ATOM   2894  CG  TYR B  26      53.466  24.767  36.129  1.00 15.67           C  
ATOM   2895  CD1 TYR B  26      53.447  25.153  34.789  1.00 20.33           C  
ATOM   2896  CD2 TYR B  26      53.888  23.489  36.464  1.00 15.18           C  
ATOM   2897  CE1 TYR B  26      53.837  24.259  33.792  1.00 14.36           C  
ATOM   2898  CE2 TYR B  26      54.294  22.583  35.488  1.00 24.48           C  
ATOM   2899  CZ  TYR B  26      54.262  22.980  34.151  1.00 19.90           C  
ATOM   2900  OH  TYR B  26      54.648  22.082  33.193  1.00 31.90           O  
ATOM   2901  N   LEU B  27      53.153  28.582  37.918  1.00 16.34           N  
ATOM   2902  CA  LEU B  27      52.574  29.745  38.570  1.00 11.92           C  
ATOM   2903  C   LEU B  27      51.111  29.875  38.290  1.00 19.05           C  
ATOM   2904  O   LEU B  27      50.731  30.519  37.333  1.00 15.14           O  
ATOM   2905  CB  LEU B  27      53.300  31.047  38.153  1.00 14.30           C  
ATOM   2906  CG  LEU B  27      54.829  30.928  38.272  1.00 22.55           C  
ATOM   2907  CD1 LEU B  27      55.507  32.158  37.675  1.00 22.12           C  
ATOM   2908  CD2 LEU B  27      55.239  30.794  39.746  1.00 19.27           C  
ATOM   2909  N   PRO B  28      50.275  29.293  39.135  1.00 19.20           N  
ATOM   2910  CA  PRO B  28      48.837  29.370  38.932  1.00 14.12           C  
ATOM   2911  C   PRO B  28      48.172  30.642  39.449  1.00 20.12           C  
ATOM   2912  O   PRO B  28      48.627  31.272  40.413  1.00 21.52           O  
ATOM   2913  CB  PRO B  28      48.271  28.223  39.782  1.00 19.55           C  
ATOM   2914  CG  PRO B  28      49.383  27.708  40.697  1.00 17.56           C  
ATOM   2915  CD  PRO B  28      50.672  28.368  40.246  1.00 16.94           C  
ATOM   2916  N   VAL B  29      47.073  31.021  38.801  1.00 11.95           N  
ATOM   2917  CA  VAL B  29      46.210  32.135  39.198  1.00 12.87           C  
ATOM   2918  C   VAL B  29      44.865  31.475  39.211  1.00 14.47           C  
ATOM   2919  O   VAL B  29      44.428  30.911  38.213  1.00 14.90           O  
ATOM   2920  CB  VAL B  29      46.215  33.415  38.332  1.00 14.29           C  
ATOM   2921  CG1 VAL B  29      45.224  34.440  38.919  1.00 15.40           C  
ATOM   2922  CG2 VAL B  29      47.628  33.997  38.249  1.00 16.14           C  
ATOM   2923  N   VAL B  30      44.219  31.478  40.342  1.00 11.08           N  
ATOM   2924  CA  VAL B  30      42.971  30.802  40.471  1.00 10.26           C  
ATOM   2925  C   VAL B  30      41.781  31.717  40.602  1.00 16.99           C  
ATOM   2926  O   VAL B  30      41.874  32.765  41.244  1.00 14.95           O  
ATOM   2927  CB  VAL B  30      43.076  29.947  41.735  1.00 11.93           C  
ATOM   2928  CG1 VAL B  30      41.804  29.173  42.047  1.00 17.12           C  
ATOM   2929  CG2 VAL B  30      44.312  29.064  41.704  1.00 13.36           C  
ATOM   2930  N   ILE B  31      40.665  31.269  40.026  1.00 13.16           N  
ATOM   2931  CA  ILE B  31      39.401  31.951  40.116  1.00 11.61           C  
ATOM   2932  C   ILE B  31      38.332  30.973  40.501  1.00 12.48           C  
ATOM   2933  O   ILE B  31      38.387  29.819  40.086  1.00 13.22           O  
ATOM   2934  CB  ILE B  31      39.001  32.828  38.902  1.00 10.34           C  
ATOM   2935  CG1 ILE B  31      38.702  32.002  37.641  1.00 13.42           C  
ATOM   2936  CG2 ILE B  31      40.043  33.908  38.641  1.00 15.92           C  
ATOM   2937  CD1 ILE B  31      38.113  32.769  36.437  1.00 13.31           C  
ATOM   2938  N   ASP B  32      37.337  31.425  41.276  1.00 10.95           N  
ATOM   2939  CA  ASP B  32      36.213  30.612  41.702  1.00 10.84           C  
ATOM   2940  C   ASP B  32      35.129  31.537  42.237  1.00 13.82           C  
ATOM   2941  O   ASP B  32      35.420  32.625  42.774  1.00 13.03           O  
ATOM   2942  CB  ASP B  32      36.659  29.640  42.836  1.00 17.51           C  
ATOM   2943  CG  ASP B  32      35.875  28.358  42.868  1.00  8.43           C  
ATOM   2944  OD1 ASP B  32      36.354  27.292  42.555  1.00 13.33           O  
ATOM   2945  OD2 ASP B  32      34.639  28.504  43.245  1.00 12.24           O1-
ATOM   2946  N   ASN B  33      33.892  31.119  42.096  1.00 12.99           N  
ATOM   2947  CA  ASN B  33      32.799  31.933  42.561  1.00 11.18           C  
ATOM   2948  C   ASN B  33      32.205  31.333  43.836  1.00 15.66           C  
ATOM   2949  O   ASN B  33      31.205  31.831  44.381  1.00 16.06           O  
ATOM   2950  CB  ASN B  33      31.707  32.083  41.443  1.00 13.71           C  
ATOM   2951  CG  ASN B  33      30.899  30.804  41.197  1.00 14.37           C  
ATOM   2952  ND2 ASN B  33      29.806  30.914  40.421  1.00 14.00           N  
ATOM   2953  OD1 ASN B  33      31.233  29.716  41.717  1.00 13.27           O  
ATOM   2954  N   PHE B  34      32.786  30.222  44.272  1.00 13.95           N  
ATOM   2955  CA  PHE B  34      32.351  29.494  45.465  1.00 18.72           C  
ATOM   2956  C   PHE B  34      31.016  28.841  45.383  1.00 21.28           C  
ATOM   2957  O   PHE B  34      30.386  28.587  46.410  1.00 18.53           O  
ATOM   2958  CB  PHE B  34      32.252  30.399  46.688  1.00 18.24           C  
ATOM   2959  CG  PHE B  34      33.622  30.841  47.000  1.00 15.85           C  
ATOM   2960  CD1 PHE B  34      34.028  32.139  46.691  1.00 27.22           C  
ATOM   2961  CD2 PHE B  34      34.511  29.919  47.546  1.00 19.18           C  
ATOM   2962  CE1 PHE B  34      35.332  32.539  46.973  1.00 30.52           C  
ATOM   2963  CE2 PHE B  34      35.819  30.305  47.824  1.00 44.76           C  
ATOM   2964  CZ  PHE B  34      36.215  31.613  47.533  1.00 39.13           C  
ATOM   2965  N   HIS B  35      30.533  28.625  44.186  1.00 12.28           N  
ATOM   2966  CA  HIS B  35      29.254  27.985  44.083  1.00 17.29           C  
ATOM   2967  C   HIS B  35      29.267  26.596  44.754  1.00 19.74           C  
ATOM   2968  O   HIS B  35      28.265  26.122  45.336  1.00 17.46           O  
ATOM   2969  CB  HIS B  35      28.852  27.885  42.605  1.00 17.35           C  
ATOM   2970  CG  HIS B  35      27.710  26.962  42.430  1.00 22.03           C  
ATOM   2971  CD2 HIS B  35      27.664  25.599  42.223  1.00 30.52           C  
ATOM   2972  ND1 HIS B  35      26.431  27.447  42.526  1.00 25.97           N  
ATOM   2973  CE1 HIS B  35      25.619  26.402  42.346  1.00 26.16           C  
ATOM   2974  NE2 HIS B  35      26.318  25.261  42.186  1.00 24.28           N  
ATOM   2975  N   ASN B  36      30.399  25.901  44.670  1.00 12.81           N  
ATOM   2976  CA  ASN B  36      30.483  24.573  45.280  1.00 13.65           C  
ATOM   2977  C   ASN B  36      31.772  24.376  46.037  1.00 14.88           C  
ATOM   2978  O   ASN B  36      32.324  23.283  46.063  1.00 16.25           O  
ATOM   2979  CB  ASN B  36      30.310  23.405  44.288  1.00 14.79           C  
ATOM   2980  CG  ASN B  36      29.999  22.086  44.998  1.00 33.32           C  
ATOM   2981  ND2 ASN B  36      30.538  20.971  44.475  1.00 21.17           N  
ATOM   2982  OD1 ASN B  36      29.253  22.051  45.992  1.00 20.94           O  
ATOM   2983  N   ALA B  37      32.242  25.444  46.666  1.00 12.03           N  
ATOM   2984  CA  ALA B  37      33.463  25.401  47.458  1.00 15.54           C  
ATOM   2985  C   ALA B  37      33.329  26.320  48.663  1.00 20.22           C  
ATOM   2986  O   ALA B  37      32.680  27.369  48.608  1.00 17.16           O  
ATOM   2987  CB  ALA B  37      34.726  25.711  46.666  1.00 18.56           C  
ATOM   2988  N   PHE B  38      33.945  25.897  49.762  1.00 24.01           N  
ATOM   2989  CA  PHE B  38      33.896  26.643  51.014  1.00 21.89           C  
ATOM   2990  C   PHE B  38      34.793  27.876  51.026  1.00 15.63           C  
ATOM   2991  O   PHE B  38      35.955  27.852  50.638  1.00 21.28           O  
ATOM   2992  CB  PHE B  38      34.260  25.685  52.158  1.00 17.88           C  
ATOM   2993  CG  PHE B  38      34.040  26.244  53.526  1.00 45.00           C  
ATOM   2994  CD1 PHE B  38      35.048  26.900  54.239  1.00 38.55           C  
ATOM   2995  CD2 PHE B  38      32.785  26.085  54.111  1.00 46.48           C  
ATOM   2996  CE1 PHE B  38      34.804  27.410  55.518  1.00 38.82           C  
ATOM   2997  CE2 PHE B  38      32.527  26.582  55.391  1.00 29.57           C  
ATOM   2998  CZ  PHE B  38      33.539  27.246  56.088  1.00 35.85           C  
ATOM   2999  N   ARG B  39      34.212  28.971  51.493  1.00 23.11           N  
ATOM   3000  CA  ARG B  39      34.929  30.216  51.604  1.00 37.93           C  
ATOM   3001  C   ARG B  39      35.795  30.219  52.848  1.00 26.42           C  
ATOM   3002  O   ARG B  39      35.336  30.022  53.975  1.00 33.93           O  
ATOM   3003  CB  ARG B  39      33.981  31.396  51.683  1.00 54.39           C  
ATOM   3004  CG  ARG B  39      33.678  32.011  50.337  1.00 38.77           C  
ATOM   3005  CD  ARG B  39      32.736  33.194  50.487  1.00 59.76           C  
ATOM   3006  NE  ARG B  39      31.587  33.166  49.587  1.00 32.98           N  
ATOM   3007  CZ  ARG B  39      31.433  34.084  48.630  1.00 52.30           C  
ATOM   3008  NH1 ARG B  39      32.342  35.039  48.486  1.00 32.89           N1+
ATOM   3009  NH2 ARG B  39      30.368  34.053  47.823  1.00 62.06           N  
ATOM   3010  N   GLY B  40      37.062  30.504  52.597  1.00 34.14           N  
ATOM   3011  CA  GLY B  40      38.062  30.584  53.631  1.00 89.18           C  
ATOM   3012  C   GLY B  40      37.841  31.785  54.537  1.00100.00           C  
ATOM   3013  O   GLY B  40      37.007  32.661  54.274  1.00 79.39           O  
ATOM   3014  N   GLY B  41      38.594  31.801  55.619  1.00 76.00           N  
ATOM   3015  CA  GLY B  41      38.486  32.876  56.582  1.00100.00           C  
ATOM   3016  C   GLY B  41      38.928  34.210  56.008  1.00 39.37           C  
ATOM   3017  O   GLY B  41      38.245  35.238  56.169  1.00 81.95           O  
ATOM   3018  N   GLY B  42      40.079  34.178  55.349  1.00 36.89           N  
ATOM   3019  CA  GLY B  42      40.631  35.375  54.772  1.00 33.15           C  
ATOM   3020  C   GLY B  42      40.265  35.530  53.327  1.00 25.56           C  
ATOM   3021  O   GLY B  42      39.194  35.105  52.858  1.00 35.33           O  
ATOM   3022  N   SER B  43      41.196  36.156  52.637  1.00 45.36           N  
ATOM   3023  CA  SER B  43      41.025  36.369  51.233  1.00 41.13           C  
ATOM   3024  C   SER B  43      40.915  35.031  50.534  1.00 36.19           C  
ATOM   3025  O   SER B  43      40.038  34.853  49.692  1.00 49.06           O  
ATOM   3026  CB  SER B  43      42.166  37.173  50.633  1.00 80.49           C  
ATOM   3027  OG  SER B  43      43.307  37.061  51.455  1.00 94.28           O  
ATOM   3028  N   LEU B  44      41.805  34.085  50.901  1.00 26.93           N  
ATOM   3029  CA  LEU B  44      41.837  32.762  50.280  1.00 19.75           C  
ATOM   3030  C   LEU B  44      40.745  31.812  50.723  1.00 33.37           C  
ATOM   3031  O   LEU B  44      40.327  31.804  51.872  1.00 26.64           O  
ATOM   3032  CB  LEU B  44      43.192  32.030  50.440  1.00 17.87           C  
ATOM   3033  CG  LEU B  44      44.390  32.678  49.745  1.00 36.70           C  
ATOM   3034  CD1 LEU B  44      45.703  32.063  50.255  1.00 26.66           C  
ATOM   3035  CD2 LEU B  44      44.277  32.510  48.228  1.00 39.89           C  
ATOM   3036  N   PRO B  45      40.285  30.983  49.785  1.00 29.13           N  
ATOM   3037  CA  PRO B  45      39.307  29.990  50.158  1.00 29.59           C  
ATOM   3038  C   PRO B  45      40.059  29.036  51.104  1.00 18.35           C  
ATOM   3039  O   PRO B  45      41.300  28.975  51.116  1.00 17.93           O  
ATOM   3040  CB  PRO B  45      38.869  29.249  48.880  1.00 30.11           C  
ATOM   3041  CG  PRO B  45      39.607  29.905  47.725  1.00 28.11           C  
ATOM   3042  CD  PRO B  45      40.557  30.948  48.315  1.00 36.15           C  
ATOM   3043  N   GLU B  46      39.328  28.308  51.941  1.00 27.39           N  
ATOM   3044  CA  GLU B  46      39.973  27.406  52.886  1.00 18.21           C  
ATOM   3045  C   GLU B  46      40.914  26.424  52.192  1.00 15.19           C  
ATOM   3046  O   GLU B  46      42.071  26.229  52.577  1.00 15.93           O  
ATOM   3047  CB  GLU B  46      38.859  26.716  53.694  1.00 23.88           C  
ATOM   3048  CG  GLU B  46      39.275  25.942  54.957  1.00 38.59           C  
ATOM   3049  CD  GLU B  46      40.267  26.570  55.896  1.00 28.33           C  
ATOM   3050  OE1 GLU B  46      41.177  25.933  56.393  1.00 40.44           O  
ATOM   3051  OE2 GLU B  46      40.001  27.808  56.198  1.00 50.86           O1-
ATOM   3052  N   SER B  47      40.382  25.793  51.146  1.00 15.32           N  
ATOM   3053  CA  SER B  47      41.162  24.827  50.414  1.00 10.58           C  
ATOM   3054  C   SER B  47      42.491  25.374  49.945  1.00 14.98           C  
ATOM   3055  O   SER B  47      43.498  24.689  50.053  1.00 15.98           O  
ATOM   3056  CB  SER B  47      40.399  24.245  49.243  1.00 16.46           C  
ATOM   3057  OG  SER B  47      40.046  25.304  48.348  1.00 17.57           O  
ATOM   3058  N   LEU B  48      42.472  26.591  49.382  1.00 16.64           N  
ATOM   3059  CA  LEU B  48      43.677  27.202  48.838  1.00 13.32           C  
ATOM   3060  C   LEU B  48      44.640  27.678  49.890  1.00 11.07           C  
ATOM   3061  O   LEU B  48      45.850  27.621  49.690  1.00 14.92           O  
ATOM   3062  CB  LEU B  48      43.429  28.287  47.773  1.00 13.13           C  
ATOM   3063  CG  LEU B  48      42.515  27.811  46.642  1.00 19.36           C  
ATOM   3064  CD1 LEU B  48      42.237  28.959  45.661  1.00 23.51           C  
ATOM   3065  CD2 LEU B  48      43.196  26.674  45.889  1.00 17.31           C  
ATOM   3066  N   ARG B  49      44.083  28.153  51.005  1.00 14.57           N  
ATOM   3067  CA  ARG B  49      44.984  28.592  52.045  1.00 16.63           C  
ATOM   3068  C   ARG B  49      45.822  27.397  52.484  1.00 11.61           C  
ATOM   3069  O   ARG B  49      47.035  27.469  52.674  1.00 14.16           O  
ATOM   3070  CB  ARG B  49      44.187  29.154  53.200  1.00 18.31           C  
ATOM   3071  CG  ARG B  49      45.105  29.919  54.136  1.00 20.03           C  
ATOM   3072  CD  ARG B  49      44.384  30.263  55.428  1.00 30.72           C  
ATOM   3073  NE  ARG B  49      44.092  29.084  56.246  1.00 35.51           N  
ATOM   3074  CZ  ARG B  49      42.903  28.502  56.279  1.00 63.49           C  
ATOM   3075  NH1 ARG B  49      41.881  28.945  55.544  1.00 63.44           N1+
ATOM   3076  NH2 ARG B  49      42.758  27.444  57.065  1.00 63.35           N  
ATOM   3077  N   ARG B  50      45.140  26.251  52.559  1.00 21.78           N  
ATOM   3078  CA  ARG B  50      45.756  24.973  52.935  1.00 15.49           C  
ATOM   3079  C   ARG B  50      46.803  24.546  51.928  1.00 15.75           C  
ATOM   3080  O   ARG B  50      47.869  24.083  52.294  1.00 12.02           O  
ATOM   3081  CB  ARG B  50      44.746  23.874  53.235  1.00 12.58           C  
ATOM   3082  CG  ARG B  50      43.933  24.253  54.474  1.00 11.74           C  
ATOM   3083  CD  ARG B  50      42.981  23.166  54.898  1.00 15.90           C  
ATOM   3084  NE  ARG B  50      42.041  23.603  55.941  1.00 19.19           N  
ATOM   3085  CZ  ARG B  50      41.279  22.785  56.678  1.00 20.62           C  
ATOM   3086  NH1 ARG B  50      41.294  21.452  56.570  1.00 13.67           N1+
ATOM   3087  NH2 ARG B  50      40.456  23.321  57.576  1.00 22.87           N  
ATOM   3088  N   VAL B  51      46.515  24.736  50.631  1.00 12.07           N  
ATOM   3089  CA  VAL B  51      47.497  24.399  49.613  1.00 11.91           C  
ATOM   3090  C   VAL B  51      48.687  25.330  49.748  1.00 10.59           C  
ATOM   3091  O   VAL B  51      49.830  24.920  49.609  1.00 14.33           O  
ATOM   3092  CB  VAL B  51      46.903  24.511  48.211  1.00 13.34           C  
ATOM   3093  CG1 VAL B  51      48.000  24.567  47.151  1.00 12.27           C  
ATOM   3094  CG2 VAL B  51      45.932  23.372  47.938  1.00 13.88           C  
ATOM   3095  N   GLN B  52      48.418  26.605  50.044  1.00 14.27           N  
ATOM   3096  CA  GLN B  52      49.492  27.579  50.204  1.00 21.35           C  
ATOM   3097  C   GLN B  52      50.415  27.117  51.320  1.00 20.94           C  
ATOM   3098  O   GLN B  52      51.640  27.158  51.222  1.00 16.80           O  
ATOM   3099  CB  GLN B  52      48.900  28.991  50.477  1.00 12.91           C  
ATOM   3100  CG  GLN B  52      49.979  30.031  50.816  1.00 21.01           C  
ATOM   3101  CD  GLN B  52      49.440  31.432  50.665  1.00 32.58           C  
ATOM   3102  NE2 GLN B  52      49.286  32.141  51.778  1.00 26.17           N  
ATOM   3103  OE1 GLN B  52      49.145  31.860  49.549  1.00 23.11           O  
ATOM   3104  N   GLU B  53      49.791  26.627  52.407  1.00 19.14           N  
ATOM   3105  CA  GLU B  53      50.553  26.120  53.562  1.00 19.31           C  
ATOM   3106  C   GLU B  53      51.328  24.832  53.302  1.00 17.02           C  
ATOM   3107  O   GLU B  53      52.467  24.686  53.732  1.00 18.41           O  
ATOM   3108  CB  GLU B  53      49.699  25.994  54.848  1.00 19.48           C  
ATOM   3109  CG  GLU B  53      49.006  27.318  55.225  1.00 14.78           C  
ATOM   3110  CD  GLU B  53      47.796  27.135  56.111  1.00 27.05           C  
ATOM   3111  OE1 GLU B  53      47.172  28.066  56.607  1.00 40.26           O  
ATOM   3112  OE2 GLU B  53      47.475  25.878  56.291  1.00 22.40           O1-
ATOM   3113  N   LEU B  54      50.711  23.875  52.614  1.00 11.74           N  
ATOM   3114  CA  LEU B  54      51.364  22.611  52.295  1.00 12.70           C  
ATOM   3115  C   LEU B  54      52.535  22.783  51.309  1.00 13.64           C  
ATOM   3116  O   LEU B  54      53.576  22.138  51.400  1.00 15.11           O  
ATOM   3117  CB  LEU B  54      50.373  21.624  51.626  1.00 16.18           C  
ATOM   3118  CG  LEU B  54      49.278  21.034  52.521  1.00 27.77           C  
ATOM   3119  CD1 LEU B  54      48.254  20.268  51.679  1.00 15.62           C  
ATOM   3120  CD2 LEU B  54      49.876  20.052  53.527  1.00 24.11           C  
ATOM   3121  N   THR B  55      52.387  23.655  50.312  1.00 17.71           N  
ATOM   3122  CA  THR B  55      53.464  23.820  49.337  1.00 15.40           C  
ATOM   3123  C   THR B  55      54.495  24.851  49.727  1.00 20.28           C  
ATOM   3124  O   THR B  55      55.607  24.854  49.253  1.00 20.23           O  
ATOM   3125  CB  THR B  55      52.873  24.299  48.004  1.00 14.36           C  
ATOM   3126  CG2 THR B  55      51.868  23.256  47.537  1.00 15.75           C  
ATOM   3127  OG1 THR B  55      52.290  25.602  48.165  1.00 14.89           O  
ATOM   3128  N   GLY B  56      54.113  25.792  50.540  1.00 16.63           N  
ATOM   3129  CA  GLY B  56      55.056  26.818  50.884  1.00 18.22           C  
ATOM   3130  C   GLY B  56      55.067  27.906  49.817  1.00 70.65           C  
ATOM   3131  O   GLY B  56      55.888  28.811  49.849  1.00 35.36           O  
ATOM   3132  N   ARG B  57      54.160  27.830  48.852  1.00 18.87           N  
ATOM   3133  CA  ARG B  57      54.136  28.871  47.820  1.00 15.63           C  
ATOM   3134  C   ARG B  57      52.820  29.621  47.782  1.00 16.23           C  
ATOM   3135  O   ARG B  57      51.745  29.091  48.065  1.00 20.00           O  
ATOM   3136  CB  ARG B  57      54.577  28.369  46.447  1.00 16.76           C  
ATOM   3137  CG  ARG B  57      55.646  27.288  46.496  1.00 20.06           C  
ATOM   3138  CD  ARG B  57      57.095  27.742  46.298  1.00 38.60           C  
ATOM   3139  NE  ARG B  57      57.338  29.182  46.208  1.00 30.77           N  
ATOM   3140  CZ  ARG B  57      58.358  29.754  46.847  1.00 67.65           C  
ATOM   3141  NH1 ARG B  57      59.188  29.034  47.611  1.00 34.90           N1+
ATOM   3142  NH2 ARG B  57      58.531  31.066  46.725  1.00 40.01           N  
ATOM   3143  N   SER B  58      52.904  30.898  47.436  1.00 21.21           N  
ATOM   3144  CA  SER B  58      51.717  31.730  47.366  1.00 23.95           C  
ATOM   3145  C   SER B  58      50.730  31.309  46.273  1.00 21.53           C  
ATOM   3146  O   SER B  58      51.095  30.924  45.168  1.00 22.96           O  
ATOM   3147  CB  SER B  58      52.059  33.202  47.178  1.00 27.18           C  
ATOM   3148  OG  SER B  58      52.977  33.643  48.160  1.00 84.13           O  
ATOM   3149  N   VAL B  59      49.462  31.429  46.602  1.00 20.09           N  
ATOM   3150  CA  VAL B  59      48.389  31.110  45.694  1.00 16.26           C  
ATOM   3151  C   VAL B  59      47.749  32.419  45.284  1.00 26.79           C  
ATOM   3152  O   VAL B  59      47.174  33.088  46.148  1.00 22.22           O  
ATOM   3153  CB  VAL B  59      47.358  30.254  46.447  1.00 19.66           C  
ATOM   3154  CG1 VAL B  59      46.089  30.045  45.645  1.00 20.24           C  
ATOM   3155  CG2 VAL B  59      47.957  28.888  46.762  1.00 32.63           C  
ATOM   3156  N   GLU B  60      47.856  32.802  43.995  1.00 18.80           N  
ATOM   3157  CA  GLU B  60      47.223  34.036  43.542  1.00 11.76           C  
ATOM   3158  C   GLU B  60      45.799  33.664  43.273  1.00 14.05           C  
ATOM   3159  O   GLU B  60      45.508  32.669  42.584  1.00 15.02           O  
ATOM   3160  CB  GLU B  60      47.871  34.577  42.274  1.00 18.40           C  
ATOM   3161  CG  GLU B  60      49.272  35.154  42.512  1.00100.00           C  
ATOM   3162  CD  GLU B  60      49.778  35.986  41.360  1.00 76.81           C  
ATOM   3163  OE1 GLU B  60      49.521  37.168  41.245  1.00 70.10           O  
ATOM   3164  OE2 GLU B  60      50.544  35.333  40.516  1.00 48.45           O1-
ATOM   3165  N   PHE B  61      44.895  34.431  43.862  1.00 15.51           N  
ATOM   3166  CA  PHE B  61      43.505  34.110  43.745  1.00 14.92           C  
ATOM   3167  C   PHE B  61      42.585  35.311  43.589  1.00 19.94           C  
ATOM   3168  O   PHE B  61      42.804  36.393  44.147  1.00 19.47           O  
ATOM   3169  CB  PHE B  61      43.071  33.278  44.996  1.00 13.11           C  
ATOM   3170  CG  PHE B  61      41.595  33.092  45.088  1.00 12.30           C  
ATOM   3171  CD1 PHE B  61      40.938  32.103  44.354  1.00 14.94           C  
ATOM   3172  CD2 PHE B  61      40.847  33.940  45.906  1.00 19.85           C  
ATOM   3173  CE1 PHE B  61      39.551  31.968  44.426  1.00 22.77           C  
ATOM   3174  CE2 PHE B  61      39.465  33.804  46.015  1.00 18.76           C  
ATOM   3175  CZ  PHE B  61      38.824  32.822  45.260  1.00 27.37           C  
ATOM   3176  N   GLU B  62      41.515  35.100  42.858  1.00 14.17           N  
ATOM   3177  CA  GLU B  62      40.518  36.139  42.685  1.00 21.19           C  
ATOM   3178  C   GLU B  62      39.137  35.538  42.688  1.00 18.18           C  
ATOM   3179  O   GLU B  62      38.858  34.598  41.939  1.00 14.02           O  
ATOM   3180  CB  GLU B  62      40.770  36.987  41.440  0.50 23.28           C  
ATOM   3182  CG  GLU B  62      41.296  38.383  41.818  0.50100.00           C  
ATOM   3184  CD  GLU B  62      41.693  39.215  40.638  0.50 67.01           C  
ATOM   3186  OE1 GLU B  62      42.853  39.492  40.392  0.50 39.26           O  
ATOM   3188  OE2 GLU B  62      40.667  39.615  39.923  0.50 56.95           O1-
ATOM   3190  N   GLU B  63      38.261  36.096  43.498  1.00 17.28           N  
ATOM   3191  CA  GLU B  63      36.915  35.626  43.507  1.00 13.89           C  
ATOM   3192  C   GLU B  63      36.216  36.200  42.264  1.00 20.44           C  
ATOM   3193  O   GLU B  63      36.201  37.409  42.060  1.00 17.96           O  
ATOM   3194  CB  GLU B  63      36.200  36.157  44.729  1.00 15.81           C  
ATOM   3195  CG  GLU B  63      34.729  35.781  44.646  1.00 19.71           C  
ATOM   3196  CD  GLU B  63      34.101  35.893  45.990  1.00 98.26           C  
ATOM   3197  OE1 GLU B  63      34.689  36.297  46.977  1.00 51.55           O  
ATOM   3198  OE2 GLU B  63      32.861  35.497  45.976  1.00 87.60           O1-
ATOM   3199  N   MET B  64      35.669  35.324  41.415  1.00 15.52           N  
ATOM   3200  CA  MET B  64      34.987  35.734  40.204  1.00 26.54           C  
ATOM   3201  C   MET B  64      34.196  34.631  39.532  1.00 20.75           C  
ATOM   3202  O   MET B  64      34.409  33.452  39.779  1.00 15.27           O  
ATOM   3203  CB  MET B  64      35.837  36.581  39.241  1.00 24.00           C  
ATOM   3204  CG  MET B  64      36.843  35.819  38.433  1.00 24.94           C  
ATOM   3205  SD  MET B  64      37.484  36.837  37.067  1.00 22.15           S  
ATOM   3206  CE  MET B  64      38.485  38.014  38.019  1.00 41.10           C  
ATOM   3207  N   ASP B  65      33.259  35.055  38.689  1.00 15.37           N  
ATOM   3208  CA  ASP B  65      32.403  34.155  37.967  1.00 14.79           C  
ATOM   3209  C   ASP B  65      32.811  34.117  36.508  1.00 20.34           C  
ATOM   3210  O   ASP B  65      32.998  35.175  35.919  1.00 21.62           O  
ATOM   3211  CB  ASP B  65      30.975  34.657  38.081  1.00 12.20           C  
ATOM   3212  CG  ASP B  65      30.030  33.578  37.675  1.00 19.69           C  
ATOM   3213  OD1 ASP B  65      30.118  32.960  36.636  1.00 15.01           O  
ATOM   3214  OD2 ASP B  65      29.159  33.311  38.607  1.00 19.83           O1-
ATOM   3215  N   ILE B  66      32.960  32.930  35.913  1.00 11.62           N  
ATOM   3216  CA  ILE B  66      33.379  32.876  34.511  1.00 15.44           C  
ATOM   3217  C   ILE B  66      32.363  33.525  33.592  1.00 18.80           C  
ATOM   3218  O   ILE B  66      32.683  33.765  32.438  1.00 19.48           O  
ATOM   3219  CB  ILE B  66      33.619  31.450  34.009  1.00 20.20           C  
ATOM   3220  CG1 ILE B  66      32.348  30.609  34.128  1.00  9.25           C  
ATOM   3221  CG2 ILE B  66      34.780  30.797  34.752  1.00 19.94           C  
ATOM   3222  CD1 ILE B  66      32.494  29.165  33.651  1.00  8.73           C  
ATOM   3223  N   LEU B  67      31.161  33.794  34.113  1.00 17.12           N  
ATOM   3224  CA  LEU B  67      30.093  34.401  33.332  1.00 18.58           C  
ATOM   3225  C   LEU B  67      30.180  35.931  33.320  1.00 29.77           C  
ATOM   3226  O   LEU B  67      29.358  36.598  32.706  1.00 27.82           O  
ATOM   3227  CB  LEU B  67      28.689  33.935  33.798  1.00 20.08           C  
ATOM   3228  CG  LEU B  67      28.342  32.456  33.556  1.00 19.14           C  
ATOM   3229  CD1 LEU B  67      27.243  32.018  34.523  1.00 16.68           C  
ATOM   3230  CD2 LEU B  67      27.906  32.248  32.117  1.00 24.66           C  
ATOM   3231  N   ASP B  68      31.170  36.497  34.004  1.00 23.79           N  
ATOM   3232  CA  ASP B  68      31.368  37.934  34.052  1.00 14.47           C  
ATOM   3233  C   ASP B  68      32.485  38.344  33.111  1.00 25.69           C  
ATOM   3234  O   ASP B  68      33.703  38.290  33.419  1.00 23.00           O  
ATOM   3235  CB  ASP B  68      31.756  38.273  35.489  1.00 23.92           C  
ATOM   3236  CG  ASP B  68      31.972  39.735  35.696  1.00 59.32           C  
ATOM   3237  OD1 ASP B  68      32.345  40.523  34.843  1.00 39.68           O  
ATOM   3238  OD2 ASP B  68      31.706  40.078  36.916  1.00 24.90           O1-
ATOM   3239  N   GLN B  69      32.061  38.797  31.939  1.00 21.96           N  
ATOM   3240  CA  GLN B  69      33.021  39.211  30.931  1.00 20.16           C  
ATOM   3241  C   GLN B  69      33.953  40.273  31.418  1.00 18.85           C  
ATOM   3242  O   GLN B  69      35.162  40.274  31.088  1.00 24.87           O  
ATOM   3243  CB  GLN B  69      32.373  39.670  29.597  1.00 56.18           C  
ATOM   3244  CG  GLN B  69      33.395  40.290  28.594  1.00 47.98           C  
ATOM   3245  CD  GLN B  69      32.843  41.395  27.702  1.00 84.94           C  
ATOM   3246  NE2 GLN B  69      33.739  42.004  26.937  1.00 55.36           N  
ATOM   3247  OE1 GLN B  69      31.634  41.679  27.684  1.00100.00           O  
ATOM   3248  N   GLY B  70      33.362  41.205  32.182  1.00 26.07           N  
ATOM   3249  CA  GLY B  70      34.105  42.332  32.703  1.00 28.01           C  
ATOM   3250  C   GLY B  70      35.300  41.926  33.545  1.00 34.69           C  
ATOM   3251  O   GLY B  70      36.450  42.334  33.300  1.00 29.67           O  
ATOM   3252  N   ALA B  71      34.979  41.115  34.547  1.00 30.35           N  
ATOM   3253  CA  ALA B  71      35.965  40.596  35.473  1.00 19.08           C  
ATOM   3254  C   ALA B  71      37.020  39.794  34.726  1.00 16.01           C  
ATOM   3255  O   ALA B  71      38.215  39.922  34.986  1.00 24.62           O  
ATOM   3256  CB  ALA B  71      35.244  39.753  36.514  1.00 19.05           C  
ATOM   3257  N   LEU B  72      36.578  38.966  33.762  1.00 20.14           N  
ATOM   3258  CA  LEU B  72      37.550  38.188  33.002  1.00 22.60           C  
ATOM   3259  C   LEU B  72      38.513  39.041  32.206  1.00 21.04           C  
ATOM   3260  O   LEU B  72      39.713  38.760  32.102  1.00 21.59           O  
ATOM   3261  CB  LEU B  72      36.871  37.217  32.023  1.00 18.60           C  
ATOM   3262  CG  LEU B  72      36.201  36.034  32.687  1.00 20.08           C  
ATOM   3263  CD1 LEU B  72      35.410  35.243  31.657  1.00 27.31           C  
ATOM   3264  CD2 LEU B  72      37.312  35.145  33.240  1.00 23.88           C  
ATOM   3265  N   GLN B  73      37.966  40.091  31.582  1.00 22.61           N  
ATOM   3266  CA  GLN B  73      38.805  40.948  30.777  1.00 20.55           C  
ATOM   3267  C   GLN B  73      39.884  41.556  31.628  1.00 20.89           C  
ATOM   3268  O   GLN B  73      41.048  41.671  31.255  1.00 38.14           O  
ATOM   3269  CB  GLN B  73      37.951  42.050  30.112  1.00 33.42           C  
ATOM   3270  CG  GLN B  73      38.054  42.063  28.578  1.00 42.83           C  
ATOM   3271  CD  GLN B  73      37.216  43.169  27.985  1.00 53.68           C  
ATOM   3272  NE2 GLN B  73      36.882  44.175  28.807  1.00 36.07           N  
ATOM   3273  OE1 GLN B  73      36.850  43.100  26.809  1.00 45.42           O  
ATOM   3274  N   ARG B  74      39.438  41.964  32.811  1.00 24.18           N  
ATOM   3275  CA  ARG B  74      40.294  42.578  33.810  1.00 40.46           C  
ATOM   3276  C   ARG B  74      41.399  41.640  34.229  1.00 20.70           C  
ATOM   3277  O   ARG B  74      42.585  41.997  34.315  1.00 20.00           O  
ATOM   3278  CB  ARG B  74      39.482  43.023  35.029  1.00 28.38           C  
ATOM   3279  CG  ARG B  74      39.072  44.486  34.972  1.00 83.66           C  
ATOM   3280  CD  ARG B  74      38.580  44.979  36.321  1.00100.00           C  
ATOM   3281  NE  ARG B  74      37.542  44.103  36.843  1.00 95.90           N  
ATOM   3282  CZ  ARG B  74      36.306  44.491  37.170  1.00100.00           C  
ATOM   3283  NH1 ARG B  74      35.896  45.758  37.067  1.00 81.57           N1+
ATOM   3284  NH2 ARG B  74      35.445  43.580  37.627  1.00 48.17           N  
ATOM   3285  N   LEU B  75      40.977  40.409  34.492  1.00 19.76           N  
ATOM   3286  CA  LEU B  75      41.929  39.393  34.911  1.00 15.61           C  
ATOM   3287  C   LEU B  75      43.021  39.165  33.837  1.00 18.13           C  
ATOM   3288  O   LEU B  75      44.222  39.080  34.124  1.00 17.35           O  
ATOM   3289  CB  LEU B  75      41.117  38.122  35.282  1.00 15.02           C  
ATOM   3290  CG  LEU B  75      41.985  36.961  35.760  1.00 32.97           C  
ATOM   3291  CD1 LEU B  75      42.397  37.217  37.201  1.00 32.15           C  
ATOM   3292  CD2 LEU B  75      41.185  35.673  35.704  1.00 18.75           C  
ATOM   3293  N   PHE B  76      42.587  39.072  32.566  1.00 20.78           N  
ATOM   3294  CA  PHE B  76      43.502  38.867  31.445  1.00 19.76           C  
ATOM   3295  C   PHE B  76      44.382  40.080  31.167  1.00 20.92           C  
ATOM   3296  O   PHE B  76      45.453  39.933  30.594  1.00 21.75           O  
ATOM   3297  CB  PHE B  76      42.769  38.438  30.163  1.00 26.10           C  
ATOM   3298  CG  PHE B  76      42.519  36.954  30.134  1.00 14.40           C  
ATOM   3299  CD1 PHE B  76      41.561  36.373  30.969  1.00 18.79           C  
ATOM   3300  CD2 PHE B  76      43.273  36.139  29.298  1.00 10.66           C  
ATOM   3301  CE1 PHE B  76      41.319  34.994  30.950  1.00 19.32           C  
ATOM   3302  CE2 PHE B  76      43.032  34.769  29.259  1.00 11.97           C  
ATOM   3303  CZ  PHE B  76      42.074  34.188  30.092  1.00 20.64           C  
ATOM   3304  N   LYS B  77      43.920  41.283  31.568  1.00 25.40           N  
ATOM   3305  CA  LYS B  77      44.696  42.513  31.378  1.00 35.25           C  
ATOM   3306  C   LYS B  77      45.795  42.568  32.445  1.00 27.39           C  
ATOM   3307  O   LYS B  77      46.896  43.069  32.221  1.00 60.86           O  
ATOM   3308  CB  LYS B  77      43.811  43.750  31.465  0.50 37.76           C  
ATOM   3310  CG  LYS B  77      43.546  44.416  30.123  0.50100.00           C  
ATOM   3312  CD  LYS B  77      42.625  45.622  30.242  0.50 37.64           C  
ATOM   3314  CE  LYS B  77      41.174  45.244  30.492  0.50 16.29           C  
ATOM   3316  NZ  LYS B  77      40.207  46.210  29.950  0.50 25.40           N1+
ATOM   3318  N   LYS B  78      45.453  42.039  33.623  1.00 34.39           N  
ATOM   3319  CA  LYS B  78      46.335  41.999  34.772  1.00 28.48           C  
ATOM   3320  C   LYS B  78      47.433  40.948  34.706  1.00 40.64           C  
ATOM   3321  O   LYS B  78      48.551  41.181  35.146  1.00 51.43           O  
ATOM   3322  CB  LYS B  78      45.519  41.862  36.038  1.00 28.55           C  
ATOM   3323  CG  LYS B  78      46.396  41.614  37.248  1.00 34.67           C  
ATOM   3324  CD  LYS B  78      45.580  41.383  38.495  1.00 63.88           C  
ATOM   3325  CE  LYS B  78      46.274  41.875  39.751  1.00 36.59           C  
ATOM   3326  NZ  LYS B  78      45.333  41.936  40.884  1.00 43.93           N1+
ATOM   3327  N   TYR B  79      47.120  39.782  34.165  1.00 25.54           N  
ATOM   3328  CA  TYR B  79      48.113  38.734  34.075  1.00 20.79           C  
ATOM   3329  C   TYR B  79      48.366  38.328  32.662  1.00 20.72           C  
ATOM   3330  O   TYR B  79      47.498  38.464  31.798  1.00 35.58           O  
ATOM   3331  CB  TYR B  79      47.540  37.477  34.702  1.00 24.95           C  
ATOM   3332  CG  TYR B  79      47.239  37.661  36.151  1.00 22.15           C  
ATOM   3333  CD1 TYR B  79      48.264  37.540  37.087  1.00 33.88           C  
ATOM   3334  CD2 TYR B  79      45.945  37.940  36.587  1.00 23.59           C  
ATOM   3335  CE1 TYR B  79      47.984  37.697  38.446  1.00 48.00           C  
ATOM   3336  CE2 TYR B  79      45.645  38.100  37.941  1.00 19.74           C  
ATOM   3337  CZ  TYR B  79      46.681  37.974  38.871  1.00 26.77           C  
ATOM   3338  OH  TYR B  79      46.378  38.132  40.205  1.00 32.37           O  
ATOM   3339  N   SER B  80      49.553  37.799  32.456  1.00 21.90           N  
ATOM   3340  CA  SER B  80      49.953  37.284  31.165  1.00 24.88           C  
ATOM   3341  C   SER B  80      49.928  35.750  31.230  1.00 19.87           C  
ATOM   3342  O   SER B  80      50.866  35.086  31.659  1.00 23.80           O  
ATOM   3343  CB  SER B  80      51.272  37.853  30.694  1.00 23.33           C  
ATOM   3344  OG  SER B  80      51.489  39.051  31.400  1.00 68.83           O  
ATOM   3345  N   PHE B  81      48.799  35.184  30.820  1.00 25.13           N  
ATOM   3346  CA  PHE B  81      48.632  33.754  30.865  1.00 16.56           C  
ATOM   3347  C   PHE B  81      49.234  33.056  29.691  1.00 18.76           C  
ATOM   3348  O   PHE B  81      49.176  33.543  28.559  1.00 22.25           O  
ATOM   3349  CB  PHE B  81      47.157  33.377  30.902  1.00 17.78           C  
ATOM   3350  CG  PHE B  81      46.458  33.916  32.114  1.00 25.06           C  
ATOM   3351  CD1 PHE B  81      45.385  34.803  31.986  1.00 21.32           C  
ATOM   3352  CD2 PHE B  81      46.863  33.522  33.392  1.00 19.60           C  
ATOM   3353  CE1 PHE B  81      44.698  35.285  33.100  1.00 16.53           C  
ATOM   3354  CE2 PHE B  81      46.209  34.017  34.528  1.00 12.60           C  
ATOM   3355  CZ  PHE B  81      45.132  34.897  34.373  1.00 16.57           C  
ATOM   3356  N   MET B  82      49.796  31.900  29.989  1.00 16.41           N  
ATOM   3357  CA  MET B  82      50.380  31.066  28.969  1.00 14.73           C  
ATOM   3358  C   MET B  82      49.403  29.954  28.606  1.00 22.59           C  
ATOM   3359  O   MET B  82      49.406  29.436  27.483  1.00 21.81           O  
ATOM   3360  CB  MET B  82      51.776  30.541  29.339  1.00 17.12           C  
ATOM   3361  CG  MET B  82      51.752  29.303  30.210  1.00 32.24           C  
ATOM   3362  SD  MET B  82      53.295  28.350  30.120  1.00 33.40           S  
ATOM   3363  CE  MET B  82      52.994  27.233  31.503  1.00 32.96           C  
ATOM   3364  N   ALA B  83      48.546  29.602  29.562  1.00 12.95           N  
ATOM   3365  CA  ALA B  83      47.538  28.553  29.387  1.00  9.85           C  
ATOM   3366  C   ALA B  83      46.410  28.687  30.399  1.00 13.08           C  
ATOM   3367  O   ALA B  83      46.494  29.454  31.381  1.00 12.20           O  
ATOM   3368  CB  ALA B  83      48.188  27.176  29.478  1.00 12.08           C  
ATOM   3369  N   VAL B  84      45.313  27.962  30.117  1.00 11.25           N  
ATOM   3370  CA  VAL B  84      44.141  27.940  30.968  1.00 12.73           C  
ATOM   3371  C   VAL B  84      43.723  26.502  31.246  1.00 17.44           C  
ATOM   3372  O   VAL B  84      43.595  25.717  30.313  1.00 12.40           O  
ATOM   3373  CB  VAL B  84      42.929  28.684  30.368  1.00 11.48           C  
ATOM   3374  CG1 VAL B  84      41.687  28.541  31.260  1.00 11.02           C  
ATOM   3375  CG2 VAL B  84      43.248  30.172  30.157  1.00 11.03           C  
ATOM   3376  N   ILE B  85      43.475  26.163  32.521  1.00 12.06           N  
ATOM   3377  CA  ILE B  85      42.966  24.841  32.914  1.00  8.40           C  
ATOM   3378  C   ILE B  85      41.586  25.149  33.412  1.00  8.97           C  
ATOM   3379  O   ILE B  85      41.422  25.900  34.394  1.00 11.49           O  
ATOM   3380  CB  ILE B  85      43.804  24.168  33.999  1.00 10.58           C  
ATOM   3381  CG1 ILE B  85      45.233  23.998  33.464  1.00  8.50           C  
ATOM   3382  CG2 ILE B  85      43.155  22.826  34.354  1.00  8.15           C  
ATOM   3383  CD1 ILE B  85      46.196  23.338  34.442  1.00 11.85           C  
ATOM   3384  N   HIS B  86      40.584  24.638  32.730  1.00  9.86           N  
ATOM   3385  CA  HIS B  86      39.196  24.955  33.010  1.00  9.02           C  
ATOM   3386  C   HIS B  86      38.334  23.929  33.721  1.00  9.25           C  
ATOM   3387  O   HIS B  86      37.693  23.085  33.104  1.00  9.85           O  
ATOM   3388  CB  HIS B  86      38.546  25.414  31.663  1.00 11.28           C  
ATOM   3389  CG  HIS B  86      37.116  25.813  31.770  1.00 10.24           C  
ATOM   3390  CD2 HIS B  86      36.069  25.503  30.972  1.00  7.71           C  
ATOM   3391  ND1 HIS B  86      36.664  26.667  32.783  1.00  8.78           N  
ATOM   3392  CE1 HIS B  86      35.373  26.825  32.580  1.00  6.35           C  
ATOM   3393  NE2 HIS B  86      34.966  26.128  31.502  1.00  8.72           N  
ATOM   3394  N   PHE B  87      38.245  24.079  35.055  1.00 10.25           N  
ATOM   3395  CA  PHE B  87      37.446  23.185  35.874  1.00  7.93           C  
ATOM   3396  C   PHE B  87      36.110  23.730  36.250  1.00  6.09           C  
ATOM   3397  O   PHE B  87      35.215  22.961  36.653  1.00  9.02           O  
ATOM   3398  CB  PHE B  87      38.134  22.966  37.268  1.00 10.91           C  
ATOM   3399  CG  PHE B  87      39.466  22.234  37.274  1.00  8.11           C  
ATOM   3400  CD1 PHE B  87      39.487  20.843  37.121  1.00  7.81           C  
ATOM   3401  CD2 PHE B  87      40.673  22.919  37.460  1.00  7.76           C  
ATOM   3402  CE1 PHE B  87      40.691  20.137  37.124  1.00  7.81           C  
ATOM   3403  CE2 PHE B  87      41.889  22.231  37.465  1.00 11.45           C  
ATOM   3404  CZ  PHE B  87      41.885  20.842  37.292  1.00  6.98           C  
ATOM   3405  N   ALA B  88      35.968  25.065  36.244  1.00 10.24           N  
ATOM   3406  CA  ALA B  88      34.706  25.675  36.688  1.00 10.57           C  
ATOM   3407  C   ALA B  88      33.460  25.157  35.988  1.00 11.57           C  
ATOM   3408  O   ALA B  88      33.444  25.090  34.766  1.00  9.90           O  
ATOM   3409  CB  ALA B  88      34.714  27.197  36.624  1.00  8.65           C  
ATOM   3410  N   GLY B  89      32.402  24.835  36.743  1.00  9.59           N  
ATOM   3411  CA  GLY B  89      31.165  24.368  36.126  1.00  8.00           C  
ATOM   3412  C   GLY B  89      30.347  23.580  37.138  1.00 17.51           C  
ATOM   3413  O   GLY B  89      30.809  23.456  38.288  1.00 14.25           O  
ATOM   3414  N   LEU B  90      29.147  23.102  36.727  1.00  8.62           N  
ATOM   3415  CA  LEU B  90      28.233  22.289  37.526  1.00  7.97           C  
ATOM   3416  C   LEU B  90      28.504  20.834  37.127  1.00 18.76           C  
ATOM   3417  O   LEU B  90      28.801  20.556  35.975  1.00 15.10           O  
ATOM   3418  CB  LEU B  90      26.762  22.633  37.358  1.00 11.81           C  
ATOM   3419  CG  LEU B  90      26.462  24.125  37.528  1.00 12.76           C  
ATOM   3420  CD1 LEU B  90      24.954  24.365  37.455  1.00 12.52           C  
ATOM   3421  CD2 LEU B  90      27.050  24.686  38.821  1.00 15.94           C  
ATOM   3422  N   LYS B  91      28.427  19.864  38.047  1.00 12.34           N  
ATOM   3423  CA  LYS B  91      28.805  18.515  37.648  1.00 11.52           C  
ATOM   3424  C   LYS B  91      27.939  17.343  38.053  1.00 13.86           C  
ATOM   3425  O   LYS B  91      28.393  16.200  37.927  1.00 15.87           O  
ATOM   3426  CB  LYS B  91      30.220  18.278  38.199  1.00 12.79           C  
ATOM   3427  CG  LYS B  91      30.240  18.309  39.726  1.00 11.37           C  
ATOM   3428  CD  LYS B  91      31.387  17.521  40.359  1.00  9.68           C  
ATOM   3429  CE  LYS B  91      31.387  17.666  41.885  1.00 13.55           C  
ATOM   3430  NZ  LYS B  91      32.427  16.861  42.579  1.00 12.09           N1+
ATOM   3431  N   ALA B  92      26.736  17.593  38.529  1.00  9.68           N  
ATOM   3432  CA  ALA B  92      25.904  16.509  38.945  1.00 11.78           C  
ATOM   3433  C   ALA B  92      25.026  15.959  37.826  1.00 12.03           C  
ATOM   3434  O   ALA B  92      24.178  16.674  37.324  1.00 13.76           O  
ATOM   3435  CB  ALA B  92      25.081  16.937  40.161  1.00 12.95           C  
ATOM   3436  N   VAL B  93      25.205  14.679  37.458  1.00 11.78           N  
ATOM   3437  CA  VAL B  93      24.389  14.031  36.432  1.00 15.22           C  
ATOM   3438  C   VAL B  93      22.885  14.135  36.743  1.00 17.85           C  
ATOM   3439  O   VAL B  93      22.068  14.622  35.951  1.00 15.94           O  
ATOM   3440  CB  VAL B  93      24.835  12.564  36.233  1.00 15.20           C  
ATOM   3441  CG1 VAL B  93      23.768  11.680  35.591  1.00 15.69           C  
ATOM   3442  CG2 VAL B  93      26.114  12.510  35.424  1.00 13.57           C  
ATOM   3443  N   GLY B  94      22.469  13.675  37.921  1.00 15.28           N  
ATOM   3444  CA  GLY B  94      21.046  13.686  38.301  1.00 14.71           C  
ATOM   3445  C   GLY B  94      20.401  15.071  38.404  1.00 14.71           C  
ATOM   3446  O   GLY B  94      19.253  15.267  37.982  1.00 16.59           O  
ATOM   3447  N   GLU B  95      21.144  16.029  38.969  1.00 15.66           N  
ATOM   3448  CA  GLU B  95      20.642  17.388  39.078  1.00 12.25           C  
ATOM   3449  C   GLU B  95      20.421  17.957  37.677  1.00 13.12           C  
ATOM   3450  O   GLU B  95      19.430  18.660  37.417  1.00 15.94           O  
ATOM   3451  CB  GLU B  95      21.636  18.288  39.864  1.00 13.57           C  
ATOM   3452  CG  GLU B  95      21.269  19.780  39.907  1.00 24.25           C  
ATOM   3453  CD  GLU B  95      22.168  20.664  40.762  1.00 34.61           C  
ATOM   3454  OE1 GLU B  95      21.742  21.330  41.695  1.00 47.64           O  
ATOM   3455  OE2 GLU B  95      23.436  20.693  40.388  1.00 17.47           O1-
ATOM   3456  N   SER B  96      21.366  17.655  36.776  1.00 15.76           N  
ATOM   3457  CA  SER B  96      21.270  18.167  35.408  1.00 14.98           C  
ATOM   3458  C   SER B  96      19.961  17.768  34.741  1.00 11.08           C  
ATOM   3459  O   SER B  96      19.356  18.523  33.975  1.00 14.67           O  
ATOM   3460  CB  SER B  96      22.502  17.834  34.551  1.00 18.42           C  
ATOM   3461  OG  SER B  96      22.468  16.493  34.073  1.00 12.17           O  
ATOM   3462  N   VAL B  97      19.514  16.554  35.030  1.00 11.91           N  
ATOM   3463  CA  VAL B  97      18.279  16.105  34.454  1.00 14.44           C  
ATOM   3464  C   VAL B  97      17.127  17.000  34.873  1.00 22.83           C  
ATOM   3465  O   VAL B  97      16.196  17.295  34.109  1.00 16.66           O  
ATOM   3466  CB  VAL B  97      17.988  14.649  34.858  1.00 14.55           C  
ATOM   3467  CG1 VAL B  97      16.571  14.210  34.492  1.00 16.24           C  
ATOM   3468  CG2 VAL B  97      19.020  13.672  34.276  1.00 14.30           C  
ATOM   3469  N   GLN B  98      17.164  17.436  36.125  1.00 14.29           N  
ATOM   3470  CA  GLN B  98      16.088  18.279  36.590  1.00 14.02           C  
ATOM   3471  C   GLN B  98      16.273  19.776  36.362  1.00 11.29           C  
ATOM   3472  O   GLN B  98      15.284  20.528  36.305  1.00 18.91           O  
ATOM   3473  CB  GLN B  98      15.821  18.020  38.089  1.00 17.76           C  
ATOM   3474  CG  GLN B  98      15.704  16.527  38.451  1.00 16.17           C  
ATOM   3475  CD  GLN B  98      14.533  15.823  37.783  1.00 18.17           C  
ATOM   3476  NE2 GLN B  98      14.657  14.504  37.654  1.00 27.67           N  
ATOM   3477  OE1 GLN B  98      13.519  16.448  37.408  1.00 23.90           O  
ATOM   3478  N   LYS B  99      17.510  20.249  36.262  1.00 12.43           N  
ATOM   3479  CA  LYS B  99      17.775  21.686  36.090  1.00 12.92           C  
ATOM   3480  C   LYS B  99      18.692  21.935  34.886  1.00 12.71           C  
ATOM   3481  O   LYS B  99      19.746  22.528  35.003  1.00 11.89           O  
ATOM   3482  CB  LYS B  99      18.440  22.234  37.374  1.00 16.02           C  
ATOM   3483  CG  LYS B  99      17.486  22.194  38.579  1.00 17.60           C  
ATOM   3484  CD  LYS B  99      18.178  22.519  39.900  1.00 28.28           C  
ATOM   3485  CE  LYS B  99      17.204  22.616  41.086  1.00 27.78           C  
ATOM   3486  NZ  LYS B  99      17.753  23.353  42.236  1.00 30.99           N1+
ATOM   3487  N   PRO B 100      18.274  21.464  33.721  1.00 14.74           N  
ATOM   3488  CA  PRO B 100      19.064  21.591  32.488  1.00 11.44           C  
ATOM   3489  C   PRO B 100      19.580  22.982  32.179  1.00  7.40           C  
ATOM   3490  O   PRO B 100      20.739  23.138  31.803  1.00 12.63           O  
ATOM   3491  CB  PRO B 100      18.158  21.079  31.368  1.00 11.88           C  
ATOM   3492  CG  PRO B 100      16.748  20.963  31.956  1.00 16.57           C  
ATOM   3493  CD  PRO B 100      16.918  20.890  33.467  1.00 14.16           C  
ATOM   3494  N   LEU B 101      18.732  24.001  32.337  1.00 12.29           N  
ATOM   3495  CA  LEU B 101      19.136  25.382  32.054  1.00 13.23           C  
ATOM   3496  C   LEU B 101      20.290  25.872  32.892  1.00 14.77           C  
ATOM   3497  O   LEU B 101      21.161  26.616  32.401  1.00 14.76           O  
ATOM   3498  CB  LEU B 101      18.005  26.420  32.031  1.00 13.86           C  
ATOM   3499  CG  LEU B 101      17.032  26.221  30.887  1.00 27.24           C  
ATOM   3500  CD1 LEU B 101      15.933  27.284  30.968  1.00 22.77           C  
ATOM   3501  CD2 LEU B 101      17.771  26.290  29.547  1.00 20.37           C  
ATOM   3502  N   ASP B 102      20.316  25.444  34.159  1.00 13.17           N  
ATOM   3503  CA  ASP B 102      21.425  25.862  34.993  1.00 10.89           C  
ATOM   3504  C   ASP B 102      22.740  25.303  34.430  1.00 10.23           C  
ATOM   3505  O   ASP B 102      23.792  25.976  34.425  1.00 11.37           O  
ATOM   3506  CB  ASP B 102      21.259  25.372  36.441  1.00 12.59           C  
ATOM   3507  CG  ASP B 102      20.155  26.051  37.188  1.00 23.87           C  
ATOM   3508  OD1 ASP B 102      19.642  25.533  38.146  1.00 49.73           O  
ATOM   3509  OD2 ASP B 102      19.790  27.199  36.688  1.00 24.76           O1-
ATOM   3510  N   TYR B 103      22.673  24.040  33.950  1.00 10.81           N  
ATOM   3511  CA  TYR B 103      23.830  23.358  33.366  1.00 10.04           C  
ATOM   3512  C   TYR B 103      24.259  24.019  32.030  1.00 10.69           C  
ATOM   3513  O   TYR B 103      25.424  24.303  31.785  1.00 11.45           O  
ATOM   3514  CB  TYR B 103      23.607  21.811  33.274  1.00  9.31           C  
ATOM   3515  CG  TYR B 103      23.829  21.186  34.661  1.00 14.97           C  
ATOM   3516  CD1 TYR B 103      23.021  21.481  35.770  1.00 15.95           C  
ATOM   3517  CD2 TYR B 103      24.927  20.344  34.838  1.00  8.29           C  
ATOM   3518  CE1 TYR B 103      23.310  20.941  37.026  1.00 18.72           C  
ATOM   3519  CE2 TYR B 103      25.241  19.799  36.083  1.00 10.47           C  
ATOM   3520  CZ  TYR B 103      24.418  20.102  37.165  1.00 12.47           C  
ATOM   3521  OH  TYR B 103      24.742  19.581  38.362  1.00 14.80           O  
ATOM   3522  N   TYR B 104      23.278  24.278  31.158  1.00 10.55           N  
ATOM   3523  CA  TYR B 104      23.639  24.899  29.910  1.00 11.92           C  
ATOM   3524  C   TYR B 104      24.228  26.288  30.127  1.00  9.84           C  
ATOM   3525  O   TYR B 104      25.197  26.707  29.491  1.00 11.48           O  
ATOM   3526  CB  TYR B 104      22.427  24.914  28.988  1.00  7.85           C  
ATOM   3527  CG  TYR B 104      22.148  23.512  28.553  1.00 12.24           C  
ATOM   3528  CD1 TYR B 104      20.901  22.909  28.731  1.00 13.01           C  
ATOM   3529  CD2 TYR B 104      23.171  22.781  27.941  1.00 19.58           C  
ATOM   3530  CE1 TYR B 104      20.664  21.602  28.293  1.00 13.35           C  
ATOM   3531  CE2 TYR B 104      22.957  21.469  27.505  1.00 16.98           C  
ATOM   3532  CZ  TYR B 104      21.703  20.879  27.697  1.00 15.30           C  
ATOM   3533  OH  TYR B 104      21.495  19.587  27.243  1.00 17.65           O  
ATOM   3534  N   ARG B 105      23.627  26.999  31.093  1.00 10.86           N  
ATOM   3535  CA  ARG B 105      24.102  28.319  31.429  1.00 11.93           C  
ATOM   3536  C   ARG B 105      25.561  28.325  31.936  1.00 12.34           C  
ATOM   3537  O   ARG B 105      26.495  28.912  31.365  1.00 12.29           O  
ATOM   3538  CB  ARG B 105      23.167  29.015  32.432  1.00 11.49           C  
ATOM   3539  CG  ARG B 105      23.639  30.433  32.790  1.00 14.27           C  
ATOM   3540  CD  ARG B 105      22.860  31.095  33.939  1.00 24.43           C  
ATOM   3541  NE  ARG B 105      23.184  30.492  35.234  1.00 29.15           N  
ATOM   3542  CZ  ARG B 105      22.369  29.653  35.890  1.00 22.57           C  
ATOM   3543  NH1 ARG B 105      21.159  29.320  35.435  1.00 19.95           N1+
ATOM   3544  NH2 ARG B 105      22.770  29.137  37.046  1.00 27.68           N  
ATOM   3545  N   VAL B 106      25.780  27.684  33.058  1.00  9.33           N  
ATOM   3546  CA  VAL B 106      27.103  27.696  33.623  1.00  8.51           C  
ATOM   3547  C   VAL B 106      28.145  26.985  32.784  1.00 10.52           C  
ATOM   3548  O   VAL B 106      29.271  27.470  32.612  1.00 13.06           O  
ATOM   3549  CB  VAL B 106      27.064  27.097  35.059  1.00 12.12           C  
ATOM   3550  CG1 VAL B 106      28.461  26.996  35.658  1.00 11.28           C  
ATOM   3551  CG2 VAL B 106      26.175  27.955  35.967  1.00 11.17           C  
ATOM   3552  N   ASN B 107      27.785  25.807  32.274  1.00 10.19           N  
ATOM   3553  CA  ASN B 107      28.742  25.039  31.509  1.00  8.69           C  
ATOM   3554  C   ASN B 107      28.950  25.520  30.079  1.00 12.48           C  
ATOM   3555  O   ASN B 107      30.083  25.673  29.686  1.00 15.68           O  
ATOM   3556  CB  ASN B 107      28.400  23.539  31.534  1.00 14.08           C  
ATOM   3557  CG  ASN B 107      28.441  22.906  32.926  1.00 15.79           C  
ATOM   3558  ND2 ASN B 107      28.096  21.616  32.999  1.00 12.02           N  
ATOM   3559  OD1 ASN B 107      28.862  23.554  33.875  1.00 12.12           O  
ATOM   3560  N   LEU B 108      27.874  25.750  29.322  1.00 12.01           N  
ATOM   3561  CA  LEU B 108      28.016  26.179  27.962  1.00 13.20           C  
ATOM   3562  C   LEU B 108      28.325  27.662  27.881  1.00 12.01           C  
ATOM   3563  O   LEU B 108      29.336  28.072  27.320  1.00 11.31           O  
ATOM   3564  CB  LEU B 108      26.703  25.946  27.210  1.00 16.65           C  
ATOM   3565  CG  LEU B 108      26.482  24.529  26.728  1.00 25.20           C  
ATOM   3566  CD1 LEU B 108      25.367  24.536  25.670  1.00 17.84           C  
ATOM   3567  CD2 LEU B 108      27.770  24.052  26.093  1.00 40.47           C  
ATOM   3568  N   THR B 109      27.411  28.476  28.380  1.00 11.16           N  
ATOM   3569  CA  THR B 109      27.644  29.894  28.296  1.00 14.84           C  
ATOM   3570  C   THR B 109      28.921  30.318  29.006  1.00 14.45           C  
ATOM   3571  O   THR B 109      29.670  31.154  28.514  1.00 13.93           O  
ATOM   3572  CB  THR B 109      26.421  30.626  28.886  0.50 12.63           C  
ATOM   3574  CG2 THR B 109      26.724  32.117  29.031  0.50 14.26           C  
ATOM   3576  OG1 THR B 109      25.351  30.420  27.988  0.50 15.90           O  
ATOM   3578  N   GLY B 110      29.188  29.744  30.181  1.00 13.00           N  
ATOM   3579  CA  GLY B 110      30.399  30.100  30.877  1.00  8.20           C  
ATOM   3580  C   GLY B 110      31.649  29.728  30.089  1.00  9.05           C  
ATOM   3581  O   GLY B 110      32.651  30.463  30.086  1.00 12.41           O  
ATOM   3582  N   THR B 111      31.649  28.552  29.449  1.00  9.84           N  
ATOM   3583  CA  THR B 111      32.836  28.178  28.695  1.00  6.61           C  
ATOM   3584  C   THR B 111      33.013  29.053  27.447  1.00  7.65           C  
ATOM   3585  O   THR B 111      34.115  29.456  27.089  1.00  9.75           O  
ATOM   3586  CB  THR B 111      32.834  26.678  28.360  1.00 13.72           C  
ATOM   3587  CG2 THR B 111      34.112  26.289  27.606  1.00 10.33           C  
ATOM   3588  OG1 THR B 111      32.752  25.914  29.561  1.00 13.72           O  
ATOM   3589  N   ILE B 112      31.885  29.334  26.785  1.00  9.79           N  
ATOM   3590  CA  ILE B 112      31.941  30.186  25.592  1.00 11.64           C  
ATOM   3591  C   ILE B 112      32.578  31.543  25.948  1.00 10.08           C  
ATOM   3592  O   ILE B 112      33.518  32.019  25.282  1.00 12.29           O  
ATOM   3593  CB  ILE B 112      30.567  30.349  24.951  1.00 10.89           C  
ATOM   3594  CG1 ILE B 112      30.078  29.051  24.273  1.00 12.46           C  
ATOM   3595  CG2 ILE B 112      30.650  31.484  23.914  1.00 13.89           C  
ATOM   3596  CD1 ILE B 112      28.561  29.022  24.028  1.00 10.34           C  
ATOM   3597  N   GLN B 113      32.088  32.148  27.038  1.00  8.53           N  
ATOM   3598  CA  GLN B 113      32.639  33.407  27.472  1.00  9.75           C  
ATOM   3599  C   GLN B 113      34.169  33.282  27.705  1.00 15.67           C  
ATOM   3600  O   GLN B 113      34.987  34.106  27.272  1.00 14.40           O  
ATOM   3601  CB  GLN B 113      31.891  33.895  28.736  1.00  9.57           C  
ATOM   3602  CG  GLN B 113      32.503  35.205  29.265  1.00 19.64           C  
ATOM   3603  CD  GLN B 113      32.221  36.436  28.417  1.00 38.04           C  
ATOM   3604  NE2 GLN B 113      31.039  37.001  28.667  1.00 25.33           N  
ATOM   3605  OE1 GLN B 113      33.063  36.873  27.574  1.00 36.25           O  
ATOM   3606  N   LEU B 114      34.604  32.223  28.382  1.00  8.90           N  
ATOM   3607  CA  LEU B 114      36.022  32.010  28.643  1.00 11.97           C  
ATOM   3608  C   LEU B 114      36.819  31.859  27.336  1.00 13.45           C  
ATOM   3609  O   LEU B 114      37.876  32.472  27.181  1.00 12.50           O  
ATOM   3610  CB  LEU B 114      36.247  30.776  29.583  1.00 12.24           C  
ATOM   3611  CG  LEU B 114      37.719  30.350  29.810  1.00 14.31           C  
ATOM   3612  CD1 LEU B 114      38.469  31.386  30.638  1.00 10.84           C  
ATOM   3613  CD2 LEU B 114      37.785  28.972  30.494  1.00 11.29           C  
ATOM   3614  N   LEU B 115      36.317  31.022  26.402  1.00 12.83           N  
ATOM   3615  CA  LEU B 115      37.007  30.836  25.118  1.00 10.89           C  
ATOM   3616  C   LEU B 115      37.122  32.179  24.370  1.00  7.13           C  
ATOM   3617  O   LEU B 115      38.175  32.480  23.747  1.00 10.70           O  
ATOM   3618  CB  LEU B 115      36.282  29.799  24.238  1.00 10.63           C  
ATOM   3619  CG  LEU B 115      36.328  28.416  24.836  1.00 10.63           C  
ATOM   3620  CD1 LEU B 115      35.423  27.494  24.016  1.00 11.03           C  
ATOM   3621  CD2 LEU B 115      37.771  27.927  24.842  1.00 10.99           C  
ATOM   3622  N   GLU B 116      36.042  32.992  24.422  1.00  9.14           N  
ATOM   3623  CA  GLU B 116      36.090  34.294  23.727  1.00 14.07           C  
ATOM   3624  C   GLU B 116      37.198  35.196  24.276  1.00 11.22           C  
ATOM   3625  O   GLU B 116      37.935  35.833  23.545  1.00 11.82           O  
ATOM   3626  CB  GLU B 116      34.741  35.025  23.732  1.00 13.51           C  
ATOM   3627  CG  GLU B 116      33.648  34.216  23.033  1.00 17.80           C  
ATOM   3628  CD  GLU B 116      32.428  35.061  22.786  1.00 40.72           C  
ATOM   3629  OE1 GLU B 116      31.527  35.225  23.594  1.00 37.49           O  
ATOM   3630  OE2 GLU B 116      32.473  35.627  21.617  1.00 28.28           O1-
ATOM   3631  N   ILE B 117      37.333  35.228  25.605  1.00 12.83           N  
ATOM   3632  CA  ILE B 117      38.366  36.035  26.271  1.00 13.54           C  
ATOM   3633  C   ILE B 117      39.724  35.513  25.905  1.00  9.85           C  
ATOM   3634  O   ILE B 117      40.647  36.251  25.578  1.00 10.94           O  
ATOM   3635  CB  ILE B 117      38.179  36.091  27.806  1.00 16.76           C  
ATOM   3636  CG1 ILE B 117      36.962  36.956  28.122  1.00 27.01           C  
ATOM   3637  CG2 ILE B 117      39.408  36.679  28.503  1.00 19.04           C  
ATOM   3638  CD1 ILE B 117      37.281  38.441  27.972  1.00 71.16           C  
ATOM   3639  N   MET B 118      39.841  34.185  25.942  1.00 10.37           N  
ATOM   3640  CA  MET B 118      41.099  33.566  25.599  1.00  8.46           C  
ATOM   3641  C   MET B 118      41.535  33.910  24.178  1.00  8.99           C  
ATOM   3642  O   MET B 118      42.652  34.347  23.900  1.00 11.66           O  
ATOM   3643  CB  MET B 118      40.979  32.055  25.741  1.00 11.86           C  
ATOM   3644  CG  MET B 118      40.943  31.615  27.209  1.00 12.44           C  
ATOM   3645  SD  MET B 118      40.770  29.799  27.412  1.00 13.14           S  
ATOM   3646  CE  MET B 118      42.380  29.242  26.811  1.00 10.09           C  
ATOM   3647  N   LYS B 119      40.622  33.683  23.267  1.00 12.92           N  
ATOM   3648  CA  LYS B 119      40.876  33.992  21.870  1.00 10.40           C  
ATOM   3649  C   LYS B 119      41.301  35.462  21.722  1.00 13.66           C  
ATOM   3650  O   LYS B 119      42.313  35.772  21.083  1.00 13.54           O  
ATOM   3651  CB  LYS B 119      39.621  33.705  21.064  0.50 10.87           C  
ATOM   3653  CG  LYS B 119      39.747  34.089  19.592  0.50  9.57           C  
ATOM   3655  CD  LYS B 119      38.426  33.986  18.850  0.50 10.86           C  
ATOM   3657  CE  LYS B 119      38.551  34.566  17.458  0.50 13.10           C  
ATOM   3659  NZ  LYS B 119      37.274  34.874  16.788  0.50 51.95           N1+
ATOM   3661  N   ALA B 120      40.522  36.363  22.325  1.00 10.84           N  
ATOM   3662  CA  ALA B 120      40.781  37.781  22.228  1.00  9.07           C  
ATOM   3663  C   ALA B 120      42.158  38.150  22.709  1.00 12.94           C  
ATOM   3664  O   ALA B 120      42.821  39.034  22.146  1.00 13.15           O  
ATOM   3665  CB  ALA B 120      39.754  38.558  23.034  1.00 10.14           C  
ATOM   3666  N   HIS B 121      42.577  37.494  23.793  1.00 12.48           N  
ATOM   3667  CA  HIS B 121      43.857  37.791  24.400  1.00 12.80           C  
ATOM   3668  C   HIS B 121      45.012  37.004  23.824  1.00 11.25           C  
ATOM   3669  O   HIS B 121      46.164  37.174  24.227  1.00 15.70           O  
ATOM   3670  CB  HIS B 121      43.810  37.685  25.930  1.00 10.66           C  
ATOM   3671  CG  HIS B 121      43.107  38.845  26.571  1.00 15.55           C  
ATOM   3672  CD2 HIS B 121      43.605  39.962  27.165  1.00  9.06           C  
ATOM   3673  ND1 HIS B 121      41.719  38.907  26.639  1.00 17.29           N  
ATOM   3674  CE1 HIS B 121      41.413  40.032  27.271  1.00 15.13           C  
ATOM   3675  NE2 HIS B 121      42.506  40.658  27.587  1.00 13.99           N  
ATOM   3676  N   GLY B 122      44.709  36.157  22.860  1.00 11.07           N  
ATOM   3677  CA  GLY B 122      45.785  35.375  22.270  1.00 13.70           C  
ATOM   3678  C   GLY B 122      46.319  34.272  23.205  1.00 13.80           C  
ATOM   3679  O   GLY B 122      47.451  33.825  23.053  1.00 17.08           O  
ATOM   3680  N   VAL B 123      45.507  33.822  24.169  1.00 10.03           N  
ATOM   3681  CA  VAL B 123      45.947  32.737  25.047  1.00 14.33           C  
ATOM   3682  C   VAL B 123      45.217  31.519  24.491  1.00 13.87           C  
ATOM   3683  O   VAL B 123      44.084  31.231  24.867  1.00 16.84           O  
ATOM   3684  CB  VAL B 123      45.497  33.026  26.473  1.00 12.94           C  
ATOM   3685  CG1 VAL B 123      45.996  31.909  27.370  1.00 14.57           C  
ATOM   3686  CG2 VAL B 123      46.106  34.347  26.912  1.00 15.15           C  
ATOM   3687  N   LYS B 124      45.841  30.847  23.537  1.00 12.81           N  
ATOM   3688  CA  LYS B 124      45.204  29.742  22.841  1.00 14.81           C  
ATOM   3689  C   LYS B 124      45.679  28.361  23.207  1.00 16.69           C  
ATOM   3690  O   LYS B 124      45.849  27.527  22.329  1.00 15.18           O  
ATOM   3691  CB  LYS B 124      45.310  30.000  21.334  1.00 15.68           C  
ATOM   3692  CG  LYS B 124      44.695  31.355  21.018  1.00 18.39           C  
ATOM   3693  CD  LYS B 124      45.002  31.860  19.619  1.00 28.71           C  
ATOM   3694  CE  LYS B 124      44.254  33.159  19.346  1.00 59.97           C  
ATOM   3695  NZ  LYS B 124      43.527  33.207  18.067  1.00 36.38           N1+
ATOM   3696  N   ASN B 125      45.888  28.176  24.517  1.00 10.56           N  
ATOM   3697  CA  ASN B 125      46.340  26.928  25.122  1.00 12.08           C  
ATOM   3698  C   ASN B 125      45.376  26.558  26.222  1.00 16.85           C  
ATOM   3699  O   ASN B 125      45.274  27.275  27.209  1.00 11.88           O  
ATOM   3700  CB  ASN B 125      47.765  27.020  25.647  1.00  8.72           C  
ATOM   3701  CG  ASN B 125      48.739  27.251  24.521  1.00 17.08           C  
ATOM   3702  ND2 ASN B 125      49.446  28.370  24.560  1.00 20.51           N  
ATOM   3703  OD1 ASN B 125      48.851  26.428  23.630  1.00 17.48           O  
ATOM   3704  N   LEU B 126      44.662  25.452  26.027  1.00  9.07           N  
ATOM   3705  CA  LEU B 126      43.662  25.077  26.979  1.00  7.97           C  
ATOM   3706  C   LEU B 126      43.708  23.640  27.423  1.00 13.55           C  
ATOM   3707  O   LEU B 126      43.976  22.767  26.603  1.00 11.36           O  
ATOM   3708  CB  LEU B 126      42.309  25.295  26.266  1.00  9.55           C  
ATOM   3709  CG  LEU B 126      41.090  24.767  27.030  1.00 11.49           C  
ATOM   3710  CD1 LEU B 126      40.800  25.642  28.261  1.00 11.02           C  
ATOM   3711  CD2 LEU B 126      39.871  24.762  26.105  1.00 12.21           C  
ATOM   3712  N   VAL B 127      43.370  23.409  28.711  1.00 10.49           N  
ATOM   3713  CA  VAL B 127      43.182  22.068  29.299  1.00 10.38           C  
ATOM   3714  C   VAL B 127      41.761  22.126  29.787  1.00 10.44           C  
ATOM   3715  O   VAL B 127      41.399  23.007  30.579  1.00 11.35           O  
ATOM   3716  CB  VAL B 127      44.123  21.673  30.410  1.00  7.19           C  
ATOM   3717  CG1 VAL B 127      43.810  20.268  30.944  1.00 10.46           C  
ATOM   3718  CG2 VAL B 127      45.556  21.694  29.885  1.00  9.80           C  
ATOM   3719  N   PHE B 128      40.914  21.240  29.264  1.00  7.78           N  
ATOM   3720  CA  PHE B 128      39.530  21.266  29.640  1.00  7.19           C  
ATOM   3721  C   PHE B 128      39.119  20.046  30.409  1.00  8.12           C  
ATOM   3722  O   PHE B 128      39.504  18.915  30.051  1.00 10.03           O  
ATOM   3723  CB  PHE B 128      38.644  21.399  28.373  1.00 13.63           C  
ATOM   3724  CG  PHE B 128      37.164  21.264  28.595  1.00 10.10           C  
ATOM   3725  CD1 PHE B 128      36.411  20.280  27.950  1.00 10.78           C  
ATOM   3726  CD2 PHE B 128      36.492  22.160  29.428  1.00 10.21           C  
ATOM   3727  CE1 PHE B 128      35.032  20.176  28.164  1.00 10.93           C  
ATOM   3728  CE2 PHE B 128      35.121  22.057  29.670  1.00 11.96           C  
ATOM   3729  CZ  PHE B 128      34.381  21.069  29.022  1.00 10.55           C  
ATOM   3730  N   SER B 129      38.313  20.302  31.436  1.00  8.26           N  
ATOM   3731  CA  SER B 129      37.739  19.229  32.260  1.00  8.36           C  
ATOM   3732  C   SER B 129      36.564  18.598  31.520  1.00  9.21           C  
ATOM   3733  O   SER B 129      35.419  19.072  31.610  1.00 11.31           O  
ATOM   3734  CB  SER B 129      37.242  19.724  33.646  1.00  8.48           C  
ATOM   3735  OG  SER B 129      38.322  20.254  34.381  1.00 10.54           O  
ATOM   3736  N   SER B 130      36.852  17.510  30.777  1.00  7.88           N  
ATOM   3737  CA  SER B 130      35.771  16.799  30.098  1.00  9.00           C  
ATOM   3738  C   SER B 130      35.285  15.642  30.979  1.00 15.10           C  
ATOM   3739  O   SER B 130      35.599  15.567  32.176  1.00 13.17           O  
ATOM   3740  CB  SER B 130      36.026  16.391  28.647  1.00  7.43           C  
ATOM   3741  OG  SER B 130      34.799  15.913  28.113  1.00  8.25           O  
ATOM   3742  N   SER B 131      34.569  14.683  30.426  1.00 11.02           N  
ATOM   3743  CA  SER B 131      34.062  13.648  31.299  1.00 10.14           C  
ATOM   3744  C   SER B 131      33.703  12.360  30.558  1.00 15.85           C  
ATOM   3745  O   SER B 131      33.370  12.411  29.364  1.00 13.20           O  
ATOM   3746  CB  SER B 131      32.772  14.214  31.823  1.00 10.58           C  
ATOM   3747  OG  SER B 131      31.927  13.155  32.273  1.00 13.86           O  
ATOM   3748  N   ALA B 132      33.709  11.221  31.272  1.00 11.57           N  
ATOM   3749  CA  ALA B 132      33.349   9.944  30.676  1.00 13.72           C  
ATOM   3750  C   ALA B 132      31.896   9.918  30.228  1.00 14.97           C  
ATOM   3751  O   ALA B 132      31.475   9.051  29.443  1.00 12.08           O  
ATOM   3752  CB  ALA B 132      33.677   8.792  31.613  1.00 10.88           C  
ATOM   3753  N   THR B 133      31.094  10.875  30.732  1.00 12.42           N  
ATOM   3754  CA  THR B 133      29.685  10.973  30.356  1.00 14.31           C  
ATOM   3755  C   THR B 133      29.481  11.364  28.878  1.00  9.51           C  
ATOM   3756  O   THR B 133      28.374  11.201  28.359  1.00 13.84           O  
ATOM   3757  CB  THR B 133      28.843  11.893  31.271  0.50 12.40           C  
ATOM   3759  CG2 THR B 133      29.027  11.489  32.730  0.50  3.44           C  
ATOM   3761  OG1 THR B 133      29.255  13.231  31.105  0.50 24.83           O  
ATOM   3763  N   VAL B 134      30.505  11.906  28.226  1.00  9.74           N  
ATOM   3764  CA  VAL B 134      30.337  12.268  26.838  1.00 12.95           C  
ATOM   3765  C   VAL B 134      30.147  11.021  25.972  1.00 11.67           C  
ATOM   3766  O   VAL B 134      29.647  11.144  24.850  1.00 15.05           O  
ATOM   3767  CB  VAL B 134      31.440  13.195  26.292  1.00 11.21           C  
ATOM   3768  CG1 VAL B 134      31.610  14.442  27.158  1.00  8.90           C  
ATOM   3769  CG2 VAL B 134      32.779  12.452  26.240  1.00 12.69           C  
ATOM   3770  N   TYR B 135      30.524   9.827  26.496  1.00 10.55           N  
ATOM   3771  CA  TYR B 135      30.382   8.565  25.748  1.00  9.58           C  
ATOM   3772  C   TYR B 135      28.947   8.071  25.732  1.00 15.66           C  
ATOM   3773  O   TYR B 135      28.610   7.161  24.987  1.00 17.08           O  
ATOM   3774  CB  TYR B 135      31.299   7.475  26.336  1.00  8.08           C  
ATOM   3775  CG  TYR B 135      32.771   7.744  26.145  1.00  8.80           C  
ATOM   3776  CD1 TYR B 135      33.633   7.844  27.241  1.00  8.34           C  
ATOM   3777  CD2 TYR B 135      33.335   7.868  24.864  1.00 10.73           C  
ATOM   3778  CE1 TYR B 135      35.000   8.068  27.060  1.00 10.68           C  
ATOM   3779  CE2 TYR B 135      34.699   8.092  24.666  1.00 13.44           C  
ATOM   3780  CZ  TYR B 135      35.541   8.211  25.778  1.00 12.06           C  
ATOM   3781  OH  TYR B 135      36.879   8.426  25.590  1.00  9.69           O  
ATOM   3782  N   GLY B 136      28.088   8.686  26.559  1.00 12.14           N  
ATOM   3783  CA  GLY B 136      26.683   8.319  26.690  1.00 11.24           C  
ATOM   3784  C   GLY B 136      26.584   6.903  27.247  1.00 11.31           C  
ATOM   3785  O   GLY B 136      27.414   6.469  28.031  1.00 15.61           O  
ATOM   3786  N   ASN B 137      25.580   6.156  26.822  1.00 14.96           N  
ATOM   3787  CA  ASN B 137      25.445   4.791  27.318  1.00 13.91           C  
ATOM   3788  C   ASN B 137      26.486   3.919  26.632  1.00 14.97           C  
ATOM   3789  O   ASN B 137      26.508   3.824  25.421  1.00 14.80           O  
ATOM   3790  CB  ASN B 137      24.006   4.269  27.169  1.00 21.88           C  
ATOM   3791  CG  ASN B 137      23.710   2.991  27.947  1.00 22.54           C  
ATOM   3792  ND2 ASN B 137      24.388   2.779  29.076  1.00 25.50           N  
ATOM   3793  OD1 ASN B 137      22.888   2.184  27.503  1.00100.00           O  
ATOM   3794  N   PRO B 138      27.406   3.349  27.395  1.00 13.98           N  
ATOM   3795  CA  PRO B 138      28.459   2.585  26.776  1.00 13.76           C  
ATOM   3796  C   PRO B 138      28.008   1.500  25.827  1.00 14.68           C  
ATOM   3797  O   PRO B 138      27.098   0.737  26.111  1.00 15.02           O  
ATOM   3798  CB  PRO B 138      29.345   2.086  27.896  1.00 16.39           C  
ATOM   3799  CG  PRO B 138      29.080   3.035  29.064  1.00 11.68           C  
ATOM   3800  CD  PRO B 138      27.664   3.541  28.855  1.00 15.08           C  
ATOM   3801  N   GLN B 139      28.673   1.446  24.682  1.00 13.07           N  
ATOM   3802  CA  GLN B 139      28.350   0.441  23.687  1.00 15.58           C  
ATOM   3803  C   GLN B 139      29.305  -0.729  23.865  1.00 21.02           C  
ATOM   3804  O   GLN B 139      29.065  -1.838  23.405  1.00 13.68           O  
ATOM   3805  CB  GLN B 139      28.531   1.024  22.263  1.00 14.75           C  
ATOM   3806  CG  GLN B 139      27.357   1.989  21.961  1.00 17.42           C  
ATOM   3807  CD  GLN B 139      27.534   2.725  20.645  1.00 47.92           C  
ATOM   3808  NE2 GLN B 139      27.229   4.029  20.697  1.00 70.61           N  
ATOM   3809  OE1 GLN B 139      27.865   2.143  19.626  1.00 26.97           O  
ATOM   3810  N   TYR B 140      30.413  -0.447  24.539  1.00 18.03           N  
ATOM   3811  CA  TYR B 140      31.452  -1.428  24.845  1.00 10.47           C  
ATOM   3812  C   TYR B 140      32.236  -0.923  26.029  1.00 20.83           C  
ATOM   3813  O   TYR B 140      32.254   0.291  26.271  1.00 13.30           O  
ATOM   3814  CB  TYR B 140      32.397  -1.741  23.659  1.00 13.26           C  
ATOM   3815  CG  TYR B 140      33.188  -0.619  22.980  1.00 14.89           C  
ATOM   3816  CD1 TYR B 140      32.744   0.023  21.816  1.00 16.10           C  
ATOM   3817  CD2 TYR B 140      34.444  -0.245  23.459  1.00 11.65           C  
ATOM   3818  CE1 TYR B 140      33.518   0.995  21.174  1.00 11.77           C  
ATOM   3819  CE2 TYR B 140      35.236   0.733  22.844  1.00 13.83           C  
ATOM   3820  CZ  TYR B 140      34.766   1.356  21.684  1.00 15.87           C  
ATOM   3821  OH  TYR B 140      35.549   2.300  21.018  1.00 14.35           O  
ATOM   3822  N   LEU B 141      32.905  -1.836  26.716  1.00 10.83           N  
ATOM   3823  CA  LEU B 141      33.714  -1.519  27.888  1.00 11.70           C  
ATOM   3824  C   LEU B 141      34.960  -2.392  27.904  1.00 14.15           C  
ATOM   3825  O   LEU B 141      34.881  -3.569  27.591  1.00 16.66           O  
ATOM   3826  CB  LEU B 141      32.914  -1.839  29.182  1.00 10.46           C  
ATOM   3827  CG  LEU B 141      31.721  -0.929  29.448  1.00 12.15           C  
ATOM   3828  CD1 LEU B 141      30.841  -1.517  30.550  1.00 14.70           C  
ATOM   3829  CD2 LEU B 141      32.180   0.484  29.824  1.00 14.88           C  
ATOM   3830  N   PRO B 142      36.124  -1.851  28.253  1.00 12.09           N  
ATOM   3831  CA  PRO B 142      36.336  -0.447  28.632  1.00 12.08           C  
ATOM   3832  C   PRO B 142      36.160   0.545  27.489  1.00 21.00           C  
ATOM   3833  O   PRO B 142      36.260   0.208  26.298  1.00 15.05           O  
ATOM   3834  CB  PRO B 142      37.793  -0.356  29.040  1.00  7.41           C  
ATOM   3835  CG  PRO B 142      38.476  -1.559  28.354  1.00 12.15           C  
ATOM   3836  CD  PRO B 142      37.390  -2.615  28.207  1.00 11.12           C  
ATOM   3837  N   LEU B 143      35.953   1.808  27.875  1.00 11.05           N  
ATOM   3838  CA  LEU B 143      35.773   2.913  26.920  1.00  7.80           C  
ATOM   3839  C   LEU B 143      37.091   3.491  26.412  1.00 15.25           C  
ATOM   3840  O   LEU B 143      37.902   3.984  27.199  1.00 12.62           O  
ATOM   3841  CB  LEU B 143      34.939   4.043  27.577  1.00  9.63           C  
ATOM   3842  CG  LEU B 143      33.489   3.648  27.880  1.00 11.95           C  
ATOM   3843  CD1 LEU B 143      32.939   4.457  29.044  1.00 15.23           C  
ATOM   3844  CD2 LEU B 143      32.608   3.810  26.639  1.00 10.03           C  
ATOM   3845  N   ASP B 144      37.318   3.474  25.089  1.00 11.72           N  
ATOM   3846  CA  ASP B 144      38.529   4.085  24.580  1.00  8.69           C  
ATOM   3847  C   ASP B 144      38.091   5.384  23.885  1.00  9.49           C  
ATOM   3848  O   ASP B 144      36.906   5.665  23.754  1.00 11.70           O  
ATOM   3849  CB  ASP B 144      39.413   3.193  23.686  1.00 10.50           C  
ATOM   3850  CG  ASP B 144      38.628   2.642  22.537  1.00 14.64           C  
ATOM   3851  OD1 ASP B 144      37.602   3.124  22.144  1.00 15.66           O  
ATOM   3852  OD2 ASP B 144      39.142   1.555  22.034  1.00 25.28           O1-
ATOM   3853  N   GLU B 145      39.061   6.179  23.461  1.00 15.14           N  
ATOM   3854  CA  GLU B 145      38.771   7.459  22.823  1.00 22.77           C  
ATOM   3855  C   GLU B 145      38.028   7.325  21.502  1.00 19.49           C  
ATOM   3856  O   GLU B 145      37.398   8.248  21.055  1.00 39.34           O  
ATOM   3857  CB  GLU B 145      40.026   8.342  22.719  1.00 14.91           C  
ATOM   3858  CG  GLU B 145      40.568   8.776  24.102  1.00 11.86           C  
ATOM   3859  CD  GLU B 145      41.453   7.783  24.828  1.00 14.12           C  
ATOM   3860  OE1 GLU B 145      42.071   8.102  25.819  1.00 14.38           O  
ATOM   3861  OE2 GLU B 145      41.557   6.583  24.296  1.00 12.55           O1-
ATOM   3862  N   ALA B 146      38.097   6.151  20.889  1.00 16.52           N  
ATOM   3863  CA  ALA B 146      37.422   5.877  19.621  1.00 14.81           C  
ATOM   3864  C   ALA B 146      35.953   5.571  19.793  1.00 17.08           C  
ATOM   3865  O   ALA B 146      35.214   5.467  18.840  1.00 17.59           O  
ATOM   3866  CB  ALA B 146      38.080   4.679  18.959  1.00 23.69           C  
ATOM   3867  N   HIS B 147      35.475   5.400  21.024  1.00 15.16           N  
ATOM   3868  CA  HIS B 147      34.072   5.102  21.219  1.00 13.14           C  
ATOM   3869  C   HIS B 147      33.242   6.332  20.849  1.00 13.51           C  
ATOM   3870  O   HIS B 147      33.656   7.452  21.061  1.00 14.42           O  
ATOM   3871  CB  HIS B 147      33.830   4.665  22.691  1.00 13.72           C  
ATOM   3872  CG  HIS B 147      32.422   4.354  23.090  1.00 11.77           C  
ATOM   3873  CD2 HIS B 147      31.862   3.179  23.484  1.00 10.49           C  
ATOM   3874  ND1 HIS B 147      31.434   5.325  23.148  1.00 13.60           N  
ATOM   3875  CE1 HIS B 147      30.318   4.734  23.553  1.00 13.24           C  
ATOM   3876  NE2 HIS B 147      30.549   3.443  23.780  1.00 12.98           N  
ATOM   3877  N   PRO B 148      32.070   6.123  20.310  1.00 16.56           N  
ATOM   3878  CA  PRO B 148      31.228   7.238  19.928  1.00 23.08           C  
ATOM   3879  C   PRO B 148      30.879   8.154  21.097  1.00 24.57           C  
ATOM   3880  O   PRO B 148      30.717   7.717  22.240  1.00 15.77           O  
ATOM   3881  CB  PRO B 148      29.957   6.609  19.356  1.00 19.82           C  
ATOM   3882  CG  PRO B 148      30.274   5.151  19.077  1.00 24.74           C  
ATOM   3883  CD  PRO B 148      31.531   4.806  19.857  1.00 17.72           C  
ATOM   3884  N   THR B 149      30.746   9.437  20.780  1.00 15.83           N  
ATOM   3885  CA  THR B 149      30.415  10.440  21.757  1.00  9.83           C  
ATOM   3886  C   THR B 149      29.139  11.087  21.369  1.00 16.76           C  
ATOM   3887  O   THR B 149      28.802  11.148  20.187  1.00 21.39           O  
ATOM   3888  CB  THR B 149      31.551  11.458  21.917  1.00 12.76           C  
ATOM   3889  CG2 THR B 149      32.769  10.774  22.509  1.00 10.58           C  
ATOM   3890  OG1 THR B 149      31.944  12.024  20.671  1.00 20.69           O  
ATOM   3891  N   GLY B 150      28.429  11.577  22.329  1.00  9.49           N  
ATOM   3892  CA  GLY B 150      27.151  12.203  22.069  1.00 13.11           C  
ATOM   3893  C   GLY B 150      26.054  11.198  22.445  1.00 36.45           C  
ATOM   3894  O   GLY B 150      26.379  10.104  22.931  1.00 19.53           O  
ATOM   3895  N   GLY B 151      24.775  11.545  22.207  1.00 26.38           N  
ATOM   3896  CA  GLY B 151      23.674  10.665  22.581  1.00 29.54           C  
ATOM   3897  C   GLY B 151      23.709  10.455  24.096  1.00 34.30           C  
ATOM   3898  O   GLY B 151      23.384   9.396  24.627  1.00 20.31           O  
ATOM   3899  N   CYS B 152      24.141  11.513  24.770  1.00 21.80           N  
ATOM   3900  CA  CYS B 152      24.277  11.519  26.201  1.00 16.62           C  
ATOM   3901  C   CYS B 152      22.969  11.227  26.884  1.00 19.94           C  
ATOM   3902  O   CYS B 152      21.909  11.543  26.360  1.00 18.57           O  
ATOM   3903  CB  CYS B 152      24.925  12.820  26.726  1.00 13.18           C  
ATOM   3904  SG  CYS B 152      26.520  13.107  25.887  1.00 19.21           S  
ATOM   3905  N   THR B 153      23.073  10.624  28.063  1.00 14.89           N  
ATOM   3906  CA  THR B 153      21.914  10.252  28.853  1.00 12.77           C  
ATOM   3907  C   THR B 153      21.455  11.375  29.765  1.00 17.56           C  
ATOM   3908  O   THR B 153      20.470  11.223  30.468  1.00 19.28           O  
ATOM   3909  CB  THR B 153      22.268   9.040  29.722  1.00 28.07           C  
ATOM   3910  CG2 THR B 153      22.913   7.950  28.886  1.00 13.55           C  
ATOM   3911  OG1 THR B 153      23.236   9.456  30.672  1.00 23.49           O  
ATOM   3912  N   ASN B 154      22.147  12.510  29.790  1.00 14.89           N  
ATOM   3913  CA  ASN B 154      21.708  13.602  30.675  1.00 13.72           C  
ATOM   3914  C   ASN B 154      22.270  14.927  30.175  1.00 11.73           C  
ATOM   3915  O   ASN B 154      23.277  14.917  29.461  1.00 13.91           O  
ATOM   3916  CB  ASN B 154      22.225  13.322  32.110  1.00 12.33           C  
ATOM   3917  CG  ASN B 154      23.723  13.186  32.121  1.00 14.21           C  
ATOM   3918  ND2 ASN B 154      24.221  11.972  31.886  1.00 18.21           N  
ATOM   3919  OD1 ASN B 154      24.434  14.182  32.281  1.00 15.72           O  
ATOM   3920  N   PRO B 155      21.636  16.034  30.573  1.00  9.98           N  
ATOM   3921  CA  PRO B 155      22.022  17.371  30.189  1.00 11.36           C  
ATOM   3922  C   PRO B 155      23.443  17.715  30.559  1.00 15.01           C  
ATOM   3923  O   PRO B 155      24.143  18.411  29.825  1.00 14.97           O  
ATOM   3924  CB  PRO B 155      21.030  18.336  30.846  1.00 11.72           C  
ATOM   3925  CG  PRO B 155      19.833  17.466  31.217  1.00 17.04           C  
ATOM   3926  CD  PRO B 155      20.349  16.044  31.331  1.00 12.92           C  
ATOM   3927  N   TYR B 156      23.945  17.233  31.692  1.00 11.98           N  
ATOM   3928  CA  TYR B 156      25.324  17.558  32.029  1.00 11.00           C  
ATOM   3929  C   TYR B 156      26.310  16.982  30.995  1.00 11.23           C  
ATOM   3930  O   TYR B 156      27.207  17.675  30.485  1.00 11.91           O  
ATOM   3931  CB  TYR B 156      25.622  17.016  33.436  1.00 13.51           C  
ATOM   3932  CG  TYR B 156      27.091  16.884  33.706  1.00 12.91           C  
ATOM   3933  CD1 TYR B 156      27.706  15.635  33.726  1.00 13.71           C  
ATOM   3934  CD2 TYR B 156      27.882  18.005  33.952  1.00 12.25           C  
ATOM   3935  CE1 TYR B 156      29.069  15.521  33.988  1.00 16.06           C  
ATOM   3936  CE2 TYR B 156      29.245  17.907  34.233  1.00  9.87           C  
ATOM   3937  CZ  TYR B 156      29.851  16.650  34.237  1.00 14.11           C  
ATOM   3938  OH  TYR B 156      31.194  16.488  34.523  1.00 12.50           O  
ATOM   3939  N   GLY B 157      26.129  15.695  30.680  1.00 10.95           N  
ATOM   3940  CA  GLY B 157      26.966  15.007  29.700  1.00 10.74           C  
ATOM   3941  C   GLY B 157      26.852  15.718  28.353  1.00 12.03           C  
ATOM   3942  O   GLY B 157      27.860  15.964  27.679  1.00 11.15           O  
ATOM   3943  N   LYS B 158      25.626  16.106  27.978  1.00 12.78           N  
ATOM   3944  CA  LYS B 158      25.474  16.858  26.722  1.00 11.43           C  
ATOM   3945  C   LYS B 158      26.282  18.154  26.789  1.00 11.35           C  
ATOM   3946  O   LYS B 158      26.976  18.545  25.832  1.00 12.86           O  
ATOM   3947  CB  LYS B 158      24.011  17.190  26.404  1.00 10.30           C  
ATOM   3948  CG  LYS B 158      23.202  15.986  25.932  1.00 13.76           C  
ATOM   3949  CD  LYS B 158      21.776  16.376  25.517  1.00 13.18           C  
ATOM   3950  CE  LYS B 158      20.851  15.184  25.329  1.00 14.19           C  
ATOM   3951  NZ  LYS B 158      19.459  15.561  24.990  1.00 15.13           N1+
ATOM   3952  N   SER B 159      26.183  18.869  27.930  1.00  9.47           N  
ATOM   3953  CA  SER B 159      26.911  20.110  28.051  1.00  8.75           C  
ATOM   3954  C   SER B 159      28.391  19.898  27.836  1.00  7.96           C  
ATOM   3955  O   SER B 159      29.062  20.718  27.179  1.00 12.15           O  
ATOM   3956  CB  SER B 159      26.623  20.866  29.343  1.00 14.43           C  
ATOM   3957  OG  SER B 159      27.251  20.197  30.439  1.00 14.67           O  
ATOM   3958  N   LYS B 160      28.937  18.782  28.359  1.00  9.00           N  
ATOM   3959  CA  LYS B 160      30.366  18.504  28.184  1.00 12.25           C  
ATOM   3960  C   LYS B 160      30.723  18.153  26.727  1.00 10.95           C  
ATOM   3961  O   LYS B 160      31.728  18.586  26.162  1.00 11.43           O  
ATOM   3962  CB  LYS B 160      30.843  17.405  29.140  1.00  9.85           C  
ATOM   3963  CG  LYS B 160      30.913  17.863  30.604  1.00 10.30           C  
ATOM   3964  CD  LYS B 160      31.892  18.994  30.834  1.00 10.21           C  
ATOM   3965  CE  LYS B 160      32.244  19.145  32.328  1.00 15.35           C  
ATOM   3966  NZ  LYS B 160      33.271  20.185  32.562  1.00 17.16           N1+
ATOM   3967  N   PHE B 161      29.883  17.330  26.145  1.00  8.84           N  
ATOM   3968  CA  PHE B 161      30.076  16.930  24.763  1.00 14.03           C  
ATOM   3969  C   PHE B 161      29.990  18.167  23.813  1.00 10.57           C  
ATOM   3970  O   PHE B 161      30.805  18.371  22.907  1.00 11.42           O  
ATOM   3971  CB  PHE B 161      28.999  15.868  24.456  1.00 10.03           C  
ATOM   3972  CG  PHE B 161      28.867  15.630  22.988  1.00 11.21           C  
ATOM   3973  CD1 PHE B 161      29.964  15.213  22.229  1.00 15.22           C  
ATOM   3974  CD2 PHE B 161      27.625  15.828  22.392  1.00 15.97           C  
ATOM   3975  CE1 PHE B 161      29.820  15.010  20.849  1.00 12.71           C  
ATOM   3976  CE2 PHE B 161      27.474  15.640  21.017  1.00 17.46           C  
ATOM   3977  CZ  PHE B 161      28.572  15.228  20.261  1.00  8.91           C  
ATOM   3978  N   PHE B 162      29.002  19.016  24.047  1.00  8.73           N  
ATOM   3979  CA  PHE B 162      28.811  20.219  23.238  1.00 11.44           C  
ATOM   3980  C   PHE B 162      30.051  21.108  23.329  1.00 14.76           C  
ATOM   3981  O   PHE B 162      30.502  21.688  22.348  1.00 11.48           O  
ATOM   3982  CB  PHE B 162      27.538  21.002  23.688  1.00  9.37           C  
ATOM   3983  CG  PHE B 162      26.193  20.313  23.403  1.00  8.74           C  
ATOM   3984  CD1 PHE B 162      26.078  19.073  22.756  1.00 11.93           C  
ATOM   3985  CD2 PHE B 162      25.014  20.931  23.805  1.00  9.68           C  
ATOM   3986  CE1 PHE B 162      24.833  18.473  22.521  1.00  9.61           C  
ATOM   3987  CE2 PHE B 162      23.766  20.351  23.582  1.00 12.20           C  
ATOM   3988  CZ  PHE B 162      23.673  19.125  22.932  1.00  9.96           C  
ATOM   3989  N   ILE B 163      30.620  21.232  24.539  1.00 11.50           N  
ATOM   3990  CA  ILE B 163      31.848  22.010  24.724  1.00  9.21           C  
ATOM   3991  C   ILE B 163      32.996  21.395  23.891  1.00 11.74           C  
ATOM   3992  O   ILE B 163      33.764  22.112  23.221  1.00 12.44           O  
ATOM   3993  CB  ILE B 163      32.261  22.194  26.205  1.00  8.87           C  
ATOM   3994  CG1 ILE B 163      31.201  23.057  26.920  1.00 16.31           C  
ATOM   3995  CG2 ILE B 163      33.649  22.836  26.255  1.00  9.54           C  
ATOM   3996  CD1 ILE B 163      31.140  22.898  28.446  1.00 12.47           C  
ATOM   3997  N   GLU B 164      33.135  20.053  23.929  1.00 10.39           N  
ATOM   3998  CA  GLU B 164      34.187  19.381  23.173  1.00 10.23           C  
ATOM   3999  C   GLU B 164      34.047  19.750  21.717  1.00 12.03           C  
ATOM   4000  O   GLU B 164      35.046  20.050  21.069  1.00 11.14           O  
ATOM   4001  CB  GLU B 164      34.154  17.836  23.249  1.00 10.44           C  
ATOM   4002  CG  GLU B 164      34.518  17.309  24.646  1.00 10.52           C  
ATOM   4003  CD  GLU B 164      34.811  15.837  24.660  1.00 20.90           C  
ATOM   4004  OE1 GLU B 164      35.321  15.264  25.609  1.00 12.40           O  
ATOM   4005  OE2 GLU B 164      34.484  15.217  23.558  1.00 16.76           O1-
ATOM   4006  N   GLU B 165      32.809  19.699  21.225  1.00 12.60           N  
ATOM   4007  CA  GLU B 165      32.549  20.033  19.810  1.00 11.99           C  
ATOM   4008  C   GLU B 165      32.912  21.476  19.466  1.00 17.60           C  
ATOM   4009  O   GLU B 165      33.495  21.758  18.408  1.00 14.23           O  
ATOM   4010  CB  GLU B 165      31.107  19.711  19.410  1.00  9.18           C  
ATOM   4011  CG  GLU B 165      30.792  18.211  19.588  1.00  9.21           C  
ATOM   4012  CD  GLU B 165      31.677  17.408  18.642  1.00 18.32           C  
ATOM   4013  OE1 GLU B 165      32.394  16.511  18.992  1.00 18.48           O  
ATOM   4014  OE2 GLU B 165      31.610  17.788  17.398  1.00 22.13           O1-
ATOM   4015  N   MET B 166      32.546  22.414  20.360  1.00 14.31           N  
ATOM   4016  CA  MET B 166      32.863  23.816  20.109  1.00 11.23           C  
ATOM   4017  C   MET B 166      34.359  23.970  19.990  1.00 15.56           C  
ATOM   4018  O   MET B 166      34.860  24.646  19.092  1.00 15.18           O  
ATOM   4019  CB  MET B 166      32.303  24.722  21.214  0.50 10.25           C  
ATOM   4021  CG  MET B 166      30.790  24.676  21.221  0.50 12.64           C  
ATOM   4023  SD  MET B 166      30.055  25.991  22.220  0.50 20.48           S  
ATOM   4025  CE  MET B 166      31.537  27.012  22.476  0.50 16.11           C  
ATOM   4027  N   ILE B 167      35.081  23.337  20.930  1.00 11.68           N  
ATOM   4028  CA  ILE B 167      36.537  23.369  20.963  1.00 14.95           C  
ATOM   4029  C   ILE B 167      37.146  22.782  19.693  1.00 11.20           C  
ATOM   4030  O   ILE B 167      38.092  23.367  19.117  1.00 14.49           O  
ATOM   4031  CB  ILE B 167      37.106  22.712  22.225  1.00  9.33           C  
ATOM   4032  CG1 ILE B 167      36.617  23.525  23.429  1.00 16.13           C  
ATOM   4033  CG2 ILE B 167      38.626  22.684  22.178  1.00 10.28           C  
ATOM   4034  CD1 ILE B 167      36.993  22.860  24.748  1.00 17.16           C  
ATOM   4035  N   ARG B 168      36.607  21.637  19.245  1.00 10.41           N  
ATOM   4036  CA  ARG B 168      37.126  21.054  18.004  1.00 13.79           C  
ATOM   4037  C   ARG B 168      36.979  22.064  16.840  1.00 13.63           C  
ATOM   4038  O   ARG B 168      37.868  22.214  16.005  1.00 14.12           O  
ATOM   4039  CB  ARG B 168      36.366  19.795  17.597  1.00 13.60           C  
ATOM   4040  CG  ARG B 168      36.745  18.558  18.402  1.00 17.91           C  
ATOM   4041  CD  ARG B 168      35.929  17.378  17.877  1.00 21.95           C  
ATOM   4042  NE  ARG B 168      35.521  16.362  18.845  1.00 29.93           N  
ATOM   4043  CZ  ARG B 168      36.051  15.134  18.882  1.00 31.55           C  
ATOM   4044  NH1 ARG B 168      37.020  14.774  18.055  1.00 52.14           N1+
ATOM   4045  NH2 ARG B 168      35.614  14.252  19.781  1.00 46.36           N  
ATOM   4046  N   ASP B 169      35.831  22.746  16.793  1.00 13.44           N  
ATOM   4047  CA  ASP B 169      35.522  23.733  15.748  1.00 14.26           C  
ATOM   4048  C   ASP B 169      36.466  24.920  15.845  1.00 14.61           C  
ATOM   4049  O   ASP B 169      36.977  25.442  14.852  1.00 15.48           O  
ATOM   4050  CB  ASP B 169      34.058  24.222  15.846  1.00 15.81           C  
ATOM   4051  CG  ASP B 169      33.030  23.178  15.499  1.00 13.51           C  
ATOM   4052  OD1 ASP B 169      31.843  23.297  15.774  1.00 21.08           O  
ATOM   4053  OD2 ASP B 169      33.537  22.131  14.895  1.00 17.71           O1-
ATOM   4054  N   LEU B 170      36.684  25.372  17.086  1.00 11.89           N  
ATOM   4055  CA  LEU B 170      37.585  26.475  17.310  1.00 10.98           C  
ATOM   4056  C   LEU B 170      38.983  26.100  16.843  1.00 18.82           C  
ATOM   4057  O   LEU B 170      39.648  26.881  16.149  1.00 16.59           O  
ATOM   4058  CB  LEU B 170      37.595  26.787  18.797  1.00 12.71           C  
ATOM   4059  CG  LEU B 170      38.512  27.918  19.194  1.00 19.79           C  
ATOM   4060  CD1 LEU B 170      38.160  29.193  18.414  1.00 25.96           C  
ATOM   4061  CD2 LEU B 170      38.360  28.154  20.698  1.00 18.24           C  
ATOM   4062  N   CYS B 171      39.437  24.881  17.199  1.00 11.31           N  
ATOM   4063  CA  CYS B 171      40.750  24.408  16.786  1.00 10.81           C  
ATOM   4064  C   CYS B 171      40.871  24.243  15.273  1.00 14.50           C  
ATOM   4065  O   CYS B 171      41.959  24.441  14.708  1.00 15.09           O  
ATOM   4066  CB  CYS B 171      41.166  23.118  17.489  1.00 13.53           C  
ATOM   4067  SG  CYS B 171      41.485  23.453  19.236  1.00 15.96           S  
ATOM   4068  N   GLN B 172      39.756  23.864  14.622  1.00 13.76           N  
ATOM   4069  CA  GLN B 172      39.740  23.700  13.168  1.00 21.93           C  
ATOM   4070  C   GLN B 172      39.857  25.075  12.529  1.00 12.69           C  
ATOM   4071  O   GLN B 172      40.593  25.289  11.573  1.00 16.52           O  
ATOM   4072  CB  GLN B 172      38.423  23.057  12.661  1.00 18.55           C  
ATOM   4073  CG  GLN B 172      38.284  21.568  12.988  1.00 81.28           C  
ATOM   4074  CD  GLN B 172      39.063  20.732  12.009  1.00100.00           C  
ATOM   4075  NE2 GLN B 172      39.810  21.432  11.147  1.00 46.33           N  
ATOM   4076  OE1 GLN B 172      38.997  19.490  12.038  1.00 98.37           O  
ATOM   4077  N   ALA B 173      39.141  26.030  13.090  1.00 13.85           N  
ATOM   4078  CA  ALA B 173      39.155  27.372  12.547  1.00 12.98           C  
ATOM   4079  C   ALA B 173      40.492  28.049  12.682  1.00 18.09           C  
ATOM   4080  O   ALA B 173      40.876  28.824  11.817  1.00 25.56           O  
ATOM   4081  CB  ALA B 173      38.060  28.233  13.141  1.00 19.14           C  
ATOM   4082  N   ASP B 174      41.204  27.762  13.764  1.00 13.83           N  
ATOM   4083  CA  ASP B 174      42.489  28.385  14.021  1.00 16.03           C  
ATOM   4084  C   ASP B 174      43.503  27.364  14.506  1.00 17.07           C  
ATOM   4085  O   ASP B 174      43.487  26.957  15.652  1.00 13.60           O  
ATOM   4086  CB  ASP B 174      42.262  29.552  15.015  1.00 15.52           C  
ATOM   4087  CG  ASP B 174      43.466  30.377  15.390  1.00 17.49           C  
ATOM   4088  OD1 ASP B 174      43.405  31.300  16.179  1.00 23.78           O  
ATOM   4089  OD2 ASP B 174      44.562  30.025  14.800  1.00 20.19           O1-
ATOM   4090  N   LYS B 175      44.379  26.959  13.590  1.00 17.55           N  
ATOM   4091  CA  LYS B 175      45.410  25.964  13.833  1.00 22.29           C  
ATOM   4092  C   LYS B 175      46.431  26.319  14.894  1.00 16.38           C  
ATOM   4093  O   LYS B 175      47.186  25.465  15.337  1.00 21.47           O  
ATOM   4094  CB  LYS B 175      45.994  25.362  12.546  1.00 33.49           C  
ATOM   4095  CG  LYS B 175      44.957  24.569  11.725  1.00 42.49           C  
ATOM   4096  CD  LYS B 175      44.968  23.065  11.999  1.00 74.76           C  
ATOM   4097  CE  LYS B 175      43.817  22.311  11.350  1.00 54.21           C  
ATOM   4098  NZ  LYS B 175      44.251  21.074  10.688  1.00100.00           N1+
ATOM   4099  N   THR B 176      46.428  27.578  15.301  1.00 14.84           N  
ATOM   4100  CA  THR B 176      47.332  28.027  16.330  1.00 20.87           C  
ATOM   4101  C   THR B 176      46.852  27.592  17.705  1.00 16.79           C  
ATOM   4102  O   THR B 176      47.635  27.615  18.632  1.00 19.02           O  
ATOM   4103  CB  THR B 176      47.590  29.542  16.302  1.00 25.09           C  
ATOM   4104  CG2 THR B 176      48.060  29.933  14.912  1.00 34.99           C  
ATOM   4105  OG1 THR B 176      46.436  30.262  16.679  1.00 34.01           O  
ATOM   4106  N   TRP B 177      45.583  27.207  17.829  1.00 13.60           N  
ATOM   4107  CA  TRP B 177      45.075  26.761  19.122  1.00 11.23           C  
ATOM   4108  C   TRP B 177      45.582  25.367  19.444  1.00 14.41           C  
ATOM   4109  O   TRP B 177      45.733  24.521  18.549  1.00 13.31           O  
ATOM   4110  CB  TRP B 177      43.544  26.606  19.086  1.00 10.30           C  
ATOM   4111  CG  TRP B 177      42.815  27.833  19.508  1.00 15.33           C  
ATOM   4112  CD1 TRP B 177      42.498  28.908  18.729  1.00 22.99           C  
ATOM   4113  CD2 TRP B 177      42.324  28.131  20.809  1.00 14.61           C  
ATOM   4114  CE2 TRP B 177      41.708  29.398  20.757  1.00 24.52           C  
ATOM   4115  CE3 TRP B 177      42.334  27.426  21.998  1.00 14.44           C  
ATOM   4116  NE1 TRP B 177      41.832  29.854  19.472  1.00 17.01           N  
ATOM   4117  CZ2 TRP B 177      41.126  29.973  21.886  1.00 24.29           C  
ATOM   4118  CZ3 TRP B 177      41.753  27.991  23.111  1.00 16.00           C  
ATOM   4119  CH2 TRP B 177      41.145  29.233  23.060  1.00 14.25           C  
ATOM   4120  N   ASN B 178      45.792  25.124  20.741  1.00 14.89           N  
ATOM   4121  CA  ASN B 178      46.172  23.825  21.282  1.00 12.47           C  
ATOM   4122  C   ASN B 178      45.174  23.578  22.405  1.00 13.42           C  
ATOM   4123  O   ASN B 178      44.930  24.493  23.186  1.00 11.20           O  
ATOM   4124  CB  ASN B 178      47.608  23.766  21.829  1.00 11.36           C  
ATOM   4125  CG  ASN B 178      48.612  24.075  20.754  1.00 16.94           C  
ATOM   4126  ND2 ASN B 178      49.419  25.120  20.983  1.00 16.58           N  
ATOM   4127  OD1 ASN B 178      48.678  23.364  19.749  1.00 14.99           O  
ATOM   4128  N   ALA B 179      44.577  22.404  22.446  1.00 10.10           N  
ATOM   4129  CA  ALA B 179      43.625  22.135  23.492  1.00  7.42           C  
ATOM   4130  C   ALA B 179      43.694  20.680  23.850  1.00 17.61           C  
ATOM   4131  O   ALA B 179      43.714  19.851  22.952  1.00 15.80           O  
ATOM   4132  CB  ALA B 179      42.222  22.482  23.037  1.00  7.67           C  
ATOM   4133  N   VAL B 180      43.774  20.360  25.145  1.00  9.66           N  
ATOM   4134  CA  VAL B 180      43.798  18.979  25.604  1.00  8.17           C  
ATOM   4135  C   VAL B 180      42.502  18.778  26.355  1.00 11.61           C  
ATOM   4136  O   VAL B 180      42.259  19.410  27.394  1.00 14.84           O  
ATOM   4137  CB  VAL B 180      45.029  18.661  26.479  1.00  8.97           C  
ATOM   4138  CG1 VAL B 180      44.925  17.252  27.083  1.00 10.53           C  
ATOM   4139  CG2 VAL B 180      46.316  18.761  25.663  1.00  8.59           C  
ATOM   4140  N   LEU B 181      41.647  17.912  25.833  1.00  9.25           N  
ATOM   4141  CA  LEU B 181      40.371  17.621  26.443  1.00  8.71           C  
ATOM   4142  C   LEU B 181      40.528  16.385  27.304  1.00 11.96           C  
ATOM   4143  O   LEU B 181      40.736  15.298  26.783  1.00 11.02           O  
ATOM   4144  CB  LEU B 181      39.249  17.438  25.389  1.00 11.14           C  
ATOM   4145  CG  LEU B 181      39.306  18.496  24.273  1.00 14.25           C  
ATOM   4146  CD1 LEU B 181      38.139  18.323  23.270  1.00 13.16           C  
ATOM   4147  CD2 LEU B 181      39.302  19.906  24.885  1.00 15.09           C  
ATOM   4148  N   LEU B 182      40.472  16.523  28.631  1.00 11.83           N  
ATOM   4149  CA  LEU B 182      40.656  15.358  29.494  1.00  9.56           C  
ATOM   4150  C   LEU B 182      39.338  14.766  29.950  1.00  9.19           C  
ATOM   4151  O   LEU B 182      38.556  15.402  30.651  1.00  9.31           O  
ATOM   4152  CB  LEU B 182      41.478  15.759  30.718  1.00  7.21           C  
ATOM   4153  CG  LEU B 182      42.844  16.268  30.328  1.00  7.71           C  
ATOM   4154  CD1 LEU B 182      43.576  16.893  31.530  1.00 11.14           C  
ATOM   4155  CD2 LEU B 182      43.682  15.134  29.749  1.00  9.80           C  
ATOM   4156  N   ARG B 183      39.047  13.554  29.512  1.00  7.42           N  
ATOM   4157  CA  ARG B 183      37.812  12.926  29.906  1.00  7.73           C  
ATOM   4158  C   ARG B 183      38.032  12.191  31.221  1.00 13.25           C  
ATOM   4159  O   ARG B 183      38.430  11.028  31.244  1.00 11.19           O  
ATOM   4160  CB  ARG B 183      37.279  11.936  28.840  1.00  8.81           C  
ATOM   4161  CG  ARG B 183      36.813  12.669  27.590  1.00  8.81           C  
ATOM   4162  CD  ARG B 183      36.663  11.725  26.408  1.00 11.20           C  
ATOM   4163  NE  ARG B 183      36.230  12.492  25.237  1.00 16.56           N  
ATOM   4164  CZ  ARG B 183      36.127  11.992  24.015  1.00 20.64           C  
ATOM   4165  NH1 ARG B 183      36.427  10.721  23.806  1.00 12.15           N1+
ATOM   4166  NH2 ARG B 183      35.711  12.779  23.015  1.00 12.07           N  
ATOM   4167  N   TYR B 184      37.757  12.860  32.336  1.00  8.87           N  
ATOM   4168  CA  TYR B 184      37.977  12.138  33.561  1.00  9.95           C  
ATOM   4169  C   TYR B 184      36.909  11.128  33.835  1.00  9.29           C  
ATOM   4170  O   TYR B 184      35.753  11.289  33.445  1.00  9.74           O  
ATOM   4171  CB  TYR B 184      37.785  13.044  34.781  1.00 16.87           C  
ATOM   4172  CG  TYR B 184      38.422  14.391  34.691  1.00 12.42           C  
ATOM   4173  CD1 TYR B 184      39.623  14.609  34.016  1.00  8.37           C  
ATOM   4174  CD2 TYR B 184      37.794  15.445  35.350  1.00 10.09           C  
ATOM   4175  CE1 TYR B 184      40.201  15.878  33.976  1.00  9.77           C  
ATOM   4176  CE2 TYR B 184      38.337  16.728  35.306  1.00  9.88           C  
ATOM   4177  CZ  TYR B 184      39.529  16.941  34.602  1.00 10.81           C  
ATOM   4178  OH  TYR B 184      40.098  18.200  34.565  1.00 12.78           O  
ATOM   4179  N   PHE B 185      37.321  10.127  34.616  1.00  9.12           N  
ATOM   4180  CA  PHE B 185      36.424   9.121  35.072  1.00 10.17           C  
ATOM   4181  C   PHE B 185      35.881   9.550  36.453  1.00 17.99           C  
ATOM   4182  O   PHE B 185      35.354  10.658  36.569  1.00 13.78           O  
ATOM   4183  CB  PHE B 185      36.983   7.698  34.932  1.00  7.79           C  
ATOM   4184  CG  PHE B 185      36.806   7.279  33.493  1.00 11.36           C  
ATOM   4185  CD1 PHE B 185      35.863   6.316  33.114  1.00  8.25           C  
ATOM   4186  CD2 PHE B 185      37.549   7.912  32.491  1.00 10.97           C  
ATOM   4187  CE1 PHE B 185      35.674   5.983  31.766  1.00 10.55           C  
ATOM   4188  CE2 PHE B 185      37.378   7.603  31.139  1.00 16.06           C  
ATOM   4189  CZ  PHE B 185      36.432   6.635  30.787  1.00 12.41           C  
ATOM   4190  N   ASN B 186      36.001   8.718  37.505  1.00 13.42           N  
ATOM   4191  CA  ASN B 186      35.451   9.112  38.807  1.00 10.32           C  
ATOM   4192  C   ASN B 186      36.516   9.320  39.874  1.00 13.63           C  
ATOM   4193  O   ASN B 186      36.867   8.376  40.576  1.00 14.96           O  
ATOM   4194  CB  ASN B 186      34.412   8.096  39.313  1.00 11.47           C  
ATOM   4195  CG  ASN B 186      33.147   8.079  38.466  1.00 18.30           C  
ATOM   4196  ND2 ASN B 186      31.981   8.179  39.111  1.00 10.91           N  
ATOM   4197  OD1 ASN B 186      33.214   8.025  37.217  1.00 15.70           O  
ATOM   4198  N   PRO B 187      37.040  10.541  40.000  1.00 11.60           N  
ATOM   4199  CA  PRO B 187      38.065  10.798  41.016  1.00  8.73           C  
ATOM   4200  C   PRO B 187      37.524  10.671  42.453  1.00 11.10           C  
ATOM   4201  O   PRO B 187      36.387  11.045  42.785  1.00 13.08           O  
ATOM   4202  CB  PRO B 187      38.510  12.244  40.793  1.00 11.97           C  
ATOM   4203  CG  PRO B 187      37.494  12.874  39.838  1.00 14.05           C  
ATOM   4204  CD  PRO B 187      36.810  11.729  39.117  1.00 11.21           C  
ATOM   4205  N   THR B 188      38.382  10.128  43.306  1.00 12.00           N  
ATOM   4206  CA  THR B 188      38.093   9.973  44.714  1.00 14.87           C  
ATOM   4207  C   THR B 188      39.407  10.051  45.474  1.00  8.32           C  
ATOM   4208  O   THR B 188      40.474  10.266  44.907  1.00  9.98           O  
ATOM   4209  CB  THR B 188      37.142   8.819  45.092  1.00 14.18           C  
ATOM   4210  CG2 THR B 188      37.873   7.483  45.074  1.00 13.37           C  
ATOM   4211  OG1 THR B 188      36.571   9.063  46.371  1.00 19.54           O  
ATOM   4212  N   GLY B 189      39.349   9.910  46.802  1.00 12.29           N  
ATOM   4213  CA  GLY B 189      40.582  10.021  47.561  1.00 10.69           C  
ATOM   4214  C   GLY B 189      40.822  11.498  47.945  1.00 15.36           C  
ATOM   4215  O   GLY B 189      39.941  12.371  47.826  1.00 10.82           O  
ATOM   4216  N   ALA B 190      42.034  11.782  48.421  1.00 14.58           N  
ATOM   4217  CA  ALA B 190      42.445  13.111  48.873  1.00 11.09           C  
ATOM   4218  C   ALA B 190      43.934  13.166  49.009  1.00 11.39           C  
ATOM   4219  O   ALA B 190      44.589  12.119  49.043  1.00 11.41           O  
ATOM   4220  CB  ALA B 190      41.873  13.323  50.278  1.00 12.03           C  
ATOM   4221  N   HIS B 191      44.455  14.392  49.089  1.00  9.83           N  
ATOM   4222  CA  HIS B 191      45.874  14.618  49.264  1.00  9.08           C  
ATOM   4223  C   HIS B 191      46.301  13.784  50.487  1.00 12.12           C  
ATOM   4224  O   HIS B 191      45.542  13.653  51.445  1.00 14.20           O  
ATOM   4225  CB  HIS B 191      46.206  16.098  49.502  1.00 13.79           C  
ATOM   4226  CG  HIS B 191      47.686  16.347  49.494  1.00 15.64           C  
ATOM   4227  CD2 HIS B 191      48.556  16.453  48.452  1.00 13.67           C  
ATOM   4228  ND1 HIS B 191      48.417  16.523  50.656  1.00 15.53           N  
ATOM   4229  CE1 HIS B 191      49.685  16.717  50.298  1.00 18.32           C  
ATOM   4230  NE2 HIS B 191      49.817  16.671  48.977  1.00 14.63           N  
ATOM   4231  N   ALA B 192      47.471  13.183  50.401  1.00 14.20           N  
ATOM   4232  CA  ALA B 192      47.951  12.309  51.477  1.00 18.68           C  
ATOM   4233  C   ALA B 192      48.011  12.976  52.863  1.00 19.53           C  
ATOM   4234  O   ALA B 192      47.956  12.312  53.906  1.00 17.32           O  
ATOM   4235  CB  ALA B 192      49.284  11.665  51.121  1.00 15.42           C  
ATOM   4236  N   SER B 193      48.142  14.292  52.864  1.00 18.46           N  
ATOM   4237  CA  SER B 193      48.199  15.052  54.090  1.00 18.16           C  
ATOM   4238  C   SER B 193      46.924  14.945  54.903  1.00 16.19           C  
ATOM   4239  O   SER B 193      46.983  15.080  56.124  1.00 20.38           O  
ATOM   4240  CB  SER B 193      48.503  16.534  53.812  1.00 17.20           C  
ATOM   4241  OG  SER B 193      47.408  17.147  53.154  1.00 13.71           O  
ATOM   4242  N   GLY B 194      45.777  14.753  54.238  1.00 17.09           N  
ATOM   4243  CA  GLY B 194      44.474  14.699  54.890  1.00 12.42           C  
ATOM   4244  C   GLY B 194      43.976  16.122  55.197  1.00 11.84           C  
ATOM   4245  O   GLY B 194      42.925  16.283  55.822  1.00 15.61           O  
ATOM   4246  N   CYS B 195      44.730  17.163  54.753  1.00 12.31           N  
ATOM   4247  CA  CYS B 195      44.393  18.583  54.977  1.00 10.67           C  
ATOM   4248  C   CYS B 195      43.377  19.153  53.990  1.00 15.81           C  
ATOM   4249  O   CYS B 195      42.683  20.122  54.303  1.00 12.61           O  
ATOM   4250  CB  CYS B 195      45.630  19.455  54.895  1.00 17.16           C  
ATOM   4251  SG  CYS B 195      46.775  19.062  56.242  1.00 29.48           S  
ATOM   4252  N   ILE B 196      43.308  18.544  52.793  1.00 16.00           N  
ATOM   4253  CA  ILE B 196      42.347  18.915  51.744  1.00 10.98           C  
ATOM   4254  C   ILE B 196      41.645  17.658  51.247  1.00 12.78           C  
ATOM   4255  O   ILE B 196      42.165  16.540  51.315  1.00 11.06           O  
ATOM   4256  CB  ILE B 196      42.922  19.729  50.591  1.00 12.73           C  
ATOM   4257  CG1 ILE B 196      44.045  19.000  49.888  1.00 14.06           C  
ATOM   4258  CG2 ILE B 196      43.446  21.060  51.113  1.00 17.55           C  
ATOM   4259  CD1 ILE B 196      44.483  19.729  48.598  1.00 14.26           C  
ATOM   4260  N   GLY B 197      40.445  17.849  50.737  1.00 14.66           N  
ATOM   4261  CA  GLY B 197      39.670  16.730  50.244  1.00 12.56           C  
ATOM   4262  C   GLY B 197      38.448  17.303  49.580  1.00 14.56           C  
ATOM   4263  O   GLY B 197      38.399  18.509  49.314  1.00 18.24           O  
ATOM   4264  N   GLU B 198      37.493  16.432  49.338  1.00 13.73           N  
ATOM   4265  CA  GLU B 198      36.231  16.759  48.718  1.00 12.44           C  
ATOM   4266  C   GLU B 198      35.239  17.245  49.792  1.00 17.87           C  
ATOM   4267  O   GLU B 198      34.827  16.504  50.711  1.00 16.67           O  
ATOM   4268  CB  GLU B 198      35.667  15.538  47.954  1.00  8.30           C  
ATOM   4269  CG  GLU B 198      34.497  15.996  47.063  1.00 17.14           C  
ATOM   4270  CD  GLU B 198      33.957  14.895  46.174  1.00 18.56           C  
ATOM   4271  OE1 GLU B 198      34.373  13.760  46.225  1.00 24.20           O  
ATOM   4272  OE2 GLU B 198      32.978  15.291  45.418  1.00 30.55           O1-
ATOM   4273  N   ASP B 199      34.893  18.507  49.660  1.00 13.42           N  
ATOM   4274  CA  ASP B 199      33.992  19.177  50.576  1.00 10.85           C  
ATOM   4275  C   ASP B 199      32.927  19.982  49.827  1.00 17.54           C  
ATOM   4276  O   ASP B 199      33.031  21.215  49.657  1.00 16.30           O  
ATOM   4277  CB  ASP B 199      34.735  20.080  51.583  1.00 20.98           C  
ATOM   4278  CG  ASP B 199      33.799  20.524  52.678  1.00 16.11           C  
ATOM   4279  OD1 ASP B 199      32.779  19.906  52.934  1.00 20.53           O  
ATOM   4280  OD2 ASP B 199      34.143  21.645  53.251  1.00 21.52           O1-
ATOM   4281  N   PRO B 200      31.901  19.254  49.364  1.00 25.40           N  
ATOM   4282  CA  PRO B 200      30.795  19.850  48.633  1.00 25.26           C  
ATOM   4283  C   PRO B 200      30.004  20.817  49.533  1.00 22.98           C  
ATOM   4284  O   PRO B 200      29.923  20.651  50.741  1.00 24.04           O  
ATOM   4285  CB  PRO B 200      29.885  18.671  48.268  1.00 24.66           C  
ATOM   4286  CG  PRO B 200      30.358  17.456  49.050  1.00 24.21           C  
ATOM   4287  CD  PRO B 200      31.676  17.820  49.692  1.00 23.85           C  
ATOM   4288  N   GLN B 201      29.396  21.821  48.947  1.00 20.95           N  
ATOM   4289  CA  GLN B 201      28.612  22.736  49.738  1.00 26.67           C  
ATOM   4290  C   GLN B 201      27.219  22.156  49.756  1.00 25.96           C  
ATOM   4291  O   GLN B 201      26.639  21.897  48.714  1.00 31.67           O  
ATOM   4292  CB  GLN B 201      28.629  24.154  49.143  1.00 35.68           C  
ATOM   4293  CG  GLN B 201      27.524  25.034  49.738  1.00100.00           C  
ATOM   4294  CD  GLN B 201      28.073  26.241  50.459  1.00100.00           C  
ATOM   4295  NE2 GLN B 201      28.958  26.957  49.774  1.00100.00           N  
ATOM   4296  OE1 GLN B 201      27.735  26.514  51.620  1.00100.00           O  
ATOM   4297  N   GLY B 202      26.683  21.885  50.923  1.00 23.93           N  
ATOM   4298  CA  GLY B 202      25.364  21.274  50.977  1.00 21.19           C  
ATOM   4299  C   GLY B 202      25.460  19.753  51.096  1.00 21.82           C  
ATOM   4300  O   GLY B 202      26.407  19.221  51.681  1.00 33.48           O  
ATOM   4301  N   ILE B 203      24.468  19.058  50.533  1.00 16.24           N  
ATOM   4302  CA  ILE B 203      24.484  17.624  50.607  1.00 19.45           C  
ATOM   4303  C   ILE B 203      25.264  17.103  49.403  1.00 23.88           C  
ATOM   4304  O   ILE B 203      25.043  17.549  48.277  1.00 17.49           O  
ATOM   4305  CB  ILE B 203      23.064  17.103  50.574  1.00 17.64           C  
ATOM   4306  CG1 ILE B 203      22.164  17.952  51.482  1.00 33.14           C  
ATOM   4307  CG2 ILE B 203      23.049  15.619  50.944  1.00 28.70           C  
ATOM   4308  CD1 ILE B 203      21.243  17.153  52.394  1.00 30.72           C  
ATOM   4309  N   PRO B 204      26.169  16.160  49.630  1.00 20.11           N  
ATOM   4310  CA  PRO B 204      26.951  15.617  48.521  1.00 20.71           C  
ATOM   4311  C   PRO B 204      26.133  14.863  47.466  1.00 19.34           C  
ATOM   4312  O   PRO B 204      25.259  14.061  47.777  1.00 21.26           O  
ATOM   4313  CB  PRO B 204      27.972  14.661  49.152  1.00 15.71           C  
ATOM   4314  CG  PRO B 204      27.807  14.775  50.667  1.00 23.34           C  
ATOM   4315  CD  PRO B 204      26.519  15.522  50.937  1.00 18.44           C  
ATOM   4316  N   ASN B 205      26.430  15.113  46.187  1.00 19.65           N  
ATOM   4317  CA  ASN B 205      25.732  14.414  45.097  1.00 16.37           C  
ATOM   4318  C   ASN B 205      26.502  13.143  44.690  1.00 12.19           C  
ATOM   4319  O   ASN B 205      25.946  12.146  44.208  1.00 17.39           O  
ATOM   4320  CB  ASN B 205      25.520  15.364  43.876  1.00 18.92           C  
ATOM   4321  CG  ASN B 205      24.477  16.453  44.176  1.00 18.76           C  
ATOM   4322  ND2 ASN B 205      24.789  17.721  43.864  1.00 17.89           N  
ATOM   4323  OD1 ASN B 205      23.376  16.131  44.657  1.00 33.11           O  
ATOM   4324  N   ASN B 206      27.813  13.228  44.922  1.00 12.30           N  
ATOM   4325  CA  ASN B 206      28.733  12.134  44.609  1.00 15.56           C  
ATOM   4326  C   ASN B 206      28.736  11.063  45.699  1.00 28.34           C  
ATOM   4327  O   ASN B 206      28.558  11.359  46.892  1.00 17.91           O  
ATOM   4328  CB  ASN B 206      30.151  12.669  44.327  1.00 12.13           C  
ATOM   4329  CG  ASN B 206      30.203  13.467  43.033  1.00 18.30           C  
ATOM   4330  ND2 ASN B 206      30.193  12.785  41.886  1.00 15.91           N  
ATOM   4331  OD1 ASN B 206      30.249  14.690  43.038  1.00 17.48           O  
ATOM   4332  N   LEU B 207      28.949   9.830  45.263  1.00 12.71           N  
ATOM   4333  CA  LEU B 207      28.941   8.675  46.150  1.00 14.66           C  
ATOM   4334  C   LEU B 207      29.881   8.742  47.350  1.00 24.88           C  
ATOM   4335  O   LEU B 207      29.459   8.647  48.498  1.00 17.21           O  
ATOM   4336  CB  LEU B 207      29.258   7.402  45.328  1.00 11.23           C  
ATOM   4337  CG  LEU B 207      29.404   6.153  46.189  1.00 18.43           C  
ATOM   4338  CD1 LEU B 207      28.071   5.876  46.887  1.00 15.82           C  
ATOM   4339  CD2 LEU B 207      29.881   4.954  45.347  1.00 12.45           C  
ATOM   4340  N   MET B 208      31.175   8.875  47.062  1.00 14.22           N  
ATOM   4341  CA  MET B 208      32.237   8.850  48.053  1.00 10.34           C  
ATOM   4342  C   MET B 208      32.172   9.899  49.157  1.00 16.77           C  
ATOM   4343  O   MET B 208      32.402   9.580  50.322  1.00 15.55           O  
ATOM   4344  CB  MET B 208      33.660   8.685  47.449  1.00 10.56           C  
ATOM   4345  CG  MET B 208      33.845   7.469  46.518  1.00 12.10           C  
ATOM   4346  SD  MET B 208      33.216   5.956  47.286  1.00 19.86           S  
ATOM   4347  CE  MET B 208      34.569   5.625  48.449  1.00 16.97           C  
ATOM   4348  N   PRO B 209      31.903  11.150  48.832  1.00 16.02           N  
ATOM   4349  CA  PRO B 209      31.842  12.139  49.891  1.00 16.84           C  
ATOM   4350  C   PRO B 209      30.617  11.832  50.753  1.00 21.05           C  
ATOM   4351  O   PRO B 209      30.561  12.059  51.963  1.00 19.63           O  
ATOM   4352  CB  PRO B 209      31.753  13.500  49.199  1.00 17.08           C  
ATOM   4353  CG  PRO B 209      31.379  13.207  47.751  1.00 18.53           C  
ATOM   4354  CD  PRO B 209      31.817  11.778  47.490  1.00 20.22           C  
ATOM   4355  N   TYR B 210      29.596  11.291  50.116  1.00 15.96           N  
ATOM   4356  CA  TYR B 210      28.409  10.947  50.850  1.00 14.86           C  
ATOM   4357  C   TYR B 210      28.722   9.806  51.795  1.00 22.04           C  
ATOM   4358  O   TYR B 210      28.358   9.858  52.972  1.00 19.56           O  
ATOM   4359  CB  TYR B 210      27.224  10.588  49.913  1.00 14.65           C  
ATOM   4360  CG  TYR B 210      25.950  10.689  50.721  1.00 22.33           C  
ATOM   4361  CD1 TYR B 210      25.179  11.849  50.690  1.00 18.81           C  
ATOM   4362  CD2 TYR B 210      25.546   9.660  51.575  1.00 21.11           C  
ATOM   4363  CE1 TYR B 210      24.003  11.984  51.437  1.00 15.81           C  
ATOM   4364  CE2 TYR B 210      24.396   9.783  52.357  1.00 20.24           C  
ATOM   4365  CZ  TYR B 210      23.612  10.940  52.283  1.00 30.80           C  
ATOM   4366  OH  TYR B 210      22.465  11.074  53.076  1.00 23.19           O  
ATOM   4367  N   VAL B 211      29.389   8.775  51.261  1.00 15.49           N  
ATOM   4368  CA  VAL B 211      29.794   7.590  52.022  1.00 15.06           C  
ATOM   4369  C   VAL B 211      30.673   8.014  53.209  1.00 29.06           C  
ATOM   4370  O   VAL B 211      30.436   7.579  54.326  1.00 18.89           O  
ATOM   4371  CB  VAL B 211      30.513   6.569  51.139  1.00 14.80           C  
ATOM   4372  CG1 VAL B 211      31.274   5.514  51.949  1.00 17.55           C  
ATOM   4373  CG2 VAL B 211      29.496   5.891  50.234  1.00 10.52           C  
ATOM   4374  N   SER B 212      31.689   8.881  52.983  1.00 15.65           N  
ATOM   4375  CA  SER B 212      32.552   9.335  54.047  1.00 16.83           C  
ATOM   4376  C   SER B 212      31.778  10.073  55.150  1.00 28.87           C  
ATOM   4377  O   SER B 212      32.060   9.911  56.335  1.00 21.28           O  
ATOM   4378  CB  SER B 212      33.817  10.035  53.582  1.00 15.28           C  
ATOM   4379  OG  SER B 212      33.472  11.211  52.872  1.00 21.39           O  
ATOM   4380  N   GLN B 213      30.784  10.875  54.757  1.00 22.24           N  
ATOM   4381  CA  GLN B 213      29.951  11.627  55.693  1.00 16.78           C  
ATOM   4382  C   GLN B 213      29.065  10.709  56.525  1.00 21.94           C  
ATOM   4383  O   GLN B 213      28.664  11.051  57.621  1.00 19.91           O  
ATOM   4384  CB  GLN B 213      29.163  12.756  55.012  1.00 15.17           C  
ATOM   4385  CG  GLN B 213      30.106  13.861  54.497  1.00 13.47           C  
ATOM   4386  CD  GLN B 213      29.365  15.057  53.972  1.00 14.84           C  
ATOM   4387  NE2 GLN B 213      30.114  15.935  53.321  1.00 18.83           N  
ATOM   4388  OE1 GLN B 213      28.131  15.202  54.145  1.00 22.42           O  
ATOM   4389  N   VAL B 214      28.779   9.525  56.009  1.00 14.00           N  
ATOM   4390  CA  VAL B 214      27.997   8.532  56.728  1.00 22.99           C  
ATOM   4391  C   VAL B 214      28.925   7.923  57.785  1.00 27.57           C  
ATOM   4392  O   VAL B 214      28.591   7.900  58.956  1.00 26.14           O  
ATOM   4393  CB  VAL B 214      27.379   7.418  55.847  1.00 18.72           C  
ATOM   4394  CG1 VAL B 214      26.876   6.278  56.729  1.00 19.35           C  
ATOM   4395  CG2 VAL B 214      26.222   7.943  55.006  1.00 13.12           C  
ATOM   4396  N   ALA B 215      30.099   7.440  57.366  1.00 19.20           N  
ATOM   4397  CA  ALA B 215      31.093   6.836  58.268  1.00 15.49           C  
ATOM   4398  C   ALA B 215      31.508   7.757  59.435  1.00 18.82           C  
ATOM   4399  O   ALA B 215      31.737   7.316  60.556  1.00 24.06           O  
ATOM   4400  CB  ALA B 215      32.328   6.390  57.496  1.00 17.58           C  
ATOM   4401  N   ILE B 216      31.621   9.057  59.164  1.00 30.08           N  
ATOM   4402  CA  ILE B 216      32.014  10.047  60.163  1.00 30.42           C  
ATOM   4403  C   ILE B 216      30.848  10.397  61.052  1.00 47.54           C  
ATOM   4404  O   ILE B 216      31.031  11.023  62.089  1.00 26.60           O  
ATOM   4405  CB  ILE B 216      32.600  11.317  59.570  1.00 15.65           C  
ATOM   4406  CG1 ILE B 216      33.543  12.007  60.554  1.00 19.90           C  
ATOM   4407  CG2 ILE B 216      31.478  12.249  59.163  1.00 18.04           C  
ATOM   4408  CD1 ILE B 216      34.492  11.010  61.217  1.00 45.05           C  
ATOM   4409  N   GLY B 217      29.654   9.997  60.611  1.00 27.61           N  
ATOM   4410  CA  GLY B 217      28.435  10.201  61.368  1.00 22.36           C  
ATOM   4411  C   GLY B 217      27.657  11.428  60.994  1.00 53.68           C  
ATOM   4412  O   GLY B 217      26.658  11.742  61.630  1.00 37.87           O  
ATOM   4413  N   ARG B 218      28.093  12.141  59.979  1.00 25.99           N  
ATOM   4414  CA  ARG B 218      27.358  13.328  59.596  1.00 22.44           C  
ATOM   4415  C   ARG B 218      26.013  13.024  58.926  1.00 46.05           C  
ATOM   4416  O   ARG B 218      25.095  13.855  58.942  1.00 37.16           O  
ATOM   4417  CB  ARG B 218      28.201  14.263  58.748  1.00 28.12           C  
ATOM   4418  CG  ARG B 218      27.413  15.453  58.225  1.00 22.17           C  
ATOM   4419  CD  ARG B 218      28.349  16.556  57.771  1.00 21.22           C  
ATOM   4420  NE  ARG B 218      27.660  17.647  57.070  1.00 21.23           N  
ATOM   4421  CZ  ARG B 218      28.316  18.508  56.296  1.00 26.31           C  
ATOM   4422  NH1 ARG B 218      29.639  18.419  56.114  1.00 31.07           N1+
ATOM   4423  NH2 ARG B 218      27.631  19.467  55.671  1.00 45.28           N  
ATOM   4424  N   ARG B 219      25.903  11.839  58.324  1.00 24.07           N  
ATOM   4425  CA  ARG B 219      24.694  11.398  57.642  1.00 22.98           C  
ATOM   4426  C   ARG B 219      24.299  10.051  58.214  1.00 20.40           C  
ATOM   4427  O   ARG B 219      25.161   9.225  58.474  1.00 22.35           O  
ATOM   4428  CB  ARG B 219      24.895  11.177  56.123  1.00 31.52           C  
ATOM   4429  CG  ARG B 219      25.520  12.305  55.297  1.00 19.01           C  
ATOM   4430  CD  ARG B 219      24.682  13.582  55.197  1.00 22.33           C  
ATOM   4431  NE  ARG B 219      25.475  14.735  54.759  1.00 22.52           N  
ATOM   4432  CZ  ARG B 219      25.003  15.976  54.625  1.00 26.77           C  
ATOM   4433  NH1 ARG B 219      23.732  16.302  54.893  1.00 21.75           N1+
ATOM   4434  NH2 ARG B 219      25.845  16.926  54.215  1.00 24.76           N  
ATOM   4435  N   GLU B 220      22.997   9.810  58.354  1.00 30.01           N  
ATOM   4436  CA  GLU B 220      22.479   8.542  58.881  1.00 22.12           C  
ATOM   4437  C   GLU B 220      22.817   7.328  58.025  1.00 23.44           C  
ATOM   4438  O   GLU B 220      23.232   6.285  58.519  1.00 24.05           O  
ATOM   4439  CB  GLU B 220      20.962   8.592  59.058  0.50 21.69           C  
ATOM   4441  CG  GLU B 220      20.498  10.029  59.266  0.50 18.20           C  
ATOM   4443  CD  GLU B 220      20.823  10.504  60.652  0.50 40.30           C  
ATOM   4445  OE1 GLU B 220      21.138  11.652  60.906  0.50 64.20           O  
ATOM   4447  OE2 GLU B 220      20.707   9.558  61.553  0.50 55.62           O1-
ATOM   4449  N   ALA B 221      22.550   7.437  56.717  1.00 23.58           N  
ATOM   4450  CA  ALA B 221      22.799   6.304  55.870  1.00 29.01           C  
ATOM   4451  C   ALA B 221      22.857   6.696  54.406  1.00 32.01           C  
ATOM   4452  O   ALA B 221      22.293   7.708  54.002  1.00 30.93           O  
ATOM   4453  CB  ALA B 221      21.676   5.305  56.084  1.00 36.42           C  
ATOM   4454  N   LEU B 222      23.537   5.863  53.637  1.00 22.29           N  
ATOM   4455  CA  LEU B 222      23.670   6.079  52.219  1.00 19.60           C  
ATOM   4456  C   LEU B 222      22.447   5.544  51.474  1.00 15.74           C  
ATOM   4457  O   LEU B 222      21.908   4.481  51.782  1.00 20.07           O  
ATOM   4458  CB  LEU B 222      24.909   5.323  51.720  1.00 22.84           C  
ATOM   4459  CG  LEU B 222      24.992   5.167  50.201  1.00 18.73           C  
ATOM   4460  CD1 LEU B 222      25.396   6.497  49.570  1.00 21.18           C  
ATOM   4461  CD2 LEU B 222      26.003   4.074  49.856  1.00 14.64           C  
ATOM   4462  N   ASN B 223      21.983   6.314  50.483  1.00 19.25           N  
ATOM   4463  CA  ASN B 223      20.860   5.909  49.619  1.00 14.72           C  
ATOM   4464  C   ASN B 223      21.542   5.393  48.363  1.00 24.42           C  
ATOM   4465  O   ASN B 223      22.270   6.161  47.707  1.00 22.45           O  
ATOM   4466  CB  ASN B 223      19.956   7.092  49.192  1.00 16.53           C  
ATOM   4467  CG  ASN B 223      18.813   7.320  50.164  1.00 41.84           C  
ATOM   4468  ND2 ASN B 223      18.729   6.455  51.180  1.00 31.97           N  
ATOM   4469  OD1 ASN B 223      18.006   8.248  49.981  1.00 32.89           O  
ATOM   4470  N   VAL B 224      21.345   4.105  48.081  1.00 18.72           N  
ATOM   4471  CA  VAL B 224      21.922   3.447  46.913  1.00 19.26           C  
ATOM   4472  C   VAL B 224      20.923   3.600  45.771  1.00 19.73           C  
ATOM   4473  O   VAL B 224      19.785   3.157  45.854  1.00 18.68           O  
ATOM   4474  CB  VAL B 224      22.245   1.990  47.250  1.00 20.13           C  
ATOM   4475  CG1 VAL B 224      22.624   1.174  46.011  1.00 19.35           C  
ATOM   4476  CG2 VAL B 224      23.379   1.968  48.271  1.00 19.79           C  
ATOM   4477  N   PHE B 225      21.340   4.263  44.700  1.00 19.29           N  
ATOM   4478  CA  PHE B 225      20.450   4.516  43.575  1.00 24.15           C  
ATOM   4479  C   PHE B 225      20.281   3.324  42.616  1.00 25.15           C  
ATOM   4480  O   PHE B 225      20.932   3.223  41.585  1.00 19.87           O  
ATOM   4481  CB  PHE B 225      20.864   5.811  42.843  1.00 16.52           C  
ATOM   4482  CG  PHE B 225      21.062   7.026  43.745  1.00 15.43           C  
ATOM   4483  CD1 PHE B 225      22.110   7.901  43.465  1.00 15.00           C  
ATOM   4484  CD2 PHE B 225      20.219   7.308  44.828  1.00 17.01           C  
ATOM   4485  CE1 PHE B 225      22.324   9.043  44.242  1.00 31.59           C  
ATOM   4486  CE2 PHE B 225      20.409   8.451  45.610  1.00 21.31           C  
ATOM   4487  CZ  PHE B 225      21.467   9.309  45.312  1.00 22.83           C  
ATOM   4488  N   GLY B 226      19.386   2.418  42.955  1.00 20.32           N  
ATOM   4489  CA  GLY B 226      19.120   1.256  42.150  1.00 15.59           C  
ATOM   4490  C   GLY B 226      20.095   0.098  42.366  1.00 23.20           C  
ATOM   4491  O   GLY B 226      21.296   0.271  42.623  1.00 20.98           O  
ATOM   4492  N   ASN B 227      19.565  -1.137  42.243  1.00 17.14           N  
ATOM   4493  CA  ASN B 227      20.383  -2.328  42.376  1.00 15.35           C  
ATOM   4494  C   ASN B 227      19.967  -3.341  41.333  1.00 19.91           C  
ATOM   4495  O   ASN B 227      20.234  -4.531  41.465  1.00 25.96           O  
ATOM   4496  CB  ASN B 227      20.413  -2.977  43.784  1.00 18.41           C  
ATOM   4497  CG  ASN B 227      19.072  -3.593  44.226  1.00 31.74           C  
ATOM   4498  ND2 ASN B 227      19.132  -4.398  45.298  1.00 24.46           N  
ATOM   4499  OD1 ASN B 227      17.986  -3.349  43.641  1.00 21.61           O  
ATOM   4500  N   ASP B 228      19.320  -2.831  40.285  1.00 19.93           N  
ATOM   4501  CA  ASP B 228      18.842  -3.663  39.193  1.00 22.98           C  
ATOM   4502  C   ASP B 228      19.539  -3.412  37.867  1.00 30.89           C  
ATOM   4503  O   ASP B 228      18.948  -3.591  36.796  1.00 24.78           O  
ATOM   4504  CB  ASP B 228      17.323  -3.552  39.021  1.00 21.56           C  
ATOM   4505  CG  ASP B 228      16.860  -2.192  38.596  1.00 36.52           C  
ATOM   4506  OD1 ASP B 228      15.692  -1.954  38.323  1.00 34.38           O  
ATOM   4507  OD2 ASP B 228      17.832  -1.308  38.569  1.00 23.51           O1-
ATOM   4508  N   TYR B 229      20.802  -3.005  37.943  1.00 21.70           N  
ATOM   4509  CA  TYR B 229      21.596  -2.786  36.736  1.00 24.95           C  
ATOM   4510  C   TYR B 229      22.262  -4.091  36.309  1.00 23.79           C  
ATOM   4511  O   TYR B 229      22.373  -5.069  37.070  1.00 23.68           O  
ATOM   4512  CB  TYR B 229      22.686  -1.712  36.906  1.00 17.88           C  
ATOM   4513  CG  TYR B 229      22.152  -0.304  36.965  1.00 22.09           C  
ATOM   4514  CD1 TYR B 229      21.719   0.346  35.808  1.00 15.18           C  
ATOM   4515  CD2 TYR B 229      22.073   0.387  38.174  1.00 17.03           C  
ATOM   4516  CE1 TYR B 229      21.208   1.643  35.853  1.00 16.00           C  
ATOM   4517  CE2 TYR B 229      21.575   1.690  38.245  1.00 16.88           C  
ATOM   4518  CZ  TYR B 229      21.152   2.319  37.075  1.00 25.12           C  
ATOM   4519  OH  TYR B 229      20.673   3.606  37.183  1.00 20.48           O  
ATOM   4520  N   ASP B 230      22.728  -4.092  35.075  1.00 22.77           N  
ATOM   4521  CA  ASP B 230      23.386  -5.250  34.512  1.00 29.34           C  
ATOM   4522  C   ASP B 230      24.843  -5.276  34.938  1.00 27.63           C  
ATOM   4523  O   ASP B 230      25.758  -5.162  34.130  1.00 26.22           O  
ATOM   4524  CB  ASP B 230      23.216  -5.273  32.970  1.00 27.94           C  
ATOM   4525  CG  ASP B 230      23.685  -6.496  32.220  1.00 51.91           C  
ATOM   4526  OD1 ASP B 230      24.110  -6.457  31.076  1.00 53.62           O  
ATOM   4527  OD2 ASP B 230      23.558  -7.606  32.894  1.00 84.60           O1-
ATOM   4528  N   THR B 231      25.029  -5.404  36.244  1.00 28.84           N  
ATOM   4529  CA  THR B 231      26.345  -5.476  36.849  1.00 21.39           C  
ATOM   4530  C   THR B 231      26.363  -6.652  37.813  1.00 25.54           C  
ATOM   4531  O   THR B 231      25.293  -7.154  38.183  1.00 21.00           O  
ATOM   4532  CB  THR B 231      26.668  -4.189  37.640  1.00 16.07           C  
ATOM   4533  CG2 THR B 231      26.605  -3.012  36.673  1.00 16.73           C  
ATOM   4534  OG1 THR B 231      25.685  -4.003  38.656  1.00 19.33           O  
ATOM   4535  N   GLU B 232      27.577  -7.024  38.211  1.00 27.66           N  
ATOM   4536  CA  GLU B 232      27.834  -8.117  39.126  1.00 43.64           C  
ATOM   4537  C   GLU B 232      26.913  -8.053  40.352  1.00 73.73           C  
ATOM   4538  O   GLU B 232      26.148  -8.979  40.621  1.00 25.60           O  
ATOM   4539  CB  GLU B 232      29.353  -8.202  39.368  1.00 31.95           C  
ATOM   4540  CG  GLU B 232      29.862  -9.171  40.446  1.00100.00           C  
ATOM   4541  CD  GLU B 232      31.135  -8.711  41.112  1.00100.00           C  
ATOM   4542  OE1 GLU B 232      31.691  -7.652  40.884  1.00100.00           O  
ATOM   4543  OE2 GLU B 232      31.561  -9.579  41.992  1.00100.00           O1-
ATOM   4544  N   ASP B 233      26.902  -6.950  41.085  1.00 27.64           N  
ATOM   4545  CA  ASP B 233      25.996  -6.885  42.223  1.00 19.14           C  
ATOM   4546  C   ASP B 233      24.713  -6.114  41.917  1.00 28.31           C  
ATOM   4547  O   ASP B 233      23.915  -5.883  42.793  1.00 21.15           O  
ATOM   4548  CB  ASP B 233      26.691  -6.442  43.527  1.00 17.23           C  
ATOM   4549  CG  ASP B 233      27.303  -5.064  43.442  1.00 25.59           C  
ATOM   4550  OD1 ASP B 233      28.300  -4.738  44.054  1.00 25.47           O  
ATOM   4551  OD2 ASP B 233      26.639  -4.247  42.648  1.00 24.65           O1-
ATOM   4552  N   GLY B 234      24.521  -5.651  40.677  1.00 18.31           N  
ATOM   4553  CA  GLY B 234      23.301  -4.933  40.412  1.00 14.73           C  
ATOM   4554  C   GLY B 234      23.398  -3.422  40.617  1.00 24.77           C  
ATOM   4555  O   GLY B 234      22.533  -2.681  40.145  1.00 18.36           O  
ATOM   4556  N   THR B 235      24.433  -2.952  41.316  1.00 15.84           N  
ATOM   4557  CA  THR B 235      24.613  -1.516  41.523  1.00 16.66           C  
ATOM   4558  C   THR B 235      25.581  -0.935  40.482  1.00 15.00           C  
ATOM   4559  O   THR B 235      26.342  -1.643  39.857  1.00 15.70           O  
ATOM   4560  CB  THR B 235      25.089  -1.125  42.951  1.00 15.41           C  
ATOM   4561  CG2 THR B 235      24.123  -1.697  43.972  1.00 16.71           C  
ATOM   4562  OG1 THR B 235      26.413  -1.574  43.198  1.00 17.10           O  
ATOM   4563  N   GLY B 236      25.582   0.375  40.335  1.00 15.10           N  
ATOM   4564  CA  GLY B 236      26.462   1.012  39.352  1.00 14.19           C  
ATOM   4565  C   GLY B 236      27.930   0.756  39.547  1.00 20.15           C  
ATOM   4566  O   GLY B 236      28.441   0.719  40.685  1.00 17.50           O  
ATOM   4567  N   VAL B 237      28.606   0.627  38.396  1.00 11.29           N  
ATOM   4568  CA  VAL B 237      30.044   0.385  38.314  1.00 14.23           C  
ATOM   4569  C   VAL B 237      30.788   1.575  37.717  1.00 13.67           C  
ATOM   4570  O   VAL B 237      30.390   2.060  36.666  1.00 13.87           O  
ATOM   4571  CB  VAL B 237      30.341  -0.902  37.543  1.00 15.72           C  
ATOM   4572  CG1 VAL B 237      31.834  -1.021  37.251  1.00 11.71           C  
ATOM   4573  CG2 VAL B 237      29.844  -2.061  38.397  1.00 12.52           C  
ATOM   4574  N   ARG B 238      31.827   2.055  38.406  1.00 10.39           N  
ATOM   4575  CA  ARG B 238      32.575   3.199  37.952  1.00 10.40           C  
ATOM   4576  C   ARG B 238      34.057   2.985  38.096  1.00 21.51           C  
ATOM   4577  O   ARG B 238      34.518   2.189  38.908  1.00 17.98           O  
ATOM   4578  CB  ARG B 238      32.184   4.469  38.726  1.00 10.12           C  
ATOM   4579  CG  ARG B 238      30.704   4.813  38.671  1.00  9.98           C  
ATOM   4580  CD  ARG B 238      30.275   5.329  37.286  1.00 12.85           C  
ATOM   4581  NE  ARG B 238      28.898   5.824  37.199  1.00 15.11           N  
ATOM   4582  CZ  ARG B 238      27.835   5.064  36.857  1.00 18.37           C  
ATOM   4583  NH1 ARG B 238      27.935   3.736  36.586  1.00 12.28           N1+
ATOM   4584  NH2 ARG B 238      26.630   5.654  36.793  1.00 11.73           N  
ATOM   4585  N   ASP B 239      34.827   3.739  37.301  1.00 10.99           N  
ATOM   4586  CA  ASP B 239      36.269   3.680  37.355  1.00  9.46           C  
ATOM   4587  C   ASP B 239      36.740   4.788  38.321  1.00 10.93           C  
ATOM   4588  O   ASP B 239      36.801   5.973  37.959  1.00 11.26           O  
ATOM   4589  CB  ASP B 239      36.847   3.865  35.904  1.00 12.64           C  
ATOM   4590  CG  ASP B 239      38.345   3.786  35.692  1.00 18.61           C  
ATOM   4591  OD1 ASP B 239      38.858   3.480  34.623  1.00 14.41           O  
ATOM   4592  OD2 ASP B 239      39.076   4.139  36.725  1.00 12.92           O1-
ATOM   4593  N   TYR B 240      37.045   4.428  39.579  1.00 11.69           N  
ATOM   4594  CA  TYR B 240      37.529   5.369  40.588  1.00 12.51           C  
ATOM   4595  C   TYR B 240      39.032   5.593  40.393  1.00 12.98           C  
ATOM   4596  O   TYR B 240      39.838   4.660  40.201  1.00 10.75           O  
ATOM   4597  CB  TYR B 240      37.129   4.938  42.039  1.00 13.55           C  
ATOM   4598  CG  TYR B 240      35.610   4.965  42.173  1.00 11.19           C  
ATOM   4599  CD1 TYR B 240      34.918   6.145  42.462  1.00 10.00           C  
ATOM   4600  CD2 TYR B 240      34.856   3.813  41.938  1.00  9.20           C  
ATOM   4601  CE1 TYR B 240      33.524   6.148  42.526  1.00 12.09           C  
ATOM   4602  CE2 TYR B 240      33.459   3.780  42.014  1.00 13.45           C  
ATOM   4603  CZ  TYR B 240      32.789   4.975  42.311  1.00 12.19           C  
ATOM   4604  OH  TYR B 240      31.417   5.026  42.325  1.00 13.16           O  
ATOM   4605  N   ILE B 241      39.420   6.855  40.389  1.00  9.90           N  
ATOM   4606  CA  ILE B 241      40.792   7.217  40.193  1.00 10.45           C  
ATOM   4607  C   ILE B 241      41.199   8.189  41.284  1.00 10.75           C  
ATOM   4608  O   ILE B 241      40.412   9.065  41.675  1.00 10.90           O  
ATOM   4609  CB  ILE B 241      41.029   7.782  38.776  1.00  9.26           C  
ATOM   4610  CG1 ILE B 241      42.464   8.314  38.678  1.00 14.94           C  
ATOM   4611  CG2 ILE B 241      39.974   8.869  38.462  1.00 11.58           C  
ATOM   4612  CD1 ILE B 241      42.955   8.714  37.281  1.00 12.51           C  
ATOM   4613  N   HIS B 242      42.393   8.019  41.809  1.00  8.37           N  
ATOM   4614  CA  HIS B 242      42.834   8.907  42.881  1.00  9.08           C  
ATOM   4615  C   HIS B 242      42.948  10.342  42.380  1.00 13.92           C  
ATOM   4616  O   HIS B 242      43.612  10.592  41.370  1.00 12.70           O  
ATOM   4617  CB  HIS B 242      44.159   8.427  43.479  1.00  7.82           C  
ATOM   4618  CG  HIS B 242      44.440   8.951  44.870  1.00 13.40           C  
ATOM   4619  CD2 HIS B 242      44.580   8.275  46.070  1.00 12.84           C  
ATOM   4620  ND1 HIS B 242      44.627  10.305  45.111  1.00 15.03           N  
ATOM   4621  CE1 HIS B 242      44.883  10.432  46.412  1.00 15.33           C  
ATOM   4622  NE2 HIS B 242      44.845   9.237  47.015  1.00 12.91           N  
ATOM   4623  N   VAL B 243      42.311  11.277  43.087  1.00 10.44           N  
ATOM   4624  CA  VAL B 243      42.346  12.676  42.695  1.00 10.21           C  
ATOM   4625  C   VAL B 243      43.777  13.184  42.505  1.00  9.06           C  
ATOM   4626  O   VAL B 243      44.043  14.069  41.686  1.00 13.13           O  
ATOM   4627  CB  VAL B 243      41.510  13.560  43.625  1.00 11.82           C  
ATOM   4628  CG1 VAL B 243      42.210  13.658  44.984  1.00 13.87           C  
ATOM   4629  CG2 VAL B 243      41.288  14.966  43.026  1.00  8.79           C  
ATOM   4630  N   VAL B 244      44.743  12.639  43.274  1.00  9.13           N  
ATOM   4631  CA  VAL B 244      46.131  13.050  43.148  1.00 13.38           C  
ATOM   4632  C   VAL B 244      46.694  12.638  41.768  1.00 17.10           C  
ATOM   4633  O   VAL B 244      47.401  13.396  41.100  1.00 12.47           O  
ATOM   4634  CB  VAL B 244      47.026  12.573  44.315  1.00 12.97           C  
ATOM   4635  CG1 VAL B 244      48.510  12.763  43.975  1.00 11.40           C  
ATOM   4636  CG2 VAL B 244      46.674  13.391  45.554  1.00 10.83           C  
ATOM   4637  N   ASP B 245      46.369  11.430  41.348  1.00 10.50           N  
ATOM   4638  CA  ASP B 245      46.816  10.956  40.052  1.00 11.13           C  
ATOM   4639  C   ASP B 245      46.217  11.838  38.948  1.00 10.11           C  
ATOM   4640  O   ASP B 245      46.909  12.259  38.008  1.00 11.97           O  
ATOM   4641  CB  ASP B 245      46.392   9.479  39.851  1.00 10.07           C  
ATOM   4642  CG  ASP B 245      47.368   8.531  40.493  1.00 13.24           C  
ATOM   4643  OD1 ASP B 245      48.572   8.717  40.504  1.00 14.65           O  
ATOM   4644  OD2 ASP B 245      46.785   7.495  41.006  1.00 13.78           O1-
ATOM   4645  N   LEU B 246      44.939  12.122  39.101  1.00  9.58           N  
ATOM   4646  CA  LEU B 246      44.213  12.926  38.137  1.00 12.58           C  
ATOM   4647  C   LEU B 246      44.815  14.309  38.057  1.00 14.12           C  
ATOM   4648  O   LEU B 246      45.000  14.865  36.983  1.00 12.76           O  
ATOM   4649  CB  LEU B 246      42.755  12.972  38.560  1.00 13.40           C  
ATOM   4650  CG  LEU B 246      41.891  13.669  37.537  1.00 18.80           C  
ATOM   4651  CD1 LEU B 246      41.568  12.633  36.458  1.00 19.72           C  
ATOM   4652  CD2 LEU B 246      40.614  14.162  38.208  1.00 17.89           C  
ATOM   4653  N   ALA B 247      45.127  14.889  39.221  1.00  9.84           N  
ATOM   4654  CA  ALA B 247      45.742  16.216  39.256  1.00 10.82           C  
ATOM   4655  C   ALA B 247      47.055  16.219  38.474  1.00 14.31           C  
ATOM   4656  O   ALA B 247      47.344  17.114  37.658  1.00 13.48           O  
ATOM   4657  CB  ALA B 247      45.974  16.664  40.718  1.00  9.44           C  
ATOM   4658  N   LYS B 248      47.851  15.166  38.691  1.00 12.54           N  
ATOM   4659  CA  LYS B 248      49.137  15.047  38.020  1.00 15.44           C  
ATOM   4660  C   LYS B 248      49.007  14.974  36.500  1.00 13.40           C  
ATOM   4661  O   LYS B 248      49.893  15.451  35.759  1.00 14.38           O  
ATOM   4662  CB  LYS B 248      49.998  13.934  38.570  1.00 11.96           C  
ATOM   4663  CG  LYS B 248      50.526  14.213  39.973  1.00 14.64           C  
ATOM   4664  CD  LYS B 248      51.126  12.953  40.581  1.00 13.51           C  
ATOM   4665  CE  LYS B 248      51.599  13.114  42.018  1.00 20.03           C  
ATOM   4666  NZ  LYS B 248      52.685  14.086  42.097  1.00 30.66           N1+
ATOM   4667  N   GLY B 249      47.891  14.392  36.052  1.00 11.84           N  
ATOM   4668  CA  GLY B 249      47.635  14.285  34.612  1.00 11.76           C  
ATOM   4669  C   GLY B 249      47.570  15.661  33.943  1.00 14.83           C  
ATOM   4670  O   GLY B 249      47.836  15.823  32.752  1.00 14.54           O  
ATOM   4671  N   HIS B 250      47.213  16.676  34.729  1.00 14.12           N  
ATOM   4672  CA  HIS B 250      47.115  18.043  34.234  1.00 11.04           C  
ATOM   4673  C   HIS B 250      48.476  18.624  33.869  1.00 10.32           C  
ATOM   4674  O   HIS B 250      48.606  19.454  32.961  1.00 12.57           O  
ATOM   4675  CB  HIS B 250      46.288  18.954  35.185  1.00 10.52           C  
ATOM   4676  CG  HIS B 250      44.864  18.543  35.239  1.00 10.66           C  
ATOM   4677  CD2 HIS B 250      43.773  19.093  34.619  1.00 11.49           C  
ATOM   4678  ND1 HIS B 250      44.443  17.416  35.939  1.00 10.87           N  
ATOM   4679  CE1 HIS B 250      43.141  17.309  35.749  1.00 14.16           C  
ATOM   4680  NE2 HIS B 250      42.707  18.286  34.947  1.00 13.85           N  
ATOM   4681  N   ILE B 251      49.512  18.197  34.598  1.00 10.04           N  
ATOM   4682  CA  ILE B 251      50.869  18.650  34.342  1.00 12.18           C  
ATOM   4683  C   ILE B 251      51.337  18.059  33.012  1.00 12.12           C  
ATOM   4684  O   ILE B 251      51.957  18.738  32.196  1.00 12.94           O  
ATOM   4685  CB  ILE B 251      51.884  18.311  35.435  1.00 15.80           C  
ATOM   4686  CG1 ILE B 251      51.560  18.899  36.823  1.00 22.47           C  
ATOM   4687  CG2 ILE B 251      53.237  18.825  34.968  1.00 18.54           C  
ATOM   4688  CD1 ILE B 251      50.801  20.205  36.774  1.00 36.29           C  
ATOM   4689  N   ALA B 252      51.003  16.791  32.809  1.00 11.88           N  
ATOM   4690  CA  ALA B 252      51.328  16.089  31.570  1.00 13.46           C  
ATOM   4691  C   ALA B 252      50.596  16.780  30.409  1.00 13.98           C  
ATOM   4692  O   ALA B 252      51.128  16.911  29.297  1.00 12.62           O  
ATOM   4693  CB  ALA B 252      50.906  14.629  31.660  1.00 10.55           C  
ATOM   4694  N   ALA B 253      49.371  17.228  30.666  1.00 13.03           N  
ATOM   4695  CA  ALA B 253      48.586  17.923  29.630  1.00 12.43           C  
ATOM   4696  C   ALA B 253      49.255  19.231  29.250  1.00 14.41           C  
ATOM   4697  O   ALA B 253      49.328  19.603  28.064  1.00 12.38           O  
ATOM   4698  CB  ALA B 253      47.146  18.169  30.030  1.00  9.47           C  
ATOM   4699  N   LEU B 254      49.761  19.943  30.264  1.00 11.38           N  
ATOM   4700  CA  LEU B 254      50.458  21.215  30.002  1.00 11.30           C  
ATOM   4701  C   LEU B 254      51.659  20.979  29.104  1.00 10.78           C  
ATOM   4702  O   LEU B 254      51.981  21.739  28.172  1.00 15.60           O  
ATOM   4703  CB  LEU B 254      50.949  21.950  31.277  1.00 12.12           C  
ATOM   4704  CG  LEU B 254      49.812  22.590  32.063  1.00 10.14           C  
ATOM   4705  CD1 LEU B 254      50.360  23.196  33.352  1.00 14.81           C  
ATOM   4706  CD2 LEU B 254      49.200  23.728  31.254  1.00 13.09           C  
ATOM   4707  N   ARG B 255      52.366  19.902  29.360  1.00  9.94           N  
ATOM   4708  CA  ARG B 255      53.535  19.621  28.523  1.00 14.65           C  
ATOM   4709  C   ARG B 255      53.146  19.328  27.068  1.00 15.16           C  
ATOM   4710  O   ARG B 255      53.820  19.727  26.106  1.00 15.47           O  
ATOM   4711  CB  ARG B 255      54.281  18.432  29.101  1.00 13.19           C  
ATOM   4712  CG  ARG B 255      55.061  18.836  30.339  1.00 17.91           C  
ATOM   4713  CD  ARG B 255      56.038  17.731  30.712  1.00 25.91           C  
ATOM   4714  NE  ARG B 255      55.366  16.548  31.231  1.00 23.69           N  
ATOM   4715  CZ  ARG B 255      55.109  16.387  32.529  1.00 63.94           C  
ATOM   4716  NH1 ARG B 255      55.461  17.293  33.436  1.00 36.20           N1+
ATOM   4717  NH2 ARG B 255      54.488  15.293  32.949  1.00 23.06           N  
ATOM   4718  N   LYS B 256      52.042  18.590  26.911  1.00 14.88           N  
ATOM   4719  CA  LYS B 256      51.548  18.243  25.587  1.00 13.91           C  
ATOM   4720  C   LYS B 256      51.204  19.514  24.801  1.00 25.16           C  
ATOM   4721  O   LYS B 256      51.502  19.601  23.604  1.00 13.70           O  
ATOM   4722  CB  LYS B 256      50.416  17.231  25.674  1.00  9.71           C  
ATOM   4723  CG  LYS B 256      49.870  16.820  24.307  1.00 15.34           C  
ATOM   4724  CD  LYS B 256      50.884  16.127  23.377  1.00 22.79           C  
ATOM   4725  CE  LYS B 256      51.209  14.680  23.736  1.00 22.86           C  
ATOM   4726  NZ  LYS B 256      52.302  14.095  22.927  1.00 16.42           N1+
ATOM   4727  N   LEU B 257      50.574  20.508  25.463  1.00 12.38           N  
ATOM   4728  CA  LEU B 257      50.244  21.779  24.805  1.00 13.23           C  
ATOM   4729  C   LEU B 257      51.487  22.446  24.222  1.00 11.37           C  
ATOM   4730  O   LEU B 257      51.451  23.064  23.151  1.00 13.63           O  
ATOM   4731  CB  LEU B 257      49.619  22.821  25.778  1.00 14.05           C  
ATOM   4732  CG  LEU B 257      48.225  22.472  26.281  1.00 11.17           C  
ATOM   4733  CD1 LEU B 257      47.767  23.555  27.286  1.00 12.10           C  
ATOM   4734  CD2 LEU B 257      47.193  22.359  25.149  1.00 12.59           C  
ATOM   4735  N   LYS B 258      52.615  22.367  24.953  1.00 14.96           N  
ATOM   4736  CA  LYS B 258      53.865  22.980  24.498  1.00 16.03           C  
ATOM   4737  C   LYS B 258      54.402  22.319  23.222  1.00 14.26           C  
ATOM   4738  O   LYS B 258      55.243  22.861  22.500  1.00 16.49           O  
ATOM   4739  CB  LYS B 258      54.949  23.020  25.566  1.00 22.58           C  
ATOM   4740  CG  LYS B 258      54.675  23.955  26.737  1.00 23.73           C  
ATOM   4741  CD  LYS B 258      54.355  25.372  26.292  1.00100.00           C  
ATOM   4742  CE  LYS B 258      55.164  26.418  27.047  1.00100.00           C  
ATOM   4743  NZ  LYS B 258      54.560  27.756  26.948  1.00 76.03           N1+
ATOM   4744  N   GLU B 259      53.906  21.132  22.884  1.00 15.96           N  
ATOM   4745  CA  GLU B 259      54.381  20.512  21.649  1.00 18.32           C  
ATOM   4746  C   GLU B 259      53.572  21.051  20.464  1.00 31.58           C  
ATOM   4747  O   GLU B 259      53.747  20.587  19.333  1.00 17.93           O  
ATOM   4748  CB  GLU B 259      54.201  18.976  21.696  1.00 19.15           C  
ATOM   4749  CG  GLU B 259      55.021  18.218  22.783  1.00 12.69           C  
ATOM   4750  CD  GLU B 259      54.833  16.710  22.659  1.00 23.35           C  
ATOM   4751  OE1 GLU B 259      54.400  16.007  23.558  1.00 21.82           O  
ATOM   4752  OE2 GLU B 259      55.114  16.233  21.449  1.00 18.58           O1-
ATOM   4753  N   GLN B 260      52.660  22.016  20.724  1.00 15.78           N  
ATOM   4754  CA  GLN B 260      51.786  22.524  19.665  1.00 14.34           C  
ATOM   4755  C   GLN B 260      51.024  21.309  19.155  1.00 18.31           C  
ATOM   4756  O   GLN B 260      51.058  20.949  17.975  1.00 23.79           O  
ATOM   4757  CB  GLN B 260      52.577  23.161  18.487  1.00 13.37           C  
ATOM   4758  CG  GLN B 260      53.585  24.251  18.907  1.00 20.63           C  
ATOM   4759  CD  GLN B 260      52.860  25.408  19.571  1.00 32.25           C  
ATOM   4760  NE2 GLN B 260      53.524  26.141  20.488  1.00 41.46           N  
ATOM   4761  OE1 GLN B 260      51.677  25.617  19.252  1.00 23.54           O  
ATOM   4762  N   CYS B 261      50.336  20.649  20.056  1.00 14.93           N  
ATOM   4763  CA  CYS B 261      49.606  19.429  19.755  1.00 19.21           C  
ATOM   4764  C   CYS B 261      48.297  19.563  19.002  1.00 12.54           C  
ATOM   4765  O   CYS B 261      47.757  18.557  18.541  1.00 14.94           O  
ATOM   4766  CB  CYS B 261      49.331  18.674  21.081  1.00 11.89           C  
ATOM   4767  SG  CYS B 261      48.307  19.664  22.234  1.00 13.59           S  
ATOM   4768  N   GLY B 262      47.728  20.769  18.924  1.00 12.23           N  
ATOM   4769  CA  GLY B 262      46.428  20.880  18.285  1.00 12.20           C  
ATOM   4770  C   GLY B 262      45.361  20.423  19.296  1.00 11.96           C  
ATOM   4771  O   GLY B 262      45.533  20.571  20.500  1.00 13.88           O  
ATOM   4772  N   CYS B 263      44.250  19.859  18.811  1.00 10.21           N  
ATOM   4773  CA  CYS B 263      43.157  19.391  19.650  1.00 10.73           C  
ATOM   4774  C   CYS B 263      43.304  17.905  19.930  1.00 17.42           C  
ATOM   4775  O   CYS B 263      43.265  17.095  19.009  1.00 12.00           O  
ATOM   4776  CB  CYS B 263      41.836  19.705  18.971  1.00 13.91           C  
ATOM   4777  SG  CYS B 263      40.428  19.457  20.047  1.00 18.15           S  
ATOM   4778  N   ARG B 264      43.517  17.537  21.198  1.00 13.86           N  
ATOM   4779  CA  ARG B 264      43.734  16.152  21.602  1.00 10.72           C  
ATOM   4780  C   ARG B 264      42.823  15.774  22.744  1.00 10.94           C  
ATOM   4781  O   ARG B 264      42.488  16.643  23.551  1.00 11.42           O  
ATOM   4782  CB  ARG B 264      45.189  15.929  21.952  1.00  9.82           C  
ATOM   4783  CG  ARG B 264      46.092  16.559  20.907  1.00 13.07           C  
ATOM   4784  CD  ARG B 264      46.139  15.784  19.571  1.00 12.38           C  
ATOM   4785  NE  ARG B 264      47.095  14.701  19.646  1.00 14.46           N  
ATOM   4786  CZ  ARG B 264      48.378  14.783  19.412  1.00 13.75           C  
ATOM   4787  NH1 ARG B 264      48.974  15.902  19.017  1.00 15.17           N1+
ATOM   4788  NH2 ARG B 264      49.056  13.655  19.588  1.00 14.14           N  
ATOM   4789  N   ILE B 265      42.423  14.503  22.767  1.00  9.93           N  
ATOM   4790  CA  ILE B 265      41.474  13.973  23.764  1.00 11.85           C  
ATOM   4791  C   ILE B 265      42.004  12.711  24.456  1.00 17.39           C  
ATOM   4792  O   ILE B 265      42.425  11.750  23.813  1.00 12.71           O  
ATOM   4793  CB  ILE B 265      40.107  13.691  23.132  1.00 11.32           C  
ATOM   4794  CG1 ILE B 265      39.624  14.956  22.403  1.00 14.23           C  
ATOM   4795  CG2 ILE B 265      39.133  13.255  24.211  1.00 15.46           C  
ATOM   4796  CD1 ILE B 265      38.364  14.821  21.545  1.00 18.90           C  
ATOM   4797  N   TYR B 266      41.998  12.712  25.792  1.00 12.22           N  
ATOM   4798  CA  TYR B 266      42.508  11.560  26.521  1.00  8.99           C  
ATOM   4799  C   TYR B 266      41.641  11.227  27.702  1.00 10.32           C  
ATOM   4800  O   TYR B 266      41.193  12.109  28.448  1.00 11.71           O  
ATOM   4801  CB  TYR B 266      43.890  11.895  27.145  1.00  8.29           C  
ATOM   4802  CG  TYR B 266      44.885  12.337  26.120  1.00 14.75           C  
ATOM   4803  CD1 TYR B 266      45.213  13.686  25.972  1.00 11.03           C  
ATOM   4804  CD2 TYR B 266      45.469  11.399  25.265  1.00 12.13           C  
ATOM   4805  CE1 TYR B 266      46.146  14.084  25.013  1.00  9.64           C  
ATOM   4806  CE2 TYR B 266      46.402  11.787  24.304  1.00 10.65           C  
ATOM   4807  CZ  TYR B 266      46.715  13.139  24.157  1.00 12.37           C  
ATOM   4808  OH  TYR B 266      47.617  13.538  23.203  1.00 12.21           O  
ATOM   4809  N   ASN B 267      41.446   9.938  27.909  1.00 10.30           N  
ATOM   4810  CA  ASN B 267      40.708   9.466  29.069  1.00  8.31           C  
ATOM   4811  C   ASN B 267      41.674   9.522  30.234  1.00  9.37           C  
ATOM   4812  O   ASN B 267      42.861   9.234  30.065  1.00 12.98           O  
ATOM   4813  CB  ASN B 267      40.390   7.950  28.957  1.00  6.88           C  
ATOM   4814  CG  ASN B 267      39.274   7.644  27.998  1.00 10.00           C  
ATOM   4815  ND2 ASN B 267      39.290   6.424  27.467  1.00 14.53           N  
ATOM   4816  OD1 ASN B 267      38.385   8.473  27.745  1.00 11.24           O  
ATOM   4817  N   LEU B 268      41.174   9.856  31.413  1.00  8.75           N  
ATOM   4818  CA  LEU B 268      41.990   9.820  32.604  1.00 11.35           C  
ATOM   4819  C   LEU B 268      41.212   8.916  33.592  1.00  8.61           C  
ATOM   4820  O   LEU B 268      40.200   9.318  34.206  1.00 10.23           O  
ATOM   4821  CB  LEU B 268      42.325  11.173  33.251  1.00  8.72           C  
ATOM   4822  CG  LEU B 268      43.211  12.137  32.471  1.00  9.18           C  
ATOM   4823  CD1 LEU B 268      43.513  13.354  33.348  1.00 12.20           C  
ATOM   4824  CD2 LEU B 268      44.496  11.519  31.957  1.00  9.60           C  
ATOM   4825  N   GLY B 269      41.650   7.642  33.650  1.00 11.17           N  
ATOM   4826  CA  GLY B 269      41.057   6.616  34.483  1.00 10.20           C  
ATOM   4827  C   GLY B 269      42.106   5.576  34.823  1.00  9.87           C  
ATOM   4828  O   GLY B 269      43.253   5.708  34.426  1.00 10.44           O  
ATOM   4829  N   THR B 270      41.699   4.561  35.583  1.00 16.01           N  
ATOM   4830  CA  THR B 270      42.607   3.494  36.001  1.00 13.04           C  
ATOM   4831  C   THR B 270      42.408   2.236  35.178  1.00 15.83           C  
ATOM   4832  O   THR B 270      43.330   1.434  35.058  1.00 16.73           O  
ATOM   4833  CB  THR B 270      42.376   3.099  37.468  1.00 11.83           C  
ATOM   4834  CG2 THR B 270      42.486   4.313  38.371  1.00 11.94           C  
ATOM   4835  OG1 THR B 270      41.113   2.482  37.600  1.00 11.20           O  
ATOM   4836  N   GLY B 271      41.198   2.060  34.651  1.00 10.13           N  
ATOM   4837  CA  GLY B 271      40.874   0.880  33.870  1.00 13.39           C  
ATOM   4838  C   GLY B 271      40.217  -0.218  34.722  1.00 22.85           C  
ATOM   4839  O   GLY B 271      39.862  -1.297  34.237  1.00 20.39           O  
ATOM   4840  N   THR B 272      40.046   0.073  36.010  1.00 16.71           N  
ATOM   4841  CA  THR B 272      39.435  -0.861  36.944  1.00 14.52           C  
ATOM   4842  C   THR B 272      38.149  -0.275  37.474  1.00 13.11           C  
ATOM   4843  O   THR B 272      38.133   0.832  38.019  1.00 17.73           O  
ATOM   4844  CB  THR B 272      40.370  -1.164  38.131  1.00 16.66           C  
ATOM   4845  CG2 THR B 272      39.628  -2.031  39.137  1.00 22.23           C  
ATOM   4846  OG1 THR B 272      41.541  -1.832  37.689  1.00 20.34           O  
ATOM   4847  N   GLY B 273      37.075  -1.023  37.308  1.00 12.45           N  
ATOM   4848  CA  GLY B 273      35.779  -0.593  37.751  1.00 11.23           C  
ATOM   4849  C   GLY B 273      35.406  -1.253  39.075  1.00 31.30           C  
ATOM   4850  O   GLY B 273      35.782  -2.397  39.335  1.00 20.09           O  
ATOM   4851  N   TYR B 274      34.689  -0.484  39.904  1.00 18.87           N  
ATOM   4852  CA  TYR B 274      34.204  -0.888  41.213  1.00 14.48           C  
ATOM   4853  C   TYR B 274      32.726  -0.526  41.376  1.00 18.08           C  
ATOM   4854  O   TYR B 274      32.253   0.534  40.941  1.00 15.16           O  
ATOM   4855  CB  TYR B 274      35.059  -0.261  42.356  1.00 15.53           C  
ATOM   4856  CG  TYR B 274      36.449  -0.846  42.497  1.00 13.37           C  
ATOM   4857  CD1 TYR B 274      36.638  -2.165  42.942  1.00 15.18           C  
ATOM   4858  CD2 TYR B 274      37.577  -0.080  42.192  1.00 12.72           C  
ATOM   4859  CE1 TYR B 274      37.921  -2.708  43.057  1.00 14.03           C  
ATOM   4860  CE2 TYR B 274      38.864  -0.611  42.309  1.00 19.58           C  
ATOM   4861  CZ  TYR B 274      39.037  -1.924  42.755  1.00 18.44           C  
ATOM   4862  OH  TYR B 274      40.306  -2.441  42.863  1.00 19.25           O  
ATOM   4863  N   SER B 275      31.944  -1.416  41.997  1.00 18.66           N  
ATOM   4864  CA  SER B 275      30.532  -1.171  42.223  1.00 13.52           C  
ATOM   4865  C   SER B 275      30.288  -0.306  43.471  1.00 10.10           C  
ATOM   4866  O   SER B 275      31.210  -0.081  44.272  1.00 14.26           O  
ATOM   4867  CB  SER B 275      29.785  -2.482  42.343  1.00 31.11           C  
ATOM   4868  OG  SER B 275      29.806  -2.894  43.686  1.00 17.63           O  
ATOM   4869  N   VAL B 276      29.040   0.156  43.579  1.00 15.08           N  
ATOM   4870  CA  VAL B 276      28.653   0.995  44.696  1.00 13.36           C  
ATOM   4871  C   VAL B 276      28.906   0.269  46.012  1.00 31.78           C  
ATOM   4872  O   VAL B 276      29.519   0.805  46.941  1.00 17.37           O  
ATOM   4873  CB  VAL B 276      27.225   1.503  44.612  1.00 15.79           C  
ATOM   4874  CG1 VAL B 276      26.893   2.323  45.877  1.00 14.03           C  
ATOM   4875  CG2 VAL B 276      27.017   2.380  43.373  1.00 16.63           C  
ATOM   4876  N   LEU B 277      28.444  -0.972  46.075  1.00 19.13           N  
ATOM   4877  CA  LEU B 277      28.620  -1.775  47.270  1.00 16.20           C  
ATOM   4878  C   LEU B 277      30.071  -2.075  47.537  1.00 24.81           C  
ATOM   4879  O   LEU B 277      30.477  -2.125  48.690  1.00 19.43           O  
ATOM   4880  CB  LEU B 277      27.786  -3.074  47.237  1.00 26.41           C  
ATOM   4881  CG  LEU B 277      26.308  -2.821  46.929  1.00 19.69           C  
ATOM   4882  CD1 LEU B 277      25.498  -4.108  46.860  1.00 23.16           C  
ATOM   4883  CD2 LEU B 277      25.692  -1.891  47.967  1.00 22.85           C  
ATOM   4884  N   GLN B 278      30.871  -2.288  46.490  1.00 16.32           N  
ATOM   4885  CA  GLN B 278      32.283  -2.563  46.714  1.00 16.26           C  
ATOM   4886  C   GLN B 278      32.979  -1.367  47.375  1.00 17.03           C  
ATOM   4887  O   GLN B 278      33.901  -1.525  48.203  1.00 20.03           O  
ATOM   4888  CB  GLN B 278      33.064  -2.947  45.440  1.00 20.79           C  
ATOM   4889  CG  GLN B 278      32.766  -4.365  44.913  1.00 21.74           C  
ATOM   4890  CD  GLN B 278      33.265  -4.535  43.480  1.00 53.90           C  
ATOM   4891  NE2 GLN B 278      34.153  -5.502  43.240  1.00 45.53           N  
ATOM   4892  OE1 GLN B 278      32.875  -3.774  42.588  1.00 21.21           O  
ATOM   4893  N   MET B 279      32.558  -0.155  46.980  1.00 16.91           N  
ATOM   4894  CA  MET B 279      33.106   1.100  47.524  1.00 11.98           C  
ATOM   4895  C   MET B 279      32.722   1.261  48.990  1.00 17.02           C  
ATOM   4896  O   MET B 279      33.552   1.620  49.831  1.00 15.97           O  
ATOM   4897  CB  MET B 279      32.664   2.330  46.692  1.00 13.86           C  
ATOM   4898  CG  MET B 279      33.216   2.311  45.265  1.00 15.86           C  
ATOM   4899  SD  MET B 279      35.012   2.065  45.116  1.00 17.77           S  
ATOM   4900  CE  MET B 279      35.668   3.743  45.416  1.00 19.21           C  
ATOM   4901  N   VAL B 280      31.457   0.968  49.279  1.00 16.30           N  
ATOM   4902  CA  VAL B 280      30.977   1.027  50.660  1.00 23.88           C  
ATOM   4903  C   VAL B 280      31.844   0.075  51.505  1.00 36.61           C  
ATOM   4904  O   VAL B 280      32.363   0.421  52.573  1.00 17.17           O  
ATOM   4905  CB  VAL B 280      29.481   0.687  50.725  1.00 24.49           C  
ATOM   4906  CG1 VAL B 280      29.004   0.355  52.147  1.00 22.70           C  
ATOM   4907  CG2 VAL B 280      28.660   1.834  50.124  1.00 16.18           C  
ATOM   4908  N   GLN B 281      32.041  -1.134  50.988  1.00 17.86           N  
ATOM   4909  CA  GLN B 281      32.859  -2.129  51.661  1.00 20.76           C  
ATOM   4910  C   GLN B 281      34.264  -1.632  51.904  1.00 21.99           C  
ATOM   4911  O   GLN B 281      34.755  -1.681  53.024  1.00 20.57           O  
ATOM   4912  CB  GLN B 281      32.852  -3.455  50.889  1.00 22.98           C  
ATOM   4913  CG  GLN B 281      33.581  -4.581  51.620  1.00 40.68           C  
ATOM   4914  CD  GLN B 281      32.828  -5.880  51.493  1.00100.00           C  
ATOM   4915  NE2 GLN B 281      33.459  -6.845  50.828  1.00100.00           N  
ATOM   4916  OE1 GLN B 281      31.681  -6.000  51.944  1.00 74.80           O  
ATOM   4917  N   ALA B 282      34.923  -1.156  50.859  1.00 19.37           N  
ATOM   4918  CA  ALA B 282      36.274  -0.672  51.010  1.00 14.70           C  
ATOM   4919  C   ALA B 282      36.351   0.447  52.050  1.00 17.92           C  
ATOM   4920  O   ALA B 282      37.334   0.567  52.787  1.00 18.66           O  
ATOM   4921  CB  ALA B 282      36.857  -0.291  49.670  1.00 15.28           C  
ATOM   4922  N   MET B 283      35.297   1.259  52.129  1.00 17.71           N  
ATOM   4923  CA  MET B 283      35.252   2.345  53.102  1.00 19.55           C  
ATOM   4924  C   MET B 283      34.985   1.856  54.539  1.00 19.48           C  
ATOM   4925  O   MET B 283      35.459   2.452  55.512  1.00 19.03           O  
ATOM   4926  CB  MET B 283      34.293   3.481  52.706  1.00 15.82           C  
ATOM   4927  CG  MET B 283      34.930   4.448  51.721  1.00 18.52           C  
ATOM   4928  SD  MET B 283      36.427   5.280  52.316  1.00 23.51           S  
ATOM   4929  CE  MET B 283      35.791   6.347  53.636  1.00 22.45           C  
ATOM   4930  N   GLU B 284      34.219   0.781  54.679  1.00 22.04           N  
ATOM   4931  CA  GLU B 284      33.970   0.279  56.022  1.00 17.07           C  
ATOM   4932  C   GLU B 284      35.317  -0.167  56.539  1.00 20.16           C  
ATOM   4933  O   GLU B 284      35.738   0.114  57.669  1.00 23.08           O  
ATOM   4934  CB  GLU B 284      32.939  -0.871  56.040  1.00 15.11           C  
ATOM   4935  CG  GLU B 284      31.488  -0.353  55.978  1.00 28.96           C  
ATOM   4936  CD  GLU B 284      30.470  -1.458  56.007  1.00100.00           C  
ATOM   4937  OE1 GLU B 284      30.672  -2.551  55.542  1.00 35.73           O  
ATOM   4938  OE2 GLU B 284      29.358  -1.125  56.593  1.00 36.81           O1-
ATOM   4939  N   LYS B 285      36.017  -0.842  55.644  1.00 17.35           N  
ATOM   4940  CA  LYS B 285      37.315  -1.345  55.945  1.00 16.25           C  
ATOM   4941  C   LYS B 285      38.288  -0.233  56.322  1.00 23.79           C  
ATOM   4942  O   LYS B 285      38.982  -0.312  57.319  1.00 27.54           O  
ATOM   4943  CB  LYS B 285      37.868  -2.233  54.852  1.00 20.49           C  
ATOM   4944  CG  LYS B 285      39.111  -2.956  55.331  1.00 35.36           C  
ATOM   4945  CD  LYS B 285      40.351  -2.702  54.510  1.00 64.05           C  
ATOM   4946  CE  LYS B 285      40.717  -3.948  53.741  1.00 72.85           C  
ATOM   4947  NZ  LYS B 285      41.878  -3.745  52.867  1.00 88.22           N1+
ATOM   4948  N   ALA B 286      38.374   0.828  55.523  1.00 20.76           N  
ATOM   4949  CA  ALA B 286      39.299   1.924  55.822  1.00 23.25           C  
ATOM   4950  C   ALA B 286      38.992   2.719  57.092  1.00 20.48           C  
ATOM   4951  O   ALA B 286      39.904   3.148  57.800  1.00 17.01           O  
ATOM   4952  CB  ALA B 286      39.379   2.904  54.655  1.00 18.13           C  
ATOM   4953  N   SER B 287      37.698   2.955  57.331  1.00 17.38           N  
ATOM   4954  CA  SER B 287      37.196   3.725  58.466  1.00 20.36           C  
ATOM   4955  C   SER B 287      36.922   2.937  59.740  1.00 21.57           C  
ATOM   4956  O   SER B 287      36.803   3.504  60.825  1.00 19.52           O  
ATOM   4957  CB  SER B 287      35.886   4.406  58.086  1.00 18.10           C  
ATOM   4958  OG  SER B 287      34.851   3.434  57.921  1.00 17.91           O  
ATOM   4959  N   GLY B 288      36.766   1.641  59.612  1.00 23.62           N  
ATOM   4960  CA  GLY B 288      36.443   0.872  60.771  1.00 26.76           C  
ATOM   4961  C   GLY B 288      35.013   1.184  61.200  1.00 32.42           C  
ATOM   4962  O   GLY B 288      34.617   0.844  62.303  1.00 32.80           O  
ATOM   4963  N   LYS B 289      34.230   1.853  60.355  1.00 19.85           N  
ATOM   4964  CA  LYS B 289      32.850   2.167  60.686  1.00 14.14           C  
ATOM   4965  C   LYS B 289      31.877   1.368  59.830  1.00 32.64           C  
ATOM   4966  O   LYS B 289      32.190   0.825  58.766  1.00 32.15           O  
ATOM   4967  CB  LYS B 289      32.419   3.622  60.553  1.00 15.96           C  
ATOM   4968  CG  LYS B 289      33.485   4.587  60.987  1.00 22.09           C  
ATOM   4969  CD  LYS B 289      33.559   4.596  62.498  1.00 30.45           C  
ATOM   4970  CE  LYS B 289      34.446   5.700  63.044  1.00 31.19           C  
ATOM   4971  NZ  LYS B 289      35.806   5.213  63.276  1.00 28.05           N1+
ATOM   4972  N   LYS B 290      30.653   1.329  60.340  1.00 28.11           N  
ATOM   4973  CA  LYS B 290      29.568   0.655  59.673  1.00 30.93           C  
ATOM   4974  C   LYS B 290      28.931   1.729  58.846  1.00 30.33           C  
ATOM   4975  O   LYS B 290      28.741   2.831  59.369  1.00 31.75           O  
ATOM   4976  CB  LYS B 290      28.642  -0.071  60.644  1.00 47.11           C  
ATOM   4977  CG  LYS B 290      29.274  -1.406  61.058  1.00100.00           C  
ATOM   4978  CD  LYS B 290      28.700  -2.097  62.292  1.00100.00           C  
ATOM   4979  CE  LYS B 290      28.777  -3.615  62.207  1.00100.00           C  
ATOM   4980  NZ  LYS B 290      28.273  -4.288  63.418  1.00100.00           N1+
ATOM   4981  N   ILE B 291      28.693   1.430  57.558  1.00 30.98           N  
ATOM   4982  CA  ILE B 291      28.128   2.397  56.634  1.00 33.74           C  
ATOM   4983  C   ILE B 291      26.778   1.925  56.156  1.00 22.44           C  
ATOM   4984  O   ILE B 291      26.623   1.288  55.128  1.00 25.11           O  
ATOM   4985  CB  ILE B 291      29.112   2.781  55.522  1.00 27.85           C  
ATOM   4986  CG1 ILE B 291      30.314   3.447  56.196  1.00 18.56           C  
ATOM   4987  CG2 ILE B 291      28.470   3.764  54.545  1.00 25.96           C  
ATOM   4988  CD1 ILE B 291      31.536   3.530  55.290  1.00 20.04           C  
ATOM   4989  N   PRO B 292      25.781   2.238  56.968  1.00 26.46           N  
ATOM   4990  CA  PRO B 292      24.417   1.850  56.686  1.00 33.67           C  
ATOM   4991  C   PRO B 292      23.904   2.407  55.363  1.00 36.03           C  
ATOM   4992  O   PRO B 292      24.196   3.532  54.970  1.00 29.35           O  
ATOM   4993  CB  PRO B 292      23.573   2.385  57.853  1.00 21.58           C  
ATOM   4994  CG  PRO B 292      24.472   3.302  58.686  1.00 33.09           C  
ATOM   4995  CD  PRO B 292      25.887   3.148  58.155  1.00 24.50           C  
ATOM   4996  N   TYR B 293      23.107   1.620  54.664  1.00 21.52           N  
ATOM   4997  CA  TYR B 293      22.599   2.108  53.393  1.00 27.85           C  
ATOM   4998  C   TYR B 293      21.244   1.499  53.138  1.00 38.52           C  
ATOM   4999  O   TYR B 293      20.825   0.554  53.784  1.00 29.18           O  
ATOM   5000  CB  TYR B 293      23.551   1.732  52.199  1.00 24.01           C  
ATOM   5001  CG  TYR B 293      23.552   0.246  51.775  1.00 23.34           C  
ATOM   5002  CD1 TYR B 293      24.568  -0.623  52.183  1.00 31.14           C  
ATOM   5003  CD2 TYR B 293      22.556  -0.306  50.963  1.00 32.78           C  
ATOM   5004  CE1 TYR B 293      24.600  -1.974  51.812  1.00 28.98           C  
ATOM   5005  CE2 TYR B 293      22.555  -1.654  50.587  1.00 40.06           C  
ATOM   5006  CZ  TYR B 293      23.580  -2.497  51.014  1.00 31.40           C  
ATOM   5007  OH  TYR B 293      23.580  -3.812  50.632  1.00 46.13           O
[truncated: 32,725 more chars]
