# Supplementary material for: Structural Descriptors for Subunit Interface Regions in Homodimers: Effect of Lipid Membrane and Secondary Structure Type
Source: J Chem Inf Model. 2025 Mar 27;65(7):3117–26. doi: 10.1021/acs.jcim.4c01233 (PMC12004529; doi:10.1021/acs.jcim.4c01233)
Supplement: Supplementary file 3 — ci4c01233_si_003.tar [file ci4c01233_si_003.tar › database/alpha/2pv7_cytop.pdb]

HEADER    model_1_1_chain_A
ATOM      1  N   GLY A   1     -18.965  58.791  49.366  1.00 26.51           N  
ATOM      2  CA  GLY A   1     -20.021  58.618  50.389  1.00 26.51           C  
ATOM      3  C   GLY A   1     -19.480  58.926  51.743  1.00 26.51           C  
ATOM      4  O   GLY A   1     -19.344  60.089  52.122  1.00 26.51           O  
ATOM      5  N   MET A   2     -19.152  57.875  52.514  1.00193.12           N  
ATOM      6  CA  MET A   2     -18.640  58.096  53.830  1.00193.12           C  
ATOM     11  C   MET A   2     -17.252  58.624  53.680  1.00193.12           C  
ATOM     12  O   MET A   2     -16.436  58.070  52.945  1.00193.12           O  
ATOM      7  CB  MET A   2     -18.583  56.814  54.675  1.00193.12           C  
ATOM      8  CG  MET A   2     -19.969  56.239  54.967  1.00193.12           C  
ATOM      9  SD  MET A   2     -19.968  54.705  55.941  1.00193.12           S  
ATOM     10  CE  MET A   2     -21.777  54.535  55.953  1.00193.12           C  
ATOM     13  N   ARG A   3     -16.964  59.741  54.374  1.00200.39           N  
ATOM     14  CA  ARG A   3     -15.672  60.354  54.310  1.00200.39           C  
ATOM     22  C   ARG A   3     -14.670  59.418  54.893  1.00200.39           C  
ATOM     23  O   ARG A   3     -13.609  59.188  54.313  1.00200.39           O  
ATOM     15  CB  ARG A   3     -15.596  61.659  55.121  1.00200.39           C  
ATOM     16  CG  ARG A   3     -14.205  62.302  55.156  1.00200.39           C  
ATOM     17  CD  ARG A   3     -13.734  62.855  53.809  1.00200.39           C  
ATOM     18  NE  ARG A   3     -13.411  61.697  52.933  1.00200.39           N  
ATOM     19  CZ  ARG A   3     -14.057  61.553  51.740  1.00200.39           C  
ATOM     20  NH1 ARG A   3     -15.018  62.454  51.381  1.00200.39           N1+
ATOM     21  NH2 ARG A   3     -13.751  60.511  50.913  1.00200.39           N  
ATOM     24  N   GLU A   4     -14.995  58.830  56.057  1.00187.95           N  
ATOM     25  CA  GLU A   4     -14.049  57.971  56.699  1.00187.95           C  
ATOM     31  C   GLU A   4     -14.300  56.556  56.315  1.00187.95           C  
ATOM     32  O   GLU A   4     -15.219  56.243  55.558  1.00187.95           O  
ATOM     26  CB  GLU A   4     -14.027  58.054  58.234  1.00187.95           C  
ATOM     27  CG  GLU A   4     -13.374  59.339  58.744  1.00187.95           C  
ATOM     28  CD  GLU A   4     -13.006  59.124  60.205  1.00187.95           C  
ATOM     29  OE1 GLU A   4     -13.339  58.036  60.747  1.00187.95           O  
ATOM     30  OE2 GLU A   4     -12.375  60.042  60.793  1.00187.95           O1-
ATOM     33  N   SER A   5     -13.440  55.666  56.842  1.00128.31           N  
ATOM     34  CA  SER A   5     -13.487  54.266  56.555  1.00128.31           C  
ATOM     37  C   SER A   5     -14.808  53.748  56.992  1.00128.31           C  
ATOM     38  O   SER A   5     -15.550  54.409  57.717  1.00128.31           O  
ATOM     35  CB  SER A   5     -12.429  53.450  57.318  1.00128.31           C  
ATOM     36  OG  SER A   5     -12.688  53.498  58.715  1.00128.31           O  
ATOM     39  N   TYR A   6     -15.142  52.536  56.515  1.00269.07           N  
ATOM     40  CA  TYR A   6     -16.371  51.916  56.890  1.00269.07           C  
ATOM     49  C   TYR A   6     -16.013  51.200  58.150  1.00269.07           C  
ATOM     50  O   TYR A   6     -15.122  50.353  58.161  1.00269.07           O  
ATOM     41  CB  TYR A   6     -16.813  50.876  55.845  1.00269.07           C  
ATOM     42  CG  TYR A   6     -18.234  50.479  56.055  1.00269.07           C  
ATOM     43  CD1 TYR A   6     -19.244  51.226  55.494  1.00269.07           C  
ATOM     44  CD2 TYR A   6     -18.558  49.362  56.787  1.00269.07           C  
ATOM     45  CE1 TYR A   6     -20.561  50.870  55.667  1.00269.07           C  
ATOM     46  CE2 TYR A   6     -19.874  49.001  56.962  1.00269.07           C  
ATOM     47  CZ  TYR A   6     -20.878  49.754  56.401  1.00269.07           C  
ATOM     48  OH  TYR A   6     -22.227  49.383  56.580  1.00269.07           O  
ATOM     51  N   ALA A   7     -16.703  51.520  59.258  1.00244.44           N  
ATOM     52  CA  ALA A   7     -16.296  50.934  60.498  1.00244.44           C  
ATOM     54  C   ALA A   7     -16.470  49.458  60.416  1.00244.44           C  
ATOM     55  O   ALA A   7     -17.446  48.956  59.860  1.00244.44           O  
ATOM     53  CB  ALA A   7     -17.092  51.432  61.717  1.00244.44           C  
ATOM     56  N   ASN A   8     -15.482  48.726  60.964  1.00215.94           N  
ATOM     57  CA  ASN A   8     -15.538  47.299  61.028  1.00215.94           C  
ATOM     62  C   ASN A   8     -15.457  46.981  62.482  1.00215.94           C  
ATOM     63  O   ASN A   8     -15.000  47.800  63.278  1.00215.94           O  
ATOM     58  CB  ASN A   8     -14.390  46.585  60.291  1.00215.94           C  
ATOM     59  CG  ASN A   8     -14.616  46.794  58.798  1.00215.94           C  
ATOM     61  ND2 ASN A   8     -13.504  46.886  58.020  1.00215.94           N  
ATOM     60  OD1 ASN A   8     -15.753  46.878  58.335  1.00215.94           O  
ATOM     64  N   GLU A   9     -15.913  45.782  62.878  1.00224.75           N  
ATOM     65  CA  GLU A   9     -15.963  45.483  64.275  1.00224.75           C  
ATOM     71  C   GLU A   9     -14.674  44.896  64.740  1.00224.75           C  
ATOM     72  O   GLU A   9     -13.641  44.989  64.079  1.00224.75           O  
ATOM     66  CB  GLU A   9     -17.113  44.553  64.690  1.00224.75           C  
ATOM     67  CG  GLU A   9     -17.106  43.188  64.012  1.00224.75           C  
ATOM     68  CD  GLU A   9     -18.281  42.420  64.592  1.00224.75           C  
ATOM     69  OE1 GLU A   9     -18.809  42.864  65.646  1.00224.75           O  
ATOM     70  OE2 GLU A   9     -18.665  41.380  63.992  1.00224.75           O1-
ATOM     73  N   ASN A  10     -14.738  44.276  65.932  1.00104.83           N  
ATOM     74  CA  ASN A  10     -13.611  43.755  66.643  1.00104.83           C  
ATOM     79  C   ASN A  10     -12.850  42.866  65.718  1.00104.83           C  
ATOM     80  O   ASN A  10     -11.630  42.975  65.607  1.00104.83           O  
ATOM     75  CB  ASN A  10     -14.076  42.911  67.844  1.00104.83           C  
ATOM     76  CG  ASN A  10     -12.930  42.715  68.821  1.00104.83           C  
ATOM     78  ND2 ASN A  10     -13.263  42.710  70.140  1.00104.83           N  
ATOM     77  OD1 ASN A  10     -11.773  42.574  68.429  1.00104.83           O  
ATOM     81  N   GLN A  11     -13.553  41.966  65.011  1.00220.89           N  
ATOM     82  CA  GLN A  11     -12.868  41.112  64.091  1.00220.89           C  
ATOM     88  C   GLN A  11     -13.037  41.716  62.738  1.00220.89           C  
ATOM     89  O   GLN A  11     -13.887  42.586  62.561  1.00220.89           O  
ATOM     83  CB  GLN A  11     -13.421  39.679  64.081  1.00220.89           C  
ATOM     84  CG  GLN A  11     -13.210  38.985  65.427  1.00220.89           C  
ATOM     85  CD  GLN A  11     -13.796  37.583  65.360  1.00220.89           C  
ATOM     87  NE2 GLN A  11     -14.219  37.052  66.539  1.00220.89           N  
ATOM     86  OE1 GLN A  11     -13.878  36.977  64.293  1.00220.89           O  
ATOM     90  N   PHE A  12     -12.158  41.318  61.789  1.00354.92           N  
ATOM     91  CA  PHE A  12     -12.144  41.726  60.407  1.00354.92           C  
ATOM     99  C   PHE A  12     -10.835  42.391  60.135  1.00354.92           C  
ATOM    100  O   PHE A  12      -9.848  42.154  60.829  1.00354.92           O  
ATOM     92  CB  PHE A  12     -13.284  42.642  59.899  1.00354.92           C  
ATOM     93  CG  PHE A  12     -14.504  41.811  59.651  1.00354.92           C  
ATOM     94  CD1 PHE A  12     -14.606  41.068  58.496  1.00354.92           C  
ATOM     95  CD2 PHE A  12     -15.542  41.755  60.554  1.00354.92           C  
ATOM     96  CE1 PHE A  12     -15.716  40.295  58.247  1.00354.92           C  
ATOM     97  CE2 PHE A  12     -16.656  40.985  60.313  1.00354.92           C  
ATOM     98  CZ  PHE A  12     -16.746  40.252  59.155  1.00354.92           C  
ATOM    101  N   GLY A  13     -10.806  43.239  59.089  1.00113.68           N  
ATOM    102  CA  GLY A  13      -9.635  43.962  58.708  1.00113.68           C  
ATOM    103  C   GLY A  13      -9.244  43.491  57.349  1.00113.68           C  
ATOM    104  O   GLY A  13      -9.021  44.304  56.454  1.00113.68           O  
ATOM    105  N   PHE A  14      -9.183  42.159  57.151  1.00 56.09           N  
ATOM    106  CA  PHE A  14      -8.844  41.655  55.854  1.00 56.09           C  
ATOM    114  C   PHE A  14      -9.708  40.457  55.620  1.00 56.09           C  
ATOM    115  O   PHE A  14     -10.084  39.755  56.557  1.00 56.09           O  
ATOM    107  CB  PHE A  14      -7.380  41.194  55.730  1.00 56.09           C  
ATOM    108  CG  PHE A  14      -6.512  42.371  56.030  1.00 56.09           C  
ATOM    109  CD1 PHE A  14      -6.332  43.377  55.108  1.00 56.09           C  
ATOM    110  CD2 PHE A  14      -5.865  42.458  57.240  1.00 56.09           C  
ATOM    111  CE1 PHE A  14      -5.529  44.457  55.397  1.00 56.09           C  
ATOM    112  CE2 PHE A  14      -5.060  43.533  57.535  1.00 56.09           C  
ATOM    113  CZ  PHE A  14      -4.892  44.537  56.612  1.00 56.09           C  
ATOM    116  N   LYS A  15     -10.042  40.198  54.345  1.00102.30           N  
ATOM    117  CA  LYS A  15     -10.879  39.087  54.005  1.00102.30           C  
ATOM    123  C   LYS A  15     -10.115  37.826  54.256  1.00102.30           C  
ATOM    124  O   LYS A  15      -8.900  37.774  54.066  1.00102.30           O  
ATOM    118  CB  LYS A  15     -11.323  39.130  52.533  1.00102.30           C  
ATOM    119  CG  LYS A  15     -10.153  39.121  51.549  1.00102.30           C  
ATOM    120  CD  LYS A  15     -10.586  39.156  50.082  1.00102.30           C  
ATOM    121  CE  LYS A  15     -11.450  37.976  49.647  1.00102.30           C  
ATOM    122  NZ  LYS A  15     -11.832  38.136  48.226  1.00102.30           N1+
ATOM    125  N   THR A  16     -10.823  36.769  54.711  1.00128.19           N  
ATOM    126  CA  THR A  16     -10.185  35.512  54.989  1.00128.19           C  
ATOM    130  C   THR A  16     -10.168  34.732  53.719  1.00128.19           C  
ATOM    131  O   THR A  16     -11.209  34.346  53.190  1.00128.19           O  
ATOM    127  CB  THR A  16     -10.918  34.642  55.979  1.00128.19           C  
ATOM    129  CG2 THR A  16     -10.930  35.298  57.359  1.00128.19           C  
ATOM    128  OG1 THR A  16     -12.247  34.403  55.544  1.00128.19           O  
ATOM    132  N   ILE A  17      -8.961  34.490  53.181  1.00103.30           N  
ATOM    133  CA  ILE A  17      -8.863  33.735  51.970  1.00103.30           C  
ATOM    138  C   ILE A  17      -9.299  32.326  52.240  1.00103.30           C  
ATOM    139  O   ILE A  17     -10.106  31.781  51.487  1.00103.30           O  
ATOM    134  CB  ILE A  17      -7.468  33.702  51.417  1.00103.30           C  
ATOM    135  CG1 ILE A  17      -6.999  35.129  51.076  1.00103.30           C  
ATOM    136  CG2 ILE A  17      -7.457  32.751  50.210  1.00103.30           C  
ATOM    137  CD1 ILE A  17      -7.859  35.827  50.023  1.00103.30           C  
ATOM    140  N   ASN A  18      -8.798  31.686  53.321  1.00139.30           N  
ATOM    141  CA  ASN A  18      -9.262  30.342  53.530  1.00139.30           C  
ATOM    146  C   ASN A  18      -9.737  30.190  54.949  1.00139.30           C  
ATOM    147  O   ASN A  18      -9.002  30.399  55.916  1.00139.30           O  
ATOM    142  CB  ASN A  18      -8.241  29.223  53.220  1.00139.30           C  
ATOM    143  CG  ASN A  18      -7.198  29.126  54.315  1.00139.30           C  
ATOM    145  ND2 ASN A  18      -6.582  30.281  54.681  1.00139.30           N  
ATOM    144  OD1 ASN A  18      -6.956  28.047  54.852  1.00139.30           O  
ATOM    148  N   SER A  19     -11.019  29.818  55.099  1.00 47.14           N  
ATOM    149  CA  SER A  19     -11.626  29.648  56.387  1.00 47.14           C  
ATOM    152  C   SER A  19     -11.143  28.375  57.011  1.00 47.14           C  
ATOM    153  O   SER A  19     -11.352  28.137  58.198  1.00 47.14           O  
ATOM    150  CB  SER A  19     -13.163  29.593  56.315  1.00 47.14           C  
ATOM    151  OG  SER A  19     -13.584  28.480  55.542  1.00 47.14           O  
ATOM    154  N   ASP A  20     -10.498  27.518  56.204  1.00 78.09           N  
ATOM    155  CA  ASP A  20     -10.021  26.228  56.609  1.00 78.09           C  
ATOM    160  C   ASP A  20      -8.920  26.342  57.618  1.00 78.09           C  
ATOM    161  O   ASP A  20      -8.762  25.440  58.438  1.00 78.09           O  
ATOM    156  CB  ASP A  20      -9.477  25.418  55.422  1.00 78.09           C  
ATOM    157  CG  ASP A  20     -10.677  25.053  54.562  1.00 78.09           C  
ATOM    158  OD1 ASP A  20     -11.707  24.628  55.149  1.00 78.09           O  
ATOM    159  OD2 ASP A  20     -10.587  25.209  53.315  1.00 78.09           O1-
ATOM    162  N   ILE A  21      -8.107  27.419  57.607  1.00177.92           N  
ATOM    163  CA  ILE A  21      -7.024  27.363  58.550  1.00177.92           C  
ATOM    168  C   ILE A  21      -7.412  27.927  59.872  1.00177.92           C  
ATOM    169  O   ILE A  21      -7.728  29.106  60.026  1.00177.92           O  
ATOM    164  CB  ILE A  21      -5.739  28.021  58.150  1.00177.92           C  
ATOM    165  CG1 ILE A  21      -5.959  29.493  57.838  1.00177.92           C  
ATOM    166  CG2 ILE A  21      -5.087  27.219  57.024  1.00177.92           C  
ATOM    167  CD1 ILE A  21      -4.665  30.291  57.898  1.00177.92           C  
ATOM    170  N   HIS A  22      -7.464  26.996  60.841  1.00100.75           N  
ATOM    171  CA  HIS A  22      -7.785  27.152  62.224  1.00100.75           C  
ATOM    178  C   HIS A  22      -6.637  27.656  63.054  1.00100.75           C  
ATOM    179  O   HIS A  22      -6.853  28.391  64.015  1.00100.75           O  
ATOM    174  CB  HIS A  22      -8.259  25.816  62.805  1.00100.75           C  
ATOM    173  CG  HIS A  22      -9.313  25.221  61.918  1.00100.75           C  
ATOM    176  CD2 HIS A  22      -9.243  24.172  61.051  1.00100.75           C  
ATOM    172  ND1 HIS A  22     -10.596  25.708  61.816  1.00100.75           N  
ATOM    177  CE1 HIS A  22     -11.235  24.939  60.899  1.00100.75           C  
ATOM    175  NE2 HIS A  22     -10.454  23.993  60.407  1.00100.75           N  
ATOM    180  N   LYS A  23      -5.383  27.250  62.755  1.00 72.95           N  
ATOM    181  CA  LYS A  23      -4.348  27.635  63.675  1.00 72.95           C  
ATOM    187  C   LYS A  23      -3.059  27.855  62.947  1.00 72.95           C  
ATOM    188  O   LYS A  23      -2.640  27.027  62.138  1.00 72.95           O  
ATOM    182  CB  LYS A  23      -4.094  26.536  64.720  1.00 72.95           C  
ATOM    183  CG  LYS A  23      -3.237  26.942  65.918  1.00 72.95           C  
ATOM    184  CD  LYS A  23      -3.335  25.925  67.059  1.00 72.95           C  
ATOM    185  CE  LYS A  23      -2.510  26.279  68.298  1.00 72.95           C  
ATOM    186  NZ  LYS A  23      -2.837  25.348  69.403  1.00 72.95           N1+
ATOM    189  N   ILE A  24      -2.391  28.996  63.228  1.00 52.39           N  
ATOM    190  CA  ILE A  24      -1.106  29.260  62.646  1.00 52.39           C  
ATOM    195  C   ILE A  24      -0.156  29.581  63.766  1.00 52.39           C  
ATOM    196  O   ILE A  24      -0.462  30.391  64.641  1.00 52.39           O  
ATOM    191  CB  ILE A  24      -1.109  30.402  61.669  1.00 52.39           C  
ATOM    192  CG1 ILE A  24      -2.012  30.060  60.466  1.00 52.39           C  
ATOM    193  CG2 ILE A  24       0.347  30.704  61.280  1.00 52.39           C  
ATOM    194  CD1 ILE A  24      -2.302  31.246  59.547  1.00 52.39           C  
ATOM    197  N   VAL A  25       1.029  28.932  63.774  1.00 47.87           N  
ATOM    198  CA  VAL A  25       1.982  29.172  64.822  1.00 47.87           C  
ATOM    202  C   VAL A  25       3.146  29.932  64.255  1.00 47.87           C  
ATOM    203  O   VAL A  25       3.692  29.577  63.209  1.00 47.87           O  
ATOM    199  CB  VAL A  25       2.521  27.917  65.445  1.00 47.87           C  
ATOM    200  CG1 VAL A  25       3.592  28.297  66.483  1.00 47.87           C  
ATOM    201  CG2 VAL A  25       1.343  27.126  66.039  1.00 47.87           C  
ATOM    204  N   ILE A  26       3.552  31.022  64.940  1.00 62.07           N  
ATOM    205  CA  ILE A  26       4.675  31.775  64.461  1.00 62.07           C  
ATOM    210  C   ILE A  26       5.800  31.628  65.440  1.00 62.07           C  
ATOM    211  O   ILE A  26       5.738  32.112  66.572  1.00 62.07           O  
ATOM    206  CB  ILE A  26       4.375  33.232  64.263  1.00 62.07           C  
ATOM    207  CG1 ILE A  26       3.308  33.394  63.165  1.00 62.07           C  
ATOM    208  CG2 ILE A  26       5.695  33.955  63.949  1.00 62.07           C  
ATOM    209  CD1 ILE A  26       2.734  34.803  63.047  1.00 62.07           C  
ATOM    212  N   VAL A  27       6.871  30.927  65.011  1.00 51.18           N  
ATOM    213  CA  VAL A  27       8.025  30.766  65.848  1.00 51.18           C  
ATOM    217  C   VAL A  27       8.800  32.040  65.750  1.00 51.18           C  
ATOM    218  O   VAL A  27       9.174  32.467  64.656  1.00 51.18           O  
ATOM    214  CB  VAL A  27       8.935  29.655  65.411  1.00 51.18           C  
ATOM    215  CG1 VAL A  27      10.137  29.599  66.370  1.00 51.18           C  
ATOM    216  CG2 VAL A  27       8.118  28.353  65.345  1.00 51.18           C  
ATOM    219  N   GLY A  28       9.110  32.647  66.913  1.00 36.35           N  
ATOM    220  CA  GLY A  28       9.773  33.919  66.939  1.00 36.35           C  
ATOM    221  C   GLY A  28       8.724  34.990  66.821  1.00 36.35           C  
ATOM    222  O   GLY A  28       9.021  36.120  66.441  1.00 36.35           O  
ATOM    223  N   GLY A  29       7.475  34.657  67.206  1.00 51.50           N  
ATOM    224  CA  GLY A  29       6.301  35.481  67.061  1.00 51.50           C  
ATOM    225  C   GLY A  29       6.407  36.788  67.797  1.00 51.50           C  
ATOM    226  O   GLY A  29       5.749  37.757  67.425  1.00 51.50           O  
ATOM    227  N   TYR A  30       7.149  36.825  68.916  1.00 96.45           N  
ATOM    228  CA  TYR A  30       7.338  38.007  69.714  1.00 96.45           C  
ATOM    237  C   TYR A  30       8.177  39.037  69.008  1.00 96.45           C  
ATOM    238  O   TYR A  30       8.119  40.217  69.354  1.00 96.45           O  
ATOM    229  CB  TYR A  30       7.930  37.738  71.112  1.00 96.45           C  
ATOM    230  CG  TYR A  30       6.863  37.059  71.908  1.00 96.45           C  
ATOM    231  CD1 TYR A  30       5.703  37.731  72.216  1.00 96.45           C  
ATOM    232  CD2 TYR A  30       7.020  35.775  72.372  1.00 96.45           C  
ATOM    233  CE1 TYR A  30       4.710  37.127  72.951  1.00 96.45           C  
ATOM    234  CE2 TYR A  30       6.034  35.162  73.108  1.00 96.45           C  
ATOM    235  CZ  TYR A  30       4.875  35.839  73.398  1.00 96.45           C  
ATOM    236  OH  TYR A  30       3.859  35.214  74.152  1.00 96.45           O  
ATOM    239  N   GLY A  31       9.030  38.609  68.052  1.00 41.23           N  
ATOM    240  CA  GLY A  31       9.964  39.474  67.376  1.00 41.23           C  
ATOM    241  C   GLY A  31       9.260  40.491  66.528  1.00 41.23           C  
ATOM    242  O   GLY A  31       8.035  40.506  66.417  1.00 41.23           O  
ATOM    243  N   LYS A  32      10.060  41.408  65.939  1.00137.80           N  
ATOM    244  CA  LYS A  32       9.545  42.495  65.158  1.00137.80           C  
ATOM    250  C   LYS A  32       8.837  41.998  63.930  1.00137.80           C  
ATOM    251  O   LYS A  32       7.676  42.337  63.707  1.00137.80           O  
ATOM    245  CB  LYS A  32      10.649  43.466  64.704  1.00137.80           C  
ATOM    246  CG  LYS A  32      11.353  44.181  65.861  1.00137.80           C  
ATOM    247  CD  LYS A  32      12.243  43.262  66.702  1.00137.80           C  
ATOM    248  CE  LYS A  32      13.713  43.270  66.275  1.00137.80           C  
ATOM    249  NZ  LYS A  32      13.842  42.790  64.882  1.00137.80           N1+
ATOM    252  N   LEU A  33       9.516  41.177  63.099  1.00 70.14           N  
ATOM    253  CA  LEU A  33       8.938  40.711  61.867  1.00 70.14           C  
ATOM    258  C   LEU A  33       7.831  39.732  62.136  1.00 70.14           C  
ATOM    259  O   LEU A  33       6.745  39.829  61.568  1.00 70.14           O  
ATOM    254  CB  LEU A  33       9.990  40.025  60.977  1.00 70.14           C  
ATOM    255  CG  LEU A  33       9.493  39.678  59.564  1.00 70.14           C  
ATOM    256  CD1 LEU A  33       9.138  40.949  58.776  1.00 70.14           C  
ATOM    257  CD2 LEU A  33      10.507  38.790  58.824  1.00 70.14           C  
ATOM    260  N   GLY A  34       8.075  38.764  63.039  1.00 28.67           N  
ATOM    261  CA  GLY A  34       7.101  37.750  63.344  1.00 28.67           C  
ATOM    262  C   GLY A  34       5.878  38.408  63.897  1.00 28.67           C  
ATOM    263  O   GLY A  34       4.753  38.011  63.595  1.00 28.67           O  
ATOM    264  N   GLY A  35       6.071  39.435  64.740  1.00 31.02           N  
ATOM    265  CA  GLY A  35       4.965  40.113  65.351  1.00 31.02           C  
ATOM    266  C   GLY A  35       4.141  40.775  64.287  1.00 31.02           C  
ATOM    267  O   GLY A  35       2.915  40.792  64.376  1.00 31.02           O  
ATOM    268  N   LEU A  36       4.804  41.354  63.263  1.00 56.41           N  
ATOM    269  CA  LEU A  36       4.128  42.057  62.208  1.00 56.41           C  
ATOM    274  C   LEU A  36       3.235  41.108  61.471  1.00 56.41           C  
ATOM    275  O   LEU A  36       2.070  41.413  61.225  1.00 56.41           O  
ATOM    270  CB  LEU A  36       5.104  42.635  61.170  1.00 56.41           C  
ATOM    271  CG  LEU A  36       4.408  43.296  59.965  1.00 56.41           C  
ATOM    272  CD1 LEU A  36       3.642  44.562  60.373  1.00 56.41           C  
ATOM    273  CD2 LEU A  36       5.394  43.530  58.811  1.00 56.41           C  
ATOM    276  N   PHE A  37       3.758  39.920  61.116  1.00 71.46           N  
ATOM    277  CA  PHE A  37       2.979  38.944  60.407  1.00 71.46           C  
ATOM    285  C   PHE A  37       1.831  38.492  61.250  1.00 71.46           C  
ATOM    286  O   PHE A  37       0.735  38.267  60.741  1.00 71.46           O  
ATOM    278  CB  PHE A  37       3.777  37.689  60.008  1.00 71.46           C  
ATOM    279  CG  PHE A  37       4.492  37.971  58.732  1.00 71.46           C  
ATOM    280  CD1 PHE A  37       5.607  38.773  58.689  1.00 71.46           C  
ATOM    281  CD2 PHE A  37       4.034  37.401  57.566  1.00 71.46           C  
ATOM    282  CE1 PHE A  37       6.245  39.010  57.493  1.00 71.46           C  
ATOM    283  CE2 PHE A  37       4.665  37.632  56.368  1.00 71.46           C  
ATOM    284  CZ  PHE A  37       5.774  38.443  56.332  1.00 71.46           C  
ATOM    287  N   ALA A  38       2.049  38.327  62.564  1.00 33.95           N  
ATOM    288  CA  ALA A  38       0.999  37.862  63.422  1.00 33.95           C  
ATOM    290  C   ALA A  38      -0.129  38.851  63.384  1.00 33.95           C  
ATOM    291  O   ALA A  38      -1.295  38.464  63.346  1.00 33.95           O  
ATOM    289  CB  ALA A  38       1.442  37.722  64.888  1.00 33.95           C  
ATOM    292  N   ARG A  39       0.186  40.161  63.390  1.00 63.48           N  
ATOM    293  CA  ARG A  39      -0.834  41.175  63.408  1.00 63.48           C  
ATOM    301  C   ARG A  39      -1.668  41.103  62.163  1.00 63.48           C  
ATOM    302  O   ARG A  39      -2.894  41.189  62.223  1.00 63.48           O  
ATOM    294  CB  ARG A  39      -0.275  42.609  63.452  1.00 63.48           C  
ATOM    295  CG  ARG A  39       0.419  42.983  64.763  1.00 63.48           C  
ATOM    296  CD  ARG A  39       0.812  44.463  64.844  1.00 63.48           C  
ATOM    297  NE  ARG A  39       1.846  44.725  63.803  1.00 63.48           N  
ATOM    298  CZ  ARG A  39       2.671  45.808  63.918  1.00 63.48           C  
ATOM    299  NH1 ARG A  39       2.556  46.640  64.994  1.00 63.48           N1+
ATOM    300  NH2 ARG A  39       3.617  46.055  62.966  1.00 63.48           N  
ATOM    303  N   TYR A  40      -1.020  40.962  60.992  1.00 73.52           N  
ATOM    304  CA  TYR A  40      -1.746  40.942  59.756  1.00 73.52           C  
ATOM    313  C   TYR A  40      -2.610  39.724  59.640  1.00 73.52           C  
ATOM    314  O   TYR A  40      -3.752  39.818  59.192  1.00 73.52           O  
ATOM    305  CB  TYR A  40      -0.854  41.101  58.514  1.00 73.52           C  
ATOM    306  CG  TYR A  40      -0.581  42.565  58.427  1.00 73.52           C  
ATOM    307  CD1 TYR A  40       0.299  43.179  59.287  1.00 73.52           C  
ATOM    308  CD2 TYR A  40      -1.220  43.324  57.474  1.00 73.52           C  
ATOM    309  CE1 TYR A  40       0.535  44.532  59.199  1.00 73.52           C  
ATOM    310  CE2 TYR A  40      -0.989  44.675  57.379  1.00 73.52           C  
ATOM    311  CZ  TYR A  40      -0.110  45.282  58.245  1.00 73.52           C  
ATOM    312  OH  TYR A  40       0.129  46.669  58.151  1.00 73.52           O  
ATOM    315  N   LEU A  41      -2.084  38.550  60.032  1.00 53.72           N  
ATOM    316  CA  LEU A  41      -2.829  37.324  59.959  1.00 53.72           C  
ATOM    321  C   LEU A  41      -3.994  37.349  60.905  1.00 53.72           C  
ATOM    322  O   LEU A  41      -5.061  36.830  60.580  1.00 53.72           O  
ATOM    317  CB  LEU A  41      -1.982  36.079  60.275  1.00 53.72           C  
ATOM    318  CG  LEU A  41      -1.001  35.718  59.144  1.00 53.72           C  
ATOM    319  CD1 LEU A  41      -0.172  34.473  59.493  1.00 53.72           C  
ATOM    320  CD2 LEU A  41      -1.743  35.562  57.806  1.00 53.72           C  
ATOM    323  N   ARG A  42      -3.824  37.928  62.113  1.00 83.23           N  
ATOM    324  CA  ARG A  42      -4.919  37.964  63.045  1.00 83.23           C  
ATOM    332  C   ARG A  42      -6.019  38.779  62.436  1.00 83.23           C  
ATOM    333  O   ARG A  42      -7.193  38.428  62.526  1.00 83.23           O  
ATOM    325  CB  ARG A  42      -4.581  38.629  64.393  1.00 83.23           C  
ATOM    326  CG  ARG A  42      -3.617  37.844  65.284  1.00 83.23           C  
ATOM    327  CD  ARG A  42      -3.711  38.271  66.753  1.00 83.23           C  
ATOM    328  NE  ARG A  42      -2.743  37.465  67.549  1.00 83.23           N  
ATOM    329  CZ  ARG A  42      -1.532  37.998  67.883  1.00 83.23           C  
ATOM    330  NH1 ARG A  42      -1.225  39.274  67.505  1.00 83.23           N1+
ATOM    331  NH2 ARG A  42      -0.638  37.268  68.613  1.00 83.23           N  
ATOM    334  N   ALA A  43      -5.645  39.894  61.782  1.00 42.90           N  
ATOM    335  CA  ALA A  43      -6.576  40.788  61.155  1.00 42.90           C  
ATOM    337  C   ALA A  43      -7.298  40.027  60.081  1.00 42.90           C  
ATOM    338  O   ALA A  43      -8.452  40.312  59.768  1.00 42.90           O  
ATOM    336  CB  ALA A  43      -5.883  41.993  60.493  1.00 42.90           C  
ATOM    339  N   SER A  44      -6.590  39.075  59.447  1.00 70.81           N  
ATOM    340  CA  SER A  44      -7.090  38.257  58.376  1.00 70.81           C  
ATOM    343  C   SER A  44      -8.018  37.185  58.879  1.00 70.81           C  
ATOM    344  O   SER A  44      -8.545  36.420  58.073  1.00 70.81           O  
ATOM    341  CB  SER A  44      -5.959  37.579  57.585  1.00 70.81           C  
ATOM    342  OG  SER A  44      -5.142  38.566  56.974  1.00 70.81           O  
ATOM    345  N   GLY A  45      -8.216  37.063  60.210  1.00 43.04           N  
ATOM    346  CA  GLY A  45      -9.166  36.108  60.727  1.00 43.04           C  
ATOM    347  C   GLY A  45      -8.532  34.784  61.046  1.00 43.04           C  
ATOM    348  O   GLY A  45      -9.238  33.784  61.180  1.00 43.04           O  
ATOM    349  N   TYR A  46      -7.195  34.722  61.204  1.00 88.08           N  
ATOM    350  CA  TYR A  46      -6.598  33.443  61.482  1.00 88.08           C  
ATOM    359  C   TYR A  46      -6.086  33.454  62.896  1.00 88.08           C  
ATOM    360  O   TYR A  46      -5.436  34.405  63.328  1.00 88.08           O  
ATOM    351  CB  TYR A  46      -5.403  33.115  60.567  1.00 88.08           C  
ATOM    352  CG  TYR A  46      -5.898  33.116  59.159  1.00 88.08           C  
ATOM    353  CD1 TYR A  46      -6.790  32.163  58.734  1.00 88.08           C  
ATOM    354  CD2 TYR A  46      -5.463  34.064  58.261  1.00 88.08           C  
ATOM    355  CE1 TYR A  46      -7.246  32.146  57.436  1.00 88.08           C  
ATOM    356  CE2 TYR A  46      -5.914  34.055  56.961  1.00 88.08           C  
ATOM    357  CZ  TYR A  46      -6.812  33.100  56.548  1.00 88.08           C  
ATOM    358  OH  TYR A  46      -7.276  33.092  55.215  1.00 88.08           O  
ATOM    361  N   PRO A  47      -6.396  32.415  63.640  1.00 77.03           N  
ATOM    362  CA  PRO A  47      -5.927  32.321  64.999  1.00 77.03           C  
ATOM    366  C   PRO A  47      -4.449  32.094  65.044  1.00 77.03           C  
ATOM    367  O   PRO A  47      -3.960  31.225  64.320  1.00 77.03           O  
ATOM    364  CB  PRO A  47      -6.743  31.208  65.649  1.00 77.03           C  
ATOM    365  CG  PRO A  47      -8.064  31.225  64.859  1.00 77.03           C  
ATOM    363  CD  PRO A  47      -7.671  31.737  63.462  1.00 77.03           C  
ATOM    368  N   ILE A  48      -3.732  32.822  65.927  1.00100.27           N  
ATOM    369  CA  ILE A  48      -2.302  32.728  65.963  1.00100.27           C  
ATOM    374  C   ILE A  48      -1.848  32.324  67.332  1.00100.27           C  
ATOM    375  O   ILE A  48      -2.366  32.796  68.343  1.00100.27           O  
ATOM    370  CB  ILE A  48      -1.626  34.036  65.657  1.00100.27           C  
ATOM    371  CG1 ILE A  48      -1.946  34.489  64.222  1.00100.27           C  
ATOM    372  CG2 ILE A  48      -0.122  33.871  65.930  1.00100.27           C  
ATOM    373  CD1 ILE A  48      -1.460  33.511  63.152  1.00100.27           C  
ATOM    376  N   SER A  49      -0.857  31.407  67.375  1.00 43.22           N  
ATOM    377  CA  SER A  49      -0.224  30.988  68.594  1.00 43.22           C  
ATOM    380  C   SER A  49       1.233  31.295  68.411  1.00 43.22           C  
ATOM    381  O   SER A  49       1.773  31.123  67.319  1.00 43.22           O  
ATOM    378  CB  SER A  49      -0.355  29.482  68.871  1.00 43.22           C  
ATOM    379  OG  SER A  49      -1.722  29.145  69.058  1.00 43.22           O  
ATOM    382  N   ILE A  50       1.913  31.749  69.484  1.00108.94           N  
ATOM    383  CA  ILE A  50       3.277  32.194  69.365  1.00108.94           C  
ATOM    388  C   ILE A  50       4.190  31.227  70.056  1.00108.94           C  
ATOM    389  O   ILE A  50       3.886  30.733  71.141  1.00108.94           O  
ATOM    384  CB  ILE A  50       3.519  33.528  70.019  1.00108.94           C  
ATOM    385  CG1 ILE A  50       2.649  34.627  69.384  1.00108.94           C  
ATOM    386  CG2 ILE A  50       5.026  33.824  69.952  1.00108.94           C  
ATOM    387  CD1 ILE A  50       2.961  34.894  67.913  1.00108.94           C  
ATOM    390  N   LEU A  51       5.331  30.904  69.405  1.00128.89           N  
ATOM    391  CA  LEU A  51       6.323  30.060  70.013  1.00128.89           C  
ATOM    396  C   LEU A  51       7.610  30.843  70.024  1.00128.89           C  
ATOM    397  O   LEU A  51       8.313  30.917  69.016  1.00128.89           O  
ATOM    392  CB  LEU A  51       6.526  28.741  69.232  1.00128.89           C  
ATOM    393  CG  LEU A  51       7.405  27.659  69.905  1.00128.89           C  
ATOM    394  CD1 LEU A  51       7.478  26.402  69.022  1.00128.89           C  
ATOM    395  CD2 LEU A  51       8.806  28.167  70.281  1.00128.89           C  
ATOM    398  N   ASP A  52       7.955  31.456  71.178  1.00 70.78           N  
ATOM    399  CA  ASP A  52       9.147  32.260  71.256  1.00 70.78           C  
ATOM    404  C   ASP A  52      10.247  31.470  71.922  1.00 70.78           C  
ATOM    405  O   ASP A  52      10.150  30.261  72.124  1.00 70.78           O  
ATOM    400  CB  ASP A  52       8.950  33.575  72.026  1.00 70.78           C  
ATOM    401  CG  ASP A  52      10.022  34.549  71.558  1.00 70.78           C  
ATOM    402  OD1 ASP A  52      10.771  34.185  70.613  1.00 70.78           O  
ATOM    403  OD2 ASP A  52      10.112  35.661  72.139  1.00 70.78           O1-
ATOM    406  N   ARG A  53      11.325  32.170  72.326  1.00169.53           N  
ATOM    407  CA  ARG A  53      12.521  31.558  72.834  1.00169.53           C  
ATOM    415  C   ARG A  53      12.281  30.731  74.067  1.00169.53           C  
ATOM    416  O   ARG A  53      12.857  29.652  74.194  1.00169.53           O  
ATOM    408  CB  ARG A  53      13.632  32.589  73.100  1.00169.53           C  
ATOM    409  CG  ARG A  53      13.247  33.692  74.085  1.00169.53           C  
ATOM    410  CD  ARG A  53      14.120  34.938  73.940  1.00169.53           C  
ATOM    411  NE  ARG A  53      13.887  35.450  72.560  1.00169.53           N  
ATOM    412  CZ  ARG A  53      14.683  36.429  72.038  1.00169.53           C  
ATOM    413  NH1 ARG A  53      15.704  36.949  72.780  1.00169.53           N1+
ATOM    414  NH2 ARG A  53      14.452  36.886  70.772  1.00169.53           N  
ATOM    417  N   GLU A  54      11.461  31.220  75.017  1.00119.60           N  
ATOM    418  CA  GLU A  54      11.206  30.550  76.272  1.00119.60           C  
ATOM    424  C   GLU A  54      10.246  29.385  76.153  1.00119.60           C  
ATOM    425  O   GLU A  54      10.286  28.459  76.961  1.00119.60           O  
ATOM    419  CB  GLU A  54      10.680  31.510  77.346  1.00119.60           C  
ATOM    420  CG  GLU A  54      11.645  32.673  77.596  1.00119.60           C  
ATOM    421  CD  GLU A  54      13.073  32.134  77.641  1.00119.60           C  
ATOM    422  OE1 GLU A  54      13.264  30.962  78.063  1.00119.60           O  
ATOM    423  OE2 GLU A  54      13.995  32.894  77.241  1.00119.60           O1-
ATOM    426  N   ASP A  55       9.367  29.416  75.134  1.00 93.97           N  
ATOM    427  CA  ASP A  55       8.201  28.593  74.903  1.00 93.97           C  
ATOM    432  C   ASP A  55       8.441  27.123  74.652  1.00 93.97           C  
ATOM    433  O   ASP A  55       7.481  26.358  74.630  1.00 93.97           O  
ATOM    428  CB  ASP A  55       7.381  29.084  73.702  1.00 93.97           C  
ATOM    429  CG  ASP A  55       6.843  30.466  74.027  1.00 93.97           C  
ATOM    430  OD1 ASP A  55       7.056  30.936  75.177  1.00 93.97           O  
ATOM    431  OD2 ASP A  55       6.210  31.074  73.124  1.00 93.97           O1-
ATOM    434  N   TRP A  56       9.678  26.665  74.413  1.00111.91           N  
ATOM    435  CA  TRP A  56       9.922  25.312  73.973  1.00111.91           C  
ATOM    446  C   TRP A  56       9.401  24.246  74.900  1.00111.91           C  
ATOM    447  O   TRP A  56       9.019  23.174  74.434  1.00111.91           O  
ATOM    436  CB  TRP A  56      11.411  25.024  73.724  1.00111.91           C  
ATOM    437  CG  TRP A  56      11.972  25.822  72.574  1.00111.91           C  
ATOM    439  CD1 TRP A  56      12.802  26.902  72.594  1.00111.91           C  
ATOM    438  CD2 TRP A  56      11.662  25.572  71.195  1.00111.91           C  
ATOM    441  CE2 TRP A  56      12.333  26.531  70.441  1.00111.91           C  
ATOM    442  CE3 TRP A  56      10.872  24.624  70.607  1.00111.91           C  
ATOM    440  NE1 TRP A  56      13.032  27.340  71.312  1.00111.91           N  
ATOM    443  CZ2 TRP A  56      12.227  26.558  69.080  1.00111.91           C  
ATOM    444  CZ3 TRP A  56      10.773  24.649  69.234  1.00111.91           C  
ATOM    445  CH2 TRP A  56      11.437  25.598  68.485  1.00111.91           C  
ATOM    448  N   ALA A  57       9.390  24.456  76.227  1.00 44.75           N  
ATOM    449  CA  ALA A  57       8.940  23.389  77.082  1.00 44.75           C  
ATOM    451  C   ALA A  57       7.521  23.026  76.732  1.00 44.75           C  
ATOM    452  O   ALA A  57       7.173  21.847  76.686  1.00 44.75           O  
ATOM    450  CB  ALA A  57       8.969  23.772  78.572  1.00 44.75           C  
ATOM    453  N   VAL A  58       6.675  24.050  76.503  1.00157.00           N  
ATOM    454  CA  VAL A  58       5.272  24.005  76.171  1.00157.00           C  
ATOM    458  C   VAL A  58       5.008  23.688  74.715  1.00157.00           C  
ATOM    459  O   VAL A  58       3.853  23.620  74.301  1.00157.00           O  
ATOM    455  CB  VAL A  58       4.533  25.256  76.563  1.00157.00           C  
ATOM    456  CG1 VAL A  58       4.950  26.419  75.656  1.00157.00           C  
ATOM    457  CG2 VAL A  58       3.027  24.962  76.543  1.00157.00           C  
ATOM    460  N   ALA A  59       6.053  23.528  73.880  1.00 69.81           N  
ATOM    461  CA  ALA A  59       5.947  23.440  72.444  1.00 69.81           C  
ATOM    463  C   ALA A  59       4.997  22.375  71.968  1.00 69.81           C  
ATOM    464  O   ALA A  59       4.351  22.564  70.937  1.00 69.81           O  
ATOM    462  CB  ALA A  59       7.303  23.184  71.763  1.00 69.81           C  
ATOM    465  N   GLU A  60       4.882  21.226  72.661  1.00101.16           N  
ATOM    466  CA  GLU A  60       4.024  20.189  72.158  1.00101.16           C  
ATOM    472  C   GLU A  60       2.627  20.729  72.021  1.00101.16           C  
ATOM    473  O   GLU A  60       1.985  20.552  70.987  1.00101.16           O  
ATOM    467  CB  GLU A  60       3.922  18.979  73.106  1.00101.16           C  
ATOM    468  CG  GLU A  60       5.257  18.300  73.428  1.00101.16           C  
ATOM    469  CD  GLU A  60       5.832  18.967  74.673  1.00101.16           C  
ATOM    470  OE1 GLU A  60       5.175  18.871  75.745  1.00101.16           O  
ATOM    471  OE2 GLU A  60       6.929  19.579  74.572  1.00101.16           O1-
ATOM    474  N   SER A  61       2.130  21.416  73.065  1.00 83.59           N  
ATOM    475  CA  SER A  61       0.798  21.955  73.082  1.00 83.59           C  
ATOM    478  C   SER A  61       0.679  23.074  72.092  1.00 83.59           C  
ATOM    479  O   SER A  61      -0.346  23.220  71.430  1.00 83.59           O  
ATOM    476  CB  SER A  61       0.425  22.538  74.454  1.00 83.59           C  
ATOM    477  OG  SER A  61       0.519  21.528  75.445  1.00 83.59           O  
ATOM    480  N   ILE A  62       1.731  23.904  71.968  1.00 50.51           N  
ATOM    481  CA  ILE A  62       1.664  25.054  71.113  1.00 50.51           C  
ATOM    486  C   ILE A  62       1.485  24.613  69.693  1.00 50.51           C  
ATOM    487  O   ILE A  62       0.615  25.116  68.983  1.00 50.51           O  
ATOM    482  CB  ILE A  62       2.933  25.862  71.153  1.00 50.51           C  
ATOM    483  CG1 ILE A  62       3.205  26.370  72.579  1.00 50.51           C  
ATOM    484  CG2 ILE A  62       2.826  26.985  70.107  1.00 50.51           C  
ATOM    485  CD1 ILE A  62       4.607  26.950  72.768  1.00 50.51           C  
ATOM    488  N   LEU A  63       2.324  23.661  69.246  1.00 83.18           N  
ATOM    489  CA  LEU A  63       2.318  23.173  67.896  1.00 83.18           C  
ATOM    494  C   LEU A  63       1.152  22.287  67.589  1.00 83.18           C  
ATOM    495  O   LEU A  63       0.775  22.151  66.427  1.00 83.18           O  
ATOM    490  CB  LEU A  63       3.631  22.493  67.473  1.00 83.18           C  
ATOM    491  CG  LEU A  63       4.770  23.521  67.302  1.00 83.18           C  
ATOM    492  CD1 LEU A  63       6.084  22.855  66.872  1.00 83.18           C  
ATOM    493  CD2 LEU A  63       4.349  24.655  66.351  1.00 83.18           C  
ATOM    496  N   ALA A  64       0.563  21.627  68.603  1.00 52.47           N  
ATOM    497  CA  ALA A  64      -0.480  20.674  68.339  1.00 52.47           C  
ATOM    499  C   ALA A  64      -1.584  21.276  67.515  1.00 52.47           C  
ATOM    500  O   ALA A  64      -2.069  22.372  67.787  1.00 52.47           O  
ATOM    498  CB  ALA A  64      -1.112  20.094  69.616  1.00 52.47           C  
ATOM    501  N   ASN A  65      -1.994  20.519  66.471  1.00 80.00           N  
ATOM    502  CA  ASN A  65      -3.088  20.797  65.579  1.00 80.00           C  
ATOM    507  C   ASN A  65      -2.878  22.050  64.780  1.00 80.00           C  
ATOM    508  O   ASN A  65      -3.843  22.663  64.321  1.00 80.00           O  
ATOM    503  CB  ASN A  65      -4.417  20.903  66.340  1.00 80.00           C  
ATOM    504  CG  ASN A  65      -4.626  19.554  67.017  1.00 80.00           C  
ATOM    506  ND2 ASN A  65      -5.048  18.533  66.224  1.00 80.00           N  
ATOM    505  OD1 ASN A  65      -4.405  19.409  68.218  1.00 80.00           O  
ATOM    509  N   ALA A  66      -1.615  22.456  64.553  1.00 50.73           N  
ATOM    510  CA  ALA A  66      -1.385  23.641  63.778  1.00 50.73           C  
ATOM    512  C   ALA A  66      -1.506  23.317  62.316  1.00 50.73           C  
ATOM    513  O   ALA A  66      -1.074  22.260  61.857  1.00 50.73           O  
ATOM    511  CB  ALA A  66       0.005  24.259  64.011  1.00 50.73           C  
ATOM    514  N   ASP A  67      -2.193  24.202  61.566  1.00 84.96           N  
ATOM    515  CA  ASP A  67      -2.294  24.145  60.136  1.00 84.96           C  
ATOM    520  C   ASP A  67      -1.034  24.706  59.540  1.00 84.96           C  
ATOM    521  O   ASP A  67      -0.581  24.306  58.477  1.00 84.96           O  
ATOM    516  CB  ASP A  67      -3.456  24.992  59.593  1.00 84.96           C  
ATOM    517  CG  ASP A  67      -4.768  24.352  60.026  1.00 84.96           C  
ATOM    518  OD1 ASP A  67      -4.808  23.101  60.171  1.00 84.96           O  
ATOM    519  OD2 ASP A  67      -5.753  25.111  60.217  1.00 84.96           O1-
ATOM    522  N   VAL A  68      -0.419  25.708  60.176  1.00 64.39           N  
ATOM    523  CA  VAL A  68       0.726  26.264  59.521  1.00 64.39           C  
ATOM    527  C   VAL A  68       1.708  26.663  60.567  1.00 64.39           C  
ATOM    528  O   VAL A  68       1.330  27.043  61.676  1.00 64.39           O  
ATOM    524  CB  VAL A  68       0.398  27.494  58.719  1.00 64.39           C  
ATOM    525  CG1 VAL A  68       1.699  28.077  58.147  1.00 64.39           C  
ATOM    526  CG2 VAL A  68      -0.641  27.123  57.646  1.00 64.39           C  
ATOM    529  N   VAL A  69       3.010  26.547  60.237  1.00 55.74           N  
ATOM    530  CA  VAL A  69       4.035  26.987  61.139  1.00 55.74           C  
ATOM    534  C   VAL A  69       4.924  27.904  60.345  1.00 55.74           C  
ATOM    535  O   VAL A  69       5.354  27.558  59.245  1.00 55.74           O  
ATOM    531  CB  VAL A  69       4.888  25.865  61.658  1.00 55.74           C  
ATOM    532  CG1 VAL A  69       5.986  26.450  62.565  1.00 55.74           C  
ATOM    533  CG2 VAL A  69       3.977  24.844  62.359  1.00 55.74           C  
ATOM    536  N   ILE A  70       5.217  29.106  60.889  1.00 54.69           N  
ATOM    537  CA  ILE A  70       6.034  30.072  60.203  1.00 54.69           C  
ATOM    542  C   ILE A  70       7.248  30.336  61.047  1.00 54.69           C  
ATOM    543  O   ILE A  70       7.133  30.605  62.244  1.00 54.69           O  
ATOM    538  CB  ILE A  70       5.349  31.396  60.008  1.00 54.69           C  
ATOM    539  CG1 ILE A  70       4.088  31.229  59.142  1.00 54.69           C  
ATOM    540  CG2 ILE A  70       6.377  32.383  59.429  1.00 54.69           C  
ATOM    541  CD1 ILE A  70       3.175  32.455  59.142  1.00 54.69           C  
ATOM    544  N   VAL A  71       8.454  30.275  60.437  1.00 60.44           N  
ATOM    545  CA  VAL A  71       9.658  30.472  61.199  1.00 60.44           C  
ATOM    549  C   VAL A  71      10.181  31.855  60.964  1.00 60.44           C  
ATOM    550  O   VAL A  71      10.443  32.254  59.830  1.00 60.44           O  
ATOM    546  CB  VAL A  71      10.752  29.513  60.829  1.00 60.44           C  
ATOM    547  CG1 VAL A  71      12.013  29.868  61.634  1.00 60.44           C  
ATOM    548  CG2 VAL A  71      10.245  28.079  61.063  1.00 60.44           C  
ATOM    551  N   SER A  72      10.325  32.640  62.051  1.00135.38           N  
ATOM    552  CA  SER A  72      10.873  33.960  61.935  1.00135.38           C  
ATOM    555  C   SER A  72      11.726  34.224  63.139  1.00135.38           C  
ATOM    556  O   SER A  72      11.326  34.923  64.072  1.00135.38           O  
ATOM    553  CB  SER A  72       9.806  35.068  61.825  1.00135.38           C  
ATOM    554  OG  SER A  72       8.996  35.113  62.989  1.00135.38           O  
ATOM    557  N   VAL A  73      12.970  33.710  63.103  1.00 61.07           N  
ATOM    558  CA  VAL A  73      13.895  33.824  64.195  1.00 61.07           C  
ATOM    562  C   VAL A  73      15.167  34.365  63.614  1.00 61.07           C  
ATOM    563  O   VAL A  73      15.268  34.550  62.404  1.00 61.07           O  
ATOM    559  CB  VAL A  73      14.225  32.499  64.812  1.00 61.07           C  
ATOM    560  CG1 VAL A  73      12.938  31.905  65.409  1.00 61.07           C  
ATOM    561  CG2 VAL A  73      14.869  31.613  63.731  1.00 61.07           C  
ATOM    564  N   PRO A  74      16.159  34.621  64.420  1.00 73.52           N  
ATOM    565  CA  PRO A  74      17.374  35.171  63.888  1.00 73.52           C  
ATOM    569  C   PRO A  74      17.955  34.215  62.900  1.00 73.52           C  
ATOM    570  O   PRO A  74      17.782  33.010  63.060  1.00 73.52           O  
ATOM    567  CB  PRO A  74      18.242  35.490  65.102  1.00 73.52           C  
ATOM    568  CG  PRO A  74      17.204  35.810  66.198  1.00 73.52           C  
ATOM    566  CD  PRO A  74      15.961  34.985  65.814  1.00 73.52           C  
ATOM    571  N   ILE A  75      18.653  34.740  61.875  1.00 49.35           N  
ATOM    572  CA  ILE A  75      19.154  33.941  60.795  1.00 49.35           C  
ATOM    577  C   ILE A  75      20.101  32.908  61.311  1.00 49.35           C  
ATOM    578  O   ILE A  75      20.077  31.766  60.857  1.00 49.35           O  
ATOM    573  CB  ILE A  75      19.881  34.741  59.756  1.00 49.35           C  
ATOM    574  CG1 ILE A  75      18.926  35.744  59.090  1.00 49.35           C  
ATOM    575  CG2 ILE A  75      20.526  33.755  58.767  1.00 49.35           C  
ATOM    576  CD1 ILE A  75      19.642  36.779  58.226  1.00 49.35           C  
ATOM    579  N   ASN A  76      20.968  33.271  62.272  1.00 67.09           N  
ATOM    580  CA  ASN A  76      21.942  32.322  62.733  1.00 67.09           C  
ATOM    585  C   ASN A  76      21.266  31.152  63.396  1.00 67.09           C  
ATOM    586  O   ASN A  76      21.793  30.043  63.356  1.00 67.09           O  
ATOM    581  CB  ASN A  76      23.007  32.915  63.682  1.00 67.09           C  
ATOM    582  CG  ASN A  76      22.376  33.398  64.978  1.00 67.09           C  
ATOM    584  ND2 ASN A  76      23.207  33.495  66.051  1.00 67.09           N  
ATOM    583  OD1 ASN A  76      21.185  33.693  65.037  1.00 67.09           O  
ATOM    587  N   LEU A  77      20.128  31.392  64.082  1.00 90.58           N  
ATOM    588  CA  LEU A  77      19.309  30.421  64.775  1.00 90.58           C  
ATOM    593  C   LEU A  77      18.436  29.575  63.882  1.00 90.58           C  
ATOM    594  O   LEU A  77      17.979  28.516  64.311  1.00 90.58           O  
ATOM    589  CB  LEU A  77      18.384  31.046  65.829  1.00 90.58           C  
ATOM    590  CG  LEU A  77      19.151  31.635  67.023  1.00 90.58           C  
ATOM    591  CD1 LEU A  77      18.193  32.240  68.060  1.00 90.58           C  
ATOM    592  CD2 LEU A  77      20.110  30.596  67.623  1.00 90.58           C  
ATOM    595  N   THR A  78      18.143  30.030  62.646  1.00 75.32           N  
ATOM    596  CA  THR A  78      17.120  29.470  61.791  1.00 75.32           C  
ATOM    600  C   THR A  78      17.221  27.981  61.544  1.00 75.32           C  
ATOM    601  O   THR A  78      16.231  27.275  61.731  1.00 75.32           O  
ATOM    597  CB  THR A  78      17.096  30.129  60.438  1.00 75.32           C  
ATOM    599  CG2 THR A  78      15.986  29.486  59.589  1.00 75.32           C  
ATOM    598  OG1 THR A  78      16.864  31.523  60.572  1.00 75.32           O  
ATOM    602  N   LEU A  79      18.388  27.453  61.123  1.00 85.77           N  
ATOM    603  CA  LEU A  79      18.528  26.051  60.797  1.00 85.77           C  
ATOM    608  C   LEU A  79      18.258  25.189  61.988  1.00 85.77           C  
ATOM    609  O   LEU A  79      17.562  24.178  61.899  1.00 85.77           O  
ATOM    604  CB  LEU A  79      19.958  25.688  60.370  1.00 85.77           C  
ATOM    605  CG  LEU A  79      20.272  25.960  58.897  1.00 85.77           C  
ATOM    606  CD1 LEU A  79      21.764  25.750  58.591  1.00 85.77           C  
ATOM    607  CD2 LEU A  79      19.386  25.055  58.024  1.00 85.77           C  
ATOM    610  N   GLU A  80      18.820  25.572  63.139  1.00103.81           N  
ATOM    611  CA  GLU A  80      18.706  24.808  64.343  1.00103.81           C  
ATOM    617  C   GLU A  80      17.259  24.750  64.697  1.00103.81           C  
ATOM    618  O   GLU A  80      16.758  23.719  65.140  1.00103.81           O  
ATOM    612  CB  GLU A  80      19.350  25.528  65.538  1.00103.81           C  
ATOM    613  CG  GLU A  80      20.831  25.853  65.373  1.00103.81           C  
ATOM    614  CD  GLU A  80      21.152  26.948  66.380  1.00103.81           C  
ATOM    615  OE1 GLU A  80      20.199  27.660  66.797  1.00103.81           O  
ATOM    616  OE2 GLU A  80      22.348  27.095  66.745  1.00103.81           O1-
ATOM    619  N   THR A  81      16.564  25.888  64.520  1.00 46.30           N  
ATOM    620  CA  THR A  81      15.192  26.025  64.907  1.00 46.30           C  
ATOM    624  C   THR A  81      14.328  25.109  64.101  1.00 46.30           C  
ATOM    625  O   THR A  81      13.431  24.469  64.645  1.00 46.30           O  
ATOM    621  CB  THR A  81      14.669  27.419  64.717  1.00 46.30           C  
ATOM    623  CG2 THR A  81      13.202  27.462  65.178  1.00 46.30           C  
ATOM    622  OG1 THR A  81      15.442  28.340  65.473  1.00 46.30           O  
ATOM    626  N   ILE A  82      14.562  25.021  62.777  1.00 61.27           N  
ATOM    627  CA  ILE A  82      13.713  24.202  61.967  1.00 61.27           C  
ATOM    632  C   ILE A  82      13.878  22.767  62.369  1.00 61.27           C  
ATOM    633  O   ILE A  82      12.897  22.038  62.504  1.00 61.27           O  
ATOM    628  CB  ILE A  82      13.972  24.333  60.500  1.00 61.27           C  
ATOM    629  CG1 ILE A  82      13.851  25.808  60.074  1.00 61.27           C  
ATOM    630  CG2 ILE A  82      12.948  23.428  59.793  1.00 61.27           C  
ATOM    631  CD1 ILE A  82      14.394  26.099  58.675  1.00 61.27           C  
ATOM    634  N   GLU A  83      15.129  22.329  62.610  1.00120.71           N  
ATOM    635  CA  GLU A  83      15.401  20.962  62.966  1.00120.71           C  
ATOM    641  C   GLU A  83      14.677  20.624  64.235  1.00120.71           C  
ATOM    642  O   GLU A  83      14.209  19.502  64.418  1.00120.71           O  
ATOM    636  CB  GLU A  83      16.892  20.674  63.194  1.00120.71           C  
ATOM    637  CG  GLU A  83      17.684  20.546  61.895  1.00120.71           C  
ATOM    638  CD  GLU A  83      17.194  19.290  61.182  1.00120.71           C  
ATOM    639  OE1 GLU A  83      16.197  18.684  61.656  1.00120.71           O  
ATOM    640  OE2 GLU A  83      17.807  18.921  60.148  1.00120.71           O1-
ATOM    643  N   ARG A  84      14.561  21.612  65.133  1.00157.38           N  
ATOM    644  CA  ARG A  84      13.970  21.520  66.442  1.00157.38           C  
ATOM    652  C   ARG A  84      12.523  21.120  66.316  1.00157.38           C  
ATOM    653  O   ARG A  84      11.995  20.390  67.155  1.00157.38           O  
ATOM    645  CB  ARG A  84      13.975  22.917  67.092  1.00157.38           C  
ATOM    646  CG  ARG A  84      13.620  23.021  68.574  1.00157.38           C  
ATOM    647  CD  ARG A  84      14.806  22.775  69.506  1.00157.38           C  
ATOM    648  NE  ARG A  84      14.445  23.323  70.844  1.00157.38           N  
ATOM    649  CZ  ARG A  84      13.696  22.584  71.713  1.00157.38           C  
ATOM    650  NH1 ARG A  84      13.249  21.349  71.344  1.00157.38           N1+
ATOM    651  NH2 ARG A  84      13.384  23.084  72.943  1.00157.38           N  
ATOM    654  N   LEU A  85      11.849  21.637  65.270  1.00 77.17           N  
ATOM    655  CA  LEU A  85      10.446  21.484  64.976  1.00 77.17           C  
ATOM    660  C   LEU A  85      10.058  20.091  64.566  1.00 77.17           C  
ATOM    661  O   LEU A  85       8.920  19.682  64.786  1.00 77.17           O  
ATOM    656  CB  LEU A  85       9.982  22.421  63.849  1.00 77.17           C  
ATOM    657  CG  LEU A  85      10.040  23.915  64.215  1.00 77.17           C  
ATOM    658  CD1 LEU A  85       9.560  24.788  63.044  1.00 77.17           C  
ATOM    659  CD2 LEU A  85       9.269  24.200  65.517  1.00 77.17           C  
ATOM    662  N   LYS A  86      10.986  19.309  63.991  1.00103.17           N  
ATOM    663  CA  LYS A  86      10.646  18.095  63.297  1.00103.17           C  
ATOM    669  C   LYS A  86       9.780  17.165  64.104  1.00103.17           C  
ATOM    670  O   LYS A  86       8.862  16.584  63.528  1.00103.17           O  
ATOM    664  CB  LYS A  86      11.898  17.337  62.818  1.00103.17           C  
ATOM    665  CG  LYS A  86      11.629  16.329  61.699  1.00103.17           C  
ATOM    666  CD  LYS A  86      12.899  15.906  60.956  1.00103.17           C  
ATOM    667  CE  LYS A  86      12.634  15.019  59.738  1.00103.17           C  
ATOM    668  NZ  LYS A  86      12.107  13.708  60.175  1.00103.17           N1+
ATOM    671  N   PRO A  87       9.972  16.953  65.371  1.00149.46           N  
ATOM    672  CA  PRO A  87       9.104  16.038  66.066  1.00149.46           C  
ATOM    676  C   PRO A  87       7.673  16.498  66.148  1.00149.46           C  
ATOM    677  O   PRO A  87       6.784  15.656  66.263  1.00149.46           O  
ATOM    674  CB  PRO A  87       9.783  15.764  67.415  1.00149.46           C  
ATOM    675  CG  PRO A  87      10.970  16.751  67.474  1.00149.46           C  
ATOM    673  CD  PRO A  87      11.275  17.052  65.999  1.00149.46           C  
ATOM    678  N   TYR A  88       7.437  17.820  66.153  1.00 88.41           N  
ATOM    679  CA  TYR A  88       6.133  18.422  66.240  1.00 88.41           C  
ATOM    688  C   TYR A  88       5.347  18.345  64.960  1.00 88.41           C  
ATOM    689  O   TYR A  88       4.119  18.270  64.994  1.00 88.41           O  
ATOM    680  CB  TYR A  88       6.187  19.908  66.620  1.00 88.41           C  
ATOM    681  CG  TYR A  88       6.746  19.999  67.996  1.00 88.41           C  
ATOM    682  CD1 TYR A  88       5.985  19.627  69.079  1.00 88.41           C  
ATOM    683  CD2 TYR A  88       8.021  20.473  68.203  1.00 88.41           C  
ATOM    684  CE1 TYR A  88       6.493  19.715  70.353  1.00 88.41           C  
ATOM    685  CE2 TYR A  88       8.532  20.564  69.475  1.00 88.41           C  
ATOM    686  CZ  TYR A  88       7.768  20.183  70.552  1.00 88.41           C  
ATOM    687  OH  TYR A  88       8.289  20.274  71.860  1.00 88.41           O  
ATOM    690  N   LEU A  89       6.025  18.435  63.797  1.00110.14           N  
ATOM    691  CA  LEU A  89       5.321  18.565  62.548  1.00110.14           C  
ATOM    696  C   LEU A  89       4.670  17.305  62.085  1.00110.14           C  
ATOM    697  O   LEU A  89       5.113  16.192  62.366  1.00110.14           O  
ATOM    692  CB  LEU A  89       6.162  19.079  61.361  1.00110.14           C  
ATOM    693  CG  LEU A  89       6.634  20.538  61.491  1.00110.14           C  
ATOM    694  CD1 LEU A  89       7.767  20.681  62.511  1.00110.14           C  
ATOM    695  CD2 LEU A  89       6.979  21.143  60.123  1.00110.14           C  
ATOM    698  N   THR A  90       3.566  17.510  61.335  1.00 47.73           N  
ATOM    699  CA  THR A  90       2.763  16.500  60.712  1.00 47.73           C  
ATOM    703  C   THR A  90       2.701  16.869  59.257  1.00 47.73           C  
ATOM    704  O   THR A  90       2.864  18.033  58.896  1.00 47.73           O  
ATOM    700  CB  THR A  90       1.364  16.479  61.243  1.00 47.73           C  
ATOM    702  CG2 THR A  90       1.412  16.156  62.746  1.00 47.73           C  
ATOM    701  OG1 THR A  90       0.764  17.748  61.040  1.00 47.73           O  
ATOM    705  N   GLU A  91       2.433  15.874  58.392  1.00 83.54           N  
ATOM    706  CA  GLU A  91       2.454  15.995  56.959  1.00 83.54           C  
ATOM    712  C   GLU A  91       1.406  16.950  56.477  1.00 83.54           C  
ATOM    713  O   GLU A  91       1.589  17.628  55.467  1.00 83.54           O  
ATOM    707  CB  GLU A  91       2.206  14.643  56.265  1.00 83.54           C  
ATOM    708  CG  GLU A  91       2.275  14.693  54.735  1.00 83.54           C  
ATOM    709  CD  GLU A  91       0.930  15.155  54.187  1.00 83.54           C  
ATOM    710  OE1 GLU A  91      -0.061  15.192  54.965  1.00 83.54           O  
ATOM    711  OE2 GLU A  91       0.881  15.476  52.969  1.00 83.54           O1-
ATOM    714  N   ASN A  92       0.288  17.041  57.208  1.00122.14           N  
ATOM    715  CA  ASN A  92      -0.872  17.742  56.760  1.00122.14           C  
ATOM    720  C   ASN A  92      -0.638  19.182  56.490  1.00122.14           C  
ATOM    721  O   ASN A  92      -1.348  19.758  55.670  1.00122.14           O  
ATOM    716  CB  ASN A  92      -2.087  17.625  57.707  1.00122.14           C  
ATOM    717  CG  ASN A  92      -1.772  18.244  59.061  1.00122.14           C  
ATOM    719  ND2 ASN A  92      -1.702  19.603  59.115  1.00122.14           N  
ATOM    718  OD1 ASN A  92      -1.599  17.532  60.047  1.00122.14           O  
ATOM    722  N   MET A  93       0.308  19.878  57.130  1.00318.82           N  
ATOM    723  CA  MET A  93       0.177  21.183  56.580  1.00318.82           C  
ATOM    728  C   MET A  93       1.462  21.956  56.489  1.00318.82           C  
ATOM    729  O   MET A  93       2.554  21.397  56.612  1.00318.82           O  
ATOM    724  CB  MET A  93      -0.969  21.954  57.241  1.00318.82           C  
ATOM    725  CG  MET A  93      -1.614  22.993  56.317  1.00318.82           C  
ATOM    726  SD  MET A  93      -2.666  22.288  55.009  1.00318.82           S  
ATOM    727  CE  MET A  93      -3.245  23.887  54.377  1.00318.82           C  
ATOM    730  N   LEU A  94       1.332  23.279  56.248  1.00232.92           N  
ATOM    731  CA  LEU A  94       2.400  24.146  55.811  1.00232.92           C  
ATOM    736  C   LEU A  94       3.468  24.459  56.798  1.00232.92           C  
ATOM    737  O   LEU A  94       3.236  24.691  57.984  1.00232.92           O  
ATOM    732  CB  LEU A  94       1.949  25.530  55.299  1.00232.92           C  
ATOM    733  CG  LEU A  94       1.388  25.584  53.867  1.00232.92           C  
ATOM    734  CD1 LEU A  94       2.470  25.199  52.844  1.00232.92           C  
ATOM    735  CD2 LEU A  94       0.084  24.793  53.717  1.00232.92           C  
ATOM    738  N   LEU A  95       4.702  24.498  56.251  1.00 70.58           N  
ATOM    739  CA  LEU A  95       5.878  24.927  56.947  1.00 70.58           C  
ATOM    744  C   LEU A  95       6.464  26.018  56.096  1.00 70.58           C  
ATOM    745  O   LEU A  95       6.658  25.825  54.897  1.00 70.58           O  
ATOM    740  CB  LEU A  95       6.935  23.820  57.086  1.00 70.58           C  
ATOM    741  CG  LEU A  95       8.198  24.260  57.844  1.00 70.58           C  
ATOM    742  CD1 LEU A  95       7.872  24.625  59.302  1.00 70.58           C  
ATOM    743  CD2 LEU A  95       9.303  23.198  57.732  1.00 70.58           C  
ATOM    746  N   ALA A  96       6.754  27.201  56.684  1.00 51.11           N  
ATOM    747  CA  ALA A  96       7.262  28.298  55.900  1.00 51.11           C  
ATOM    749  C   ALA A  96       8.168  29.152  56.745  1.00 51.11           C  
ATOM    750  O   ALA A  96       8.212  29.009  57.966  1.00 51.11           O  
ATOM    748  CB  ALA A  96       6.160  29.216  55.346  1.00 51.11           C  
ATOM    751  N   ASP A  97       8.946  30.048  56.088  1.00101.24           N  
ATOM    752  CA  ASP A  97       9.877  30.904  56.780  1.00101.24           C  
ATOM    757  C   ASP A  97       9.852  32.283  56.176  1.00101.24           C  
ATOM    758  O   ASP A  97       9.372  32.498  55.068  1.00101.24           O  
ATOM    753  CB  ASP A  97      11.339  30.497  56.597  1.00101.24           C  
ATOM    754  CG  ASP A  97      11.658  30.825  55.145  1.00101.24           C  
ATOM    755  OD1 ASP A  97      10.785  30.558  54.274  1.00101.24           O  
ATOM    756  OD2 ASP A  97      12.773  31.352  54.886  1.00101.24           O1-
ATOM    759  N   LEU A  98      10.252  33.274  56.987  1.00147.30           N  
ATOM    760  CA  LEU A  98      10.507  34.655  56.674  1.00147.30           C  
ATOM    765  C   LEU A  98      11.951  34.920  56.300  1.00147.30           C  
ATOM    766  O   LEU A  98      12.299  36.037  55.926  1.00147.30           O  
ATOM    761  CB  LEU A  98      10.107  35.581  57.831  1.00147.30           C  
ATOM    762  CG  LEU A  98       8.605  35.451  58.152  1.00147.30           C  
ATOM    763  CD1 LEU A  98       8.160  36.458  59.222  1.00147.30           C  
ATOM    764  CD2 LEU A  98       7.757  35.512  56.870  1.00147.30           C  
ATOM    767  N   THR A  99      12.848  33.934  56.499  1.00 97.18           N  
ATOM    768  CA  THR A  99      14.282  34.111  56.456  1.00 97.18           C  
ATOM    772  C   THR A  99      14.773  34.867  55.253  1.00 97.18           C  
ATOM    773  O   THR A  99      14.250  34.757  54.146  1.00 97.18           O  
ATOM    769  CB  THR A  99      15.009  32.802  56.511  1.00 97.18           C  
ATOM    771  CG2 THR A  99      16.513  33.086  56.663  1.00 97.18           C  
ATOM    770  OG1 THR A  99      14.563  32.054  57.632  1.00 97.18           O  
ATOM    774  N   SER A 100      15.826  35.682  55.493  1.00111.56           N  
ATOM    775  CA  SER A 100      16.472  36.535  54.532  1.00111.56           C  
ATOM    778  C   SER A 100      17.253  35.715  53.546  1.00111.56           C  
ATOM    779  O   SER A 100      17.553  36.191  52.452  1.00111.56           O  
ATOM    776  CB  SER A 100      17.442  37.526  55.195  1.00111.56           C  
ATOM    777  OG  SER A 100      18.055  38.345  54.213  1.00111.56           O  
ATOM    780  N   VAL A 101      17.655  34.481  53.914  1.00 69.17           N  
ATOM    781  CA  VAL A 101      18.365  33.658  52.972  1.00 69.17           C  
ATOM    785  C   VAL A 101      17.533  32.435  52.731  1.00 69.17           C  
ATOM    786  O   VAL A 101      17.023  31.815  53.660  1.00 69.17           O  
ATOM    782  CB  VAL A 101      19.726  33.236  53.436  1.00 69.17           C  
ATOM    783  CG1 VAL A 101      20.637  34.475  53.468  1.00 69.17           C  
ATOM    784  CG2 VAL A 101      19.577  32.566  54.808  1.00 69.17           C  
ATOM    787  N   LYS A 102      17.276  32.146  51.443  1.00186.54           N  
ATOM    788  CA  LYS A 102      16.461  31.038  51.024  1.00186.54           C  
ATOM    794  C   LYS A 102      17.080  29.675  50.960  1.00186.54           C  
ATOM    795  O   LYS A 102      16.469  28.703  51.400  1.00186.54           O  
ATOM    789  CB  LYS A 102      15.806  31.272  49.652  1.00186.54           C  
ATOM    790  CG  LYS A 102      14.420  31.899  49.776  1.00186.54           C  
ATOM    791  CD  LYS A 102      14.409  33.277  50.424  1.00186.54           C  
ATOM    792  CE  LYS A 102      13.131  33.534  51.224  1.00186.54           C  
ATOM    793  NZ  LYS A 102      13.103  32.626  52.394  1.00186.54           N1+
ATOM    796  N   ARG A 103      18.281  29.552  50.366  1.00166.98           N  
ATOM    797  CA  ARG A 103      18.736  28.232  50.021  1.00166.98           C  
ATOM    805  C   ARG A 103      18.963  27.285  51.161  1.00166.98           C  
ATOM    806  O   ARG A 103      18.202  26.337  51.342  1.00166.98           O  
ATOM    798  CB  ARG A 103      20.059  28.269  49.234  1.00166.98           C  
ATOM    799  CG  ARG A 103      20.693  26.897  48.987  1.00166.98           C  
ATOM    800  CD  ARG A 103      19.929  26.000  48.012  1.00166.98           C  
ATOM    801  NE  ARG A 103      18.713  25.493  48.709  1.00166.98           N  
ATOM    802  CZ  ARG A 103      18.061  24.401  48.214  1.00166.98           C  
ATOM    803  NH1 ARG A 103      18.532  23.777  47.096  1.00166.98           N1+
ATOM    804  NH2 ARG A 103      16.940  23.934  48.837  1.00166.98           N  
ATOM    807  N   GLU A 104      20.022  27.517  51.962  1.00163.76           N  
ATOM    808  CA  GLU A 104      20.389  26.509  52.923  0.50163.76           C  
ATOM    814  C   GLU A 104      19.553  26.402  54.132  1.00163.76           C  
ATOM    815  O   GLU A 104      18.848  25.410  54.323  1.00163.76           O  
ATOM    809  CB  GLU A 104      21.834  26.640  53.437  0.50163.76           C  
ATOM    810  CG  GLU A 104      22.219  25.506  54.395  0.50163.76           C  
ATOM    811  CD  GLU A 104      23.656  25.721  54.844  0.50163.76           C  
ATOM    812  OE1 GLU A 104      24.545  25.762  53.953  0.50163.76           O  
ATOM    813  OE2 GLU A 104      23.889  25.842  56.077  0.50163.76           O1-
ATOM    816  N   PRO A 105      19.638  27.423  54.948  1.00143.44           N  
ATOM    817  CA  PRO A 105      18.994  27.376  56.210  1.00143.44           C  
ATOM    821  C   PRO A 105      17.566  27.130  55.982  1.00143.44           C  
ATOM    822  O   PRO A 105      16.992  26.245  56.616  1.00143.44           O  
ATOM    819  CB  PRO A 105      19.211  28.741  56.851  1.00143.44           C  
ATOM    820  CG  PRO A 105      19.289  29.670  55.632  1.00143.44           C  
ATOM    818  CD  PRO A 105      19.924  28.791  54.544  1.00143.44           C  
ATOM    823  N   LEU A 106      16.967  27.919  55.086  1.00248.08           N  
ATOM    824  CA  LEU A 106      15.575  27.708  55.045  1.00248.08           C  
ATOM    829  C   LEU A 106      15.104  26.513  54.301  1.00248.08           C  
ATOM    830  O   LEU A 106      14.626  25.544  54.887  1.00248.08           O  
ATOM    825  CB  LEU A 106      14.789  28.839  54.385  1.00248.08           C  
ATOM    826  CG  LEU A 106      13.378  28.333  54.024  1.00248.08           C  
ATOM    827  CD1 LEU A 106      12.523  28.027  55.267  1.00248.08           C  
ATOM    828  CD2 LEU A 106      12.733  29.197  52.934  1.00248.08           C  
ATOM    831  N   ALA A 107      15.306  26.578  52.970  1.00 72.18           N  
ATOM    832  CA  ALA A 107      14.632  25.727  52.033  1.00 72.18           C  
ATOM    834  C   ALA A 107      15.024  24.295  52.120  1.00 72.18           C  
ATOM    835  O   ALA A 107      14.170  23.418  52.215  1.00 72.18           O  
ATOM    833  CB  ALA A 107      14.868  26.164  50.577  1.00 72.18           C  
ATOM    836  N   LYS A 108      16.336  24.034  52.151  1.00172.16           N  
ATOM    837  CA  LYS A 108      16.859  22.699  52.105  1.00172.16           C  
ATOM    843  C   LYS A 108      16.361  21.966  53.294  1.00172.16           C  
ATOM    844  O   LYS A 108      16.261  20.741  53.308  1.00172.16           O  
ATOM    838  CB  LYS A 108      18.394  22.642  52.139  1.00172.16           C  
ATOM    839  CG  LYS A 108      18.942  21.214  52.162  1.00172.16           C  
ATOM    840  CD  LYS A 108      18.617  20.390  50.912  1.00172.16           C  
ATOM    841  CE  LYS A 108      17.157  19.931  50.846  1.00172.16           C  
ATOM    842  NZ  LYS A 108      16.983  18.923  49.777  1.00172.16           N1+
ATOM    845  N   MET A 109      15.988  22.735  54.316  1.00208.30           N  
ATOM    846  CA  MET A 109      15.533  22.220  55.557  1.00208.30           C  
ATOM    851  C   MET A 109      14.259  21.417  55.327  1.00208.30           C  
ATOM    852  O   MET A 109      13.781  20.846  56.307  1.00208.30           O  
ATOM    847  CB  MET A 109      15.349  23.256  56.669  1.00208.30           C  
ATOM    848  CG  MET A 109      15.116  22.556  58.007  1.00208.30           C  
ATOM    849  SD  MET A 109      16.452  21.440  58.539  1.00208.30           S  
ATOM    850  CE  MET A 109      17.718  22.719  58.766  1.00208.30           C  
ATOM    853  N   LEU A 110      13.704  21.361  54.049  1.00220.96           N  
ATOM    854  CA  LEU A 110      12.582  20.589  53.499  1.00220.96           C  
ATOM    859  C   LEU A 110      12.806  19.169  53.945  1.00220.96           C  
ATOM    860  O   LEU A 110      11.904  18.334  53.926  1.00220.96           O  
ATOM    855  CB  LEU A 110      12.604  20.500  51.959  1.00220.96           C  
ATOM    856  CG  LEU A 110      12.239  21.780  51.191  1.00220.96           C  
ATOM    857  CD1 LEU A 110      12.387  21.574  49.675  1.00220.96           C  
ATOM    858  CD2 LEU A 110      10.833  22.262  51.566  1.00220.96           C  
ATOM    861  N   GLU A 111      14.055  18.849  54.296  1.00 98.70           N  
ATOM    862  CA  GLU A 111      14.465  17.591  54.826  1.00 98.70           C  
ATOM    868  C   GLU A 111      13.623  17.237  56.029  1.00 98.70           C  
ATOM    869  O   GLU A 111      13.221  16.085  56.182  1.00 98.70           O  
ATOM    863  CB  GLU A 111      15.913  17.700  55.319  1.00 98.70           C  
ATOM    864  CG  GLU A 111      16.446  16.484  56.066  1.00 98.70           C  
ATOM    865  CD  GLU A 111      17.720  16.960  56.748  1.00 98.70           C  
ATOM    866  OE1 GLU A 111      18.478  17.733  56.102  1.00 98.70           O  
ATOM    867  OE2 GLU A 111      17.941  16.577  57.927  1.00 98.70           O1-
ATOM    870  N   VAL A 112      13.347  18.207  56.924  1.00 71.35           N  
ATOM    871  CA  VAL A 112      12.617  17.987  58.152  1.00 71.35           C  
ATOM    875  C   VAL A 112      11.151  17.675  57.959  1.00 71.35           C  
ATOM    876  O   VAL A 112      10.584  16.926  58.754  1.00 71.35           O  
ATOM    872  CB  VAL A 112      12.689  19.164  59.083  1.00 71.35           C  
ATOM    873  CG1 VAL A 112      14.164  19.415  59.436  1.00 71.35           C  
ATOM    874  CG2 VAL A 112      11.982  20.364  58.432  1.00 71.35           C  
ATOM    877  N   HIS A 113      10.483  18.261  56.941  1.00 84.34           N  
ATOM    878  CA  HIS A 113       9.049  18.131  56.799  1.00 84.34           C  
ATOM    885  C   HIS A 113       8.693  17.508  55.474  1.00 84.34           C  
ATOM    886  O   HIS A 113       9.284  17.831  54.445  1.00 84.34           O  
ATOM    881  CB  HIS A 113       8.381  19.518  56.899  1.00 84.34           C  
ATOM    880  CG  HIS A 113       6.890  19.555  56.771  1.00 84.34           C  
ATOM    883  CD2 HIS A 113       6.122  20.220  55.866  1.00 84.34           C  
ATOM    879  ND1 HIS A 113       6.010  18.931  57.625  1.00 84.34           N  
ATOM    884  CE1 HIS A 113       4.762  19.249  57.198  1.00 84.34           C  
ATOM    882  NE2 HIS A 113       4.778  20.030  56.134  1.00 84.34           N  
ATOM    887  N   THR A 114       7.746  16.539  55.507  1.00 65.33           N  
ATOM    888  CA  THR A 114       7.210  15.811  54.382  1.00 65.33           C  
ATOM    892  C   THR A 114       6.196  16.610  53.609  1.00 65.33           C  
ATOM    893  O   THR A 114       6.042  16.408  52.405  1.00 65.33           O  
ATOM    889  CB  THR A 114       6.548  14.529  54.796  1.00 65.33           C  
ATOM    891  CG2 THR A 114       7.572  13.672  55.561  1.00 65.33           C  
ATOM    890  OG1 THR A 114       5.427  14.798  55.624  1.00 65.33           O  
ATOM    894  N   GLY A 115       5.459  17.519  54.285  1.00 46.41           N  
ATOM    895  CA  GLY A 115       4.349  18.221  53.696  1.00 46.41           C  
ATOM    896  C   GLY A 115       4.771  19.456  52.957  1.00 46.41           C  
ATOM    897  O   GLY A 115       5.930  19.627  52.576  1.00 46.41           O  
ATOM    898  N   ALA A 116       3.782  20.355  52.742  1.00 49.11           N  
ATOM    899  CA  ALA A 116       3.960  21.551  51.970  1.00 49.11           C  
ATOM    901  C   ALA A 116       4.994  22.424  52.608  1.00 49.11           C  
ATOM    902  O   ALA A 116       5.094  22.522  53.831  1.00 49.11           O  
ATOM    900  CB  ALA A 116       2.670  22.376  51.818  1.00 49.11           C  
ATOM    903  N   VAL A 117       5.818  23.072  51.760  1.00 63.82           N  
ATOM    904  CA  VAL A 117       6.834  23.941  52.279  1.00 63.82           C  
ATOM    908  C   VAL A 117       6.944  25.129  51.376  1.00 63.82           C  
ATOM    909  O   VAL A 117       6.985  24.988  50.154  1.00 63.82           O  
ATOM    905  CB  VAL A 117       8.193  23.316  52.343  1.00 63.82           C  
ATOM    906  CG1 VAL A 117       9.197  24.387  52.805  1.00 63.82           C  
ATOM    907  CG2 VAL A 117       8.132  22.088  53.266  1.00 63.82           C  
ATOM    910  N   LEU A 118       7.011  26.337  51.975  1.00 82.97           N  
ATOM    911  CA  LEU A 118       7.099  27.555  51.221  1.00 82.97           C  
ATOM    916  C   LEU A 118       8.161  28.436  51.815  1.00 82.97           C  
ATOM    917  O   LEU A 118       8.226  28.618  53.031  1.00 82.97           O  
ATOM    912  CB  LEU A 118       5.776  28.342  51.256  1.00 82.97           C  
ATOM    913  CG  LEU A 118       5.805  29.724  50.577  1.00 82.97           C  
ATOM    914  CD1 LEU A 118       6.071  29.621  49.068  1.00 82.97           C  
ATOM    915  CD2 LEU A 118       4.527  30.515  50.904  1.00 82.97           C  
ATOM    918  N   GLY A 119       9.021  29.017  50.951  1.00 43.55           N  
ATOM    919  CA  GLY A 119      10.039  29.925  51.408  1.00 43.55           C  
ATOM    920  C   GLY A 119       9.586  31.314  51.060  1.00 43.55           C  
ATOM    921  O   GLY A 119       9.156  31.573  49.936  1.00 43.55           O  
ATOM    922  N   LEU A 120       9.684  32.246  52.035  1.00 72.37           N  
ATOM    923  CA  LEU A 120       9.268  33.616  51.847  1.00 72.37           C  
ATOM    928  C   LEU A 120      10.342  34.553  52.322  1.00 72.37           C  
ATOM    929  O   LEU A 120      11.098  34.233  53.239  1.00 72.37           O  
ATOM    924  CB  LEU A 120       8.020  33.996  52.663  1.00 72.37           C  
ATOM    925  CG  LEU A 120       6.732  33.264  52.244  1.00 72.37           C  
ATOM    926  CD1 LEU A 120       5.535  33.702  53.105  1.00 72.37           C  
ATOM    927  CD2 LEU A 120       6.469  33.421  50.737  1.00 72.37           C  
ATOM    930  N   HIS A 121      10.426  35.751  51.694  1.00107.05           N  
ATOM    931  CA  HIS A 121      11.389  36.748  52.088  1.00107.05           C  
ATOM    938  C   HIS A 121      10.782  38.143  51.976  1.00107.05           C  
ATOM    939  O   HIS A 121      10.618  38.645  50.865  1.00107.05           O  
ATOM    934  CB  HIS A 121      12.618  36.741  51.167  1.00107.05           C  
ATOM    933  CG  HIS A 121      13.657  37.756  51.525  1.00107.05           C  
ATOM    936  CD2 HIS A 121      14.045  38.237  52.738  1.00107.05           C  
ATOM    932  ND1 HIS A 121      14.444  38.396  50.596  1.00107.05           N  
ATOM    937  CE1 HIS A 121      15.260  39.232  51.285  1.00107.05           C  
ATOM    935  NE2 HIS A 121      15.054  39.171  52.588  1.00107.05           N  
ATOM    940  N   PRO A 122      10.423  38.751  53.100  1.00233.56           N  
ATOM    941  CA  PRO A 122       9.975  40.152  53.208  1.00233.56           C  
ATOM    945  C   PRO A 122      11.256  40.977  53.386  1.00233.56           C  
ATOM    946  O   PRO A 122      12.286  40.331  53.248  1.00233.56           O  
ATOM    943  CB  PRO A 122       9.105  40.209  54.462  1.00233.56           C  
ATOM    944  CG  PRO A 122       8.627  38.767  54.674  1.00233.56           C  
ATOM    942  CD  PRO A 122       9.762  37.915  54.092  1.00233.56           C  
ATOM    947  N   MET A 123      11.381  42.313  53.727  1.00262.60           N  
ATOM    948  CA  MET A 123      10.613  43.485  54.106  1.00262.60           C  
ATOM    953  C   MET A 123      11.267  43.928  55.386  1.00262.60           C  
ATOM    954  O   MET A 123      11.964  43.136  56.016  1.00262.60           O  
ATOM    949  CB  MET A 123       9.126  43.233  54.400  1.00262.60           C  
ATOM    950  CG  MET A 123       8.300  42.889  53.160  1.00262.60           C  
ATOM    951  SD  MET A 123       6.594  42.379  53.520  1.00262.60           S  
ATOM    952  CE  MET A 123       6.107  43.973  54.240  1.00262.60           C  
ATOM    955  N   PHE A 124      11.065  45.175  55.859  1.00117.13           N  
ATOM    956  CA  PHE A 124      11.881  45.498  56.994  1.00117.13           C  
ATOM    964  C   PHE A 124      11.259  46.490  57.896  1.00117.13           C  
ATOM    965  O   PHE A 124      10.065  46.465  58.201  1.00117.13           O  
ATOM    957  CB  PHE A 124      13.228  46.146  56.626  1.00117.13           C  
ATOM    958  CG  PHE A 124      14.116  45.150  55.969  1.00117.13           C  
ATOM    959  CD1 PHE A 124      13.994  44.881  54.627  1.00117.13           C  
ATOM    960  CD2 PHE A 124      15.083  44.497  56.697  1.00117.13           C  
ATOM    961  CE1 PHE A 124      14.820  43.963  54.020  1.00117.13           C  
ATOM    962  CE2 PHE A 124      15.912  43.580  56.097  1.00117.13           C  
ATOM    963  CZ  PHE A 124      15.781  43.313  54.756  1.00117.13           C  
ATOM    966  N   GLY A 125      12.159  47.392  58.335  1.00 82.83           N  
ATOM    967  CA  GLY A 125      11.942  48.316  59.393  1.00 82.83           C  
ATOM    968  C   GLY A 125      12.277  47.429  60.530  1.00 82.83           C  
ATOM    969  O   GLY A 125      12.901  46.390  60.313  1.00 82.83           O  
ATOM    970  N   ALA A 126      11.925  47.799  61.769  1.00 62.78           N  
ATOM    971  CA  ALA A 126      12.058  46.782  62.763  1.00 62.78           C  
ATOM    973  C   ALA A 126      11.071  45.789  62.251  1.00 62.78           C  
ATOM    974  O   ALA A 126      11.264  44.576  62.272  1.00 62.78           O  
ATOM    972  CB  ALA A 126      11.596  47.247  64.152  1.00 62.78           C  
ATOM    975  N   ASP A 127       9.973  46.379  61.753  1.00255.50           N  
ATOM    976  CA  ASP A 127       8.852  45.808  61.093  1.00255.50           C  
ATOM    981  C   ASP A 127       7.975  47.000  61.015  1.00255.50           C  
ATOM    982  O   ASP A 127       6.750  46.900  60.988  1.00255.50           O  
ATOM    977  CB  ASP A 127       8.124  44.748  61.937  1.00255.50           C  
ATOM    978  CG  ASP A 127       7.560  45.428  63.177  1.00255.50           C  
ATOM    979  OD1 ASP A 127       8.312  46.213  63.814  1.00255.50           O  
ATOM    980  OD2 ASP A 127       6.373  45.168  63.506  1.00255.50           O1-
ATOM    983  N   ILE A 128       8.614  48.187  60.974  1.00296.51           N  
ATOM    984  CA  ILE A 128       7.834  49.379  60.976  1.00296.51           C  
ATOM    989  C   ILE A 128       7.599  49.797  59.569  1.00296.51           C  
ATOM    990  O   ILE A 128       8.327  50.576  58.960  1.00296.51           O  
ATOM    985  CB  ILE A 128       8.382  50.461  61.888  1.00296.51           C  
ATOM    986  CG1 ILE A 128       9.828  50.913  61.580  1.00296.51           C  
ATOM    987  CG2 ILE A 128       8.218  49.920  63.317  1.00296.51           C  
ATOM    988  CD1 ILE A 128       9.995  52.027  60.547  1.00296.51           C  
ATOM    991  N   ALA A 129       6.528  49.217  59.010  1.00 94.96           N  
ATOM    992  CA  ALA A 129       6.067  49.542  57.703  1.00 94.96           C  
ATOM    994  C   ALA A 129       4.651  49.922  57.933  1.00 94.96           C  
ATOM    995  O   ALA A 129       3.948  49.287  58.718  1.00 94.96           O  
ATOM    993  CB  ALA A 129       6.070  48.356  56.723  1.00 94.96           C  
ATOM    996  N   SER A 130       4.222  51.017  57.293  1.00 97.05           N  
ATOM    997  CA  SER A 130       2.882  51.485  57.453  1.00 97.05           C  
ATOM   1000  C   SER A 130       1.922  50.553  56.773  1.00 97.05           C  
ATOM   1001  O   SER A 130       0.880  50.236  57.349  1.00 97.05           O  
ATOM    998  CB  SER A 130       2.676  52.873  56.824  1.00 97.05           C  
ATOM    999  OG  SER A 130       1.329  53.295  56.988  1.00 97.05           O  
ATOM   1002  N   MET A 131       2.261  50.085  55.541  1.00187.80           N  
ATOM   1003  CA  MET A 131       1.319  49.326  54.746  1.00187.80           C  
ATOM   1008  C   MET A 131       2.027  48.655  53.551  1.00187.80           C  
ATOM   1009  O   MET A 131       3.201  48.306  53.681  1.00187.80           O  
ATOM   1004  CB  MET A 131       0.196  50.250  54.228  1.00187.80           C  
ATOM   1005  CG  MET A 131      -1.011  49.574  53.572  1.00187.80           C  
ATOM   1006  SD  MET A 131      -2.419  50.695  53.303  1.00187.80           S  
ATOM   1007  CE  MET A 131      -1.503  51.845  52.237  1.00187.80           C  
ATOM   1010  N   ALA A 132       1.300  48.491  52.382  1.00229.86           N  
ATOM   1011  CA  ALA A 132       1.476  47.818  51.098  1.00229.86           C  
ATOM   1013  C   ALA A 132       2.551  48.331  50.162  1.00229.86           C  
ATOM   1014  O   ALA A 132       3.381  49.169  50.507  1.00229.86           O  
ATOM   1012  CB  ALA A 132       0.171  47.758  50.282  1.00229.86           C  
ATOM   1015  N   LYS A 133       2.558  47.750  48.927  1.00214.13           N  
ATOM   1016  CA  LYS A 133       3.473  47.996  47.835  1.00214.13           C  
ATOM   1022  C   LYS A 133       4.779  47.314  48.118  1.00214.13           C  
ATOM   1023  O   LYS A 133       5.743  47.437  47.361  1.00214.13           O  
ATOM   1017  CB  LYS A 133       3.744  49.501  47.648  1.00214.13           C  
ATOM   1018  CG  LYS A 133       4.700  49.825  46.502  1.00214.13           C  
ATOM   1019  CD  LYS A 133       4.099  49.606  45.113  1.00214.13           C  
ATOM   1020  CE  LYS A 133       3.582  50.892  44.462  1.00214.13           C  
ATOM   1021  NZ  LYS A 133       2.419  51.418  45.212  1.00214.13           N1+
ATOM   1024  N   GLN A 134       4.822  46.507  49.192  1.00 61.20           N  
ATOM   1025  CA  GLN A 134       6.026  45.817  49.539  1.00 61.20           C  
ATOM   1031  C   GLN A 134       6.087  44.566  48.734  1.00 61.20           C  
ATOM   1032  O   GLN A 134       5.068  44.078  48.245  1.00 61.20           O  
ATOM   1026  CB  GLN A 134       6.102  45.415  51.021  1.00 61.20           C  
ATOM   1027  CG  GLN A 134       6.107  46.615  51.968  1.00 61.20           C  
ATOM   1028  CD  GLN A 134       7.383  47.407  51.725  1.00 61.20           C  
ATOM   1030  NE2 GLN A 134       7.241  48.751  51.576  1.00 61.20           N  
ATOM   1029  OE1 GLN A 134       8.478  46.847  51.668  1.00 61.20           O  
ATOM   1033  N   VAL A 135       7.303  44.013  48.562  1.00108.98           N  
ATOM   1034  CA  VAL A 135       7.371  42.824  47.771  1.00108.98           C  
ATOM   1038  C   VAL A 135       7.820  41.704  48.653  1.00108.98           C  
ATOM   1039  O   VAL A 135       8.634  41.895  49.559  1.00108.98           O  
ATOM   1035  CB  VAL A 135       8.315  42.913  46.609  1.00108.98           C  
ATOM   1036  CG1 VAL A 135       9.735  42.550  47.082  1.00108.98           C  
ATOM   1037  CG2 VAL A 135       7.758  42.046  45.470  1.00108.98           C  
ATOM   1040  N   VAL A 136       7.243  40.504  48.426  1.00 54.53           N  
ATOM   1041  CA  VAL A 136       7.627  39.324  49.148  1.00 54.53           C  
ATOM   1045  C   VAL A 136       8.075  38.328  48.126  1.00 54.53           C  
ATOM   1046  O   VAL A 136       7.369  38.052  47.157  1.00 54.53           O  
ATOM   1042  CB  VAL A 136       6.505  38.704  49.928  1.00 54.53           C  
ATOM   1043  CG1 VAL A 136       7.002  37.379  50.532  1.00 54.53           C  
ATOM   1044  CG2 VAL A 136       6.019  39.715  50.980  1.00 54.53           C  
ATOM   1047  N   VAL A 137       9.285  37.770  48.317  1.00 55.95           N  
ATOM   1048  CA  VAL A 137       9.805  36.810  47.388  1.00 55.95           C  
ATOM   1052  C   VAL A 137       9.291  35.462  47.764  1.00 55.95           C  
ATOM   1053  O   VAL A 137       9.216  35.107  48.941  1.00 55.95           O  
ATOM   1049  CB  VAL A 137      11.302  36.730  47.382  1.00 55.95           C  
ATOM   1050  CG1 VAL A 137      11.720  35.581  46.451  1.00 55.95           C  
ATOM   1051  CG2 VAL A 137      11.864  38.102  46.974  1.00 55.95           C  
ATOM   1054  N   ARG A 138       8.928  34.673  46.737  1.00 95.04           N  
ATOM   1055  CA  ARG A 138       8.385  33.365  46.927  1.00 95.04           C  
ATOM   1063  C   ARG A 138       9.314  32.369  46.297  1.00 95.04           C  
ATOM   1064  O   ARG A 138       9.713  32.525  45.144  1.00 95.04           O  
ATOM   1056  CB  ARG A 138       7.020  33.222  46.236  1.00 95.04           C  
ATOM   1057  CG  ARG A 138       6.442  31.809  46.235  1.00 95.04           C  
ATOM   1058  CD  ARG A 138       5.188  31.685  45.366  1.00 95.04           C  
ATOM   1059  NE  ARG A 138       4.850  30.239  45.295  1.00 95.04           N  
ATOM   1060  CZ  ARG A 138       3.992  29.773  44.343  1.00 95.04           C  
ATOM   1061  NH1 ARG A 138       3.385  30.644  43.486  1.00 95.04           N1+
ATOM   1062  NH2 ARG A 138       3.745  28.435  44.249  1.00 95.04           N  
ATOM   1065  N   CYS A 139       9.701  31.328  47.065  1.00 64.95           N  
ATOM   1066  CA  CYS A 139      10.508  30.253  46.552  1.00 64.95           C  
ATOM   1069  C   CYS A 139       9.803  28.992  46.956  1.00 64.95           C  
ATOM   1070  O   CYS A 139       9.637  28.726  48.146  1.00 64.95           O  
ATOM   1067  CB  CYS A 139      11.924  30.195  47.148  1.00 64.95           C  
ATOM   1068  SG  CYS A 139      12.939  31.627  46.678  1.00 64.95           S  
ATOM   1071  N   ASP A 140       9.380  28.184  45.960  1.00 86.60           N  
ATOM   1072  CA  ASP A 140       8.595  26.993  46.177  1.00 86.60           C  
ATOM   1077  C   ASP A 140       9.396  25.881  46.780  1.00 86.60           C  
ATOM   1078  O   ASP A 140      10.436  25.503  46.243  1.00 86.60           O  
ATOM   1073  CB  ASP A 140       8.038  26.379  44.879  1.00 86.60           C  
ATOM   1074  CG  ASP A 140       6.927  27.261  44.352  1.00 86.60           C  
ATOM   1075  OD1 ASP A 140       6.482  28.153  45.119  1.00 86.60           O  
ATOM   1076  OD2 ASP A 140       6.503  27.057  43.183  1.00 86.60           O1-
ATOM   1079  N   GLY A 141       8.991  25.396  47.977  1.00 82.07           N  
ATOM   1080  CA  GLY A 141       9.576  24.174  48.465  1.00 82.07           C  
ATOM   1081  C   GLY A 141       8.919  22.970  47.844  1.00 82.07           C  
ATOM   1082  O   GLY A 141       9.540  22.221  47.093  1.00 82.07           O  
ATOM   1083  N   ARG A 142       7.597  22.807  48.111  1.00204.55           N  
ATOM   1084  CA  ARG A 142       6.814  21.693  47.633  1.00204.55           C  
ATOM   1092  C   ARG A 142       5.362  21.975  47.875  1.00204.55           C  
ATOM   1093  O   ARG A 142       5.004  22.640  48.846  1.00204.55           O  
ATOM   1085  CB  ARG A 142       7.053  20.328  48.314  1.00204.55           C  
ATOM   1086  CG  ARG A 142       8.187  19.480  47.730  1.00204.55           C  
ATOM   1087  CD  ARG A 142       9.569  19.764  48.312  1.00204.55           C  
ATOM   1088  NE  ARG A 142       9.822  18.728  49.352  1.00204.55           N  
ATOM   1089  CZ  ARG A 142       9.297  18.891  50.600  1.00204.55           C  
ATOM   1090  NH1 ARG A 142       8.524  19.984  50.866  1.00204.55           N1+
ATOM   1091  NH2 ARG A 142       9.539  17.968  51.575  1.00204.55           N  
ATOM   1094  N   PHE A 143       4.509  21.366  47.019  1.00 93.23           N  
ATOM   1095  CA  PHE A 143       3.068  21.418  47.023  1.00 93.23           C  
ATOM   1103  C   PHE A 143       2.509  22.813  47.005  1.00 93.23           C  
ATOM   1104  O   PHE A 143       1.711  23.181  47.866  1.00 93.23           O  
ATOM   1096  CB  PHE A 143       2.432  20.675  48.208  1.00 93.23           C  
ATOM   1097  CG  PHE A 143       2.863  19.252  48.125  1.00 93.23           C  
ATOM   1098  CD1 PHE A 143       2.431  18.445  47.099  1.00 93.23           C  
ATOM   1099  CD2 PHE A 143       3.686  18.719  49.090  1.00 93.23           C  
ATOM   1100  CE1 PHE A 143       2.827  17.131  47.030  1.00 93.23           C  
ATOM   1101  CE2 PHE A 143       4.086  17.406  49.026  1.00 93.23           C  
ATOM   1102  CZ  PHE A 143       3.657  16.609  47.992  1.00 93.23           C  
ATOM   1105  N   PRO A 144       2.891  23.597  46.035  1.00 74.63           N  
ATOM   1106  CA  PRO A 144       2.445  24.963  45.913  1.00 74.63           C  
ATOM   1110  C   PRO A 144       0.948  25.114  45.893  1.00 74.63           C  
ATOM   1111  O   PRO A 144       0.454  26.161  46.313  1.00 74.63           O  
ATOM   1108  CB  PRO A 144       3.052  25.458  44.600  1.00 74.63           C  
ATOM   1109  CG  PRO A 144       3.129  24.180  43.744  1.00 74.63           C  
ATOM   1107  CD  PRO A 144       3.374  23.062  44.771  1.00 74.63           C  
ATOM   1112  N   GLU A 145       0.203  24.109  45.401  1.00 75.04           N  
ATOM   1113  CA  GLU A 145      -1.225  24.216  45.305  1.00 75.04           C  
ATOM   1119  C   GLU A 145      -1.788  24.380  46.680  1.00 75.04           C  
ATOM   1120  O   GLU A 145      -2.794  25.061  46.868  1.00 75.04           O  
ATOM   1114  CB  GLU A 145      -1.877  22.992  44.630  1.00 75.04           C  
ATOM   1115  CG  GLU A 145      -1.464  21.642  45.220  1.00 75.04           C  
ATOM   1116  CD  GLU A 145      -0.134  21.247  44.587  1.00 75.04           C  
ATOM   1117  OE1 GLU A 145       0.403  22.058  43.786  1.00 75.04           O  
ATOM   1118  OE2 GLU A 145       0.359  20.129  44.890  1.00 75.04           O1-
ATOM   1121  N   ARG A 146      -1.147  23.742  47.676  1.00 87.28           N  
ATOM   1122  CA  ARG A 146      -1.587  23.765  49.043  1.00 87.28           C  
ATOM   1130  C   ARG A 146      -1.499  25.148  49.636  1.00 87.28           C  
ATOM   1131  O   ARG A 146      -2.323  25.507  50.471  1.00 87.28           O  
ATOM   1123  CB  ARG A 146      -0.755  22.827  49.936  1.00 87.28           C  
ATOM   1124  CG  ARG A 146      -0.850  21.360  49.506  1.00 87.28           C  
ATOM   1125  CD  ARG A 146      -0.077  20.386  50.400  1.00 87.28           C  
ATOM   1126  NE  ARG A 146      -0.277  19.020  49.836  1.00 87.28           N  
ATOM   1127  CZ  ARG A 146       0.285  17.933  50.441  1.00 87.28           C  
ATOM   1128  NH1 ARG A 146       1.026  18.087  51.578  1.00 87.28           N1+
ATOM   1129  NH2 ARG A 146       0.107  16.689  49.909  1.00 87.28           N  
ATOM   1132  N   TYR A 147      -0.427  25.899  49.316  1.00155.54           N  
ATOM   1133  CA  TYR A 147      -0.150  27.233  49.798  1.00155.54           C  
ATOM   1142  C   TYR A 147      -0.760  28.410  49.091  1.00155.54           C  
ATOM   1143  O   TYR A 147      -0.644  29.518  49.608  1.00155.54           O  
ATOM   1134  CB  TYR A 147       1.299  27.532  50.242  1.00155.54           C  
ATOM   1135  CG  TYR A 147       2.356  27.228  49.244  1.00155.54           C  
ATOM   1136  CD1 TYR A 147       2.662  28.106  48.230  1.00155.54           C  
ATOM   1137  CD2 TYR A 147       3.073  26.061  49.367  1.00155.54           C  
ATOM   1138  CE1 TYR A 147       3.665  27.806  47.340  1.00155.54           C  
ATOM   1139  CE2 TYR A 147       4.074  25.757  48.482  1.00155.54           C  
ATOM   1140  CZ  TYR A 147       4.367  26.630  47.465  1.00155.54           C  
ATOM   1141  OH  TYR A 147       5.398  26.309  46.560  1.00155.54           O  
ATOM   1144  N   GLU A 148      -1.332  28.255  47.878  1.00133.32           N  
ATOM   1145  CA  GLU A 148      -1.796  29.386  47.103  1.00133.32           C  
ATOM   1151  C   GLU A 148      -2.622  30.335  47.913  1.00133.32           C  
ATOM   1152  O   GLU A 148      -2.531  31.546  47.715  1.00133.32           O  
ATOM   1146  CB  GLU A 148      -2.694  29.008  45.914  1.00133.32           C  
ATOM   1147  CG  GLU A 148      -1.957  28.814  44.597  1.00133.32           C  
ATOM   1148  CD  GLU A 148      -1.818  30.214  44.013  1.00133.32           C  
ATOM   1149  OE1 GLU A 148      -0.815  30.899  44.347  1.00133.32           O  
ATOM   1150  OE2 GLU A 148      -2.726  30.628  43.243  1.00133.32           O1-
ATOM   1153  N   TRP A 149      -3.439  29.842  48.853  1.00 91.69           N  
ATOM   1154  CA  TRP A 149      -4.275  30.745  49.585  1.00 91.69           C  
ATOM   1165  C   TRP A 149      -3.420  31.754  50.314  1.00 91.69           C  
ATOM   1166  O   TRP A 149      -3.796  32.922  50.401  1.00 91.69           O  
ATOM   1155  CB  TRP A 149      -5.182  30.039  50.604  1.00 91.69           C  
ATOM   1156  CG  TRP A 149      -4.449  29.366  51.731  1.00 91.69           C  
ATOM   1158  CD1 TRP A 149      -4.005  28.083  51.857  1.00 91.69           C  
ATOM   1157  CD2 TRP A 149      -4.097  30.044  52.943  1.00 91.69           C  
ATOM   1160  CE2 TRP A 149      -3.457  29.116  53.762  1.00 91.69           C  
ATOM   1161  CE3 TRP A 149      -4.287  31.338  53.336  1.00 91.69           C  
ATOM   1159  NE1 TRP A 149      -3.406  27.915  53.084  1.00 91.69           N  
ATOM   1162  CZ2 TRP A 149      -2.992  29.469  54.996  1.00 91.69           C  
ATOM   1163  CZ3 TRP A 149      -3.831  31.689  54.586  1.00 91.69           C  
ATOM   1164  CH2 TRP A 149      -3.196  30.771  55.395  1.00 91.69           C  
ATOM   1167  N   LEU A 150      -2.256  31.338  50.863  1.00182.45           N  
ATOM   1168  CA  LEU A 150      -1.380  32.224  51.596  1.00182.45           C  
ATOM   1173  C   LEU A 150      -0.903  33.319  50.702  1.00182.45           C  
ATOM   1174  O   LEU A 150      -0.886  34.486  51.089  1.00182.45           O  
ATOM   1169  CB  LEU A 150      -0.023  31.610  51.999  1.00182.45           C  
ATOM   1170  CG  LEU A 150       0.002  30.552  53.104  1.00182.45           C  
ATOM   1171  CD1 LEU A 150      -0.433  31.159  54.445  1.00182.45           C  
ATOM   1172  CD2 LEU A 150      -0.730  29.272  52.680  1.00182.45           C  
ATOM   1175  N   LEU A 151      -0.480  32.958  49.478  1.00 46.91           N  
ATOM   1176  CA  LEU A 151       0.081  33.927  48.585  1.00 46.91           C  
ATOM   1181  C   LEU A 151      -0.977  34.944  48.319  1.00 46.91           C  
ATOM   1182  O   LEU A 151      -0.699  36.139  48.248  1.00 46.91           O  
ATOM   1177  CB  LEU A 151       0.495  33.326  47.233  1.00 46.91           C  
ATOM   1178  CG  LEU A 151       1.650  32.315  47.342  1.00 46.91           C  
ATOM   1179  CD1 LEU A 151       2.022  31.746  45.965  1.00 46.91           C  
ATOM   1180  CD2 LEU A 151       2.856  32.923  48.078  1.00 46.91           C  
ATOM   1183  N   GLU A 152      -2.225  34.477  48.156  1.00 46.40           N  
ATOM   1184  CA  GLU A 152      -3.344  35.331  47.898  1.00 46.40           C  
ATOM   1190  C   GLU A 152      -3.605  36.193  49.101  1.00 46.40           C  
ATOM   1191  O   GLU A 152      -3.954  37.363  48.957  1.00 46.40           O  
ATOM   1185  CB  GLU A 152      -4.610  34.527  47.557  1.00 46.40           C  
ATOM   1186  CG  GLU A 152      -4.452  33.736  46.254  1.00 46.40           C  
ATOM   1187  CD  GLU A 152      -5.713  32.917  46.014  1.00 46.40           C  
ATOM   1188  OE1 GLU A 152      -6.759  33.237  46.639  1.00 46.40           O  
ATOM   1189  OE2 GLU A 152      -5.643  31.957  45.202  1.00 46.40           O1-
ATOM   1192  N   GLN A 153      -3.445  35.643  50.325  1.00140.22           N  
ATOM   1193  CA  GLN A 153      -3.689  36.405  51.524  1.00140.22           C  
ATOM   1199  C   GLN A 153      -2.738  37.549  51.604  1.00140.22           C  
ATOM   1200  O   GLN A 153      -3.110  38.664  51.963  1.00140.22           O  
ATOM   1194  CB  GLN A 153      -3.467  35.632  52.837  1.00140.22           C  
ATOM   1195  CG  GLN A 153      -4.672  34.841  53.325  1.00140.22           C  
ATOM   1196  CD  GLN A 153      -5.672  35.847  53.880  1.00140.22           C  
ATOM   1198  NE2 GLN A 153      -5.273  37.148  53.912  1.00140.22           N  
ATOM   1197  OE1 GLN A 153      -6.779  35.487  54.273  1.00140.22           O  
ATOM   1201  N   ILE A 154      -1.469  37.300  51.270  1.00 58.46           N  
ATOM   1202  CA  ILE A 154      -0.468  38.313  51.371  1.00 58.46           C  
ATOM   1207  C   ILE A 154      -0.837  39.433  50.444  1.00 58.46           C  
ATOM   1208  O   ILE A 154      -0.667  40.610  50.764  1.00 58.46           O  
ATOM   1203  CB  ILE A 154       0.882  37.777  50.995  1.00 58.46           C  
ATOM   1204  CG1 ILE A 154       1.256  36.632  51.959  1.00 58.46           C  
ATOM   1205  CG2 ILE A 154       1.892  38.938  50.974  1.00 58.46           C  
ATOM   1206  CD1 ILE A 154       2.437  35.777  51.501  1.00 58.46           C  
ATOM   1209  N   GLN A 155      -1.353  39.075  49.256  1.00118.33           N  
ATOM   1210  CA  GLN A 155      -1.732  40.010  48.238  1.00118.33           C  
ATOM   1216  C   GLN A 155      -2.872  40.857  48.736  1.00118.33           C  
ATOM   1217  O   GLN A 155      -2.941  42.050  48.439  1.00118.33           O  
ATOM   1211  CB  GLN A 155      -2.211  39.299  46.961  1.00118.33           C  
ATOM   1212  CG  GLN A 155      -2.213  40.189  45.720  1.00118.33           C  
ATOM   1213  CD  GLN A 155      -0.821  40.123  45.106  1.00118.33           C  
ATOM   1215  NE2 GLN A 155      -0.539  41.031  44.135  1.00118.33           N  
ATOM   1214  OE1 GLN A 155      -0.010  39.275  45.474  1.00118.33           O  
ATOM   1218  N   ILE A 156      -3.797  40.267  49.521  1.00135.46           N  
ATOM   1219  CA  ILE A 156      -4.965  40.980  49.970  1.00135.46           C  
ATOM   1224  C   ILE A 156      -4.492  42.147  50.780  1.00135.46           C  
ATOM   1225  O   ILE A 156      -5.093  43.221  50.768  1.00135.46           O  
ATOM   1220  CB  ILE A 156      -5.916  40.158  50.807  1.00135.46           C  
ATOM   1221  CG1 ILE A 156      -7.325  40.759  50.719  1.00135.46           C  
ATOM   1222  CG2 ILE A 156      -5.414  40.105  52.258  1.00135.46           C  
ATOM   1223  CD1 ILE A 156      -7.951  40.614  49.334  1.00135.46           C  
ATOM   1226  N   TRP A 157      -3.395  41.941  51.527  1.00 92.72           N  
ATOM   1227  CA  TRP A 157      -2.788  42.949  52.344  1.00 92.72           C  
ATOM   1238  C   TRP A 157      -2.275  44.050  51.451  1.00 92.72           C  
ATOM   1239  O   TRP A 157      -2.225  45.206  51.873  1.00 92.72           O  
ATOM   1228  CB  TRP A 157      -1.640  42.385  53.194  1.00 92.72           C  
ATOM   1229  CG  TRP A 157      -2.133  41.358  54.186  1.00 92.72           C  
ATOM   1231  CD1 TRP A 157      -3.411  41.103  54.597  1.00 92.72           C  
ATOM   1230  CD2 TRP A 157      -1.293  40.408  54.857  1.00 92.72           C  
ATOM   1233  CE2 TRP A 157      -2.122  39.612  55.650  1.00 92.72           C  
ATOM   1234  CE3 TRP A 157       0.057  40.208  54.810  1.00 92.72           C  
ATOM   1232  NE1 TRP A 157      -3.420  40.051  55.481  1.00 92.72           N  
ATOM   1235  CZ2 TRP A 157      -1.608  38.602  56.411  1.00 92.72           C  
ATOM   1236  CZ3 TRP A 157       0.572  39.192  55.585  1.00 92.72           C  
ATOM   1237  CH2 TRP A 157      -0.246  38.405  56.369  1.00 92.72           C  
ATOM   1240  N   GLY A 158      -1.883  43.736  50.193  1.00 44.23           N  
ATOM   1241  CA  GLY A 158      -1.418  44.779  49.312  1.00 44.23           C  
ATOM   1242  C   GLY A 158       0.005  44.550  48.889  1.00 44.23           C  
ATOM   1243  O   GLY A 158       0.559  45.348  48.135  1.00 44.23           O  
ATOM   1244  N   ALA A 159       0.651  43.472  49.372  1.00 40.98           N  
ATOM   1245  CA  ALA A 159       1.999  43.185  48.961  1.00 40.98           C  
ATOM   1247  C   ALA A 159       1.966  42.542  47.611  1.00 40.98           C  
ATOM   1248  O   ALA A 159       0.924  42.059  47.175  1.00 40.98           O  
ATOM   1246  CB  ALA A 159       2.747  42.234  49.912  1.00 40.98           C  
ATOM   1249  N   LYS A 160       3.117  42.557  46.898  1.00126.33           N  
ATOM   1250  CA  LYS A 160       3.211  41.935  45.606  1.00126.33           C  
ATOM   1256  C   LYS A 160       4.151  40.775  45.749  1.00126.33           C  
ATOM   1257  O   LYS A 160       5.094  40.821  46.538  1.00126.33           O  
ATOM   1251  CB  LYS A 160       3.676  42.915  44.508  1.00126.33           C  
ATOM   1252  CG  LYS A 160       3.415  42.467  43.063  1.00126.33           C  
ATOM   1253  CD  LYS A 160       4.471  41.550  42.449  1.00126.33           C  
ATOM   1254  CE  LYS A 160       5.380  42.325  41.490  1.00126.33           C  
ATOM   1255  NZ  LYS A 160       6.458  41.457  40.972  1.00126.33           N1+
ATOM   1258  N   ILE A 161       3.886  39.682  45.001  1.00107.76           N  
ATOM   1259  CA  ILE A 161       4.656  38.472  45.127  1.00107.76           C  
ATOM   1264  C   ILE A 161       5.506  38.309  43.903  1.00107.76           C  
ATOM   1265  O   ILE A 161       5.029  38.439  42.778  1.00107.76           O  
ATOM   1260  CB  ILE A 161       3.792  37.243  45.222  1.00107.76           C  
ATOM   1261  CG1 ILE A 161       2.832  37.340  46.421  1.00107.76           C  
ATOM   1262  CG2 ILE A 161       4.715  36.014  45.280  1.00107.76           C  
ATOM   1263  CD1 ILE A 161       3.542  37.449  47.769  1.00107.76           C  
ATOM   1266  N   TYR A 162       6.810  38.032  44.110  1.00 60.38           N  
ATOM   1267  CA  TYR A 162       7.731  37.811  43.028  1.00 60.38           C  
ATOM   1276  C   TYR A 162       8.304  36.438  43.264  1.00 60.38           C  
ATOM   1277  O   TYR A 162       8.687  36.114  44.387  1.00 60.38           O  
ATOM   1268  CB  TYR A 162       8.894  38.820  43.053  1.00 60.38           C  
ATOM   1269  CG  TYR A 162       9.681  38.706  41.793  1.00 60.38           C  
ATOM   1270  CD1 TYR A 162       9.274  39.384  40.666  1.00 60.38           C  
ATOM   1271  CD2 TYR A 162      10.823  37.941  41.735  1.00 60.38           C  
ATOM   1272  CE1 TYR A 162       9.991  39.295  39.497  1.00 60.38           C  
ATOM   1273  CE2 TYR A 162      11.544  37.850  40.567  1.00 60.38           C  
ATOM   1274  CZ  TYR A 162      11.128  38.527  39.447  1.00 60.38           C  
ATOM   1275  OH  TYR A 162      11.867  38.435  38.249  1.00 60.38           O  
ATOM   1278  N   GLN A 163       8.386  35.584  42.219  1.00 52.25           N  
ATOM   1279  CA  GLN A 163       8.819  34.234  42.465  1.00 52.25           C  
ATOM   1285  C   GLN A 163      10.129  33.949  41.793  1.00 52.25           C  
ATOM   1286  O   GLN A 163      10.378  34.368  40.663  1.00 52.25           O  
ATOM   1280  CB  GLN A 163       7.800  33.177  41.989  1.00 52.25           C  
ATOM   1281  CG  GLN A 163       8.160  31.736  42.364  1.00 52.25           C  
ATOM   1282  CD  GLN A 163       7.045  30.823  41.864  1.00 52.25           C  
ATOM   1284  NE2 GLN A 163       7.130  29.511  42.218  1.00 52.25           N  
ATOM   1283  OE1 GLN A 163       6.123  31.263  41.180  1.00 52.25           O  
ATOM   1287  N   THR A 164      11.016  33.232  42.517  1.00 48.03           N  
ATOM   1288  CA  THR A 164      12.298  32.836  42.006  1.00 48.03           C  
ATOM   1292  C   THR A 164      12.651  31.538  42.659  1.00 48.03           C  
ATOM   1293  O   THR A 164      11.921  31.030  43.509  1.00 48.03           O  
ATOM   1289  CB  THR A 164      13.415  33.774  42.359  1.00 48.03           C  
ATOM   1291  CG2 THR A 164      13.115  35.164  41.779  1.00 48.03           C  
ATOM   1290  OG1 THR A 164      13.559  33.845  43.770  1.00 48.03           O  
ATOM   1294  N   ASN A 165      13.783  30.950  42.233  1.00113.59           N  
ATOM   1295  CA  ASN A 165      14.314  29.771  42.843  1.00113.59           C  
ATOM   1300  C   ASN A 165      15.125  30.249  44.009  1.00113.59           C  
ATOM   1301  O   ASN A 165      15.523  31.411  44.057  1.00113.59           O  
ATOM   1296  CB  ASN A 165      15.231  28.985  41.891  1.00113.59           C  
ATOM   1297  CG  ASN A 165      15.751  27.758  42.614  1.00113.59           C  
ATOM   1299  ND2 ASN A 165      14.854  26.764  42.852  1.00113.59           N  
ATOM   1298  OD1 ASN A 165      16.926  27.691  42.973  1.00113.59           O  
ATOM   1302  N   ALA A 166      15.370  29.368  44.997  1.00 36.45           N  
ATOM   1303  CA  ALA A 166      16.104  29.753  46.169  1.00 36.45           C  
ATOM   1305  C   ALA A 166      17.498  30.145  45.793  1.00 36.45           C  
ATOM   1306  O   ALA A 166      18.039  31.115  46.320  1.00 36.45           O  
ATOM   1304  CB  ALA A 166      16.217  28.613  47.194  1.00 36.45           C  
ATOM   1307  N   THR A 167      18.120  29.388  44.871  1.00 42.43           N  
ATOM   1308  CA  THR A 167      19.483  29.652  44.511  1.00 42.43           C  
ATOM   1312  C   THR A 167      19.574  31.004  43.883  1.00 42.43           C  
ATOM   1313  O   THR A 167      20.443  31.800  44.238  1.00 42.43           O  
ATOM   1309  CB  THR A 167      20.025  28.640  43.546  1.00 42.43           C  
ATOM   1311  CG2 THR A 167      21.500  28.968  43.263  1.00 42.43           C  
ATOM   1310  OG1 THR A 167      19.924  27.338  44.105  1.00 42.43           O  
ATOM   1314  N   GLU A 168      18.665  31.311  42.937  1.00 83.31           N  
ATOM   1315  CA  GLU A 168      18.722  32.581  42.273  1.00 83.31           C  
ATOM   1321  C   GLU A 168      18.389  33.662  43.245  1.00 83.31           C  
ATOM   1322  O   GLU A 168      18.949  34.756  43.185  1.00 83.31           O  
ATOM   1316  CB  GLU A 168      17.787  32.702  41.060  1.00 83.31           C  
ATOM   1317  CG  GLU A 168      18.045  33.982  40.256  1.00 83.31           C  
ATOM   1318  CD  GLU A 168      19.425  33.900  39.598  1.00 83.31           C  
ATOM   1319  OE1 GLU A 168      20.364  33.328  40.214  1.00 83.31           O  
ATOM   1320  OE2 GLU A 168      19.557  34.420  38.459  1.00 83.31           O1-
ATOM   1323  N   HIS A 169      17.466  33.377  44.179  1.00 56.73           N  
ATOM   1324  CA  HIS A 169      17.089  34.360  45.146  1.00 56.73           C  
ATOM   1331  C   HIS A 169      18.331  34.771  45.859  1.00 56.73           C  
ATOM   1332  O   HIS A 169      18.618  35.959  45.986  1.00 56.73           O  
ATOM   1327  CB  HIS A 169      16.132  33.765  46.196  1.00 56.73           C  
ATOM   1326  CG  HIS A 169      15.834  34.677  47.348  1.00 56.73           C  
ATOM   1329  CD2 HIS A 169      14.775  35.499  47.585  1.00 56.73           C  
ATOM   1325  ND1 HIS A 169      16.665  34.812  48.438  1.00 56.73           N  
ATOM   1330  CE1 HIS A 169      16.074  35.700  49.276  1.00 56.73           C  
ATOM   1328  NE2 HIS A 169      14.925  36.144  48.800  1.00 56.73           N  
ATOM   1333  N   ASP A 170      19.129  33.791  46.308  1.00 45.20           N  
ATOM   1334  CA  ASP A 170      20.300  34.112  47.067  1.00 45.20           C  
ATOM   1339  C   ASP A 170      21.250  34.914  46.228  1.00 45.20           C  
ATOM   1340  O   ASP A 170      21.743  35.954  46.663  1.00 45.20           O  
ATOM   1335  CB  ASP A 170      21.056  32.852  47.518  1.00 45.20           C  
ATOM   1336  CG  ASP A 170      20.170  32.094  48.497  1.00 45.20           C  
ATOM   1337  OD1 ASP A 170      19.613  32.742  49.422  1.00 45.20           O  
ATOM   1338  OD2 ASP A 170      20.026  30.855  48.320  1.00 45.20           O1-
ATOM   1341  N   HIS A 171      21.519  34.454  44.991  1.00 48.78           N  
ATOM   1342  CA  HIS A 171      22.486  35.101  44.146  1.00 48.78           C  
ATOM   1349  C   HIS A 171      22.053  36.486  43.798  1.00 48.78           C  
ATOM   1350  O   HIS A 171      22.783  37.452  44.017  1.00 48.78           O  
ATOM   1345  CB  HIS A 171      22.694  34.349  42.823  1.00 48.78           C  
ATOM   1344  CG  HIS A 171      23.665  35.033  41.908  1.00 48.78           C  
ATOM   1347  CD2 HIS A 171      23.427  35.865  40.858  1.00 48.78           C  
ATOM   1343  ND1 HIS A 171      25.034  34.915  41.991  1.00 48.78           N  
ATOM   1348  CE1 HIS A 171      25.553  35.676  40.994  1.00 48.78           C  
ATOM   1346  NE2 HIS A 171      24.615  36.272  40.280  1.00 48.78           N  
ATOM   1351  N   ASN A 172      20.822  36.620  43.276  1.00 59.34           N  
ATOM   1352  CA  ASN A 172      20.352  37.902  42.850  1.00 59.34           C  
ATOM   1357  C   ASN A 172      20.319  38.755  44.063  1.00 59.34           C  
ATOM   1358  O   ASN A 172      20.655  39.937  44.029  1.00 59.34           O  
ATOM   1353  CB  ASN A 172      18.920  37.856  42.283  1.00 59.34           C  
ATOM   1354  CG  ASN A 172      18.559  39.213  41.697  1.00 59.34           C  
ATOM   1356  ND2 ASN A 172      17.474  39.248  40.878  1.00 59.34           N  
ATOM   1355  OD1 ASN A 172      19.214  40.219  41.963  1.00 59.34           O  
ATOM   1359  N   MET A 173      19.952  38.137  45.193  1.00171.73           N  
ATOM   1360  CA  MET A 173      19.756  38.893  46.385  1.00171.73           C  
ATOM   1365  C   MET A 173      21.011  39.567  46.834  1.00171.73           C  
ATOM   1366  O   MET A 173      20.939  40.695  47.306  1.00171.73           O  
ATOM   1361  CB  MET A 173      19.246  38.079  47.586  1.00171.73           C  
ATOM   1362  CG  MET A 173      18.901  38.931  48.811  1.00171.73           C  
ATOM   1363  SD  MET A 173      18.289  37.979  50.235  1.00171.73           S  
ATOM   1364  CE  MET A 173      19.883  37.184  50.585  1.00171.73           C  
ATOM   1367  N   THR A 174      22.188  38.933  46.662  1.00148.21           N  
ATOM   1368  CA  THR A 174      23.432  39.398  47.224  1.00148.21           C  
ATOM   1372  C   THR A 174      23.688  40.812  46.819  1.00148.21           C  
ATOM   1373  O   THR A 174      24.178  41.615  47.613  1.00148.21           O  
ATOM   1369  CB  THR A 174      24.606  38.588  46.751  1.00148.21           C  
ATOM   1371  CG2 THR A 174      25.886  39.139  47.404  1.00148.21           C  
ATOM   1370  OG1 THR A 174      24.433  37.221  47.093  1.00148.21           O  
ATOM   1374  N   TYR A 175      23.393  41.155  45.561  1.00 76.56           N  
ATOM   1375  CA  TYR A 175      23.663  42.484  45.114  1.00 76.56           C  
ATOM   1384  C   TYR A 175      22.785  43.447  45.852  1.00 76.56           C  
ATOM   1385  O   TYR A 175      23.246  44.498  46.295  1.00 76.56           O  
ATOM   1376  CB  TYR A 175      23.356  42.658  43.620  1.00 76.56           C  
ATOM   1377  CG  TYR A 175      24.126  41.609  42.890  1.00 76.56           C  
ATOM   1378  CD1 TYR A 175      25.467  41.758  42.623  1.00 76.56           C  
ATOM   1379  CD2 TYR A 175      23.485  40.466  42.470  1.00 76.56           C  
ATOM   1380  CE1 TYR A 175      26.157  40.777  41.948  1.00 76.56           C  
ATOM   1381  CE2 TYR A 175      24.168  39.483  41.795  1.00 76.56           C  
ATOM   1382  CZ  TYR A 175      25.506  39.639  41.530  1.00 76.56           C  
ATOM   1383  OH  TYR A 175      26.209  38.630  40.837  1.00 76.56           O  
ATOM   1386  N   ILE A 176      21.484  43.122  45.999  1.00121.23           N  
ATOM   1387  CA  ILE A 176      20.612  44.107  46.568  1.00121.23           C  
ATOM   1392  C   ILE A 176      20.925  44.391  48.008  1.00121.23           C  
ATOM   1393  O   ILE A 176      21.186  45.542  48.350  1.00121.23           O  
ATOM   1388  CB  ILE A 176      19.160  43.720  46.494  1.00121.23           C  
ATOM   1389  CG1 ILE A 176      18.710  43.577  45.028  1.00121.23           C  
ATOM   1390  CG2 ILE A 176      18.347  44.764  47.280  1.00121.23           C  
ATOM   1391  CD1 ILE A 176      18.808  44.871  44.219  1.00121.23           C  
ATOM   1394  N   GLN A 177      20.860  43.375  48.899  1.00109.98           N  
ATOM   1395  CA  GLN A 177      21.086  43.623  50.301  1.00109.98           C  
ATOM   1401  C   GLN A 177      22.510  43.603  50.778  1.00109.98           C  
ATOM   1402  O   GLN A 177      22.974  44.557  51.402  1.00109.98           O  
ATOM   1396  CB  GLN A 177      20.262  42.682  51.188  1.00109.98           C  
ATOM   1397  CG  GLN A 177      18.766  42.980  51.082  1.00109.98           C  
ATOM   1398  CD  GLN A 177      18.024  41.917  51.867  1.00109.98           C  
ATOM   1400  NE2 GLN A 177      17.776  40.760  51.203  1.00109.98           N  
ATOM   1399  OE1 GLN A 177      17.679  42.101  53.032  1.00109.98           O  
ATOM   1403  N   ALA A 178      23.256  42.523  50.467  1.00 63.26           N  
ATOM   1404  CA  ALA A 178      24.553  42.340  51.058  1.00 63.26           C  
ATOM   1406  C   ALA A 178      25.503  43.424  50.653  1.00 63.26           C  
ATOM   1407  O   ALA A 178      26.137  44.055  51.495  1.00 63.26           O  
ATOM   1405  CB  ALA A 178      25.187  40.992  50.664  1.00 63.26           C  
ATOM   1408  N   LEU A 179      25.594  43.699  49.344  1.00 71.65           N  
ATOM   1409  CA  LEU A 179      26.527  44.663  48.838  1.00 71.65           C  
ATOM   1414  C   LEU A 179      26.170  46.027  49.349  1.00 71.65           C  
ATOM   1415  O   LEU A 179      27.030  46.787  49.795  1.00 71.65           O  
ATOM   1410  CB  LEU A 179      26.482  44.722  47.302  1.00 71.65           C  
ATOM   1411  CG  LEU A 179      27.452  45.734  46.671  1.00 71.65           C  
ATOM   1412  CD1 LEU A 179      28.910  45.378  46.996  1.00 71.65           C  
ATOM   1413  CD2 LEU A 179      27.196  45.866  45.160  1.00 71.65           C  
ATOM   1416  N   ARG A 180      24.871  46.367  49.295  1.00162.91           N  
ATOM   1417  CA  ARG A 180      24.400  47.675  49.651  1.00162.91           C  
ATOM   1425  C   ARG A 180      24.623  47.968  51.106  1.00162.91           C  
ATOM   1426  O   ARG A 180      25.159  49.017  51.466  1.00162.91           O  
ATOM   1418  CB  ARG A 180      22.887  47.811  49.414  1.00162.91           C  
ATOM   1419  CG  ARG A 180      22.360  49.242  49.509  1.00162.91           C  
ATOM   1420  CD  ARG A 180      22.546  50.045  48.221  1.00162.91           C  
ATOM   1421  NE  ARG A 180      24.007  50.189  47.969  1.00162.91           N  
ATOM   1422  CZ  ARG A 180      24.513  49.844  46.751  1.00162.91           C  
ATOM   1423  NH1 ARG A 180      23.682  49.336  45.794  1.00162.91           N1+
ATOM   1424  NH2 ARG A 180      25.846  49.995  46.493  1.00162.91           N  
ATOM   1427  N   HIS A 181      24.218  47.034  51.987  1.00 74.97           N  
ATOM   1428  CA  HIS A 181      24.296  47.260  53.400  1.00 74.97           C  
ATOM   1435  C   HIS A 181      25.721  47.328  53.828  1.00 74.97           C  
ATOM   1436  O   HIS A 181      26.077  48.154  54.668  1.00 74.97           O  
ATOM   1431  CB  HIS A 181      23.560  46.197  54.237  1.00 74.97           C  
ATOM   1430  CG  HIS A 181      22.070  46.271  54.043  1.00 74.97           C  
ATOM   1433  CD2 HIS A 181      21.176  45.324  53.644  1.00 74.97           C  
ATOM   1429  ND1 HIS A 181      21.333  47.413  54.265  1.00 74.97           N  
ATOM   1434  CE1 HIS A 181      20.040  47.106  53.989  1.00 74.97           C  
ATOM   1432  NE2 HIS A 181      19.896  45.848  53.608  1.00 74.97           N  
ATOM   1437  N   PHE A 182      26.580  46.457  53.265  1.00 60.59           N  
ATOM   1438  CA  PHE A 182      27.952  46.489  53.667  1.00 60.59           C  
ATOM   1446  C   PHE A 182      28.548  47.811  53.294  1.00 60.59           C  
ATOM   1447  O   PHE A 182      29.223  48.445  54.106  1.00 60.59           O  
ATOM   1439  CB  PHE A 182      28.814  45.381  53.037  1.00 60.59           C  
ATOM   1440  CG  PHE A 182      30.205  45.646  53.502  1.00 60.59           C  
ATOM   1441  CD1 PHE A 182      30.560  45.403  54.809  1.00 60.59           C  
ATOM   1442  CD2 PHE A 182      31.150  46.134  52.630  1.00 60.59           C  
ATOM   1443  CE1 PHE A 182      31.840  45.650  55.243  1.00 60.59           C  
ATOM   1444  CE2 PHE A 182      32.433  46.381  53.059  1.00 60.59           C  
ATOM   1445  CZ  PHE A 182      32.780  46.141  54.368  1.00 60.59           C  
ATOM   1448  N   SER A 183      28.299  48.286  52.059  1.00100.57           N  
ATOM   1449  CA  SER A 183      28.922  49.527  51.679  1.00100.57           C  
ATOM   1452  C   SER A 183      28.449  50.634  52.577  1.00100.57           C  
ATOM   1453  O   SER A 183      29.237  51.476  53.013  1.00100.57           O  
ATOM   1450  CB  SER A 183      28.653  49.933  50.215  1.00100.57           C  
ATOM   1451  OG  SER A 183      27.288  50.273  50.026  1.00100.57           O  
ATOM   1454  N   THR A 184      27.143  50.657  52.896  1.00 51.42           N  
ATOM   1455  CA  THR A 184      26.620  51.697  53.740  1.00 51.42           C  
ATOM   1459  C   THR A 184      27.252  51.578  55.093  1.00 51.42           C  
ATOM   1460  O   THR A 184      27.566  52.579  55.739  1.00 51.42           O  
ATOM   1456  CB  THR A 184      25.134  51.594  53.920  1.00 51.42           C  
ATOM   1458  CG2 THR A 184      24.663  52.748  54.820  1.00 51.42           C  
ATOM   1457  OG1 THR A 184      24.486  51.661  52.658  1.00 51.42           O  
ATOM   1461  N   PHE A 185      27.439  50.329  55.554  1.00 78.73           N  
ATOM   1462  CA  PHE A 185      27.990  50.037  56.847  1.00 78.73           C  
ATOM   1470  C   PHE A 185      29.412  50.518  56.940  1.00 78.73           C  
ATOM   1471  O   PHE A 185      29.810  51.056  57.973  1.00 78.73           O  
ATOM   1463  CB  PHE A 185      27.952  48.523  57.106  1.00 78.73           C  
ATOM   1464  CG  PHE A 185      28.428  48.240  58.483  1.00 78.73           C  
ATOM   1465  CD1 PHE A 185      27.597  48.438  59.561  1.00 78.73           C  
ATOM   1466  CD2 PHE A 185      29.697  47.754  58.688  1.00 78.73           C  
ATOM   1467  CE1 PHE A 185      28.036  48.166  60.834  1.00 78.73           C  
ATOM   1468  CE2 PHE A 185      30.139  47.481  59.960  1.00 78.73           C  
ATOM   1469  CZ  PHE A 185      29.308  47.686  61.035  1.00 78.73           C  
ATOM   1472  N   ALA A 186      30.224  50.305  55.879  1.00 61.87           N  
ATOM   1473  CA  ALA A 186      31.607  50.716  55.855  1.00 61.87           C  
ATOM   1475  C   ALA A 186      31.659  52.197  55.927  1.00 61.87           C  
ATOM   1476  O   ALA A 186      32.455  52.776  56.667  1.00 61.87           O  
ATOM   1474  CB  ALA A 186      32.333  50.292  54.567  1.00 61.87           C  
ATOM   1477  N   ASN A 187      30.775  52.860  55.163  1.00247.88           N  
ATOM   1478  CA  ASN A 187      30.684  54.277  55.285  1.00247.88           C  
ATOM   1483  C   ASN A 187      29.963  54.377  56.577  1.00247.88           C  
ATOM   1484  O   ASN A 187      29.526  53.396  57.129  1.00247.88           O  
ATOM   1479  CB  ASN A 187      29.858  54.926  54.163  1.00247.88           C  
ATOM   1480  CG  ASN A 187      30.659  54.784  52.871  1.00247.88           C  
ATOM   1482  ND2 ASN A 187      30.214  53.865  51.971  1.00247.88           N  
ATOM   1481  OD1 ASN A 187      31.665  55.464  52.673  1.00247.88           O  
ATOM   1485  N   GLY A 188      29.863  55.495  57.242  1.00246.48           N  
ATOM   1486  CA  GLY A 188      29.137  55.297  58.466  1.00246.48           C  
ATOM   1487  C   GLY A 188      30.141  54.926  59.519  1.00246.48           C  
ATOM   1488  O   GLY A 188      30.259  55.597  60.541  1.00246.48           O  
ATOM   1489  N   LEU A 189      30.885  53.821  59.293  1.00195.21           N  
ATOM   1490  CA  LEU A 189      31.948  53.424  60.157  1.00195.21           C  
ATOM   1495  C   LEU A 189      33.019  54.432  59.955  1.00195.21           C  
ATOM   1496  O   LEU A 189      33.696  54.843  60.894  1.00195.21           O  
ATOM   1491  CB  LEU A 189      32.536  52.042  59.842  1.00195.21           C  
ATOM   1492  CG  LEU A 189      31.547  50.902  60.120  1.00195.21           C  
ATOM   1493  CD1 LEU A 189      32.250  49.539  60.062  1.00195.21           C  
ATOM   1494  CD2 LEU A 189      30.782  51.133  61.432  1.00195.21           C  
ATOM   1497  N   HIS A 190      33.196  54.854  58.689  1.00 44.59           N  
ATOM   1498  CA  HIS A 190      34.195  55.838  58.404  1.00 44.59           C  
ATOM   1505  C   HIS A 190      33.795  57.097  59.097  1.00 44.59           C  
ATOM   1506  O   HIS A 190      34.626  57.777  59.698  1.00 44.59           O  
ATOM   1501  CB  HIS A 190      34.331  56.178  56.912  1.00 44.59           C  
ATOM   1500  CG  HIS A 190      35.390  57.214  56.661  1.00 44.59           C  
ATOM   1503  CD2 HIS A 190      36.679  57.080  56.244  1.00 44.59           C  
ATOM   1499  ND1 HIS A 190      35.193  58.567  56.836  1.00 44.59           N  
ATOM   1504  CE1 HIS A 190      36.362  59.179  56.518  1.00 44.59           C  
ATOM   1502  NE2 HIS A 190      37.294  58.318  56.154  1.00 44.59           N  
ATOM   1507  N   LEU A 191      32.491  57.427  59.047  1.00169.01           N  
ATOM   1508  CA  LEU A 191      32.042  58.661  59.637  1.00169.01           C  
ATOM   1513  C   LEU A 191      32.307  58.633  61.105  1.00169.01           C  
ATOM   1514  O   LEU A 191      32.705  59.642  61.692  1.00169.01           O  
ATOM   1509  CB  LEU A 191      30.531  58.921  59.498  1.00169.01           C  
ATOM   1510  CG  LEU A 191      30.048  59.285  58.085  1.00169.01           C  
ATOM   1511  CD1 LEU A 191      28.533  59.523  58.079  1.00169.01           C  
ATOM   1512  CD2 LEU A 191      30.821  60.483  57.514  1.00169.01           C  
ATOM   1515  N   SER A 192      32.105  57.466  61.740  1.00 49.78           N  
ATOM   1516  CA  SER A 192      32.261  57.418  63.165  1.00 49.78           C  
ATOM   1519  C   SER A 192      33.673  57.780  63.513  1.00 49.78           C  
ATOM   1520  O   SER A 192      33.953  58.217  64.629  1.00 49.78           O  
ATOM   1517  CB  SER A 192      31.971  56.027  63.765  1.00 49.78           C  
ATOM   1518  OG  SER A 192      32.950  55.084  63.351  1.00 49.78           O  
ATOM   1521  N   LYS A 193      34.606  57.575  62.564  1.00116.19           N  
ATOM   1522  CA  LYS A 193      36.004  57.854  62.766  1.00116.19           C  
ATOM   1528  C   LYS A 193      36.253  59.333  62.883  1.00116.19           C  
ATOM   1529  O   LYS A 193      37.099  59.755  63.668  1.00116.19           O  
ATOM   1523  CB  LYS A 193      36.871  57.364  61.591  1.00116.19           C  
ATOM   1524  CG  LYS A 193      36.643  55.902  61.192  1.00116.19           C  
ATOM   1525  CD  LYS A 193      36.957  54.863  62.271  1.00116.19           C  
ATOM   1526  CE  LYS A 193      36.661  53.431  61.812  1.00116.19           C  
ATOM   1527  NZ  LYS A 193      36.993  52.468  62.884  1.00116.19           N1+
ATOM   1530  N   GLN A 194      35.517  60.160  62.108  1.00 95.53           N  
ATOM   1531  CA  GLN A 194      35.820  61.568  61.981  1.00 95.53           C  
ATOM   1537  C   GLN A 194      35.551  62.367  63.234  1.00 95.53           C  
ATOM   1538  O   GLN A 194      34.703  62.055  64.067  1.00 95.53           O  
ATOM   1532  CB  GLN A 194      35.067  62.230  60.816  1.00 95.53           C  
ATOM   1533  CG  GLN A 194      35.285  61.496  59.491  1.00 95.53           C  
ATOM   1534  CD  GLN A 194      36.777  61.230  59.338  1.00 95.53           C  
ATOM   1536  NE2 GLN A 194      37.211  59.991  59.697  1.00 95.53           N  
ATOM   1535  OE1 GLN A 194      37.539  62.096  58.915  1.00 95.53           O  
ATOM   1539  N   PRO A 195      36.346  63.410  63.345  1.00152.10           N  
ATOM   1540  CA  PRO A 195      36.325  64.356  64.440  1.00152.10           C  
ATOM   1544  C   PRO A 195      35.178  65.326  64.432  1.00152.10           C  
ATOM   1545  O   PRO A 195      35.144  66.178  65.319  1.00152.10           O  
ATOM   1542  CB  PRO A 195      37.690  65.052  64.426  1.00152.10           C  
ATOM   1543  CG  PRO A 195      38.282  64.733  63.044  1.00152.10           C  
ATOM   1541  CD  PRO A 195      37.640  63.387  62.683  1.00152.10           C  
ATOM   1546  N   ILE A 196      34.254  65.233  63.454  1.00 87.87           N  
ATOM   1547  CA  ILE A 196      33.165  66.155  63.252  1.00 87.87           C  
ATOM   1552  C   ILE A 196      31.963  65.760  64.062  1.00 87.87           C  
ATOM   1553  O   ILE A 196      31.801  64.599  64.433  1.00 87.87           O  
ATOM   1548  CB  ILE A 196      32.747  66.190  61.819  1.00 87.87           C  
ATOM   1549  CG1 ILE A 196      32.266  64.791  61.397  1.00 87.87           C  
ATOM   1550  CG2 ILE A 196      33.935  66.712  60.996  1.00 87.87           C  
ATOM   1551  CD1 ILE A 196      31.618  64.746  60.016  1.00 87.87           C  
ATOM   1554  N   ASN A 197      31.117  66.765  64.400  1.00 59.73           N  
ATOM   1555  CA  ASN A 197      29.916  66.565  65.167  1.00 59.73           C  
ATOM   1560  C   ASN A 197      28.755  66.492  64.210  1.00 59.73           C  
ATOM   1561  O   ASN A 197      28.623  67.298  63.290  1.00 59.73           O  
ATOM   1556  CB  ASN A 197      29.647  67.698  66.177  1.00 59.73           C  
ATOM   1557  CG  ASN A 197      28.454  67.321  67.043  1.00 59.73           C  
ATOM   1559  ND2 ASN A 197      27.433  68.218  67.089  1.00 59.73           N  
ATOM   1558  OD1 ASN A 197      28.432  66.262  67.668  1.00 59.73           O  
ATOM   1562  N   LEU A 198      27.875  65.492  64.421  1.00 55.56           N  
ATOM   1563  CA  LEU A 198      26.769  65.205  63.549  1.00 55.56           C  
ATOM   1568  C   LEU A 198      25.790  66.338  63.543  1.00 55.56           C  
ATOM   1569  O   LEU A 198      25.318  66.757  62.488  1.00 55.56           O  
ATOM   1564  CB  LEU A 198      25.997  63.955  64.002  1.00 55.56           C  
ATOM   1565  CG  LEU A 198      24.869  63.559  63.039  1.00 55.56           C  
ATOM   1566  CD1 LEU A 198      25.452  63.120  61.689  1.00 55.56           C  
ATOM   1567  CD2 LEU A 198      23.934  62.508  63.660  1.00 55.56           C  
ATOM   1570  N   ALA A 199      25.472  66.874  64.735  1.00 33.80           N  
ATOM   1571  CA  ALA A 199      24.474  67.891  64.850  1.00 33.80           C  
ATOM   1573  C   ALA A 199      24.897  69.095  64.076  1.00 33.80           C  
ATOM   1574  O   ALA A 199      24.078  69.718  63.403  1.00 33.80           O  
ATOM   1572  CB  ALA A 199      24.247  68.336  66.304  1.00 33.80           C  
ATOM   1575  N   ASN A 200      26.191  69.463  64.139  1.00 96.67           N  
ATOM   1576  CA  ASN A 200      26.577  70.653  63.443  1.00 96.67           C  
ATOM   1581  C   ASN A 200      26.392  70.452  61.976  1.00 96.67           C  
ATOM   1582  O   ASN A 200      25.961  71.369  61.278  1.00 96.67           O  
ATOM   1577  CB  ASN A 200      28.013  71.149  63.723  1.00 96.67           C  
ATOM   1578  CG  ASN A 200      29.055  70.141  63.262  1.00 96.67           C  
ATOM   1580  ND2 ASN A 200      29.283  70.050  61.924  1.00 96.67           N  
ATOM   1579  OD1 ASN A 200      29.668  69.463  64.083  1.00 96.67           O  
ATOM   1583  N   LEU A 201      26.700  69.246  61.464  1.00 55.65           N  
ATOM   1584  CA  LEU A 201      26.564  69.018  60.056  1.00 55.65           C  
ATOM   1589  C   LEU A 201      25.119  69.129  59.657  1.00 55.65           C  
ATOM   1590  O   LEU A 201      24.798  69.744  58.643  1.00 55.65           O  
ATOM   1585  CB  LEU A 201      27.058  67.633  59.600  1.00 55.65           C  
ATOM   1586  CG  LEU A 201      28.582  67.447  59.714  1.00 55.65           C  
ATOM   1587  CD1 LEU A 201      29.026  66.108  59.101  1.00 55.65           C  
ATOM   1588  CD2 LEU A 201      29.336  68.653  59.130  1.00 55.65           C  
ATOM   1591  N   LEU A 202      24.207  68.555  60.465  1.00 57.93           N  
ATOM   1592  CA  LEU A 202      22.802  68.499  60.158  1.00 57.93           C  
ATOM   1597  C   LEU A 202      22.200  69.861  60.072  1.00 57.93           C  
ATOM   1598  O   LEU A 202      21.402  70.134  59.175  1.00 57.93           O  
ATOM   1593  CB  LEU A 202      21.988  67.748  61.226  1.00 57.93           C  
ATOM   1594  CG  LEU A 202      22.187  66.226  61.213  1.00 57.93           C  
ATOM   1595  CD1 LEU A 202      21.344  65.549  62.304  1.00 57.93           C  
ATOM   1596  CD2 LEU A 202      21.883  65.659  59.820  1.00 57.93           C  
ATOM   1599  N   ALA A 203      22.580  70.761  60.993  1.00 29.95           N  
ATOM   1600  CA  ALA A 203      21.929  72.035  61.047  1.00 29.95           C  
ATOM   1602  C   ALA A 203      22.107  72.738  59.745  1.00 29.95           C  
ATOM   1603  O   ALA A 203      21.175  73.363  59.241  1.00 29.95           O  
ATOM   1601  CB  ALA A 203      22.492  72.947  62.152  1.00 29.95           C  
ATOM   1604  N   LEU A 204      23.323  72.677  59.179  1.00 55.88           N  
ATOM   1605  CA  LEU A 204      23.604  73.339  57.941  1.00 55.88           C  
ATOM   1610  C   LEU A 204      22.925  72.671  56.780  1.00 55.88           C  
ATOM   1611  O   LEU A 204      22.438  73.344  55.875  1.00 55.88           O  
ATOM   1606  CB  LEU A 204      25.106  73.402  57.628  1.00 55.88           C  
ATOM   1607  CG  LEU A 204      25.894  74.243  58.646  1.00 55.88           C  
ATOM   1608  CD1 LEU A 204      27.368  74.371  58.237  1.00 55.88           C  
ATOM   1609  CD2 LEU A 204      25.218  75.601  58.888  1.00 55.88           C  
ATOM   1612  N   SER A 205      22.856  71.328  56.790  1.00 65.82           N  
ATOM   1613  CA  SER A 205      22.449  70.548  55.651  1.00 65.82           C  
ATOM   1616  C   SER A 205      21.058  70.837  55.182  1.00 65.82           C  
ATOM   1617  O   SER A 205      20.111  70.920  55.961  1.00 65.82           O  
ATOM   1614  CB  SER A 205      22.520  69.032  55.916  1.00 65.82           C  
ATOM   1615  OG  SER A 205      23.850  68.642  56.220  1.00 65.82           O  
ATOM   1618  N   SER A 206      20.924  70.968  53.844  1.00 48.32           N  
ATOM   1619  CA  SER A 206      19.661  71.135  53.189  1.00 48.32           C  
ATOM   1622  C   SER A 206      19.152  69.743  52.986  1.00 48.32           C  
ATOM   1623  O   SER A 206      19.749  68.790  53.483  1.00 48.32           O  
ATOM   1620  CB  SER A 206      19.766  71.820  51.816  1.00 48.32           C  
ATOM   1621  OG  SER A 206      20.539  71.022  50.933  1.00 48.32           O  
ATOM   1624  N   PRO A 207      18.061  69.574  52.296  1.00 74.16           N  
ATOM   1625  CA  PRO A 207      17.540  68.248  52.131  1.00 74.16           C  
ATOM   1629  C   PRO A 207      18.458  67.294  51.434  1.00 74.16           C  
ATOM   1630  O   PRO A 207      18.518  66.138  51.845  1.00 74.16           O  
ATOM   1627  CB  PRO A 207      16.172  68.426  51.476  1.00 74.16           C  
ATOM   1628  CG  PRO A 207      15.711  69.803  51.995  1.00 74.16           C  
ATOM   1626  CD  PRO A 207      17.016  70.582  52.243  1.00 74.16           C  
ATOM   1631  N   ILE A 208      19.193  67.734  50.395  1.00 99.96           N  
ATOM   1632  CA  ILE A 208      20.042  66.814  49.692  1.00 99.96           C  
ATOM   1637  C   ILE A 208      21.138  66.367  50.612  1.00 99.96           C  
ATOM   1638  O   ILE A 208      21.472  65.184  50.669  1.00 99.96           O  
ATOM   1633  CB  ILE A 208      20.633  67.400  48.430  1.00 99.96           C  
ATOM   1634  CG1 ILE A 208      21.193  66.297  47.508  1.00 99.96           C  
ATOM   1635  CG2 ILE A 208      21.653  68.490  48.801  1.00 99.96           C  
ATOM   1636  CD1 ILE A 208      22.346  65.474  48.081  1.00 99.96           C  
ATOM   1639  N   TYR A 209      21.721  67.318  51.365  1.00 50.09           N  
ATOM   1640  CA  TYR A 209      22.815  67.049  52.253  1.00 50.09           C  
ATOM   1649  C   TYR A 209      22.354  66.166  53.369  1.00 50.09           C  
ATOM   1650  O   TYR A 209      23.082  65.280  53.812  1.00 50.09           O  
ATOM   1641  CB  TYR A 209      23.410  68.336  52.848  1.00 50.09           C  
ATOM   1642  CG  TYR A 209      24.078  69.057  51.726  1.00 50.09           C  
ATOM   1643  CD1 TYR A 209      25.370  68.744  51.376  1.00 50.09           C  
ATOM   1644  CD2 TYR A 209      23.418  70.036  51.019  1.00 50.09           C  
ATOM   1645  CE1 TYR A 209      25.997  69.398  50.342  1.00 50.09           C  
ATOM   1646  CE2 TYR A 209      24.039  70.695  49.983  1.00 50.09           C  
ATOM   1647  CZ  TYR A 209      25.331  70.377  49.645  1.00 50.09           C  
ATOM   1648  OH  TYR A 209      25.974  71.050  48.584  1.00 50.09           O  
ATOM   1651  N   ARG A 210      21.129  66.407  53.865  1.00 96.05           N  
ATOM   1652  CA  ARG A 210      20.587  65.650  54.956  1.00 96.05           C  
ATOM   1660  C   ARG A 210      20.453  64.225  54.508  1.00 96.05           C  
ATOM   1661  O   ARG A 210      20.731  63.292  55.261  1.00 96.05           O  
ATOM   1653  CB  ARG A 210      19.193  66.167  55.352  1.00 96.05           C  
ATOM   1654  CG  ARG A 210      18.725  65.736  56.740  1.00 96.05           C  
ATOM   1655  CD  ARG A 210      17.288  66.166  57.041  1.00 96.05           C  
ATOM   1656  NE  ARG A 210      17.070  66.023  58.506  1.00 96.05           N  
ATOM   1657  CZ  ARG A 210      17.283  67.084  59.339  1.00 96.05           C  
ATOM   1658  NH1 ARG A 210      17.637  68.300  58.829  1.00 96.05           N1+
ATOM   1659  NH2 ARG A 210      17.139  66.929  60.688  1.00 96.05           N  
ATOM   1662  N   LEU A 211      20.033  64.033  53.245  1.00 49.54           N  
ATOM   1663  CA  LEU A 211      19.812  62.738  52.668  1.00 49.54           C  
ATOM   1668  C   LEU A 211      21.096  61.971  52.605  1.00 49.54           C  
ATOM   1669  O   LEU A 211      21.108  60.760  52.823  1.00 49.54           O  
ATOM   1664  CB  LEU A 211      19.261  62.822  51.235  1.00 49.54           C  
ATOM   1665  CG  LEU A 211      19.080  61.450  50.565  1.00 49.54           C  
ATOM   1666  CD1 LEU A 211      18.074  60.577  51.332  1.00 49.54           C  
ATOM   1667  CD2 LEU A 211      18.730  61.605  49.076  1.00 49.54           C  
ATOM   1670  N   GLU A 212      22.216  62.650  52.302  1.00 53.90           N  
ATOM   1671  CA  GLU A 212      23.450  61.935  52.166  1.00 53.90           C  
ATOM   1677  C   GLU A 212      23.744  61.251  53.465  1.00 53.90           C  
ATOM   1678  O   GLU A 212      24.127  60.083  53.493  1.00 53.90           O  
ATOM   1672  CB  GLU A 212      24.651  62.848  51.853  1.00 53.90           C  
ATOM   1673  CG  GLU A 212      24.605  63.480  50.460  1.00 53.90           C  
ATOM   1674  CD  GLU A 212      25.893  64.268  50.258  1.00 53.90           C  
ATOM   1675  OE1 GLU A 212      26.105  65.260  51.006  1.00 53.90           O  
ATOM   1676  OE2 GLU A 212      26.682  63.884  49.355  1.00 53.90           O1-
ATOM   1679  N   LEU A 213      23.526  61.975  54.572  1.00175.23           N  
ATOM   1680  CA  LEU A 213      23.797  61.569  55.919  1.00175.23           C  
ATOM   1685  C   LEU A 213      22.873  60.466  56.322  1.00175.23           C  
ATOM   1686  O   LEU A 213      23.138  59.716  57.259  1.00175.23           O  
ATOM   1681  CB  LEU A 213      23.616  62.714  56.920  1.00175.23           C  
ATOM   1682  CG  LEU A 213      24.183  62.384  58.307  1.00175.23           C  
ATOM   1683  CD1 LEU A 213      25.718  62.334  58.274  1.00175.23           C  
ATOM   1684  CD2 LEU A 213      23.658  63.353  59.365  1.00175.23           C  
ATOM   1687  N   ALA A 214      21.762  60.315  55.595  1.00112.48           N  
ATOM   1688  CA  ALA A 214      20.709  59.414  55.959  1.00112.48           C  
ATOM   1690  C   ALA A 214      21.233  58.012  56.257  1.00112.48           C  
ATOM   1691  O   ALA A 214      20.561  57.302  57.002  1.00112.48           O  
ATOM   1689  CB  ALA A 214      19.637  59.269  54.870  1.00112.48           C  
ATOM   1692  N   MET A 215      22.414  57.566  55.730  1.00336.18           N  
ATOM   1693  CA  MET A 215      22.969  56.244  55.976  1.00336.18           C  
ATOM   1698  C   MET A 215      23.082  56.000  57.448  1.00336.18           C  
ATOM   1699  O   MET A 215      22.958  54.852  57.882  1.00336.18           O  
ATOM   1694  CB  MET A 215      24.360  56.023  55.360  1.00336.18           C  
ATOM   1695  CG  MET A 215      25.480  56.818  56.028  1.00336.18           C  
ATOM   1696  SD  MET A 215      25.484  58.591  55.643  1.00336.18           S  
ATOM   1697  CE  MET A 215      26.234  58.389  54.000  1.00336.18           C  
ATOM   1700  N   ILE A 216      23.389  57.037  58.249  1.00160.37           N  
ATOM   1701  CA  ILE A 216      23.497  56.785  59.654  1.00160.37           C  
ATOM   1706  C   ILE A 216      22.188  56.528  60.295  1.00160.37           C  
ATOM   1707  O   ILE A 216      22.018  55.546  61.017  1.00160.37           O  
ATOM   1702  CB  ILE A 216      24.199  57.891  60.389  1.00160.37           C  
ATOM   1703  CG1 ILE A 216      23.431  59.217  60.276  1.00160.37           C  
ATOM   1704  CG2 ILE A 216      25.646  57.966  59.873  1.00160.37           C  
ATOM   1705  CD1 ILE A 216      23.959  60.302  61.216  1.00160.37           C  
ATOM   1708  N   GLY A 217      21.207  57.397  60.039  1.00 88.17           N  
ATOM   1709  CA  GLY A 217      19.986  57.209  60.748  1.00 88.17           C  
ATOM   1710  C   GLY A 217      19.383  55.907  60.349  1.00 88.17           C  
ATOM   1711  O   GLY A 217      18.924  55.143  61.196  1.00 88.17           O  
ATOM   1712  N   ARG A 218      19.368  55.618  59.037  1.00132.61           N  
ATOM   1713  CA  ARG A 218      18.611  54.467  58.659  1.00132.61           C  
ATOM   1721  C   ARG A 218      19.167  53.166  59.140  1.00132.61           C  
ATOM   1722  O   ARG A 218      18.506  52.427  59.866  1.00132.61           O  
ATOM   1714  CB  ARG A 218      18.426  54.305  57.139  1.00132.61           C  
ATOM   1715  CG  ARG A 218      19.730  54.191  56.352  1.00132.61           C  
ATOM   1716  CD  ARG A 218      19.617  53.261  55.142  1.00132.61           C  
ATOM   1717  NE  ARG A 218      18.169  52.980  54.923  1.00132.61           N  
ATOM   1718  CZ  ARG A 218      17.790  51.807  54.336  1.00132.61           C  
ATOM   1719  NH1 ARG A 218      18.734  50.912  53.923  1.00132.61           N1+
ATOM   1720  NH2 ARG A 218      16.465  51.524  54.161  1.00132.61           N  
ATOM   1723  N   LEU A 219      20.419  52.870  58.757  1.00121.57           N  
ATOM   1724  CA  LEU A 219      20.975  51.567  58.992  1.00121.57           C  
ATOM   1729  C   LEU A 219      21.247  51.314  60.439  1.00121.57           C  
ATOM   1730  O   LEU A 219      20.984  50.227  60.949  1.00121.57           O  
ATOM   1725  CB  LEU A 219      22.243  51.318  58.142  1.00121.57           C  
ATOM   1726  CG  LEU A 219      22.867  49.908  58.249  1.00121.57           C  
ATOM   1727  CD1 LEU A 219      23.886  49.675  57.125  1.00121.57           C  
ATOM   1728  CD2 LEU A 219      23.524  49.658  59.615  1.00121.57           C  
ATOM   1731  N   PHE A 220      21.771  52.321  61.147  1.00 74.48           N  
ATOM   1732  CA  PHE A 220      22.221  52.157  62.496  1.00 74.48           C  
ATOM   1740  C   PHE A 220      21.087  51.888  63.426  1.00 74.48           C  
ATOM   1741  O   PHE A 220      21.261  51.220  64.442  1.00 74.48           O  
ATOM   1733  CB  PHE A 220      23.048  53.351  62.994  1.00 74.48           C  
ATOM   1734  CG  PHE A 220      24.368  53.213  62.312  1.00 74.48           C  
ATOM   1735  CD1 PHE A 220      25.347  52.429  62.876  1.00 74.48           C  
ATOM   1736  CD2 PHE A 220      24.631  53.843  61.117  1.00 74.48           C  
ATOM   1737  CE1 PHE A 220      26.571  52.277  62.270  1.00 74.48           C  
ATOM   1738  CE2 PHE A 220      25.855  53.694  60.505  1.00 74.48           C  
ATOM   1739  CZ  PHE A 220      26.828  52.913  61.079  1.00 74.48           C  
ATOM   1742  N   ALA A 221      19.901  52.429  63.124  1.00 42.83           N  
ATOM   1743  CA  ALA A 221      18.772  52.255  63.988  1.00 42.83           C  
ATOM   1745  C   ALA A 221      18.429  50.796  64.108  1.00 42.83           C  
ATOM   1746  O   ALA A 221      18.020  50.345  65.177  1.00 42.83           O  
ATOM   1744  CB  ALA A 221      17.518  52.987  63.479  1.00 42.83           C  
ATOM   1747  N   GLN A 222      18.591  50.029  63.011  1.00119.76           N  
ATOM   1748  CA  GLN A 222      18.170  48.655  62.915  1.00119.76           C  
ATOM   1754  C   GLN A 222      19.119  47.703  63.599  1.00119.76           C  
ATOM   1755  O   GLN A 222      20.159  48.097  64.128  1.00119.76           O  
ATOM   1749  CB  GLN A 222      17.984  48.228  61.453  1.00119.76           C  
ATOM   1750  CG  GLN A 222      17.185  46.942  61.272  1.00119.76           C  
ATOM   1751  CD  GLN A 222      16.862  46.841  59.788  1.00119.76           C  
ATOM   1753  NE2 GLN A 222      16.532  48.004  59.163  1.00119.76           N  
ATOM   1752  OE1 GLN A 222      16.901  45.761  59.202  1.00119.76           O  
ATOM   1756  N   ASP A 223      18.731  46.402  63.615  1.00 55.75           N  
ATOM   1757  CA  ASP A 223      19.416  45.314  64.272  1.00 55.75           C  
ATOM   1762  C   ASP A 223      20.714  45.006  63.590  1.00 55.75           C  
ATOM   1763  O   ASP A 223      20.753  44.678  62.404  1.00 55.75           O  
ATOM   1758  CB  ASP A 223      18.632  43.990  64.237  1.00 55.75           C  
ATOM   1759  CG  ASP A 223      17.388  44.093  65.105  1.00 55.75           C  
ATOM   1760  OD1 ASP A 223      17.275  45.073  65.890  1.00 55.75           O  
ATOM   1761  OD2 ASP A 223      16.532  43.176  64.993  1.00 55.75           O1-
ATOM   1764  N   ALA A 224      21.817  45.082  64.361  1.00 32.16           N  
ATOM   1765  CA  ALA A 224      23.142  44.803  63.882  1.00 32.16           C  
ATOM   1767  C   ALA A 224      23.259  43.356  63.509  1.00 32.16           C  
ATOM   1768  O   ALA A 224      23.878  43.014  62.503  1.00 32.16           O  
ATOM   1766  CB  ALA A 224      24.229  45.093  64.932  1.00 32.16           C  
ATOM   1769  N   GLU A 225      22.652  42.463  64.314  1.00105.59           N  
ATOM   1770  CA  GLU A 225      22.787  41.050  64.103  1.00105.59           C  
ATOM   1776  C   GLU A 225      22.235  40.676  62.765  1.00105.59           C  
ATOM   1777  O   GLU A 225      22.818  39.858  62.055  1.00105.59           O  
ATOM   1771  CB  GLU A 225      22.059  40.209  65.173  1.00105.59           C  
ATOM   1772  CG  GLU A 225      20.564  40.511  65.325  1.00105.59           C  
ATOM   1773  CD  GLU A 225      20.397  41.618  66.359  1.00105.59           C  
ATOM   1774  OE1 GLU A 225      21.437  42.149  66.833  1.00105.59           O  
ATOM   1775  OE2 GLU A 225      19.226  41.947  66.689  1.00105.59           O1-
ATOM   1778  N   LEU A 226      21.097  41.274  62.375  1.00 47.11           N  
ATOM   1779  CA  LEU A 226      20.477  40.904  61.139  1.00 47.11           C  
ATOM   1784  C   LEU A 226      21.385  41.238  59.992  1.00 47.11           C  
ATOM   1785  O   LEU A 226      21.564  40.428  59.083  1.00 47.11           O  
ATOM   1780  CB  LEU A 226      19.127  41.611  60.917  1.00 47.11           C  
ATOM   1781  CG  LEU A 226      18.407  41.167  59.631  1.00 47.11           C  
ATOM   1782  CD1 LEU A 226      18.060  39.670  59.680  1.00 47.11           C  
ATOM   1783  CD2 LEU A 226      17.180  42.048  59.343  1.00 47.11           C  
ATOM   1786  N   TYR A 227      22.000  42.434  60.010  1.00 69.34           N  
ATOM   1787  CA  TYR A 227      22.863  42.836  58.935  1.00 69.34           C  
ATOM   1796  C   TYR A 227      24.048  41.926  58.887  1.00 69.34           C  
ATOM   1797  O   TYR A 227      24.499  41.536  57.811  1.00 69.34           O  
ATOM   1788  CB  TYR A 227      23.429  44.259  59.082  1.00 69.34           C  
ATOM   1789  CG  TYR A 227      22.341  45.258  58.892  1.00 69.34           C  
ATOM   1790  CD1 TYR A 227      21.862  45.530  57.631  1.00 69.34           C  
ATOM   1791  CD2 TYR A 227      21.819  45.941  59.966  1.00 69.34           C  
ATOM   1792  CE1 TYR A 227      20.868  46.458  57.443  1.00 69.34           C  
ATOM   1793  CE2 TYR A 227      20.824  46.872  59.784  1.00 69.34           C  
ATOM   1794  CZ  TYR A 227      20.346  47.131  58.521  1.00 69.34           C  
ATOM   1795  OH  TYR A 227      19.327  48.087  58.330  1.00 69.34           O  
ATOM   1798  N   ALA A 228      24.592  41.575  60.066  1.00 32.08           N  
ATOM   1799  CA  ALA A 228      25.785  40.783  60.112  1.00 32.08           C  
ATOM   1801  C   ALA A 228      25.541  39.462  59.453  1.00 32.08           C  
ATOM   1802  O   ALA A 228      26.345  39.011  58.639  1.00 32.08           O  
ATOM   1800  CB  ALA A 228      26.249  40.503  61.552  1.00 32.08           C  
ATOM   1803  N   ASP A 229      24.410  38.811  59.774  1.00 44.21           N  
ATOM   1804  CA  ASP A 229      24.138  37.516  59.220  1.00 44.21           C  
ATOM   1809  C   ASP A 229      23.903  37.610  57.742  1.00 44.21           C  
ATOM   1810  O   ASP A 229      24.352  36.753  56.985  1.00 44.21           O  
ATOM   1805  CB  ASP A 229      22.908  36.830  59.846  1.00 44.21           C  
ATOM   1806  CG  ASP A 229      23.260  36.371  61.259  1.00 44.21           C  
ATOM   1807  OD1 ASP A 229      24.469  36.405  61.611  1.00 44.21           O  
ATOM   1808  OD2 ASP A 229      22.324  35.972  62.002  1.00 44.21           O1-
ATOM   1811  N   ILE A 230      23.188  38.659  57.293  1.00 65.69           N  
ATOM   1812  CA  ILE A 230      22.799  38.787  55.915  1.00 65.69           C  
ATOM   1817  C   ILE A 230      23.954  38.966  54.975  1.00 65.69           C  
ATOM   1818  O   ILE A 230      23.970  38.348  53.912  1.00 65.69           O  
ATOM   1813  CB  ILE A 230      21.823  39.904  55.679  1.00 65.69           C  
ATOM   1814  CG1 ILE A 230      20.514  39.619  56.436  1.00 65.69           C  
ATOM   1815  CG2 ILE A 230      21.627  40.059  54.162  1.00 65.69           C  
ATOM   1816  CD1 ILE A 230      19.518  40.778  56.390  1.00 65.69           C  
ATOM   1819  N   ILE A 231      24.957  39.791  55.332  1.00122.32           N  
ATOM   1820  CA  ILE A 231      26.012  40.133  54.404  1.00122.32           C  
ATOM   1825  C   ILE A 231      26.650  38.901  53.826  1.00122.32           C  
ATOM   1826  O   ILE A 231      27.092  38.030  54.567  1.00122.32           O  
ATOM   1821  CB  ILE A 231      27.091  40.959  55.035  1.00122.32           C  
ATOM   1822  CG1 ILE A 231      26.508  42.288  55.546  1.00122.32           C  
ATOM   1823  CG2 ILE A 231      28.221  41.137  54.006  1.00122.32           C  
ATOM   1824  CD1 ILE A 231      27.444  43.036  56.493  1.00122.32           C  
ATOM   1827  N   MET A 232      26.745  38.798  52.476  1.00378.74           N  
ATOM   1828  CA  MET A 232      27.348  37.629  51.897  1.00378.74           C  
ATOM   1833  C   MET A 232      27.596  37.794  50.435  1.00378.74           C  
ATOM   1834  O   MET A 232      27.984  38.849  49.921  1.00378.74           O  
ATOM   1829  CB  MET A 232      26.417  36.401  51.952  1.00378.74           C  
ATOM   1830  CG  MET A 232      26.226  35.744  53.316  1.00378.74           C  
ATOM   1831  SD  MET A 232      24.976  34.417  53.314  1.00378.74           S  
ATOM   1832  CE  MET A 232      25.853  33.362  54.506  1.00378.74           C  
ATOM   1835  N   ASP A 233      27.490  36.621  49.783  1.00287.78           N  
ATOM   1836  CA  ASP A 233      27.550  36.350  48.382  1.00287.78           C  
ATOM   1841  C   ASP A 233      26.658  35.151  48.254  1.00287.78           C  
ATOM   1842  O   ASP A 233      26.375  34.486  49.250  1.00287.78           O  
ATOM   1837  CB  ASP A 233      28.963  35.955  47.910  1.00287.78           C  
ATOM   1838  CG  ASP A 233      29.051  36.007  46.388  1.00287.78           C  
ATOM   1839  OD1 ASP A 233      28.291  35.270  45.706  1.00287.78           O  
ATOM   1840  OD2 ASP A 233      29.904  36.786  45.883  1.00287.78           O1-
ATOM   1843  N   LYS A 234      26.101  34.858  47.070  1.00178.21           N  
ATOM   1844  CA  LYS A 234      25.352  33.639  47.070  1.00178.21           C  
ATOM   1850  C   LYS A 234      26.349  32.551  47.302  1.00178.21           C  
ATOM   1851  O   LYS A 234      26.176  31.699  48.170  1.00178.21           O  
ATOM   1845  CB  LYS A 234      24.638  33.350  45.736  1.00178.21           C  
ATOM   1846  CG  LYS A 234      23.718  32.119  45.761  1.00178.21           C  
ATOM   1847  CD  LYS A 234      24.440  30.778  45.938  1.00178.21           C  
ATOM   1848  CE  LYS A 234      23.506  29.567  45.992  1.00178.21           C  
ATOM   1849  NZ  LYS A 234      22.789  29.533  47.287  1.00178.21           N1+
ATOM   1852  N   SER A 235      27.438  32.582  46.512  1.00 85.77           N  
ATOM   1853  CA  SER A 235      28.486  31.607  46.569  1.00 85.77           C  
ATOM   1856  C   SER A 235      29.298  31.775  47.812  1.00 85.77           C  
ATOM   1857  O   SER A 235      29.661  30.798  48.466  1.00 85.77           O  
ATOM   1854  CB  SER A 235      29.461  31.731  45.387  1.00 85.77           C  
ATOM   1855  OG  SER A 235      30.476  30.743  45.493  1.00 85.77           O  
ATOM   1858  N   GLU A 236      29.594  33.034  48.183  1.00214.11           N  
ATOM   1859  CA  GLU A 236      30.492  33.276  49.273  1.00214.11           C  
ATOM   1865  C   GLU A 236      29.799  34.180  50.235  1.00214.11           C  
ATOM   1866  O   GLU A 236      28.585  34.126  50.403  1.00214.11           O  
ATOM   1860  CB  GLU A 236      31.769  34.009  48.830  1.00214.11           C  
ATOM   1861  CG  GLU A 236      32.570  33.261  47.760  1.00214.11           C  
ATOM   1862  CD  GLU A 236      33.337  32.114  48.403  1.00214.11           C  
ATOM   1863  OE1 GLU A 236      33.274  31.972  49.653  1.00214.11           O  
ATOM   1864  OE2 GLU A 236      34.004  31.363  47.643  1.00214.11           O1-
ATOM   1867  N   ASN A 237      30.590  34.988  50.960  1.00136.63           N  
ATOM   1868  CA  ASN A 237      30.058  35.972  51.854  1.00136.63           C  
ATOM   1873  C   ASN A 237      30.790  37.209  51.475  1.00136.63           C  
ATOM   1874  O   ASN A 237      30.237  38.202  51.012  1.00136.63           O  
ATOM   1869  CB  ASN A 237      30.436  35.734  53.326  1.00136.63           C  
ATOM   1870  CG  ASN A 237      29.874  34.394  53.782  1.00136.63           C  
ATOM   1872  ND2 ASN A 237      28.591  34.114  53.425  1.00136.63           N  
ATOM   1871  OD1 ASN A 237      30.561  33.618  54.445  1.00136.63           O  
ATOM   1875  N   LEU A 238      32.107  37.123  51.671  1.00151.71           N  
ATOM   1876  CA  LEU A 238      33.067  38.146  51.430  1.00151.71           C  
ATOM   1881  C   LEU A 238      33.175  38.443  49.971  1.00151.71           C  
ATOM   1882  O   LEU A 238      33.496  39.568  49.623  1.00151.71           O  
ATOM   1877  CB  LEU A 238      34.491  37.748  51.864  1.00151.71           C  
ATOM   1878  CG  LEU A 238      34.648  37.491  53.371  1.00151.71           C  
ATOM   1879  CD1 LEU A 238      33.787  36.304  53.824  1.00151.71           C  
ATOM   1880  CD2 LEU A 238      36.127  37.331  53.753  1.00151.71           C  
ATOM   1883  N   ALA A 239      32.906  37.483  49.070  1.00 51.89           N  
ATOM   1884  CA  ALA A 239      33.289  37.672  47.692  1.00 51.89           C  
ATOM   1886  C   ALA A 239      32.747  38.928  47.065  1.00 51.89           C  
ATOM   1887  O   ALA A 239      33.509  39.671  46.448  1.00 51.89           O  
ATOM   1885  CB  ALA A 239      32.855  36.496  46.801  1.00 51.89           C  
ATOM   1888  N   VAL A 240      31.447  39.239  47.202  1.00106.41           N  
ATOM   1889  CA  VAL A 240      30.962  40.412  46.526  1.00106.41           C  
ATOM   1893  C   VAL A 240      31.593  41.640  47.106  1.00106.41           C  
ATOM   1894  O   VAL A 240      32.017  42.541  46.381  1.00106.41           O  
ATOM   1890  CB  VAL A 240      29.467  40.558  46.610  1.00106.41           C  
ATOM   1891  CG1 VAL A 240      29.052  40.739  48.079  1.00106.41           C  
ATOM   1892  CG2 VAL A 240      29.036  41.716  45.694  1.00106.41           C  
ATOM   1895  N   ILE A 241      31.679  41.702  48.445  1.00 68.24           N  
ATOM   1896  CA  ILE A 241      32.238  42.848  49.091  1.00 68.24           C  
ATOM   1901  C   ILE A 241      33.674  42.926  48.714  1.00 68.24           C  
ATOM   1902  O   ILE A 241      34.248  44.007  48.628  1.00 68.24           O  
ATOM   1897  CB  ILE A 241      32.124  42.851  50.596  1.00 68.24           C  
ATOM   1898  CG1 ILE A 241      32.910  41.704  51.245  1.00 68.24           C  
ATOM   1899  CG2 ILE A 241      30.629  42.855  50.950  1.00 68.24           C  
ATOM   1900  CD1 ILE A 241      33.057  41.872  52.758  1.00 68.24           C  
ATOM   1903  N   GLU A 242      34.286  41.753  48.502  1.00124.45           N  
ATOM   1904  CA  GLU A 242      35.674  41.592  48.208  1.00124.45           C  
ATOM   1910  C   GLU A 242      35.978  42.327  46.944  1.00124.45           C  
ATOM   1911  O   GLU A 242      37.001  43.002  46.853  1.00124.45           O  
ATOM   1905  CB  GLU A 242      36.045  40.120  47.964  1.00124.45           C  
ATOM   1906  CG  GLU A 242      37.514  39.805  48.223  1.00124.45           C  
ATOM   1907  CD  GLU A 242      37.645  39.567  49.720  1.00124.45           C  
ATOM   1908  OE1 GLU A 242      36.889  38.704  50.243  1.00124.45           O  
ATOM   1909  OE2 GLU A 242      38.495  40.241  50.362  1.00124.45           O1-
ATOM   1912  N   THR A 243      35.100  42.210  45.928  1.00 39.01           N  
ATOM   1913  CA  THR A 243      35.330  42.870  44.672  1.00 39.01           C  
ATOM   1917  C   THR A 243      35.277  44.349  44.890  1.00 39.01           C  
ATOM   1918  O   THR A 243      36.075  45.100  44.329  1.00 39.01           O  
ATOM   1914  CB  THR A 243      34.303  42.531  43.631  1.00 39.01           C  
ATOM   1916  CG2 THR A 243      34.300  41.010  43.416  1.00 39.01           C  
ATOM   1915  OG1 THR A 243      33.017  42.973  44.040  1.00 39.01           O  
ATOM   1919  N   LEU A 244      34.335  44.802  45.735  1.00114.64           N  
ATOM   1920  CA  LEU A 244      34.186  46.208  45.977  1.00114.64           C  
ATOM   1925  C   LEU A 244      35.486  46.647  46.567  1.00114.64           C  
ATOM   1926  O   LEU A 244      35.996  47.730  46.283  1.00114.64           O  
ATOM   1921  CB  LEU A 244      33.066  46.510  46.993  1.00114.64           C  
ATOM   1922  CG  LEU A 244      32.623  47.986  47.068  1.00114.64           C  
ATOM   1923  CD1 LEU A 244      33.789  48.925  47.380  1.00114.64           C  
ATOM   1924  CD2 LEU A 244      31.825  48.406  45.825  1.00114.64           C  
ATOM   1927  N   LYS A 245      36.082  45.771  47.391  1.00111.11           N  
ATOM   1928  CA  LYS A 245      37.331  46.065  48.023  1.00111.11           C  
ATOM   1934  C   LYS A 245      38.345  46.340  46.951  1.00111.11           C  
ATOM   1935  O   LYS A 245      39.206  47.203  47.113  1.00111.11           O  
ATOM   1929  CB  LYS A 245      37.850  44.877  48.847  1.00111.11           C  
ATOM   1930  CG  LYS A 245      39.183  45.148  49.542  1.00111.11           C  
ATOM   1931  CD  LYS A 245      39.580  44.061  50.541  1.00111.11           C  
ATOM   1932  CE  LYS A 245      39.763  42.686  49.896  1.00111.11           C  
ATOM   1933  NZ  LYS A 245      40.784  42.761  48.827  1.00111.11           N1+
ATOM   1936  N   GLN A 246      38.269  45.602  45.827  1.00 47.89           N  
ATOM   1937  CA  GLN A 246      39.198  45.739  44.738  1.00 47.89           C  
ATOM   1943  C   GLN A 246      39.086  47.114  44.148  1.00 47.89           C  
ATOM   1944  O   GLN A 246      40.097  47.731  43.813  1.00 47.89           O  
ATOM   1938  CB  GLN A 246      38.922  44.732  43.608  1.00 47.89           C  
ATOM   1939  CG  GLN A 246      39.113  43.272  44.023  1.00 47.89           C  
ATOM   1940  CD  GLN A 246      38.755  42.401  42.827  1.00 47.89           C  
ATOM   1942  NE2 GLN A 246      39.212  42.817  41.616  1.00 47.89           N  
ATOM   1941  OE1 GLN A 246      38.087  41.379  42.966  1.00 47.89           O  
ATOM   1945  N   THR A 247      37.851  47.635  44.007  1.00108.24           N  
ATOM   1946  CA  THR A 247      37.680  48.924  43.398  1.00108.24           C  
ATOM   1950  C   THR A 247      38.309  49.969  44.267  1.00108.24           C  
ATOM   1951  O   THR A 247      38.882  50.937  43.771  1.00108.24           O  
ATOM   1947  CB  THR A 247      36.249  49.309  43.149  1.00108.24           C  
ATOM   1949  CG2 THR A 247      35.595  49.739  44.470  1.00108.24           C  
ATOM   1948  OG1 THR A 247      36.201  50.388  42.229  1.00108.24           O  
ATOM   1952  N   TYR A 248      38.233  49.807  45.600  1.00 77.48           N  
ATOM   1953  CA  TYR A 248      38.833  50.802  46.439  1.00 77.48           C  
ATOM   1962  C   TYR A 248      40.296  50.881  46.123  1.00 77.48           C  
ATOM   1963  O   TYR A 248      40.861  51.971  46.083  1.00 77.48           O  
ATOM   1954  CB  TYR A 248      38.692  50.574  47.961  1.00 77.48           C  
ATOM   1955  CG  TYR A 248      37.355  51.061  48.415  1.00 77.48           C  
ATOM   1956  CD1 TYR A 248      37.095  52.414  48.418  1.00 77.48           C  
ATOM   1957  CD2 TYR A 248      36.379  50.202  48.866  1.00 77.48           C  
ATOM   1958  CE1 TYR A 248      35.881  52.904  48.838  1.00 77.48           C  
ATOM   1959  CE2 TYR A 248      35.162  50.691  49.289  1.00 77.48           C  
ATOM   1960  CZ  TYR A 248      34.905  52.041  49.271  1.00 77.48           C  
ATOM   1961  OH  TYR A 248      33.654  52.534  49.704  1.00 77.48           O  
ATOM   1964  N   ASP A 249      40.952  49.730  45.886  1.00 45.11           N  
ATOM   1965  CA  ASP A 249      42.365  49.725  45.620  1.00 45.11           C  
ATOM   1970  C   ASP A 249      42.689  50.494  44.369  1.00 45.11           C  
ATOM   1971  O   ASP A 249      43.685  51.213  44.336  1.00 45.11           O  
ATOM   1966  CB  ASP A 249      42.955  48.307  45.494  1.00 45.11           C  
ATOM   1967  CG  ASP A 249      43.128  47.757  46.905  1.00 45.11           C  
ATOM   1968  OD1 ASP A 249      43.607  48.528  47.779  1.00 45.11           O  
ATOM   1969  OD2 ASP A 249      42.779  46.567  47.133  1.00 45.11           O1-
ATOM   1972  N   GLU A 250      41.873  50.370  43.303  1.00 70.94           N  
ATOM   1973  CA  GLU A 250      42.168  51.080  42.086  1.00 70.94           C  
ATOM   1979  C   GLU A 250      42.060  52.550  42.350  1.00 70.94           C  
ATOM   1980  O   GLU A 250      42.846  53.349  41.838  1.00 70.94           O  
ATOM   1974  CB  GLU A 250      41.232  50.703  40.921  1.00 70.94           C  
ATOM   1975  CG  GLU A 250      39.753  50.982  41.177  1.00 70.94           C  
ATOM   1976  CD  GLU A 250      38.962  50.509  39.969  1.00 70.94           C  
ATOM   1977  OE1 GLU A 250      39.247  51.001  38.847  1.00 70.94           O  
ATOM   1978  OE2 GLU A 250      38.065  49.642  40.152  1.00 70.94           O1-
ATOM   1981  N   ALA A 251      41.068  52.946  43.167  1.00 33.66           N  
ATOM   1982  CA  ALA A 251      40.874  54.327  43.502  1.00 33.66           C  
ATOM   1984  C   ALA A 251      42.077  54.811  44.257  1.00 33.66           C  
ATOM   1985  O   ALA A 251      42.522  55.943  44.077  1.00 33.66           O  
ATOM   1983  CB  ALA A 251      39.644  54.556  44.397  1.00 33.66           C  
ATOM   1986  N   LEU A 252      42.633  53.944  45.121  1.00 54.40           N  
ATOM   1987  CA  LEU A 252      43.741  54.232  45.990  1.00 54.40           C  
ATOM   1992  C   LEU A 252      44.965  54.544  45.181  1.00 54.40           C  
ATOM   1993  O   LEU A 252      45.776  55.384  45.568  1.00 54.40           O  
ATOM   1988  CB  LEU A 252      44.066  53.032  46.900  1.00 54.40           C  
ATOM   1989  CG  LEU A 252      45.230  53.270  47.876  1.00 54.40           C  
ATOM   1990  CD1 LEU A 252      44.893  54.391  48.871  1.00 54.40           C  
ATOM   1991  CD2 LEU A 252      45.645  51.963  48.575  1.00 54.40           C  
ATOM   1994  N   THR A 253      45.123  53.882  44.020  1.00 41.70           N  
ATOM   1995  CA  THR A 253      46.302  54.020  43.211  1.00 41.70           C  
ATOM   1999  C   THR A 253      46.504  55.456  42.850  1.00 41.70           C  
ATOM   2000  O   THR A 253      47.628  55.955  42.877  1.00 41.70           O  
ATOM   1996  CB  THR A 253      46.202  53.254  41.922  1.00 41.70           C  
ATOM   1998  CG2 THR A 253      47.480  53.481  41.098  1.00 41.70           C  
ATOM   1997  OG1 THR A 253      46.024  51.870  42.188  1.00 41.70           O  
ATOM   2001  N   PHE A 254      45.425  56.175  42.507  1.00 57.72           N  
ATOM   2002  CA  PHE A 254      45.601  57.539  42.101  1.00 57.72           C  
ATOM   2010  C   PHE A 254      46.166  58.341  43.235  1.00 57.72           C  
ATOM   2011  O   PHE A 254      46.998  59.219  43.017  1.00 57.72           O  
ATOM   2003  CB  PHE A 254      44.308  58.205  41.607  1.00 57.72           C  
ATOM   2004  CG  PHE A 254      43.989  57.525  40.321  1.00 57.72           C  
ATOM   2005  CD1 PHE A 254      44.693  57.833  39.179  1.00 57.72           C  
ATOM   2006  CD2 PHE A 254      42.990  56.583  40.258  1.00 57.72           C  
ATOM   2007  CE1 PHE A 254      44.405  57.207  37.990  1.00 57.72           C  
ATOM   2008  CE2 PHE A 254      42.698  55.954  39.071  1.00 57.72           C  
ATOM   2009  CZ  PHE A 254      43.407  56.265  37.935  1.00 57.72           C  
ATOM   2012  N   PHE A 255      45.703  58.082  44.472  1.00 60.21           N  
ATOM   2013  CA  PHE A 255      46.143  58.796  45.641  1.00 60.21           C  
ATOM   2021  C   PHE A 255      47.581  58.479  45.952  1.00 60.21           C  
ATOM   2022  O   PHE A 255      48.351  59.363  46.327  1.00 60.21           O  
ATOM   2014  CB  PHE A 255      45.287  58.450  46.868  1.00 60.21           C  
ATOM   2015  CG  PHE A 255      43.905  58.879  46.510  1.00 60.21           C  
ATOM   2016  CD1 PHE A 255      43.488  60.171  46.726  1.00 60.21           C  
ATOM   2017  CD2 PHE A 255      43.029  57.984  45.937  1.00 60.21           C  
ATOM   2018  CE1 PHE A 255      42.213  60.560  46.385  1.00 60.21           C  
ATOM   2019  CE2 PHE A 255      41.754  58.369  45.593  1.00 60.21           C  
ATOM   2020  CZ  PHE A 255      41.342  59.660  45.818  1.00 60.21           C  
ATOM   2023  N   GLU A 256      47.978  57.197  45.827  1.00 50.72           N  
ATOM   2024  CA  GLU A 256      49.322  56.787  46.133  1.00 50.72           C  
ATOM   2030  C   GLU A 256      50.239  57.500  45.191  1.00 50.72           C  
ATOM   2031  O   GLU A 256      51.256  58.067  45.588  1.00 50.72           O  
ATOM   2025  CB  GLU A 256      49.533  55.289  45.857  1.00 50.72           C  
ATOM   2026  CG  GLU A 256      48.629  54.364  46.673  1.00 50.72           C  
ATOM   2027  CD  GLU A 256      48.716  52.981  46.041  1.00 50.72           C  
ATOM   2028  OE1 GLU A 256      49.711  52.731  45.310  1.00 50.72           O  
ATOM   2029  OE2 GLU A 256      47.788  52.160  46.271  1.00 50.72           O1-
ATOM   2032  N   ASN A 257      49.867  57.475  43.901  1.00 72.04           N  
ATOM   2033  CA  ASN A 257      50.585  58.069  42.812  1.00 72.04           C  
ATOM   2038  C   ASN A 257      50.452  59.556  42.892  1.00 72.04           C  
ATOM   2039  O   ASN A 257      51.224  60.275  42.262  1.00 72.04           O  
ATOM   2034  CB  ASN A 257      50.072  57.614  41.436  1.00 72.04           C  
ATOM   2035  CG  ASN A 257      50.415  56.139  41.290  1.00 72.04           C  
ATOM   2037  ND2 ASN A 257      51.057  55.770  40.150  1.00 72.04           N  
ATOM   2036  OD1 ASN A 257      50.127  55.334  42.175  1.00 72.04           O  
ATOM   2040  N   ASN A 258      49.438  60.044  43.633  1.00126.87           N  
ATOM   2041  CA  ASN A 258      49.109  61.440  43.746  1.00126.87           C  
ATOM   2046  C   ASN A 258      48.883  61.992  42.376  1.00126.87           C  
ATOM   2047  O   ASN A 258      49.382  63.059  42.023  1.00126.87           O  
ATOM   2042  CB  ASN A 258      50.077  62.309  44.593  1.00126.87           C  
ATOM   2043  CG  ASN A 258      51.506  62.310  44.065  1.00126.87           C  
ATOM   2045  ND2 ASN A 258      52.381  61.482  44.700  1.00126.87           N  
ATOM   2044  OD1 ASN A 258      51.844  63.039  43.134  1.00126.87           O  
ATOM   2048  N   ASP A 259      48.096  61.241  41.571  1.00 53.74           N  
ATOM   2049  CA  ASP A 259      47.764  61.651  40.237  1.00 53.74           C  
ATOM   2054  C   ASP A 259      46.354  62.171  40.242  1.00 53.74           C  
ATOM   2055  O   ASP A 259      45.391  61.416  40.103  1.00 53.74           O  
ATOM   2050  CB  ASP A 259      47.848  60.509  39.206  1.00 53.74           C  
ATOM   2051  CG  ASP A 259      47.787  61.120  37.809  1.00 53.74           C  
ATOM   2052  OD1 ASP A 259      47.860  62.374  37.713  1.00 53.74           O  
ATOM   2053  OD2 ASP A 259      47.664  60.344  36.823  1.00 53.74           O1-
ATOM   2056  N   ARG A 260      46.210  63.500  40.410  1.00152.82           N  
ATOM   2057  CA  ARG A 260      44.929  64.153  40.462  1.00152.82           C  
ATOM   2065  C   ARG A 260      44.222  64.026  39.152  1.00152.82           C  
ATOM   2066  O   ARG A 260      43.026  63.743  39.109  1.00152.82           O  
ATOM   2058  CB  ARG A 260      45.038  65.663  40.698  1.00152.82           C  
ATOM   2059  CG  ARG A 260      45.402  66.079  42.119  1.00152.82           C  
ATOM   2060  CD  ARG A 260      45.636  67.586  42.200  1.00152.82           C  
ATOM   2061  NE  ARG A 260      44.879  68.179  41.062  1.00152.82           N  
ATOM   2062  CZ  ARG A 260      45.206  69.414  40.582  1.00152.82           C  
ATOM   2063  NH1 ARG A 260      46.185  70.146  41.187  1.00152.82           N1+
ATOM   2064  NH2 ARG A 260      44.554  69.914  39.491  1.00152.82           N  
ATOM   2067  N   GLN A 261      44.950  64.239  38.039  1.00128.29           N  
ATOM   2068  CA  GLN A 261      44.331  64.227  36.746  1.00128.29           C  
ATOM   2074  C   GLN A 261      43.775  62.869  36.482  1.00128.29           C  
ATOM   2075  O   GLN A 261      42.701  62.738  35.899  1.00128.29           O  
ATOM   2069  CB  GLN A 261      45.297  64.544  35.597  1.00128.29           C  
ATOM   2070  CG  GLN A 261      45.814  65.977  35.645  1.00128.29           C  
ATOM   2071  CD  GLN A 261      44.595  66.881  35.733  1.00128.29           C  
ATOM   2073  NE2 GLN A 261      43.597  66.647  34.838  1.00128.29           N  
ATOM   2072  OE1 GLN A 261      44.531  67.770  36.581  1.00128.29           O  
ATOM   2076  N   GLY A 262      44.497  61.814  36.901  1.00 21.37           N  
ATOM   2077  CA  GLY A 262      44.038  60.484  36.631  1.00 21.37           C  
ATOM   2078  C   GLY A 262      42.713  60.282  37.299  1.00 21.37           C  
ATOM   2079  O   GLY A 262      41.806  59.684  36.722  1.00 21.37           O  
ATOM   2080  N   PHE A 263      42.575  60.769  38.546  1.00 53.24           N  
ATOM   2081  CA  PHE A 263      41.349  60.600  39.275  1.00 53.24           C  
ATOM   2089  C   PHE A 263      40.248  61.338  38.577  1.00 53.24           C  
ATOM   2090  O   PHE A 263      39.156  60.809  38.371  1.00 53.24           O  
ATOM   2082  CB  PHE A 263      41.437  61.146  40.713  1.00 53.24           C  
ATOM   2083  CG  PHE A 263      40.115  60.913  41.363  1.00 53.24           C  
ATOM   2084  CD1 PHE A 263      39.845  59.721  41.993  1.00 53.24           C  
ATOM   2085  CD2 PHE A 263      39.142  61.888  41.338  1.00 53.24           C  
ATOM   2086  CE1 PHE A 263      38.624  59.505  42.589  1.00 53.24           C  
ATOM   2087  CE2 PHE A 263      37.919  61.678  41.933  1.00 53.24           C  
ATOM   2088  CZ  PHE A 263      37.657  60.482  42.559  1.00 53.24           C  
ATOM   2091  N   ILE A 264      40.523  62.588  38.169  1.00 45.32           N  
ATOM   2092  CA  ILE A 264      39.529  63.421  37.553  1.00 45.32           C  
ATOM   2097  C   ILE A 264      39.086  62.774  36.279  1.00 45.32           C  
ATOM   2098  O   ILE A 264      37.893  62.719  35.978  1.00 45.32           O  
ATOM   2093  CB  ILE A 264      40.087  64.782  37.235  1.00 45.32           C  
ATOM   2094  CG1 ILE A 264      40.517  65.483  38.539  1.00 45.32           C  
ATOM   2095  CG2 ILE A 264      39.046  65.559  36.414  1.00 45.32           C  
ATOM   2096  CD1 ILE A 264      41.387  66.723  38.331  1.00 45.32           C  
ATOM   2099  N   ASP A 265      40.051  62.251  35.504  1.00 40.06           N  
ATOM   2100  CA  ASP A 265      39.764  61.643  34.239  1.00 40.06           C  
ATOM   2105  C   ASP A 265      38.905  60.434  34.473  1.00 40.06           C  
ATOM   2106  O   ASP A 265      37.980  60.167  33.708  1.00 40.06           O  
ATOM   2101  CB  ASP A 265      41.048  61.200  33.511  1.00 40.06           C  
ATOM   2102  CG  ASP A 265      41.885  62.442  33.209  1.00 40.06           C  
ATOM   2103  OD1 ASP A 265      41.414  63.569  33.519  1.00 40.06           O  
ATOM   2104  OD2 ASP A 265      43.010  62.280  32.664  1.00 40.06           O1-
ATOM   2107  N   ALA A 266      39.193  59.672  35.548  1.00 30.67           N  
ATOM   2108  CA  ALA A 266      38.461  58.476  35.869  1.00 30.67           C  
ATOM   2110  C   ALA A 266      37.037  58.833  36.171  1.00 30.67           C  
ATOM   2111  O   ALA A 266      36.115  58.122  35.773  1.00 30.67           O  
ATOM   2109  CB  ALA A 266      39.037  57.740  37.093  1.00 30.67           C  
ATOM   2112  N   PHE A 267      36.821  59.958  36.878  1.00 94.72           N  
ATOM   2113  CA  PHE A 267      35.496  60.356  37.261  1.00 94.72           C  
ATOM   2121  C   PHE A 267      34.691  60.600  36.019  1.00 94.72           C  
ATOM   2122  O   PHE A 267      33.529  60.205  35.930  1.00 94.72           O  
ATOM   2114  CB  PHE A 267      35.480  61.647  38.101  1.00 94.72           C  
ATOM   2115  CG  PHE A 267      34.070  61.897  38.509  1.00 94.72           C  
ATOM   2116  CD1 PHE A 267      33.203  62.551  37.664  1.00 94.72           C  
ATOM   2117  CD2 PHE A 267      33.614  61.476  39.738  1.00 94.72           C  
ATOM   2118  CE1 PHE A 267      31.899  62.783  38.036  1.00 94.72           C  
ATOM   2119  CE2 PHE A 267      32.311  61.705  40.114  1.00 94.72           C  
ATOM   2120  CZ  PHE A 267      31.452  62.359  39.263  1.00 94.72           C  
ATOM   2123  N   HIS A 268      35.292  61.260  35.015  1.00 38.05           N  
ATOM   2124  CA  HIS A 268      34.582  61.554  33.803  1.00 38.05           C  
ATOM   2131  C   HIS A 268      34.199  60.263  33.146  1.00 38.05           C  
ATOM   2132  O   HIS A 268      33.105  60.138  32.599  1.00 38.05           O  
ATOM   2127  CB  HIS A 268      35.430  62.348  32.789  1.00 38.05           C  
ATOM   2126  CG  HIS A 268      35.751  63.750  33.223  1.00 38.05           C  
ATOM   2129  CD2 HIS A 268      35.165  64.537  34.166  1.00 38.05           C  
ATOM   2125  ND1 HIS A 268      36.756  64.514  32.670  1.00 38.05           N  
ATOM   2130  CE1 HIS A 268      36.727  65.716  33.300  1.00 38.05           C  
ATOM   2128  NE2 HIS A 268      35.778  65.777  34.216  1.00 38.05           N  
ATOM   2133  N   LYS A 269      35.100  59.264  33.196  1.00 48.88           N  
ATOM   2134  CA  LYS A 269      34.907  58.001  32.542  1.00 48.88           C  
ATOM   2140  C   LYS A 269      33.686  57.336  33.093  1.00 48.88           C  
ATOM   2141  O   LYS A 269      32.876  56.805  32.336  1.00 48.88           O  
ATOM   2135  CB  LYS A 269      36.049  57.015  32.829  1.00 48.88           C  
ATOM   2136  CG  LYS A 269      37.452  57.527  32.503  1.00 48.88           C  
ATOM   2137  CD  LYS A 269      38.536  56.673  33.163  1.00 48.88           C  
ATOM   2138  CE  LYS A 269      39.950  57.242  33.046  1.00 48.88           C  
ATOM   2139  NZ  LYS A 269      40.880  56.427  33.860  1.00 48.88           N1+
ATOM   2142  N   VAL A 270      33.522  57.344  34.430  1.00 94.14           N  
ATOM   2143  CA  VAL A 270      32.409  56.647  35.011  1.00 94.14           C  
ATOM   2147  C   VAL A 270      31.142  57.276  34.540  1.00 94.14           C  
ATOM   2148  O   VAL A 270      30.166  56.580  34.265  1.00 94.14           O  
ATOM   2144  CB  VAL A 270      32.396  56.625  36.515  1.00 94.14           C  
ATOM   2145  CG1 VAL A 270      33.643  55.873  37.003  1.00 94.14           C  
ATOM   2146  CG2 VAL A 270      32.263  58.055  37.055  1.00 94.14           C  
ATOM   2149  N   ARG A 271      31.122  58.615  34.417  1.00 84.30           N  
ATOM   2150  CA  ARG A 271      29.919  59.264  33.991  1.00 84.30           C  
ATOM   2158  C   ARG A 271      29.564  58.753  32.631  1.00 84.30           C  
ATOM   2159  O   ARG A 271      28.399  58.493  32.339  1.00 84.30           O  
ATOM   2151  CB  ARG A 271      30.048  60.794  33.874  1.00 84.30           C  
ATOM   2152  CG  ARG A 271      28.770  61.466  33.361  1.00 84.30           C  
ATOM   2153  CD  ARG A 271      28.641  61.437  31.833  1.00 84.30           C  
ATOM   2154  NE  ARG A 271      27.294  61.962  31.473  1.00 84.30           N  
ATOM   2155  CZ  ARG A 271      26.787  61.722  30.227  1.00 84.30           C  
ATOM   2156  NH1 ARG A 271      27.519  61.003  29.325  1.00 84.30           N1+
ATOM   2157  NH2 ARG A 271      25.551  62.188  29.884  1.00 84.30           N  
ATOM   2160  N   ASP A 272      30.574  58.582  31.762  1.00 32.33           N  
ATOM   2161  CA  ASP A 272      30.340  58.161  30.412  1.00 32.33           C  
ATOM   2166  C   ASP A 272      29.725  56.794  30.415  1.00 32.33           C  
ATOM   2167  O   ASP A 272      28.862  56.497  29.591  1.00 32.33           O  
ATOM   2162  CB  ASP A 272      31.640  58.092  29.590  1.00 32.33           C  
ATOM   2163  CG  ASP A 272      32.172  59.512  29.438  1.00 32.33           C  
ATOM   2164  OD1 ASP A 272      31.422  60.462  29.790  1.00 32.33           O  
ATOM   2165  OD2 ASP A 272      33.332  59.668  28.972  1.00 32.33           O1-
ATOM   2168  N   TRP A 273      30.166  55.913  31.334  1.00 45.18           N  
ATOM   2169  CA  TRP A 273      29.659  54.571  31.359  1.00 45.18           C  
ATOM   2180  C   TRP A 273      28.201  54.596  31.715  1.00 45.18           C  
ATOM   2181  O   TRP A 273      27.393  53.922  31.079  1.00 45.18           O  
ATOM   2170  CB  TRP A 273      30.405  53.671  32.360  1.00 45.18           C  
ATOM   2171  CG  TRP A 273      30.046  52.207  32.258  1.00 45.18           C  
ATOM   2173  CD1 TRP A 273      30.498  51.277  31.367  1.00 45.18           C  
ATOM   2172  CD2 TRP A 273      29.140  51.521  33.135  1.00 45.18           C  
ATOM   2175  CE2 TRP A 273      29.087  50.192  32.716  1.00 45.18           C  
ATOM   2176  CE3 TRP A 273      28.414  51.963  34.202  1.00 45.18           C  
ATOM   2174  NE1 TRP A 273      29.924  50.056  31.630  1.00 45.18           N  
ATOM   2177  CZ2 TRP A 273      28.302  49.279  33.363  1.00 45.18           C  
ATOM   2178  CZ3 TRP A 273      27.621  51.041  34.849  1.00 45.18           C  
ATOM   2179  CH2 TRP A 273      27.566  49.725  34.438  1.00 45.18           C  
ATOM   2182  N   PHE A 274      27.826  55.389  32.741  1.00 43.15           N  
ATOM   2183  CA  PHE A 274      26.455  55.477  33.164  1.00 43.15           C  
ATOM   2191  C   PHE A 274      25.651  56.058  32.048  1.00 43.15           C  
ATOM   2192  O   PHE A 274      24.519  55.642  31.803  1.00 43.15           O  
ATOM   2184  CB  PHE A 274      26.253  56.350  34.415  1.00 43.15           C  
ATOM   2185  CG  PHE A 274      26.728  55.568  35.594  1.00 43.15           C  
ATOM   2186  CD1 PHE A 274      25.878  54.680  36.214  1.00 43.15           C  
ATOM   2187  CD2 PHE A 274      28.008  55.717  36.080  1.00 43.15           C  
ATOM   2188  CE1 PHE A 274      26.297  53.950  37.301  1.00 43.15           C  
ATOM   2189  CE2 PHE A 274      28.431  54.988  37.167  1.00 43.15           C  
ATOM   2190  CZ  PHE A 274      27.575  54.104  37.780  1.00 43.15           C  
ATOM   2193  N   GLY A 275      26.218  57.059  31.352  1.00 23.58           N  
ATOM   2194  CA  GLY A 275      25.534  57.638  30.239  1.00 23.58           C  
ATOM   2195  C   GLY A 275      24.421  58.498  30.746  1.00 23.58           C  
ATOM   2196  O   GLY A 275      24.578  59.244  31.711  1.00 23.58           O  
ATOM   2197  N   ASP A 276      23.258  58.385  30.080  1.00 47.34           N  
ATOM   2198  CA  ASP A 276      22.080  59.170  30.308  1.00 47.34           C  
ATOM   2203  C   ASP A 276      21.544  58.907  31.679  1.00 47.34           C  
ATOM   2204  O   ASP A 276      20.916  59.776  32.282  1.00 47.34           O  
ATOM   2199  CB  ASP A 276      20.969  58.836  29.301  1.00 47.34           C  
ATOM   2200  CG  ASP A 276      21.482  59.194  27.911  1.00 47.34           C  
ATOM   2201  OD1 ASP A 276      22.676  59.582  27.800  1.00 47.34           O  
ATOM   2202  OD2 ASP A 276      20.687  59.079  26.940  1.00 47.34           O1-
ATOM   2205  N   TYR A 277      21.781  57.696  32.210  1.00 58.09           N  
ATOM   2206  CA  TYR A 277      21.243  57.310  33.483  1.00 58.09           C  
ATOM   2215  C   TYR A 277      21.704  58.241  34.561  1.00 58.09           C  
ATOM   2216  O   TYR A 277      20.925  58.558  35.457  1.00 58.09           O  
ATOM   2207  CB  TYR A 277      21.599  55.866  33.887  1.00 58.09           C  
ATOM   2208  CG  TYR A 277      20.731  54.943  33.098  1.00 58.09           C  
ATOM   2209  CD1 TYR A 277      19.474  54.625  33.560  1.00 58.09           C  
ATOM   2210  CD2 TYR A 277      21.155  54.398  31.907  1.00 58.09           C  
ATOM   2211  CE1 TYR A 277      18.653  53.779  32.853  1.00 58.09           C  
ATOM   2212  CE2 TYR A 277      20.338  53.549  31.194  1.00 58.09           C  
ATOM   2213  CZ  TYR A 277      19.084  53.239  31.666  1.00 58.09           C  
ATOM   2214  OH  TYR A 277      18.243  52.370  30.939  1.00 58.09           O  
ATOM   2217  N   SER A 278      22.967  58.708  34.520  1.00 38.18           N  
ATOM   2218  CA  SER A 278      23.460  59.547  35.580  1.00 38.18           C  
ATOM   2221  C   SER A 278      22.558  60.741  35.737  1.00 38.18           C  
ATOM   2222  O   SER A 278      22.163  61.077  36.854  1.00 38.18           O  
ATOM   2219  CB  SER A 278      24.885  60.075  35.313  1.00 38.18           C  
ATOM   2220  OG  SER A 278      25.806  58.997  35.226  1.00 38.18           O  
ATOM   2223  N   GLU A 279      22.195  61.404  34.622  1.00 71.62           N  
ATOM   2224  CA  GLU A 279      21.351  62.567  34.681  1.00 71.62           C  
ATOM   2230  C   GLU A 279      19.997  62.173  35.188  1.00 71.62           C  
ATOM   2231  O   GLU A 279      19.382  62.909  35.957  1.00 71.62           O  
ATOM   2225  CB  GLU A 279      21.177  63.250  33.313  1.00 71.62           C  
ATOM   2226  CG  GLU A 279      22.434  63.985  32.838  1.00 71.62           C  
ATOM   2227  CD  GLU A 279      23.472  62.953  32.417  1.00 71.62           C  
ATOM   2228  OE1 GLU A 279      23.115  62.054  31.610  1.00 71.62           O  
ATOM   2229  OE2 GLU A 279      24.632  63.048  32.898  1.00 71.62           O1-
ATOM   2232  N   GLN A 280      19.495  60.996  34.772  1.00 37.52           N  
ATOM   2233  CA  GLN A 280      18.193  60.547  35.181  1.00 37.52           C  
ATOM   2239  C   GLN A 280      18.182  60.365  36.669  1.00 37.52           C  
ATOM   2240  O   GLN A 280      17.206  60.705  37.336  1.00 37.52           O  
ATOM   2234  CB  GLN A 280      17.801  59.213  34.520  1.00 37.52           C  
ATOM   2235  CG  GLN A 280      16.421  58.692  34.927  1.00 37.52           C  
ATOM   2236  CD  GLN A 280      15.378  59.719  34.510  1.00 37.52           C  
ATOM   2238  NE2 GLN A 280      14.398  59.982  35.416  1.00 37.52           N  
ATOM   2237  OE1 GLN A 280      15.436  60.278  33.415  1.00 37.52           O  
ATOM   2241  N   PHE A 281      19.276  59.829  37.240  1.00 49.29           N  
ATOM   2242  CA  PHE A 281      19.324  59.619  38.660  1.00 49.29           C  
ATOM   2250  C   PHE A 281      19.260  60.943  39.346  1.00 49.29           C  
ATOM   2251  O   PHE A 281      18.577  61.093  40.357  1.00 49.29           O  
ATOM   2243  CB  PHE A 281      20.616  58.942  39.152  1.00 49.29           C  
ATOM   2244  CG  PHE A 281      20.648  57.522  38.698  1.00 49.29           C  
ATOM   2245  CD1 PHE A 281      19.816  56.590  39.274  1.00 49.29           C  
ATOM   2246  CD2 PHE A 281      21.533  57.119  37.725  1.00 49.29           C  
ATOM   2247  CE1 PHE A 281      19.849  55.277  38.866  1.00 49.29           C  
ATOM   2248  CE2 PHE A 281      21.570  55.807  37.315  1.00 49.29           C  
ATOM   2249  CZ  PHE A 281      20.726  54.884  37.884  1.00 49.29           C  
ATOM   2252  N   LEU A 282      19.978  61.943  38.804  1.00 36.71           N  
ATOM   2253  CA  LEU A 282      20.027  63.233  39.425  1.00 36.71           C  
ATOM   2258  C   LEU A 282      18.640  63.794  39.479  1.00 36.71           C  
ATOM   2259  O   LEU A 282      18.231  64.342  40.502  1.00 36.71           O  
ATOM   2254  CB  LEU A 282      20.917  64.224  38.647  1.00 36.71           C  
ATOM   2255  CG  LEU A 282      20.992  65.626  39.279  1.00 36.71           C  
ATOM   2256  CD1 LEU A 282      21.628  65.574  40.677  1.00 36.71           C  
ATOM   2257  CD2 LEU A 282      21.696  66.626  38.345  1.00 36.71           C  
ATOM   2260  N   LYS A 283      17.875  63.671  38.379  1.00 72.52           N  
ATOM   2261  CA  LYS A 283      16.548  64.213  38.351  1.00 72.52           C  
ATOM   2267  C   LYS A 283      15.664  63.486  39.319  1.00 72.52           C  
ATOM   2268  O   LYS A 283      14.867  64.104  40.021  1.00 72.52           O  
ATOM   2262  CB  LYS A 283      15.872  64.125  36.976  1.00 72.52           C  
ATOM   2263  CG  LYS A 283      14.513  64.825  36.973  1.00 72.52           C  
ATOM   2264  CD  LYS A 283      13.894  65.002  35.589  1.00 72.52           C  
ATOM   2265  CE  LYS A 283      13.151  63.760  35.100  1.00 72.52           C  
ATOM   2266  NZ  LYS A 283      12.091  64.159  34.148  1.00 72.52           N1+
ATOM   2269  N   GLU A 284      15.784  62.146  39.393  1.00 32.77           N  
ATOM   2270  CA  GLU A 284      14.920  61.378  40.246  1.00 32.77           C  
ATOM   2276  C   GLU A 284      15.137  61.789  41.667  1.00 32.77           C  
ATOM   2277  O   GLU A 284      14.184  61.931  42.431  1.00 32.77           O  
ATOM   2271  CB  GLU A 284      15.185  59.863  40.172  1.00 32.77           C  
ATOM   2272  CG  GLU A 284      14.788  59.231  38.836  1.00 32.77           C  
ATOM   2273  CD  GLU A 284      15.103  57.742  38.904  1.00 32.77           C  
ATOM   2274  OE1 GLU A 284      15.410  57.248  40.021  1.00 32.77           O  
ATOM   2275  OE2 GLU A 284      15.033  57.080  37.834  1.00 32.77           O1-
ATOM   2278  N   SER A 285      16.405  61.998  42.062  1.00 72.67           N  
ATOM   2279  CA  SER A 285      16.708  62.344  43.421  1.00 72.67           C  
ATOM   2282  C   SER A 285      16.080  63.663  43.733  1.00 72.67           C  
ATOM   2283  O   SER A 285      15.537  63.867  44.818  1.00 72.67           O  
ATOM   2280  CB  SER A 285      18.217  62.512  43.664  1.00 72.67           C  
ATOM   2281  OG  SER A 285      18.897  61.304  43.363  1.00 72.67           O  
ATOM   2284  N   ARG A 286      16.142  64.595  42.768  1.00 78.35           N  
ATOM   2285  CA  ARG A 286      15.634  65.921  42.954  1.00 78.35           C  
ATOM   2293  C   ARG A 286      14.156  65.855  43.181  1.00 78.35           C  
ATOM   2294  O   ARG A 286      13.622  66.503  44.081  1.00 78.35           O  
ATOM   2286  CB  ARG A 286      15.872  66.790  41.709  1.00 78.35           C  
ATOM   2287  CG  ARG A 286      15.486  68.260  41.868  1.00 78.35           C  
ATOM   2288  CD  ARG A 286      15.578  69.026  40.549  1.00 78.35           C  
ATOM   2289  NE  ARG A 286      16.959  68.825  40.026  1.00 78.35           N  
ATOM   2290  CZ  ARG A 286      17.146  68.377  38.751  1.00 78.35           C  
ATOM   2291  NH1 ARG A 286      16.067  68.130  37.950  1.00 78.35           N1+
ATOM   2292  NH2 ARG A 286      18.409  68.164  38.278  1.00 78.35           N  
ATOM   2295  N   GLN A 287      13.461  65.040  42.368  1.00 46.61           N  
ATOM   2296  CA  GLN A 287      12.032  64.937  42.403  1.00 46.61           C  
ATOM   2302  C   GLN A 287      11.588  64.389  43.720  1.00 46.61           C  
ATOM   2303  O   GLN A 287      10.621  64.876  44.304  1.00 46.61           O  
ATOM   2297  CB  GLN A 287      11.513  63.983  41.321  1.00 46.61           C  
ATOM   2298  CG  GLN A 287      11.843  64.449  39.903  1.00 46.61           C  
ATOM   2299  CD  GLN A 287      11.573  63.283  38.963  1.00 46.61           C  
ATOM   2301  NE2 GLN A 287      11.572  63.561  37.633  1.00 46.61           N  
ATOM   2300  OE1 GLN A 287      11.377  62.150  39.399  1.00 46.61           O  
ATOM   2304  N   LEU A 288      12.291  63.366  44.237  1.00 34.89           N  
ATOM   2305  CA  LEU A 288      11.865  62.755  45.461  1.00 34.89           C  
ATOM   2310  C   LEU A 288      11.913  63.767  46.562  1.00 34.89           C  
ATOM   2311  O   LEU A 288      10.994  63.848  47.377  1.00 34.89           O  
ATOM   2306  CB  LEU A 288      12.748  61.571  45.886  1.00 34.89           C  
ATOM   2307  CG  LEU A 288      12.292  60.912  47.201  1.00 34.89           C  
ATOM   2308  CD1 LEU A 288      10.888  60.297  47.070  1.00 34.89           C  
ATOM   2309  CD2 LEU A 288      13.339  59.912  47.715  1.00 34.89           C  
ATOM   2312  N   LEU A 289      12.986  64.574  46.607  1.00 37.76           N  
ATOM   2313  CA  LEU A 289      13.148  65.540  47.654  1.00 37.76           C  
ATOM   2318  C   LEU A 289      12.067  66.565  47.552  1.00 37.76           C  
ATOM   2319  O   LEU A 289      11.541  67.023  48.566  1.00 37.76           O  
ATOM   2314  CB  LEU A 289      14.502  66.269  47.593  1.00 37.76           C  
ATOM   2315  CG  LEU A 289      15.703  65.329  47.810  1.00 37.76           C  
ATOM   2316  CD1 LEU A 289      17.035  66.096  47.786  1.00 37.76           C  
ATOM   2317  CD2 LEU A 289      15.524  64.484  49.082  1.00 37.76           C  
ATOM   2320  N   GLN A 290      11.702  66.946  46.314  1.00144.86           N  
ATOM   2321  CA  GLN A 290      10.717  67.967  46.110  1.00144.86           C  
ATOM   2327  C   GLN A 290       9.432  67.486  46.703  1.00144.86           C  
ATOM   2328  O   GLN A 290       8.732  68.227  47.391  1.00144.86           O  
ATOM   2322  CB  GLN A 290      10.405  68.204  44.620  1.00144.86           C  
ATOM   2323  CG  GLN A 290      11.633  68.393  43.727  1.00144.86           C  
ATOM   2324  CD  GLN A 290      12.502  69.496  44.300  1.00144.86           C  
ATOM   2326  NE2 GLN A 290      13.838  69.243  44.334  1.00144.86           N  
ATOM   2325  OE1 GLN A 290      12.013  70.548  44.706  1.00144.86           O  
ATOM   2329  N   GLN A 291       9.114  66.201  46.464  1.00 64.95           N  
ATOM   2330  CA  GLN A 291       7.876  65.602  46.872  1.00 64.95           C  
ATOM   2336  C   GLN A 291       7.783  65.632  48.361  1.00 64.95           C  
ATOM   2337  O   GLN A 291       6.719  65.903  48.915  1.00 64.95           O  
ATOM   2331  CB  GLN A 291       7.791  64.119  46.469  1.00 64.95           C  
ATOM   2332  CG  GLN A 291       7.879  63.870  44.962  1.00 64.95           C  
ATOM   2333  CD  GLN A 291       7.932  62.363  44.745  1.00 64.95           C  
ATOM   2335  NE2 GLN A 291       7.078  61.851  43.820  1.00 64.95           N  
ATOM   2334  OE1 GLN A 291       8.710  61.658  45.386  1.00 64.95           O  
ATOM   2338  N   ALA A 292       8.906  65.369  49.051  1.00224.94           N  
ATOM   2339  CA  ALA A 292       8.850  65.276  50.479  1.00224.94           C  
ATOM   2341  C   ALA A 292       8.330  66.556  51.037  1.00224.94           C  
ATOM   2342  O   ALA A 292       8.741  67.649  50.652  1.00224.94           O  
ATOM   2340  CB  ALA A 292      10.213  64.995  51.136  1.00224.94           C  
ATOM   2343  N   ASN A 293       7.363  66.422  51.961  1.00235.37           N  
ATOM   2344  CA  ASN A 293       6.781  67.532  52.646  1.00235.37           C  
ATOM   2349  C   ASN A 293       6.225  66.952  53.901  1.00235.37           C  
ATOM   2350  O   ASN A 293       6.062  65.738  54.007  1.00235.37           O  
ATOM   2345  CB  ASN A 293       5.626  68.200  51.878  1.00235.37           C  
ATOM   2346  CG  ASN A 293       6.229  68.965  50.704  1.00235.37           C  
ATOM   2348  ND2 ASN A 293       5.832  68.584  49.460  1.00235.37           N  
ATOM   2347  OD1 ASN A 293       7.035  69.875  50.889  1.00235.37           O  
ATOM   2351  N   ASP A 294       5.937  67.795  54.906  1.00191.99           N  
ATOM   2352  CA  ASP A 294       5.398  67.225  56.100  1.00191.99           C  
ATOM   2357  C   ASP A 294       3.916  67.360  56.000  1.00191.99           C  
ATOM   2358  O   ASP A 294       3.333  68.312  56.516  1.00191.99           O  
ATOM   2353  CB  ASP A 294       5.855  67.948  57.376  1.00191.99           C  
ATOM   2354  CG  ASP A 294       5.522  67.058  58.563  1.00191.99           C  
ATOM   2355  OD1 ASP A 294       4.911  65.978  58.340  1.00191.99           O  
ATOM   2356  OD2 ASP A 294       5.874  67.445  59.709  1.00191.99           O1-
ATOM   2359  N   LEU A 295       3.264  66.401  55.315  1.00247.36           N  
ATOM   2360  CA  LEU A 295       1.844  66.478  55.159  1.00247.36           C  
ATOM   2365  C   LEU A 295       1.330  65.249  55.836  1.00247.36           C  
ATOM   2366  O   LEU A 295       1.908  64.172  55.699  1.00247.36           O  
ATOM   2361  CB  LEU A 295       1.412  66.415  53.677  1.00247.36           C  
ATOM   2362  CG  LEU A 295      -0.018  66.902  53.338  1.00247.36           C  
ATOM   2363  CD1 LEU A 295      -0.416  66.486  51.911  1.00247.36           C  
ATOM   2364  CD2 LEU A 295      -1.066  66.524  54.392  1.00247.36           C  
ATOM   2367  N   LYS A 296       0.240  65.378  56.611  1.00275.37           N  
ATOM   2368  CA  LYS A 296      -0.289  64.220  57.263  1.00275.37           C  
ATOM   2374  C   LYS A 296      -0.871  63.401  56.167  1.00275.37           C  
ATOM   2375  O   LYS A 296      -0.987  63.867  55.036  1.00275.37           O  
ATOM   2369  CB  LYS A 296      -1.436  64.511  58.242  1.00275.37           C  
ATOM   2370  CG  LYS A 296      -1.153  65.644  59.228  1.00275.37           C  
ATOM   2371  CD  LYS A 296       0.140  65.493  60.028  1.00275.37           C  
ATOM   2372  CE  LYS A 296       1.261  66.403  59.522  1.00275.37           C  
ATOM   2373  NZ  LYS A 296       2.330  66.498  60.539  1.00275.37           N1+
ATOM   2376  N   GLN A 297      -1.223  62.136  56.441  1.00235.02           N  
ATOM   2377  CA  GLN A 297      -1.805  61.404  55.362  1.00235.02           C  
ATOM   2383  C   GLN A 297      -3.109  62.062  55.061  1.00235.02           C  
ATOM   2384  O   GLN A 297      -3.865  62.417  55.965  1.00235.02           O  
ATOM   2378  CB  GLN A 297      -2.072  59.923  55.680  1.00235.02           C  
ATOM   2379  CG  GLN A 297      -3.101  59.700  56.792  1.00235.02           C  
ATOM   2380  CD  GLN A 297      -3.243  58.199  57.000  1.00235.02           C  
ATOM   2382  NE2 GLN A 297      -4.093  57.797  57.984  1.00235.02           N  
ATOM   2381  OE1 GLN A 297      -2.610  57.402  56.309  1.00235.02           O  
ATOM   2385  N   GLY A 298      -3.393  62.269  53.763  1.00 27.90           N  
ATOM   2386  CA  GLY A 298      -4.628  62.889  53.394  1.00 27.90           C  
ATOM   2387  C   GLY A 298      -4.356  63.732  52.156  1.00 27.90           C  
ATOM   2388  O   GLY A 298      -4.875  63.369  51.066  1.00 27.90           O  
ATOM   2389  OXT GLY A 298      -3.629  64.752  52.286  1.00 27.90           O1-
TER   
HEADER    model_1_2_chain_A
ATOM      1  N   GLY B   1      -8.441  87.979  28.911  1.00 30.00           N  
ATOM      2  CA  GLY B   1      -7.976  86.685  29.461  1.00 30.00           C  
ATOM      3  C   GLY B   1      -6.831  86.170  28.660  1.00 30.00           C  
ATOM      4  O   GLY B   1      -6.912  85.102  28.056  1.00 30.00           O  
ATOM      5  N   MET B   2      -5.724  86.935  28.633  1.00278.15           N  
ATOM      6  CA  MET B   2      -4.577  86.507  27.895  1.00278.15           C  
ATOM     11  C   MET B   2      -3.877  85.498  28.742  1.00278.15           C  
ATOM     12  O   MET B   2      -3.857  85.607  29.966  1.00278.15           O  
ATOM      7  CB  MET B   2      -3.583  87.642  27.591  1.00278.15           C  
ATOM      8  CG  MET B   2      -4.193  88.774  26.758  1.00278.15           C  
ATOM      9  SD  MET B   2      -4.799  88.280  25.117  1.00278.15           S  
ATOM     10  CE  MET B   2      -3.150  88.120  24.376  1.00278.15           C  
ATOM     13  N   ARG B   3      -3.298  84.464  28.103  1.00306.69           N  
ATOM     14  CA  ARG B   3      -2.626  83.448  28.853  1.00306.69           C  
ATOM     22  C   ARG B   3      -1.253  83.919  29.191  1.00306.69           C  
ATOM     23  O   ARG B   3      -0.604  84.617  28.413  1.00306.69           O  
ATOM     15  CB  ARG B   3      -2.542  82.104  28.113  1.00306.69           C  
ATOM     16  CG  ARG B   3      -3.897  81.398  28.108  1.00306.69           C  
ATOM     17  CD  ARG B   3      -5.005  82.233  27.464  1.00306.69           C  
ATOM     18  NE  ARG B   3      -6.303  81.687  27.950  1.00306.69           N  
ATOM     19  CZ  ARG B   3      -6.805  82.109  29.150  1.00306.69           C  
ATOM     20  NH1 ARG B   3      -6.127  83.036  29.887  1.00306.69           N1+
ATOM     21  NH2 ARG B   3      -7.983  81.601  29.614  1.00306.69           N  
ATOM     24  N   GLU B   4      -0.793  83.550  30.402  1.00259.17           N  
ATOM     25  CA  GLU B   4       0.497  83.938  30.884  1.00259.17           C  
ATOM     31  C   GLU B   4       1.048  82.777  31.649  1.00259.17           C  
ATOM     32  O   GLU B   4       0.538  81.661  31.561  1.00259.17           O  
ATOM     26  CB  GLU B   4       0.464  85.143  31.842  1.00259.17           C  
ATOM     27  CG  GLU B   4      -0.382  84.912  33.096  1.00259.17           C  
ATOM     28  CD  GLU B   4      -0.318  86.178  33.939  1.00259.17           C  
ATOM     29  OE1 GLU B   4       0.597  87.007  33.691  1.00259.17           O  
ATOM     30  OE2 GLU B   4      -1.180  86.329  34.846  1.00259.17           O1-
ATOM     33  N   SER B   5       2.131  83.022  32.408  1.00123.00           N  
ATOM     34  CA  SER B   5       2.758  81.994  33.184  1.00123.00           C  
ATOM     37  C   SER B   5       1.858  81.687  34.335  1.00123.00           C  
ATOM     38  O   SER B   5       0.728  82.168  34.394  1.00123.00           O  
ATOM     35  CB  SER B   5       4.122  82.404  33.763  1.00123.00           C  
ATOM     36  OG  SER B   5       3.957  83.464  34.693  1.00123.00           O  
ATOM     39  N   TYR B   6       2.343  80.836  35.264  1.00284.37           N  
ATOM     40  CA  TYR B   6       1.571  80.452  36.409  1.00284.37           C  
ATOM     49  C   TYR B   6       1.154  81.725  37.063  1.00284.37           C  
ATOM     50  O   TYR B   6       1.977  82.604  37.309  1.00284.37           O  
ATOM     41  CB  TYR B   6       2.396  79.649  37.434  1.00284.37           C  
ATOM     42  CG  TYR B   6       1.494  79.104  38.488  1.00284.37           C  
ATOM     43  CD1 TYR B   6       0.913  77.867  38.324  1.00284.37           C  
ATOM     44  CD2 TYR B   6       1.228  79.816  39.636  1.00284.37           C  
ATOM     45  CE1 TYR B   6       0.080  77.348  39.286  1.00284.37           C  
ATOM     46  CE2 TYR B   6       0.395  79.301  40.603  1.00284.37           C  
ATOM     47  CZ  TYR B   6      -0.179  78.065  40.428  1.00284.37           C  
ATOM     48  OH  TYR B   6      -1.033  77.530  41.415  1.00284.37           O  
ATOM     51  N   ALA B   7      -0.156  81.870  37.340  1.00271.44           N  
ATOM     52  CA  ALA B   7      -0.585  83.113  37.900  1.00271.44           C  
ATOM     54  C   ALA B   7      -1.503  82.849  39.044  1.00271.44           C  
ATOM     55  O   ALA B   7      -2.223  81.853  39.078  1.00271.44           O  
ATOM     53  CB  ALA B   7      -1.355  83.995  36.903  1.00271.44           C  
ATOM     56  N   ASN B   8      -1.464  83.763  40.031  1.00202.71           N  
ATOM     57  CA  ASN B   8      -2.322  83.723  41.174  1.00202.71           C  
ATOM     62  C   ASN B   8      -3.499  84.560  40.799  1.00202.71           C  
ATOM     63  O   ASN B   8      -3.643  84.951  39.641  1.00202.71           O  
ATOM     58  CB  ASN B   8      -1.689  84.341  42.436  1.00202.71           C  
ATOM     59  CG  ASN B   8      -2.503  83.922  43.652  1.00202.71           C  
ATOM     61  ND2 ASN B   8      -3.170  82.740  43.557  1.00202.71           N  
ATOM     60  OD1 ASN B   8      -2.536  84.620  44.665  1.00202.71           O  
ATOM     64  N   GLU B   9      -4.393  84.837  41.764  1.00 80.88           N  
ATOM     65  CA  GLU B   9      -5.516  85.663  41.449  1.00 80.88           C  
ATOM     71  C   GLU B   9      -4.941  86.959  40.982  1.00 80.88           C  
ATOM     72  O   GLU B   9      -5.369  87.513  39.970  1.00 80.88           O  
ATOM     66  CB  GLU B   9      -6.398  85.954  42.675  1.00 80.88           C  
ATOM     67  CG  GLU B   9      -7.088  84.711  43.241  1.00 80.88           C  
ATOM     68  CD  GLU B   9      -7.924  85.141  44.439  1.00 80.88           C  
ATOM     69  OE1 GLU B   9      -7.970  86.369  44.717  1.00 80.88           O  
ATOM     70  OE2 GLU B   9      -8.530  84.249  45.092  1.00 80.88           O1-
ATOM     73  N   ASN B  10      -3.930  87.469  41.710  1.00219.51           N  
ATOM     74  CA  ASN B  10      -3.268  88.664  41.279  1.00219.51           C  
ATOM     79  C   ASN B  10      -2.219  88.226  40.310  1.00219.51           C  
ATOM     80  O   ASN B  10      -1.792  87.074  40.332  1.00219.51           O  
ATOM     75  CB  ASN B  10      -2.579  89.444  42.413  1.00219.51           C  
ATOM     76  CG  ASN B  10      -1.498  88.560  43.018  1.00219.51           C  
ATOM     78  ND2 ASN B  10      -1.907  87.610  43.901  1.00219.51           N  
ATOM     77  OD1 ASN B  10      -0.316  88.708  42.716  1.00219.51           O  
ATOM     81  N   GLN B  11      -1.786  89.128  39.410  1.00218.06           N  
ATOM     82  CA  GLN B  11      -0.796  88.718  38.458  1.00218.06           C  
ATOM     88  C   GLN B  11       0.542  88.866  39.098  1.00218.06           C  
ATOM     89  O   GLN B  11       1.221  89.873  38.905  1.00218.06           O  
ATOM     83  CB  GLN B  11      -0.771  89.587  37.189  1.00218.06           C  
ATOM     84  CG  GLN B  11       0.287  89.149  36.173  1.00218.06           C  
ATOM     85  CD  GLN B  11       0.221  90.099  34.986  1.00218.06           C  
ATOM     87  NE2 GLN B  11       1.408  90.591  34.538  1.00218.06           N  
ATOM     86  OE1 GLN B  11      -0.855  90.405  34.475  1.00218.06           O  
ATOM     90  N   PHE B  12       0.963  87.844  39.866  1.00272.57           N  
ATOM     91  CA  PHE B  12       2.247  87.904  40.496  1.00272.57           C  
ATOM     99  C   PHE B  12       2.697  86.508  40.786  1.00272.57           C  
ATOM    100  O   PHE B  12       2.004  85.536  40.489  1.00272.57           O  
ATOM     92  CB  PHE B  12       2.282  88.699  41.821  1.00272.57           C  
ATOM     93  CG  PHE B  12       2.173  90.155  41.501  1.00272.57           C  
ATOM     94  CD1 PHE B  12       3.306  90.885  41.222  1.00272.57           C  
ATOM     95  CD2 PHE B  12       0.954  90.795  41.473  1.00272.57           C  
ATOM     96  CE1 PHE B  12       3.223  92.225  40.924  1.00272.57           C  
ATOM     97  CE2 PHE B  12       0.862  92.135  41.175  1.00272.57           C  
ATOM     98  CZ  PHE B  12       2.000  92.853  40.899  1.00272.57           C  
ATOM    101  N   GLY B  13       3.906  86.395  41.366  1.00 76.07           N  
ATOM    102  CA  GLY B  13       4.510  85.155  41.719  1.00 76.07           C  
ATOM    103  C   GLY B  13       5.032  85.374  43.094  1.00 76.07           C  
ATOM    104  O   GLY B  13       4.516  84.819  44.063  1.00 76.07           O  
ATOM    105  N   PHE B  14       6.089  86.200  43.207  1.00 53.85           N  
ATOM    106  CA  PHE B  14       6.651  86.452  44.496  1.00 53.85           C  
ATOM    114  C   PHE B  14       6.650  87.932  44.714  1.00 53.85           C  
ATOM    115  O   PHE B  14       6.661  88.715  43.766  1.00 53.85           O  
ATOM    107  CB  PHE B  14       8.123  86.021  44.621  1.00 53.85           C  
ATOM    108  CG  PHE B  14       8.220  84.564  44.321  1.00 53.85           C  
ATOM    109  CD1 PHE B  14       7.822  83.619  45.239  1.00 53.85           C  
ATOM    110  CD2 PHE B  14       8.732  84.145  43.114  1.00 53.85           C  
ATOM    111  CE1 PHE B  14       7.922  82.278  44.951  1.00 53.85           C  
ATOM    112  CE2 PHE B  14       8.835  82.805  42.821  1.00 53.85           C  
ATOM    113  CZ  PHE B  14       8.428  81.869  43.740  1.00 53.85           C  
ATOM    116  N   LYS B  15       6.634  88.340  45.997  1.00115.56           N  
ATOM    117  CA  LYS B  15       6.654  89.721  46.378  1.00115.56           C  
ATOM    123  C   LYS B  15       8.004  90.261  46.015  1.00115.56           C  
ATOM    124  O   LYS B  15       9.008  89.555  46.094  1.00115.56           O  
ATOM    118  CB  LYS B  15       6.423  89.897  47.894  1.00115.56           C  
ATOM    119  CG  LYS B  15       6.285  91.334  48.402  1.00115.56           C  
ATOM    120  CD  LYS B  15       7.562  92.170  48.316  1.00115.56           C  
ATOM    121  CE  LYS B  15       7.458  93.505  49.058  1.00115.56           C  
ATOM    122  NZ  LYS B  15       6.378  94.331  48.472  1.00115.56           N1+
ATOM    125  N   THR B  16       8.050  91.538  45.585  1.00 45.31           N  
ATOM    126  CA  THR B  16       9.283  92.154  45.184  1.00 45.31           C  
ATOM    130  C   THR B  16       9.816  92.880  46.377  1.00 45.31           C  
ATOM    131  O   THR B  16       9.291  93.921  46.768  1.00 45.31           O  
ATOM    127  CB  THR B  16       9.085  93.180  44.104  1.00 45.31           C  
ATOM    129  CG2 THR B  16      10.446  93.784  43.723  1.00 45.31           C  
ATOM    128  OG1 THR B  16       8.476  92.587  42.968  1.00 45.31           O  
ATOM    132  N   ILE B  17      10.884  92.337  46.992  1.00 92.92           N  
ATOM    133  CA  ILE B  17      11.444  92.925  48.174  1.00 92.92           C  
ATOM    138  C   ILE B  17      12.039  94.268  47.869  1.00 92.92           C  
ATOM    139  O   ILE B  17      11.793  95.227  48.598  1.00 92.92           O  
ATOM    134  CB  ILE B  17      12.523  92.079  48.790  1.00 92.92           C  
ATOM    135  CG1 ILE B  17      11.942  90.742  49.279  1.00 92.92           C  
ATOM    136  CG2 ILE B  17      13.189  92.892  49.912  1.00 92.92           C  
ATOM    137  CD1 ILE B  17      10.893  90.899  50.379  1.00 92.92           C  
ATOM    140  N   ASN B  18      12.832  94.381  46.781  1.00 61.58           N  
ATOM    141  CA  ASN B  18      13.506  95.625  46.511  1.00 61.58           C  
ATOM    146  C   ASN B  18      13.129  96.094  45.135  1.00 61.58           C  
ATOM    147  O   ASN B  18      13.587  95.545  44.133  1.00 61.58           O  
ATOM    142  CB  ASN B  18      15.038  95.448  46.546  1.00 61.58           C  
ATOM    143  CG  ASN B  18      15.736  96.799  46.557  1.00 61.58           C  
ATOM    145  ND2 ASN B  18      17.023  96.804  46.995  1.00 61.58           N  
ATOM    144  OD1 ASN B  18      15.160  97.818  46.177  1.00 61.58           O  
ATOM    148  N   SER B  19      12.289  97.148  45.064  1.00 87.10           N  
ATOM    149  CA  SER B  19      11.811  97.706  43.826  1.00 87.10           C  
ATOM    152  C   SER B  19      12.889  98.498  43.147  1.00 87.10           C  
ATOM    153  O   SER B  19      12.788  98.808  41.962  1.00 87.10           O  
ATOM    150  CB  SER B  19      10.616  98.654  44.026  1.00 87.10           C  
ATOM    151  OG  SER B  19       9.511  97.939  44.558  1.00 87.10           O  
ATOM    154  N   ASP B  20      13.935  98.878  43.898  1.00 66.74           N  
ATOM    155  CA  ASP B  20      15.024  99.679  43.411  1.00 66.74           C  
ATOM    160  C   ASP B  20      15.870  98.909  42.440  1.00 66.74           C  
ATOM    161  O   ASP B  20      16.601  99.512  41.657  1.00 66.74           O  
ATOM    156  CB  ASP B  20      15.945 100.178  44.533  1.00 66.74           C  
ATOM    157  CG  ASP B  20      15.159 101.202  45.335  1.00 66.74           C  
ATOM    158  OD1 ASP B  20      14.384 101.978  44.715  1.00 66.74           O  
ATOM    159  OD2 ASP B  20      15.326 101.224  46.582  1.00 66.74           O1-
ATOM    162  N   ILE B  21      15.826  97.561  42.476  1.00120.17           N  
ATOM    163  CA  ILE B  21      16.711  96.776  41.653  1.00120.17           C  
ATOM    168  C   ILE B  21      16.125  96.605  40.280  1.00120.17           C  
ATOM    169  O   ILE B  21      15.211  95.814  40.060  1.00120.17           O  
ATOM    164  CB  ILE B  21      16.935  95.399  42.213  1.00120.17           C  
ATOM    165  CG1 ILE B  21      17.567  95.480  43.615  1.00120.17           C  
ATOM    166  CG2 ILE B  21      17.764  94.595  41.198  1.00120.17           C  
ATOM    167  CD1 ILE B  21      18.932  96.166  43.644  1.00120.17           C  
ATOM    170  N   HIS B  22      16.645  97.406  39.329  1.00 96.58           N  
ATOM    171  CA  HIS B  22      16.245  97.467  37.951  1.00 96.58           C  
ATOM    178  C   HIS B  22      16.808  96.376  37.080  1.00 96.58           C  
ATOM    179  O   HIS B  22      16.155  95.976  36.118  1.00 96.58           O  
ATOM    174  CB  HIS B  22      16.592  98.833  37.343  1.00 96.58           C  
ATOM    173  CG  HIS B  22      15.980  99.915  38.182  1.00 96.58           C  
ATOM    176  CD2 HIS B  22      16.555 100.772  39.069  1.00 96.58           C  
ATOM    172  ND1 HIS B  22      14.631 100.187  38.216  1.00 96.58           N  
ATOM    177  CE1 HIS B  22      14.457 101.187  39.117  1.00 96.58           C  
ATOM    175  NE2 HIS B  22      15.596 101.574  39.662  1.00 96.58           N  
ATOM    180  N   LYS B  23      18.045  95.889  37.330  1.00 62.68           N  
ATOM    181  CA  LYS B  23      18.578  94.927  36.398  1.00 62.68           C  
ATOM    187  C   LYS B  23      19.486  93.959  37.099  1.00 62.68           C  
ATOM    188  O   LYS B  23      20.366  94.352  37.862  1.00 62.68           O  
ATOM    182  CB  LYS B  23      19.402  95.589  35.283  1.00 62.68           C  
ATOM    183  CG  LYS B  23      19.889  94.631  34.194  1.00 62.68           C  
ATOM    184  CD  LYS B  23      20.437  95.361  32.966  1.00 62.68           C  
ATOM    185  CE  LYS B  23      20.955  94.433  31.867  1.00 62.68           C  
ATOM    186  NZ  LYS B  23      21.458  95.238  30.731  1.00 62.68           N1+
ATOM    189  N   ILE B  24      19.293  92.646  36.840  1.00 44.28           N  
ATOM    190  CA  ILE B  24      20.142  91.647  37.420  1.00 44.28           C  
ATOM    195  C   ILE B  24      20.699  90.826  36.294  1.00 44.28           C  
ATOM    196  O   ILE B  24      19.965  90.386  35.411  1.00 44.28           O  
ATOM    191  CB  ILE B  24      19.426  90.720  38.362  1.00 44.28           C  
ATOM    192  CG1 ILE B  24      18.870  91.508  39.560  1.00 44.28           C  
ATOM    193  CG2 ILE B  24      20.397  89.599  38.767  1.00 44.28           C  
ATOM    194  CD1 ILE B  24      17.899  90.705  40.424  1.00 44.28           C  
ATOM    197  N   VAL B  25      22.034  90.611  36.298  1.00 53.82           N  
ATOM    198  CA  VAL B  25      22.683  89.853  35.266  1.00 53.82           C  
ATOM    202  C   VAL B  25      23.113  88.542  35.848  1.00 53.82           C  
ATOM    203  O   VAL B  25      23.743  88.496  36.905  1.00 53.82           O  
ATOM    199  CB  VAL B  25      23.931  90.520  34.750  1.00 53.82           C  
ATOM    200  CG1 VAL B  25      24.664  89.557  33.797  1.00 53.82           C  
ATOM    201  CG2 VAL B  25      23.545  91.863  34.105  1.00 53.82           C  
ATOM    204  N   ILE B  26      22.769  87.424  35.175  1.00 94.15           N  
ATOM    205  CA  ILE B  26      23.220  86.155  35.670  0.50 94.15           C  
ATOM    210  C   ILE B  26      24.220  85.636  34.688  1.00 94.15           C  
ATOM    211  O   ILE B  26      23.894  85.367  33.531  1.00 94.15           O  
ATOM    206  CB  ILE B  26      22.147  85.106  35.800  0.50 94.15           C  
ATOM    207  CG1 ILE B  26      21.079  85.520  36.826  0.50 94.15           C  
ATOM    208  CG2 ILE B  26      22.839  83.781  36.159  0.50 94.15           C  
ATOM    209  CD1 ILE B  26      20.143  86.622  36.340  0.50 94.15           C  
ATOM    212  N   VAL B  27      25.487  85.489  35.129  1.00132.89           N  
ATOM    213  CA  VAL B  27      26.465  84.954  34.232  1.00132.89           C  
ATOM    217  C   VAL B  27      26.361  83.469  34.328  1.00132.89           C  
ATOM    218  O   VAL B  27      26.516  82.886  35.402  1.00132.89           O  
ATOM    214  CB  VAL B  27      27.880  85.375  34.510  1.00132.89           C  
ATOM    215  CG1 VAL B  27      28.025  86.868  34.189  1.00132.89           C  
ATOM    216  CG2 VAL B  27      28.201  85.067  35.971  1.00132.89           C  
ATOM    219  N   GLY B  28      26.117  82.823  33.169  1.00 41.46           N  
ATOM    220  CA  GLY B  28      25.888  81.408  33.134  1.00 41.46           C  
ATOM    221  C   GLY B  28      24.419  81.149  33.337  1.00 41.46           C  
ATOM    222  O   GLY B  28      24.024  80.056  33.735  1.00 41.46           O  
ATOM    223  N   GLY B  29      23.577  82.152  33.013  1.00 59.66           N  
ATOM    224  CA  GLY B  29      22.147  82.183  33.212  1.00 59.66           C  
ATOM    225  C   GLY B  29      21.417  81.114  32.451  1.00 59.66           C  
ATOM    226  O   GLY B  29      20.287  80.781  32.793  1.00 59.66           O  
ATOM    227  N   TYR B  30      21.966  80.649  31.319  1.00 92.10           N  
ATOM    228  CA  TYR B  30      21.360  79.600  30.547  1.00 92.10           C  
ATOM    237  C   TYR B  30      21.459  78.281  31.258  1.00 92.10           C  
ATOM    238  O   TYR B  30      20.711  77.352  30.954  1.00 92.10           O  
ATOM    229  CB  TYR B  30      21.899  79.499  29.112  1.00 92.10           C  
ATOM    230  CG  TYR B  30      21.420  80.758  28.472  1.00 92.10           C  
ATOM    231  CD1 TYR B  30      20.072  80.951  28.265  1.00 92.10           C  
ATOM    232  CD2 TYR B  30      22.301  81.737  28.077  1.00 92.10           C  
ATOM    233  CE1 TYR B  30      19.610  82.107  27.681  1.00 92.10           C  
ATOM    234  CE2 TYR B  30      21.844  82.894  27.491  1.00 92.10           C  
ATOM    235  CZ  TYR B  30      20.497  83.080  27.293  1.00 92.10           C  
ATOM    236  OH  TYR B  30      20.028  84.268  26.694  1.00 92.10           O  
ATOM    239  N   GLY B  31      22.435  78.147  32.180  1.00 39.32           N  
ATOM    240  CA  GLY B  31      22.704  76.912  32.869  1.00 39.32           C  
ATOM    241  C   GLY B  31      21.548  76.491  33.733  1.00 39.32           C  
ATOM    242  O   GLY B  31      20.549  77.194  33.878  1.00 39.32           O  
ATOM    243  N   LYS B  32      21.664  75.274  34.311  1.00116.06           N  
ATOM    244  CA  LYS B  32      20.620  74.685  35.101  1.00116.06           C  
ATOM    250  C   LYS B  32      20.341  75.519  36.317  1.00116.06           C  
ATOM    251  O   LYS B  32      19.208  75.942  36.542  1.00116.06           O  
ATOM    245  CB  LYS B  32      21.017  73.297  35.640  1.00116.06           C  
ATOM    246  CG  LYS B  32      21.471  72.304  34.569  1.00116.06           C  
ATOM    247  CD  LYS B  32      22.166  71.064  35.143  1.00116.06           C  
ATOM    248  CE  LYS B  32      23.341  71.378  36.077  1.00116.06           C  
ATOM    249  NZ  LYS B  32      24.478  71.938  35.311  1.00116.06           N1+
ATOM    252  N   LEU B  33      21.378  75.764  37.146  1.00 64.58           N  
ATOM    253  CA  LEU B  33      21.191  76.495  38.369  1.00 64.58           C  
ATOM    258  C   LEU B  33      20.933  77.948  38.087  1.00 64.58           C  
ATOM    259  O   LEU B  33      20.031  78.555  38.663  1.00 64.58           O  
ATOM    254  CB  LEU B  33      22.400  76.380  39.317  1.00 64.58           C  
ATOM    255  CG  LEU B  33      22.203  77.071  40.682  1.00 64.58           C  
ATOM    256  CD1 LEU B  33      21.044  76.437  41.470  1.00 64.58           C  
ATOM    257  CD2 LEU B  33      23.512  77.091  41.487  1.00 64.58           C  
ATOM    260  N   GLY B  34      21.712  78.544  37.167  1.00 25.22           N  
ATOM    261  CA  GLY B  34      21.577  79.946  36.878  1.00 25.22           C  
ATOM    262  C   GLY B  34      20.205  80.202  36.349  1.00 25.22           C  
ATOM    263  O   GLY B  34      19.579  81.214  36.667  1.00 25.22           O  
ATOM    264  N   GLY B  35      19.715  79.287  35.499  1.00 26.53           N  
ATOM    265  CA  GLY B  35      18.421  79.428  34.901  1.00 26.53           C  
ATOM    266  C   GLY B  35      17.372  79.388  35.967  1.00 26.53           C  
ATOM    267  O   GLY B  35      16.386  80.122  35.902  1.00 26.53           O  
ATOM    268  N   LEU B  36      17.552  78.511  36.972  1.00 53.22           N  
ATOM    269  CA  LEU B  36      16.564  78.349  37.998  1.00 53.22           C  
ATOM    274  C   LEU B  36      16.413  79.654  38.721  1.00 53.22           C  
ATOM    275  O   LEU B  36      15.302  80.152  38.909  1.00 53.22           O  
ATOM    270  CB  LEU B  36      16.978  77.275  39.022  1.00 53.22           C  
ATOM    271  CG  LEU B  36      15.954  77.047  40.146  1.00 53.22           C  
ATOM    272  CD1 LEU B  36      14.650  76.447  39.590  1.00 53.22           C  
ATOM    273  CD2 LEU B  36      16.555  76.216  41.290  1.00 53.22           C  
ATOM    276  N   PHE B  37      17.546  80.268  39.105  1.00 69.56           N  
ATOM    277  CA  PHE B  37      17.511  81.518  39.806  1.00 69.56           C  
ATOM    285  C   PHE B  37      16.912  82.574  38.936  1.00 69.56           C  
ATOM    286  O   PHE B  37      16.187  83.441  39.421  1.00 69.56           O  
ATOM    278  CB  PHE B  37      18.883  81.999  40.316  1.00 69.56           C  
ATOM    279  CG  PHE B  37      19.114  81.292  41.609  1.00 69.56           C  
ATOM    280  CD1 PHE B  37      19.554  79.989  41.646  1.00 69.56           C  
ATOM    281  CD2 PHE B  37      18.881  81.946  42.797  1.00 69.56           C  
ATOM    282  CE1 PHE B  37      19.756  79.355  42.851  1.00 69.56           C  
ATOM    283  CE2 PHE B  37      19.081  81.318  44.003  1.00 69.56           C  
ATOM    284  CZ  PHE B  37      19.521  80.017  44.032  1.00 69.56           C  
ATOM    287  N   ALA B  38      17.199  82.545  37.625  1.00 36.90           N  
ATOM    288  CA  ALA B  38      16.668  83.553  36.758  1.00 36.90           C  
ATOM    290  C   ALA B  38      15.166  83.503  36.798  1.00 36.90           C  
ATOM    291  O   ALA B  38      14.514  84.541  36.895  1.00 36.90           O  
ATOM    289  CB  ALA B  38      17.105  83.365  35.295  1.00 36.90           C  
ATOM    292  N   ARG B  39      14.565  82.298  36.748  1.00 49.99           N  
ATOM    293  CA  ARG B  39      13.129  82.215  36.725  1.00 49.99           C  
ATOM    301  C   ARG B  39      12.538  82.734  38.002  1.00 49.99           C  
ATOM    302  O   ARG B  39      11.533  83.446  37.981  1.00 49.99           O  
ATOM    294  CB  ARG B  39      12.586  80.798  36.493  1.00 49.99           C  
ATOM    295  CG  ARG B  39      12.805  80.296  35.066  1.00 49.99           C  
ATOM    296  CD  ARG B  39      11.951  79.076  34.720  1.00 49.99           C  
ATOM    297  NE  ARG B  39      12.321  77.991  35.670  1.00 49.99           N  
ATOM    298  CZ  ARG B  39      13.384  77.184  35.390  1.00 49.99           C  
ATOM    299  NH1 ARG B  39      14.113  77.398  34.256  1.00 49.99           N1+
ATOM    300  NH2 ARG B  39      13.719  76.171  36.240  1.00 49.99           N  
ATOM    303  N   TYR B  40      13.140  82.391  39.156  1.00 56.34           N  
ATOM    304  CA  TYR B  40      12.611  82.830  40.417  1.00 56.34           C  
ATOM    313  C   TYR B  40      12.681  84.320  40.502  1.00 56.34           C  
ATOM    314  O   TYR B  40      11.743  84.960  40.974  1.00 56.34           O  
ATOM    305  CB  TYR B  40      13.349  82.250  41.637  1.00 56.34           C  
ATOM    306  CG  TYR B  40      12.898  80.842  41.829  1.00 56.34           C  
ATOM    307  CD1 TYR B  40      13.380  79.823  41.042  1.00 56.34           C  
ATOM    308  CD2 TYR B  40      11.986  80.545  42.817  1.00 56.34           C  
ATOM    309  CE1 TYR B  40      12.952  78.529  41.234  1.00 56.34           C  
ATOM    310  CE2 TYR B  40      11.556  79.254  43.012  1.00 56.34           C  
ATOM    311  CZ  TYR B  40      12.039  78.243  42.219  1.00 56.34           C  
ATOM    312  OH  TYR B  40      11.602  76.915  42.415  1.00 56.34           O  
ATOM    315  N   LEU B  41      13.807  84.907  40.059  1.00 49.78           N  
ATOM    316  CA  LEU B  41      13.978  86.330  40.121  1.00 49.78           C  
ATOM    321  C   LEU B  41      12.972  87.010  39.241  1.00 49.78           C  
ATOM    322  O   LEU B  41      12.397  88.025  39.632  1.00 49.78           O  
ATOM    317  CB  LEU B  41      15.385  86.792  39.696  1.00 49.78           C  
ATOM    318  CG  LEU B  41      16.479  86.430  40.720  1.00 49.78           C  
ATOM    319  CD1 LEU B  41      17.863  86.907  40.250  1.00 49.78           C  
ATOM    320  CD2 LEU B  41      16.125  86.964  42.119  1.00 49.78           C  
ATOM    323  N   ARG B  42      12.720  86.467  38.035  1.00 58.92           N  
ATOM    324  CA  ARG B  42      11.799  87.083  37.118  1.00 58.92           C  
ATOM    332  C   ARG B  42      10.448  87.100  37.767  1.00 58.92           C  
ATOM    333  O   ARG B  42       9.714  88.082  37.677  1.00 58.92           O  
ATOM    325  CB  ARG B  42      11.609  86.273  35.825  1.00 58.92           C  
ATOM    326  CG  ARG B  42      12.903  85.870  35.117  1.00 58.92           C  
ATOM    327  CD  ARG B  42      12.638  85.064  33.845  1.00 58.92           C  
ATOM    328  NE  ARG B  42      13.828  84.206  33.590  1.00 58.92           N  
ATOM    329  CZ  ARG B  42      14.829  84.613  32.759  1.00 58.92           C  
ATOM    330  NH1 ARG B  42      14.775  85.838  32.161  1.00 58.92           N1+
ATOM    331  NH2 ARG B  42      15.886  83.783  32.520  1.00 58.92           N  
ATOM    334  N   ALA B  43      10.092  85.992  38.444  1.00 42.53           N  
ATOM    335  CA  ALA B  43       8.816  85.838  39.084  1.00 42.53           C  
ATOM    337  C   ALA B  43       8.685  86.885  40.151  1.00 42.53           C  
ATOM    338  O   ALA B  43       7.585  87.343  40.455  1.00 42.53           O  
ATOM    336  CB  ALA B  43       8.640  84.465  39.753  1.00 42.53           C  
ATOM    339  N   SER B  44       9.819  87.232  40.786  1.00 63.68           N  
ATOM    340  CA  SER B  44       9.921  88.201  41.845  1.00 63.68           C  
ATOM    343  C   SER B  44       9.805  89.604  41.319  1.00 63.68           C  
ATOM    344  O   SER B  44       9.804  90.551  42.105  1.00 63.68           O  
ATOM    341  CB  SER B  44      11.259  88.112  42.599  1.00 63.68           C  
ATOM    342  OG  SER B  44      11.365  86.859  43.257  1.00 63.68           O  
ATOM    345  N   GLY B  45       9.741  89.793  39.984  1.00 40.83           N  
ATOM    346  CA  GLY B  45       9.567  91.124  39.463  1.00 40.83           C  
ATOM    347  C   GLY B  45      10.875  91.785  39.115  1.00 40.83           C  
ATOM    348  O   GLY B  45      10.923  93.006  38.973  1.00 40.83           O  
ATOM    349  N   TYR B  46      11.974  91.023  38.938  1.00 69.53           N  
ATOM    350  CA  TYR B  46      13.222  91.676  38.624  1.00 69.53           C  
ATOM    359  C   TYR B  46      13.592  91.361  37.199  1.00 69.53           C  
ATOM    360  O   TYR B  46      13.484  90.219  36.756  1.00 69.53           O  
ATOM    351  CB  TYR B  46      14.413  91.186  39.471  1.00 69.53           C  
ATOM    352  CG  TYR B  46      14.174  91.495  40.910  1.00 69.53           C  
ATOM    353  CD1 TYR B  46      14.351  92.771  41.394  1.00 69.53           C  
ATOM    354  CD2 TYR B  46      13.795  90.497  41.781  1.00 69.53           C  
ATOM    355  CE1 TYR B  46      14.137  93.052  42.723  1.00 69.53           C  
ATOM    356  CE2 TYR B  46      13.580  90.772  43.111  1.00 69.53           C  
ATOM    357  CZ  TYR B  46      13.750  92.052  43.581  1.00 69.53           C  
ATOM    358  OH  TYR B  46      13.533  92.338  44.946  1.00 69.53           O  
ATOM    361  N   PRO B  47      14.009  92.364  36.457  1.00 75.61           N  
ATOM    362  CA  PRO B  47      14.438  92.134  35.103  1.00 75.61           C  
ATOM    366  C   PRO B  47      15.737  91.391  35.096  1.00 75.61           C  
ATOM    367  O   PRO B  47      16.633  91.755  35.858  1.00 75.61           O  
ATOM    364  CB  PRO B  47      14.499  93.506  34.438  1.00 75.61           C  
ATOM    365  CG  PRO B  47      13.453  94.325  35.218  1.00 75.61           C  
ATOM    363  CD  PRO B  47      13.437  93.691  36.620  1.00 75.61           C  
ATOM    368  N   ILE B  48      15.874  90.385  34.207  1.00105.16           N  
ATOM    369  CA  ILE B  48      17.050  89.565  34.192  1.00105.16           C  
ATOM    374  C   ILE B  48      17.683  89.640  32.841  1.00105.16           C  
ATOM    375  O   ILE B  48      17.002  89.627  31.820  1.00105.16           O  
ATOM    370  CB  ILE B  48      16.739  88.112  34.440  1.00105.16           C  
ATOM    371  CG1 ILE B  48      16.113  87.915  35.831  1.00105.16           C  
ATOM    372  CG2 ILE B  48      18.027  87.303  34.226  1.00105.16           C  
ATOM    373  CD1 ILE B  48      17.039  88.313  36.979  1.00105.16           C  
ATOM    376  N   SER B  49      19.028  89.741  32.824  1.00 85.33           N  
ATOM    377  CA  SER B  49      19.787  89.736  31.609  1.00 85.33           C  
ATOM    380  C   SER B  49      20.723  88.573  31.741  1.00 85.33           C  
ATOM    381  O   SER B  49      21.230  88.303  32.828  1.00 85.33           O  
ATOM    378  CB  SER B  49      20.630  91.006  31.426  1.00 85.33           C  
ATOM    379  OG  SER B  49      21.352  90.943  30.208  1.00 85.33           O  
ATOM    382  N   ILE B  50      20.991  87.848  30.634  1.00105.87           N  
ATOM    383  CA  ILE B  50      21.802  86.668  30.738  1.00105.87           C  
ATOM    388  C   ILE B  50      23.086  86.876  29.997  1.00105.87           C  
ATOM    389  O   ILE B  50      23.099  87.378  28.874  1.00105.87           O  
ATOM    384  CB  ILE B  50      21.152  85.452  30.137  1.00105.87           C  
ATOM    385  CG1 ILE B  50      19.811  85.145  30.830  1.00105.87           C  
ATOM    386  CG2 ILE B  50      22.160  84.292  30.207  1.00105.87           C  
ATOM    387  CD1 ILE B  50      19.940  84.848  32.323  1.00105.87           C  
ATOM    390  N   LEU B  51      24.214  86.523  30.650  1.00131.19           N  
ATOM    391  CA  LEU B  51      25.500  86.574  30.014  1.00131.19           C  
ATOM    396  C   LEU B  51      26.017  85.164  30.058  1.00131.19           C  
ATOM    397  O   LEU B  51      26.545  84.722  31.080  1.00131.19           O  
ATOM    392  CB  LEU B  51      26.502  87.476  30.769  1.00131.19           C  
ATOM    393  CG  LEU B  51      27.825  87.795  30.034  1.00131.19           C  
ATOM    394  CD1 LEU B  51      28.720  88.695  30.900  1.00131.19           C  
ATOM    395  CD2 LEU B  51      28.562  86.540  29.542  1.00131.19           C  
ATOM    398  N   ASP B  52      25.859  84.413  28.945  1.00 73.82           N  
ATOM    399  CA  ASP B  52      26.295  83.042  28.888  1.00 73.82           C  
ATOM    404  C   ASP B  52      27.601  82.974  28.133  1.00 73.82           C  
ATOM    405  O   ASP B  52      28.254  83.987  27.892  1.00 73.82           O  
ATOM    400  CB  ASP B  52      25.280  82.116  28.193  1.00 73.82           C  
ATOM    401  CG  ASP B  52      25.555  80.680  28.625  1.00 73.82           C  
ATOM    402  OD1 ASP B  52      25.580  80.429  29.860  1.00 73.82           O  
ATOM    403  OD2 ASP B  52      25.722  79.813  27.727  1.00 73.82           O1-
ATOM    406  N   ARG B  53      28.004  81.755  27.716  1.00143.05           N  
ATOM    407  CA  ARG B  53      29.281  81.531  27.089  1.00143.05           C  
ATOM    415  C   ARG B  53      29.441  82.285  25.795  1.00143.05           C  
ATOM    416  O   ARG B  53      30.521  82.803  25.519  1.00143.05           O  
ATOM    408  CB  ARG B  53      29.574  80.046  26.819  1.00143.05           C  
ATOM    409  CG  ARG B  53      29.962  79.286  28.089  1.00143.05           C  
ATOM    410  CD  ARG B  53      30.523  77.885  27.838  1.00143.05           C  
ATOM    411  NE  ARG B  53      29.381  76.978  27.534  1.00143.05           N  
ATOM    412  CZ  ARG B  53      28.913  76.850  26.258  1.00143.05           C  
ATOM    413  NH1 ARG B  53      29.464  77.580  25.245  1.00143.05           N1+
ATOM    414  NH2 ARG B  53      27.894  75.980  25.997  1.00143.05           N  
ATOM    417  N   GLU B  54      28.401  82.336  24.946  1.00145.89           N  
ATOM    418  CA  GLU B  54      28.467  82.974  23.652  0.50145.89           C  
ATOM    424  C   GLU B  54      28.471  84.485  23.719  1.00145.89           C  
ATOM    425  O   GLU B  54      28.997  85.139  22.821  1.00145.89           O  
ATOM    419  CB  GLU B  54      27.338  82.532  22.699  0.50145.89           C  
ATOM    420  CG  GLU B  54      25.919  82.713  23.244  0.50145.89           C  
ATOM    421  CD  GLU B  54      25.516  81.442  23.981  0.50145.89           C  
ATOM    422  OE1 GLU B  54      26.418  80.703  24.458  0.50145.89           O  
ATOM    423  OE2 GLU B  54      24.285  81.190  24.073  0.50145.89           O1-
ATOM    426  N   ASP B  55      27.872  85.057  24.780  1.00 94.32           N  
ATOM    427  CA  ASP B  55      27.540  86.447  25.012  1.00 94.32           C  
ATOM    432  C   ASP B  55      28.674  87.426  25.240  1.00 94.32           C  
ATOM    433  O   ASP B  55      28.427  88.628  25.260  1.00 94.32           O  
ATOM    428  CB  ASP B  55      26.562  86.602  26.187  1.00 94.32           C  
ATOM    429  CG  ASP B  55      25.238  86.002  25.739  1.00 94.32           C  
ATOM    430  OD1 ASP B  55      24.922  86.118  24.525  1.00 94.32           O  
ATOM    431  OD2 ASP B  55      24.534  85.407  26.597  1.00 94.32           O1-
ATOM    434  N   TRP B  56      29.927  86.997  25.443  1.00111.51           N  
ATOM    435  CA  TRP B  56      30.974  87.888  25.885  1.00111.51           C  
ATOM    446  C   TRP B  56      31.220  89.091  25.011  1.00111.51           C  
ATOM    447  O   TRP B  56      31.644  90.126  25.525  1.00111.51           O  
ATOM    436  CB  TRP B  56      32.293  87.144  26.154  1.00111.51           C  
ATOM    437  CG  TRP B  56      32.162  86.271  27.379  1.00111.51           C  
ATOM    439  CD1 TRP B  56      31.897  84.936  27.482  1.00111.51           C  
ATOM    438  CD2 TRP B  56      32.248  86.773  28.722  1.00111.51           C  
ATOM    441  CE2 TRP B  56      32.022  85.699  29.580  1.00111.51           C  
ATOM    442  CE3 TRP B  56      32.488  88.031  29.197  1.00111.51           C  
ATOM    440  NE1 TRP B  56      31.808  84.577  28.807  1.00111.51           N  
ATOM    443  CZ2 TRP B  56      32.033  85.868  30.935  1.00111.51           C  
ATOM    444  CZ3 TRP B  56      32.505  88.198  30.564  1.00111.51           C  
ATOM    445  CH2 TRP B  56      32.282  87.135  31.415  1.00111.51           C  
ATOM    448  N   ALA B  57      30.997  89.032  23.686  1.00 45.43           N  
ATOM    449  CA  ALA B  57      31.278  90.200  22.889  1.00 45.43           C  
ATOM    451  C   ALA B  57      30.456  91.365  23.393  1.00 45.43           C  
ATOM    452  O   ALA B  57      30.962  92.480  23.500  1.00 45.43           O  
ATOM    450  CB  ALA B  57      30.923  89.999  21.407  1.00 45.43           C  
ATOM    453  N   VAL B  58      29.167  91.113  23.698  1.00 98.22           N  
ATOM    454  CA  VAL B  58      28.145  92.021  24.167  1.00 98.22           C  
ATOM    458  C   VAL B  58      28.227  92.337  25.644  1.00 98.22           C  
ATOM    459  O   VAL B  58      27.375  93.058  26.157  1.00 98.22           O  
ATOM    455  CB  VAL B  58      26.738  91.591  23.828  1.00 98.22           C  
ATOM    456  CG1 VAL B  58      26.624  91.512  22.297  1.00 98.22           C  
ATOM    457  CG2 VAL B  58      26.375  90.288  24.553  1.00 98.22           C  
ATOM    460  N   ALA B  59      29.203  91.780  26.388  1.00 62.27           N  
ATOM    461  CA  ALA B  59      29.244  91.874  27.827  1.00 62.27           C  
ATOM    463  C   ALA B  59      29.160  93.297  28.302  1.00 62.27           C  
ATOM    464  O   ALA B  59      28.504  93.563  29.310  1.00 62.27           O  
ATOM    462  CB  ALA B  59      30.525  91.264  28.419  1.00 62.27           C  
ATOM    465  N   GLU B  60      29.801  94.258  27.614  1.00 65.47           N  
ATOM    466  CA  GLU B  60      29.756  95.609  28.101  1.00 65.47           C  
ATOM    472  C   GLU B  60      28.327  96.060  28.183  1.00 65.47           C  
ATOM    473  O   GLU B  60      27.900  96.614  29.195  1.00 65.47           O  
ATOM    467  CB  GLU B  60      30.449  96.613  27.164  1.00 65.47           C  
ATOM    468  CG  GLU B  60      31.968  96.482  27.083  1.00 65.47           C  
ATOM    469  CD  GLU B  60      32.455  97.550  26.114  1.00 65.47           C  
ATOM    470  OE1 GLU B  60      31.590  98.202  25.470  1.00 65.47           O  
ATOM    471  OE2 GLU B  60      33.696  97.728  26.006  1.00 65.47           O1-
ATOM    474  N   SER B  61      27.547  95.826  27.113  1.00 33.56           N  
ATOM    475  CA  SER B  61      26.181  96.265  27.066  1.00 33.56           C  
ATOM    478  C   SER B  61      25.352  95.500  28.051  1.00 33.56           C  
ATOM    479  O   SER B  61      24.462  96.060  28.686  1.00 33.56           O  
ATOM    476  CB  SER B  61      25.542  96.078  25.677  1.00 33.56           C  
ATOM    477  OG  SER B  61      25.441  94.697  25.360  1.00 33.56           O  
ATOM    480  N   ILE B  62      25.621  94.191  28.209  1.00 45.79           N  
ATOM    481  CA  ILE B  62      24.812  93.391  29.084  1.00 45.79           C  
ATOM    486  C   ILE B  62      24.968  93.873  30.495  1.00 45.79           C  
ATOM    487  O   ILE B  62      23.987  94.015  31.224  1.00 45.79           O  
ATOM    482  CB  ILE B  62      25.203  91.939  29.064  1.00 45.79           C  
ATOM    483  CG1 ILE B  62      25.016  91.344  27.659  1.00 45.79           C  
ATOM    484  CG2 ILE B  62      24.394  91.209  30.147  1.00 45.79           C  
ATOM    485  CD1 ILE B  62      25.628  89.951  27.510  1.00 45.79           C  
ATOM    488  N   LEU B  63      26.222  94.109  30.921  1.00123.37           N  
ATOM    489  CA  LEU B  63      26.531  94.526  32.260  1.00123.37           C  
ATOM    494  C   LEU B  63      26.177  95.948  32.548  1.00123.37           C  
ATOM    495  O   LEU B  63      25.999  96.306  33.711  1.00123.37           O  
ATOM    490  CB  LEU B  63      27.976  94.260  32.706  1.00123.37           C  
ATOM    491  CG  LEU B  63      28.235  92.756  32.914  1.00123.37           C  
ATOM    492  CD1 LEU B  63      28.379  92.012  31.579  1.00123.37           C  
ATOM    493  CD2 LEU B  63      29.385  92.507  33.897  1.00123.37           C  
ATOM    496  N   ALA B  64      26.119  96.817  31.522  1.00 47.00           N  
ATOM    497  CA  ALA B  64      25.885  98.209  31.778  1.00 47.00           C  
ATOM    499  C   ALA B  64      24.628  98.386  32.583  1.00 47.00           C  
ATOM    500  O   ALA B  64      23.591  97.791  32.300  1.00 47.00           O  
ATOM    498  CB  ALA B  64      25.744  99.050  30.498  1.00 47.00           C  
ATOM    501  N   ASN B  65      24.730  99.233  33.630  1.00 69.55           N  
ATOM    502  CA  ASN B  65      23.655  99.621  34.503  1.00 69.55           C  
ATOM    507  C   ASN B  65      23.112  98.471  35.303  1.00 69.55           C  
ATOM    508  O   ASN B  65      21.982  98.545  35.781  1.00 69.55           O  
ATOM    503  CB  ASN B  65      22.472 100.242  33.743  1.00 69.55           C  
ATOM    504  CG  ASN B  65      22.939 101.563  33.152  1.00 69.55           C  
ATOM    506  ND2 ASN B  65      22.526 102.690  33.792  1.00 69.55           N  
ATOM    505  OD1 ASN B  65      23.651 101.594  32.150  1.00 69.55           O  
ATOM    509  N   ALA B  66      23.888  97.387  35.504  1.00 48.19           N  
ATOM    510  CA  ALA B  66      23.370  96.302  36.292  1.00 48.19           C  
ATOM    512  C   ALA B  66      23.489  96.646  37.747  1.00 48.19           C  
ATOM    513  O   ALA B  66      24.471  97.250  38.179  1.00 48.19           O  
ATOM    511  CB  ALA B  66      24.113  94.972  36.072  1.00 48.19           C  
ATOM    514  N   ASP B  67      22.429  96.346  38.524  1.00 66.73           N  
ATOM    515  CA  ASP B  67      22.440  96.497  39.950  1.00 66.73           C  
ATOM    520  C   ASP B  67      23.136  95.324  40.584  1.00 66.73           C  
ATOM    521  O   ASP B  67      23.828  95.474  41.591  1.00 66.73           O  
ATOM    516  CB  ASP B  67      21.023  96.589  40.534  1.00 66.73           C  
ATOM    517  CG  ASP B  67      20.425  97.903  40.052  1.00 66.73           C  
ATOM    518  OD1 ASP B  67      21.185  98.902  39.937  1.00 66.73           O  
ATOM    519  OD2 ASP B  67      19.195  97.922  39.780  1.00 66.73           O1-
ATOM    522  N   VAL B  68      22.948  94.110  40.018  1.00 58.66           N  
ATOM    523  CA  VAL B  68      23.489  92.927  40.629  1.00 58.66           C  
ATOM    527  C   VAL B  68      24.017  92.014  39.567  1.00 58.66           C  
ATOM    528  O   VAL B  68      23.453  91.921  38.476  1.00 58.66           O  
ATOM    524  CB  VAL B  68      22.449  92.161  41.400  1.00 58.66           C  
ATOM    525  CG1 VAL B  68      23.074  90.873  41.961  1.00 58.66           C  
ATOM    526  CG2 VAL B  68      21.858  93.089  42.475  1.00 58.66           C  
ATOM    529  N   VAL B  69      25.144  91.328  39.860  1.00125.67           N  
ATOM    530  CA  VAL B  69      25.635  90.359  38.927  1.00125.67           C  
ATOM    534  C   VAL B  69      25.857  89.086  39.700  1.00125.67           C  
ATOM    535  O   VAL B  69      26.476  89.084  40.766  1.00125.67           O  
ATOM    531  CB  VAL B  69      26.898  90.765  38.211  1.00125.67           C  
ATOM    532  CG1 VAL B  69      28.115  90.533  39.112  1.00125.67           C  
ATOM    533  CG2 VAL B  69      26.947  90.027  36.866  1.00125.67           C  
ATOM    536  N   ILE B  70      25.324  87.960  39.176  1.00 51.56           N  
ATOM    537  CA  ILE B  70      25.416  86.688  39.839  1.00 51.56           C  
ATOM    542  C   ILE B  70      26.182  85.752  38.955  1.00 51.56           C  
ATOM    543  O   ILE B  70      25.899  85.637  37.763  1.00 51.56           O  
ATOM    538  CB  ILE B  70      24.078  86.058  40.100  1.00 51.56           C  
ATOM    539  CG1 ILE B  70      23.245  86.951  41.034  1.00 51.56           C  
ATOM    540  CG2 ILE B  70      24.315  84.642  40.651  1.00 51.56           C  
ATOM    541  CD1 ILE B  70      21.778  86.537  41.126  1.00 51.56           C  
ATOM    544  N   VAL B  71      27.181  85.048  39.533  1.00 68.54           N  
ATOM    545  CA  VAL B  71      28.002  84.160  38.760  1.00 68.54           C  
ATOM    549  C   VAL B  71      27.607  82.745  39.045  1.00 68.54           C  
ATOM    550  O   VAL B  71      27.636  82.300  40.190  1.00 68.54           O  
ATOM    546  CB  VAL B  71      29.465  84.283  39.078  1.00 68.54           C  
ATOM    547  CG1 VAL B  71      30.243  83.263  38.229  1.00 68.54           C  
ATOM    548  CG2 VAL B  71      29.902  85.741  38.859  1.00 68.54           C  
ATOM    551  N   SER B  72      27.205  82.013  37.987  1.00 88.05           N  
ATOM    552  CA  SER B  72      26.864  80.626  38.101  1.00 88.05           C  
ATOM    555  C   SER B  72      27.435  79.960  36.888  1.00 88.05           C  
ATOM    556  O   SER B  72      26.719  79.653  35.934  1.00 88.05           O  
ATOM    553  CB  SER B  72      25.346  80.377  38.088  1.00 88.05           C  
ATOM    554  OG  SER B  72      25.079  78.988  38.203  1.00 88.05           O  
ATOM    557  N   VAL B  73      28.743  79.651  36.941  1.00156.01           N  
ATOM    558  CA  VAL B  73      29.469  79.139  35.814  1.00156.01           C  
ATOM    562  C   VAL B  73      30.109  77.876  36.317  1.00156.01           C  
ATOM    563  O   VAL B  73      30.044  77.604  37.514  1.00156.01           O  
ATOM    559  CB  VAL B  73      30.582  80.095  35.463  1.00156.01           C  
ATOM    560  CG1 VAL B  73      31.382  79.593  34.265  1.00156.01           C  
ATOM    561  CG2 VAL B  73      29.989  81.487  35.253  1.00156.01           C  
ATOM    564  N   PRO B  74      30.719  77.073  35.485  1.00 89.39           N  
ATOM    565  CA  PRO B  74      31.353  75.902  36.021  1.00 89.39           C  
ATOM    569  C   PRO B  74      32.446  76.289  36.966  1.00 89.39           C  
ATOM    570  O   PRO B  74      33.049  77.344  36.783  1.00 89.39           O  
ATOM    567  CB  PRO B  74      31.767  75.070  34.814  1.00 89.39           C  
ATOM    568  CG  PRO B  74      30.669  75.399  33.782  1.00 89.39           C  
ATOM    566  CD  PRO B  74      30.201  76.821  34.147  1.00 89.39           C  
ATOM    571  N   ILE B  75      32.721  75.430  37.968  1.00 60.37           N  
ATOM    572  CA  ILE B  75      33.634  75.715  39.042  1.00 60.37           C  
ATOM    577  C   ILE B  75      35.001  76.009  38.503  1.00 60.37           C  
ATOM    578  O   ILE B  75      35.662  76.936  38.966  1.00 60.37           O  
ATOM    573  CB  ILE B  75      33.758  74.572  40.013  1.00 60.37           C  
ATOM    574  CG1 ILE B  75      32.394  74.265  40.661  1.00 60.37           C  
ATOM    575  CG2 ILE B  75      34.852  74.932  41.031  1.00 60.37           C  
ATOM    576  CD1 ILE B  75      32.363  72.953  41.446  1.00 60.37           C  
ATOM    579  N   ASN B  76      35.474  75.241  37.506  1.00 68.69           N  
ATOM    580  CA  ASN B  76      36.811  75.443  37.018  1.00 68.69           C  
ATOM    585  C   ASN B  76      36.944  76.798  36.384  1.00 68.69           C  
ATOM    586  O   ASN B  76      38.027  77.378  36.401  1.00 68.69           O  
ATOM    581  CB  ASN B  76      37.272  74.363  36.016  1.00 68.69           C  
ATOM    582  CG  ASN B  76      36.389  74.375  34.776  1.00 68.69           C  
ATOM    584  ND2 ASN B  76      37.033  74.328  33.580  1.00 68.69           N  
ATOM    583  OD1 ASN B  76      35.163  74.419  34.866  1.00 68.69           O  
ATOM    587  N   LEU B  77      35.865  77.278  35.732  1.00 90.73           N  
ATOM    588  CA  LEU B  77      35.751  78.546  35.051  1.00 90.73           C  
ATOM    593  C   LEU B  77      35.559  79.728  35.962  1.00 90.73           C  
ATOM    594  O   LEU B  77      35.822  80.858  35.557  1.00 90.73           O  
ATOM    589  CB  LEU B  77      34.603  78.561  34.031  1.00 90.73           C  
ATOM    590  CG  LEU B  77      34.820  77.554  32.889  1.00 90.73           C  
ATOM    591  CD1 LEU B  77      33.661  77.586  31.881  1.00 90.73           C  
ATOM    592  CD2 LEU B  77      36.194  77.758  32.228  1.00 90.73           C  
ATOM    595  N   THR B  78      35.052  79.519  37.194  1.00154.57           N  
ATOM    596  CA  THR B  78      34.597  80.597  38.036  1.00154.57           C  
ATOM    600  C   THR B  78      35.607  81.679  38.314  1.00154.57           C  
ATOM    601  O   THR B  78      35.278  82.853  38.152  1.00154.57           O  
ATOM    597  CB  THR B  78      34.069  80.128  39.361  1.00154.57           C  
ATOM    599  CG2 THR B  78      32.825  79.262  39.123  1.00154.57           C  
ATOM    598  OG1 THR B  78      35.060  79.391  40.060  1.00154.57           O  
ATOM    602  N   LEU B  79      36.850  81.355  38.727  1.00110.86           N  
ATOM    603  CA  LEU B  79      37.785  82.396  39.082  1.00110.86           C  
ATOM    608  C   LEU B  79      38.061  83.252  37.885  1.00110.86           C  
ATOM    609  O   LEU B  79      38.107  84.478  37.971  1.00110.86           O  
ATOM    604  CB  LEU B  79      39.156  81.864  39.540  1.00110.86           C  
ATOM    605  CG  LEU B  79      39.162  81.177  40.915  1.00110.86           C  
ATOM    606  CD1 LEU B  79      38.972  82.195  42.052  1.00110.86           C  
ATOM    607  CD2 LEU B  79      38.146  80.029  40.951  1.00110.86           C  
ATOM    610  N   GLU B  80      38.251  82.611  36.725  1.00 93.73           N  
ATOM    611  CA  GLU B  80      38.568  83.263  35.489  1.00 93.73           C  
ATOM    617  C   GLU B  80      37.453  84.193  35.122  1.00 93.73           C  
ATOM    618  O   GLU B  80      37.686  85.324  34.696  1.00 93.73           O  
ATOM    612  CB  GLU B  80      38.655  82.221  34.363  1.00 93.73           C  
ATOM    613  CG  GLU B  80      38.669  82.797  32.952  1.00 93.73           C  
ATOM    614  CD  GLU B  80      38.416  81.640  31.991  1.00 93.73           C  
ATOM    615  OE1 GLU B  80      38.253  80.491  32.483  1.00 93.73           O  
ATOM    616  OE2 GLU B  80      38.373  81.887  30.757  1.00 93.73           O1-
ATOM    619  N   THR B  81      36.205  83.722  35.286  1.00 42.02           N  
ATOM    620  CA  THR B  81      35.031  84.453  34.908  1.00 42.02           C  
ATOM    624  C   THR B  81      34.915  85.687  35.740  1.00 42.02           C  
ATOM    625  O   THR B  81      34.575  86.755  35.234  1.00 42.02           O  
ATOM    621  CB  THR B  81      33.776  83.652  35.110  1.00 42.02           C  
ATOM    623  CG2 THR B  81      32.562  84.504  34.708  1.00 42.02           C  
ATOM    622  OG1 THR B  81      33.826  82.467  34.330  1.00 42.02           O  
ATOM    626  N   ILE B  82      35.197  85.566  37.048  1.00 53.87           N  
ATOM    627  CA  ILE B  82      35.081  86.668  37.952  1.00 53.87           C  
ATOM    632  C   ILE B  82      36.051  87.734  37.539  1.00 53.87           C  
ATOM    633  O   ILE B  82      35.721  88.918  37.536  1.00 53.87           O  
ATOM    628  CB  ILE B  82      35.369  86.246  39.362  1.00 53.87           C  
ATOM    629  CG1 ILE B  82      34.352  85.168  39.784  1.00 53.87           C  
ATOM    630  CG2 ILE B  82      35.361  87.494  40.260  1.00 53.87           C  
ATOM    631  CD1 ILE B  82      34.730  84.412  41.056  1.00 53.87           C  
ATOM    634  N   GLU B  83      37.282  87.339  37.169  1.00 76.72           N  
ATOM    635  CA  GLU B  83      38.299  88.274  36.780  1.00 76.72           C  
ATOM    641  C   GLU B  83      37.877  89.004  35.536  1.00 76.72           C  
ATOM    642  O   GLU B  83      38.107  90.205  35.405  1.00 76.72           O  
ATOM    636  CB  GLU B  83      39.642  87.594  36.471  1.00 76.72           C  
ATOM    637  CG  GLU B  83      40.763  88.590  36.172  1.00 76.72           C  
ATOM    638  CD  GLU B  83      41.157  89.239  37.489  1.00 76.72           C  
ATOM    639  OE1 GLU B  83      40.678  88.761  38.552  1.00 76.72           O  
ATOM    640  OE2 GLU B  83      41.944  90.222  37.452  1.00 76.72           O1-
ATOM    643  N   ARG B  84      37.233  88.295  34.590  1.00140.88           N  
ATOM    644  CA  ARG B  84      36.861  88.858  33.317  1.00140.88           C  
ATOM    652  C   ARG B  84      35.852  89.957  33.490  1.00140.88           C  
ATOM    653  O   ARG B  84      35.788  90.881  32.681  1.00140.88           O  
ATOM    645  CB  ARG B  84      36.323  87.818  32.317  1.00140.88           C  
ATOM    646  CG  ARG B  84      35.935  88.436  30.971  1.00140.88           C  
ATOM    647  CD  ARG B  84      36.068  87.487  29.775  1.00140.88           C  
ATOM    648  NE  ARG B  84      35.491  86.165  30.148  1.00140.88           N  
ATOM    649  CZ  ARG B  84      35.361  85.198  29.192  1.00140.88           C  
ATOM    650  NH1 ARG B  84      35.721  85.459  27.901  1.00140.88           N1+
ATOM    651  NH2 ARG B  84      34.866  83.970  29.523  1.00140.88           N  
ATOM    654  N   LEU B  85      35.015  89.858  34.537  1.00 78.79           N  
ATOM    655  CA  LEU B  85      33.973  90.796  34.860  1.00 78.79           C  
ATOM    660  C   LEU B  85      34.544  92.123  35.288  1.00 78.79           C  
ATOM    661  O   LEU B  85      33.880  93.150  35.178  1.00 78.79           O  
ATOM    656  CB  LEU B  85      33.067  90.306  36.006  1.00 78.79           C  
ATOM    657  CG  LEU B  85      32.211  89.070  35.662  1.00 78.79           C  
ATOM    658  CD1 LEU B  85      31.340  88.647  36.858  1.00 78.79           C  
ATOM    659  CD2 LEU B  85      31.379  89.299  34.390  1.00 78.79           C  
ATOM    662  N   LYS B  86      35.804  92.145  35.758  1.00 70.93           N  
ATOM    663  CA  LYS B  86      36.378  93.266  36.456  1.00 70.93           C  
ATOM    669  C   LYS B  86      36.196  94.584  35.750  1.00 70.93           C  
ATOM    670  O   LYS B  86      35.849  95.552  36.424  1.00 70.93           O  
ATOM    664  CB  LYS B  86      37.883  93.055  36.719  1.00 70.93           C  
ATOM    665  CG  LYS B  86      38.501  94.030  37.722  1.00 70.93           C  
ATOM    666  CD  LYS B  86      39.869  93.576  38.240  1.00 70.93           C  
ATOM    667  CE  LYS B  86      40.501  94.547  39.239  1.00 70.93           C  
ATOM    668  NZ  LYS B  86      41.793  94.009  39.722  1.00 70.93           N1+
ATOM    671  N   PRO B  87      36.388  94.735  34.472  1.00 82.82           N  
ATOM    672  CA  PRO B  87      36.232  96.054  33.909  1.00 82.82           C  
ATOM    676  C   PRO B  87      34.837  96.608  33.961  1.00 82.82           C  
ATOM    677  O   PRO B  87      34.681  97.828  33.958  1.00 82.82           O  
ATOM    674  CB  PRO B  87      36.812  95.963  32.501  1.00 82.82           C  
ATOM    675  CG  PRO B  87      37.884  94.863  32.626  1.00 82.82           C  
ATOM    673  CD  PRO B  87      37.373  93.946  33.752  1.00 82.82           C  
ATOM    678  N   TYR B  88      33.819  95.733  33.953  1.00 94.68           N  
ATOM    679  CA  TYR B  88      32.424  96.083  33.924  1.00 94.68           C  
ATOM    688  C   TYR B  88      31.906  96.600  35.233  1.00 94.68           C  
ATOM    689  O   TYR B  88      31.001  97.434  35.258  1.00 94.68           O  
ATOM    680  CB  TYR B  88      31.533  94.885  33.561  1.00 94.68           C  
ATOM    681  CG  TYR B  88      32.006  94.370  32.247  1.00 94.68           C  
ATOM    682  CD1 TYR B  88      31.697  95.022  31.077  1.00 94.68           C  
ATOM    683  CD2 TYR B  88      32.762  93.223  32.198  1.00 94.68           C  
ATOM    684  CE1 TYR B  88      32.144  94.531  29.874  1.00 94.68           C  
ATOM    685  CE2 TYR B  88      33.211  92.728  30.998  1.00 94.68           C  
ATOM    686  CZ  TYR B  88      32.901  93.384  29.832  1.00 94.68           C  
ATOM    687  OH  TYR B  88      33.360  92.880  28.598  1.00 94.68           O  
ATOM    690  N   LEU B  89      32.422  96.060  36.354  1.00108.62           N  
ATOM    691  CA  LEU B  89      31.881  96.320  37.660  1.00108.62           C  
ATOM    696  C   LEU B  89      32.064  97.733  38.103  1.00108.62           C  
ATOM    697  O   LEU B  89      33.070  98.386  37.828  1.00108.62           O  
ATOM    692  CB  LEU B  89      32.476  95.414  38.754  1.00108.62           C  
ATOM    693  CG  LEU B  89      32.000  93.947  38.712  1.00108.62           C  
ATOM    694  CD1 LEU B  89      30.551  93.811  39.197  1.00108.62           C  
ATOM    695  CD2 LEU B  89      32.196  93.325  37.326  1.00108.62           C  
ATOM    698  N   THR B  90      31.031  98.219  38.822  1.00 96.84           N  
ATOM    699  CA  THR B  90      30.962  99.513  39.428  1.00 96.84           C  
ATOM    703  C   THR B  90      30.722  99.271  40.889  1.00 96.84           C  
ATOM    704  O   THR B  90      30.228  98.215  41.275  1.00 96.84           O  
ATOM    700  CB  THR B  90      29.837 100.341  38.893  1.00 96.84           C  
ATOM    702  CG2 THR B  90      28.525  99.581  39.125  1.00 96.84           C  
ATOM    701  OG1 THR B  90      29.810 101.616  39.518  1.00 96.84           O  
ATOM    705  N   GLU B  91      31.057 100.264  41.735  1.00 81.52           N  
ATOM    706  CA  GLU B  91      31.030 100.123  43.163  1.00 81.52           C  
ATOM    712  C   GLU B  91      29.644  99.810  43.650  1.00 81.52           C  
ATOM    713  O   GLU B  91      29.469  98.987  44.546  1.00 81.52           O  
ATOM    707  CB  GLU B  91      31.520 101.402  43.869  1.00 81.52           C  
ATOM    708  CG  GLU B  91      31.960 101.197  45.321  1.00 81.52           C  
ATOM    709  CD  GLU B  91      30.724 100.995  46.179  1.00 81.52           C  
ATOM    710  OE1 GLU B  91      29.645 101.520  45.798  1.00 81.52           O  
ATOM    711  OE2 GLU B  91      30.846 100.312  47.230  1.00 81.52           O1-
ATOM    714  N   ASN B  92      28.625 100.457  43.063  1.00 78.70           N  
ATOM    715  CA  ASN B  92      27.257 100.324  43.478  1.00 78.70           C  
ATOM    720  C   ASN B  92      26.715  98.941  43.222  1.00 78.70           C  
ATOM    721  O   ASN B  92      25.805  98.498  43.921  1.00 78.70           O  
ATOM    716  CB  ASN B  92      26.310 101.338  42.802  1.00 78.70           C  
ATOM    717  CG  ASN B  92      26.369 101.147  41.296  1.00 78.70           C  
ATOM    719  ND2 ASN B  92      25.295 100.549  40.716  1.00 78.70           N  
ATOM    718  OD1 ASN B  92      27.344 101.530  40.651  1.00 78.70           O  
ATOM    722  N   MET B  93      27.230  98.223  42.206  1.00177.61           N  
ATOM    723  CA  MET B  93      26.748  96.899  41.915  1.00177.61           C  
ATOM    728  C   MET B  93      27.082  95.936  43.013  1.00177.61           C  
ATOM    729  O   MET B  93      28.061  96.101  43.736  1.00177.61           O  
ATOM    724  CB  MET B  93      27.334  96.322  40.618  1.00177.61           C  
ATOM    725  CG  MET B  93      26.944  97.094  39.357  1.00177.61           C  
ATOM    726  SD  MET B  93      27.800  96.555  37.850  1.00177.61           S  
ATOM    727  CE  MET B  93      27.022  94.918  37.794  1.00177.61           C  
ATOM    730  N   LEU B  94      26.235  94.895  43.163  1.00 79.94           N  
ATOM    731  CA  LEU B  94      26.407  93.803  44.086  1.00 79.94           C  
ATOM    736  C   LEU B  94      26.895  92.630  43.283  1.00 79.94           C  
ATOM    737  O   LEU B  94      26.365  92.335  42.212  1.00 79.94           O  
ATOM    732  CB  LEU B  94      25.092  93.356  44.757  1.00 79.94           C  
ATOM    733  CG  LEU B  94      25.239  92.125  45.674  1.00 79.94           C  
ATOM    734  CD1 LEU B  94      26.118  92.426  46.896  1.00 79.94           C  
ATOM    735  CD2 LEU B  94      23.865  91.547  46.046  1.00 79.94           C  
ATOM    738  N   LEU B  95      27.948  91.950  43.782  1.00 60.04           N  
ATOM    739  CA  LEU B  95      28.508  90.807  43.115  1.00 60.04           C  
ATOM    744  C   LEU B  95      28.242  89.602  43.972  1.00 60.04           C  
ATOM    745  O   LEU B  95      28.505  89.623  45.173  1.00 60.04           O  
ATOM    740  CB  LEU B  95      30.034  90.920  42.948  1.00 60.04           C  
ATOM    741  CG  LEU B  95      30.708  89.693  42.306  1.00 60.04           C  
ATOM    742  CD1 LEU B  95      30.234  89.471  40.863  1.00 60.04           C  
ATOM    743  CD2 LEU B  95      32.238  89.789  42.416  1.00 60.04           C  
ATOM    746  N   ALA B  96      27.714  88.510  43.367  1.00 48.64           N  
ATOM    747  CA  ALA B  96      27.405  87.315  44.112  1.00 48.64           C  
ATOM    749  C   ALA B  96      27.709  86.109  43.266  1.00 48.64           C  
ATOM    750  O   ALA B  96      27.893  86.218  42.054  1.00 48.64           O  
ATOM    748  CB  ALA B  96      25.928  87.214  44.529  1.00 48.64           C  
ATOM    751  N   ASP B  97      27.787  84.918  43.910  1.00175.36           N  
ATOM    752  CA  ASP B  97      28.145  83.696  43.233  1.00175.36           C  
ATOM    757  C   ASP B  97      27.386  82.542  43.838  1.00175.36           C  
ATOM    758  O   ASP B  97      27.044  82.549  45.014  1.00175.36           O  
ATOM    753  CB  ASP B  97      29.641  83.407  43.428  1.00175.36           C  
ATOM    754  CG  ASP B  97      30.168  82.296  42.537  1.00175.36           C  
ATOM    755  OD1 ASP B  97      29.365  81.569  41.898  1.00175.36           O  
ATOM    756  OD2 ASP B  97      31.420  82.167  42.490  1.00175.36           O1-
ATOM    759  N   LEU B  98      26.987  81.578  42.990  1.00137.82           N  
ATOM    760  CA  LEU B  98      26.344  80.324  43.300  1.00137.82           C  
ATOM    765  C   LEU B  98      27.305  79.198  43.613  1.00137.82           C  
ATOM    766  O   LEU B  98      26.872  78.108  43.982  1.00137.82           O  
ATOM    761  CB  LEU B  98      25.384  79.879  42.190  1.00137.82           C  
ATOM    762  CG  LEU B  98      24.232  80.887  42.019  1.00137.82           C  
ATOM    763  CD1 LEU B  98      23.164  80.375  41.041  1.00137.82           C  
ATOM    764  CD2 LEU B  98      23.655  81.301  43.383  1.00137.82           C  
ATOM    767  N   THR B  99      28.616  79.388  43.372  1.00103.25           N  
ATOM    768  CA  THR B  99      29.615  78.345  43.382  1.00103.25           C  
ATOM    772  C   THR B  99      29.589  77.463  44.596  1.00103.25           C  
ATOM    773  O   THR B  99      29.267  77.874  45.709  1.00103.25           O  
ATOM    769  CB  THR B  99      31.011  78.880  43.219  1.00103.25           C  
ATOM    771  CG2 THR B  99      31.995  77.702  43.127  1.00103.25           C  
ATOM    770  OG1 THR B  99      31.090  79.646  42.026  1.00103.25           O  
ATOM    774  N   SER B 100      29.939  76.178  44.351  1.00119.95           N  
ATOM    775  CA  SER B 100      29.983  75.098  45.296  1.00119.95           C  
ATOM    778  C   SER B 100      31.113  75.288  46.267  1.00119.95           C  
ATOM    779  O   SER B 100      31.088  74.715  47.356  1.00119.95           O  
ATOM    776  CB  SER B 100      30.188  73.737  44.609  1.00119.95           C  
ATOM    777  OG  SER B 100      30.224  72.700  45.574  1.00119.95           O  
ATOM    780  N   VAL B 101      32.159  76.055  45.888  1.00129.44           N  
ATOM    781  CA  VAL B 101      33.265  76.281  46.782  1.00129.44           C  
ATOM    785  C   VAL B 101      33.281  77.742  47.075  1.00129.44           C  
ATOM    786  O   VAL B 101      33.194  78.572  46.173  1.00129.44           O  
ATOM    782  CB  VAL B 101      34.595  75.954  46.179  1.00129.44           C  
ATOM    783  CG1 VAL B 101      35.678  76.241  47.229  1.00129.44           C  
ATOM    784  CG2 VAL B 101      34.571  74.502  45.676  1.00129.44           C  
ATOM    787  N   LYS B 102      33.261  78.090  48.370  1.00213.60           N  
ATOM    788  CA  LYS B 102      33.218  79.474  48.724  1.00213.60           C  
ATOM    794  C   LYS B 102      34.538  80.191  48.852  1.00213.60           C  
ATOM    795  O   LYS B 102      34.680  81.322  48.391  1.00213.60           O  
ATOM    789  CB  LYS B 102      32.419  79.704  50.014  1.00213.60           C  
ATOM    790  CG  LYS B 102      31.796  81.095  50.044  1.00213.60           C  
ATOM    791  CD  LYS B 102      30.734  81.279  48.954  1.00213.60           C  
ATOM    792  CE  LYS B 102      31.319  81.396  47.543  1.00213.60           C  
ATOM    793  NZ  LYS B 102      30.268  81.170  46.524  1.00213.60           N1+
ATOM    796  N   ARG B 103      35.540  79.559  49.499  1.00149.55           N  
ATOM    797  CA  ARG B 103      36.681  80.323  49.938  0.50149.55           C  
ATOM    805  C   ARG B 103      37.476  81.001  48.859  1.00149.55           C  
ATOM    806  O   ARG B 103      37.408  82.218  48.708  1.00149.55           O  
ATOM    798  CB  ARG B 103      37.661  79.450  50.740  0.50149.55           C  
ATOM    799  CG  ARG B 103      38.805  80.220  51.403  0.50149.55           C  
ATOM    800  CD  ARG B 103      38.360  81.103  52.570  0.50149.55           C  
ATOM    801  NE  ARG B 103      39.590  81.630  53.222  0.50149.55           N  
ATOM    802  CZ  ARG B 103      39.606  82.890  53.747  0.50149.55           C  
ATOM    803  NH1 ARG B 103      38.501  83.685  53.647  0.50149.55           N1+
ATOM    804  NH2 ARG B 103      40.728  83.354  54.370  0.50149.55           N  
ATOM    807  N   GLU B 104      38.258  80.232  48.080  1.00158.03           N  
ATOM    808  CA  GLU B 104      39.134  80.845  47.114  1.00158.03           C  
ATOM    814  C   GLU B 104      38.498  81.266  45.860  1.00158.03           C  
ATOM    815  O   GLU B 104      38.604  82.430  45.467  1.00158.03           O  
ATOM    809  CB  GLU B 104      40.343  79.972  46.732  1.00158.03           C  
ATOM    810  CG  GLU B 104      41.484  80.016  47.749  1.00158.03           C  
ATOM    811  CD  GLU B 104      42.357  81.210  47.389  1.00158.03           C  
ATOM    812  OE1 GLU B 104      42.832  81.258  46.223  1.00158.03           O  
ATOM    813  OE2 GLU B 104      42.556  82.091  48.268  1.00158.03           O1-
ATOM    816  N   PRO B 105      37.837  80.347  45.217  1.00146.55           N  
ATOM    817  CA  PRO B 105      37.282  80.631  43.950  1.00146.55           C  
ATOM    821  C   PRO B 105      36.376  81.779  44.045  1.00146.55           C  
ATOM    822  O   PRO B 105      36.559  82.746  43.309  1.00146.55           O  
ATOM    819  CB  PRO B 105      36.620  79.336  43.466  1.00146.55           C  
ATOM    820  CG  PRO B 105      36.585  78.427  44.707  1.00146.55           C  
ATOM    818  CD  PRO B 105      37.761  78.934  45.552  1.00146.55           C  
ATOM    823  N   LEU B 106      35.376  81.700  44.925  1.00233.23           N  
ATOM    824  CA  LEU B 106      34.520  82.817  44.808  1.00233.23           C  
ATOM    829  C   LEU B 106      34.905  84.017  45.605  1.00233.23           C  
ATOM    830  O   LEU B 106      35.168  85.089  45.063  1.00233.23           O  
ATOM    825  CB  LEU B 106      33.057  82.478  45.147  1.00233.23           C  
ATOM    826  CG  LEU B 106      32.093  83.679  45.034  1.00233.23           C  
ATOM    827  CD1 LEU B 106      32.104  84.592  46.274  1.00233.23           C  
ATOM    828  CD2 LEU B 106      32.375  84.458  43.738  1.00233.23           C  
ATOM    831  N   ALA B 107      34.991  83.808  46.935  1.00 64.45           N  
ATOM    832  CA  ALA B 107      35.010  84.878  47.894  1.00 64.45           C  
ATOM    834  C   ALA B 107      36.214  85.755  47.808  1.00 64.45           C  
ATOM    835  O   ALA B 107      36.095  86.977  47.780  1.00 64.45           O  
ATOM    833  CB  ALA B 107      34.929  84.370  49.343  1.00 64.45           C  
ATOM    836  N   LYS B 108      37.407  85.152  47.717  1.00172.73           N  
ATOM    837  CA  LYS B 108      38.629  85.905  47.738  1.00172.73           C  
ATOM    843  C   LYS B 108      38.652  86.800  46.551  1.00172.73           C  
ATOM    844  O   LYS B 108      39.344  87.816  46.526  1.00172.73           O  
ATOM    838  CB  LYS B 108      39.901  85.044  47.721  1.00172.73           C  
ATOM    839  CG  LYS B 108      40.160  84.358  49.064  1.00172.73           C  
ATOM    840  CD  LYS B 108      40.249  85.344  50.233  1.00172.73           C  
ATOM    841  CE  LYS B 108      41.411  86.335  50.132  1.00172.73           C  
ATOM    842  NZ  LYS B 108      42.682  85.668  50.489  1.00172.73           N1+
ATOM    845  N   MET B 109      37.835  86.455  45.552  1.00258.86           N  
ATOM    846  CA  MET B 109      37.732  87.161  44.318  1.00258.86           C  
ATOM    851  C   MET B 109      37.285  88.592  44.601  1.00258.86           C  
ATOM    852  O   MET B 109      37.300  89.374  43.650  1.00258.86           O  
ATOM    847  CB  MET B 109      36.795  86.516  43.285  1.00258.86           C  
ATOM    848  CG  MET B 109      37.407  85.265  42.655  1.00258.86           C  
ATOM    849  SD  MET B 109      39.020  85.532  41.852  1.00258.86           S  
ATOM    850  CE  MET B 109      38.407  86.608  40.524  1.00258.86           C  
ATOM    853  N   LEU B 110      36.902  88.958  45.882  1.00211.74           N  
ATOM    854  CA  LEU B 110      36.510  90.258  46.438  1.00211.74           C  
ATOM    859  C   LEU B 110      37.538  91.253  45.970  1.00211.74           C  
ATOM    860  O   LEU B 110      37.313  92.461  46.003  1.00211.74           O  
ATOM    855  CB  LEU B 110      36.604  90.298  47.977  1.00211.74           C  
ATOM    856  CG  LEU B 110      35.540  89.488  48.730  1.00211.74           C  
ATOM    857  CD1 LEU B 110      35.805  89.492  50.245  1.00211.74           C  
ATOM    858  CD2 LEU B 110      34.136  90.004  48.403  1.00211.74           C  
ATOM    861  N   GLU B 111      38.730  90.770  45.589  1.00109.31           N  
ATOM    862  CA  GLU B 111      39.775  91.595  45.063  1.00109.31           C  
ATOM    868  C   GLU B 111      39.284  92.349  43.846  1.00109.31           C  
ATOM    869  O   GLU B 111      39.620  93.520  43.672  1.00109.31           O  
ATOM    863  CB  GLU B 111      40.987  90.761  44.614  1.00109.31           C  
ATOM    864  CG  GLU B 111      40.666  89.806  43.458  1.00109.31           C  
ATOM    865  CD  GLU B 111      41.841  88.860  43.261  1.00109.31           C  
ATOM    866  OE1 GLU B 111      42.739  88.844  44.144  1.00109.31           O  
ATOM    867  OE2 GLU B 111      41.851  88.134  42.231  1.00109.31           O1-
ATOM    870  N   VAL B 112      38.490  91.707  42.963  1.00 67.36           N  
ATOM    871  CA  VAL B 112      38.026  92.312  41.736  1.00 67.36           C  
ATOM    875  C   VAL B 112      37.070  93.455  41.959  1.00 67.36           C  
ATOM    876  O   VAL B 112      37.068  94.406  41.178  1.00 67.36           O  
ATOM    872  CB  VAL B 112      37.315  91.343  40.832  1.00 67.36           C  
ATOM    873  CG1 VAL B 112      38.307  90.243  40.422  1.00 67.36           C  
ATOM    874  CG2 VAL B 112      36.051  90.825  41.542  1.00 67.36           C  
ATOM    877  N   HIS B 113      36.212  93.382  42.999  1.00 82.89           N  
ATOM    878  CA  HIS B 113      35.149  94.342  43.176  1.00 82.89           C  
ATOM    885  C   HIS B 113      35.269  95.054  44.495  1.00 82.89           C  
ATOM    886  O   HIS B 113      35.586  94.455  45.521  1.00 82.89           O  
ATOM    881  CB  HIS B 113      33.788  93.623  43.118  1.00 82.89           C  
ATOM    880  CG  HIS B 113      32.576  94.488  43.257  1.00 82.89           C  
ATOM    883  CD2 HIS B 113      31.590  94.453  44.196  1.00 82.89           C  
ATOM    879  ND1 HIS B 113      32.224  95.485  42.378  1.00 82.89           N  
ATOM    884  CE1 HIS B 113      31.051  96.001  42.825  1.00 82.89           C  
ATOM    882  NE2 HIS B 113      30.626  95.406  43.925  1.00 82.89           N  
ATOM    887  N   THR B 114      35.069  96.393  44.451  1.00 65.91           N  
ATOM    888  CA  THR B 114      35.091  97.314  45.558  1.00 65.91           C  
ATOM    892  C   THR B 114      33.830  97.267  46.373  1.00 65.91           C  
ATOM    893  O   THR B 114      33.868  97.528  47.575  1.00 65.91           O  
ATOM    889  CB  THR B 114      35.278  98.735  45.110  1.00 65.91           C  
ATOM    891  CG2 THR B 114      36.582  98.824  44.301  1.00 65.91           C  
ATOM    890  OG1 THR B 114      34.182  99.147  44.307  1.00 65.91           O  
ATOM    894  N   GLY B 115      32.676  96.964  45.742  1.00 47.45           N  
ATOM    895  CA  GLY B 115      31.398  97.068  46.395  1.00 47.45           C  
ATOM    896  C   GLY B 115      31.010  95.810  47.114  1.00 47.45           C  
ATOM    897  O   GLY B 115      31.841  94.983  47.488  1.00 47.45           O  
ATOM    898  N   ALA B 116      29.682  95.667  47.327  1.00 46.90           N  
ATOM    899  CA  ALA B 116      29.120  94.588  48.085  1.00 46.90           C  
ATOM    901  C   ALA B 116      29.390  93.281  47.409  1.00 46.90           C  
ATOM    902  O   ALA B 116      29.357  93.166  46.184  1.00 46.90           O  
ATOM    900  CB  ALA B 116      27.600  94.708  48.285  1.00 46.90           C  
ATOM    903  N   VAL B 117      29.691  92.247  48.223  1.00 59.67           N  
ATOM    904  CA  VAL B 117      29.936  90.947  47.672  1.00 59.67           C  
ATOM    908  C   VAL B 117      29.331  89.934  48.595  1.00 59.67           C  
ATOM    909  O   VAL B 117      29.543  89.984  49.805  1.00 59.67           O  
ATOM    905  CB  VAL B 117      31.389  90.613  47.537  1.00 59.67           C  
ATOM    906  CG1 VAL B 117      31.515  89.176  47.009  1.00 59.67           C  
ATOM    907  CG2 VAL B 117      32.061  91.668  46.642  1.00 59.67           C  
ATOM    910  N   LEU B 118      28.560  88.981  48.028  1.00 76.01           N  
ATOM    911  CA  LEU B 118      27.927  87.952  48.802  1.00 76.01           C  
ATOM    916  C   LEU B 118      28.222  86.631  48.161  1.00 76.01           C  
ATOM    917  O   LEU B 118      28.173  86.495  46.939  1.00 76.01           O  
ATOM    912  CB  LEU B 118      26.397  88.109  48.861  1.00 76.01           C  
ATOM    913  CG  LEU B 118      25.665  86.955  49.570  1.00 76.01           C  
ATOM    914  CD1 LEU B 118      26.116  86.808  51.030  1.00 76.01           C  
ATOM    915  CD2 LEU B 118      24.140  87.107  49.432  1.00 76.01           C  
ATOM    918  N   GLY B 119      28.541  85.611  48.985  1.00 45.44           N  
ATOM    919  CA  GLY B 119      28.800  84.303  48.447  1.00 45.44           C  
ATOM    920  C   GLY B 119      27.656  83.427  48.850  1.00 45.44           C  
ATOM    921  O   GLY B 119      27.229  83.446  50.004  1.00 45.44           O  
ATOM    922  N   LEU B 120      27.124  82.638  47.892  1.00120.83           N  
ATOM    923  CA  LEU B 120      26.035  81.757  48.216  1.00120.83           C  
ATOM    928  C   LEU B 120      26.309  80.383  47.670  1.00120.83           C  
ATOM    929  O   LEU B 120      27.066  80.227  46.712  1.00120.83           O  
ATOM    924  CB  LEU B 120      24.669  82.196  47.665  1.00120.83           C  
ATOM    925  CG  LEU B 120      24.228  83.587  48.157  1.00120.83           C  
ATOM    926  CD1 LEU B 120      24.982  84.705  47.423  1.00120.83           C  
ATOM    927  CD2 LEU B 120      22.706  83.755  48.107  1.00120.83           C  
ATOM    930  N   HIS B 121      25.710  79.348  48.308  1.00104.21           N  
ATOM    931  CA  HIS B 121      25.841  77.982  47.868  1.00104.21           C  
ATOM    938  C   HIS B 121      24.517  77.262  48.039  1.00104.21           C  
ATOM    939  O   HIS B 121      24.141  76.900  49.154  1.00104.21           O  
ATOM    934  CB  HIS B 121      26.906  77.203  48.660  1.00104.21           C  
ATOM    933  CG  HIS B 121      27.053  75.766  48.254  1.00104.21           C  
ATOM    936  CD2 HIS B 121      27.655  75.215  47.166  1.00104.21           C  
ATOM    932  ND1 HIS B 121      26.556  74.707  48.981  1.00104.21           N  
ATOM    937  CE1 HIS B 121      26.880  73.577  48.302  1.00104.21           C  
ATOM    935  NE2 HIS B 121      27.548  73.837  47.193  1.00104.21           N  
ATOM    940  N   PRO B 122      23.798  77.102  46.948  1.00139.86           N  
ATOM    941  CA  PRO B 122      22.538  76.364  46.922  1.00139.86           C  
ATOM    945  C   PRO B 122      22.755  74.898  46.560  1.00139.86           C  
ATOM    946  O   PRO B 122      23.904  74.525  46.327  1.00139.86           O  
ATOM    943  CB  PRO B 122      21.668  77.034  45.863  1.00139.86           C  
ATOM    944  CG  PRO B 122      22.269  78.436  45.690  1.00139.86           C  
ATOM    942  CD  PRO B 122      23.749  78.241  46.039  1.00139.86           C  
ATOM    947  N   MET B 123      21.683  74.048  46.489  1.00182.15           N  
ATOM    948  CA  MET B 123      21.831  72.648  46.153  1.00182.15           C  
ATOM    953  C   MET B 123      21.388  72.441  44.735  1.00182.15           C  
ATOM    954  O   MET B 123      20.669  73.247  44.153  1.00182.15           O  
ATOM    949  CB  MET B 123      21.062  71.670  47.059  1.00182.15           C  
ATOM    950  CG  MET B 123      19.543  71.719  46.950  1.00182.15           C  
ATOM    951  SD  MET B 123      18.739  70.360  47.848  1.00182.15           S  
ATOM    952  CE  MET B 123      19.332  70.896  49.480  1.00182.15           C  
ATOM    955  N   PHE B 124      21.856  71.331  44.136  1.00178.97           N  
ATOM    956  CA  PHE B 124      21.519  70.926  42.808  1.00178.97           C  
ATOM    964  C   PHE B 124      20.077  70.636  42.827  1.00178.97           C  
ATOM    965  O   PHE B 124      19.404  70.834  41.817  1.00178.97           O  
ATOM    957  CB  PHE B 124      22.307  69.679  42.368  1.00178.97           C  
ATOM    958  CG  PHE B 124      22.165  68.662  43.447  1.00178.97           C  
ATOM    959  CD1 PHE B 124      21.069  67.835  43.519  1.00178.97           C  
ATOM    960  CD2 PHE B 124      23.151  68.546  44.399  1.00178.97           C  
ATOM    961  CE1 PHE B 124      20.962  66.907  44.529  1.00178.97           C  
ATOM    962  CE2 PHE B 124      23.051  67.620  45.410  1.00178.97           C  
ATOM    963  CZ  PHE B 124      21.952  66.798  45.475  1.00178.97           C  
ATOM    966  N   GLY B 125      19.593  70.192  44.005  1.00108.00           N  
ATOM    967  CA  GLY B 125      18.209  69.893  44.181  1.00108.00           C  
ATOM    968  C   GLY B 125      17.540  71.139  43.740  1.00108.00           C  
ATOM    969  O   GLY B 125      16.529  71.092  43.048  1.00108.00           O  
ATOM    970  N   ALA B 126      18.130  72.301  44.075  1.00173.39           N  
ATOM    971  CA  ALA B 126      17.552  73.463  43.486  1.00173.39           C  
ATOM    973  C   ALA B 126      18.128  73.550  42.102  1.00173.39           C  
ATOM    974  O   ALA B 126      19.091  74.273  41.855  1.00173.39           O  
ATOM    972  CB  ALA B 126      17.918  74.768  44.213  1.00173.39           C  
ATOM    975  N   ASP B 127      17.531  72.776  41.174  1.00192.52           N  
ATOM    976  CA  ASP B 127      17.785  72.762  39.760  1.00192.52           C  
ATOM    981  C   ASP B 127      16.539  72.108  39.257  1.00192.52           C  
ATOM    982  O   ASP B 127      15.675  72.739  38.651  1.00192.52           O  
ATOM    977  CB  ASP B 127      18.984  71.898  39.332  1.00192.52           C  
ATOM    978  CG  ASP B 127      20.259  72.607  39.770  1.00192.52           C  
ATOM    979  OD1 ASP B 127      20.308  73.860  39.660  1.00192.52           O  
ATOM    980  OD2 ASP B 127      21.203  71.903  40.219  1.00192.52           O1-
ATOM    983  N   ILE B 128      16.436  70.794  39.530  1.00120.34           N  
ATOM    984  CA  ILE B 128      15.296  69.975  39.240  1.00120.34           C  
ATOM    989  C   ILE B 128      14.155  70.361  40.142  1.00120.34           C  
ATOM    990  O   ILE B 128      12.993  70.274  39.749  1.00120.34           O  
ATOM    985  CB  ILE B 128      15.549  68.508  39.437  1.00120.34           C  
ATOM    986  CG1 ILE B 128      15.874  68.207  40.907  1.00120.34           C  
ATOM    987  CG2 ILE B 128      16.642  68.069  38.447  1.00120.34           C  
ATOM    988  CD1 ILE B 128      15.833  66.716  41.239  1.00120.34           C  
ATOM    991  N   ALA B 129      14.465  70.788  41.388  1.00 65.85           N  
ATOM    992  CA  ALA B 129      13.465  70.988  42.409  1.00 65.85           C  
ATOM    994  C   ALA B 129      12.306  71.800  41.947  1.00 65.85           C  
ATOM    995  O   ALA B 129      12.429  72.723  41.142  1.00 65.85           O  
ATOM    993  CB  ALA B 129      13.949  71.670  43.701  1.00 65.85           C  
ATOM    996  N   SER B 130      11.119  71.383  42.432  1.00108.58           N  
ATOM    997  CA  SER B 130       9.856  72.018  42.211  1.00108.58           C  
ATOM   1000  C   SER B 130       9.687  73.227  43.101  1.00108.58           C  
ATOM   1001  O   SER B 130       9.032  74.180  42.678  1.00108.58           O  
ATOM    998  CB  SER B 130       8.663  71.088  42.490  1.00108.58           C  
ATOM    999  OG  SER B 130       8.663  70.003  41.573  1.00108.58           O  
ATOM   1002  N   MET B 131      10.259  73.222  44.343  1.00220.29           N  
ATOM   1003  CA  MET B 131       9.985  74.291  45.294  1.00220.29           C  
ATOM   1008  C   MET B 131      11.030  74.392  46.420  1.00220.29           C  
ATOM   1009  O   MET B 131      12.162  73.946  46.236  1.00220.29           O  
ATOM   1004  CB  MET B 131       8.639  74.101  46.008  1.00220.29           C  
ATOM   1005  CG  MET B 131       8.686  72.977  47.045  1.00220.29           C  
ATOM   1006  SD  MET B 131       9.036  71.329  46.360  1.00220.29           S  
ATOM   1007  CE  MET B 131       9.296  70.534  47.972  1.00220.29           C  
ATOM   1010  N   ALA B 132      10.613  74.985  47.605  1.00228.42           N  
ATOM   1011  CA  ALA B 132      11.228  75.417  48.858  1.00228.42           C  
ATOM   1013  C   ALA B 132      11.717  74.350  49.818  1.00228.42           C  
ATOM   1014  O   ALA B 132      11.771  73.162  49.509  1.00228.42           O  
ATOM   1012  CB  ALA B 132      10.318  76.353  49.672  1.00228.42           C  
ATOM   1015  N   LYS B 133      12.123  74.822  51.034  1.00187.95           N  
ATOM   1016  CA  LYS B 133      12.705  74.093  52.141  1.00187.95           C  
ATOM   1022  C   LYS B 133      14.127  73.772  51.823  1.00187.95           C  
ATOM   1023  O   LYS B 133      14.798  73.039  52.550  1.00187.95           O  
ATOM   1017  CB  LYS B 133      11.966  72.781  52.458  1.00187.95           C  
ATOM   1018  CG  LYS B 133      10.663  72.975  53.237  1.00187.95           C  
ATOM   1019  CD  LYS B 133      10.876  73.516  54.654  1.00187.95           C  
ATOM   1020  CE  LYS B 133      10.865  75.043  54.754  1.00187.95           C  
ATOM   1021  NZ  LYS B 133       9.493  75.525  55.034  1.00187.95           N1+
ATOM   1024  N   GLN B 134      14.648  74.374  50.745  1.00 56.12           N  
ATOM   1025  CA  GLN B 134      16.015  74.147  50.398  1.00 56.12           C  
ATOM   1031  C   GLN B 134      16.825  75.077  51.235  1.00 56.12           C  
ATOM   1032  O   GLN B 134      16.312  76.084  51.722  1.00 56.12           O  
ATOM   1026  CB  GLN B 134      16.347  74.462  48.928  1.00 56.12           C  
ATOM   1027  CG  GLN B 134      15.548  73.631  47.923  1.00 56.12           C  
ATOM   1028  CD  GLN B 134      15.841  72.162  48.183  1.00 56.12           C  
ATOM   1030  NE2 GLN B 134      15.207  71.267  47.379  1.00 56.12           N  
ATOM   1029  OE1 GLN B 134      16.606  71.815  49.080  1.00 56.12           O  
ATOM   1033  N   VAL B 135      18.115  74.745  51.437  1.00 45.35           N  
ATOM   1034  CA  VAL B 135      18.957  75.582  52.242  1.00 45.35           C  
ATOM   1038  C   VAL B 135      19.988  76.209  51.360  1.00 45.35           C  
ATOM   1039  O   VAL B 135      20.525  75.561  50.464  1.00 45.35           O  
ATOM   1035  CB  VAL B 135      19.687  74.826  53.313  1.00 45.35           C  
ATOM   1036  CG1 VAL B 135      20.649  75.788  54.030  1.00 45.35           C  
ATOM   1037  CG2 VAL B 135      18.648  74.170  54.240  1.00 45.35           C  
ATOM   1040  N   VAL B 136      20.262  77.512  51.582  1.00 54.22           N  
ATOM   1041  CA  VAL B 136      21.276  78.215  50.847  1.00 54.22           C  
ATOM   1045  C   VAL B 136      22.242  78.730  51.864  1.00 54.22           C  
ATOM   1046  O   VAL B 136      21.851  79.389  52.827  1.00 54.22           O  
ATOM   1042  CB  VAL B 136      20.754  79.409  50.100  1.00 54.22           C  
ATOM   1043  CG1 VAL B 136      21.940  80.123  49.428  1.00 54.22           C  
ATOM   1044  CG2 VAL B 136      19.665  78.944  49.119  1.00 54.22           C  
ATOM   1047  N   VAL B 137      23.540  78.430  51.676  1.00 56.75           N  
ATOM   1048  CA  VAL B 137      24.519  78.879  52.621  1.00 56.75           C  
ATOM   1052  C   VAL B 137      24.950  80.258  52.239  1.00 56.75           C  
ATOM   1053  O   VAL B 137      25.150  80.570  51.065  1.00 56.75           O  
ATOM   1049  CB  VAL B 137      25.734  78.004  52.691  1.00 56.75           C  
ATOM   1050  CG1 VAL B 137      26.707  78.598  53.722  1.00 56.75           C  
ATOM   1051  CG2 VAL B 137      25.281  76.572  53.025  1.00 56.75           C  
ATOM   1054  N   ARG B 138      25.101  81.121  53.259  1.00 94.46           N  
ATOM   1055  CA  ARG B 138      25.462  82.495  53.067  1.00 94.46           C  
ATOM   1063  C   ARG B 138      26.821  82.726  53.664  1.00 94.46           C  
ATOM   1064  O   ARG B 138      27.073  82.373  54.816  1.00 94.46           O  
ATOM   1056  CB  ARG B 138      24.458  83.423  53.772  1.00 94.46           C  
ATOM   1057  CG  ARG B 138      24.860  84.891  53.907  1.00 94.46           C  
ATOM   1058  CD  ARG B 138      23.920  85.640  54.859  1.00 94.46           C  
ATOM   1059  NE  ARG B 138      24.497  86.986  55.128  1.00 94.46           N  
ATOM   1060  CZ  ARG B 138      23.987  87.763  56.127  1.00 94.46           C  
ATOM   1061  NH1 ARG B 138      22.934  87.320  56.874  1.00 94.46           N1+
ATOM   1062  NH2 ARG B 138      24.539  88.984  56.385  1.00 94.46           N  
ATOM   1065  N   CYS B 139      27.747  83.305  52.865  1.00 59.74           N  
ATOM   1066  CA  CYS B 139      29.057  83.666  53.339  1.00 59.74           C  
ATOM   1069  C   CYS B 139      29.253  85.105  52.960  1.00 59.74           C  
ATOM   1070  O   CYS B 139      29.279  85.443  51.777  1.00 59.74           O  
ATOM   1067  CB  CYS B 139      30.196  82.865  52.690  1.00 59.74           C  
ATOM   1068  SG  CYS B 139      30.155  81.109  53.156  1.00 59.74           S  
ATOM   1071  N   ASP B 140      29.407  85.991  53.966  1.00 84.85           N  
ATOM   1072  CA  ASP B 140      29.485  87.413  53.734  1.00 84.85           C  
ATOM   1077  C   ASP B 140      30.822  87.837  53.193  1.00 84.85           C  
ATOM   1078  O   ASP B 140      31.867  87.467  53.728  1.00 84.85           O  
ATOM   1073  CB  ASP B 140      29.248  88.241  55.010  1.00 84.85           C  
ATOM   1074  CG  ASP B 140      27.784  88.114  55.391  1.00 84.85           C  
ATOM   1075  OD1 ASP B 140      26.993  87.673  54.516  1.00 84.85           O  
ATOM   1076  OD2 ASP B 140      27.432  88.460  56.551  1.00 84.85           O1-
ATOM   1079  N   GLY B 141      30.821  88.515  52.019  1.00 79.64           N  
ATOM   1080  CA  GLY B 141      32.008  89.156  51.511  1.00 79.64           C  
ATOM   1081  C   GLY B 141      32.227  90.529  52.087  1.00 79.64           C  
ATOM   1082  O   GLY B 141      33.256  90.806  52.704  1.00 79.64           O  
ATOM   1083  N   ARG B 142      31.219  91.420  51.918  1.00136.77           N  
ATOM   1084  CA  ARG B 142      31.367  92.797  52.305  1.00136.77           C  
ATOM   1092  C   ARG B 142      30.046  93.480  52.074  1.00136.77           C  
ATOM   1093  O   ARG B 142      29.329  93.135  51.136  1.00136.77           O  
ATOM   1085  CB  ARG B 142      32.415  93.521  51.441  1.00136.77           C  
ATOM   1086  CG  ARG B 142      32.778  94.929  51.912  1.00136.77           C  
ATOM   1087  CD  ARG B 142      33.698  95.679  50.943  1.00136.77           C  
ATOM   1088  NE  ARG B 142      34.921  94.852  50.733  1.00136.77           N  
ATOM   1089  CZ  ARG B 142      35.107  94.198  49.549  1.00136.77           C  
ATOM   1090  NH1 ARG B 142      34.208  94.355  48.536  1.00136.77           N1+
ATOM   1091  NH2 ARG B 142      36.202  93.402  49.371  1.00136.77           N  
ATOM   1094  N   PHE B 143      29.744  94.514  52.894  1.00100.90           N  
ATOM   1095  CA  PHE B 143      28.538  95.308  52.843  1.00100.90           C  
ATOM   1103  C   PHE B 143      27.274  94.489  52.901  1.00100.90           C  
ATOM   1104  O   PHE B 143      26.406  94.646  52.044  1.00100.90           O  
ATOM   1096  CB  PHE B 143      28.413  96.184  51.584  1.00100.90           C  
ATOM   1097  CG  PHE B 143      29.502  97.196  51.581  1.00100.90           C  
ATOM   1098  CD1 PHE B 143      29.499  98.228  52.491  1.00100.90           C  
ATOM   1099  CD2 PHE B 143      30.509  97.130  50.647  1.00100.90           C  
ATOM   1100  CE1 PHE B 143      30.502  99.167  52.479  1.00100.90           C  
ATOM   1101  CE2 PHE B 143      31.514  98.067  50.632  1.00100.90           C  
ATOM   1102  CZ  PHE B 143      31.513  99.088  51.551  1.00100.90           C  
ATOM   1105  N   PRO B 144      27.107  93.648  53.885  1.00148.74           N  
ATOM   1106  CA  PRO B 144      25.949  92.798  54.021  1.00148.74           C  
ATOM   1110  C   PRO B 144      24.662  93.575  54.016  1.00148.74           C  
ATOM   1111  O   PRO B 144      23.635  93.025  53.619  1.00148.74           O  
ATOM   1108  CB  PRO B 144      26.123  92.077  55.360  1.00148.74           C  
ATOM   1109  CG  PRO B 144      27.611  92.258  55.720  1.00148.74           C  
ATOM   1107  CD  PRO B 144      28.003  93.571  55.025  1.00148.74           C  
ATOM   1112  N   GLU B 145      24.687  94.842  54.468  1.00133.64           N  
ATOM   1113  CA  GLU B 145      23.506  95.650  54.589  1.00133.64           C  
ATOM   1119  C   GLU B 145      22.912  95.810  53.228  1.00133.64           C  
ATOM   1120  O   GLU B 145      21.693  95.829  53.068  1.00133.64           O  
ATOM   1114  CB  GLU B 145      23.828  97.074  55.064  1.00133.64           C  
ATOM   1115  CG  GLU B 145      24.626  97.122  56.365  1.00133.64           C  
ATOM   1116  CD  GLU B 145      26.068  96.772  56.018  1.00133.64           C  
ATOM   1117  OE1 GLU B 145      26.790  97.667  55.503  1.00133.64           O  
ATOM   1118  OE2 GLU B 145      26.467  95.600  56.254  1.00133.64           O1-
ATOM   1121  N   ARG B 146      23.780  95.955  52.212  1.00 92.77           N  
ATOM   1122  CA  ARG B 146      23.355  96.204  50.865  1.00 92.77           C  
ATOM   1130  C   ARG B 146      22.589  95.046  50.289  1.00 92.77           C  
ATOM   1131  O   ARG B 146      21.700  95.257  49.469  1.00 92.77           O  
ATOM   1123  CB  ARG B 146      24.524  96.483  49.909  1.00 92.77           C  
ATOM   1124  CG  ARG B 146      25.273  97.772  50.237  1.00 92.77           C  
ATOM   1125  CD  ARG B 146      26.399  98.092  49.255  1.00 92.77           C  
ATOM   1126  NE  ARG B 146      27.028  99.363  49.709  1.00 92.77           N  
ATOM   1127  CZ  ARG B 146      28.034  99.923  48.982  1.00 92.77           C  
ATOM   1128  NH1 ARG B 146      28.430  99.350  47.807  1.00 92.77           N1+
ATOM   1129  NH2 ARG B 146      28.644 101.059  49.431  1.00 92.77           N  
ATOM   1132  N   TYR B 147      23.006  93.801  50.596  1.00146.66           N  
ATOM   1133  CA  TYR B 147      22.425  92.565  50.126  1.00146.66           C  
ATOM   1142  C   TYR B 147      21.246  91.990  50.859  1.00146.66           C  
ATOM   1143  O   TYR B 147      20.635  91.053  50.349  1.00146.66           O  
ATOM   1134  CB  TYR B 147      23.408  91.461  49.674  1.00146.66           C  
ATOM   1135  CG  TYR B 147      24.460  91.077  50.651  1.00146.66           C  
ATOM   1136  CD1 TYR B 147      24.190  90.226  51.696  1.00146.66           C  
ATOM   1137  CD2 TYR B 147      25.743  91.546  50.480  1.00146.66           C  
ATOM   1138  CE1 TYR B 147      25.188  89.865  52.569  1.00146.66           C  
ATOM   1139  CE2 TYR B 147      26.744  91.188  51.349  1.00146.66           C  
ATOM   1140  CZ  TYR B 147      26.464  90.344  52.397  1.00146.66           C  
ATOM   1141  OH  TYR B 147      27.490  89.972  53.290  1.00146.66           O  
ATOM   1144  N   GLU B 148      20.931  92.456  52.084  1.00 96.96           N  
ATOM   1145  CA  GLU B 148      19.916  91.847  52.911  1.00 96.96           C  
ATOM   1151  C   GLU B 148      18.646  91.629  52.134  1.00 96.96           C  
ATOM   1152  O   GLU B 148      17.946  90.643  52.367  1.00 96.96           O  
ATOM   1146  CB  GLU B 148      19.562  92.698  54.143  1.00 96.96           C  
ATOM   1147  CG  GLU B 148      18.478  92.081  55.033  1.00 96.96           C  
ATOM   1148  CD  GLU B 148      19.055  90.880  55.765  1.00 96.96           C  
ATOM   1149  OE1 GLU B 148      20.298  90.845  55.962  1.00 96.96           O  
ATOM   1150  OE2 GLU B 148      18.256  89.980  56.137  1.00 96.96           O1-
ATOM   1153  N   TRP B 149      18.312  92.519  51.183  1.00 63.82           N  
ATOM   1154  CA  TRP B 149      17.102  92.366  50.424  1.00 63.82           C  
ATOM   1165  C   TRP B 149      17.128  91.052  49.692  1.00 63.82           C  
ATOM   1166  O   TRP B 149      16.112  90.363  49.622  1.00 63.82           O  
ATOM   1155  CB  TRP B 149      16.915  93.472  49.366  1.00 63.82           C  
ATOM   1156  CG  TRP B 149      17.976  93.493  48.288  1.00 63.82           C  
ATOM   1158  CD1 TRP B 149      19.179  94.135  48.276  1.00 63.82           C  
ATOM   1157  CD2 TRP B 149      17.868  92.810  47.026  1.00 63.82           C  
ATOM   1160  CE2 TRP B 149      19.038  93.077  46.313  1.00 63.82           C  
ATOM   1161  CE3 TRP B 149      16.877  92.028  46.506  1.00 63.82           C  
ATOM   1159  NE1 TRP B 149      19.834  93.889  47.093  1.00 63.82           N  
ATOM   1162  CZ2 TRP B 149      19.234  92.561  45.063  1.00 63.82           C  
ATOM   1163  CZ3 TRP B 149      17.080  91.510  45.245  1.00 63.82           C  
ATOM   1164  CH2 TRP B 149      18.236  91.771  44.538  1.00 63.82           C  
ATOM   1167  N   LEU B 150      18.288  90.675  49.117  1.00114.22           N  
ATOM   1168  CA  LEU B 150      18.418  89.463  48.347  1.00114.22           C  
ATOM   1173  C   LEU B 150      18.158  88.287  49.232  1.00114.22           C  
ATOM   1174  O   LEU B 150      17.461  87.350  48.842  1.00114.22           O  
ATOM   1169  CB  LEU B 150      19.846  89.284  47.778  1.00114.22           C  
ATOM   1170  CG  LEU B 150      20.076  88.087  46.816  1.00114.22           C  
ATOM   1171  CD1 LEU B 150      19.904  86.711  47.481  1.00114.22           C  
ATOM   1172  CD2 LEU B 150      19.250  88.242  45.532  1.00114.22           C  
ATOM   1175  N   LEU B 151      18.724  88.297  50.453  1.00 42.76           N  
ATOM   1176  CA  LEU B 151      18.579  87.190  51.351  1.00 42.76           C  
ATOM   1181  C   LEU B 151      17.131  87.046  51.682  1.00 42.76           C  
ATOM   1182  O   LEU B 151      16.610  85.936  51.758  1.00 42.76           O  
ATOM   1177  CB  LEU B 151      19.342  87.407  52.666  1.00 42.76           C  
ATOM   1178  CG  LEU B 151      20.867  87.446  52.473  1.00 42.76           C  
ATOM   1179  CD1 LEU B 151      21.592  87.665  53.809  1.00 42.76           C  
ATOM   1180  CD2 LEU B 151      21.363  86.192  51.732  1.00 42.76           C  
ATOM   1183  N   GLU B 152      16.443  88.178  51.892  1.00 39.94           N  
ATOM   1184  CA  GLU B 152      15.055  88.145  52.236  1.00 39.94           C  
ATOM   1190  C   GLU B 152      14.260  87.610  51.079  1.00 39.94           C  
ATOM   1191  O   GLU B 152      13.301  86.868  51.283  1.00 39.94           O  
ATOM   1185  CB  GLU B 152      14.505  89.527  52.633  1.00 39.94           C  
ATOM   1186  CG  GLU B 152      15.136  90.055  53.925  1.00 39.94           C  
ATOM   1187  CD  GLU B 152      14.526  91.411  54.250  1.00 39.94           C  
ATOM   1188  OE1 GLU B 152      13.267  91.497  54.278  1.00 39.94           O  
ATOM   1189  OE2 GLU B 152      15.302  92.378  54.472  1.00 39.94           O1-
ATOM   1192  N   GLN B 153      14.638  87.963  49.831  1.00139.19           N  
ATOM   1193  CA  GLN B 153      13.909  87.514  48.670  1.00139.19           C  
ATOM   1199  C   GLN B 153      13.952  86.027  48.572  1.00139.19           C  
ATOM   1200  O   GLN B 153      12.948  85.381  48.275  1.00139.19           O  
ATOM   1194  CB  GLN B 153      14.492  88.000  47.332  1.00139.19           C  
ATOM   1195  CG  GLN B 153      14.050  89.393  46.903  1.00139.19           C  
ATOM   1196  CD  GLN B 153      12.625  89.278  46.376  1.00139.19           C  
ATOM   1198  NE2 GLN B 153      12.044  88.050  46.453  1.00139.19           N  
ATOM   1197  OE1 GLN B 153      12.044  90.253  45.904  1.00139.19           O  
ATOM   1201  N   ILE B 154      15.129  85.444  48.833  1.00109.84           N  
ATOM   1202  CA  ILE B 154      15.311  84.034  48.676  1.00109.84           C  
ATOM   1207  C   ILE B 154      14.386  83.328  49.626  1.00109.84           C  
ATOM   1208  O   ILE B 154      13.817  82.287  49.299  1.00109.84           O  
ATOM   1203  CB  ILE B 154      16.739  83.612  48.920  1.00109.84           C  
ATOM   1204  CG1 ILE B 154      17.046  82.278  48.228  1.00109.84           C  
ATOM   1205  CG2 ILE B 154      17.001  83.571  50.431  1.00109.84           C  
ATOM   1206  CD1 ILE B 154      18.546  81.992  48.149  1.00109.84           C  
ATOM   1209  N   GLN B 155      14.224  83.885  50.842  1.00 91.99           N  
ATOM   1210  CA  GLN B 155      13.383  83.318  51.859  1.00 91.99           C  
ATOM   1216  C   GLN B 155      11.942  83.380  51.431  1.00 91.99           C  
ATOM   1217  O   GLN B 155      11.155  82.485  51.740  1.00 91.99           O  
ATOM   1211  CB  GLN B 155      13.556  84.015  53.219  1.00 91.99           C  
ATOM   1212  CG  GLN B 155      12.944  83.226  54.374  1.00 91.99           C  
ATOM   1213  CD  GLN B 155      13.485  83.794  55.677  1.00 91.99           C  
ATOM   1215  NE2 GLN B 155      13.039  83.210  56.821  1.00 91.99           N  
ATOM   1214  OE1 GLN B 155      14.291  84.724  55.678  1.00 91.99           O  
ATOM   1218  N   ILE B 156      11.556  84.433  50.686  1.00 94.68           N  
ATOM   1219  CA  ILE B 156      10.197  84.601  50.245  1.00 94.68           C  
ATOM   1224  C   ILE B 156       9.846  83.387  49.443  1.00 94.68           C  
ATOM   1225  O   ILE B 156       8.718  82.894  49.478  1.00 94.68           O  
ATOM   1220  CB  ILE B 156      10.023  85.784  49.336  1.00 94.68           C  
ATOM   1221  CG1 ILE B 156      10.357  87.096  50.064  1.00 94.68           C  
ATOM   1222  CG2 ILE B 156       8.595  85.735  48.771  1.00 94.68           C  
ATOM   1223  CD1 ILE B 156       9.442  87.396  51.250  1.00 94.68           C  
ATOM   1226  N   TRP B 157      10.830  82.891  48.680  1.00 95.04           N  
ATOM   1227  CA  TRP B 157      10.702  81.742  47.837  1.00 95.04           C  
ATOM   1238  C   TRP B 157      10.431  80.548  48.708  1.00 95.04           C  
ATOM   1239  O   TRP B 157       9.772  79.603  48.272  1.00 95.04           O  
ATOM   1228  CB  TRP B 157      11.977  81.529  47.003  1.00 95.04           C  
ATOM   1229  CG  TRP B 157      12.256  82.722  46.112  1.00 95.04           C  
ATOM   1231  CD1 TRP B 157      11.410  83.728  45.742  1.00 95.04           C  
ATOM   1230  CD2 TRP B 157      13.532  83.033  45.528  1.00 95.04           C  
ATOM   1233  CE2 TRP B 157      13.385  84.232  44.829  1.00 95.04           C  
ATOM   1234  CE3 TRP B 157      14.729  82.380  45.579  1.00 95.04           C  
ATOM   1232  NE1 TRP B 157      12.078  84.646  44.969  1.00 95.04           N  
ATOM   1235  CZ2 TRP B 157      14.438  84.798  44.167  1.00 95.04           C  
ATOM   1236  CZ3 TRP B 157      15.785  82.949  44.902  1.00 95.04           C  
ATOM   1237  CH2 TRP B 157      15.645  84.135  44.211  1.00 95.04           C  
ATOM   1240  N   GLY B 158      10.921  80.564  49.970  1.00 40.27           N  
ATOM   1241  CA  GLY B 158      10.684  79.455  50.857  1.00 40.27           C  
ATOM   1242  C   GLY B 158      11.972  78.778  51.223  1.00 40.27           C  
ATOM   1243  O   GLY B 158      11.964  77.799  51.967  1.00 40.27           O  
ATOM   1244  N   ALA B 159      13.116  79.268  50.709  1.00 38.02           N  
ATOM   1245  CA  ALA B 159      14.384  78.681  51.045  1.00 38.02           C  
ATOM   1247  C   ALA B 159      14.767  79.137  52.415  1.00 38.02           C  
ATOM   1248  O   ALA B 159      14.218  80.111  52.923  1.00 38.02           O  
ATOM   1246  CB  ALA B 159      15.516  79.089  50.086  1.00 38.02           C  
ATOM   1249  N   LYS B 160      15.699  78.405  53.067  1.00 99.72           N  
ATOM   1250  CA  LYS B 160      16.178  78.807  54.359  1.00 99.72           C  
ATOM   1256  C   LYS B 160      17.630  79.146  54.201  1.00 99.72           C  
ATOM   1257  O   LYS B 160      18.320  78.561  53.367  1.00 99.72           O  
ATOM   1251  CB  LYS B 160      16.044  77.736  55.453  1.00 99.72           C  
ATOM   1252  CG  LYS B 160      16.318  78.302  56.847  1.00 99.72           C  
ATOM   1253  CD  LYS B 160      15.815  77.418  57.989  1.00 99.72           C  
ATOM   1254  CE  LYS B 160      15.969  78.069  59.364  1.00 99.72           C  
ATOM   1255  NZ  LYS B 160      15.026  79.203  59.495  1.00 99.72           N1+
ATOM   1258  N   ILE B 161      18.128  80.111  55.005  1.00109.17           N  
ATOM   1259  CA  ILE B 161      19.481  80.592  54.880  1.00109.17           C  
ATOM   1264  C   ILE B 161      20.246  80.196  56.109  1.00109.17           C  
ATOM   1265  O   ILE B 161      19.739  80.293  57.224  1.00109.17           O  
ATOM   1260  CB  ILE B 161      19.552  82.094  54.817  1.00109.17           C  
ATOM   1261  CG1 ILE B 161      18.681  82.640  53.674  1.00109.17           C  
ATOM   1262  CG2 ILE B 161      21.033  82.491  54.688  1.00109.17           C  
ATOM   1263  CD1 ILE B 161      19.126  82.179  52.288  1.00109.17           C  
ATOM   1266  N   TYR B 162      21.488  79.701  55.924  1.00 57.72           N  
ATOM   1267  CA  TYR B 162      22.338  79.361  57.035  1.00 57.72           C  
ATOM   1276  C   TYR B 162      23.625  80.092  56.778  1.00 57.72           C  
ATOM   1277  O   TYR B 162      24.105  80.108  55.646  1.00 57.72           O  
ATOM   1268  CB  TYR B 162      22.652  77.855  57.098  1.00 57.72           C  
ATOM   1269  CG  TYR B 162      23.345  77.549  58.380  1.00 57.72           C  
ATOM   1270  CD1 TYR B 162      22.616  77.406  59.538  1.00 57.72           C  
ATOM   1271  CD2 TYR B 162      24.711  77.390  58.429  1.00 57.72           C  
ATOM   1272  CE1 TYR B 162      23.237  77.117  60.730  1.00 57.72           C  
ATOM   1273  CE2 TYR B 162      25.338  77.101  59.619  1.00 57.72           C  
ATOM   1274  CZ  TYR B 162      24.601  76.964  60.771  1.00 57.72           C  
ATOM   1275  OH  TYR B 162      25.243  76.667  61.992  1.00 57.72           O  
ATOM   1278  N   GLN B 163      24.230  80.723  57.808  1.00 69.76           N  
ATOM   1279  CA  GLN B 163      25.405  81.497  57.508  1.00 69.76           C  
ATOM   1285  C   GLN B 163      26.623  80.917  58.154  1.00 69.76           C  
ATOM   1286  O   GLN B 163      26.593  80.468  59.299  1.00 69.76           O  
ATOM   1280  CB  GLN B 163      25.314  82.974  57.936  1.00 69.76           C  
ATOM   1281  CG  GLN B 163      26.528  83.794  57.491  1.00 69.76           C  
ATOM   1282  CD  GLN B 163      26.350  85.240  57.933  1.00 69.76           C  
ATOM   1284  NE2 GLN B 163      25.245  85.526  58.672  1.00 69.76           N  
ATOM   1283  OE1 GLN B 163      27.171  86.099  57.621  1.00 69.76           O  
ATOM   1287  N   THR B 164      27.739  80.904  57.392  1.00 47.88           N  
ATOM   1288  CA  THR B 164      29.006  80.441  57.880  1.00 47.88           C  
ATOM   1292  C   THR B 164      30.053  81.270  57.200  1.00 47.88           C  
ATOM   1293  O   THR B 164      29.744  82.115  56.362  1.00 47.88           O  
ATOM   1289  CB  THR B 164      29.309  79.010  57.540  1.00 47.88           C  
ATOM   1291  CG2 THR B 164      28.168  78.123  58.064  1.00 47.88           C  
ATOM   1290  OG1 THR B 164      29.438  78.857  56.133  1.00 47.88           O  
ATOM   1294  N   ASN B 165      31.323  81.070  57.594  1.00113.62           N  
ATOM   1295  CA  ASN B 165      32.447  81.713  56.979  1.00113.62           C  
ATOM   1300  C   ASN B 165      32.810  80.857  55.800  1.00113.62           C  
ATOM   1301  O   ASN B 165      32.478  79.673  55.764  1.00113.62           O  
ATOM   1296  CB  ASN B 165      33.645  81.790  57.945  1.00113.62           C  
ATOM   1297  CG  ASN B 165      34.809  82.519  57.296  1.00113.62           C  
ATOM   1299  ND2 ASN B 165      35.074  83.770  57.756  1.00113.62           N  
ATOM   1298  OD1 ASN B 165      35.479  81.983  56.415  1.00113.62           O  
ATOM   1302  N   ALA B 166      33.493  81.438  54.793  1.00 38.59           N  
ATOM   1303  CA  ALA B 166      33.834  80.724  53.592  1.00 38.59           C  
ATOM   1305  C   ALA B 166      34.736  79.572  53.912  1.00 38.59           C  
ATOM   1306  O   ALA B 166      34.569  78.480  53.368  1.00 38.59           O  
ATOM   1304  CB  ALA B 166      34.565  81.610  52.568  1.00 38.59           C  
ATOM   1307  N   THR B 167      35.724  79.788  54.799  1.00 36.10           N  
ATOM   1308  CA  THR B 167      36.659  78.752  55.139  1.00 36.10           C  
ATOM   1312  C   THR B 167      35.933  77.627  55.804  1.00 36.10           C  
ATOM   1313  O   THR B 167      36.128  76.461  55.459  1.00 36.10           O  
ATOM   1309  CB  THR B 167      37.713  79.232  56.093  1.00 36.10           C  
ATOM   1311  CG2 THR B 167      38.646  78.063  56.448  1.00 36.10           C  
ATOM   1310  OG1 THR B 167      38.453  80.294  55.511  1.00 36.10           O  
ATOM   1314  N   GLU B 168      35.060  77.950  56.773  1.00 76.38           N  
ATOM   1315  CA  GLU B 168      34.350  76.932  57.489  1.00 76.38           C  
ATOM   1321  C   GLU B 168      33.445  76.218  56.544  1.00 76.38           C  
ATOM   1322  O   GLU B 168      33.297  74.999  56.621  1.00 76.38           O  
ATOM   1316  CB  GLU B 168      33.499  77.481  58.646  1.00 76.38           C  
ATOM   1317  CG  GLU B 168      32.747  76.375  59.390  1.00 76.38           C  
ATOM   1318  CD  GLU B 168      33.769  75.391  59.941  1.00 76.38           C  
ATOM   1319  OE1 GLU B 168      34.953  75.788  60.106  1.00 76.38           O  
ATOM   1320  OE2 GLU B 168      33.378  74.221  60.199  1.00 76.38           O1-
ATOM   1323  N   HIS B 169      32.834  76.958  55.600  1.00 56.58           N  
ATOM   1324  CA  HIS B 169      31.908  76.346  54.698  1.00 56.58           C  
ATOM   1331  C   HIS B 169      32.609  75.244  53.981  1.00 56.58           C  
ATOM   1332  O   HIS B 169      32.123  74.117  53.960  1.00 56.58           O  
ATOM   1327  CB  HIS B 169      31.387  77.325  53.632  1.00 56.58           C  
ATOM   1326  CG  HIS B 169      30.434  76.690  52.664  1.00 56.58           C  
ATOM   1329  CD2 HIS B 169      29.074  76.654  52.660  1.00 56.58           C  
ATOM   1325  ND1 HIS B 169      30.832  75.992  51.545  1.00 56.58           N  
ATOM   1330  CE1 HIS B 169      29.702  75.572  50.923  1.00 56.58           C  
ATOM   1328  NE2 HIS B 169      28.610  75.950  51.562  1.00 56.58           N  
ATOM   1333  N   ASP B 170      33.793  75.526  53.413  1.00 47.03           N  
ATOM   1334  CA  ASP B 170      34.494  74.535  52.649  1.00 47.03           C  
ATOM   1339  C   ASP B 170      34.876  73.384  53.527  1.00 47.03           C  
ATOM   1340  O   ASP B 170      34.687  72.225  53.159  1.00 47.03           O  
ATOM   1335  CB  ASP B 170      35.796  75.082  52.046  1.00 47.03           C  
ATOM   1336  CG  ASP B 170      35.421  76.130  51.012  1.00 47.03           C  
ATOM   1337  OD1 ASP B 170      34.570  75.822  50.137  1.00 47.03           O  
ATOM   1338  OD2 ASP B 170      35.985  77.255  51.083  1.00 47.03           O1-
ATOM   1341  N   HIS B 171      35.417  73.672  54.726  1.00 49.64           N  
ATOM   1342  CA  HIS B 171      35.899  72.612  55.562  1.00 49.64           C  
ATOM   1349  C   HIS B 171      34.772  71.719  55.965  1.00 49.64           C  
ATOM   1350  O   HIS B 171      34.837  70.502  55.788  1.00 49.64           O  
ATOM   1345  CB  HIS B 171      36.559  73.117  56.854  1.00 49.64           C  
ATOM   1344  CG  HIS B 171      37.222  72.015  57.624  1.00 49.64           C  
ATOM   1347  CD2 HIS B 171      36.730  71.208  58.604  1.00 49.64           C  
ATOM   1343  ND1 HIS B 171      38.525  71.618  57.427  1.00 49.64           N  
ATOM   1348  CE1 HIS B 171      38.757  70.597  58.290  1.00 49.64           C  
ATOM   1346  NE2 HIS B 171      37.697  70.312  59.025  1.00 49.64           N  
ATOM   1351  N   ASN B 172      33.687  72.307  56.492  1.00 86.95           N  
ATOM   1352  CA  ASN B 172      32.587  71.496  56.917  1.00 86.95           C  
ATOM   1357  C   ASN B 172      32.038  70.864  55.692  1.00 86.95           C  
ATOM   1358  O   ASN B 172      31.496  69.761  55.722  1.00 86.95           O  
ATOM   1353  CB  ASN B 172      31.463  72.269  57.646  1.00 86.95           C  
ATOM   1354  CG  ASN B 172      30.794  73.302  56.742  1.00 86.95           C  
ATOM   1356  ND2 ASN B 172      30.742  74.575  57.220  1.00 86.95           N  
ATOM   1355  OD1 ASN B 172      30.302  72.988  55.659  1.00 86.95           O  
ATOM   1359  N   MET B 173      32.206  71.567  54.562  1.00173.62           N  
ATOM   1360  CA  MET B 173      31.643  71.145  53.318  1.00173.62           C  
ATOM   1365  C   MET B 173      32.194  69.821  52.882  1.00173.62           C  
ATOM   1366  O   MET B 173      31.433  68.999  52.385  1.00173.62           O  
ATOM   1361  CB  MET B 173      31.921  72.097  52.141  1.00173.62           C  
ATOM   1362  CG  MET B 173      31.274  71.656  50.826  1.00173.62           C  
ATOM   1363  SD  MET B 173      31.585  72.769  49.424  1.00173.62           S  
ATOM   1364  CE  MET B 173      33.356  72.379  49.309  1.00173.62           C  
ATOM   1367  N   THR B 174      33.501  69.554  53.096  1.00162.24           N  
ATOM   1368  CA  THR B 174      34.207  68.429  52.528  1.00162.24           C  
ATOM   1372  C   THR B 174      33.534  67.145  52.885  1.00162.24           C  
ATOM   1373  O   THR B 174      33.523  66.201  52.094  1.00162.24           O  
ATOM   1369  CB  THR B 174      35.620  68.339  53.025  1.00162.24           C  
ATOM   1371  CG2 THR B 174      36.311  67.150  52.339  1.00162.24           C  
ATOM   1370  OG1 THR B 174      36.315  69.541  52.728  1.00162.24           O  
ATOM   1374  N   TYR B 175      33.021  67.046  54.117  1.00 83.18           N  
ATOM   1375  CA  TYR B 175      32.362  65.842  54.517  1.00 83.18           C  
ATOM   1384  C   TYR B 175      31.072  65.685  53.773  1.00 83.18           C  
ATOM   1385  O   TYR B 175      30.752  64.599  53.292  1.00 83.18           O  
ATOM   1376  CB  TYR B 175      32.052  65.829  56.020  1.00 83.18           C  
ATOM   1377  CG  TYR B 175      33.359  66.014  56.713  1.00 83.18           C  
ATOM   1378  CD1 TYR B 175      34.231  64.962  56.886  1.00 83.18           C  
ATOM   1379  CD2 TYR B 175      33.712  67.257  57.188  1.00 83.18           C  
ATOM   1380  CE1 TYR B 175      35.434  65.150  57.527  1.00 83.18           C  
ATOM   1381  CE2 TYR B 175      34.912  67.450  57.829  1.00 83.18           C  
ATOM   1382  CZ  TYR B 175      35.776  66.396  57.999  1.00 83.18           C  
ATOM   1383  OH  TYR B 175      37.008  66.595  58.656  1.00 83.18           O  
ATOM   1386  N   ILE B 176      30.278  66.768  53.651  1.00125.01           N  
ATOM   1387  CA  ILE B 176      28.992  66.549  53.060  1.00125.01           C  
ATOM   1392  C   ILE B 176      29.092  66.151  51.617  1.00125.01           C  
ATOM   1393  O   ILE B 176      28.540  65.122  51.238  1.00125.01           O  
ATOM   1388  CB  ILE B 176      28.068  67.736  53.162  1.00125.01           C  
ATOM   1389  CG1 ILE B 176      28.638  68.966  52.437  1.00125.01           C  
ATOM   1390  CG2 ILE B 176      27.762  67.978  54.649  1.00125.01           C  
ATOM   1391  CD1 ILE B 176      27.614  70.084  52.257  1.00125.01           C  
ATOM   1394  N   GLN B 177      29.737  66.974  50.761  1.00104.29           N  
ATOM   1395  CA  GLN B 177      29.826  66.662  49.357  1.00104.29           C  
ATOM   1401  C   GLN B 177      30.966  65.781  48.923  1.00104.29           C  
ATOM   1402  O   GLN B 177      30.762  64.752  48.280  1.00104.29           O  
ATOM   1396  CB  GLN B 177      29.883  67.933  48.496  1.00104.29           C  
ATOM   1397  CG  GLN B 177      28.582  68.738  48.543  1.00104.29           C  
ATOM   1398  CD  GLN B 177      28.771  69.976  47.683  1.00104.29           C  
ATOM   1400  NE2 GLN B 177      29.889  70.708  47.932  1.00104.29           N  
ATOM   1399  OE1 GLN B 177      27.953  70.288  46.819  1.00104.29           O  
ATOM   1403  N   ALA B 178      32.211  66.146  49.291  1.00 54.92           N  
ATOM   1404  CA  ALA B 178      33.342  65.482  48.698  1.00 54.92           C  
ATOM   1406  C   ALA B 178      33.372  64.039  49.060  1.00 54.92           C  
ATOM   1407  O   ALA B 178      33.502  63.171  48.198  1.00 54.92           O  
ATOM   1405  CB  ALA B 178      34.686  66.085  49.143  1.00 54.92           C  
ATOM   1408  N   LEU B 179      33.228  63.746  50.359  1.00125.87           N  
ATOM   1409  CA  LEU B 179      33.328  62.394  50.804  1.00125.87           C  
ATOM   1414  C   LEU B 179      32.176  61.610  50.258  1.00125.87           C  
ATOM   1415  O   LEU B 179      32.353  60.523  49.713  1.00125.87           O  
ATOM   1410  CB  LEU B 179      33.294  62.300  52.343  1.00125.87           C  
ATOM   1411  CG  LEU B 179      33.749  60.944  52.911  1.00125.87           C  
ATOM   1412  CD1 LEU B 179      32.847  59.783  52.470  1.00125.87           C  
ATOM   1413  CD2 LEU B 179      35.235  60.702  52.604  1.00125.87           C  
ATOM   1416  N   ARG B 180      30.955  62.162  50.367  1.00136.22           N  
ATOM   1417  CA  ARG B 180      29.777  61.430  49.995  1.00136.22           C  
ATOM   1425  C   ARG B 180      29.734  61.141  48.525  1.00136.22           C  
ATOM   1426  O   ARG B 180      29.410  60.026  48.124  1.00136.22           O  
ATOM   1418  CB  ARG B 180      28.475  62.154  50.367  1.00136.22           C  
ATOM   1419  CG  ARG B 180      27.222  61.322  50.090  1.00136.22           C  
ATOM   1420  CD  ARG B 180      27.147  60.032  50.912  1.00136.22           C  
ATOM   1421  NE  ARG B 180      27.593  60.353  52.299  1.00136.22           N  
ATOM   1422  CZ  ARG B 180      28.829  59.959  52.726  1.00136.22           C  
ATOM   1423  NH1 ARG B 180      29.623  59.205  51.912  1.00136.22           N1+
ATOM   1424  NH2 ARG B 180      29.266  60.304  53.973  1.00136.22           N  
ATOM   1427  N   HIS B 181      30.050  62.138  47.679  1.00 69.45           N  
ATOM   1428  CA  HIS B 181      29.973  61.959  46.259  1.00 69.45           C  
ATOM   1435  C   HIS B 181      31.023  61.003  45.812  1.00 69.45           C  
ATOM   1436  O   HIS B 181      30.792  60.205  44.905  1.00 69.45           O  
ATOM   1431  CB  HIS B 181      30.142  63.268  45.469  1.00 69.45           C  
ATOM   1430  CG  HIS B 181      29.054  64.254  45.781  1.00 69.45           C  
ATOM   1433  CD2 HIS B 181      29.132  65.555  46.173  1.00 69.45           C  
ATOM   1429  ND1 HIS B 181      27.711  63.967  45.702  1.00 69.45           N  
ATOM   1434  CE1 HIS B 181      27.047  65.098  46.051  1.00 69.45           C  
ATOM   1432  NE2 HIS B 181      27.867  66.089  46.345  1.00 69.45           N  
ATOM   1437  N   PHE B 182      32.214  61.069  46.432  1.00 56.60           N  
ATOM   1438  CA  PHE B 182      33.275  60.184  46.050  1.00 56.60           C  
ATOM   1446  C   PHE B 182      32.818  58.780  46.302  1.00 56.60           C  
ATOM   1447  O   PHE B 182      32.985  57.903  45.457  1.00 56.60           O  
ATOM   1439  CB  PHE B 182      34.562  60.424  46.863  1.00 56.60           C  
ATOM   1440  CG  PHE B 182      35.624  59.516  46.345  1.00 56.60           C  
ATOM   1441  CD1 PHE B 182      36.352  59.864  45.229  1.00 56.60           C  
ATOM   1442  CD2 PHE B 182      35.899  58.322  46.973  1.00 56.60           C  
ATOM   1443  CE1 PHE B 182      37.335  59.035  44.745  1.00 56.60           C  
ATOM   1444  CE2 PHE B 182      36.882  57.489  46.492  1.00 56.60           C  
ATOM   1445  CZ  PHE B 182      37.602  57.844  45.376  1.00 56.60           C  
ATOM   1448  N   SER B 183      32.206  58.533  47.475  1.00 46.92           N  
ATOM   1449  CA  SER B 183      31.779  57.206  47.825  1.00 46.92           C  
ATOM   1452  C   SER B 183      30.740  56.710  46.865  1.00 46.92           C  
ATOM   1453  O   SER B 183      30.803  55.573  46.398  1.00 46.92           O  
ATOM   1450  CB  SER B 183      31.157  57.123  49.230  1.00 46.92           C  
ATOM   1451  OG  SER B 183      30.756  55.789  49.502  1.00 46.92           O  
ATOM   1454  N   THR B 184      29.751  57.560  46.539  1.00117.74           N  
ATOM   1455  CA  THR B 184      28.683  57.166  45.668  1.00117.74           C  
ATOM   1459  C   THR B 184      29.257  56.839  44.333  1.00117.74           C  
ATOM   1460  O   THR B 184      28.838  55.884  43.677  1.00117.74           O  
ATOM   1456  CB  THR B 184      27.660  58.250  45.477  1.00117.74           C  
ATOM   1458  CG2 THR B 184      27.010  58.571  46.833  1.00117.74           C  
ATOM   1457  OG1 THR B 184      28.269  59.412  44.937  1.00117.74           O  
ATOM   1461  N   PHE B 185      30.247  57.636  43.901  1.00 66.11           N  
ATOM   1462  CA  PHE B 185      30.815  57.442  42.606  1.00 66.11           C  
ATOM   1470  C   PHE B 185      31.482  56.103  42.567  1.00 66.11           C  
ATOM   1471  O   PHE B 185      31.329  55.363  41.598  1.00 66.11           O  
ATOM   1463  CB  PHE B 185      31.847  58.515  42.234  1.00 66.11           C  
ATOM   1464  CG  PHE B 185      32.081  58.374  40.770  1.00 66.11           C  
ATOM   1465  CD1 PHE B 185      31.235  58.993  39.877  1.00 66.11           C  
ATOM   1466  CD2 PHE B 185      33.129  57.629  40.289  1.00 66.11           C  
ATOM   1467  CE1 PHE B 185      31.433  58.872  38.523  1.00 66.11           C  
ATOM   1468  CE2 PHE B 185      33.332  57.505  38.934  1.00 66.11           C  
ATOM   1469  CZ  PHE B 185      32.484  58.127  38.049  1.00 66.11           C  
ATOM   1472  N   ALA B 186      32.220  55.748  43.636  1.00 43.86           N  
ATOM   1473  CA  ALA B 186      32.950  54.511  43.657  1.00 43.86           C  
ATOM   1475  C   ALA B 186      31.998  53.365  43.517  1.00 43.86           C  
ATOM   1476  O   ALA B 186      32.244  52.444  42.740  1.00 43.86           O  
ATOM   1474  CB  ALA B 186      33.732  54.307  44.968  1.00 43.86           C  
ATOM   1477  N   ASN B 187      30.867  53.387  44.250  1.00113.43           N  
ATOM   1478  CA  ASN B 187      29.983  52.264  44.143  0.50113.43           C  
ATOM   1483  C   ASN B 187      29.368  52.200  42.777  1.00113.43           C  
ATOM   1484  O   ASN B 187      29.148  51.115  42.241  1.00113.43           O  
ATOM   1479  CB  ASN B 187      28.903  52.161  45.243  0.50113.43           C  
ATOM   1480  CG  ASN B 187      28.096  53.440  45.345  0.50113.43           C  
ATOM   1482  ND2 ASN B 187      26.818  53.410  44.881  0.50113.43           N  
ATOM   1481  OD1 ASN B 187      28.591  54.444  45.852  0.50113.43           O  
ATOM   1485  N   GLY B 188      29.056  53.358  42.171  1.00 35.05           N  
ATOM   1486  CA  GLY B 188      28.458  53.352  40.867  1.00 35.05           C  
ATOM   1487  C   GLY B 188      29.433  52.811  39.873  1.00 35.05           C  
ATOM   1488  O   GLY B 188      29.062  52.072  38.961  1.00 35.05           O  
ATOM   1489  N   LEU B 189      30.719  53.176  40.020  1.00100.40           N  
ATOM   1490  CA  LEU B 189      31.701  52.758  39.068  1.00100.40           C  
ATOM   1495  C   LEU B 189      31.769  51.267  39.119  1.00100.40           C  
ATOM   1496  O   LEU B 189      31.887  50.609  38.087  1.00100.40           O  
ATOM   1491  CB  LEU B 189      33.105  53.316  39.370  1.00100.40           C  
ATOM   1492  CG  LEU B 189      34.130  53.133  38.228  1.00100.40           C  
ATOM   1493  CD1 LEU B 189      34.436  51.657  37.934  1.00100.40           C  
ATOM   1494  CD2 LEU B 189      33.699  53.911  36.975  1.00100.40           C  
ATOM   1497  N   HIS B 190      31.685  50.693  40.334  1.00 46.44           N  
ATOM   1498  CA  HIS B 190      31.801  49.270  40.493  1.00 46.44           C  
ATOM   1505  C   HIS B 190      30.681  48.571  39.786  1.00 46.44           C  
ATOM   1506  O   HIS B 190      30.900  47.592  39.074  1.00 46.44           O  
ATOM   1501  CB  HIS B 190      31.755  48.823  41.963  1.00 46.44           C  
ATOM   1500  CG  HIS B 190      31.918  47.339  42.126  1.00 46.44           C  
ATOM   1503  CD2 HIS B 190      33.046  46.583  42.207  1.00 46.44           C  
ATOM   1499  ND1 HIS B 190      30.867  46.456  42.216  1.00 46.44           N  
ATOM   1504  CE1 HIS B 190      31.406  45.217  42.346  1.00 46.44           C  
ATOM   1502  NE2 HIS B 190      32.726  45.244  42.345  1.00 46.44           N  
ATOM   1507  N   LEU B 191      29.448  49.076  39.943  1.00113.99           N  
ATOM   1508  CA  LEU B 191      28.306  48.418  39.375  1.00113.99           C  
ATOM   1513  C   LEU B 191      28.475  48.433  37.887  1.00113.99           C  
ATOM   1514  O   LEU B 191      28.113  47.477  37.199  1.00113.99           O  
ATOM   1509  CB  LEU B 191      26.986  49.113  39.769  1.00113.99           C  
ATOM   1510  CG  LEU B 191      25.684  48.365  39.405  1.00113.99           C  
ATOM   1511  CD1 LEU B 191      24.469  49.114  39.964  1.00113.99           C  
ATOM   1512  CD2 LEU B 191      25.542  48.116  37.897  1.00113.99           C  
ATOM   1515  N   SER B 192      29.071  49.519  37.360  1.00 92.45           N  
ATOM   1516  CA  SER B 192      29.236  49.689  35.944  1.00 92.45           C  
ATOM   1519  C   SER B 192      30.029  48.553  35.391  1.00 92.45           C  
ATOM   1520  O   SER B 192      29.805  48.134  34.259  1.00 92.45           O  
ATOM   1517  CB  SER B 192      30.022  50.963  35.590  1.00 92.45           C  
ATOM   1518  OG  SER B 192      29.333  52.114  36.052  1.00 92.45           O  
ATOM   1521  N   LYS B 193      31.005  48.046  36.161  1.00 56.99           N  
ATOM   1522  CA  LYS B 193      31.835  46.976  35.685  0.50 56.99           C  
ATOM   1528  C   LYS B 193      31.071  45.690  35.552  1.00 56.99           C  
ATOM   1529  O   LYS B 193      31.315  44.935  34.613  1.00 56.99           O  
ATOM   1523  CB  LYS B 193      33.059  46.701  36.577  0.50 56.99           C  
ATOM   1524  CG  LYS B 193      34.142  47.776  36.466  0.50 56.99           C  
ATOM   1525  CD  LYS B 193      35.298  47.595  37.453  0.50 56.99           C  
ATOM   1526  CE  LYS B 193      36.501  48.495  37.154  0.50 56.99           C  
ATOM   1527  NZ  LYS B 193      37.617  48.172  38.071  0.50 56.99           N1+
ATOM   1530  N   GLN B 194      30.122  45.409  36.469  1.00 75.29           N  
ATOM   1531  CA  GLN B 194      29.483  44.118  36.542  1.00 75.29           C  
ATOM   1537  C   GLN B 194      28.625  43.838  35.344  1.00 75.29           C  
ATOM   1538  O   GLN B 194      27.926  44.713  34.835  1.00 75.29           O  
ATOM   1532  CB  GLN B 194      28.591  43.968  37.786  1.00 75.29           C  
ATOM   1533  CG  GLN B 194      29.322  44.309  39.086  1.00 75.29           C  
ATOM   1534  CD  GLN B 194      30.667  43.596  39.083  1.00 75.29           C  
ATOM   1536  NE2 GLN B 194      31.764  44.380  39.256  1.00 75.29           N  
ATOM   1535  OE1 GLN B 194      30.744  42.379  38.922  1.00 75.29           O  
ATOM   1539  N   PRO B 195      28.705  42.623  34.845  1.00108.59           N  
ATOM   1540  CA  PRO B 195      27.844  42.208  33.774  1.00108.59           C  
ATOM   1544  C   PRO B 195      26.479  42.031  34.344  1.00108.59           C  
ATOM   1545  O   PRO B 195      26.199  40.977  34.919  1.00108.59           O  
ATOM   1542  CB  PRO B 195      28.469  40.943  33.185  1.00108.59           C  
ATOM   1543  CG  PRO B 195      29.501  40.497  34.241  1.00108.59           C  
ATOM   1541  CD  PRO B 195      29.899  41.806  34.943  1.00108.59           C  
ATOM   1546  N   ILE B 196      25.606  43.031  34.156  1.00166.40           N  
ATOM   1547  CA  ILE B 196      24.283  42.988  34.689  1.00166.40           C  
ATOM   1552  C   ILE B 196      23.506  43.943  33.856  1.00166.40           C  
ATOM   1553  O   ILE B 196      24.079  44.869  33.285  1.00166.40           O  
ATOM   1548  CB  ILE B 196      24.192  43.549  36.086  1.00166.40           C  
ATOM   1549  CG1 ILE B 196      25.064  42.780  37.079  1.00166.40           C  
ATOM   1550  CG2 ILE B 196      22.723  43.567  36.513  1.00166.40           C  
ATOM   1551  CD1 ILE B 196      25.152  43.482  38.435  1.00166.40           C  
ATOM   1554  N   ASN B 197      22.180  43.737  33.752  1.00 95.08           N  
ATOM   1555  CA  ASN B 197      21.395  44.733  33.098  1.00 95.08           C  
ATOM   1560  C   ASN B 197      20.573  45.335  34.197  1.00 95.08           C  
ATOM   1561  O   ASN B 197      19.998  44.620  35.018  1.00 95.08           O  
ATOM   1556  CB  ASN B 197      20.454  44.198  32.002  1.00 95.08           C  
ATOM   1557  CG  ASN B 197      19.364  43.362  32.644  1.00 95.08           C  
ATOM   1559  ND2 ASN B 197      18.110  43.549  32.149  1.00 95.08           N  
ATOM   1558  OD1 ASN B 197      19.611  42.578  33.558  1.00 95.08           O  
ATOM   1562  N   LEU B 198      20.503  46.678  34.256  1.00171.07           N  
ATOM   1563  CA  LEU B 198      19.815  47.303  35.350  1.00171.07           C  
ATOM   1568  C   LEU B 198      18.361  46.957  35.345  1.00171.07           C  
ATOM   1569  O   LEU B 198      17.757  46.809  36.407  1.00171.07           O  
ATOM   1564  CB  LEU B 198      19.867  48.838  35.389  1.00171.07           C  
ATOM   1565  CG  LEU B 198      21.207  49.408  35.867  1.00171.07           C  
ATOM   1566  CD1 LEU B 198      21.059  50.892  36.233  1.00171.07           C  
ATOM   1567  CD2 LEU B 198      21.794  48.570  37.013  1.00171.07           C  
ATOM   1570  N   ALA B 199      17.752  46.829  34.155  1.00 39.43           N  
ATOM   1571  CA  ALA B 199      16.338  46.609  34.084  1.00 39.43           C  
ATOM   1573  C   ALA B 199      15.976  45.332  34.779  1.00 39.43           C  
ATOM   1574  O   ALA B 199      14.970  45.278  35.484  1.00 39.43           O  
ATOM   1572  CB  ALA B 199      15.827  46.506  32.637  1.00 39.43           C  
ATOM   1575  N   ASN B 200      16.774  44.263  34.605  1.00 58.40           N  
ATOM   1576  CA  ASN B 200      16.425  43.032  35.255  1.00 58.40           C  
ATOM   1581  C   ASN B 200      16.488  43.228  36.733  1.00 58.40           C  
ATOM   1582  O   ASN B 200      15.669  42.685  37.472  1.00 58.40           O  
ATOM   1577  CB  ASN B 200      17.328  41.842  34.897  1.00 58.40           C  
ATOM   1578  CG  ASN B 200      16.898  41.345  33.528  1.00 58.40           C  
ATOM   1580  ND2 ASN B 200      15.565  41.372  33.261  1.00 58.40           N  
ATOM   1579  OD1 ASN B 200      17.725  40.944  32.710  1.00 58.40           O  
ATOM   1583  N   LEU B 201      17.473  44.014  37.199  1.00 45.94           N  
ATOM   1584  CA  LEU B 201      17.651  44.244  38.602  1.00 45.94           C  
ATOM   1589  C   LEU B 201      16.436  44.942  39.137  1.00 45.94           C  
ATOM   1590  O   LEU B 201      15.920  44.588  40.195  1.00 45.94           O  
ATOM   1585  CB  LEU B 201      18.844  45.174  38.881  1.00 45.94           C  
ATOM   1586  CG  LEU B 201      20.202  44.604  38.432  1.00 45.94           C  
ATOM   1587  CD1 LEU B 201      21.349  45.580  38.740  1.00 45.94           C  
ATOM   1588  CD2 LEU B 201      20.436  43.205  39.025  1.00 45.94           C  
ATOM   1591  N   LEU B 202      15.940  45.945  38.391  1.00 52.41           N  
ATOM   1592  CA  LEU B 202      14.848  46.781  38.802  1.00 52.41           C  
ATOM   1597  C   LEU B 202      13.599  45.975  38.971  1.00 52.41           C  
ATOM   1598  O   LEU B 202      12.845  46.187  39.919  1.00 52.41           O  
ATOM   1593  CB  LEU B 202      14.554  47.882  37.769  1.00 52.41           C  
ATOM   1594  CG  LEU B 202      15.702  48.903  37.638  1.00 52.41           C  
ATOM   1595  CD1 LEU B 202      15.378  49.992  36.602  1.00 52.41           C  
ATOM   1596  CD2 LEU B 202      16.061  49.494  39.013  1.00 52.41           C  
ATOM   1599  N   ALA B 203      13.345  45.014  38.067  1.00 30.85           N  
ATOM   1600  CA  ALA B 203      12.110  44.288  38.133  1.00 30.85           C  
ATOM   1602  C   ALA B 203      12.020  43.571  39.444  1.00 30.85           C  
ATOM   1603  O   ALA B 203      10.951  43.507  40.050  1.00 30.85           O  
ATOM   1601  CB  ALA B 203      11.969  43.238  37.017  1.00 30.85           C  
ATOM   1604  N   LEU B 204      13.140  42.984  39.902  1.00 52.46           N  
ATOM   1605  CA  LEU B 204      13.171  42.220  41.118  1.00 52.46           C  
ATOM   1610  C   LEU B 204      13.002  43.086  42.335  1.00 52.46           C  
ATOM   1611  O   LEU B 204      12.302  42.712  43.273  1.00 52.46           O  
ATOM   1606  CB  LEU B 204      14.499  41.463  41.289  1.00 52.46           C  
ATOM   1607  CG  LEU B 204      14.790  40.474  40.144  1.00 52.46           C  
ATOM   1608  CD1 LEU B 204      16.116  39.730  40.373  1.00 52.46           C  
ATOM   1609  CD2 LEU B 204      13.606  39.525  39.903  1.00 52.46           C  
ATOM   1612  N   SER B 205      13.629  44.277  42.342  1.00 64.59           N  
ATOM   1613  CA  SER B 205      13.741  45.083  43.528  1.00 64.59           C  
ATOM   1616  C   SER B 205      12.448  45.683  43.981  1.00 64.59           C  
ATOM   1617  O   SER B 205      11.635  46.159  43.190  1.00 64.59           O  
ATOM   1614  CB  SER B 205      14.741  46.238  43.358  1.00 64.59           C  
ATOM   1615  OG  SER B 205      16.031  45.719  43.073  1.00 64.59           O  
ATOM   1618  N   SER B 206      12.253  45.687  45.316  1.00 52.56           N  
ATOM   1619  CA  SER B 206      11.117  46.311  45.924  1.00 52.56           C  
ATOM   1622  C   SER B 206      11.464  47.765  46.028  1.00 52.56           C  
ATOM   1623  O   SER B 206      12.519  48.185  45.556  1.00 52.56           O  
ATOM   1620  CB  SER B 206      10.789  45.793  47.335  1.00 52.56           C  
ATOM   1621  OG  SER B 206      11.844  46.109  48.231  1.00 52.56           O  
ATOM   1624  N   PRO B 207      10.609  48.562  46.607  1.00 81.99           N  
ATOM   1625  CA  PRO B 207      10.881  49.971  46.662  1.00 81.99           C  
ATOM   1629  C   PRO B 207      12.128  50.374  47.386  1.00 81.99           C  
ATOM   1630  O   PRO B 207      12.792  51.298  46.918  1.00 81.99           O  
ATOM   1627  CB  PRO B 207       9.597  50.619  47.174  1.00 81.99           C  
ATOM   1628  CG  PRO B 207       8.498  49.665  46.662  1.00 81.99           C  
ATOM   1626  CD  PRO B 207       9.181  48.287  46.591  1.00 81.99           C  
ATOM   1631  N   ILE B 208      12.475  49.728  48.513  1.00 63.60           N  
ATOM   1632  CA  ILE B 208      13.669  50.134  49.195  1.00 63.60           C  
ATOM   1637  C   ILE B 208      14.839  49.786  48.335  1.00 63.60           C  
ATOM   1638  O   ILE B 208      15.803  50.544  48.250  1.00 63.60           O  
ATOM   1633  CB  ILE B 208      13.853  49.525  50.551  1.00 63.60           C  
ATOM   1634  CG1 ILE B 208      14.965  50.293  51.281  1.00 63.60           C  
ATOM   1635  CG2 ILE B 208      14.117  48.017  50.395  1.00 63.60           C  
ATOM   1636  CD1 ILE B 208      14.949  50.107  52.793  1.00 63.60           C  
ATOM   1639  N   TYR B 209      14.776  48.609  47.681  1.00 49.57           N  
ATOM   1640  CA  TYR B 209      15.826  48.130  46.828  1.00 49.57           C  
ATOM   1649  C   TYR B 209      15.981  49.061  45.664  1.00 49.57           C  
ATOM   1650  O   TYR B 209      17.099  49.345  45.238  1.00 49.57           O  
ATOM   1641  CB  TYR B 209      15.553  46.721  46.271  1.00 49.57           C  
ATOM   1642  CG  TYR B 209      15.644  45.751  47.400  1.00 49.57           C  
ATOM   1643  CD1 TYR B 209      16.868  45.283  47.818  1.00 49.57           C  
ATOM   1644  CD2 TYR B 209      14.510  45.306  48.039  1.00 49.57           C  
ATOM   1645  CE1 TYR B 209      16.961  44.386  48.858  1.00 49.57           C  
ATOM   1646  CE2 TYR B 209      14.595  44.409  49.078  1.00 49.57           C  
ATOM   1647  CZ  TYR B 209      15.823  43.947  49.490  1.00 49.57           C  
ATOM   1648  OH  TYR B 209      15.911  43.027  50.556  1.00 49.57           O  
ATOM   1651  N   ARG B 210      14.863  49.548  45.094  1.00157.19           N  
ATOM   1652  CA  ARG B 210      14.960  50.455  43.984  1.00157.19           C  
ATOM   1660  C   ARG B 210      15.642  51.691  44.473  1.00157.19           C  
ATOM   1661  O   ARG B 210      16.441  52.300  43.763  1.00157.19           O  
ATOM   1653  CB  ARG B 210      13.600  50.893  43.415  1.00157.19           C  
ATOM   1654  CG  ARG B 210      12.893  49.825  42.582  1.00157.19           C  
ATOM   1655  CD  ARG B 210      11.591  50.324  41.951  1.00157.19           C  
ATOM   1656  NE  ARG B 210      11.941  51.425  41.008  1.00157.19           N  
ATOM   1657  CZ  ARG B 210      12.234  51.147  39.705  1.00157.19           C  
ATOM   1658  NH1 ARG B 210      12.179  49.861  39.251  1.00157.19           N1+
ATOM   1659  NH2 ARG B 210      12.575  52.156  38.851  1.00157.19           N  
ATOM   1662  N   LEU B 211      15.337  52.072  45.726  1.00123.32           N  
ATOM   1663  CA  LEU B 211      15.840  53.258  46.351  1.00123.32           C  
ATOM   1668  C   LEU B 211      17.342  53.170  46.421  1.00123.32           C  
ATOM   1669  O   LEU B 211      18.034  54.159  46.186  1.00123.32           O  
ATOM   1664  CB  LEU B 211      15.315  53.374  47.800  1.00123.32           C  
ATOM   1665  CG  LEU B 211      15.570  54.709  48.535  1.00123.32           C  
ATOM   1666  CD1 LEU B 211      17.066  55.033  48.680  1.00123.32           C  
ATOM   1667  CD2 LEU B 211      14.737  55.850  47.929  1.00123.32           C  
ATOM   1670  N   GLU B 212      17.887  51.983  46.757  1.00131.01           N  
ATOM   1671  CA  GLU B 212      19.308  51.821  46.911  1.00131.01           C  
ATOM   1677  C   GLU B 212      20.028  51.989  45.599  1.00131.01           C  
ATOM   1678  O   GLU B 212      21.140  52.514  45.563  1.00131.01           O  
ATOM   1672  CB  GLU B 212      19.698  50.505  47.621  1.00131.01           C  
ATOM   1673  CG  GLU B 212      19.214  49.209  46.973  1.00131.01           C  
ATOM   1674  CD  GLU B 212      20.397  48.510  46.323  1.00131.01           C  
ATOM   1675  OE1 GLU B 212      21.181  49.186  45.606  1.00131.01           O  
ATOM   1676  OE2 GLU B 212      20.537  47.278  46.553  1.00131.01           O1-
ATOM   1679  N   LEU B 213      19.404  51.564  44.485  1.00 89.07           N  
ATOM   1680  CA  LEU B 213      19.950  51.664  43.157  1.00 89.07           C  
ATOM   1685  C   LEU B 213      20.050  53.100  42.789  1.00 89.07           C  
ATOM   1686  O   LEU B 213      20.799  53.483  41.893  1.00 89.07           O  
ATOM   1681  CB  LEU B 213      19.096  50.993  42.064  1.00 89.07           C  
ATOM   1682  CG  LEU B 213      19.080  49.456  42.125  1.00 89.07           C  
ATOM   1683  CD1 LEU B 213      18.213  48.871  41.000  1.00 89.07           C  
ATOM   1684  CD2 LEU B 213      20.506  48.881  42.132  1.00 89.07           C  
ATOM   1687  N   ALA B 214      19.321  53.946  43.520  1.00120.40           N  
ATOM   1688  CA  ALA B 214      19.174  55.337  43.218  1.00120.40           C  
ATOM   1690  C   ALA B 214      20.528  55.993  42.965  1.00120.40           C  
ATOM   1691  O   ALA B 214      20.546  57.016  42.286  1.00120.40           O  
ATOM   1689  CB  ALA B 214      18.492  56.136  44.333  1.00120.40           C  
ATOM   1692  N   MET B 215      21.679  55.461  43.477  1.00250.07           N  
ATOM   1693  CA  MET B 215      23.001  56.032  43.290  1.00250.07           C  
ATOM   1698  C   MET B 215      23.236  56.245  41.826  1.00250.07           C  
ATOM   1699  O   MET B 215      23.901  57.212  41.454  1.00250.07           O  
ATOM   1694  CB  MET B 215      24.123  55.098  43.789  1.00250.07           C  
ATOM   1695  CG  MET B 215      24.036  54.757  45.280  1.00250.07           C  
ATOM   1696  SD  MET B 215      24.282  56.158  46.410  1.00250.07           S  
ATOM   1697  CE  MET B 215      22.669  56.926  46.088  1.00250.07           C  
ATOM   1700  N   ILE B 216      22.759  55.333  40.963  1.00104.05           N  
ATOM   1701  CA  ILE B 216      22.993  55.524  39.561  1.00104.05           C  
ATOM   1706  C   ILE B 216      22.208  56.643  38.982  1.00104.05           C  
ATOM   1707  O   ILE B 216      22.756  57.553  38.363  1.00104.05           O  
ATOM   1702  CB  ILE B 216      22.681  54.298  38.748  1.00104.05           C  
ATOM   1703  CG1 ILE B 216      23.612  53.141  39.158  1.00104.05           C  
ATOM   1704  CG2 ILE B 216      22.774  54.671  37.257  1.00104.05           C  
ATOM   1705  CD1 ILE B 216      23.206  51.779  38.592  1.00104.05           C  
ATOM   1708  N   GLY B 217      20.888  56.618  39.185  1.00 85.72           N  
ATOM   1709  CA  GLY B 217      20.118  57.638  38.558  1.00 85.72           C  
ATOM   1710  C   GLY B 217      20.519  58.929  39.164  1.00 85.72           C  
ATOM   1711  O   GLY B 217      20.657  59.944  38.481  1.00 85.72           O  
ATOM   1712  N   ARG B 218      20.718  58.913  40.490  1.00235.99           N  
ATOM   1713  CA  ARG B 218      20.922  60.155  41.154  1.00235.99           C  
ATOM   1721  C   ARG B 218      22.162  60.841  40.679  1.00235.99           C  
ATOM   1722  O   ARG B 218      22.094  61.923  40.100  1.00235.99           O  
ATOM   1714  CB  ARG B 218      21.065  59.969  42.674  1.00235.99           C  
ATOM   1715  CG  ARG B 218      21.235  61.273  43.455  1.00235.99           C  
ATOM   1716  CD  ARG B 218      21.492  61.055  44.946  1.00235.99           C  
ATOM   1717  NE  ARG B 218      22.965  60.938  45.136  1.00235.99           N  
ATOM   1718  CZ  ARG B 218      23.713  62.066  45.320  1.00235.99           C  
ATOM   1719  NH1 ARG B 218      23.115  63.292  45.279  1.00235.99           N1+
ATOM   1720  NH2 ARG B 218      25.052  61.971  45.570  1.00235.99           N  
ATOM   1723  N   LEU B 219      23.327  60.199  40.881  1.00172.72           N  
ATOM   1724  CA  LEU B 219      24.587  60.828  40.587  1.00172.72           C  
ATOM   1729  C   LEU B 219      24.829  60.990  39.126  1.00172.72           C  
ATOM   1730  O   LEU B 219      25.215  62.062  38.666  1.00172.72           O  
ATOM   1725  CB  LEU B 219      25.806  60.049  41.118  1.00172.72           C  
ATOM   1726  CG  LEU B 219      26.013  60.139  42.638  1.00172.72           C  
ATOM   1727  CD1 LEU B 219      26.344  61.584  43.038  1.00172.72           C  
ATOM   1728  CD2 LEU B 219      24.837  59.533  43.422  1.00172.72           C  
ATOM   1731  N   PHE B 220      24.586  59.919  38.360  1.00 76.44           N  
ATOM   1732  CA  PHE B 220      24.933  59.877  36.971  1.00 76.44           C  
ATOM   1740  C   PHE B 220      24.127  60.839  36.167  1.00 76.44           C  
ATOM   1741  O   PHE B 220      24.582  61.304  35.124  1.00 76.44           O  
ATOM   1733  CB  PHE B 220      24.852  58.470  36.359  1.00 76.44           C  
ATOM   1734  CG  PHE B 220      26.058  57.762  36.876  1.00 76.44           C  
ATOM   1735  CD1 PHE B 220      27.280  57.952  36.270  1.00 76.44           C  
ATOM   1736  CD2 PHE B 220      25.983  56.924  37.965  1.00 76.44           C  
ATOM   1737  CE1 PHE B 220      28.406  57.314  36.733  1.00 76.44           C  
ATOM   1738  CE2 PHE B 220      27.106  56.282  38.432  1.00 76.44           C  
ATOM   1739  CZ  PHE B 220      28.321  56.476  37.817  1.00 76.44           C  
ATOM   1742  N   ALA B 221      22.894  61.136  36.600  1.00 38.08           N  
ATOM   1743  CA  ALA B 221      22.068  62.036  35.854  1.00 38.08           C  
ATOM   1745  C   ALA B 221      22.748  63.372  35.764  1.00 38.08           C  
ATOM   1746  O   ALA B 221      22.662  64.038  34.734  1.00 38.08           O  
ATOM   1744  CB  ALA B 221      20.689  62.255  36.501  1.00 38.08           C  
ATOM   1747  N   GLN B 222      23.438  63.799  36.843  1.00103.55           N  
ATOM   1748  CA  GLN B 222      24.062  65.094  36.897  1.00103.55           C  
ATOM   1754  C   GLN B 222      25.361  65.133  36.143  1.00103.55           C  
ATOM   1755  O   GLN B 222      25.840  64.127  35.621  1.00103.55           O  
ATOM   1749  CB  GLN B 222      24.347  65.610  38.318  1.00103.55           C  
ATOM   1750  CG  GLN B 222      23.089  65.986  39.101  1.00103.55           C  
ATOM   1751  CD  GLN B 222      22.570  64.747  39.810  1.00103.55           C  
ATOM   1753  NE2 GLN B 222      21.285  64.394  39.544  1.00103.55           N  
ATOM   1752  OE1 GLN B 222      23.285  64.113  40.584  1.00103.55           O  
ATOM   1756  N   ASP B 223      25.944  66.351  36.061  1.00106.97           N  
ATOM   1757  CA  ASP B 223      27.155  66.623  35.338  1.00106.97           C  
ATOM   1762  C   ASP B 223      28.364  66.127  36.072  1.00106.97           C  
ATOM   1763  O   ASP B 223      28.554  66.366  37.264  1.00106.97           O  
ATOM   1758  CB  ASP B 223      27.338  68.119  35.011  1.00106.97           C  
ATOM   1759  CG  ASP B 223      27.323  68.938  36.297  1.00106.97           C  
ATOM   1760  OD1 ASP B 223      26.995  68.367  37.371  1.00106.97           O  
ATOM   1761  OD2 ASP B 223      27.624  70.158  36.215  1.00106.97           O1-
ATOM   1764  N   ALA B 224      29.226  65.410  35.326  1.00 42.65           N  
ATOM   1765  CA  ALA B 224      30.435  64.822  35.821  1.00 42.65           C  
ATOM   1767  C   ALA B 224      31.378  65.895  36.251  1.00 42.65           C  
ATOM   1768  O   ALA B 224      32.066  65.752  37.259  1.00 42.65           O  
ATOM   1766  CB  ALA B 224      31.156  63.974  34.759  1.00 42.65           C  
ATOM   1769  N   GLU B 225      31.420  67.006  35.494  1.00 87.80           N  
ATOM   1770  CA  GLU B 225      32.376  68.046  35.733  1.00 87.80           C  
ATOM   1776  C   GLU B 225      32.174  68.590  37.110  1.00 87.80           C  
ATOM   1777  O   GLU B 225      33.138  68.877  37.816  1.00 87.80           O  
ATOM   1771  CB  GLU B 225      32.203  69.262  34.806  1.00 87.80           C  
ATOM   1772  CG  GLU B 225      32.226  68.940  33.313  1.00 87.80           C  
ATOM   1773  CD  GLU B 225      30.800  68.566  32.936  1.00 87.80           C  
ATOM   1774  OE1 GLU B 225      29.978  69.502  32.742  1.00 87.80           O  
ATOM   1775  OE2 GLU B 225      30.508  67.344  32.854  1.00 87.80           O1-
ATOM   1778  N   LEU B 226      30.907  68.749  37.531  1.00111.60           N  
ATOM   1779  CA  LEU B 226      30.620  69.368  38.792  1.00111.60           C  
ATOM   1784  C   LEU B 226      31.195  68.553  39.908  1.00111.60           C  
ATOM   1785  O   LEU B 226      31.828  69.095  40.813  1.00111.60           O  
ATOM   1780  CB  LEU B 226      29.102  69.542  39.013  1.00111.60           C  
ATOM   1781  CG  LEU B 226      28.683  70.244  40.323  1.00111.60           C  
ATOM   1782  CD1 LEU B 226      28.894  69.357  41.557  1.00111.60           C  
ATOM   1783  CD2 LEU B 226      29.363  71.616  40.457  1.00111.60           C  
ATOM   1786  N   TYR B 227      31.005  67.222  39.867  1.00 65.00           N  
ATOM   1787  CA  TYR B 227      31.471  66.360  40.914  1.00 65.00           C  
ATOM   1796  C   TYR B 227      32.962  66.364  40.965  1.00 65.00           C  
ATOM   1797  O   TYR B 227      33.550  66.378  42.046  1.00 65.00           O  
ATOM   1788  CB  TYR B 227      31.019  64.899  40.747  1.00 65.00           C  
ATOM   1789  CG  TYR B 227      29.559  64.830  41.043  1.00 65.00           C  
ATOM   1790  CD1 TYR B 227      29.127  64.808  42.348  1.00 65.00           C  
ATOM   1791  CD2 TYR B 227      28.626  64.776  40.032  1.00 65.00           C  
ATOM   1792  CE1 TYR B 227      27.786  64.740  42.645  1.00 65.00           C  
ATOM   1793  CE2 TYR B 227      27.282  64.707  40.323  1.00 65.00           C  
ATOM   1794  CZ  TYR B 227      26.861  64.689  41.631  1.00 65.00           C  
ATOM   1795  OH  TYR B 227      25.485  64.618  41.933  1.00 65.00           O  
ATOM   1798  N   ALA B 228      33.616  66.340  39.792  1.00 29.35           N  
ATOM   1799  CA  ALA B 228      35.046  66.265  39.753  1.00 29.35           C  
ATOM   1801  C   ALA B 228      35.624  67.473  40.418  1.00 29.35           C  
ATOM   1802  O   ALA B 228      36.569  67.368  41.198  1.00 29.35           O  
ATOM   1800  CB  ALA B 228      35.597  66.220  38.317  1.00 29.35           C  
ATOM   1803  N   ASP B 229      35.054  68.655  40.130  1.00 40.37           N  
ATOM   1804  CA  ASP B 229      35.556  69.896  40.647  1.00 40.37           C  
ATOM   1809  C   ASP B 229      35.385  69.954  42.134  1.00 40.37           C  
ATOM   1810  O   ASP B 229      36.257  70.459  42.840  1.00 40.37           O  
ATOM   1805  CB  ASP B 229      34.839  71.119  40.046  1.00 40.37           C  
ATOM   1806  CG  ASP B 229      35.228  71.229  38.576  1.00 40.37           C  
ATOM   1807  OD1 ASP B 229      36.213  70.554  38.174  1.00 40.37           O  
ATOM   1808  OD2 ASP B 229      34.552  71.993  37.837  1.00 40.37           O1-
ATOM   1811  N   ILE B 230      34.260  69.428  42.658  1.00 52.52           N  
ATOM   1812  CA  ILE B 230      33.991  69.519  44.068  1.00 52.52           C  
ATOM   1817  C   ILE B 230      35.059  68.810  44.834  1.00 52.52           C  
ATOM   1818  O   ILE B 230      35.509  69.287  45.874  1.00 52.52           O  
ATOM   1813  CB  ILE B 230      32.691  68.902  44.489  1.00 52.52           C  
ATOM   1814  CG1 ILE B 230      31.498  69.638  43.866  1.00 52.52           C  
ATOM   1815  CG2 ILE B 230      32.660  68.894  46.026  1.00 52.52           C  
ATOM   1816  CD1 ILE B 230      30.164  68.970  44.186  1.00 52.52           C  
ATOM   1819  N   ILE B 231      35.508  67.647  44.342  1.00150.44           N  
ATOM   1820  CA  ILE B 231      36.500  66.912  45.068  1.00150.44           C  
ATOM   1825  C   ILE B 231      37.728  67.788  45.209  1.00150.44           C  
ATOM   1826  O   ILE B 231      38.381  67.737  46.250  1.00150.44           O  
ATOM   1821  CB  ILE B 231      36.912  65.644  44.378  1.00150.44           C  
ATOM   1822  CG1 ILE B 231      35.694  64.722  44.196  1.00150.44           C  
ATOM   1823  CG2 ILE B 231      38.054  65.007  45.191  1.00150.44           C  
ATOM   1824  CD1 ILE B 231      34.987  64.370  45.503  1.00150.44           C  
ATOM   1827  N   MET B 232      38.035  68.604  44.164  1.00257.59           N  
ATOM   1828  CA  MET B 232      39.185  69.451  43.899  1.00257.59           C  
ATOM   1833  C   MET B 232      39.405  70.599  44.827  1.00257.59           C  
ATOM   1834  O   MET B 232      40.560  70.952  45.063  1.00257.59           O  
ATOM   1829  CB  MET B 232      39.180  70.036  42.478  1.00257.59           C  
ATOM   1830  CG  MET B 232      40.398  70.919  42.193  1.00257.59           C  
ATOM   1831  SD  MET B 232      40.537  71.494  40.474  1.00257.59           S  
ATOM   1832  CE  MET B 232      41.147  69.909  39.831  1.00257.59           C  
ATOM   1835  N   ASP B 233      38.345  71.220  45.370  1.00113.84           N  
ATOM   1836  CA  ASP B 233      38.535  72.456  46.079  1.00113.84           C  
ATOM   1841  C   ASP B 233      39.525  72.299  47.192  1.00113.84           C  
ATOM   1842  O   ASP B 233      40.350  73.187  47.405  1.00113.84           O  
ATOM   1837  CB  ASP B 233      37.240  73.036  46.677  1.00113.84           C  
ATOM   1838  CG  ASP B 233      36.736  72.091  47.754  1.00113.84           C  
ATOM   1839  OD1 ASP B 233      36.828  70.855  47.534  1.00113.84           O  
ATOM   1840  OD2 ASP B 233      36.250  72.588  48.804  1.00113.84           O1-
ATOM   1843  N   LYS B 234      39.511  71.173  47.927  1.00140.40           N  
ATOM   1844  CA  LYS B 234      40.457  71.124  49.002  1.00140.40           C  
ATOM   1850  C   LYS B 234      41.265  69.867  48.937  1.00140.40           C  
ATOM   1851  O   LYS B 234      40.810  68.826  48.464  1.00140.40           O  
ATOM   1845  CB  LYS B 234      39.793  71.132  50.388  1.00140.40           C  
ATOM   1846  CG  LYS B 234      40.777  71.346  51.536  1.00140.40           C  
ATOM   1847  CD  LYS B 234      41.266  72.788  51.638  1.00140.40           C  
ATOM   1848  CE  LYS B 234      40.261  73.708  52.332  1.00140.40           C  
ATOM   1849  NZ  LYS B 234      40.790  75.088  52.399  1.00140.40           N1+
ATOM   1852  N   SER B 235      42.522  69.966  49.413  1.00 75.24           N  
ATOM   1853  CA  SER B 235      43.409  68.847  49.515  1.00 75.24           C  
ATOM   1856  C   SER B 235      42.870  67.991  50.614  1.00 75.24           C  
ATOM   1857  O   SER B 235      43.085  66.780  50.649  1.00 75.24           O  
ATOM   1854  CB  SER B 235      44.837  69.261  49.908  1.00 75.24           C  
ATOM   1855  OG  SER B 235      45.389  70.106  48.909  1.00 75.24           O  
ATOM   1858  N   GLU B 236      42.119  68.624  51.536  1.00 83.22           N  
ATOM   1859  CA  GLU B 236      41.568  67.925  52.657  1.00 83.22           C  
ATOM   1865  C   GLU B 236      40.623  66.910  52.114  1.00 83.22           C  
ATOM   1866  O   GLU B 236      40.389  65.873  52.731  1.00 83.22           O  
ATOM   1860  CB  GLU B 236      40.763  68.795  53.639  1.00 83.22           C  
ATOM   1861  CG  GLU B 236      39.409  69.264  53.108  1.00 83.22           C  
ATOM   1862  CD  GLU B 236      38.607  69.777  54.295  1.00 83.22           C  
ATOM   1863  OE1 GLU B 236      38.282  68.949  55.187  1.00 83.22           O  
ATOM   1864  OE2 GLU B 236      38.304  71.000  54.323  1.00 83.22           O1-
ATOM   1867  N   ASN B 237      40.026  67.198  50.944  1.00 47.15           N  
ATOM   1868  CA  ASN B 237      39.091  66.281  50.364  1.00 47.15           C  
ATOM   1873  C   ASN B 237      39.795  64.987  50.106  1.00 47.15           C  
ATOM   1874  O   ASN B 237      39.248  63.915  50.352  1.00 47.15           O  
ATOM   1869  CB  ASN B 237      38.527  66.770  49.021  1.00 47.15           C  
ATOM   1870  CG  ASN B 237      37.648  67.980  49.296  1.00 47.15           C  
ATOM   1872  ND2 ASN B 237      36.771  68.317  48.314  1.00 47.15           N  
ATOM   1871  OD1 ASN B 237      37.726  68.599  50.356  1.00 47.15           O  
ATOM   1875  N   LEU B 238      41.041  65.048  49.604  1.00 38.96           N  
ATOM   1876  CA  LEU B 238      41.753  63.837  49.320  1.00 38.96           C  
ATOM   1881  C   LEU B 238      41.956  63.104  50.608  1.00 38.96           C  
ATOM   1882  O   LEU B 238      41.796  61.885  50.675  1.00 38.96           O  
ATOM   1877  CB  LEU B 238      43.143  64.084  48.703  1.00 38.96           C  
ATOM   1878  CG  LEU B 238      43.914  62.785  48.405  1.00 38.96           C  
ATOM   1879  CD1 LEU B 238      43.162  61.915  47.384  1.00 38.96           C  
ATOM   1880  CD2 LEU B 238      45.362  63.075  47.978  1.00 38.96           C  
ATOM   1883  N   ALA B 239      42.293  63.844  51.678  1.00 30.58           N  
ATOM   1884  CA  ALA B 239      42.586  63.228  52.938  1.00 30.58           C  
ATOM   1886  C   ALA B 239      41.379  62.496  53.445  1.00 30.58           C  
ATOM   1887  O   ALA B 239      41.506  61.382  53.951  1.00 30.58           O  
ATOM   1885  CB  ALA B 239      43.006  64.240  54.018  1.00 30.58           C  
ATOM   1888  N   VAL B 240      40.174  63.090  53.325  1.00122.54           N  
ATOM   1889  CA  VAL B 240      39.003  62.441  53.854  1.00122.54           C  
ATOM   1893  C   VAL B 240      38.725  61.170  53.114  1.00122.54           C  
ATOM   1894  O   VAL B 240      38.340  60.172  53.717  1.00122.54           O  
ATOM   1890  CB  VAL B 240      37.734  63.249  53.779  1.00122.54           C  
ATOM   1891  CG1 VAL B 240      37.902  64.520  54.618  1.00122.54           C  
ATOM   1892  CG2 VAL B 240      37.374  63.502  52.310  1.00122.54           C  
ATOM   1895  N   ILE B 241      38.880  61.161  51.777  1.00 64.04           N  
ATOM   1896  CA  ILE B 241      38.582  59.959  51.047  1.00 64.04           C  
ATOM   1901  C   ILE B 241      39.544  58.887  51.453  1.00 64.04           C  
ATOM   1902  O   ILE B 241      39.177  57.715  51.534  1.00 64.04           O  
ATOM   1897  CB  ILE B 241      38.595  60.122  49.551  1.00 64.04           C  
ATOM   1898  CG1 ILE B 241      39.985  60.494  49.020  1.00 64.04           C  
ATOM   1899  CG2 ILE B 241      37.503  61.145  49.195  1.00 64.04           C  
ATOM   1900  CD1 ILE B 241      40.079  60.406  47.497  1.00 64.04           C  
ATOM   1903  N   GLU B 242      40.811  59.259  51.709  1.00 72.70           N  
ATOM   1904  CA  GLU B 242      41.794  58.287  52.100  1.00 72.70           C  
ATOM   1910  C   GLU B 242      41.343  57.639  53.375  1.00 72.70           C  
ATOM   1911  O   GLU B 242      41.487  56.429  53.548  1.00 72.70           O  
ATOM   1905  CB  GLU B 242      43.170  58.920  52.383  1.00 72.70           C  
ATOM   1906  CG  GLU B 242      43.875  59.450  51.134  1.00 72.70           C  
ATOM   1907  CD  GLU B 242      44.447  58.254  50.389  1.00 72.70           C  
ATOM   1908  OE1 GLU B 242      44.658  57.198  51.044  1.00 72.70           O  
ATOM   1909  OE2 GLU B 242      44.679  58.378  49.157  1.00 72.70           O1-
ATOM   1912  N   THR B 243      40.777  58.430  54.306  1.00 50.37           N  
ATOM   1913  CA  THR B 243      40.350  57.899  55.570  1.00 50.37           C  
ATOM   1917  C   THR B 243      39.194  56.965  55.351  1.00 50.37           C  
ATOM   1918  O   THR B 243      39.005  56.023  56.116  1.00 50.37           O  
ATOM   1914  CB  THR B 243      39.946  58.938  56.587  1.00 50.37           C  
ATOM   1916  CG2 THR B 243      41.102  59.941  56.744  1.00 50.37           C  
ATOM   1915  OG1 THR B 243      38.766  59.619  56.191  1.00 50.37           O  
ATOM   1919  N   LEU B 244      38.377  57.202  54.306  1.00 47.21           N  
ATOM   1920  CA  LEU B 244      37.231  56.371  54.058  1.00 47.21           C  
ATOM   1925  C   LEU B 244      37.692  54.964  53.847  1.00 47.21           C  
ATOM   1926  O   LEU B 244      37.109  54.027  54.392  1.00 47.21           O  
ATOM   1921  CB  LEU B 244      36.463  56.804  52.795  1.00 47.21           C  
ATOM   1922  CG  LEU B 244      35.224  55.946  52.470  1.00 47.21           C  
ATOM   1923  CD1 LEU B 244      34.153  56.064  53.567  1.00 47.21           C  
ATOM   1924  CD2 LEU B 244      34.681  56.266  51.067  1.00 47.21           C  
ATOM   1927  N   LYS B 245      38.761  54.773  53.056  1.00103.49           N  
ATOM   1928  CA  LYS B 245      39.213  53.437  52.797  1.00103.49           C  
ATOM   1934  C   LYS B 245      39.682  52.797  54.068  1.00103.49           C  
ATOM   1935  O   LYS B 245      39.366  51.640  54.339  1.00103.49           O  
ATOM   1929  CB  LYS B 245      40.378  53.363  51.798  1.00103.49           C  
ATOM   1930  CG  LYS B 245      40.830  51.921  51.550  1.00103.49           C  
ATOM   1931  CD  LYS B 245      39.768  51.062  50.863  1.00103.49           C  
ATOM   1932  CE  LYS B 245      40.085  49.566  50.884  1.00103.49           C  
ATOM   1933  NZ  LYS B 245      41.395  49.315  50.248  1.00103.49           N1+
ATOM   1936  N   GLN B 246      40.439  53.539  54.898  1.00 71.55           N  
ATOM   1937  CA  GLN B 246      40.980  52.941  56.084  1.00 71.55           C  
ATOM   1943  C   GLN B 246      39.856  52.527  56.978  1.00 71.55           C  
ATOM   1944  O   GLN B 246      39.895  51.455  57.579  1.00 71.55           O  
ATOM   1938  CB  GLN B 246      41.892  53.885  56.895  1.00 71.55           C  
ATOM   1939  CG  GLN B 246      41.170  55.086  57.508  1.00 71.55           C  
ATOM   1940  CD  GLN B 246      42.189  55.911  58.282  1.00 71.55           C  
ATOM   1942  NE2 GLN B 246      42.376  57.195  57.870  1.00 71.55           N  
ATOM   1941  OE1 GLN B 246      42.805  55.427  59.231  1.00 71.55           O  
ATOM   1945  N   THR B 247      38.818  53.374  57.081  1.00112.25           N  
ATOM   1946  CA  THR B 247      37.705  53.115  57.947  1.00112.25           C  
ATOM   1950  C   THR B 247      36.947  51.914  57.481  1.00112.25           C  
ATOM   1951  O   THR B 247      36.467  51.127  58.294  1.00112.25           O  
ATOM   1947  CB  THR B 247      36.737  54.259  58.025  1.00112.25           C  
ATOM   1949  CG2 THR B 247      37.485  55.502  58.533  1.00112.25           C  
ATOM   1948  OG1 THR B 247      36.170  54.514  56.749  1.00112.25           O  
ATOM   1952  N   TYR B 248      36.809  51.733  56.155  1.00 41.45           N  
ATOM   1953  CA  TYR B 248      36.033  50.626  55.682  1.00 41.45           C  
ATOM   1962  C   TYR B 248      36.678  49.379  56.189  1.00 41.45           C  
ATOM   1963  O   TYR B 248      36.006  48.477  56.689  1.00 41.45           O  
ATOM   1954  CB  TYR B 248      35.975  50.532  54.148  1.00 41.45           C  
ATOM   1955  CG  TYR B 248      35.139  49.343  53.813  1.00 41.45           C  
ATOM   1956  CD1 TYR B 248      33.765  49.426  53.829  1.00 41.45           C  
ATOM   1957  CD2 TYR B 248      35.730  48.144  53.482  1.00 41.45           C  
ATOM   1958  CE1 TYR B 248      32.994  48.330  53.520  1.00 41.45           C  
ATOM   1959  CE2 TYR B 248      34.964  47.045  53.171  1.00 41.45           C  
ATOM   1960  CZ  TYR B 248      33.592  47.138  53.191  1.00 41.45           C  
ATOM   1961  OH  TYR B 248      32.802  46.013  52.874  1.00 41.45           O  
ATOM   1964  N   ASP B 249      38.017  49.309  56.102  1.00 33.86           N  
ATOM   1965  CA  ASP B 249      38.704  48.125  56.517  1.00 33.86           C  
ATOM   1970  C   ASP B 249      38.484  47.910  57.985  1.00 33.86           C  
ATOM   1971  O   ASP B 249      38.265  46.779  58.421  1.00 33.86           O  
ATOM   1966  CB  ASP B 249      40.222  48.196  56.267  1.00 33.86           C  
ATOM   1967  CG  ASP B 249      40.464  48.158  54.761  1.00 33.86           C  
ATOM   1968  OD1 ASP B 249      39.502  47.845  54.009  1.00 33.86           O  
ATOM   1969  OD2 ASP B 249      41.619  48.439  54.342  1.00 33.86           O1-
ATOM   1972  N   GLU B 250      38.524  48.992  58.788  1.00 69.75           N  
ATOM   1973  CA  GLU B 250      38.384  48.852  60.211  1.00 69.75           C  
ATOM   1979  C   GLU B 250      37.008  48.364  60.548  1.00 69.75           C  
ATOM   1980  O   GLU B 250      36.843  47.551  61.455  1.00 69.75           O  
ATOM   1974  CB  GLU B 250      38.649  50.148  61.009  1.00 69.75           C  
ATOM   1975  CG  GLU B 250      37.673  51.299  60.750  1.00 69.75           C  
ATOM   1976  CD  GLU B 250      38.018  52.423  61.718  1.00 69.75           C  
ATOM   1977  OE1 GLU B 250      38.475  52.106  62.849  1.00 69.75           O  
ATOM   1978  OE2 GLU B 250      37.831  53.611  61.343  1.00 69.75           O1-
ATOM   1981  N   ALA B 251      35.980  48.851  59.826  1.00 31.70           N  
ATOM   1982  CA  ALA B 251      34.619  48.476  60.090  1.00 31.70           C  
ATOM   1984  C   ALA B 251      34.455  47.009  59.847  1.00 31.70           C  
ATOM   1985  O   ALA B 251      33.755  46.324  60.591  1.00 31.70           O  
ATOM   1983  CB  ALA B 251      33.610  49.207  59.190  1.00 31.70           C  
ATOM   1986  N   LEU B 252      35.124  46.497  58.799  1.00 53.26           N  
ATOM   1987  CA  LEU B 252      35.017  45.130  58.374  1.00 53.26           C  
ATOM   1992  C   LEU B 252      35.481  44.228  59.471  1.00 53.26           C  
ATOM   1993  O   LEU B 252      34.914  43.158  59.685  1.00 53.26           O  
ATOM   1988  CB  LEU B 252      35.896  44.835  57.145  1.00 53.26           C  
ATOM   1989  CG  LEU B 252      35.824  43.379  56.647  1.00 53.26           C  
ATOM   1990  CD1 LEU B 252      34.407  43.019  56.173  1.00 53.26           C  
ATOM   1991  CD2 LEU B 252      36.895  43.109  55.577  1.00 53.26           C  
ATOM   1994  N   THR B 253      36.512  44.655  60.215  1.00 39.32           N  
ATOM   1995  CA  THR B 253      37.113  43.824  61.216  1.00 39.32           C  
ATOM   1999  C   THR B 253      36.083  43.411  62.223  1.00 39.32           C  
ATOM   2000  O   THR B 253      36.072  42.261  62.660  1.00 39.32           O  
ATOM   1996  CB  THR B 253      38.214  44.522  61.959  1.00 39.32           C  
ATOM   1998  CG2 THR B 253      38.814  43.542  62.981  1.00 39.32           C  
ATOM   1997  OG1 THR B 253      39.219  44.955  61.054  1.00 39.32           O  
ATOM   2001  N   PHE B 254      35.171  44.322  62.604  1.00 53.48           N  
ATOM   2002  CA  PHE B 254      34.225  44.027  63.643  1.00 53.48           C  
ATOM   2010  C   PHE B 254      33.400  42.835  63.261  1.00 53.48           C  
ATOM   2011  O   PHE B 254      33.180  41.947  64.083  1.00 53.48           O  
ATOM   2003  CB  PHE B 254      33.228  45.175  63.896  1.00 53.48           C  
ATOM   2004  CG  PHE B 254      33.976  46.375  64.369  1.00 53.48           C  
ATOM   2005  CD1 PHE B 254      34.438  46.454  65.662  1.00 53.48           C  
ATOM   2006  CD2 PHE B 254      34.198  47.435  63.520  1.00 53.48           C  
ATOM   2007  CE1 PHE B 254      35.123  47.565  66.095  1.00 53.48           C  
ATOM   2008  CE2 PHE B 254      34.881  48.550  63.945  1.00 53.48           C  
ATOM   2009  CZ  PHE B 254      35.347  48.616  65.237  1.00 53.48           C  
ATOM   2012  N   PHE B 255      32.900  42.805  62.012  1.00 50.38           N  
ATOM   2013  CA  PHE B 255      32.040  41.753  61.547  1.00 50.38           C  
ATOM   2021  C   PHE B 255      32.769  40.453  61.424  1.00 50.38           C  
ATOM   2022  O   PHE B 255      32.241  39.406  61.795  1.00 50.38           O  
ATOM   2014  CB  PHE B 255      31.384  42.095  60.202  1.00 50.38           C  
ATOM   2015  CG  PHE B 255      30.507  43.263  60.496  1.00 50.38           C  
ATOM   2016  CD1 PHE B 255      29.256  43.075  61.035  1.00 50.38           C  
ATOM   2017  CD2 PHE B 255      30.940  44.544  60.246  1.00 50.38           C  
ATOM   2018  CE1 PHE B 255      28.445  44.151  61.313  1.00 50.38           C  
ATOM   2019  CE2 PHE B 255      30.135  45.624  60.522  1.00 50.38           C  
ATOM   2020  CZ  PHE B 255      28.885  45.427  61.056  1.00 50.38           C  
ATOM   2023  N   GLU B 256      34.002  40.472  60.889  1.00 82.97           N  
ATOM   2024  CA  GLU B 256      34.700  39.232  60.718  1.00 82.97           C  
ATOM   2030  C   GLU B 256      34.927  38.629  62.071  1.00 82.97           C  
ATOM   2031  O   GLU B 256      34.733  37.430  62.267  1.00 82.97           O  
ATOM   2025  CB  GLU B 256      36.052  39.412  60.005  1.00 82.97           C  
ATOM   2026  CG  GLU B 256      37.015  40.355  60.726  1.00 82.97           C  
ATOM   2027  CD  GLU B 256      38.171  40.636  59.780  1.00 82.97           C  
ATOM   2028  OE1 GLU B 256      38.066  40.240  58.587  1.00 82.97           O  
ATOM   2029  OE2 GLU B 256      39.173  41.253  60.231  1.00 82.97           O1-
ATOM   2032  N   ASN B 257      35.338  39.467  63.039  1.00 54.69           N  
ATOM   2033  CA  ASN B 257      35.591  39.083  64.399  1.00 54.69           C  
ATOM   2038  C   ASN B 257      34.301  38.793  65.106  1.00 54.69           C  
ATOM   2039  O   ASN B 257      34.280  38.061  66.092  1.00 54.69           O  
ATOM   2034  CB  ASN B 257      36.337  40.160  65.204  1.00 54.69           C  
ATOM   2035  CG  ASN B 257      37.788  40.121  64.753  1.00 54.69           C  
ATOM   2037  ND2 ASN B 257      38.536  41.229  64.996  1.00 54.69           N  
ATOM   2036  OD1 ASN B 257      38.248  39.119  64.207  1.00 54.69           O  
ATOM   2040  N   ASN B 258      33.185  39.373  64.635  1.00 55.97           N  
ATOM   2041  CA  ASN B 258      31.940  39.224  65.329  1.00 55.97           C  
ATOM   2046  C   ASN B 258      32.100  39.876  66.666  1.00 55.97           C  
ATOM   2047  O   ASN B 258      31.593  39.393  67.677  1.00 55.97           O  
ATOM   2042  CB  ASN B 258      31.512  37.763  65.542  1.00 55.97           C  
ATOM   2043  CG  ASN B 258      30.067  37.765  66.029  1.00 55.97           C  
ATOM   2045  ND2 ASN B 258      29.463  36.551  66.133  1.00 55.97           N  
ATOM   2044  OD1 ASN B 258      29.493  38.814  66.314  1.00 55.97           O  
ATOM   2048  N   ASP B 259      32.831  41.012  66.681  1.00 50.67           N  
ATOM   2049  CA  ASP B 259      33.067  41.792  67.864  1.00 50.67           C  
ATOM   2054  C   ASP B 259      31.916  42.741  67.988  1.00 50.67           C  
ATOM   2055  O   ASP B 259      31.957  43.868  67.495  1.00 50.67           O  
ATOM   2050  CB  ASP B 259      34.355  42.628  67.753  1.00 50.67           C  
ATOM   2051  CG  ASP B 259      34.569  43.424  69.031  1.00 50.67           C  
ATOM   2052  OD1 ASP B 259      33.885  43.125  70.047  1.00 50.67           O  
ATOM   2053  OD2 ASP B 259      35.419  44.353  69.006  1.00 50.67           O1-
ATOM   2056  N   ARG B 260      30.851  42.291  68.675  1.00 77.83           N  
ATOM   2057  CA  ARG B 260      29.651  43.062  68.825  1.00 77.83           C  
ATOM   2065  C   ARG B 260      29.920  44.315  69.598  1.00 77.83           C  
ATOM   2066  O   ARG B 260      29.435  45.384  69.233  1.00 77.83           O  
ATOM   2058  CB  ARG B 260      28.550  42.315  69.595  1.00 77.83           C  
ATOM   2059  CG  ARG B 260      27.336  43.199  69.892  1.00 77.83           C  
ATOM   2060  CD  ARG B 260      26.300  42.552  70.810  1.00 77.83           C  
ATOM   2061  NE  ARG B 260      25.587  41.516  70.015  1.00 77.83           N  
ATOM   2062  CZ  ARG B 260      24.514  41.881  69.255  1.00 77.83           C  
ATOM   2063  NH1 ARG B 260      24.115  43.187  69.225  1.00 77.83           N1+
ATOM   2064  NH2 ARG B 260      23.847  40.944  68.522  1.00 77.83           N  
ATOM   2067  N   GLN B 261      30.703  44.219  70.687  1.00 39.40           N  
ATOM   2068  CA  GLN B 261      30.914  45.354  71.540  1.00 39.40           C  
ATOM   2074  C   GLN B 261      31.645  46.430  70.803  1.00 39.40           C  
ATOM   2075  O   GLN B 261      31.328  47.610  70.948  1.00 39.40           O  
ATOM   2069  CB  GLN B 261      31.732  45.019  72.796  1.00 39.40           C  
ATOM   2070  CG  GLN B 261      31.812  46.186  73.780  1.00 39.40           C  
ATOM   2071  CD  GLN B 261      30.406  46.416  74.318  1.00 39.40           C  
ATOM   2073  NE2 GLN B 261      29.968  47.703  74.348  1.00 39.40           N  
ATOM   2072  OE1 GLN B 261      29.709  45.473  74.690  1.00 39.40           O  
ATOM   2076  N   GLY B 262      32.650  46.052  69.993  1.00 16.39           N  
ATOM   2077  CA  GLY B 262      33.422  47.043  69.301  1.00 16.39           C  
ATOM   2078  C   GLY B 262      32.530  47.779  68.357  1.00 16.39           C  
ATOM   2079  O   GLY B 262      32.626  48.998  68.215  1.00 16.39           O  
ATOM   2080  N   PHE B 263      31.636  47.036  67.681  1.00 39.46           N  
ATOM   2081  CA  PHE B 263      30.738  47.608  66.723  1.00 39.46           C  
ATOM   2089  C   PHE B 263      29.835  48.577  67.416  1.00 39.46           C  
ATOM   2090  O   PHE B 263      29.618  49.689  66.936  1.00 39.46           O  
ATOM   2082  CB  PHE B 263      29.856  46.535  66.056  1.00 39.46           C  
ATOM   2083  CG  PHE B 263      28.954  47.199  65.076  1.00 39.46           C  
ATOM   2084  CD1 PHE B 263      29.404  47.529  63.819  1.00 39.46           C  
ATOM   2085  CD2 PHE B 263      27.650  47.482  65.413  1.00 39.46           C  
ATOM   2086  CE1 PHE B 263      28.567  48.140  62.915  1.00 39.46           C  
ATOM   2087  CE2 PHE B 263      26.810  48.092  64.513  1.00 39.46           C  
ATOM   2088  CZ  PHE B 263      27.269  48.423  63.261  1.00 39.46           C  
ATOM   2091  N   ILE B 264      29.299  48.181  68.586  1.00 42.76           N  
ATOM   2092  CA  ILE B 264      28.359  48.995  69.300  1.00 42.76           C  
ATOM   2097  C   ILE B 264      28.996  50.287  69.711  1.00 42.76           C  
ATOM   2098  O   ILE B 264      28.395  51.350  69.562  1.00 42.76           O  
ATOM   2093  CB  ILE B 264      27.833  48.323  70.539  1.00 42.76           C  
ATOM   2094  CG1 ILE B 264      27.013  47.078  70.158  1.00 42.76           C  
ATOM   2095  CG2 ILE B 264      27.040  49.358  71.354  1.00 42.76           C  
ATOM   2096  CD1 ILE B 264      26.653  46.184  71.345  1.00 42.76           C  
ATOM   2099  N   ASP B 265      30.238  50.243  70.229  1.00 32.11           N  
ATOM   2100  CA  ASP B 265      30.842  51.454  70.709  1.00 32.11           C  
ATOM   2105  C   ASP B 265      30.987  52.418  69.575  1.00 32.11           C  
ATOM   2106  O   ASP B 265      30.670  53.600  69.708  1.00 32.11           O  
ATOM   2101  CB  ASP B 265      32.242  51.230  71.304  1.00 32.11           C  
ATOM   2102  CG  ASP B 265      32.084  50.415  72.580  1.00 32.11           C  
ATOM   2103  OD1 ASP B 265      30.922  50.074  72.929  1.00 32.11           O  
ATOM   2104  OD2 ASP B 265      33.125  50.123  73.227  1.00 32.11           O1-
ATOM   2107  N   ALA B 266      31.464  51.929  68.418  1.00 28.00           N  
ATOM   2108  CA  ALA B 266      31.675  52.783  67.287  1.00 28.00           C  
ATOM   2110  C   ALA B 266      30.357  53.329  66.839  1.00 28.00           C  
ATOM   2111  O   ALA B 266      30.252  54.495  66.462  1.00 28.00           O  
ATOM   2109  CB  ALA B 266      32.309  52.049  66.092  1.00 28.00           C  
ATOM   2112  N   PHE B 267      29.312  52.485  66.884  1.00 97.61           N  
ATOM   2113  CA  PHE B 267      28.005  52.845  66.420  1.00 97.61           C  
ATOM   2121  C   PHE B 267      27.518  54.010  67.219  1.00 97.61           C  
ATOM   2122  O   PHE B 267      27.015  54.982  66.660  1.00 97.61           O  
ATOM   2114  CB  PHE B 267      27.005  51.689  66.608  1.00 97.61           C  
ATOM   2115  CG  PHE B 267      25.713  52.020  65.941  1.00 97.61           C  
ATOM   2116  CD1 PHE B 267      24.764  52.786  66.575  1.00 97.61           C  
ATOM   2117  CD2 PHE B 267      25.450  51.545  64.676  1.00 97.61           C  
ATOM   2118  CE1 PHE B 267      23.572  53.080  65.952  1.00 97.61           C  
ATOM   2119  CE2 PHE B 267      24.261  51.835  64.050  1.00 97.61           C  
ATOM   2120  CZ  PHE B 267      23.319  52.605  64.689  1.00 97.61           C  
ATOM   2123  N   HIS B 268      27.679  53.954  68.554  1.00 42.14           N  
ATOM   2124  CA  HIS B 268      27.184  55.009  69.389  1.00 42.14           C  
ATOM   2131  C   HIS B 268      27.866  56.294  69.057  1.00 42.14           C  
ATOM   2132  O   HIS B 268      27.221  57.335  68.951  1.00 42.14           O  
ATOM   2127  CB  HIS B 268      27.394  54.753  70.891  1.00 42.14           C  
ATOM   2126  CG  HIS B 268      26.434  53.748  71.454  1.00 42.14           C  
ATOM   2129  CD2 HIS B 268      25.214  53.354  70.998  1.00 42.14           C  
ATOM   2125  ND1 HIS B 268      26.646  53.040  72.616  1.00 42.14           N  
ATOM   2130  CE1 HIS B 268      25.552  52.260  72.805  1.00 42.14           C  
ATOM   2128  NE2 HIS B 268      24.656  52.415  71.847  1.00 42.14           N  
ATOM   2133  N   LYS B 269      29.195  56.257  68.868  1.00109.13           N  
ATOM   2134  CA  LYS B 269      29.920  57.473  68.644  1.00109.13           C  
ATOM   2140  C   LYS B 269      29.450  58.131  67.384  1.00109.13           C  
ATOM   2141  O   LYS B 269      29.197  59.334  67.363  1.00109.13           O  
ATOM   2135  CB  LYS B 269      31.434  57.217  68.542  1.00109.13           C  
ATOM   2136  CG  LYS B 269      32.291  58.479  68.463  1.00109.13           C  
ATOM   2137  CD  LYS B 269      33.756  58.220  68.825  1.00109.13           C  
ATOM   2138  CE  LYS B 269      34.286  56.880  68.307  1.00109.13           C  
ATOM   2139  NZ  LYS B 269      35.588  56.571  68.940  1.00109.13           N1+
ATOM   2142  N   VAL B 270      29.292  57.349  66.302  1.00 30.20           N  
ATOM   2143  CA  VAL B 270      28.919  57.913  65.038  1.00 30.20           C  
ATOM   2147  C   VAL B 270      27.552  58.515  65.123  1.00 30.20           C  
ATOM   2148  O   VAL B 270      27.303  59.592  64.582  1.00 30.20           O  
ATOM   2144  CB  VAL B 270      28.903  56.897  63.933  1.00 30.20           C  
ATOM   2145  CG1 VAL B 270      28.405  57.575  62.645  1.00 30.20           C  
ATOM   2146  CG2 VAL B 270      30.311  56.288  63.810  1.00 30.20           C  
ATOM   2149  N   ARG B 271      26.623  57.835  65.817  1.00144.08           N  
ATOM   2150  CA  ARG B 271      25.272  58.311  65.855  1.00144.08           C  
ATOM   2158  C   ARG B 271      25.218  59.642  66.535  1.00144.08           C  
ATOM   2159  O   ARG B 271      24.452  60.517  66.135  1.00144.08           O  
ATOM   2151  CB  ARG B 271      24.297  57.390  66.601  1.00144.08           C  
ATOM   2152  CG  ARG B 271      22.841  57.762  66.311  1.00144.08           C  
ATOM   2153  CD  ARG B 271      21.836  57.205  67.314  1.00144.08           C  
ATOM   2154  NE  ARG B 271      21.947  58.050  68.533  1.00144.08           N  
ATOM   2155  CZ  ARG B 271      21.308  59.254  68.596  1.00144.08           C  
ATOM   2156  NH1 ARG B 271      20.529  59.676  67.555  1.00144.08           N1+
ATOM   2157  NH2 ARG B 271      21.466  60.051  69.693  1.00144.08           N  
ATOM   2160  N   ASP B 272      26.034  59.838  67.584  1.00 39.39           N  
ATOM   2161  CA  ASP B 272      25.988  61.072  68.311  1.00 39.39           C  
ATOM   2166  C   ASP B 272      26.332  62.181  67.373  1.00 39.39           C  
ATOM   2167  O   ASP B 272      25.815  63.290  67.497  1.00 39.39           O  
ATOM   2162  CB  ASP B 272      26.975  61.114  69.489  1.00 39.39           C  
ATOM   2163  CG  ASP B 272      26.431  60.178  70.559  1.00 39.39           C  
ATOM   2164  OD1 ASP B 272      25.248  59.764  70.430  1.00 39.39           O  
ATOM   2165  OD2 ASP B 272      27.186  59.870  71.519  1.00 39.39           O1-
ATOM   2168  N   TRP B 273      27.234  61.914  66.412  1.00 44.55           N  
ATOM   2169  CA  TRP B 273      27.623  62.928  65.479  1.00 44.55           C  
ATOM   2180  C   TRP B 273      26.419  63.346  64.683  1.00 44.55           C  
ATOM   2181  O   TRP B 273      26.119  64.534  64.580  1.00 44.55           O  
ATOM   2170  CB  TRP B 273      28.696  62.423  64.499  1.00 44.55           C  
ATOM   2171  CG  TRP B 273      29.219  63.458  63.534  1.00 44.55           C  
ATOM   2173  CD1 TRP B 273      30.259  64.329  63.683  1.00 44.55           C  
ATOM   2172  CD2 TRP B 273      28.686  63.681  62.221  1.00 44.55           C  
ATOM   2175  CE2 TRP B 273      29.448  64.690  61.633  1.00 44.55           C  
ATOM   2176  CE3 TRP B 273      27.649  63.092  61.556  1.00 44.55           C  
ATOM   2174  NE1 TRP B 273      30.411  65.077  62.540  1.00 44.55           N  
ATOM   2177  CZ2 TRP B 273      29.183  65.124  60.364  1.00 44.55           C  
ATOM   2178  CZ3 TRP B 273      27.382  63.536  60.281  1.00 44.55           C  
ATOM   2179  CH2 TRP B 273      28.135  64.532  59.695  1.00 44.55           C  
ATOM   2182  N   PHE B 274      25.682  62.369  64.118  1.00 51.55           N  
ATOM   2183  CA  PHE B 274      24.521  62.646  63.313  1.00 51.55           C  
ATOM   2191  C   PHE B 274      23.455  63.265  64.152  1.00 51.55           C  
ATOM   2192  O   PHE B 274      22.742  64.162  63.703  1.00 51.55           O  
ATOM   2184  CB  PHE B 274      23.921  61.397  62.657  1.00 51.55           C  
ATOM   2185  CG  PHE B 274      24.794  61.014  61.515  1.00 51.55           C  
ATOM   2186  CD1 PHE B 274      24.568  61.563  60.272  1.00 51.55           C  
ATOM   2187  CD2 PHE B 274      25.828  60.123  61.677  1.00 51.55           C  
ATOM   2188  CE1 PHE B 274      25.361  61.223  59.203  1.00 51.55           C  
ATOM   2189  CE2 PHE B 274      26.625  59.781  60.611  1.00 51.55           C  
ATOM   2190  CZ  PHE B 274      26.392  60.331  59.373  1.00 51.55           C  
ATOM   2193  N   GLY B 275      23.295  62.784  65.396  1.00 26.12           N  
ATOM   2194  CA  GLY B 275      22.276  63.338  66.232  1.00 26.12           C  
ATOM   2195  C   GLY B 275      20.978  62.698  65.862  1.00 26.12           C  
ATOM   2196  O   GLY B 275      20.930  61.571  65.372  1.00 26.12           O  
ATOM   2197  N   ASP B 276      19.879  63.438  66.079  1.00 99.82           N  
ATOM   2198  CA  ASP B 276      18.556  62.937  65.860  1.00 99.82           C  
ATOM   2203  C   ASP B 276      18.359  62.666  64.406  1.00 99.82           C  
ATOM   2204  O   ASP B 276      17.477  61.898  64.024  1.00 99.82           O  
ATOM   2199  CB  ASP B 276      17.449  63.899  66.302  1.00 99.82           C  
ATOM   2200  CG  ASP B 276      16.193  63.048  66.374  1.00 99.82           C  
ATOM   2201  OD1 ASP B 276      16.343  61.798  66.343  1.00 99.82           O  
ATOM   2202  OD2 ASP B 276      15.077  63.626  66.457  1.00 99.82           O1-
ATOM   2205  N   TYR B 277      19.181  63.300  63.552  1.00 61.11           N  
ATOM   2206  CA  TYR B 277      19.009  63.209  62.134  1.00 61.11           C  
ATOM   2215  C   TYR B 277      19.070  61.783  61.679  1.00 61.11           C  
ATOM   2216  O   TYR B 277      18.315  61.404  60.786  1.00 61.11           O  
ATOM   2207  CB  TYR B 277      20.040  64.042  61.349  1.00 61.11           C  
ATOM   2208  CG  TYR B 277      19.754  65.473  61.668  1.00 61.11           C  
ATOM   2209  CD1 TYR B 277      18.716  66.134  61.048  1.00 61.11           C  
ATOM   2210  CD2 TYR B 277      20.520  66.158  62.584  1.00 61.11           C  
ATOM   2211  CE1 TYR B 277      18.444  67.451  61.340  1.00 61.11           C  
ATOM   2212  CE2 TYR B 277      20.254  67.475  62.880  1.00 61.11           C  
ATOM   2213  CZ  TYR B 277      19.214  68.123  62.258  1.00 61.11           C  
ATOM   2214  OH  TYR B 277      18.938  69.474  62.561  1.00 61.11           O  
ATOM   2217  N   SER B 278      19.949  60.946  62.266  1.00 45.53           N  
ATOM   2218  CA  SER B 278      20.063  59.585  61.804  1.00 45.53           C  
ATOM   2221  C   SER B 278      18.725  58.916  61.849  1.00 45.53           C  
ATOM   2222  O   SER B 278      18.268  58.358  60.853  1.00 45.53           O  
ATOM   2219  CB  SER B 278      20.969  58.706  62.686  1.00 45.53           C  
ATOM   2220  OG  SER B 278      22.320  59.126  62.601  1.00 45.53           O  
ATOM   2223  N   GLU B 279      18.056  58.971  63.012  1.00 91.65           N  
ATOM   2224  CA  GLU B 279      16.801  58.304  63.189  1.00 91.65           C  
ATOM   2230  C   GLU B 279      15.770  58.914  62.303  1.00 91.65           C  
ATOM   2231  O   GLU B 279      14.942  58.201  61.741  1.00 91.65           O  
ATOM   2225  CB  GLU B 279      16.289  58.350  64.641  1.00 91.65           C  
ATOM   2226  CG  GLU B 279      17.003  57.375  65.584  1.00 91.65           C  
ATOM   2227  CD  GLU B 279      18.285  58.000  66.123  1.00 91.65           C  
ATOM   2228  OE1 GLU B 279      19.159  58.408  65.314  1.00 91.65           O  
ATOM   2229  OE2 GLU B 279      18.410  58.068  67.374  1.00 91.65           O1-
ATOM   2232  N   GLN B 280      15.782  60.248  62.142  1.00 75.45           N  
ATOM   2233  CA  GLN B 280      14.743  60.835  61.350  1.00 75.45           C  
ATOM   2239  C   GLN B 280      14.852  60.404  59.921  1.00 75.45           C  
ATOM   2240  O   GLN B 280      13.837  60.137  59.281  1.00 75.45           O  
ATOM   2234  CB  GLN B 280      14.711  62.367  61.364  1.00 75.45           C  
ATOM   2235  CG  GLN B 280      13.563  62.894  60.502  1.00 75.45           C  
ATOM   2236  CD  GLN B 280      13.452  64.386  60.721  1.00 75.45           C  
ATOM   2238  NE2 GLN B 280      12.613  65.060  59.889  1.00 75.45           N  
ATOM   2237  OE1 GLN B 280      14.089  64.936  61.617  1.00 75.45           O  
ATOM   2241  N   PHE B 281      16.078  60.323  59.371  1.00 57.60           N  
ATOM   2242  CA  PHE B 281      16.204  59.967  57.985  1.00 57.60           C  
ATOM   2250  C   PHE B 281      15.704  58.575  57.768  1.00 57.60           C  
ATOM   2251  O   PHE B 281      14.979  58.312  56.809  1.00 57.60           O  
ATOM   2243  CB  PHE B 281      17.649  60.027  57.447  1.00 57.60           C  
ATOM   2244  CG  PHE B 281      18.078  61.456  57.395  1.00 57.60           C  
ATOM   2245  CD1 PHE B 281      17.489  62.324  56.503  1.00 57.60           C  
ATOM   2246  CD2 PHE B 281      19.085  61.925  58.206  1.00 57.60           C  
ATOM   2247  CE1 PHE B 281      17.881  63.642  56.440  1.00 57.60           C  
ATOM   2248  CE2 PHE B 281      19.482  63.240  58.148  1.00 57.60           C  
ATOM   2249  CZ  PHE B 281      18.877  64.103  57.265  1.00 57.60           C  
ATOM   2252  N   LEU B 282      16.074  57.645  58.667  1.00 94.68           N  
ATOM   2253  CA  LEU B 282      15.711  56.268  58.493  1.00 94.68           C  
ATOM   2258  C   LEU B 282      14.215  56.181  58.532  1.00 94.68           C  
ATOM   2259  O   LEU B 282      13.605  55.485  57.720  1.00 94.68           O  
ATOM   2254  CB  LEU B 282      16.270  55.376  59.620  1.00 94.68           C  
ATOM   2255  CG  LEU B 282      16.216  53.852  59.367  1.00 94.68           C  
ATOM   2256  CD1 LEU B 282      16.788  53.095  60.575  1.00 94.68           C  
ATOM   2257  CD2 LEU B 282      14.829  53.339  58.950  1.00 94.68           C  
ATOM   2260  N   LYS B 283      13.598  56.904  59.484  1.00 76.60           N  
ATOM   2261  CA  LYS B 283      12.179  56.899  59.701  1.00 76.60           C  
ATOM   2267  C   LYS B 283      11.459  57.439  58.510  1.00 76.60           C  
ATOM   2268  O   LYS B 283      10.473  56.860  58.060  1.00 76.60           O  
ATOM   2262  CB  LYS B 283      11.780  57.798  60.882  1.00 76.60           C  
ATOM   2263  CG  LYS B 283      10.269  57.898  61.093  1.00 76.60           C  
ATOM   2264  CD  LYS B 283       9.886  58.626  62.382  1.00 76.60           C  
ATOM   2265  CE  LYS B 283       8.379  58.841  62.533  1.00 76.60           C  
ATOM   2266  NZ  LYS B 283       7.702  57.547  62.768  1.00 76.60           N1+
ATOM   2269  N   GLU B 284      11.942  58.568  57.963  1.00 34.94           N  
ATOM   2270  CA  GLU B 284      11.270  59.214  56.878  1.00 34.94           C  
ATOM   2276  C   GLU B 284      11.263  58.285  55.710  1.00 34.94           C  
ATOM   2277  O   GLU B 284      10.258  58.154  55.013  1.00 34.94           O  
ATOM   2271  CB  GLU B 284      11.978  60.507  56.442  1.00 34.94           C  
ATOM   2272  CG  GLU B 284      11.980  61.591  57.523  1.00 34.94           C  
ATOM   2273  CD  GLU B 284      12.707  62.807  56.970  1.00 34.94           C  
ATOM   2274  OE1 GLU B 284      13.700  62.617  56.217  1.00 34.94           O  
ATOM   2275  OE2 GLU B 284      12.278  63.946  57.294  1.00 34.94           O1-
ATOM   2278  N   SER B 285      12.397  57.603  55.481  1.00 84.26           N  
ATOM   2279  CA  SER B 285      12.533  56.724  54.359  1.00 84.26           C  
ATOM   2282  C   SER B 285      11.539  55.619  54.469  1.00 84.26           C  
ATOM   2283  O   SER B 285      10.839  55.301  53.509  1.00 84.26           O  
ATOM   2280  CB  SER B 285      13.909  56.042  54.312  1.00 84.26           C  
ATOM   2281  OG  SER B 285      14.938  57.016  54.260  1.00 84.26           O  
ATOM   2284  N   ARG B 286      11.456  55.003  55.661  1.00102.77           N  
ATOM   2285  CA  ARG B 286      10.603  53.870  55.863  0.50102.77           C  
ATOM   2293  C   ARG B 286       9.182  54.269  55.633  1.00102.77           C  
ATOM   2294  O   ARG B 286       8.450  53.591  54.916  1.00102.77           O  
ATOM   2286  CB  ARG B 286      10.657  53.340  57.307  0.50102.77           C  
ATOM   2287  CG  ARG B 286      12.040  52.866  57.754  0.50102.77           C  
ATOM   2288  CD  ARG B 286      12.063  52.367  59.200  0.50102.77           C  
ATOM   2289  NE  ARG B 286      11.688  53.517  60.070  0.50102.77           N  
ATOM   2290  CZ  ARG B 286      12.047  53.530  61.388  0.50102.77           C  
ATOM   2291  NH1 ARG B 286      12.766  52.495  61.910  0.50102.77           N1+
ATOM   2292  NH2 ARG B 286      11.694  54.581  62.184  0.50102.77           N  
ATOM   2295  N   GLN B 287       8.764  55.404  56.217  1.00 45.28           N  
ATOM   2296  CA  GLN B 287       7.386  55.790  56.137  1.00 45.28           C  
ATOM   2302  C   GLN B 287       7.007  56.071  54.721  1.00 45.28           C  
ATOM   2303  O   GLN B 287       5.906  55.729  54.292  1.00 45.28           O  
ATOM   2297  CB  GLN B 287       7.049  57.036  56.970  1.00 45.28           C  
ATOM   2298  CG  GLN B 287       7.152  56.802  58.478  1.00 45.28           C  
ATOM   2299  CD  GLN B 287       6.683  58.072  59.173  1.00 45.28           C  
ATOM   2301  NE2 GLN B 287       7.520  59.142  59.115  1.00 45.28           N  
ATOM   2300  OE1 GLN B 287       5.595  58.115  59.745  1.00 45.28           O  
ATOM   2304  N   LEU B 288       7.908  56.701  53.947  1.00150.29           N  
ATOM   2305  CA  LEU B 288       7.543  57.037  52.605  1.00150.29           C  
ATOM   2310  C   LEU B 288       7.224  55.775  51.880  1.00150.29           C  
ATOM   2311  O   LEU B 288       6.176  55.663  51.245  1.00150.29           O  
ATOM   2306  CB  LEU B 288       8.685  57.710  51.829  1.00150.29           C  
ATOM   2307  CG  LEU B 288       9.105  59.070  52.407  1.00150.29           C  
ATOM   2308  CD1 LEU B 288      10.213  59.713  51.560  1.00150.29           C  
ATOM   2309  CD2 LEU B 288       7.891  59.991  52.593  1.00150.29           C  
ATOM   2312  N   LEU B 289       8.120  54.778  51.969  1.00 99.97           N  
ATOM   2313  CA  LEU B 289       7.898  53.550  51.269  1.00 99.97           C  
ATOM   2318  C   LEU B 289       6.726  52.809  51.847  1.00 99.97           C  
ATOM   2319  O   LEU B 289       5.910  52.260  51.109  1.00 99.97           O  
ATOM   2314  CB  LEU B 289       9.114  52.597  51.282  1.00 99.97           C  
ATOM   2315  CG  LEU B 289      10.313  53.045  50.412  1.00 99.97           C  
ATOM   2316  CD1 LEU B 289      11.001  54.301  50.960  1.00 99.97           C  
ATOM   2317  CD2 LEU B 289      11.299  51.888  50.193  1.00 99.97           C  
ATOM   2320  N   GLN B 290       6.599  52.796  53.189  1.00121.25           N  
ATOM   2321  CA  GLN B 290       5.611  52.005  53.874  1.00121.25           C  
ATOM   2327  C   GLN B 290       4.226  52.413  53.508  1.00121.25           C  
ATOM   2328  O   GLN B 290       3.372  51.553  53.291  1.00121.25           O  
ATOM   2322  CB  GLN B 290       5.724  52.122  55.403  1.00121.25           C  
ATOM   2323  CG  GLN B 290       7.002  51.507  55.968  1.00121.25           C  
ATOM   2324  CD  GLN B 290       6.988  51.710  57.477  1.00121.25           C  
ATOM   2326  NE2 GLN B 290       5.974  52.462  57.982  1.00121.25           N  
ATOM   2325  OE1 GLN B 290       7.861  51.215  58.188  1.00121.25           O  
ATOM   2329  N   GLN B 291       3.956  53.728  53.422  1.00 67.97           N  
ATOM   2330  CA  GLN B 291       2.611  54.124  53.137  1.00 67.97           C  
ATOM   2336  C   GLN B 291       2.259  53.565  51.805  1.00 67.97           C  
ATOM   2337  O   GLN B 291       1.206  52.947  51.647  1.00 67.97           O  
ATOM   2331  CB  GLN B 291       2.425  55.653  53.074  1.00 67.97           C  
ATOM   2332  CG  GLN B 291       3.200  56.326  51.938  1.00 67.97           C  
ATOM   2333  CD  GLN B 291       2.931  57.823  51.981  1.00 67.97           C  
ATOM   2335  NE2 GLN B 291       3.503  58.520  53.001  1.00 67.97           N  
ATOM   2334  OE1 GLN B 291       2.231  58.362  51.126  1.00 67.97           O  
ATOM   2338  N   ALA B 292       3.149  53.741  50.807  1.00211.78           N  
ATOM   2339  CA  ALA B 292       2.877  53.204  49.508  1.00211.78           C  
ATOM   2341  C   ALA B 292       1.555  53.729  49.041  1.00211.78           C  
ATOM   2342  O   ALA B 292       0.953  54.609  49.655  1.00211.78           O  
ATOM   2340  CB  ALA B 292       2.833  51.666  49.464  1.00211.78           C  
ATOM   2343  N   ASN B 293       1.084  53.241  47.881  1.00201.96           N  
ATOM   2344  CA  ASN B 293      -0.211  53.681  47.470  1.00201.96           C  
ATOM   2349  C   ASN B 293      -1.184  52.726  48.075  1.00201.96           C  
ATOM   2350  O   ASN B 293      -1.485  51.679  47.504  1.00201.96           O  
ATOM   2345  CB  ASN B 293      -0.428  53.645  45.950  1.00201.96           C  
ATOM   2346  CG  ASN B 293      -1.832  54.168  45.681  1.00201.96           C  
ATOM   2348  ND2 ASN B 293      -2.098  55.431  46.108  1.00201.96           N  
ATOM   2347  OD1 ASN B 293      -2.671  53.471  45.112  1.00201.96           O  
ATOM   2351  N   ASP B 294      -1.692  53.065  49.273  1.00180.25           N  
ATOM   2352  CA  ASP B 294      -2.639  52.208  49.915  1.00180.25           C  
ATOM   2357  C   ASP B 294      -3.695  53.083  50.496  1.00180.25           C  
ATOM   2358  O   ASP B 294      -4.691  53.399  49.848  1.00180.25           O  
ATOM   2353  CB  ASP B 294      -2.039  51.392  51.072  1.00180.25           C  
ATOM   2354  CG  ASP B 294      -3.078  50.363  51.500  1.00180.25           C  
ATOM   2355  OD1 ASP B 294      -4.229  50.435  50.992  1.00180.25           O  
ATOM   2356  OD2 ASP B 294      -2.732  49.483  52.334  1.00180.25           O1-
ATOM   2359  N   LEU B 295      -3.485  53.496  51.759  1.00208.96           N  
ATOM   2360  CA  LEU B 295      -4.436  54.325  52.428  1.00208.96           C  
ATOM   2365  C   LEU B 295      -4.407  55.666  51.785  1.00208.96           C  
ATOM   2366  O   LEU B 295      -3.360  56.153  51.362  1.00208.96           O  
ATOM   2361  CB  LEU B 295      -4.130  54.543  53.921  1.00208.96           C  
ATOM   2362  CG  LEU B 295      -4.209  53.267  54.777  1.00208.96           C  
ATOM   2363  CD1 LEU B 295      -3.891  53.570  56.250  1.00208.96           C  
ATOM   2364  CD2 LEU B 295      -5.557  52.555  54.597  1.00208.96           C  
ATOM   2367  N   LYS B 296      -5.598  56.275  51.671  1.00253.98           N  
ATOM   2368  CA  LYS B 296      -5.747  57.586  51.122  1.00253.98           C  
ATOM   2374  C   LYS B 296      -7.082  58.038  51.600  1.00253.98           C  
ATOM   2375  O   LYS B 296      -7.222  58.557  52.708  1.00253.98           O  
ATOM   2369  CB  LYS B 296      -5.750  57.631  49.585  1.00253.98           C  
ATOM   2370  CG  LYS B 296      -5.584  59.052  49.037  1.00253.98           C  
ATOM   2371  CD  LYS B 296      -5.207  59.111  47.556  1.00253.98           C  
ATOM   2372  CE  LYS B 296      -4.815  60.514  47.088  1.00253.98           C  
ATOM   2373  NZ  LYS B 296      -3.474  60.867  47.607  1.00253.98           N1+
ATOM   2376  N   GLN B 297      -8.108  57.842  50.757  1.00181.20           N  
ATOM   2377  CA  GLN B 297      -9.441  58.194  51.133  1.00181.20           C  
ATOM   2383  C   GLN B 297      -9.822  57.287  52.256  1.00181.20           C  
ATOM   2384  O   GLN B 297      -9.289  56.186  52.390  1.00181.20           O  
ATOM   2378  CB  GLN B 297     -10.470  57.962  50.015  1.00181.20           C  
ATOM   2379  CG  GLN B 297     -10.238  58.808  48.764  1.00181.20           C  
ATOM   2380  CD  GLN B 297     -11.291  58.404  47.741  1.00181.20           C  
ATOM   2382  NE2 GLN B 297     -11.303  59.098  46.572  1.00181.20           N  
ATOM   2381  OE1 GLN B 297     -12.081  57.492  47.977  1.00181.20           O  
ATOM   2385  N   GLY B 298     -10.748  57.750  53.115  1.00 26.82           N  
ATOM   2386  CA  GLY B 298     -11.185  56.939  54.208  1.00 26.82           C  
ATOM   2387  C   GLY B 298     -12.460  56.243  53.750  1.00 26.82           C  
ATOM   2388  O   GLY B 298     -12.852  56.456  52.570  1.00 26.82           O  
ATOM   2389  OXT GLY B 298     -13.059  55.493  54.565  1.00 26.82           O1-
TER   
