# Supplementary material for: Structural Descriptors for Subunit Interface Regions in Homodimers: Effect of Lipid Membrane and Secondary Structure Type
Source: J Chem Inf Model. 2025 Mar 27;65(7):3117–26. doi: 10.1021/acs.jcim.4c01233 (PMC12004529; doi:10.1021/acs.jcim.4c01233)
Supplement: Supplementary file 3 — ci4c01233_si_003.tar [file ci4c01233_si_003.tar › database/alpha/4g8t_cytop.pdb]

ATOM      1  N   SER A   1     -10.673   1.784  18.917  1.00 50.92           N  
ATOM      2  CA  SER A   1     -10.318   2.771  19.932  1.00 54.64           C  
ATOM      3  C   SER A   1      -9.045   3.546  19.583  1.00 51.48           C  
ATOM      4  O   SER A   1      -9.059   4.778  19.526  1.00 57.36           O  
ATOM      5  CB  SER A   1     -10.175   2.112  21.308  1.00 61.25           C  
ATOM      6  OG  SER A   1      -9.653   3.029  22.260  1.00 62.45           O  
ATOM      7  N   THR A   2      -7.946   2.828  19.359  1.00 38.29           N  
ATOM      8  CA  THR A   2      -6.690   3.473  18.980  1.00 31.75           C  
ATOM      9  C   THR A   2      -6.826   4.076  17.588  1.00 25.66           C  
ATOM     10  O   THR A   2      -7.298   3.410  16.666  1.00 29.03           O  
ATOM     11  CB  THR A   2      -5.497   2.494  19.014  1.00 30.40           C  
ATOM     12  CG2 THR A   2      -4.184   3.217  18.710  1.00 28.23           C  
ATOM     13  OG1 THR A   2      -5.415   1.892  20.312  1.00 34.77           O  
ATOM     14  N   PRO A   3      -6.436   5.350  17.442  1.00 29.12           N  
ATOM     15  CA  PRO A   3      -6.548   6.043  16.156  1.00 24.96           C  
ATOM     16  C   PRO A   3      -5.770   5.350  15.043  1.00 29.66           C  
ATOM     17  O   PRO A   3      -4.719   4.739  15.281  1.00 25.07           O  
ATOM     18  CB  PRO A   3      -5.925   7.409  16.445  1.00 21.47           C  
ATOM     19  CG  PRO A   3      -6.146   7.618  17.913  1.00 24.59           C  
ATOM     20  CD  PRO A   3      -5.994   6.255  18.522  1.00 29.95           C  
ATOM     21  N   ILE A   4      -6.299   5.467  13.831  1.00 24.26           N  
ATOM     22  CA  ILE A   4      -5.670   4.937  12.632  1.00 24.42           C  
ATOM     23  C   ILE A   4      -5.189   6.112  11.792  1.00 20.88           C  
ATOM     24  O   ILE A   4      -5.892   7.114  11.682  1.00 21.68           O  
ATOM     25  CB  ILE A   4      -6.693   4.119  11.817  1.00 26.59           C  
ATOM     26  CG1 ILE A   4      -7.237   2.964  12.662  1.00 31.15           C  
ATOM     27  CG2 ILE A   4      -6.073   3.591  10.539  1.00 30.47           C  
ATOM     28  CD1 ILE A   4      -8.652   2.555  12.302  1.00 35.22           C  
ATOM     29  N   ILE A   5      -3.994   5.995  11.218  1.00 19.13           N  
ATOM     30  CA  ILE A   5      -3.483   6.988  10.274  1.00 23.52           C  
ATOM     31  C   ILE A   5      -4.360   6.967   9.025  1.00 25.84           C  
ATOM     32  O   ILE A   5      -4.493   5.928   8.378  1.00 26.41           O  
ATOM     33  CB  ILE A   5      -2.044   6.667   9.832  1.00 23.38           C  
ATOM     34  CG1 ILE A   5      -1.142   6.408  11.038  1.00 26.27           C  
ATOM     35  CG2 ILE A   5      -1.488   7.791   8.954  1.00 23.40           C  
ATOM     36  CD1 ILE A   5      -0.892   7.620  11.861  1.00 26.84           C  
ATOM     37  N   THR A   6      -4.943   8.110   8.679  1.00 22.74           N  
ATOM     38  CA  THR A   6      -5.878   8.181   7.557  1.00 24.62           C  
ATOM     39  C   THR A   6      -5.277   8.913   6.366  1.00 27.40           C  
ATOM     40  O   THR A   6      -5.657   8.664   5.214  1.00 27.68           O  
ATOM     41  CB  THR A   6      -7.180   8.888   7.960  1.00 25.84           C  
ATOM     42  CG2 THR A   6      -7.984   8.031   8.923  1.00 29.19           C  
ATOM     43  OG1 THR A   6      -6.864  10.133   8.589  1.00 26.86           O  
ATOM     44  N   GLU A   7      -4.348   9.825   6.644  1.00 22.77           N  
ATOM     45  CA  GLU A   7      -3.694  10.597   5.591  1.00 26.79           C  
ATOM     46  C   GLU A   7      -2.210  10.771   5.851  1.00 24.76           C  
ATOM     47  O   GLU A   7      -1.776  10.853   6.997  1.00 23.35           O  
ATOM     48  CB  GLU A   7      -4.311  11.989   5.465  1.00 27.58           C  
ATOM     49  CG  GLU A   7      -5.791  12.025   5.164  1.00 38.07           C  
ATOM     50  CD  GLU A   7      -6.328  13.441   5.180  1.00 46.69           C  
ATOM     51  OE1 GLU A   7      -5.599  14.356   4.739  1.00 49.46           O  
ATOM     52  OE2 GLU A   7      -7.470  13.636   5.646  1.00 51.19           O1-
ATOM     53  N   MET A   8      -1.445  10.857   4.770  1.00 22.44           N  
ATOM     54  CA  MET A   8      -0.033  11.181   4.848  1.00 20.10           C  
ATOM     55  C   MET A   8       0.290  12.116   3.694  1.00 23.90           C  
ATOM     56  O   MET A   8       0.055  11.773   2.537  1.00 23.22           O  
ATOM     57  CB  MET A   8       0.815   9.908   4.760  1.00 19.83           C  
ATOM     58  CG  MET A   8       2.313  10.161   4.661  1.00 18.68           C  
ATOM     59  SD  MET A   8       3.262   8.672   5.016  1.00 20.25           S  
ATOM     60  CE  MET A   8       4.894   9.225   4.530  1.00 19.99           C  
ATOM     61  N   GLN A   9       0.802  13.303   4.013  0.52 21.04           N  
ATOM     63  CA  GLN A   9       1.260  14.241   2.994  0.52 24.73           C  
ATOM     65  C   GLN A   9       2.767  14.383   3.071  0.52 22.58           C  
ATOM     67  O   GLN A   9       3.332  14.480   4.161  0.52 22.68           O  
ATOM     69  CB  GLN A   9       0.658  15.625   3.209  0.52 29.40           C  
ATOM     71  CG  GLN A   9      -0.835  15.733   3.064  0.52 35.86           C  
ATOM     73  CD  GLN A   9      -1.309  17.148   3.335  0.52 41.44           C  
ATOM     75  NE2 GLN A   9      -1.793  17.391   4.550  0.52 42.64           N  
ATOM     77  OE1 GLN A   9      -1.214  18.021   2.471  0.52 42.20           O  
ATOM     79  N   VAL A  10       3.415  14.421   1.914  1.00 18.45           N  
ATOM     80  CA  VAL A  10       4.850  14.650   1.852  1.00 16.01           C  
ATOM     81  C   VAL A  10       5.041  15.968   1.102  1.00 18.27           C  
ATOM     82  O   VAL A  10       4.637  16.100  -0.060  1.00 17.39           O  
ATOM     83  CB  VAL A  10       5.566  13.501   1.121  1.00 19.48           C  
ATOM     84  CG1 VAL A  10       7.066  13.759   1.071  1.00 22.38           C  
ATOM     85  CG2 VAL A  10       5.271  12.164   1.808  1.00 21.00           C  
ATOM     86  N   ILE A  11       5.613  16.959   1.781  1.00 19.33           N  
ATOM     87  CA  ILE A  11       5.718  18.299   1.213  1.00 22.31           C  
ATOM     88  C   ILE A  11       7.156  18.808   1.246  1.00 19.70           C  
ATOM     89  O   ILE A  11       7.714  19.023   2.318  1.00 18.63           O  
ATOM     90  CB  ILE A  11       4.801  19.293   1.966  1.00 21.74           C  
ATOM     91  CG1 ILE A  11       3.373  18.741   2.047  1.00 23.46           C  
ATOM     92  CG2 ILE A  11       4.834  20.680   1.302  1.00 22.17           C  
ATOM     93  CD1 ILE A  11       2.357  19.681   2.699  1.00 25.65           C  
ATOM     94  N   PRO A  12       7.770  19.000   0.064  1.00 17.62           N  
ATOM     95  CA  PRO A  12       9.097  19.632   0.032  1.00 14.07           C  
ATOM     96  C   PRO A  12       8.974  21.131   0.298  1.00 16.35           C  
ATOM     97  O   PRO A  12       8.060  21.766  -0.229  1.00 19.93           O  
ATOM     98  CB  PRO A  12       9.563  19.384  -1.404  1.00 18.11           C  
ATOM     99  CG  PRO A  12       8.276  19.358  -2.214  1.00 18.69           C  
ATOM    100  CD  PRO A  12       7.236  18.736  -1.288  1.00 19.16           C  
ATOM    101  N   VAL A  13       9.871  21.683   1.115  1.00 18.18           N  
ATOM    102  CA  VAL A  13       9.807  23.095   1.483  1.00 15.91           C  
ATOM    103  C   VAL A  13      11.179  23.737   1.381  1.00 15.76           C  
ATOM    104  O   VAL A  13      12.201  23.052   1.468  1.00 17.87           O  
ATOM    105  CB  VAL A  13       9.262  23.285   2.917  1.00 16.69           C  
ATOM    106  CG1 VAL A  13       7.791  22.872   2.995  1.00 17.03           C  
ATOM    107  CG2 VAL A  13      10.109  22.492   3.935  1.00 16.63           C  
ATOM    108  N   ALA A  14      11.201  25.053   1.181  1.00 16.97           N  
ATOM    109  CA  ALA A  14      12.454  25.796   1.170  1.00 16.82           C  
ATOM    110  C   ALA A  14      12.380  27.020   2.068  1.00 15.40           C  
ATOM    111  O   ALA A  14      11.311  27.620   2.239  1.00 21.04           O  
ATOM    112  CB  ALA A  14      12.816  26.198  -0.239  1.00 18.84           C  
ATOM    113  N   GLY A  15      13.515  27.378   2.664  1.00 16.07           N  
ATOM    114  CA  GLY A  15      13.615  28.615   3.421  1.00 19.66           C  
ATOM    115  C   GLY A  15      14.836  29.388   2.969  1.00 18.15           C  
ATOM    116  O   GLY A  15      15.501  28.984   2.011  1.00 16.10           O  
ATOM    117  N   HIS A  16      15.132  30.494   3.646  1.00 15.43           N  
ATOM    118  CA  HIS A  16      16.259  31.352   3.272  1.00 16.08           C  
ATOM    119  C   HIS A  16      17.463  31.130   4.194  1.00 16.14           C  
ATOM    120  O   HIS A  16      17.292  30.912   5.394  1.00 18.78           O  
ATOM    121  CB  HIS A  16      15.836  32.825   3.317  1.00 18.70           C  
ATOM    122  CG  HIS A  16      14.643  33.135   2.466  1.00 20.07           C  
ATOM    123  CD2 HIS A  16      13.318  33.111   2.752  1.00 23.08           C  
ATOM    124  ND1 HIS A  16      14.747  33.514   1.146  1.00 21.31           N  
ATOM    125  CE1 HIS A  16      13.535  33.715   0.653  1.00 21.63           C  
ATOM    126  NE2 HIS A  16      12.654  33.475   1.603  1.00 22.74           N  
ATOM    127  N   ASP A  17      18.674  31.205   3.638  1.00 14.59           N  
ATOM    128  CA  ASP A  17      19.899  30.996   4.423  1.00 16.45           C  
ATOM    129  C   ASP A  17      20.982  32.010   4.037  1.00 19.00           C  
ATOM    130  O   ASP A  17      20.975  32.553   2.927  1.00 16.85           O  
ATOM    131  CB  ASP A  17      20.402  29.565   4.193  1.00 16.46           C  
ATOM    132  CG  ASP A  17      21.422  29.107   5.228  1.00 15.78           C  
ATOM    133  OD1 ASP A  17      21.539  29.721   6.319  1.00 15.86           O  
ATOM    134  OD2 ASP A  17      22.104  28.089   4.946  1.00 14.64           O1-
ATOM    135  N   SER A  18      21.910  32.265   4.952  1.00 14.29           N  
ATOM    136  CA  SER A  18      23.035  33.156   4.679  1.00 14.10           C  
ATOM    137  C   SER A  18      24.141  32.412   3.940  1.00 14.01           C  
ATOM    138  O   SER A  18      24.109  31.180   3.838  1.00 15.83           O  
ATOM    139  CB  SER A  18      23.573  33.727   5.987  1.00 13.92           C  
ATOM    140  OG  SER A  18      22.552  34.440   6.662  1.00 17.36           O  
ATOM    141  N   MET A  19      25.125  33.157   3.437  1.00 14.84           N  
ATOM    142  CA  MET A  19      26.226  32.553   2.687  1.00 15.42           C  
ATOM    143  C   MET A  19      27.233  31.894   3.634  1.00 17.30           C  
ATOM    144  O   MET A  19      28.386  32.321   3.728  1.00 15.79           O  
ATOM    145  CB  MET A  19      26.912  33.611   1.812  1.00 14.59           C  
ATOM    146  CG  MET A  19      27.787  33.037   0.702  1.00 16.49           C  
ATOM    147  SD  MET A  19      28.518  34.337  -0.318  1.00 18.08           S  
ATOM    148  CE  MET A  19      29.162  33.338  -1.666  1.00 17.76           C  
ATOM    149  N   LEU A  20      26.799  30.853   4.344  1.00 15.94           N  
ATOM    150  CA  LEU A  20      27.647  30.216   5.343  1.00 16.34           C  
ATOM    151  C   LEU A  20      28.723  29.370   4.670  1.00 16.87           C  
ATOM    152  O   LEU A  20      28.427  28.595   3.759  1.00 17.35           O  
ATOM    153  CB  LEU A  20      26.803  29.348   6.279  1.00 13.80           C  
ATOM    154  CG  LEU A  20      25.648  30.068   6.972  1.00 16.54           C  
ATOM    155  CD1 LEU A  20      24.976  29.144   7.995  1.00 15.18           C  
ATOM    156  CD2 LEU A  20      26.142  31.342   7.658  1.00 12.92           C  
ATOM    157  N   LEU A  21      29.966  29.504   5.123  1.00 14.43           N  
ATOM    158  CA  LEU A  21      31.069  28.749   4.509  1.00 17.57           C  
ATOM    159  C   LEU A  21      31.452  27.514   5.315  1.00 14.02           C  
ATOM    160  O   LEU A  21      31.400  27.513   6.544  1.00 13.95           O  
ATOM    161  CB  LEU A  21      32.290  29.651   4.316  1.00 14.49           C  
ATOM    162  CG  LEU A  21      32.021  30.915   3.499  1.00 16.13           C  
ATOM    163  CD1 LEU A  21      33.238  31.815   3.518  1.00 14.58           C  
ATOM    164  CD2 LEU A  21      31.678  30.527   2.085  1.00 16.82           C  
ATOM    165  N   ASN A  22      31.829  26.449   4.613  1.00 15.74           N  
ATOM    166  CA  ASN A  22      32.288  25.231   5.268  1.00 14.18           C  
ATOM    167  C   ASN A  22      33.123  24.422   4.287  1.00 11.96           C  
ATOM    168  O   ASN A  22      33.312  24.842   3.146  1.00 15.55           O  
ATOM    169  CB  ASN A  22      31.097  24.408   5.770  1.00 12.74           C  
ATOM    170  CG  ASN A  22      30.276  23.810   4.643  1.00 18.54           C  
ATOM    171  ND2 ASN A  22      29.610  24.665   3.864  1.00 17.89           N  
ATOM    172  OD1 ASN A  22      30.235  22.587   4.478  1.00 15.39           O  
ATOM    173  N   LEU A  23      33.612  23.261   4.715  1.00 12.52           N  
ATOM    174  CA  LEU A  23      34.462  22.438   3.844  1.00 13.22           C  
ATOM    175  C   LEU A  23      33.781  22.097   2.513  1.00 15.88           C  
ATOM    176  O   LEU A  23      34.434  22.062   1.455  1.00 13.59           O  
ATOM    177  CB  LEU A  23      34.900  21.162   4.582  1.00 13.78           C  
ATOM    178  CG  LEU A  23      35.953  20.276   3.897  1.00 15.46           C  
ATOM    179  CD1 LEU A  23      37.294  21.002   3.787  1.00 11.86           C  
ATOM    180  CD2 LEU A  23      36.127  18.990   4.670  1.00 15.61           C  
ATOM    181  N   SER A  24      32.468  21.868   2.544  1.00 12.98           N  
ATOM    182  CA  SER A  24      31.751  21.489   1.317  1.00 13.49           C  
ATOM    183  C   SER A  24      31.474  22.670   0.386  1.00 15.00           C  
ATOM    184  O   SER A  24      31.034  22.481  -0.753  1.00 14.40           O  
ATOM    185  CB  SER A  24      30.445  20.756   1.648  1.00 13.56           C  
ATOM    186  OG  SER A  24      30.690  19.411   2.049  1.00 13.87           O  
ATOM    187  N   GLY A  25      31.730  23.888   0.857  1.00 12.43           N  
ATOM    188  CA  GLY A  25      31.524  25.063   0.020  1.00 14.50           C  
ATOM    189  C   GLY A  25      30.815  26.234   0.672  1.00 16.65           C  
ATOM    190  O   GLY A  25      31.160  26.650   1.778  1.00 17.03           O  
ATOM    191  N   ALA A  26      29.835  26.791  -0.035  1.00 15.22           N  
ATOM    192  CA  ALA A  26      29.078  27.926   0.476  1.00 15.81           C  
ATOM    193  C   ALA A  26      27.595  27.602   0.408  1.00 18.17           C  
ATOM    194  O   ALA A  26      27.107  27.200  -0.642  1.00 16.78           O  
ATOM    195  CB  ALA A  26      29.380  29.171  -0.344  1.00 15.71           C  
ATOM    196  N   HIS A  27      26.874  27.770   1.519  1.00 16.49           N  
ATOM    197  CA  HIS A  27      25.430  27.534   1.500  1.00 16.03           C  
ATOM    198  C   HIS A  27      24.733  28.393   0.463  1.00 17.25           C  
ATOM    199  O   HIS A  27      25.012  29.584   0.338  1.00 16.66           O  
ATOM    200  CB  HIS A  27      24.793  27.851   2.850  1.00 14.71           C  
ATOM    201  CG  HIS A  27      25.193  26.920   3.947  1.00 10.36           C  
ATOM    202  CD2 HIS A  27      26.245  26.071   4.070  1.00 12.77           C  
ATOM    203  ND1 HIS A  27      24.461  26.795   5.109  1.00 11.53           N  
ATOM    204  CE1 HIS A  27      25.057  25.927   5.910  1.00 13.88           C  
ATOM    205  NE2 HIS A  27      26.137  25.469   5.301  1.00 15.05           N  
ATOM    206  N   SER A  28      23.815  27.772  -0.265  1.00 14.72           N  
ATOM    207  CA  SER A  28      22.906  28.459  -1.170  1.00 14.95           C  
ATOM    208  C   SER A  28      22.039  29.454  -0.399  1.00 14.41           C  
ATOM    209  O   SER A  28      21.848  29.304   0.815  1.00 14.52           O  
ATOM    210  CB  SER A  28      22.020  27.407  -1.847  1.00 18.00           C  
ATOM    211  OG  SER A  28      20.865  27.977  -2.440  1.00 17.52           O  
ATOM    212  N   PRO A  29      21.510  30.480  -1.088  1.00 17.17           N  
ATOM    213  CA  PRO A  29      20.551  31.372  -0.425  1.00 15.72           C  
ATOM    214  C   PRO A  29      19.269  30.653  -0.010  1.00 19.44           C  
ATOM    215  O   PRO A  29      18.476  31.240   0.730  1.00 17.90           O  
ATOM    216  CB  PRO A  29      20.231  32.416  -1.508  1.00 17.05           C  
ATOM    217  CG  PRO A  29      20.566  31.738  -2.813  1.00 18.42           C  
ATOM    218  CD  PRO A  29      21.762  30.881  -2.486  1.00 16.80           C  
ATOM    219  N   TYR A  30      19.055  29.426  -0.489  1.00 17.72           N  
ATOM    220  CA  TYR A  30      17.911  28.627  -0.051  1.00 15.35           C  
ATOM    221  C   TYR A  30      18.356  27.312   0.560  1.00 14.64           C  
ATOM    222  O   TYR A  30      19.236  26.638   0.015  1.00 17.25           O  
ATOM    223  CB  TYR A  30      16.983  28.307  -1.227  1.00 16.77           C  
ATOM    224  CG  TYR A  30      16.573  29.495  -2.063  1.00 15.53           C  
ATOM    225  CD1 TYR A  30      15.711  30.460  -1.564  1.00 18.68           C  
ATOM    226  CD2 TYR A  30      17.039  29.638  -3.370  1.00 18.09           C  
ATOM    227  CE1 TYR A  30      15.324  31.552  -2.347  1.00 20.20           C  
ATOM    228  CE2 TYR A  30      16.655  30.712  -4.156  1.00 21.90           C  
ATOM    229  CZ  TYR A  30      15.802  31.666  -3.640  1.00 23.46           C  
ATOM    230  OH  TYR A  30      15.428  32.741  -4.420  1.00 23.88           O  
ATOM    231  N   PHE A  31      17.753  26.938   1.686  1.00 16.02           N  
ATOM    232  CA  PHE A  31      17.926  25.585   2.220  1.00 13.60           C  
ATOM    233  C   PHE A  31      16.617  24.818   2.036  1.00 15.48           C  
ATOM    234  O   PHE A  31      15.533  25.411   2.070  1.00 16.42           O  
ATOM    235  CB  PHE A  31      18.369  25.604   3.688  1.00 14.94           C  
ATOM    236  CG  PHE A  31      17.275  25.968   4.659  1.00 15.99           C  
ATOM    237  CD1 PHE A  31      16.937  27.296   4.880  1.00 14.39           C  
ATOM    238  CD2 PHE A  31      16.607  24.979   5.372  1.00 18.09           C  
ATOM    239  CE1 PHE A  31      15.937  27.630   5.786  1.00 14.55           C  
ATOM    240  CE2 PHE A  31      15.603  25.300   6.269  1.00 17.52           C  
ATOM    241  CZ  PHE A  31      15.265  26.633   6.479  1.00 18.46           C  
ATOM    242  N   THR A  32      16.705  23.508   1.825  1.00 14.41           N  
ATOM    243  CA  THR A  32      15.506  22.721   1.543  1.00 14.08           C  
ATOM    244  C   THR A  32      15.297  21.616   2.581  1.00 16.08           C  
ATOM    245  O   THR A  32      16.264  21.079   3.133  1.00 15.88           O  
ATOM    246  CB  THR A  32      15.553  22.097   0.134  1.00 17.64           C  
ATOM    247  CG2 THR A  32      15.711  23.175  -0.938  1.00 24.11           C  
ATOM    248  OG1 THR A  32      16.654  21.179   0.052  1.00 17.41           O  
ATOM    249  N   ARG A  33      14.031  21.298   2.854  1.00 17.32           N  
ATOM    250  CA  ARG A  33      13.664  20.251   3.806  1.00 14.55           C  
ATOM    251  C   ARG A  33      12.471  19.474   3.255  1.00 16.12           C  
ATOM    252  O   ARG A  33      11.780  19.945   2.352  1.00 14.48           O  
ATOM    253  CB  ARG A  33      13.284  20.862   5.169  1.00 14.68           C  
ATOM    254  CG  ARG A  33      14.322  21.828   5.764  1.00 15.34           C  
ATOM    255  CD  ARG A  33      15.567  21.099   6.260  1.00 16.97           C  
ATOM    256  NE  ARG A  33      15.352  20.462   7.558  1.00 14.24           N  
ATOM    257  CZ  ARG A  33      16.239  19.677   8.154  1.00 15.59           C  
ATOM    258  NH1 ARG A  33      17.406  19.431   7.568  1.00 12.55           N1+
ATOM    259  NH2 ARG A  33      15.961  19.135   9.335  1.00 14.56           N  
ATOM    260  N   ASN A  34      12.234  18.277   3.788  1.00 15.89           N  
ATOM    261  CA  ASN A  34      11.005  17.547   3.493  1.00 17.82           C  
ATOM    262  C   ASN A  34      10.159  17.413   4.749  1.00 17.73           C  
ATOM    263  O   ASN A  34      10.673  17.044   5.808  1.00 16.49           O  
ATOM    264  CB  ASN A  34      11.306  16.158   2.918  1.00 16.02           C  
ATOM    265  CG  ASN A  34      11.838  16.221   1.513  1.00 15.57           C  
ATOM    266  ND2 ASN A  34      13.065  15.722   1.307  1.00 14.43           N  
ATOM    267  OD1 ASN A  34      11.157  16.707   0.613  1.00 18.02           O  
ATOM    268  N   ILE A  35       8.869  17.720   4.625  1.00 17.32           N  
ATOM    269  CA  ILE A  35       7.937  17.659   5.749  1.00 21.08           C  
ATOM    270  C   ILE A  35       6.979  16.489   5.566  1.00 17.84           C  
ATOM    271  O   ILE A  35       6.477  16.269   4.467  1.00 18.60           O  
ATOM    272  CB  ILE A  35       7.075  18.943   5.829  1.00 23.96           C  
ATOM    273  CG1 ILE A  35       7.957  20.190   5.819  1.00 26.13           C  
ATOM    274  CG2 ILE A  35       6.185  18.920   7.061  1.00 24.38           C  
ATOM    275  CD1 ILE A  35       8.962  20.214   6.922  1.00 26.18           C  
ATOM    276  N   VAL A  36       6.714  15.753   6.643  1.00 14.77           N  
ATOM    277  CA  VAL A  36       5.660  14.737   6.633  1.00 16.98           C  
ATOM    278  C   VAL A  36       4.519  15.200   7.527  1.00 19.48           C  
ATOM    279  O   VAL A  36       4.739  15.582   8.682  1.00 21.40           O  
ATOM    280  CB  VAL A  36       6.169  13.371   7.132  1.00 19.93           C  
ATOM    281  CG1 VAL A  36       4.996  12.429   7.425  1.00 23.50           C  
ATOM    282  CG2 VAL A  36       7.087  12.746   6.110  1.00 20.66           C  
ATOM    283  N   ILE A  37       3.306  15.189   6.987  1.00 16.57           N  
ATOM    284  CA  ILE A  37       2.120  15.475   7.790  1.00 20.45           C  
ATOM    285  C   ILE A  37       1.225  14.246   7.835  1.00 20.20           C  
ATOM    286  O   ILE A  37       0.736  13.796   6.799  1.00 23.11           O  
ATOM    287  CB  ILE A  37       1.317  16.656   7.222  1.00 20.20           C  
ATOM    288  CG1 ILE A  37       2.214  17.884   7.054  1.00 19.91           C  
ATOM    289  CG2 ILE A  37       0.109  16.972   8.116  1.00 20.89           C  
ATOM    290  CD1 ILE A  37       1.575  19.000   6.243  1.00 23.98           C  
ATOM    291  N   LEU A  38       1.021  13.701   9.032  1.00 16.16           N  
ATOM    292  CA  LEU A  38       0.117  12.566   9.218  1.00 16.18           C  
ATOM    293  C   LEU A  38      -1.147  13.029   9.930  1.00 24.44           C  
ATOM    294  O   LEU A  38      -1.082  13.861  10.835  1.00 24.43           O  
ATOM    295  CB  LEU A  38       0.782  11.475  10.067  1.00 16.09           C  
ATOM    296  CG  LEU A  38       2.064  10.815   9.563  1.00 19.59           C  
ATOM    297  CD1 LEU A  38       2.534   9.698  10.501  1.00 21.57           C  
ATOM    298  CD2 LEU A  38       1.873  10.276   8.152  1.00 17.21           C  
ATOM    299  N   LYS A  39      -2.293  12.488   9.531  1.00 19.58           N  
ATOM    300  CA  LYS A  39      -3.533  12.743  10.250  1.00 21.37           C  
ATOM    301  C   LYS A  39      -4.119  11.405  10.671  1.00 23.47           C  
ATOM    302  O   LYS A  39      -3.950  10.399   9.974  1.00 25.05           O  
ATOM    303  CB  LYS A  39      -4.524  13.526   9.380  1.00 28.36           C  
ATOM    304  CG  LYS A  39      -4.079  14.951   9.047  1.00 35.74           C  
ATOM    305  CD  LYS A  39      -5.215  15.761   8.427  1.00 45.72           C  
ATOM    306  CE  LYS A  39      -4.777  17.182   8.087  1.00 50.37           C  
ATOM    307  NZ  LYS A  39      -4.332  17.942   9.293  1.00 54.01           N1+
ATOM    308  N   ASP A  40      -4.772  11.374  11.829  1.00 22.54           N  
ATOM    309  CA  ASP A  40      -5.453  10.152  12.252  1.00 24.80           C  
ATOM    310  C   ASP A  40      -6.966  10.346  12.337  1.00 26.79           C  
ATOM    311  O   ASP A  40      -7.464  11.471  12.196  1.00 24.91           O  
ATOM    312  CB  ASP A  40      -4.846   9.560  13.546  1.00 24.07           C  
ATOM    313  CG  ASP A  40      -5.028  10.455  14.780  1.00 26.17           C  
ATOM    314  OD1 ASP A  40      -6.028  11.193  14.881  1.00 26.19           O  
ATOM    315  OD2 ASP A  40      -4.164  10.385  15.683  1.00 22.73           O1-
ATOM    316  N   ASN A  41      -7.701   9.256  12.547  1.00 25.77           N  
ATOM    317  CA  ASN A  41      -9.157   9.338  12.536  1.00 25.46           C  
ATOM    318  C   ASN A  41      -9.746   9.924  13.821  1.00 32.38           C  
ATOM    319  O   ASN A  41     -10.963   9.914  14.014  1.00 35.41           O  
ATOM    320  CB  ASN A  41      -9.794   7.986  12.189  1.00 24.23           C  
ATOM    321  CG  ASN A  41      -9.505   6.917  13.220  1.00 26.76           C  
ATOM    322  ND2 ASN A  41     -10.228   5.805  13.136  1.00 31.02           N  
ATOM    323  OD1 ASN A  41      -8.639   7.080  14.078  1.00 26.09           O  
ATOM    324  N   SER A  42      -8.882  10.441  14.691  1.00 28.67           N  
ATOM    325  CA  SER A  42      -9.347  11.143  15.882  1.00 27.68           C  
ATOM    326  C   SER A  42      -9.320  12.647  15.636  1.00 30.43           C  
ATOM    327  O   SER A  42      -9.767  13.430  16.472  1.00 34.67           O  
ATOM    328  CB  SER A  42      -8.495  10.788  17.102  1.00 29.49           C  
ATOM    329  OG  SER A  42      -7.279  11.520  17.125  1.00 30.56           O  
ATOM    330  N   GLY A  43      -8.787  13.048  14.485  1.00 28.28           N  
ATOM    331  CA  GLY A  43      -8.741  14.454  14.117  1.00 29.18           C  
ATOM    332  C   GLY A  43      -7.442  15.151  14.479  1.00 31.22           C  
ATOM    333  O   GLY A  43      -7.338  16.377  14.367  1.00 32.08           O  
ATOM    334  N   ASN A  44      -6.447  14.382  14.915  1.00 25.04           N  
ATOM    335  CA  ASN A  44      -5.152  14.960  15.255  1.00 23.63           C  
ATOM    336  C   ASN A  44      -4.171  14.972  14.085  1.00 23.75           C  
ATOM    337  O   ASN A  44      -4.301  14.185  13.141  1.00 23.91           O  
ATOM    338  CB  ASN A  44      -4.536  14.249  16.467  1.00 24.77           C  
ATOM    339  CG  ASN A  44      -5.225  14.615  17.762  1.00 25.85           C  
ATOM    340  ND2 ASN A  44      -4.981  13.837  18.813  1.00 26.04           N  
ATOM    341  OD1 ASN A  44      -5.969  15.587  17.816  1.00 26.69           O  
ATOM    342  N   THR A  45      -3.205  15.885  14.156  1.00 20.34           N  
ATOM    343  CA  THR A  45      -2.164  16.030  13.144  1.00 19.55           C  
ATOM    344  C   THR A  45      -0.787  15.831  13.776  1.00 20.89           C  
ATOM    345  O   THR A  45      -0.504  16.383  14.845  1.00 23.96           O  
ATOM    346  CB  THR A  45      -2.213  17.433  12.497  1.00 24.79           C  
ATOM    347  CG2 THR A  45      -1.066  17.619  11.507  1.00 24.13           C  
ATOM    348  OG1 THR A  45      -3.458  17.603  11.814  1.00 27.70           O  
ATOM    349  N   GLY A  46       0.063  15.039  13.124  1.00 18.02           N  
ATOM    350  CA  GLY A  46       1.433  14.836  13.573  1.00 18.56           C  
ATOM    351  C   GLY A  46       2.402  15.235  12.475  1.00 19.78           C  
ATOM    352  O   GLY A  46       2.082  15.097  11.296  1.00 17.13           O  
ATOM    353  N   VAL A  47       3.575  15.749  12.842  1.00 18.93           N  
ATOM    354  CA  VAL A  47       4.516  16.261  11.835  1.00 17.38           C  
ATOM    355  C   VAL A  47       5.955  15.823  12.060  1.00 17.33           C  
ATOM    356  O   VAL A  47       6.363  15.535  13.186  1.00 19.48           O  
ATOM    357  CB  VAL A  47       4.486  17.806  11.738  1.00 17.92           C  
ATOM    358  CG1 VAL A  47       3.132  18.289  11.259  1.00 20.15           C  
ATOM    359  CG2 VAL A  47       4.845  18.442  13.088  1.00 18.61           C  
ATOM    360  N   GLY A  48       6.713  15.766  10.968  1.00 15.54           N  
ATOM    361  CA  GLY A  48       8.136  15.488  11.011  1.00 13.64           C  
ATOM    362  C   GLY A  48       8.854  16.306   9.946  1.00 15.32           C  
ATOM    363  O   GLY A  48       8.261  16.694   8.932  1.00 17.10           O  
ATOM    364  N   GLU A  49      10.133  16.578  10.176  1.00 17.42           N  
ATOM    365  CA  GLU A  49      10.939  17.353   9.232  1.00 16.47           C  
ATOM    366  C   GLU A  49      12.319  16.721   9.101  1.00 16.17           C  
ATOM    367  O   GLU A  49      12.924  16.345  10.105  1.00 14.91           O  
ATOM    368  CB  GLU A  49      11.079  18.795   9.718  1.00 16.41           C  
ATOM    369  CG  GLU A  49      12.045  19.618   8.883  1.00 17.05           C  
ATOM    370  CD  GLU A  49      12.357  20.977   9.498  1.00 15.38           C  
ATOM    371  OE1 GLU A  49      11.636  21.416  10.427  1.00 15.08           O  
ATOM    372  OE2 GLU A  49      13.340  21.599   9.049  1.00 16.18           O1-
ATOM    373  N   VAL A  50      12.818  16.598   7.871  1.00 16.21           N  
ATOM    374  CA  VAL A  50      14.132  16.000   7.624  1.00 15.01           C  
ATOM    375  C   VAL A  50      14.808  16.740   6.464  1.00 16.71           C  
ATOM    376  O   VAL A  50      14.168  17.586   5.821  1.00 14.39           O  
ATOM    377  CB  VAL A  50      14.033  14.464   7.321  1.00 12.63           C  
ATOM    378  CG1 VAL A  50      13.605  13.687   8.572  1.00 15.10           C  
ATOM    379  CG2 VAL A  50      13.102  14.192   6.143  1.00 13.28           C  
ATOM    380  N   PRO A  51      16.100  16.448   6.205  1.00 15.76           N  
ATOM    381  CA  PRO A  51      16.786  17.059   5.062  1.00 13.83           C  
ATOM    382  C   PRO A  51      16.024  16.981   3.746  1.00 13.83           C  
ATOM    383  O   PRO A  51      15.277  16.022   3.479  1.00 15.73           O  
ATOM    384  CB  PRO A  51      18.080  16.254   4.980  1.00 13.16           C  
ATOM    385  CG  PRO A  51      18.419  16.057   6.453  1.00 14.90           C  
ATOM    386  CD  PRO A  51      17.069  15.813   7.127  1.00 17.58           C  
ATOM    387  N   GLY A  52      16.238  18.000   2.922  1.00 14.76           N  
ATOM    388  CA  GLY A  52      15.599  18.100   1.625  1.00 13.71           C  
ATOM    389  C   GLY A  52      16.231  17.252   0.539  1.00 20.13           C  
ATOM    390  O   GLY A  52      17.279  16.626   0.734  1.00 18.11           O  
ATOM    391  N   GLY A  53      15.578  17.232  -0.614  1.00 17.64           N  
ATOM    392  CA  GLY A  53      16.067  16.490  -1.761  1.00 17.05           C  
ATOM    393  C   GLY A  53      15.020  15.554  -2.324  1.00 20.57           C  
ATOM    394  O   GLY A  53      14.172  15.034  -1.595  1.00 19.46           O  
ATOM    395  N   GLU A  54      15.085  15.332  -3.633  1.00 17.35           N  
ATOM    396  CA  GLU A  54      14.067  14.559  -4.332  1.00 15.67           C  
ATOM    397  C   GLU A  54      14.067  13.081  -3.957  1.00 16.50           C  
ATOM    398  O   GLU A  54      13.000  12.452  -3.908  1.00 19.84           O  
ATOM    399  CB  GLU A  54      14.239  14.727  -5.843  1.00 16.37           C  
ATOM    400  CG  GLU A  54      13.329  13.841  -6.695  1.00 25.56           C  
ATOM    401  CD  GLU A  54      11.847  14.174  -6.564  1.00 30.97           C  
ATOM    402  OE1 GLU A  54      11.507  15.236  -5.992  1.00 30.65           O  
ATOM    403  OE2 GLU A  54      11.015  13.365  -7.045  1.00 32.22           O1-
ATOM    404  N   LYS A  55      15.243  12.516  -3.684  1.00 18.72           N  
ATOM    405  CA  LYS A  55      15.308  11.100  -3.303  1.00 20.44           C  
ATOM    406  C   LYS A  55      14.556  10.830  -1.992  1.00 17.68           C  
ATOM    407  O   LYS A  55      13.841   9.835  -1.867  1.00 20.33           O  
ATOM    408  CB  LYS A  55      16.759  10.628  -3.169  1.00 19.46           C  
ATOM    409  CG  LYS A  55      17.537  10.589  -4.471  1.00 29.74           C  
ATOM    410  CD  LYS A  55      18.980  10.148  -4.230  1.00 40.90           C  
ATOM    411  CE  LYS A  55      19.743  10.003  -5.550  1.00 51.55           C  
ATOM    412  NZ  LYS A  55      21.219   9.861  -5.348  1.00 53.46           N1+
ATOM    413  N   ILE A  56      14.726  11.711  -1.016  1.00 16.86           N  
ATOM    414  CA  ILE A  56      14.016  11.573   0.254  1.00 16.84           C  
ATOM    415  C   ILE A  56      12.511  11.827   0.066  1.00 16.97           C  
ATOM    416  O   ILE A  56      11.680  11.068   0.585  1.00 17.27           O  
ATOM    417  CB  ILE A  56      14.631  12.488   1.348  1.00 17.21           C  
ATOM    418  CG1 ILE A  56      16.051  12.008   1.689  1.00 14.90           C  
ATOM    419  CG2 ILE A  56      13.746  12.519   2.588  1.00 15.79           C  
ATOM    420  CD1 ILE A  56      16.868  12.988   2.545  1.00 15.30           C  
ATOM    421  N   ARG A  57      12.164  12.862  -0.701  1.00 16.97           N  
ATOM    422  CA  ARG A  57      10.757  13.177  -0.962  1.00 16.12           C  
ATOM    423  C   ARG A  57      10.063  12.005  -1.652  1.00 17.68           C  
ATOM    424  O   ARG A  57       9.003  11.552  -1.210  1.00 19.17           O  
ATOM    425  CB  ARG A  57      10.608  14.437  -1.826  1.00 18.66           C  
ATOM    426  CG  ARG A  57       9.158  14.920  -1.964  1.00 20.96           C  
ATOM    427  CD  ARG A  57       8.895  15.677  -3.268  1.00 18.68           C  
ATOM    428  NE  ARG A  57       9.070  14.813  -4.436  1.00 20.42           N  
ATOM    429  CZ  ARG A  57       8.196  13.889  -4.832  1.00 27.61           C  
ATOM    430  NH1 ARG A  57       7.067  13.696  -4.162  1.00 27.82           N1+
ATOM    431  NH2 ARG A  57       8.455  13.143  -5.898  1.00 30.98           N  
ATOM    432  N   GLN A  58      10.661  11.516  -2.737  1.00 16.22           N  
ATOM    433  CA  GLN A  58      10.072  10.401  -3.484  1.00 17.19           C  
ATOM    434  C   GLN A  58       9.974   9.126  -2.647  1.00 17.18           C  
ATOM    435  O   GLN A  58       9.005   8.379  -2.752  1.00 21.25           O  
ATOM    436  CB  GLN A  58      10.869  10.117  -4.760  1.00 21.42           C  
ATOM    437  CG  GLN A  58      10.281   8.986  -5.616  1.00 19.84           C  
ATOM    438  CD  GLN A  58       8.921   9.339  -6.208  1.00 25.12           C  
ATOM    439  NE2 GLN A  58       8.905  10.320  -7.097  1.00 22.18           N  
ATOM    440  OE1 GLN A  58       7.899   8.731  -5.871  1.00 30.51           O  
ATOM    441  N   THR A  59      10.974   8.868  -1.811  1.00 18.68           N  
ATOM    442  CA  THR A  59      10.956   7.645  -1.016  1.00 17.39           C  
ATOM    443  C   THR A  59       9.903   7.745   0.100  1.00 18.51           C  
ATOM    444  O   THR A  59       9.259   6.755   0.444  1.00 18.44           O  
ATOM    445  CB  THR A  59      12.370   7.278  -0.487  1.00 20.25           C  
ATOM    446  CG2 THR A  59      12.345   5.935   0.228  1.00 16.01           C  
ATOM    447  OG1 THR A  59      13.279   7.191  -1.601  1.00 18.75           O  
ATOM    448  N   LEU A  60       9.700   8.946   0.636  1.00 17.71           N  
ATOM    449  CA  LEU A  60       8.583   9.175   1.559  1.00 14.72           C  
ATOM    450  C   LEU A  60       7.237   8.936   0.872  1.00 14.50           C  
ATOM    451  O   LEU A  60       6.340   8.303   1.444  1.00 17.03           O  
ATOM    452  CB  LEU A  60       8.639  10.589   2.153  1.00 16.16           C  
ATOM    453  CG  LEU A  60       9.590  10.767   3.339  1.00 16.19           C  
ATOM    454  CD1 LEU A  60       9.798  12.245   3.656  1.00 17.86           C  
ATOM    455  CD2 LEU A  60       9.031  10.052   4.549  1.00 22.33           C  
ATOM    456  N   GLU A  61       7.079   9.435  -0.352  1.00 14.63           N  
ATOM    457  CA  GLU A  61       5.861   9.156  -1.101  1.00 16.40           C  
ATOM    458  C   GLU A  61       5.675   7.653  -1.300  1.00 20.56           C  
ATOM    459  O   GLU A  61       4.562   7.132  -1.164  1.00 20.07           O  
ATOM    460  CB  GLU A  61       5.889   9.864  -2.459  1.00 20.55           C  
ATOM    461  CG  GLU A  61       5.636  11.369  -2.370  1.00 26.34           C  
ATOM    462  CD  GLU A  61       4.156  11.721  -2.421  1.00 38.20           C  
ATOM    463  OE1 GLU A  61       3.325  10.792  -2.516  1.00 42.77           O  
ATOM    464  OE2 GLU A  61       3.830  12.929  -2.376  1.00 36.06           O1-
ATOM    465  N   ASP A  62       6.767   6.958  -1.624  1.00 19.80           N  
ATOM    466  CA  ASP A  62       6.709   5.516  -1.847  1.00 19.30           C  
ATOM    467  C   ASP A  62       6.302   4.767  -0.587  1.00 18.00           C  
ATOM    468  O   ASP A  62       5.744   3.664  -0.663  1.00 22.14           O  
ATOM    469  CB  ASP A  62       8.062   4.974  -2.322  1.00 20.27           C  
ATOM    470  CG  ASP A  62       8.457   5.489  -3.688  1.00 25.20           C  
ATOM    471  OD1 ASP A  62       7.585   6.014  -4.412  1.00 23.52           O  
ATOM    472  OD2 ASP A  62       9.650   5.365  -4.035  1.00 26.29           O1-
ATOM    473  N   ALA A  63       6.591   5.364   0.563  1.00 17.93           N  
ATOM    474  CA  ALA A  63       6.366   4.712   1.852  1.00 16.12           C  
ATOM    475  C   ALA A  63       4.913   4.800   2.323  1.00 18.95           C  
ATOM    476  O   ALA A  63       4.529   4.101   3.255  1.00 17.89           O  
ATOM    477  CB  ALA A  63       7.305   5.302   2.920  1.00 15.12           C  
ATOM    478  N   LYS A  64       4.111   5.656   1.689  1.00 19.03           N  
ATOM    479  CA  LYS A  64       2.727   5.869   2.128  1.00 20.84           C  
ATOM    480  C   LYS A  64       1.899   4.601   2.405  1.00 22.45           C  
ATOM    481  O   LYS A  64       1.261   4.512   3.469  1.00 20.86           O  
ATOM    482  CB  LYS A  64       1.975   6.791   1.169  1.00 21.14           C  
ATOM    483  CG  LYS A  64       2.355   8.257   1.271  1.00 19.22           C  
ATOM    484  CD  LYS A  64       1.446   9.044   0.333  1.00 24.36           C  
ATOM    485  CE  LYS A  64       1.768  10.516   0.304  1.00 32.56           C  
ATOM    486  NZ  LYS A  64       0.612  11.270  -0.276  1.00 35.31           N1+
ATOM    487  N   PRO A  65       1.917   3.611   1.482  1.00 19.96           N  
ATOM    488  CA  PRO A  65       1.091   2.414   1.703  1.00 22.80           C  
ATOM    489  C   PRO A  65       1.502   1.617   2.936  1.00 20.12           C  
ATOM    490  O   PRO A  65       0.736   0.750   3.372  1.00 19.47           O  
ATOM    491  CB  PRO A  65       1.353   1.563   0.448  1.00 22.57           C  
ATOM    492  CG  PRO A  65       1.832   2.527  -0.585  1.00 21.90           C  
ATOM    493  CD  PRO A  65       2.615   3.546   0.180  1.00 19.41           C  
ATOM    494  N   LEU A  66       2.685   1.896   3.475  1.00 19.54           N  
ATOM    495  CA  LEU A  66       3.186   1.192   4.660  1.00 22.81           C  
ATOM    496  C   LEU A  66       2.777   1.894   5.946  1.00 21.38           C  
ATOM    497  O   LEU A  66       2.969   1.360   7.050  1.00 19.86           O  
ATOM    498  CB  LEU A  66       4.711   1.103   4.629  1.00 20.89           C  
ATOM    499  CG  LEU A  66       5.327   0.390   3.426  1.00 25.84           C  
ATOM    500  CD1 LEU A  66       6.847   0.443   3.504  1.00 28.68           C  
ATOM    501  CD2 LEU A  66       4.842  -1.035   3.368  1.00 27.65           C  
ATOM    502  N   VAL A  67       2.239   3.102   5.810  1.00 18.66           N  
ATOM    503  CA  VAL A  67       1.914   3.923   6.984  1.00 15.44           C  
ATOM    504  C   VAL A  67       0.402   4.100   7.104  1.00 19.91           C  
ATOM    505  O   VAL A  67      -0.172   3.913   8.177  1.00 22.04           O  
ATOM    506  CB  VAL A  67       2.614   5.306   6.929  1.00 15.52           C  
ATOM    507  CG1 VAL A  67       2.313   6.117   8.195  1.00 19.99           C  
ATOM    508  CG2 VAL A  67       4.122   5.147   6.745  1.00 16.95           C  
ATOM    509  N   ILE A  68      -0.244   4.442   5.994  1.00 18.67           N  
ATOM    510  CA  ILE A  68      -1.688   4.665   6.008  1.00 20.79           C  
ATOM    511  C   ILE A  68      -2.443   3.386   6.382  1.00 21.49           C  
ATOM    512  O   ILE A  68      -2.172   2.314   5.839  1.00 25.31           O  
ATOM    513  CB  ILE A  68      -2.182   5.225   4.659  1.00 20.67           C  
ATOM    514  CG1 ILE A  68      -1.564   6.608   4.416  1.00 19.03           C  
ATOM    515  CG2 ILE A  68      -3.707   5.302   4.630  1.00 26.48           C  
ATOM    516  CD1 ILE A  68      -1.825   7.162   3.013  1.00 24.17           C  
ATOM    517  N   GLY A  69      -3.368   3.494   7.334  1.00 20.70           N  
ATOM    518  CA  GLY A  69      -4.144   2.341   7.763  1.00 23.74           C  
ATOM    519  C   GLY A  69      -3.621   1.711   9.041  1.00 23.16           C  
ATOM    520  O   GLY A  69      -4.276   0.845   9.633  1.00 27.45           O  
ATOM    521  N   LYS A  70      -2.441   2.151   9.470  1.00 19.24           N  
ATOM    522  CA  LYS A  70      -1.815   1.637  10.685  1.00 19.87           C  
ATOM    523  C   LYS A  70      -2.321   2.359  11.925  1.00 22.38           C  
ATOM    524  O   LYS A  70      -2.642   3.548  11.869  1.00 23.19           O  
ATOM    525  CB  LYS A  70      -0.297   1.792  10.598  1.00 20.37           C  
ATOM    526  CG  LYS A  70       0.343   0.867   9.565  1.00 21.77           C  
ATOM    527  CD  LYS A  70       0.219  -0.566  10.036  1.00 27.17           C  
ATOM    528  CE  LYS A  70       1.001  -1.526   9.154  1.00 35.41           C  
ATOM    529  NZ  LYS A  70       0.378  -1.690   7.823  1.00 39.42           N1+
ATOM    530  N   THR A  71      -2.397   1.639  13.044  1.00 21.78           N  
ATOM    531  CA  THR A  71      -2.748   2.264  14.318  1.00 21.72           C  
ATOM    532  C   THR A  71      -1.493   2.830  14.981  1.00 20.53           C  
ATOM    533  O   THR A  71      -0.368   2.407  14.685  1.00 18.85           O  
ATOM    534  CB  THR A  71      -3.454   1.292  15.282  1.00 21.80           C  
ATOM    535  CG2 THR A  71      -4.730   0.740  14.662  1.00 24.26           C  
ATOM    536  OG1 THR A  71      -2.577   0.206  15.601  1.00 25.53           O  
ATOM    537  N   LEU A  72      -1.689   3.791  15.876  1.00 20.56           N  
ATOM    538  CA  LEU A  72      -0.570   4.512  16.479  1.00 21.43           C  
ATOM    539  C   LEU A  72       0.405   3.610  17.241  1.00 22.37           C  
ATOM    540  O   LEU A  72       1.605   3.891  17.285  1.00 21.74           O  
ATOM    541  CB  LEU A  72      -1.084   5.626  17.401  1.00 18.70           C  
ATOM    542  CG  LEU A  72      -2.079   6.616  16.793  1.00 18.04           C  
ATOM    543  CD1 LEU A  72      -2.392   7.739  17.772  1.00 19.81           C  
ATOM    544  CD2 LEU A  72      -1.572   7.180  15.466  1.00 19.46           C  
ATOM    545  N   GLY A  73      -0.098   2.528  17.834  1.00 18.03           N  
ATOM    546  CA  GLY A  73       0.746   1.656  18.635  1.00 16.54           C  
ATOM    547  C   GLY A  73       1.641   0.764  17.794  1.00 22.79           C  
ATOM    548  O   GLY A  73       2.515   0.068  18.320  1.00 21.42           O  
ATOM    549  N   GLU A  74       1.425   0.784  16.484  1.00 19.95           N  
ATOM    550  CA  GLU A  74       2.221  -0.021  15.567  1.00 18.21           C  
ATOM    551  C   GLU A  74       3.460   0.734  15.083  1.00 18.96           C  
ATOM    552  O   GLU A  74       4.139   0.281  14.156  1.00 17.95           O  
ATOM    553  CB  GLU A  74       1.372  -0.448  14.364  1.00 18.40           C  
ATOM    554  CG  GLU A  74       0.198  -1.386  14.692  1.00 22.75           C  
ATOM    555  CD  GLU A  74      -0.599  -1.785  13.466  1.00 23.71           C  
ATOM    556  OE1 GLU A  74      -1.580  -1.087  13.131  1.00 30.41           O  
ATOM    557  OE2 GLU A  74      -0.238  -2.799  12.829  1.00 26.76           O1-
ATOM    558  N   TYR A  75       3.766   1.872  15.706  1.00 18.63           N  
ATOM    559  CA  TYR A  75       4.818   2.750  15.180  1.00 20.77           C  
ATOM    560  C   TYR A  75       6.200   2.108  15.026  1.00 19.48           C  
ATOM    561  O   TYR A  75       6.900   2.374  14.047  1.00 16.89           O  
ATOM    562  CB  TYR A  75       4.902   4.073  15.959  1.00 18.98           C  
ATOM    563  CG  TYR A  75       5.514   4.010  17.349  1.00 19.40           C  
ATOM    564  CD1 TYR A  75       4.862   3.368  18.390  1.00 17.81           C  
ATOM    565  CD2 TYR A  75       6.718   4.652  17.623  1.00 23.48           C  
ATOM    566  CE1 TYR A  75       5.411   3.340  19.669  1.00 17.56           C  
ATOM    567  CE2 TYR A  75       7.271   4.628  18.893  1.00 21.45           C  
ATOM    568  CZ  TYR A  75       6.611   3.972  19.909  1.00 21.06           C  
ATOM    569  OH  TYR A  75       7.158   3.953  21.184  1.00 24.75           O  
ATOM    570  N   LYS A  76       6.592   1.263  15.974  1.00 14.42           N  
ATOM    571  CA  LYS A  76       7.896   0.614  15.882  1.00 16.35           C  
ATOM    572  C   LYS A  76       7.911  -0.412  14.744  1.00 18.56           C  
ATOM    573  O   LYS A  76       8.897  -0.520  14.008  1.00 15.44           O  
ATOM    574  CB  LYS A  76       8.276  -0.038  17.211  1.00 15.56           C  
ATOM    575  CG  LYS A  76       8.328   0.956  18.348  1.00 15.74           C  
ATOM    576  CD  LYS A  76       8.903   0.354  19.603  1.00 17.69           C  
ATOM    577  CE  LYS A  76       8.811   1.374  20.728  1.00 24.37           C  
ATOM    578  NZ  LYS A  76       9.532   0.950  21.952  1.00 25.15           N1+
ATOM    579  N   ASN A  77       6.819  -1.160  14.609  1.00 15.56           N  
ATOM    580  CA  ASN A  77       6.694  -2.109  13.508  1.00 14.99           C  
ATOM    581  C   ASN A  77       6.760  -1.388  12.165  1.00 19.40           C  
ATOM    582  O   ASN A  77       7.423  -1.856  11.242  1.00 18.50           O  
ATOM    583  CB  ASN A  77       5.391  -2.910  13.608  1.00 17.65           C  
ATOM    584  CG  ASN A  77       5.368  -3.850  14.808  1.00 23.75           C  
ATOM    585  ND2 ASN A  77       4.167  -4.235  15.240  1.00 19.10           N  
ATOM    586  OD1 ASN A  77       6.415  -4.238  15.325  1.00 21.73           O  
ATOM    587  N   VAL A  78       6.085  -0.243  12.066  1.00 18.65           N  
ATOM    588  CA  VAL A  78       6.053   0.526  10.815  1.00 18.49           C  
ATOM    589  C   VAL A  78       7.442   1.038  10.442  1.00 18.10           C  
ATOM    590  O   VAL A  78       7.876   0.898   9.289  1.00 17.53           O  
ATOM    591  CB  VAL A  78       5.066   1.714  10.896  1.00 17.72           C  
ATOM    592  CG1 VAL A  78       5.210   2.637   9.684  1.00 19.40           C  
ATOM    593  CG2 VAL A  78       3.636   1.207  11.028  1.00 19.37           C  
ATOM    594  N   MET A  79       8.139   1.625  11.411  1.00 17.57           N  
ATOM    595  CA  MET A  79       9.502   2.095  11.180  1.00 16.88           C  
ATOM    596  C   MET A  79      10.401   0.986  10.659  1.00 19.38           C  
ATOM    597  O   MET A  79      11.177   1.201   9.730  1.00 16.23           O  
ATOM    598  CB  MET A  79      10.119   2.671  12.453  1.00 13.29           C  
ATOM    599  CG  MET A  79       9.565   4.016  12.849  1.00 15.67           C  
ATOM    600  SD  MET A  79      10.127   4.425  14.510  1.00 17.52           S  
ATOM    601  CE  MET A  79      11.896   4.540  14.219  1.00 19.36           C  
ATOM    602  N   ASN A  80      10.312  -0.194  11.263  1.00 14.71           N  
ATOM    603  CA  ASN A  80      11.152  -1.307  10.832  1.00 18.61           C  
ATOM    604  C   ASN A  80      10.810  -1.750   9.407  1.00 17.44           C  
ATOM    605  O   ASN A  80      11.705  -2.032   8.602  1.00 17.63           O  
ATOM    606  CB  ASN A  80      11.036  -2.481  11.812  1.00 18.86           C  
ATOM    607  CG  ASN A  80      12.148  -3.502  11.638  1.00 22.11           C  
ATOM    608  ND2 ASN A  80      11.779  -4.773  11.602  1.00 30.73           N  
ATOM    609  OD1 ASN A  80      13.325  -3.148  11.535  1.00 27.29           O  
ATOM    610  N   THR A  81       9.517  -1.797   9.097  1.00 14.47           N  
ATOM    611  CA  THR A  81       9.066  -2.208   7.765  1.00 17.00           C  
ATOM    612  C   THR A  81       9.541  -1.209   6.709  1.00 18.09           C  
ATOM    613  O   THR A  81       9.993  -1.598   5.623  1.00 20.31           O  
ATOM    614  CB  THR A  81       7.536  -2.364   7.703  1.00 17.99           C  
ATOM    615  CG2 THR A  81       7.090  -2.752   6.299  1.00 21.98           C  
ATOM    616  OG1 THR A  81       7.119  -3.391   8.615  1.00 19.59           O  
ATOM    617  N   VAL A  82       9.438   0.076   7.027  1.00 15.22           N  
ATOM    618  CA  VAL A  82       9.910   1.112   6.115  1.00 18.46           C  
ATOM    619  C   VAL A  82      11.416   1.003   5.908  1.00 20.23           C  
ATOM    620  O   VAL A  82      11.912   1.097   4.779  1.00 16.24           O  
ATOM    621  CB  VAL A  82       9.560   2.515   6.635  1.00 17.67           C  
ATOM    622  CG1 VAL A  82      10.308   3.586   5.837  1.00 18.73           C  
ATOM    623  CG2 VAL A  82       8.055   2.746   6.577  1.00 18.60           C  
ATOM    624  N   ARG A  83      12.151   0.791   6.995  1.00 17.67           N  
ATOM    625  CA  ARG A  83      13.602   0.737   6.891  1.00 15.44           C  
ATOM    626  C   ARG A  83      14.058  -0.451   6.047  1.00 18.48           C  
ATOM    627  O   ARG A  83      14.935  -0.311   5.190  1.00 20.20           O  
ATOM    628  CB  ARG A  83      14.261   0.695   8.273  1.00 15.81           C  
ATOM    629  CG  ARG A  83      15.758   0.889   8.185  1.00 25.28           C  
ATOM    630  CD  ARG A  83      16.303   1.521   9.438  1.00 35.11           C  
ATOM    631  NE  ARG A  83      17.714   1.859   9.291  1.00 36.44           N  
ATOM    632  CZ  ARG A  83      18.481   2.262  10.296  1.00 38.87           C  
ATOM    633  NH1 ARG A  83      17.961   2.376  11.509  1.00 30.08           N1+
ATOM    634  NH2 ARG A  83      19.760   2.545  10.088  1.00 39.67           N  
ATOM    635  N   GLN A  84      13.460  -1.615   6.277  1.00 18.85           N  
ATOM    636  CA  GLN A  84      13.848  -2.805   5.537  1.00 15.77           C  
ATOM    637  C   GLN A  84      13.388  -2.753   4.088  1.00 22.32           C  
ATOM    638  O   GLN A  84      14.042  -3.303   3.202  1.00 24.45           O  
ATOM    639  CB  GLN A  84      13.317  -4.068   6.221  1.00 19.23           C  
ATOM    640  CG  GLN A  84      13.935  -4.278   7.608  1.00 28.73           C  
ATOM    641  CD  GLN A  84      13.357  -5.474   8.346  1.00 40.58           C  
ATOM    642  NE2 GLN A  84      14.164  -6.082   9.212  1.00 44.86           N  
ATOM    643  OE1 GLN A  84      12.197  -5.844   8.146  1.00 42.21           O  
ATOM    644  N   THR A  85      12.257  -2.102   3.846  1.00 17.78           N  
ATOM    645  CA  THR A  85      11.711  -2.055   2.486  1.00 17.90           C  
ATOM    646  C   THR A  85      12.595  -1.233   1.557  1.00 19.39           C  
ATOM    647  O   THR A  85      12.822  -1.603   0.395  1.00 20.09           O  
ATOM    648  CB  THR A  85      10.270  -1.511   2.477  1.00 20.58           C  
ATOM    649  CG2 THR A  85       9.763  -1.329   1.048  1.00 22.37           C  
ATOM    650  OG1 THR A  85       9.414  -2.444   3.149  1.00 20.10           O  
ATOM    651  N   PHE A  86      13.093  -0.117   2.069  1.00 18.02           N  
ATOM    652  CA  PHE A  86      13.893   0.798   1.256  1.00 21.88           C  
ATOM    653  C   PHE A  86      15.376   0.742   1.627  1.00 26.36           C  
ATOM    654  O   PHE A  86      16.085   1.750   1.583  1.00 24.05           O  
ATOM    655  CB  PHE A  86      13.326   2.217   1.364  1.00 18.38           C  
ATOM    656  CG  PHE A  86      11.867   2.306   0.990  1.00 17.57           C  
ATOM    657  CD1 PHE A  86      11.469   2.203  -0.334  1.00 20.59           C  
ATOM    658  CD2 PHE A  86      10.894   2.492   1.970  1.00 17.27           C  
ATOM    659  CE1 PHE A  86      10.127   2.281  -0.684  1.00 23.99           C  
ATOM    660  CE2 PHE A  86       9.549   2.572   1.629  1.00 18.62           C  
ATOM    661  CZ  PHE A  86       9.165   2.460   0.288  1.00 21.12           C  
ATOM    662  N   ASN A  87      15.837  -0.458   1.970  1.00 36.05           N  
ATOM    663  CA  ASN A  87      17.238  -0.691   2.311  1.00 43.46           C  
ATOM    664  C   ASN A  87      18.167  -0.755   1.092  1.00 35.58           C  
ATOM    665  O   ASN A  87      19.357  -1.044   1.227  1.00 35.63           O  
ATOM    666  CB  ASN A  87      17.380  -1.974   3.139  1.00 45.81           C  
ATOM    667  CG  ASN A  87      16.943  -3.221   2.379  1.00 53.28           C  
ATOM    668  ND2 ASN A  87      16.914  -4.355   3.077  1.00 55.81           N  
ATOM    669  OD1 ASN A  87      16.637  -3.170   1.183  1.00 47.93           O  
ATOM    670  N   ASP A  88      17.625  -0.501  -0.094  1.00 36.41           N  
ATOM    671  CA  ASP A  88      18.433  -0.513  -1.311  1.00 40.20           C  
ATOM    672  C   ASP A  88      18.596   0.882  -1.930  1.00 44.49           C  
ATOM    673  O   ASP A  88      18.662   1.025  -3.156  1.00 50.52           O  
ATOM    674  CB  ASP A  88      17.874  -1.517  -2.330  1.00 46.21           C  
ATOM    675  CG  ASP A  88      16.354  -1.472  -2.440  1.00 53.53           C  
ATOM    676  OD1 ASP A  88      15.692  -0.860  -1.575  1.00 52.50           O  
ATOM    677  OD2 ASP A  88      15.819  -2.078  -3.395  1.00 57.00           O1-
ATOM    678  N   HIS A  89      18.675   1.904  -1.076  1.00 34.20           N  
ATOM    679  CA  HIS A  89      18.767   3.287  -1.544  1.00 34.56           C  
ATOM    680  C   HIS A  89      20.052   3.973  -1.097  1.00 40.98           C  
ATOM    681  O   HIS A  89      20.231   5.175  -1.297  1.00 44.07           O  
ATOM    682  CB  HIS A  89      17.556   4.097  -1.064  1.00 28.00           C  
ATOM    683  CG  HIS A  89      16.279   3.732  -1.754  1.00 34.81           C  
ATOM    684  CD2 HIS A  89      15.746   2.527  -2.068  1.00 38.31           C  
ATOM    685  ND1 HIS A  89      15.384   4.676  -2.215  1.00 41.00           N  
ATOM    686  CE1 HIS A  89      14.360   4.068  -2.783  1.00 39.79           C  
ATOM    687  NE2 HIS A  89      14.552   2.762  -2.704  1.00 35.26           N  
ATOM    688  N   ASP A  90      20.954   3.205  -0.505  1.00 38.65           N  
ATOM    689  CA  ASP A  90      22.103   3.797   0.158  1.00 38.14           C  
ATOM    690  C   ASP A  90      23.378   2.966   0.032  1.00 42.65           C  
ATOM    691  O   ASP A  90      24.060   2.708   1.019  1.00 45.84           O  
ATOM    692  CB  ASP A  90      21.754   4.045   1.625  1.00 23.94           C  
ATOM    693  CG  ASP A  90      20.782   5.200   1.801  1.00 35.26           C  
ATOM    694  OD1 ASP A  90      21.114   6.313   1.351  1.00 36.51           O  
ATOM    695  OD2 ASP A  90      19.688   4.994   2.363  1.00 33.46           O1-
ATOM    696  N   ALA A  91      23.703   2.571  -1.195  1.00 49.26           N  
ATOM    697  CA  ALA A  91      24.922   1.814  -1.460  1.00 56.04           C  
ATOM    698  C   ALA A  91      26.162   2.609  -1.062  1.00 50.49           C  
ATOM    699  O   ALA A  91      27.146   2.050  -0.575  1.00 51.82           O  
ATOM    700  CB  ALA A  91      24.996   1.424  -2.933  1.00 59.27           C  
ATOM    701  N   GLY A  92      26.106   3.919  -1.272  1.00 46.11           N  
ATOM    702  CA  GLY A  92      27.256   4.774  -1.050  1.00 41.32           C  
ATOM    703  C   GLY A  92      27.488   5.172   0.394  1.00 31.56           C  
ATOM    704  O   GLY A  92      28.552   5.690   0.729  1.00 28.20           O  
ATOM    705  N   GLY A  93      26.499   4.941   1.252  1.00 26.10           N  
ATOM    706  CA  GLY A  93      26.615   5.338   2.646  1.00 24.08           C  
ATOM    707  C   GLY A  93      26.557   6.846   2.850  1.00 17.54           C  
ATOM    708  O   GLY A  93      25.978   7.583   2.048  1.00 19.26           O  
ATOM    709  N   ARG A  94      27.177   7.303   3.930  1.00 15.60           N  
ATOM    710  CA  ARG A  94      27.158   8.706   4.313  1.00 15.43           C  
ATOM    711  C   ARG A  94      27.785   9.646   3.278  1.00 16.04           C  
ATOM    712  O   ARG A  94      27.279  10.757   3.034  1.00 15.23           O  
ATOM    713  CB  ARG A  94      27.893   8.865   5.646  1.00 18.03           C  
ATOM    714  CG  ARG A  94      27.943  10.289   6.094  1.00 16.95           C  
ATOM    715  CD  ARG A  94      28.901  10.545   7.251  1.00 14.36           C  
ATOM    716  NE  ARG A  94      28.756  11.956   7.587  1.00 13.83           N  
ATOM    717  CZ  ARG A  94      29.318  12.948   6.906  1.00 16.63           C  
ATOM    718  NH1 ARG A  94      30.115  12.682   5.871  1.00 13.19           N1+
ATOM    719  NH2 ARG A  94      29.091  14.207   7.265  1.00 17.55           N  
ATOM    720  N   GLY A  95      28.881   9.206   2.667  1.00 14.66           N  
ATOM    721  CA  GLY A  95      29.659  10.082   1.806  1.00 15.87           C  
ATOM    722  C   GLY A  95      30.710  10.885   2.554  1.00 17.32           C  
ATOM    723  O   GLY A  95      30.904  10.710   3.769  1.00 16.75           O  
ATOM    724  N   LEU A  96      31.372  11.789   1.833  1.00 16.27           N  
ATOM    725  CA  LEU A  96      32.512  12.543   2.369  1.00 13.55           C  
ATOM    726  C   LEU A  96      32.228  14.029   2.579  1.00 13.71           C  
ATOM    727  O   LEU A  96      33.118  14.781   3.001  1.00 16.34           O  
ATOM    728  CB  LEU A  96      33.713  12.398   1.425  1.00 18.85           C  
ATOM    729  CG  LEU A  96      34.214  10.975   1.166  1.00 20.91           C  
ATOM    730  CD1 LEU A  96      35.276  10.965   0.081  1.00 24.88           C  
ATOM    731  CD2 LEU A  96      34.765  10.346   2.439  1.00 19.92           C  
ATOM    732  N   GLN A  97      31.004  14.471   2.290  1.00 13.77           N  
ATOM    733  CA  GLN A  97      30.670  15.885   2.487  1.00 13.76           C  
ATOM    734  C   GLN A  97      30.505  16.216   3.970  1.00 16.92           C  
ATOM    735  O   GLN A  97      30.506  15.329   4.825  1.00 16.37           O  
ATOM    736  CB  GLN A  97      29.390  16.266   1.745  1.00 14.24           C  
ATOM    737  CG  GLN A  97      29.377  15.914   0.261  1.00 13.55           C  
ATOM    738  CD  GLN A  97      30.308  16.770  -0.579  1.00 16.13           C  
ATOM    739  NE2 GLN A  97      30.777  16.211  -1.685  1.00 18.26           N  
ATOM    740  OE1 GLN A  97      30.588  17.924  -0.248  1.00 15.51           O  
ATOM    741  N   THR A  98      30.339  17.496   4.281  1.00 13.28           N  
ATOM    742  CA  THR A  98      30.100  17.868   5.677  1.00  9.56           C  
ATOM    743  C   THR A  98      28.742  17.387   6.174  1.00 10.93           C  
ATOM    744  O   THR A  98      28.507  17.315   7.388  1.00 13.86           O  
ATOM    745  CB  THR A  98      30.225  19.376   5.894  1.00 13.66           C  
ATOM    746  CG2 THR A  98      31.594  19.850   5.430  1.00 16.16           C  
ATOM    747  OG1 THR A  98      29.208  20.061   5.151  1.00 15.81           O  
ATOM    748  N   PHE A  99      27.862  17.053   5.232  1.00 15.22           N  
ATOM    749  CA  PHE A  99      26.508  16.595   5.536  1.00 15.11           C  
ATOM    750  C   PHE A  99      26.269  15.176   4.993  1.00 13.81           C  
ATOM    751  O   PHE A  99      27.013  14.696   4.133  1.00 15.86           O  
ATOM    752  CB  PHE A  99      25.462  17.577   4.969  1.00 13.51           C  
ATOM    753  CG  PHE A  99      25.584  17.815   3.484  1.00 13.64           C  
ATOM    754  CD1 PHE A  99      26.493  18.748   2.993  1.00 13.57           C  
ATOM    755  CD2 PHE A  99      24.781  17.127   2.588  1.00 17.99           C  
ATOM    756  CE1 PHE A  99      26.610  18.984   1.629  1.00 15.26           C  
ATOM    757  CE2 PHE A  99      24.891  17.346   1.217  1.00 19.47           C  
ATOM    758  CZ  PHE A  99      25.802  18.284   0.739  1.00 18.12           C  
ATOM    759  N   ASP A 100      25.231  14.521   5.510  1.00 15.68           N  
ATOM    760  CA  ASP A 100      24.972  13.101   5.266  1.00 15.96           C  
ATOM    761  C   ASP A 100      24.127  12.892   4.006  1.00 14.38           C  
ATOM    762  O   ASP A 100      23.056  13.483   3.868  1.00 16.59           O  
ATOM    763  CB  ASP A 100      24.267  12.517   6.508  1.00 12.13           C  
ATOM    764  CG  ASP A 100      24.373  11.007   6.603  1.00 17.51           C  
ATOM    765  OD1 ASP A 100      24.044  10.305   5.619  1.00 14.83           O  
ATOM    766  OD2 ASP A 100      24.782  10.518   7.685  1.00 13.99           O1-
ATOM    767  N   LEU A 101      24.611  12.051   3.091  1.00 11.50           N  
ATOM    768  CA  LEU A 101      23.950  11.821   1.803  1.00 14.32           C  
ATOM    769  C   LEU A 101      22.985  10.628   1.804  1.00 15.01           C  
ATOM    770  O   LEU A 101      22.434  10.269   0.754  1.00 15.33           O  
ATOM    771  CB  LEU A 101      24.994  11.636   0.701  1.00 15.66           C  
ATOM    772  CG  LEU A 101      25.875  12.836   0.355  1.00 17.14           C  
ATOM    773  CD1 LEU A 101      26.990  12.415  -0.612  1.00 18.82           C  
ATOM    774  CD2 LEU A 101      25.029  13.932  -0.263  1.00 17.53           C  
ATOM    775  N   ARG A 102      22.776  10.012   2.965  1.00 16.21           N  
ATOM    776  CA  ARG A 102      21.867   8.867   3.028  1.00 15.64           C  
ATOM    777  C   ARG A 102      20.428   9.321   2.820  1.00 19.55           C  
ATOM    778  O   ARG A 102      20.091  10.477   3.088  1.00 18.54           O  
ATOM    779  CB  ARG A 102      22.015   8.107   4.351  1.00 15.18           C  
ATOM    780  CG  ARG A 102      23.257   7.214   4.414  1.00 15.16           C  
ATOM    781  CD  ARG A 102      23.365   6.532   5.770  1.00 16.55           C  
ATOM    782  NE  ARG A 102      23.632   7.494   6.838  1.00 12.78           N  
ATOM    783  CZ  ARG A 102      23.599   7.196   8.135  1.00 13.18           C  
ATOM    784  NH1 ARG A 102      23.865   8.135   9.049  1.00 13.53           N1+
ATOM    785  NH2 ARG A 102      23.309   5.955   8.516  1.00 14.80           N  
ATOM    786  N   THR A 103      19.594   8.406   2.334  1.00 15.63           N  
ATOM    787  CA  THR A 103      18.204   8.698   2.015  1.00 14.02           C  
ATOM    788  C   THR A 103      17.241   8.044   3.011  1.00 16.20           C  
ATOM    789  O   THR A 103      16.463   8.726   3.679  1.00 16.81           O  
ATOM    790  CB  THR A 103      17.870   8.247   0.576  1.00 18.39           C  
ATOM    791  CG2 THR A 103      16.374   8.380   0.289  1.00 19.60           C  
ATOM    792  OG1 THR A 103      18.598   9.066  -0.353  1.00 21.42           O  
ATOM    793  N   THR A 104      17.310   6.723   3.129  1.00 15.99           N  
ATOM    794  CA  THR A 104      16.275   5.986   3.850  1.00 12.95           C  
ATOM    795  C   THR A 104      16.213   6.270   5.348  1.00 14.10           C  
ATOM    796  O   THR A 104      15.122   6.302   5.932  1.00 15.93           O  
ATOM    797  CB  THR A 104      16.385   4.477   3.573  1.00 17.05           C  
ATOM    798  CG2 THR A 104      15.354   3.696   4.373  1.00 16.46           C  
ATOM    799  OG1 THR A 104      16.158   4.251   2.174  1.00 18.64           O  
ATOM    800  N   ILE A 105      17.369   6.499   5.970  1.00 15.09           N  
ATOM    801  CA  ILE A 105      17.381   6.800   7.404  1.00 13.11           C  
ATOM    802  C   ILE A 105      16.558   8.064   7.678  1.00 14.39           C  
ATOM    803  O   ILE A 105      15.831   8.137   8.678  1.00 14.60           O  
ATOM    804  CB  ILE A 105      18.825   6.922   7.957  1.00 14.98           C  
ATOM    805  CG1 ILE A 105      18.809   6.997   9.478  1.00 17.47           C  
ATOM    806  CG2 ILE A 105      19.570   8.124   7.351  1.00 21.11           C  
ATOM    807  CD1 ILE A 105      18.365   5.709  10.112  1.00 21.87           C  
ATOM    808  N   HIS A 106      16.642   9.029   6.762  1.00 14.63           N  
ATOM    809  CA  HIS A 106      15.872  10.263   6.864  1.00 14.57           C  
ATOM    810  C   HIS A 106      14.376  10.030   6.610  1.00 15.79           C  
ATOM    811  O   HIS A 106      13.527  10.606   7.296  1.00 14.25           O  
ATOM    812  CB  HIS A 106      16.437  11.335   5.918  1.00 15.10           C  
ATOM    813  CG  HIS A 106      17.842  11.733   6.222  1.00 15.95           C  
ATOM    814  CD2 HIS A 106      18.408  12.296   7.318  1.00 12.82           C  
ATOM    815  ND1 HIS A 106      18.887  11.574   5.313  1.00 15.97           N  
ATOM    816  CE1 HIS A 106      19.999  12.017   5.838  1.00 15.92           C  
ATOM    817  NE2 HIS A 106      19.745  12.462   7.069  1.00 16.68           N  
ATOM    818  N   VAL A 107      14.054   9.201   5.622  1.00 14.45           N  
ATOM    819  CA  VAL A 107      12.679   8.765   5.393  1.00 14.68           C  
ATOM    820  C   VAL A 107      12.072   8.181   6.679  1.00 16.95           C  
ATOM    821  O   VAL A 107      10.980   8.577   7.102  1.00 15.47           O  
ATOM    822  CB  VAL A 107      12.634   7.738   4.249  1.00 16.20           C  
ATOM    823  CG1 VAL A 107      11.240   7.111   4.095  1.00 17.11           C  
ATOM    824  CG2 VAL A 107      13.086   8.387   2.944  1.00 16.61           C  
ATOM    825  N   VAL A 108      12.791   7.252   7.311  1.00 14.22           N  
ATOM    826  CA  VAL A 108      12.325   6.643   8.555  1.00 15.05           C  
ATOM    827  C   VAL A 108      12.105   7.672   9.669  1.00 11.74           C  
ATOM    828  O   VAL A 108      11.070   7.650  10.343  1.00 15.34           O  
ATOM    829  CB  VAL A 108      13.288   5.526   9.038  1.00 12.37           C  
ATOM    830  CG1 VAL A 108      12.878   5.015  10.426  1.00 12.31           C  
ATOM    831  CG2 VAL A 108      13.314   4.372   8.030  1.00 14.65           C  
ATOM    832  N   THR A 109      13.069   8.572   9.870  1.00 12.76           N  
ATOM    833  CA  THR A 109      12.960   9.554  10.953  1.00 16.23           C  
ATOM    834  C   THR A 109      11.749  10.473  10.775  1.00 16.00           C  
ATOM    835  O   THR A 109      11.068  10.789  11.748  1.00 15.49           O  
ATOM    836  CB  THR A 109      14.239  10.406  11.102  1.00 12.28           C  
ATOM    837  CG2 THR A 109      14.115  11.364  12.289  1.00 12.45           C  
ATOM    838  OG1 THR A 109      15.362   9.542  11.314  1.00 14.80           O  
ATOM    839  N   ALA A 110      11.473  10.892   9.538  1.00 13.81           N  
ATOM    840  CA  ALA A 110      10.346  11.792   9.274  1.00 12.96           C  
ATOM    841  C   ALA A 110       9.026  11.157   9.709  1.00 13.91           C  
ATOM    842  O   ALA A 110       8.185  11.803  10.339  1.00 16.29           O  
ATOM    843  CB  ALA A 110      10.294  12.186   7.788  1.00 13.76           C  
ATOM    844  N   ILE A 111       8.863   9.881   9.380  1.00 13.41           N  
ATOM    845  CA  ILE A 111       7.670   9.129   9.743  1.00 13.08           C  
ATOM    846  C   ILE A 111       7.620   8.903  11.250  1.00 15.23           C  
ATOM    847  O   ILE A 111       6.568   9.066  11.872  1.00 15.91           O  
ATOM    848  CB  ILE A 111       7.615   7.780   8.982  1.00 14.66           C  
ATOM    849  CG1 ILE A 111       7.449   8.032   7.476  1.00 17.71           C  
ATOM    850  CG2 ILE A 111       6.483   6.880   9.517  1.00 16.47           C  
ATOM    851  CD1 ILE A 111       7.748   6.813   6.593  1.00 17.66           C  
ATOM    852  N   GLU A 112       8.759   8.520  11.822  1.00 14.03           N  
ATOM    853  CA  GLU A 112       8.880   8.352  13.270  1.00 14.78           C  
ATOM    854  C   GLU A 112       8.426   9.594  14.038  1.00 15.30           C  
ATOM    855  O   GLU A 112       7.649   9.493  14.989  1.00 14.78           O  
ATOM    856  CB  GLU A 112      10.326   8.027  13.642  1.00 12.69           C  
ATOM    857  CG  GLU A 112      10.581   8.010  15.158  1.00 15.79           C  
ATOM    858  CD  GLU A 112      12.055   7.966  15.489  1.00 17.17           C  
ATOM    859  OE1 GLU A 112      12.843   8.631  14.780  1.00 15.87           O  
ATOM    860  OE2 GLU A 112      12.426   7.274  16.461  1.00 13.72           O1-
ATOM    861  N   ALA A 113       8.912  10.765  13.633  1.00 14.37           N  
ATOM    862  CA  ALA A 113       8.588  12.002  14.342  1.00 13.76           C  
ATOM    863  C   ALA A 113       7.090  12.266  14.295  1.00 18.41           C  
ATOM    864  O   ALA A 113       6.470  12.619  15.302  1.00 14.22           O  
ATOM    865  CB  ALA A 113       9.364  13.183  13.753  1.00 12.68           C  
ATOM    866  N   ALA A 114       6.499  12.086  13.124  1.00 15.24           N  
ATOM    867  CA  ALA A 114       5.074  12.331  12.994  1.00 14.22           C  
ATOM    868  C   ALA A 114       4.257  11.292  13.763  1.00 15.88           C  
ATOM    869  O   ALA A 114       3.213  11.624  14.328  1.00 16.59           O  
ATOM    870  CB  ALA A 114       4.660  12.392  11.524  1.00 13.21           C  
ATOM    871  N   MET A 115       4.711  10.039  13.797  1.00 14.61           N  
ATOM    872  CA  MET A 115       3.957   9.036  14.539  1.00 12.47           C  
ATOM    873  C   MET A 115       4.098   9.236  16.048  1.00 15.67           C  
ATOM    874  O   MET A 115       3.138   9.032  16.788  1.00 18.03           O  
ATOM    875  CB  MET A 115       4.339   7.608  14.131  1.00 15.81           C  
ATOM    876  CG  MET A 115       3.919   7.258  12.706  1.00 13.94           C  
ATOM    877  SD  MET A 115       4.071   5.491  12.347  1.00 19.55           S  
ATOM    878  CE  MET A 115       2.537   4.881  13.052  1.00 26.28           C  
ATOM    879  N   LEU A 116       5.284   9.646  16.494  1.00 14.65           N  
ATOM    880  CA  LEU A 116       5.494   9.958  17.914  1.00 15.41           C  
ATOM    881  C   LEU A 116       4.661  11.164  18.341  1.00 17.29           C  
ATOM    882  O   LEU A 116       4.143  11.206  19.464  1.00 17.96           O  
ATOM    883  CB  LEU A 116       6.980  10.195  18.210  1.00 15.94           C  
ATOM    884  CG  LEU A 116       7.843   8.937  18.347  1.00 16.68           C  
ATOM    885  CD1 LEU A 116       9.323   9.278  18.489  1.00 16.62           C  
ATOM    886  CD2 LEU A 116       7.377   8.116  19.546  1.00 20.36           C  
ATOM    887  N   ASP A 117       4.544  12.144  17.448  1.00 18.90           N  
ATOM    888  CA  ASP A 117       3.721  13.328  17.681  1.00 19.10           C  
ATOM    889  C   ASP A 117       2.271  12.893  17.925  1.00 20.39           C  
ATOM    890  O   ASP A 117       1.655  13.267  18.927  1.00 19.41           O  
ATOM    891  CB  ASP A 117       3.829  14.260  16.464  1.00 16.29           C  
ATOM    892  CG  ASP A 117       3.351  15.684  16.742  1.00 16.37           C  
ATOM    893  OD1 ASP A 117       3.030  16.027  17.904  1.00 19.27           O  
ATOM    894  OD2 ASP A 117       3.309  16.476  15.770  1.00 17.32           O1-
ATOM    895  N   LEU A 118       1.736  12.072  17.028  1.00 19.57           N  
ATOM    896  CA  LEU A 118       0.368  11.584  17.182  1.00 19.88           C  
ATOM    897  C   LEU A 118       0.180  10.723  18.435  1.00 19.43           C  
ATOM    898  O   LEU A 118      -0.843  10.828  19.118  1.00 19.33           O  
ATOM    899  CB  LEU A 118      -0.058  10.793  15.941  1.00 16.48           C  
ATOM    900  CG  LEU A 118      -0.378  11.631  14.706  1.00 16.62           C  
ATOM    901  CD1 LEU A 118      -0.683  10.731  13.520  1.00 18.09           C  
ATOM    902  CD2 LEU A 118      -1.559  12.547  14.991  1.00 18.57           C  
ATOM    903  N   LEU A 119       1.156   9.860  18.715  1.00 17.40           N  
ATOM    904  CA  LEU A 119       1.053   8.931  19.830  1.00 18.27           C  
ATOM    905  C   LEU A 119       1.091   9.688  21.152  1.00 17.24           C  
ATOM    906  O   LEU A 119       0.315   9.393  22.070  1.00 17.97           O  
ATOM    907  CB  LEU A 119       2.169   7.881  19.775  1.00 18.21           C  
ATOM    908  CG  LEU A 119       2.120   6.810  20.870  1.00 16.07           C  
ATOM    909  CD1 LEU A 119       0.791   6.046  20.852  1.00 15.74           C  
ATOM    910  CD2 LEU A 119       3.279   5.845  20.714  1.00 18.51           C  
ATOM    911  N   GLY A 120       1.981  10.676  21.240  1.00 17.57           N  
ATOM    912  CA  GLY A 120       2.057  11.513  22.424  1.00 19.43           C  
ATOM    913  C   GLY A 120       0.744  12.253  22.629  1.00 17.26           C  
ATOM    914  O   GLY A 120       0.240  12.343  23.751  1.00 20.74           O  
ATOM    915  N   GLN A 121       0.175  12.773  21.542  1.00 16.44           N  
ATOM    916  CA  GLN A 121      -1.116  13.456  21.630  1.00 19.66           C  
ATOM    917  C   GLN A 121      -2.226  12.530  22.132  1.00 20.91           C  
ATOM    918  O   GLN A 121      -3.010  12.908  23.011  1.00 22.00           O  
ATOM    919  CB  GLN A 121      -1.510  14.061  20.279  1.00 18.54           C  
ATOM    920  CG  GLN A 121      -0.696  15.297  19.881  1.00 19.11           C  
ATOM    921  CD  GLN A 121      -1.072  15.806  18.502  1.00 22.31           C  
ATOM    922  NE2 GLN A 121      -0.107  15.819  17.584  1.00 19.22           N  
ATOM    923  OE1 GLN A 121      -2.221  16.176  18.263  1.00 23.90           O  
ATOM    924  N   PHE A 122      -2.290  11.323  21.573  1.00 19.13           N  
ATOM    925  CA  PHE A 122      -3.285  10.338  21.996  1.00 20.75           C  
ATOM    926  C   PHE A 122      -3.127   9.968  23.467  1.00 19.84           C  
ATOM    927  O   PHE A 122      -4.108   9.901  24.204  1.00 21.92           O  
ATOM    928  CB  PHE A 122      -3.202   9.077  21.134  1.00 21.05           C  
ATOM    929  CG  PHE A 122      -4.225   8.031  21.486  1.00 19.80           C  
ATOM    930  CD1 PHE A 122      -5.584   8.328  21.455  1.00 22.40           C  
ATOM    931  CD2 PHE A 122      -3.830   6.746  21.827  1.00 22.26           C  
ATOM    932  CE1 PHE A 122      -6.533   7.363  21.778  1.00 23.02           C  
ATOM    933  CE2 PHE A 122      -4.770   5.770  22.146  1.00 23.72           C  
ATOM    934  CZ  PHE A 122      -6.124   6.083  22.125  1.00 25.64           C  
ATOM    935  N   LEU A 123      -1.890   9.740  23.895  1.00 20.51           N  
ATOM    936  CA  LEU A 123      -1.622   9.341  25.278  1.00 20.31           C  
ATOM    937  C   LEU A 123      -1.518  10.518  26.254  1.00 23.60           C  
ATOM    938  O   LEU A 123      -1.430  10.315  27.463  1.00 23.26           O  
ATOM    939  CB  LEU A 123      -0.347   8.493  25.347  1.00 24.44           C  
ATOM    940  CG  LEU A 123      -0.408   7.147  24.628  1.00 23.10           C  
ATOM    941  CD1 LEU A 123       0.969   6.487  24.578  1.00 22.96           C  
ATOM    942  CD2 LEU A 123      -1.415   6.226  25.299  1.00 26.99           C  
ATOM    943  N   GLY A 124      -1.512  11.742  25.735  1.00 21.72           N  
ATOM    944  CA  GLY A 124      -1.443  12.926  26.577  1.00 21.21           C  
ATOM    945  C   GLY A 124      -0.098  13.167  27.248  1.00 25.44           C  
ATOM    946  O   GLY A 124      -0.039  13.763  28.324  1.00 24.25           O  
ATOM    947  N   VAL A 125       0.984  12.713  26.619  1.00 22.07           N  
ATOM    948  CA  VAL A 125       2.330  12.925  27.157  1.00 20.78           C  
ATOM    949  C   VAL A 125       3.252  13.529  26.098  1.00 19.10           C  
ATOM    950  O   VAL A 125       2.974  13.427  24.900  1.00 18.62           O  
ATOM    951  CB  VAL A 125       2.951  11.610  27.659  1.00 18.61           C  
ATOM    952  CG1 VAL A 125       2.097  11.003  28.769  1.00 21.64           C  
ATOM    953  CG2 VAL A 125       3.120  10.609  26.494  1.00 17.03           C  
ATOM    954  N   THR A 126       4.345  14.155  26.537  1.00 19.94           N  
ATOM    955  CA  THR A 126       5.334  14.702  25.608  1.00 18.41           C  
ATOM    956  C   THR A 126       6.013  13.580  24.839  1.00 18.48           C  
ATOM    957  O   THR A 126       6.053  12.439  25.299  1.00 16.45           O  
ATOM    958  CB  THR A 126       6.437  15.494  26.341  1.00 16.93           C  
ATOM    959  CG2 THR A 126       5.859  16.720  27.054  1.00 19.19           C  
ATOM    960  OG1 THR A 126       7.068  14.642  27.306  1.00 15.77           O  
ATOM    961  N   VAL A 127       6.558  13.898  23.668  1.00 15.33           N  
ATOM    962  CA  VAL A 127       7.391  12.932  22.959  1.00 14.40           C  
ATOM    963  C   VAL A 127       8.595  12.518  23.814  1.00 14.80           C  
ATOM    964  O   VAL A 127       8.982  11.344  23.838  1.00 15.93           O  
ATOM    965  CB  VAL A 127       7.825  13.469  21.587  1.00 12.34           C  
ATOM    966  CG1 VAL A 127       9.028  12.691  21.058  1.00 14.65           C  
ATOM    967  CG2 VAL A 127       6.655  13.386  20.604  1.00 14.48           C  
ATOM    968  N   ALA A 128       9.164  13.471  24.547  1.00 15.09           N  
ATOM    969  CA  ALA A 128      10.269  13.163  25.457  1.00 14.04           C  
ATOM    970  C   ALA A 128       9.936  12.014  26.415  1.00 16.40           C  
ATOM    971  O   ALA A 128      10.774  11.148  26.663  1.00 13.24           O  
ATOM    972  CB  ALA A 128      10.683  14.403  26.231  1.00 16.45           C  
ATOM    973  N   SER A 129       8.708  12.008  26.929  1.00 15.63           N  
ATOM    974  CA  SER A 129       8.236  10.976  27.861  1.00 16.26           C  
ATOM    975  C   SER A 129       8.168   9.584  27.229  1.00 15.99           C  
ATOM    976  O   SER A 129       8.154   8.566  27.940  1.00 17.20           O  
ATOM    977  CB  SER A 129       6.857  11.342  28.409  1.00 17.40           C  
ATOM    978  OG  SER A 129       6.935  12.404  29.341  1.00 17.01           O  
ATOM    979  N   LEU A 130       8.102   9.545  25.900  1.00 13.81           N  
ATOM    980  CA  LEU A 130       8.000   8.292  25.164  1.00 15.89           C  
ATOM    981  C   LEU A 130       9.361   7.758  24.708  1.00 14.02           C  
ATOM    982  O   LEU A 130       9.423   6.757  23.998  1.00 15.03           O  
ATOM    983  CB  LEU A 130       7.089   8.469  23.934  1.00 17.20           C  
ATOM    984  CG  LEU A 130       5.621   8.784  24.226  1.00 18.25           C  
ATOM    985  CD1 LEU A 130       4.829   9.014  22.944  1.00 23.40           C  
ATOM    986  CD2 LEU A 130       4.998   7.664  25.044  1.00 20.07           C  
ATOM    987  N   LEU A 131      10.443   8.422  25.114  1.00 14.90           N  
ATOM    988  CA  LEU A 131      11.790   8.037  24.685  1.00 13.88           C  
ATOM    989  C   LEU A 131      12.650   7.579  25.860  1.00 14.69           C  
ATOM    990  O   LEU A 131      12.563   8.146  26.955  1.00 16.87           O  
ATOM    991  CB  LEU A 131      12.475   9.225  23.994  1.00 14.86           C  
ATOM    992  CG  LEU A 131      11.854   9.747  22.690  1.00 14.29           C  
ATOM    993  CD1 LEU A 131      12.494  11.073  22.299  1.00 17.32           C  
ATOM    994  CD2 LEU A 131      11.983   8.726  21.548  1.00 13.59           C  
ATOM    995  N   GLY A 132      13.484   6.563  25.629  1.00 15.97           N  
ATOM    996  CA  GLY A 132      14.498   6.156  26.600  1.00 14.29           C  
ATOM    997  C   GLY A 132      13.993   5.836  27.992  1.00 13.34           C  
ATOM    998  O   GLY A 132      13.117   4.976  28.159  1.00 14.70           O  
ATOM    999  N   ASP A 133      14.565   6.528  28.983  1.00 13.20           N  
ATOM   1000  CA  ASP A 133      14.144   6.442  30.374  1.00 15.61           C  
ATOM   1001  C   ASP A 133      13.138   7.535  30.733  1.00 16.70           C  
ATOM   1002  O   ASP A 133      13.010   7.909  31.905  1.00 17.95           O  
ATOM   1003  CB  ASP A 133      15.357   6.544  31.308  1.00 14.52           C  
ATOM   1004  CG  ASP A 133      16.393   5.471  31.039  1.00 20.56           C  
ATOM   1005  OD1 ASP A 133      16.122   4.315  31.383  1.00 24.31           O  
ATOM   1006  OD2 ASP A 133      17.466   5.777  30.485  1.00 25.02           O1-
ATOM   1007  N   GLY A 134      12.421   8.040  29.733  1.00 15.80           N  
ATOM   1008  CA  GLY A 134      11.429   9.080  29.973  1.00 13.03           C  
ATOM   1009  C   GLY A 134      12.022  10.473  29.929  1.00 15.17           C  
ATOM   1010  O   GLY A 134      13.193  10.647  29.595  1.00 16.61           O  
ATOM   1011  N   GLN A 135      11.213  11.471  30.267  1.00 12.99           N  
ATOM   1012  CA  GLN A 135      11.684  12.851  30.205  1.00 14.95           C  
ATOM   1013  C   GLN A 135      12.678  13.148  31.328  1.00 16.33           C  
ATOM   1014  O   GLN A 135      12.444  12.791  32.492  1.00 18.00           O  
ATOM   1015  CB  GLN A 135      10.505  13.826  30.228  1.00 15.16           C  
ATOM   1016  CG  GLN A 135      10.925  15.270  29.922  1.00 14.71           C  
ATOM   1017  CD  GLN A 135       9.741  16.171  29.627  1.00 19.20           C  
ATOM   1018  NE2 GLN A 135       9.938  17.476  29.785  1.00 17.86           N  
ATOM   1019  OE1 GLN A 135       8.660  15.700  29.262  1.00 16.70           O  
ATOM   1020  N   GLN A 136      13.782  13.813  30.984  1.00 13.98           N  
ATOM   1021  CA  GLN A 136      14.879  14.031  31.933  1.00 14.28           C  
ATOM   1022  C   GLN A 136      14.987  15.475  32.407  1.00 17.04           C  
ATOM   1023  O   GLN A 136      15.529  15.750  33.486  1.00 18.72           O  
ATOM   1024  CB  GLN A 136      16.212  13.628  31.283  1.00 14.02           C  
ATOM   1025  CG  GLN A 136      16.325  12.156  30.911  1.00 14.10           C  
ATOM   1026  CD  GLN A 136      16.570  11.270  32.113  1.00 21.53           C  
ATOM   1027  NE2 GLN A 136      16.360   9.970  31.945  1.00 19.54           N  
ATOM   1028  OE1 GLN A 136      16.954  11.748  33.183  1.00 21.45           O  
ATOM   1029  N   ARG A 137      14.485  16.394  31.591  1.00 15.67           N  
ATOM   1030  CA  ARG A 137      14.622  17.817  31.867  1.00 16.97           C  
ATOM   1031  C   ARG A 137      13.504  18.616  31.207  1.00 18.82           C  
ATOM   1032  O   ARG A 137      12.872  18.140  30.261  1.00 17.16           O  
ATOM   1033  CB  ARG A 137      15.988  18.322  31.393  1.00 15.67           C  
ATOM   1034  CG  ARG A 137      16.250  18.077  29.901  1.00 13.30           C  
ATOM   1035  CD  ARG A 137      17.676  18.454  29.530  1.00 17.60           C  
ATOM   1036  NE  ARG A 137      18.652  17.773  30.380  1.00 19.41           N  
ATOM   1037  CZ  ARG A 137      19.110  16.544  30.147  1.00 21.92           C  
ATOM   1038  NH1 ARG A 137      19.987  15.990  30.974  1.00 19.50           N1+
ATOM   1039  NH2 ARG A 137      18.685  15.861  29.091  1.00 16.31           N  
ATOM   1040  N   ASP A 138      13.268  19.828  31.713  1.00 16.50           N  
ATOM   1041  CA  ASP A 138      12.205  20.688  31.196  1.00 16.34           C  
ATOM   1042  C   ASP A 138      12.710  21.800  30.279  1.00 17.47           C  
ATOM   1043  O   ASP A 138      11.914  22.579  29.745  1.00 19.49           O  
ATOM   1044  CB  ASP A 138      11.414  21.310  32.353  1.00 21.18           C  
ATOM   1045  CG  ASP A 138      10.520  20.304  33.064  1.00 31.85           C  
ATOM   1046  OD1 ASP A 138      10.296  19.206  32.514  1.00 40.68           O  
ATOM   1047  OD2 ASP A 138      10.031  20.622  34.168  1.00 37.72           O1-
ATOM   1048  N   ALA A 139      14.028  21.877  30.106  1.00 18.97           N  
ATOM   1049  CA  ALA A 139      14.634  22.847  29.187  1.00 18.48           C  
ATOM   1050  C   ALA A 139      15.967  22.311  28.671  1.00 18.47           C  
ATOM   1051  O   ALA A 139      16.675  21.592  29.388  1.00 17.15           O  
ATOM   1052  CB  ALA A 139      14.825  24.194  29.873  1.00 17.24           C  
ATOM   1053  N   VAL A 140      16.310  22.666  27.435  1.00 15.27           N  
ATOM   1054  CA  VAL A 140      17.511  22.148  26.779  1.00 13.74           C  
ATOM   1055  C   VAL A 140      18.473  23.273  26.400  1.00 13.89           C  
ATOM   1056  O   VAL A 140      18.077  24.242  25.737  1.00 17.61           O  
ATOM   1057  CB  VAL A 140      17.129  21.381  25.503  1.00 15.21           C  
ATOM   1058  CG1 VAL A 140      18.378  20.949  24.734  1.00 16.83           C  
ATOM   1059  CG2 VAL A 140      16.276  20.173  25.844  1.00 16.79           C  
ATOM   1060  N   GLU A 141      19.736  23.144  26.799  1.00 12.56           N  
ATOM   1061  CA  GLU A 141      20.723  24.167  26.475  1.00 12.61           C  
ATOM   1062  C   GLU A 141      21.277  23.994  25.063  1.00 12.85           C  
ATOM   1063  O   GLU A 141      21.791  22.927  24.706  1.00 16.37           O  
ATOM   1064  CB  GLU A 141      21.870  24.204  27.480  1.00 15.21           C  
ATOM   1065  CG  GLU A 141      22.853  25.336  27.151  1.00 18.46           C  
ATOM   1066  CD  GLU A 141      23.807  25.673  28.280  1.00 36.98           C  
ATOM   1067  OE1 GLU A 141      23.839  24.938  29.290  1.00 44.42           O  
ATOM   1068  OE2 GLU A 141      24.524  26.689  28.145  1.00 25.19           O1-
ATOM   1069  N   MET A 142      21.159  25.056  24.265  1.00 14.43           N  
ATOM   1070  CA  MET A 142      21.702  25.086  22.915  1.00 13.62           C  
ATOM   1071  C   MET A 142      23.005  25.876  22.894  1.00 12.37           C  
ATOM   1072  O   MET A 142      23.244  26.716  23.770  1.00 14.72           O  
ATOM   1073  CB  MET A 142      20.713  25.781  21.969  1.00 15.31           C  
ATOM   1074  CG  MET A 142      19.296  25.245  21.996  1.00 15.70           C  
ATOM   1075  SD  MET A 142      19.213  23.590  21.317  1.00 16.92           S  
ATOM   1076  CE  MET A 142      17.510  23.161  21.699  1.00 19.73           C  
ATOM   1077  N   LEU A 143      23.839  25.622  21.886  1.00 13.08           N  
ATOM   1078  CA  LEU A 143      24.998  26.486  21.631  1.00 13.42           C  
ATOM   1079  C   LEU A 143      24.718  27.461  20.489  1.00 14.61           C  
ATOM   1080  O   LEU A 143      23.769  27.270  19.726  1.00 13.64           O  
ATOM   1081  CB  LEU A 143      26.268  25.666  21.347  1.00 13.98           C  
ATOM   1082  CG  LEU A 143      26.351  24.608  20.234  1.00 12.91           C  
ATOM   1083  CD1 LEU A 143      26.194  25.197  18.837  1.00 13.32           C  
ATOM   1084  CD2 LEU A 143      27.700  23.887  20.334  1.00 14.57           C  
ATOM   1085  N   GLY A 144      25.548  28.501  20.388  1.00 14.40           N  
ATOM   1086  CA  GLY A 144      25.474  29.452  19.287  1.00 16.05           C  
ATOM   1087  C   GLY A 144      26.409  28.993  18.187  1.00 16.16           C  
ATOM   1088  O   GLY A 144      27.627  28.943  18.383  1.00 15.47           O  
ATOM   1089  N   TYR A 145      25.838  28.638  17.040  1.00 13.72           N  
ATOM   1090  CA  TYR A 145      26.577  28.000  15.951  1.00 13.34           C  
ATOM   1091  C   TYR A 145      27.092  29.069  15.000  1.00 17.06           C  
ATOM   1092  O   TYR A 145      26.356  29.535  14.129  1.00 15.34           O  
ATOM   1093  CB  TYR A 145      25.658  27.026  15.198  1.00 12.75           C  
ATOM   1094  CG  TYR A 145      26.368  25.897  14.437  1.00 12.37           C  
ATOM   1095  CD1 TYR A 145      27.690  26.024  14.017  1.00 12.64           C  
ATOM   1096  CD2 TYR A 145      25.707  24.706  14.155  1.00 12.87           C  
ATOM   1097  CE1 TYR A 145      28.335  24.990  13.318  1.00 11.67           C  
ATOM   1098  CE2 TYR A 145      26.341  23.659  13.461  1.00 14.91           C  
ATOM   1099  CZ  TYR A 145      27.655  23.815  13.051  1.00 14.17           C  
ATOM   1100  OH  TYR A 145      28.296  22.789  12.383  1.00 15.59           O  
ATOM   1101  N   LEU A 146      28.352  29.459  15.171  1.00 14.50           N  
ATOM   1102  CA  LEU A 146      28.923  30.550  14.380  1.00 13.35           C  
ATOM   1103  C   LEU A 146      29.600  30.024  13.127  1.00 13.42           C  
ATOM   1104  O   LEU A 146      30.095  28.886  13.102  1.00 13.83           O  
ATOM   1105  CB  LEU A 146      29.929  31.347  15.214  1.00 12.21           C  
ATOM   1106  CG  LEU A 146      29.396  31.807  16.571  1.00 14.09           C  
ATOM   1107  CD1 LEU A 146      30.475  32.511  17.403  1.00 20.58           C  
ATOM   1108  CD2 LEU A 146      28.198  32.731  16.378  1.00 19.71           C  
ATOM   1109  N   PHE A 147      29.621  30.859  12.090  1.00 14.14           N  
ATOM   1110  CA  PHE A 147      30.236  30.521  10.804  1.00 11.98           C  
ATOM   1111  C   PHE A 147      31.016  31.716  10.291  1.00 15.28           C  
ATOM   1112  O   PHE A 147      30.703  32.863  10.627  1.00 16.59           O  
ATOM   1113  CB  PHE A 147      29.172  30.236   9.727  1.00 12.34           C  
ATOM   1114  CG  PHE A 147      28.534  28.871   9.813  1.00 12.45           C  
ATOM   1115  CD1 PHE A 147      27.592  28.589  10.798  1.00 12.89           C  
ATOM   1116  CD2 PHE A 147      28.853  27.887   8.891  1.00 12.07           C  
ATOM   1117  CE1 PHE A 147      26.989  27.334  10.868  1.00 14.73           C  
ATOM   1118  CE2 PHE A 147      28.244  26.621   8.947  1.00 11.95           C  
ATOM   1119  CZ  PHE A 147      27.319  26.353   9.939  1.00 14.65           C  
ATOM   1120  N   PHE A 148      31.998  31.458   9.431  1.00 15.76           N  
ATOM   1121  CA  PHE A 148      32.475  32.505   8.537  1.00 16.01           C  
ATOM   1122  C   PHE A 148      31.410  32.689   7.466  1.00 14.76           C  
ATOM   1123  O   PHE A 148      30.816  31.707   7.008  1.00 16.40           O  
ATOM   1124  CB  PHE A 148      33.795  32.119   7.873  1.00 15.12           C  
ATOM   1125  CG  PHE A 148      34.942  31.987   8.830  1.00 12.62           C  
ATOM   1126  CD1 PHE A 148      35.526  33.114   9.390  1.00 14.38           C  
ATOM   1127  CD2 PHE A 148      35.450  30.731   9.153  1.00 16.91           C  
ATOM   1128  CE1 PHE A 148      36.587  32.995  10.277  1.00 15.45           C  
ATOM   1129  CE2 PHE A 148      36.511  30.603  10.034  1.00 17.50           C  
ATOM   1130  CZ  PHE A 148      37.085  31.734  10.595  1.00 16.69           C  
ATOM   1131  N   ILE A 149      31.161  33.938   7.082  1.00 16.06           N  
ATOM   1132  CA  ILE A 149      30.108  34.259   6.128  1.00 17.84           C  
ATOM   1133  C   ILE A 149      30.719  34.931   4.913  1.00 17.02           C  
ATOM   1134  O   ILE A 149      31.418  35.935   5.046  1.00 14.81           O  
ATOM   1135  CB  ILE A 149      29.081  35.242   6.727  1.00 13.81           C  
ATOM   1136  CG1 ILE A 149      28.540  34.740   8.064  1.00 15.63           C  
ATOM   1137  CG2 ILE A 149      27.921  35.457   5.754  1.00 16.10           C  
ATOM   1138  CD1 ILE A 149      27.683  35.775   8.814  1.00 14.41           C  
ATOM   1139  N   GLY A 150      30.451  34.392   3.729  1.00 16.91           N  
ATOM   1140  CA  GLY A 150      30.892  35.044   2.507  1.00 17.47           C  
ATOM   1141  C   GLY A 150      30.125  36.330   2.241  1.00 16.20           C  
ATOM   1142  O   GLY A 150      29.032  36.549   2.776  1.00 15.67           O  
ATOM   1143  N   ASP A 151      30.700  37.194   1.410  1.00 19.47           N  
ATOM   1144  CA  ASP A 151      30.036  38.429   1.030  1.00 15.88           C  
ATOM   1145  C   ASP A 151      28.988  38.175  -0.049  1.00 20.08           C  
ATOM   1146  O   ASP A 151      29.330  37.987  -1.216  1.00 20.81           O  
ATOM   1147  CB  ASP A 151      31.065  39.448   0.528  1.00 13.79           C  
ATOM   1148  CG  ASP A 151      30.452  40.800   0.228  1.00 22.36           C  
ATOM   1149  OD1 ASP A 151      29.236  40.983   0.452  1.00 23.41           O  
ATOM   1150  OD2 ASP A 151      31.201  41.692  -0.217  1.00 25.99           O1-
ATOM   1151  N   ARG A 152      27.713  38.200   0.337  1.00 17.98           N  
ATOM   1152  CA  ARG A 152      26.610  38.001  -0.610  1.00 19.01           C  
ATOM   1153  C   ARG A 152      26.662  38.966  -1.790  1.00 20.08           C  
ATOM   1154  O   ARG A 152      26.129  38.667  -2.863  1.00 20.19           O  
ATOM   1155  CB  ARG A 152      25.260  38.143   0.106  1.00 22.17           C  
ATOM   1156  CG  ARG A 152      25.012  39.546   0.664  1.00 25.04           C  
ATOM   1157  CD  ARG A 152      23.850  39.603   1.657  1.00 23.38           C  
ATOM   1158  NE  ARG A 152      23.810  40.907   2.325  1.00 25.27           N  
ATOM   1159  CZ  ARG A 152      23.348  42.015   1.759  1.00 26.49           C  
ATOM   1160  NH1 ARG A 152      22.880  41.977   0.518  1.00 26.92           N1+
ATOM   1161  NH2 ARG A 152      23.354  43.162   2.425  1.00 27.21           N  
ATOM   1162  N   LYS A 153      27.298  40.122  -1.602  1.00 22.15           N  
ATOM   1163  CA  LYS A 153      27.336  41.135  -2.660  1.00 22.56           C  
ATOM   1164  C   LYS A 153      28.334  40.802  -3.771  1.00 23.48           C  
ATOM   1165  O   LYS A 153      28.376  41.482  -4.806  1.00 24.24           O  
ATOM   1166  CB  LYS A 153      27.590  42.529  -2.068  1.00 23.46           C  
ATOM   1167  CG  LYS A 153      26.430  43.015  -1.217  1.00 31.98           C  
ATOM   1168  CD  LYS A 153      26.676  44.388  -0.602  1.00 36.69           C  
ATOM   1169  CE  LYS A 153      27.518  44.287   0.658  1.00 46.13           C  
ATOM   1170  NZ  LYS A 153      27.161  45.358   1.636  1.00 53.33           N1+
ATOM   1171  N   LYS A 154      29.122  39.750  -3.564  1.00 20.80           N  
ATOM   1172  CA  LYS A 154      29.996  39.235  -4.616  1.00 23.42           C  
ATOM   1173  C   LYS A 154      29.223  38.305  -5.541  1.00 23.75           C  
ATOM   1174  O   LYS A 154      29.786  37.769  -6.498  1.00 26.76           O  
ATOM   1175  CB  LYS A 154      31.176  38.459  -4.024  1.00 22.51           C  
ATOM   1176  CG  LYS A 154      32.259  39.309  -3.375  1.00 28.28           C  
ATOM   1177  CD  LYS A 154      33.360  38.406  -2.818  1.00 31.19           C  
ATOM   1178  CE  LYS A 154      34.293  39.163  -1.882  1.00 32.11           C  
ATOM   1179  NZ  LYS A 154      35.208  38.224  -1.176  1.00 31.50           N1+
ATOM   1180  N   THR A 155      27.941  38.099  -5.249  1.00 25.15           N  
ATOM   1181  CA  THR A 155      27.116  37.178  -6.034  1.00 19.67           C  
ATOM   1182  C   THR A 155      25.893  37.881  -6.605  1.00 21.11           C  
ATOM   1183  O   THR A 155      25.592  39.025  -6.244  1.00 22.79           O  
ATOM   1184  CB  THR A 155      26.628  35.973  -5.193  1.00 20.91           C  
ATOM   1185  CG2 THR A 155      27.715  35.496  -4.202  1.00 19.15           C  
ATOM   1186  OG1 THR A 155      25.442  36.335  -4.468  1.00 20.52           O  
ATOM   1187  N   THR A 156      25.200  37.192  -7.511  1.00 24.79           N  
ATOM   1188  CA  THR A 156      23.923  37.653  -8.040  1.00 20.06           C  
ATOM   1189  C   THR A 156      22.800  36.782  -7.485  1.00 19.64           C  
ATOM   1190  O   THR A 156      21.681  36.774  -8.017  1.00 23.85           O  
ATOM   1191  CB  THR A 156      23.891  37.565  -9.576  1.00 20.68           C  
ATOM   1192  CG2 THR A 156      24.955  38.473 -10.186  1.00 24.53           C  
ATOM   1193  OG1 THR A 156      24.137  36.210  -9.972  1.00 23.20           O  
ATOM   1194  N   LEU A 157      23.109  36.045  -6.419  1.00 18.77           N  
ATOM   1195  CA  LEU A 157      22.158  35.125  -5.799  1.00 18.82           C  
ATOM   1196  C   LEU A 157      21.240  35.829  -4.801  1.00 25.34           C  
ATOM   1197  O   LEU A 157      21.617  36.833  -4.181  1.00 25.69           O  
ATOM   1198  CB  LEU A 157      22.903  33.996  -5.080  1.00 20.24           C  
ATOM   1199  CG  LEU A 157      23.823  33.150  -5.958  1.00 22.80           C  
ATOM   1200  CD1 LEU A 157      24.530  32.097  -5.128  1.00 20.50           C  
ATOM   1201  CD2 LEU A 157      23.040  32.515  -7.102  1.00 22.58           C  
ATOM   1202  N   ALA A 158      20.046  35.274  -4.619  1.00 20.98           N  
ATOM   1203  CA  ALA A 158      19.015  35.931  -3.826  1.00 20.77           C  
ATOM   1204  C   ALA A 158      19.209  35.800  -2.320  1.00 19.90           C  
ATOM   1205  O   ALA A 158      18.272  35.424  -1.605  1.00 23.21           O  
ATOM   1206  CB  ALA A 158      17.629  35.422  -4.231  1.00 22.69           C  
ATOM   1207  N   TYR A 159      20.399  36.129  -1.822  1.00 18.16           N  
ATOM   1208  CA  TYR A 159      20.581  36.183  -0.368  1.00 18.54           C  
ATOM   1209  C   TYR A 159      19.802  37.366   0.202  1.00 19.26           C  
ATOM   1210  O   TYR A 159      19.740  38.434  -0.416  1.00 22.12           O  
ATOM   1211  CB  TYR A 159      22.058  36.302   0.013  1.00 19.08           C  
ATOM   1212  CG  TYR A 159      22.886  35.077  -0.319  1.00 16.34           C  
ATOM   1213  CD1 TYR A 159      22.893  33.968   0.516  1.00 16.00           C  
ATOM   1214  CD2 TYR A 159      23.653  35.036  -1.479  1.00 18.84           C  
ATOM   1215  CE1 TYR A 159      23.650  32.847   0.207  1.00 15.06           C  
ATOM   1216  CE2 TYR A 159      24.415  33.936  -1.787  1.00 18.64           C  
ATOM   1217  CZ  TYR A 159      24.403  32.841  -0.955  1.00 16.64           C  
ATOM   1218  OH  TYR A 159      25.168  31.738  -1.291  1.00 18.29           O  
ATOM   1219  N   GLN A 160      19.203  37.170   1.373  1.00 20.11           N  
ATOM   1220  CA  GLN A 160      18.433  38.218   2.034  1.00 21.50           C  
ATOM   1221  C   GLN A 160      19.348  39.173   2.779  1.00 20.82           C  
ATOM   1222  O   GLN A 160      20.521  38.875   3.012  1.00 21.64           O  
ATOM   1223  CB  GLN A 160      17.477  37.611   3.064  1.00 23.53           C  
ATOM   1224  CG  GLN A 160      16.450  36.632   2.523  1.00 31.09           C  
ATOM   1225  CD  GLN A 160      15.390  36.293   3.561  1.00 39.85           C  
ATOM   1226  NE2 GLN A 160      14.125  36.456   3.189  1.00 44.53           N  
ATOM   1227  OE1 GLN A 160      15.706  35.909   4.688  1.00 40.48           O  
ATOM   1228  N   ASN A 161      18.797  40.315   3.175  1.00 21.63           N  
ATOM   1229  CA  ASN A 161      19.470  41.180   4.134  1.00 22.07           C  
ATOM   1230  C   ASN A 161      18.447  41.804   5.089  1.00 20.69           C  
ATOM   1231  O   ASN A 161      17.256  41.878   4.778  1.00 23.20           O  
ATOM   1232  CB  ASN A 161      20.269  42.270   3.408  1.00 23.88           C  
ATOM   1233  CG  ASN A 161      19.396  43.420   2.941  1.00 29.06           C  
ATOM   1234  ND2 ASN A 161      18.972  43.381   1.675  1.00 27.47           N  
ATOM   1235  OD1 ASN A 161      19.109  44.339   3.708  1.00 30.53           O  
ATOM   1236  N   GLN A 162      18.912  42.246   6.253  1.00 22.31           N  
ATOM   1237  CA  GLN A 162      18.074  43.003   7.172  1.00 26.61           C  
ATOM   1238  C   GLN A 162      18.903  44.165   7.698  1.00 26.46           C  
ATOM   1239  O   GLN A 162      19.054  44.345   8.910  1.00 26.08           O  
ATOM   1240  CB  GLN A 162      17.601  42.110   8.325  1.00 24.53           C  
ATOM   1241  CG  GLN A 162      16.792  40.904   7.874  1.00 22.27           C  
ATOM   1242  CD  GLN A 162      16.423  39.981   9.015  1.00 22.62           C  
ATOM   1243  NE2 GLN A 162      15.408  40.370   9.788  1.00 23.48           N  
ATOM   1244  OE1 GLN A 162      17.041  38.923   9.201  1.00 21.39           O  
ATOM   1245  N   GLU A 163      19.440  44.958   6.774  1.00 25.43           N  
ATOM   1246  CA  GLU A 163      20.471  45.935   7.125  1.00 26.67           C  
ATOM   1247  C   GLU A 163      19.957  47.124   7.929  1.00 31.35           C  
ATOM   1248  O   GLU A 163      20.749  47.876   8.495  1.00 38.33           O  
ATOM   1249  CB  GLU A 163      21.256  46.388   5.884  1.00 31.64           C  
ATOM   1250  CG  GLU A 163      20.425  46.996   4.772  1.00 45.07           C  
ATOM   1251  CD  GLU A 163      21.217  47.148   3.478  1.00 54.33           C  
ATOM   1252  OE1 GLU A 163      22.321  46.562   3.379  1.00 58.15           O  
ATOM   1253  OE2 GLU A 163      20.732  47.847   2.564  1.00 55.79           O1-
ATOM   1254  N   ASN A 164      18.637  47.277   7.997  1.00 31.59           N  
ATOM   1255  CA  ASN A 164      18.038  48.345   8.789  1.00 36.75           C  
ATOM   1256  C   ASN A 164      17.368  47.855  10.076  1.00 35.70           C  
ATOM   1257  O   ASN A 164      16.724  48.633  10.780  1.00 36.76           O  
ATOM   1258  CB  ASN A 164      17.038  49.147   7.952  1.00 39.02           C  
ATOM   1259  CG  ASN A 164      17.693  49.865   6.781  1.00 46.23           C  
ATOM   1260  ND2 ASN A 164      18.786  50.571   7.052  1.00 47.63           N  
ATOM   1261  OD1 ASN A 164      17.221  49.781   5.646  1.00 50.97           O  
ATOM   1262  N   ASP A 165      17.513  46.570  10.384  1.00 31.13           N  
ATOM   1263  CA  ASP A 165      16.958  46.041  11.623  1.00 25.24           C  
ATOM   1264  C   ASP A 165      17.774  46.550  12.809  1.00 27.62           C  
ATOM   1265  O   ASP A 165      19.008  46.474  12.794  1.00 28.87           O  
ATOM   1266  CB  ASP A 165      16.973  44.509  11.606  1.00 25.27           C  
ATOM   1267  CG  ASP A 165      15.952  43.905  12.554  1.00 31.53           C  
ATOM   1268  OD1 ASP A 165      16.116  44.051  13.782  1.00 30.34           O  
ATOM   1269  OD2 ASP A 165      14.995  43.265  12.068  1.00 35.84           O1-
ATOM   1270  N   PRO A 166      17.090  47.067  13.846  1.00 32.26           N  
ATOM   1271  CA  PRO A 166      17.771  47.581  15.041  1.00 35.77           C  
ATOM   1272  C   PRO A 166      18.389  46.480  15.895  1.00 27.80           C  
ATOM   1273  O   PRO A 166      19.248  46.776  16.731  1.00 30.12           O  
ATOM   1274  CB  PRO A 166      16.641  48.267  15.817  1.00 40.34           C  
ATOM   1275  CG  PRO A 166      15.414  47.525  15.410  1.00 41.15           C  
ATOM   1276  CD  PRO A 166      15.626  47.201  13.949  1.00 36.65           C  
ATOM   1277  N   CYS A 167      17.956  45.235  15.710  1.00 26.99           N  
ATOM   1278  CA  CYS A 167      18.554  44.117  16.429  1.00 25.85           C  
ATOM   1279  C   CYS A 167      19.822  43.671  15.705  1.00 26.87           C  
ATOM   1280  O   CYS A 167      19.754  43.196  14.566  1.00 20.93           O  
ATOM   1281  CB  CYS A 167      17.557  42.959  16.550  1.00 21.74           C  
ATOM   1282  SG  CYS A 167      18.242  41.401  17.176  1.00 28.27           S  
ATOM   1283  N   ASP A 168      20.970  43.833  16.364  1.00 25.30           N  
ATOM   1284  CA  ASP A 168      22.262  43.570  15.733  1.00 25.20           C  
ATOM   1285  C   ASP A 168      22.341  42.189  15.096  1.00 20.22           C  
ATOM   1286  O   ASP A 168      22.819  42.058  13.969  1.00 19.73           O  
ATOM   1287  CB  ASP A 168      23.423  43.752  16.719  1.00 23.03           C  
ATOM   1288  CG  ASP A 168      23.687  45.206  17.061  1.00 34.79           C  
ATOM   1289  OD1 ASP A 168      23.118  46.104  16.400  1.00 33.61           O  
ATOM   1290  OD2 ASP A 168      24.483  45.444  17.997  1.00 36.37           O1-
ATOM   1291  N   TRP A 169      21.879  41.158  15.804  1.00 20.94           N  
ATOM   1292  CA  TRP A 169      22.002  39.802  15.277  1.00 19.38           C  
ATOM   1293  C   TRP A 169      21.303  39.639  13.938  1.00 18.18           C  
ATOM   1294  O   TRP A 169      21.853  39.034  13.024  1.00 16.91           O  
ATOM   1295  CB  TRP A 169      21.493  38.735  16.261  1.00 16.49           C  
ATOM   1296  CG  TRP A 169      21.402  37.395  15.593  1.00 16.59           C  
ATOM   1297  CD1 TRP A 169      20.261  36.717  15.254  1.00 18.19           C  
ATOM   1298  CD2 TRP A 169      22.503  36.603  15.116  1.00 16.10           C  
ATOM   1299  CE2 TRP A 169      21.942  35.443  14.517  1.00 16.30           C  
ATOM   1300  CE3 TRP A 169      23.890  36.750  15.138  1.00 17.05           C  
ATOM   1301  NE1 TRP A 169      20.587  35.537  14.622  1.00 17.13           N  
ATOM   1302  CZ2 TRP A 169      22.744  34.447  13.939  1.00 14.47           C  
ATOM   1303  CZ3 TRP A 169      24.685  35.742  14.576  1.00 16.19           C  
ATOM   1304  CH2 TRP A 169      24.105  34.610  13.985  1.00 17.90           C  
ATOM   1305  N   TYR A 170      20.090  40.171  13.820  1.00 19.19           N  
ATOM   1306  CA  TYR A 170      19.350  40.067  12.557  1.00 21.64           C  
ATOM   1307  C   TYR A 170      20.066  40.780  11.414  1.00 24.49           C  
ATOM   1308  O   TYR A 170      19.988  40.354  10.259  1.00 23.70           O  
ATOM   1309  CB  TYR A 170      17.938  40.634  12.703  1.00 21.89           C  
ATOM   1310  CG  TYR A 170      17.018  39.800  13.574  1.00 19.03           C  
ATOM   1311  CD1 TYR A 170      17.271  38.450  13.807  1.00 18.38           C  
ATOM   1312  CD2 TYR A 170      15.893  40.369  14.155  1.00 21.62           C  
ATOM   1313  CE1 TYR A 170      16.417  37.692  14.605  1.00 20.61           C  
ATOM   1314  CE2 TYR A 170      15.044  39.632  14.947  1.00 24.80           C  
ATOM   1315  CZ  TYR A 170      15.310  38.299  15.176  1.00 25.54           C  
ATOM   1316  OH  TYR A 170      14.437  37.586  15.966  1.00 20.08           O  
ATOM   1317  N   ARG A 171      20.761  41.867  11.733  1.00 22.05           N  
ATOM   1318  CA  ARG A 171      21.523  42.597  10.718  1.00 23.60           C  
ATOM   1319  C   ARG A 171      22.814  41.860  10.328  1.00 24.13           C  
ATOM   1320  O   ARG A 171      23.056  41.600   9.147  1.00 19.83           O  
ATOM   1321  CB  ARG A 171      21.835  44.018  11.213  1.00 27.09           C  
ATOM   1322  CG  ARG A 171      22.710  44.839  10.284  1.00 35.25           C  
ATOM   1323  CD  ARG A 171      22.872  46.276  10.792  1.00 31.63           C  
ATOM   1324  NE  ARG A 171      23.365  46.322  12.168  1.00 36.29           N  
ATOM   1325  CZ  ARG A 171      24.646  46.195  12.508  1.00 40.30           C  
ATOM   1326  NH1 ARG A 171      25.570  46.016  11.572  1.00 42.84           N1+
ATOM   1327  NH2 ARG A 171      25.009  46.245  13.783  1.00 40.86           N  
ATOM   1328  N   VAL A 172      23.634  41.512  11.318  1.00 19.26           N  
ATOM   1329  CA  VAL A 172      24.977  41.004  11.031  1.00 17.85           C  
ATOM   1330  C   VAL A 172      24.996  39.583  10.469  1.00 19.08           C  
ATOM   1331  O   VAL A 172      25.966  39.180   9.820  1.00 18.95           O  
ATOM   1332  CB  VAL A 172      25.927  41.121  12.252  1.00 20.47           C  
ATOM   1333  CG1 VAL A 172      26.026  42.566  12.721  1.00 24.57           C  
ATOM   1334  CG2 VAL A 172      25.472  40.219  13.403  1.00 19.28           C  
ATOM   1335  N   ARG A 173      23.931  38.822  10.690  1.00 17.31           N  
ATOM   1336  CA  ARG A 173      23.937  37.432  10.238  1.00 15.43           C  
ATOM   1337  C   ARG A 173      23.886  37.323   8.714  1.00 15.53           C  
ATOM   1338  O   ARG A 173      24.045  36.227   8.171  1.00 18.62           O  
ATOM   1339  CB  ARG A 173      22.787  36.632  10.862  1.00 18.24           C  
ATOM   1340  CG  ARG A 173      21.401  37.095  10.407  1.00 18.01           C  
ATOM   1341  CD  ARG A 173      20.299  36.245  11.037  1.00 20.39           C  
ATOM   1342  NE  ARG A 173      18.962  36.759  10.717  1.00 19.43           N  
ATOM   1343  CZ  ARG A 173      17.832  36.212  11.155  1.00 19.86           C  
ATOM   1344  NH1 ARG A 173      17.871  35.145  11.949  1.00 17.92           N1+
ATOM   1345  NH2 ARG A 173      16.665  36.744  10.822  1.00 18.04           N  
ATOM   1346  N   HIS A 174      23.658  38.448   8.031  1.00 16.95           N  
ATOM   1347  CA  HIS A 174      23.621  38.463   6.560  1.00 16.48           C  
ATOM   1348  C   HIS A 174      24.843  39.128   5.924  1.00 21.26           C  
ATOM   1349  O   HIS A 174      24.903  39.260   4.695  1.00 21.00           O  
ATOM   1350  CB  HIS A 174      22.369  39.187   6.048  1.00 17.25           C  
ATOM   1351  CG  HIS A 174      21.089  38.641   6.582  1.00 19.90           C  
ATOM   1352  CD2 HIS A 174      20.172  39.164   7.432  1.00 18.81           C  
ATOM   1353  ND1 HIS A 174      20.605  37.387   6.240  1.00 18.48           N  
ATOM   1354  CE1 HIS A 174      19.468  37.170   6.860  1.00 18.38           C  
ATOM   1355  NE2 HIS A 174      19.174  38.237   7.593  1.00 21.91           N  
ATOM   1356  N   GLU A 175      25.800  39.563   6.743  1.00 18.85           N  
ATOM   1357  CA  GLU A 175      26.953  40.314   6.231  1.00 18.57           C  
ATOM   1358  C   GLU A 175      28.269  39.548   6.346  1.00 20.61           C  
ATOM   1359  O   GLU A 175      28.438  38.743   7.256  1.00 18.70           O  
ATOM   1360  CB  GLU A 175      27.072  41.664   6.950  1.00 20.73           C  
ATOM   1361  CG  GLU A 175      25.811  42.513   6.873  1.00 25.56           C  
ATOM   1362  CD  GLU A 175      25.340  42.739   5.441  1.00 36.46           C  
ATOM   1363  OE1 GLU A 175      26.194  42.856   4.535  1.00 44.37           O  
ATOM   1364  OE2 GLU A 175      24.110  42.796   5.225  1.00 39.04           O1-
ATOM   1365  N   GLU A 176      29.193  39.814   5.419  1.00 20.05           N  
ATOM   1366  CA  GLU A 176      30.504  39.150   5.401  1.00 16.39           C  
ATOM   1367  C   GLU A 176      31.152  39.101   6.785  1.00 18.90           C  
ATOM   1368  O   GLU A 176      31.179  40.102   7.507  1.00 20.22           O  
ATOM   1369  CB  GLU A 176      31.450  39.867   4.427  1.00 20.83           C  
ATOM   1370  CG  GLU A 176      32.751  39.113   4.141  1.00 20.27           C  
ATOM   1371  CD  GLU A 176      33.682  39.866   3.207  1.00 27.68           C  
ATOM   1372  OE1 GLU A 176      33.777  41.106   3.318  1.00 28.85           O  
ATOM   1373  OE2 GLU A 176      34.315  39.211   2.356  1.00 26.08           O1-
ATOM   1374  N   ALA A 177      31.657  37.933   7.154  1.00 16.48           N  
ATOM   1375  CA  ALA A 177      32.434  37.793   8.378  1.00 19.84           C  
ATOM   1376  C   ALA A 177      33.581  36.835   8.112  1.00 18.97           C  
ATOM   1377  O   ALA A 177      33.407  35.623   8.186  1.00 19.02           O  
ATOM   1378  CB  ALA A 177      31.561  37.273   9.508  1.00 20.31           C  
ATOM   1379  N   MET A 178      34.757  37.378   7.808  1.00 17.85           N  
ATOM   1380  CA  MET A 178      35.889  36.531   7.432  1.00 20.82           C  
ATOM   1381  C   MET A 178      37.097  36.674   8.358  1.00 22.82           C  
ATOM   1382  O   MET A 178      38.154  36.089   8.101  1.00 20.93           O  
ATOM   1383  CB  MET A 178      36.319  36.832   5.990  1.00 19.62           C  
ATOM   1384  CG  MET A 178      35.284  36.490   4.932  1.00 20.60           C  
ATOM   1385  SD  MET A 178      34.890  34.731   4.912  1.00 22.15           S  
ATOM   1386  CE  MET A 178      36.545  34.022   4.961  1.00 23.53           C  
ATOM   1387  N   THR A 179      36.932  37.438   9.435  1.00 21.40           N  
ATOM   1388  CA  THR A 179      38.034  37.763  10.343  1.00 21.06           C  
ATOM   1389  C   THR A 179      37.697  37.347  11.770  1.00 20.50           C  
ATOM   1390  O   THR A 179      36.528  37.127  12.084  1.00 20.54           O  
ATOM   1391  CB  THR A 179      38.295  39.268  10.353  1.00 20.35           C  
ATOM   1392  CG2 THR A 179      38.560  39.791   8.939  1.00 24.94           C  
ATOM   1393  OG1 THR A 179      37.154  39.935  10.907  1.00 21.59           O  
ATOM   1394  N   PRO A 180      38.720  37.226  12.642  1.00 21.34           N  
ATOM   1395  CA  PRO A 180      38.444  36.911  14.049  1.00 19.78           C  
ATOM   1396  C   PRO A 180      37.520  37.949  14.680  1.00 18.25           C  
ATOM   1397  O   PRO A 180      36.598  37.571  15.401  1.00 20.81           O  
ATOM   1398  CB  PRO A 180      39.828  36.986  14.697  1.00 20.05           C  
ATOM   1399  CG  PRO A 180      40.761  36.585  13.611  1.00 24.82           C  
ATOM   1400  CD  PRO A 180      40.165  37.178  12.346  1.00 26.14           C  
ATOM   1401  N   GLU A 181      37.759  39.228  14.407  1.00 18.96           N  
ATOM   1402  CA  GLU A 181      36.906  40.283  14.950  1.00 20.94           C  
ATOM   1403  C   GLU A 181      35.459  40.141  14.489  1.00 23.54           C  
ATOM   1404  O   GLU A 181      34.533  40.313  15.284  1.00 19.01           O  
ATOM   1405  CB  GLU A 181      37.444  41.676  14.605  1.00 23.42           C  
ATOM   1406  CG  GLU A 181      36.477  42.800  14.980  1.00 37.12           C  
ATOM   1407  CD  GLU A 181      37.060  44.192  14.782  1.00 50.94           C  
ATOM   1408  OE1 GLU A 181      36.382  45.171  15.161  1.00 49.42           O  
ATOM   1409  OE2 GLU A 181      38.188  44.305  14.254  1.00 57.98           O1-
ATOM   1410  N   SER A 182      35.267  39.807  13.213  1.00 20.35           N  
ATOM   1411  CA  SER A 182      33.923  39.641  12.674  1.00 16.32           C  
ATOM   1412  C   SER A 182      33.195  38.468  13.335  1.00 17.69           C  
ATOM   1413  O   SER A 182      31.985  38.537  13.557  1.00 19.66           O  
ATOM   1414  CB  SER A 182      33.947  39.479  11.140  1.00 16.27           C  
ATOM   1415  OG  SER A 182      34.522  38.241  10.765  1.00 23.39           O  
ATOM   1416  N   VAL A 183      33.928  37.403  13.670  1.00 16.03           N  
ATOM   1417  CA  VAL A 183      33.323  36.245  14.334  1.00 16.34           C  
ATOM   1418  C   VAL A 183      32.938  36.601  15.771  1.00 16.89           C  
ATOM   1419  O   VAL A 183      31.886  36.187  16.259  1.00 18.67           O  
ATOM   1420  CB  VAL A 183      34.254  35.019  14.315  1.00 21.14           C  
ATOM   1421  CG1 VAL A 183      33.727  33.906  15.226  1.00 18.48           C  
ATOM   1422  CG2 VAL A 183      34.406  34.506  12.890  1.00 22.08           C  
ATOM   1423  N   VAL A 184      33.789  37.369  16.442  1.00 15.33           N  
ATOM   1424  CA  VAL A 184      33.475  37.821  17.795  1.00 15.41           C  
ATOM   1425  C   VAL A 184      32.228  38.717  17.763  1.00 17.14           C  
ATOM   1426  O   VAL A 184      31.393  38.652  18.661  1.00 17.11           O  
ATOM   1427  CB  VAL A 184      34.681  38.547  18.446  1.00 20.04           C  
ATOM   1428  CG1 VAL A 184      34.289  39.166  19.779  1.00 21.39           C  
ATOM   1429  CG2 VAL A 184      35.835  37.573  18.646  1.00 22.90           C  
ATOM   1430  N   ARG A 185      32.091  39.539  16.725  1.00 18.50           N  
ATOM   1431  CA  ARG A 185      30.892  40.369  16.585  1.00 17.60           C  
ATOM   1432  C   ARG A 185      29.626  39.513  16.422  1.00 19.08           C  
ATOM   1433  O   ARG A 185      28.583  39.864  16.977  1.00 18.56           O  
ATOM   1434  CB  ARG A 185      31.013  41.373  15.426  1.00 22.70           C  
ATOM   1435  CG  ARG A 185      32.108  42.416  15.607  1.00 29.97           C  
ATOM   1436  CD  ARG A 185      31.866  43.315  16.819  1.00 36.73           C  
ATOM   1437  NE  ARG A 185      32.802  44.437  16.835  1.00 38.54           N  
ATOM   1438  CZ  ARG A 185      33.588  44.753  17.860  1.00 37.93           C  
ATOM   1439  NH1 ARG A 185      33.551  44.044  18.988  1.00 32.63           N1+
ATOM   1440  NH2 ARG A 185      34.407  45.792  17.760  1.00 30.74           N  
ATOM   1441  N   LEU A 186      29.710  38.418  15.660  1.00 17.82           N  
ATOM   1442  CA  LEU A 186      28.588  37.471  15.549  1.00 14.84           C  
ATOM   1443  C   LEU A 186      28.216  36.954  16.931  1.00 15.83           C  
ATOM   1444  O   LEU A 186      27.045  36.942  17.312  1.00 19.02           O  
ATOM   1445  CB  LEU A 186      28.936  36.285  14.641  1.00 14.34           C  
ATOM   1446  CG  LEU A 186      29.174  36.605  13.166  1.00 14.37           C  
ATOM   1447  CD1 LEU A 186      29.483  35.317  12.405  1.00 16.36           C  
ATOM   1448  CD2 LEU A 186      27.957  37.296  12.568  1.00 18.95           C  
ATOM   1449  N   ALA A 187      29.227  36.530  17.682  1.00 16.57           N  
ATOM   1450  CA  ALA A 187      29.011  35.970  19.016  1.00 16.34           C  
ATOM   1451  C   ALA A 187      28.373  36.970  19.966  1.00 18.38           C  
ATOM   1452  O   ALA A 187      27.470  36.621  20.730  1.00 19.98           O  
ATOM   1453  CB  ALA A 187      30.316  35.462  19.594  1.00 16.38           C  
ATOM   1454  N   GLU A 188      28.862  38.206  19.936  1.00 16.29           N  
ATOM   1455  CA  GLU A 188      28.330  39.259  20.797  1.00 16.62           C  
ATOM   1456  C   GLU A 188      26.853  39.523  20.483  1.00 20.09           C  
ATOM   1457  O   GLU A 188      26.023  39.633  21.391  1.00 19.76           O  
ATOM   1458  CB  GLU A 188      29.167  40.536  20.655  1.00 19.41           C  
ATOM   1459  CG  GLU A 188      30.528  40.471  21.362  1.00 21.41           C  
ATOM   1460  CD  GLU A 188      31.402  41.688  21.101  1.00 24.32           C  
ATOM   1461  OE1 GLU A 188      31.220  42.357  20.061  1.00 27.51           O  
ATOM   1462  OE2 GLU A 188      32.285  41.973  21.938  1.00 23.51           O1-
ATOM   1463  N   ALA A 189      26.525  39.607  19.196  1.00 19.41           N  
ATOM   1464  CA  ALA A 189      25.145  39.817  18.770  1.00 20.04           C  
ATOM   1465  C   ALA A 189      24.260  38.616  19.109  1.00 18.36           C  
ATOM   1466  O   ALA A 189      23.127  38.786  19.557  1.00 21.08           O  
ATOM   1467  CB  ALA A 189      25.083  40.109  17.277  1.00 18.10           C  
ATOM   1468  N   ALA A 190      24.771  37.412  18.871  1.00 15.28           N  
ATOM   1469  CA  ALA A 190      24.015  36.200  19.188  1.00 15.84           C  
ATOM   1470  C   ALA A 190      23.777  36.106  20.689  1.00 17.80           C  
ATOM   1471  O   ALA A 190      22.705  35.686  21.128  1.00 16.79           O  
ATOM   1472  CB  ALA A 190      24.734  34.953  18.670  1.00 15.69           C  
ATOM   1473  N   TYR A 191      24.768  36.492  21.488  1.00 15.07           N  
ATOM   1474  CA  TYR A 191      24.577  36.473  22.939  1.00 19.27           C  
ATOM   1475  C   TYR A 191      23.512  37.473  23.381  1.00 16.79           C  
ATOM   1476  O   TYR A 191      22.668  37.158  24.217  1.00 20.02           O  
ATOM   1477  CB  TYR A 191      25.880  36.733  23.694  1.00 15.41           C  
ATOM   1478  CG  TYR A 191      25.654  36.973  25.178  1.00 16.83           C  
ATOM   1479  CD1 TYR A 191      25.370  35.916  26.038  1.00 17.54           C  
ATOM   1480  CD2 TYR A 191      25.732  38.242  25.710  1.00 20.00           C  
ATOM   1481  CE1 TYR A 191      25.150  36.132  27.390  1.00 17.10           C  
ATOM   1482  CE2 TYR A 191      25.523  38.470  27.061  1.00 24.02           C  
ATOM   1483  CZ  TYR A 191      25.237  37.408  27.894  1.00 23.51           C  
ATOM   1484  OH  TYR A 191      25.033  37.637  29.238  1.00 26.00           O  
ATOM   1485  N   GLU A 192      23.561  38.682  22.834  1.00 18.13           N  
ATOM   1486  CA  GLU A 192      22.564  39.695  23.167  1.00 20.62           C  
ATOM   1487  C   GLU A 192      21.144  39.216  22.862  1.00 24.50           C  
ATOM   1488  O   GLU A 192      20.208  39.454  23.635  1.00 23.73           O  
ATOM   1489  CB  GLU A 192      22.836  40.995  22.405  1.00 19.28           C  
ATOM   1490  CG  GLU A 192      21.804  42.080  22.694  1.00 24.66           C  
ATOM   1491  CD  GLU A 192      21.982  43.322  21.836  1.00 33.85           C  
ATOM   1492  OE1 GLU A 192      22.295  43.186  20.634  1.00 28.30           O  
ATOM   1493  OE2 GLU A 192      21.802  44.435  22.367  1.00 38.38           O1-
ATOM   1494  N   LYS A 193      20.992  38.531  21.736  1.00 21.89           N  
ATOM   1495  CA  LYS A 193      19.673  38.123  21.267  1.00 16.95           C  
ATOM   1496  C   LYS A 193      19.172  36.844  21.939  1.00 18.41           C  
ATOM   1497  O   LYS A 193      18.001  36.770  22.328  1.00 22.02           O  
ATOM   1498  CB  LYS A 193      19.678  37.969  19.742  1.00 16.71           C  
ATOM   1499  CG  LYS A 193      18.409  37.355  19.150  1.00 18.69           C  
ATOM   1500  CD  LYS A 193      17.166  38.195  19.410  1.00 23.62           C  
ATOM   1501  CE  LYS A 193      15.931  37.476  18.856  1.00 26.68           C  
ATOM   1502  NZ  LYS A 193      14.666  38.218  19.175  1.00 25.36           N1+
ATOM   1503  N   TYR A 194      20.054  35.854  22.090  1.00 17.09           N  
ATOM   1504  CA  TYR A 194      19.649  34.528  22.568  1.00 15.28           C  
ATOM   1505  C   TYR A 194      20.249  34.071  23.903  1.00 18.08           C  
ATOM   1506  O   TYR A 194      19.797  33.070  24.454  1.00 19.18           O  
ATOM   1507  CB  TYR A 194      19.946  33.461  21.512  1.00 15.15           C  
ATOM   1508  CG  TYR A 194      19.377  33.763  20.140  1.00 17.47           C  
ATOM   1509  CD1 TYR A 194      18.024  33.587  19.867  1.00 18.42           C  
ATOM   1510  CD2 TYR A 194      20.199  34.211  19.114  1.00 14.75           C  
ATOM   1511  CE1 TYR A 194      17.500  33.866  18.596  1.00 15.37           C  
ATOM   1512  CE2 TYR A 194      19.691  34.484  17.850  1.00 16.12           C  
ATOM   1513  CZ  TYR A 194      18.345  34.315  17.599  1.00 17.92           C  
ATOM   1514  OH  TYR A 194      17.840  34.591  16.340  1.00 18.63           O  
ATOM   1515  N   GLY A 195      21.272  34.764  24.402  1.00 19.02           N  
ATOM   1516  CA  GLY A 195      21.822  34.465  25.720  1.00 16.36           C  
ATOM   1517  C   GLY A 195      22.725  33.248  25.860  1.00 18.12           C  
ATOM   1518  O   GLY A 195      22.876  32.727  26.971  1.00 18.11           O  
ATOM   1519  N   PHE A 196      23.349  32.809  24.769  1.00 17.44           N  
ATOM   1520  CA  PHE A 196      24.189  31.604  24.803  1.00 14.89           C  
ATOM   1521  C   PHE A 196      25.311  31.661  25.832  1.00 16.68           C  
ATOM   1522  O   PHE A 196      25.942  32.699  26.020  1.00 17.37           O  
ATOM   1523  CB  PHE A 196      24.822  31.356  23.438  1.00 15.69           C  
ATOM   1524  CG  PHE A 196      23.837  31.046  22.359  1.00 14.35           C  
ATOM   1525  CD1 PHE A 196      23.096  29.873  22.397  1.00 13.41           C  
ATOM   1526  CD2 PHE A 196      23.662  31.920  21.293  1.00 13.87           C  
ATOM   1527  CE1 PHE A 196      22.189  29.572  21.390  1.00 14.98           C  
ATOM   1528  CE2 PHE A 196      22.761  31.623  20.280  1.00 13.10           C  
ATOM   1529  CZ  PHE A 196      22.020  30.455  20.325  1.00 12.93           C  
ATOM   1530  N   ASN A 197      25.564  30.528  26.482  1.00 16.88           N  
ATOM   1531  CA  ASN A 197      26.770  30.349  27.284  1.00 14.99           C  
ATOM   1532  C   ASN A 197      27.873  29.734  26.431  1.00 16.80           C  
ATOM   1533  O   ASN A 197      29.046  30.081  26.578  1.00 16.36           O  
ATOM   1534  CB  ASN A 197      26.491  29.432  28.476  1.00 16.02           C  
ATOM   1535  CG  ASN A 197      25.479  30.019  29.429  1.00 21.52           C  
ATOM   1536  ND2 ASN A 197      24.376  29.306  29.636  1.00 27.34           N  
ATOM   1537  OD1 ASN A 197      25.672  31.116  29.955  1.00 23.44           O  
ATOM   1538  N   ASP A 198      27.483  28.825  25.540  1.00 15.78           N  
ATOM   1539  CA  ASP A 198      28.434  28.046  24.745  1.00 13.53           C  
ATOM   1540  C   ASP A 198      28.336  28.337  23.248  1.00 16.07           C  
ATOM   1541  O   ASP A 198      27.281  28.739  22.752  1.00 15.00           O  
ATOM   1542  CB  ASP A 198      28.208  26.549  24.993  1.00 12.29           C  
ATOM   1543  CG  ASP A 198      28.455  26.152  26.449  1.00 16.28           C  
ATOM   1544  OD1 ASP A 198      29.164  26.888  27.159  1.00 17.32           O  
ATOM   1545  OD2 ASP A 198      27.945  25.090  26.883  1.00 17.04           O1-
ATOM   1546  N   PHE A 199      29.434  28.112  22.527  1.00 13.67           N  
ATOM   1547  CA  PHE A 199      29.486  28.424  21.101  1.00 11.62           C  
ATOM   1548  C   PHE A 199      30.282  27.367  20.351  1.00 12.36           C  
ATOM   1549  O   PHE A 199      31.028  26.594  20.957  1.00 15.52           O  
ATOM   1550  CB  PHE A 199      30.175  29.786  20.868  1.00 12.14           C  
ATOM   1551  CG  PHE A 199      29.446  30.970  21.453  1.00 15.46           C  
ATOM   1552  CD1 PHE A 199      29.699  31.384  22.761  1.00 18.22           C  
ATOM   1553  CD2 PHE A 199      28.537  31.693  20.685  1.00 20.07           C  
ATOM   1554  CE1 PHE A 199      29.045  32.480  23.295  1.00 20.02           C  
ATOM   1555  CE2 PHE A 199      27.879  32.799  21.213  1.00 18.32           C  
ATOM   1556  CZ  PHE A 199      28.130  33.191  22.522  1.00 17.63           C  
ATOM   1557  N   LYS A 200      30.123  27.324  19.027  1.00 11.90           N  
ATOM   1558  CA  LYS A 200      31.080  26.615  18.190  1.00 14.07           C  
ATOM   1559  C   LYS A 200      31.331  27.453  16.954  1.00 13.02           C  
ATOM   1560  O   LYS A 200      30.527  28.335  16.606  1.00 14.61           O  
ATOM   1561  CB  LYS A 200      30.590  25.210  17.809  1.00 15.85           C  
ATOM   1562  CG  LYS A 200      29.465  25.191  16.800  1.00 19.21           C  
ATOM   1563  CD  LYS A 200      28.990  23.759  16.477  1.00 14.44           C  
ATOM   1564  CE  LYS A 200      30.020  22.948  15.695  1.00 18.19           C  
ATOM   1565  NZ  LYS A 200      29.444  21.666  15.135  1.00 15.37           N1+
ATOM   1566  N   LEU A 201      32.466  27.212  16.313  1.00 11.58           N  
ATOM   1567  CA  LEU A 201      32.772  27.892  15.062  1.00 11.22           C  
ATOM   1568  C   LEU A 201      32.974  26.854  13.988  1.00 17.00           C  
ATOM   1569  O   LEU A 201      33.753  25.905  14.176  1.00 13.66           O  
ATOM   1570  CB  LEU A 201      34.024  28.755  15.204  1.00 13.76           C  
ATOM   1571  CG  LEU A 201      34.586  29.432  13.948  1.00 14.85           C  
ATOM   1572  CD1 LEU A 201      33.564  30.401  13.326  1.00 14.07           C  
ATOM   1573  CD2 LEU A 201      35.869  30.165  14.295  1.00 16.79           C  
ATOM   1574  N   LYS A 202      32.271  27.017  12.867  1.00 14.04           N  
ATOM   1575  CA  LYS A 202      32.493  26.141  11.721  1.00 12.37           C  
ATOM   1576  C   LYS A 202      33.824  26.491  11.075  1.00 13.70           C  
ATOM   1577  O   LYS A 202      34.069  27.650  10.735  1.00 13.93           O  
ATOM   1578  CB  LYS A 202      31.365  26.260  10.691  1.00 12.52           C  
ATOM   1579  CG  LYS A 202      31.611  25.442   9.418  1.00 12.81           C  
ATOM   1580  CD  LYS A 202      30.775  24.153   9.384  1.00 15.78           C  
ATOM   1581  CE  LYS A 202      31.146  23.156  10.457  1.00 22.98           C  
ATOM   1582  NZ  LYS A 202      30.337  21.908  10.298  1.00 15.91           N1+
ATOM   1583  N   GLY A 203      34.692  25.487  10.937  1.00 14.24           N  
ATOM   1584  CA  GLY A 203      35.989  25.660  10.303  1.00 12.06           C  
ATOM   1585  C   GLY A 203      36.032  24.975   8.947  1.00 14.97           C  
ATOM   1586  O   GLY A 203      34.985  24.784   8.310  1.00 14.76           O  
ATOM   1587  N   GLY A 204      37.229  24.605   8.490  1.00 11.78           N  
ATOM   1588  CA  GLY A 204      37.364  23.986   7.173  1.00 14.86           C  
ATOM   1589  C   GLY A 204      37.200  24.981   6.034  1.00 17.23           C  
ATOM   1590  O   GLY A 204      36.818  24.612   4.909  1.00 13.58           O  
ATOM   1591  N   VAL A 205      37.487  26.248   6.330  1.00 14.75           N  
ATOM   1592  CA  VAL A 205      37.312  27.348   5.384  1.00 15.07           C  
ATOM   1593  C   VAL A 205      38.648  28.033   5.089  1.00 13.11           C  
ATOM   1594  O   VAL A 205      39.075  28.126   3.940  1.00 16.71           O  
ATOM   1595  CB  VAL A 205      36.321  28.386   5.945  1.00 13.82           C  
ATOM   1596  CG1 VAL A 205      36.246  29.606   5.034  1.00 18.46           C  
ATOM   1597  CG2 VAL A 205      34.949  27.763   6.137  1.00 14.59           C  
ATOM   1598  N   LEU A 206      39.300  28.502   6.145  1.00 14.79           N  
ATOM   1599  CA  LEU A 206      40.601  29.146   6.043  1.00 14.37           C  
ATOM   1600  C   LEU A 206      41.676  28.162   6.500  1.00 16.25           C  
ATOM   1601  O   LEU A 206      41.354  27.077   6.979  1.00 17.01           O  
ATOM   1602  CB  LEU A 206      40.642  30.383   6.943  1.00 13.95           C  
ATOM   1603  CG  LEU A 206      39.562  31.434   6.696  1.00 16.55           C  
ATOM   1604  CD1 LEU A 206      39.638  32.561   7.735  1.00 20.43           C  
ATOM   1605  CD2 LEU A 206      39.706  31.993   5.278  1.00 19.51           C  
ATOM   1606  N   ASP A 207      42.941  28.549   6.351  1.00 18.36           N  
ATOM   1607  CA  ASP A 207      44.060  27.794   6.913  1.00 19.90           C  
ATOM   1608  C   ASP A 207      43.774  27.494   8.379  1.00 16.42           C  
ATOM   1609  O   ASP A 207      43.271  28.356   9.098  1.00 17.73           O  
ATOM   1610  CB  ASP A 207      45.343  28.617   6.800  1.00 19.55           C  
ATOM   1611  CG  ASP A 207      46.517  27.977   7.516  1.00 23.28           C  
ATOM   1612  OD1 ASP A 207      47.183  27.121   6.896  1.00 26.64           O  
ATOM   1613  OD2 ASP A 207      46.783  28.336   8.686  1.00 24.22           O1-
ATOM   1614  N   GLY A 208      44.075  26.273   8.823  1.00 14.57           N  
ATOM   1615  CA  GLY A 208      43.745  25.855  10.176  1.00 13.76           C  
ATOM   1616  C   GLY A 208      44.270  26.773  11.267  1.00 15.31           C  
ATOM   1617  O   GLY A 208      43.608  26.964  12.297  1.00 15.62           O  
ATOM   1618  N   PHE A 209      45.451  27.347  11.062  1.00 17.08           N  
ATOM   1619  CA  PHE A 209      46.016  28.222  12.090  1.00 16.52           C  
ATOM   1620  C   PHE A 209      45.324  29.586  12.124  1.00 18.62           C  
ATOM   1621  O   PHE A 209      45.252  30.227  13.182  1.00 19.14           O  
ATOM   1622  CB  PHE A 209      47.533  28.339  11.941  1.00 19.13           C  
ATOM   1623  CG  PHE A 209      48.270  27.101  12.380  1.00 24.89           C  
ATOM   1624  CD1 PHE A 209      48.627  26.933  13.711  1.00 23.68           C  
ATOM   1625  CD2 PHE A 209      48.575  26.093  11.470  1.00 26.05           C  
ATOM   1626  CE1 PHE A 209      49.285  25.785  14.134  1.00 24.98           C  
ATOM   1627  CE2 PHE A 209      49.241  24.945  11.881  1.00 26.43           C  
ATOM   1628  CZ  PHE A 209      49.593  24.793  13.221  1.00 24.11           C  
ATOM   1629  N   GLU A 210      44.805  30.013  10.973  1.00 18.82           N  
ATOM   1630  CA  GLU A 210      43.962  31.205  10.905  1.00 17.82           C  
ATOM   1631  C   GLU A 210      42.661  30.984  11.658  1.00 14.63           C  
ATOM   1632  O   GLU A 210      42.197  31.870  12.367  1.00 17.71           O  
ATOM   1633  CB  GLU A 210      43.628  31.575   9.456  1.00 22.12           C  
ATOM   1634  CG  GLU A 210      44.623  32.468   8.780  1.00 31.45           C  
ATOM   1635  CD  GLU A 210      44.072  33.042   7.478  1.00 35.38           C  
ATOM   1636  OE1 GLU A 210      44.569  32.648   6.410  1.00 40.29           O  
ATOM   1637  OE2 GLU A 210      43.145  33.880   7.535  1.00 40.26           O1-
ATOM   1638  N   GLU A 211      42.059  29.807  11.495  1.00 14.93           N  
ATOM   1639  CA  GLU A 211      40.849  29.482  12.230  1.00 13.92           C  
ATOM   1640  C   GLU A 211      41.149  29.347  13.722  1.00 16.55           C  
ATOM   1641  O   GLU A 211      40.325  29.708  14.560  1.00 17.21           O  
ATOM   1642  CB  GLU A 211      40.205  28.207  11.670  1.00 12.90           C  
ATOM   1643  CG  GLU A 211      39.915  28.349  10.174  1.00 12.89           C  
ATOM   1644  CD  GLU A 211      39.059  27.233   9.628  1.00 13.13           C  
ATOM   1645  OE1 GLU A 211      39.141  26.095  10.155  1.00 14.63           O  
ATOM   1646  OE2 GLU A 211      38.306  27.494   8.666  1.00 17.10           O1-
ATOM   1647  N   ALA A 212      42.333  28.834  14.052  1.00 15.85           N  
ATOM   1648  CA  ALA A 212      42.762  28.788  15.445  1.00 14.09           C  
ATOM   1649  C   ALA A 212      42.778  30.198  16.046  1.00 16.81           C  
ATOM   1650  O   ALA A 212      42.406  30.383  17.208  1.00 18.51           O  
ATOM   1651  CB  ALA A 212      44.130  28.134  15.572  1.00 15.16           C  
ATOM   1652  N   GLU A 213      43.206  31.185  15.258  1.00 17.88           N  
ATOM   1653  CA  GLU A 213      43.198  32.580  15.715  1.00 19.08           C  
ATOM   1654  C   GLU A 213      41.781  33.034  16.035  1.00 19.77           C  
ATOM   1655  O   GLU A 213      41.536  33.678  17.059  1.00 18.18           O  
ATOM   1656  CB  GLU A 213      43.732  33.527  14.641  1.00 25.08           C  
ATOM   1657  CG  GLU A 213      45.189  33.427  14.268  1.00 32.53           C  
ATOM   1658  CD  GLU A 213      45.526  34.391  13.117  1.00 52.48           C  
ATOM   1659  OE1 GLU A 213      44.868  35.455  13.022  1.00 53.77           O  
ATOM   1660  OE2 GLU A 213      46.426  34.079  12.303  1.00 50.88           O1-
ATOM   1661  N   ALA A 214      40.853  32.725  15.132  1.00 15.90           N  
ATOM   1662  CA  ALA A 214      39.469  33.162  15.291  1.00 15.91           C  
ATOM   1663  C   ALA A 214      38.831  32.551  16.538  1.00 17.87           C  
ATOM   1664  O   ALA A 214      38.151  33.232  17.304  1.00 18.61           O  
ATOM   1665  CB  ALA A 214      38.656  32.818  14.033  1.00 18.80           C  
ATOM   1666  N   VAL A 215      39.038  31.256  16.741  1.00 17.63           N  
ATOM   1667  CA  VAL A 215      38.418  30.584  17.869  1.00 17.00           C  
ATOM   1668  C   VAL A 215      39.077  31.032  19.179  1.00 18.85           C  
ATOM   1669  O   VAL A 215      38.431  31.100  20.230  1.00 19.42           O  
ATOM   1670  CB  VAL A 215      38.416  29.036  17.654  1.00 22.49           C  
ATOM   1671  CG1 VAL A 215      39.756  28.418  18.038  1.00 18.40           C  
ATOM   1672  CG2 VAL A 215      37.270  28.389  18.403  1.00 25.69           C  
ATOM   1673  N   THR A 216      40.353  31.392  19.105  1.00 16.79           N  
ATOM   1674  CA  THR A 216      41.050  31.944  20.258  1.00 15.11           C  
ATOM   1675  C   THR A 216      40.454  33.292  20.641  1.00 16.93           C  
ATOM   1676  O   THR A 216      40.251  33.576  21.828  1.00 19.50           O  
ATOM   1677  CB  THR A 216      42.554  32.095  19.990  1.00 16.53           C  
ATOM   1678  CG2 THR A 216      43.252  32.754  21.178  1.00 19.02           C  
ATOM   1679  OG1 THR A 216      43.124  30.791  19.785  1.00 17.49           O  
ATOM   1680  N   ALA A 217      40.183  34.122  19.637  1.00 19.22           N  
ATOM   1681  CA  ALA A 217      39.595  35.438  19.889  1.00 20.46           C  
ATOM   1682  C   ALA A 217      38.205  35.282  20.509  1.00 19.19           C  
ATOM   1683  O   ALA A 217      37.832  36.038  21.411  1.00 21.86           O  
ATOM   1684  CB  ALA A 217      39.525  36.254  18.595  1.00 19.72           C  
ATOM   1685  N   LEU A 218      37.451  34.297  20.021  1.00 18.93           N  
ATOM   1686  CA  LEU A 218      36.128  33.970  20.559  1.00 17.41           C  
ATOM   1687  C   LEU A 218      36.196  33.574  22.039  1.00 22.03           C  
ATOM   1688  O   LEU A 218      35.415  34.056  22.863  1.00 19.03           O  
ATOM   1689  CB  LEU A 218      35.485  32.850  19.730  1.00 18.36           C  
ATOM   1690  CG  LEU A 218      34.107  32.354  20.176  1.00 21.84           C  
ATOM   1691  CD1 LEU A 218      33.117  33.488  20.120  1.00 22.28           C  
ATOM   1692  CD2 LEU A 218      33.618  31.196  19.313  1.00 19.53           C  
ATOM   1693  N   ALA A 219      37.136  32.697  22.379  1.00 18.27           N  
ATOM   1694  CA  ALA A 219      37.287  32.256  23.766  1.00 21.33           C  
ATOM   1695  C   ALA A 219      37.756  33.386  24.674  1.00 24.81           C  
ATOM   1696  O   ALA A 219      37.427  33.421  25.860  1.00 23.31           O  
ATOM   1697  CB  ALA A 219      38.238  31.071  23.847  1.00 18.73           C  
ATOM   1698  N   LYS A 220      38.534  34.310  24.120  1.00 22.11           N  
ATOM   1699  CA  LYS A 220      39.030  35.440  24.896  1.00 24.74           C  
ATOM   1700  C   LYS A 220      37.881  36.381  25.262  1.00 27.23           C  
ATOM   1701  O   LYS A 220      37.881  36.996  26.332  1.00 26.81           O  
ATOM   1702  CB  LYS A 220      40.122  36.176  24.118  1.00 30.49           C  
ATOM   1703  CG  LYS A 220      40.967  37.116  24.955  1.00 40.24           C  
ATOM   1704  CD  LYS A 220      42.228  37.525  24.207  1.00 44.22           C  
ATOM   1705  CE  LYS A 220      43.096  36.314  23.883  1.00 47.38           C  
ATOM   1706  NZ  LYS A 220      44.188  36.636  22.913  1.00 47.07           N1+
ATOM   1707  N   ARG A 221      36.899  36.489  24.373  1.00 23.50           N  
ATOM   1708  CA  ARG A 221      35.736  37.338  24.621  1.00 20.86           C  
ATOM   1709  C   ARG A 221      34.745  36.660  25.574  1.00 17.87           C  
ATOM   1710  O   ARG A 221      34.109  37.327  26.398  1.00 19.76           O  
ATOM   1711  CB  ARG A 221      35.049  37.695  23.302  1.00 20.10           C  
ATOM   1712  CG  ARG A 221      33.796  38.532  23.469  1.00 18.37           C  
ATOM   1713  CD  ARG A 221      34.095  39.867  24.122  1.00 20.26           C  
ATOM   1714  NE  ARG A 221      32.880  40.660  24.270  1.00 21.29           N  
ATOM   1715  CZ  ARG A 221      32.042  40.557  25.295  1.00 23.15           C  
ATOM   1716  NH1 ARG A 221      32.297  39.694  26.282  1.00 23.96           N1+
ATOM   1717  NH2 ARG A 221      30.961  41.332  25.347  1.00 23.82           N  
ATOM   1718  N   PHE A 222      34.633  35.338  25.462  1.00 17.53           N  
ATOM   1719  CA  PHE A 222      33.722  34.552  26.293  1.00 17.26           C  
ATOM   1720  C   PHE A 222      34.494  33.464  27.028  1.00 16.57           C  
ATOM   1721  O   PHE A 222      34.426  32.294  26.659  1.00 20.27           O  
ATOM   1722  CB  PHE A 222      32.619  33.917  25.437  1.00 15.56           C  
ATOM   1723  CG  PHE A 222      31.668  34.918  24.837  1.00 20.03           C  
ATOM   1724  CD1 PHE A 222      30.570  35.367  25.557  1.00 24.51           C  
ATOM   1725  CD2 PHE A 222      31.868  35.406  23.550  1.00 18.85           C  
ATOM   1726  CE1 PHE A 222      29.686  36.296  25.007  1.00 28.67           C  
ATOM   1727  CE2 PHE A 222      30.991  36.341  22.994  1.00 19.93           C  
ATOM   1728  CZ  PHE A 222      29.901  36.780  23.720  1.00 22.90           C  
ATOM   1729  N   PRO A 223      35.229  33.853  28.079  1.00 15.99           N  
ATOM   1730  CA  PRO A 223      36.171  32.924  28.723  1.00 18.90           C  
ATOM   1731  C   PRO A 223      35.516  31.785  29.508  1.00 19.58           C  
ATOM   1732  O   PRO A 223      36.210  30.820  29.846  1.00 24.11           O  
ATOM   1733  CB  PRO A 223      37.000  33.830  29.636  1.00 19.85           C  
ATOM   1734  CG  PRO A 223      36.134  35.054  29.878  1.00 24.87           C  
ATOM   1735  CD  PRO A 223      35.313  35.223  28.629  1.00 18.55           C  
ATOM   1736  N   ASP A 224      34.215  31.881  29.771  1.00 19.55           N  
ATOM   1737  CA  ASP A 224      33.495  30.802  30.455  1.00 22.05           C  
ATOM   1738  C   ASP A 224      32.797  29.845  29.487  1.00 20.69           C  
ATOM   1739  O   ASP A 224      32.213  28.839  29.902  1.00 19.40           O  
ATOM   1740  CB  ASP A 224      32.472  31.376  31.438  1.00 21.34           C  
ATOM   1741  CG  ASP A 224      33.120  32.135  32.572  1.00 28.30           C  
ATOM   1742  OD1 ASP A 224      34.233  31.746  32.984  1.00 28.47           O  
ATOM   1743  OD2 ASP A 224      32.510  33.116  33.047  1.00 27.62           O1-
ATOM   1744  N   ALA A 225      32.862  30.149  28.194  1.00 15.94           N  
ATOM   1745  CA  ALA A 225      32.181  29.339  27.183  1.00 16.40           C  
ATOM   1746  C   ALA A 225      32.875  28.008  26.904  1.00 15.30           C  
ATOM   1747  O   ALA A 225      34.106  27.953  26.836  1.00 16.44           O  
ATOM   1748  CB  ALA A 225      32.066  30.118  25.885  1.00 18.93           C  
ATOM   1749  N   ARG A 226      32.087  26.948  26.718  1.00 14.01           N  
ATOM   1750  CA  ARG A 226      32.590  25.734  26.086  1.00 14.37           C  
ATOM   1751  C   ARG A 226      32.530  26.001  24.594  1.00 15.10           C  
ATOM   1752  O   ARG A 226      31.481  26.404  24.074  1.00 19.08           O  
ATOM   1753  CB  ARG A 226      31.738  24.508  26.434  1.00 14.27           C  
ATOM   1754  CG  ARG A 226      31.939  24.016  27.863  1.00 15.21           C  
ATOM   1755  CD  ARG A 226      30.928  22.937  28.269  1.00 19.46           C  
ATOM   1756  NE  ARG A 226      30.847  21.848  27.300  1.00 16.10           N  
ATOM   1757  CZ  ARG A 226      31.697  20.824  27.242  1.00 17.68           C  
ATOM   1758  NH1 ARG A 226      32.706  20.742  28.105  1.00 16.78           N1+
ATOM   1759  NH2 ARG A 226      31.538  19.880  26.323  1.00 13.88           N  
ATOM   1760  N   ILE A 227      33.655  25.805  23.911  1.00 14.65           N  
ATOM   1761  CA  ILE A 227      33.763  26.140  22.490  1.00 11.52           C  
ATOM   1762  C   ILE A 227      34.436  25.016  21.730  1.00 13.88           C  
ATOM   1763  O   ILE A 227      35.340  24.376  22.256  1.00 14.58           O  
ATOM   1764  CB  ILE A 227      34.615  27.421  22.320  1.00 13.88           C  
ATOM   1765  CG1 ILE A 227      33.943  28.613  22.999  1.00 14.29           C  
ATOM   1766  CG2 ILE A 227      34.868  27.729  20.845  1.00 17.29           C  
ATOM   1767  CD1 ILE A 227      34.809  29.856  23.008  1.00 18.42           C  
ATOM   1768  N   THR A 228      33.995  24.747  20.499  1.00 11.80           N  
ATOM   1769  CA  THR A 228      34.799  23.906  19.620  1.00 10.08           C  
ATOM   1770  C   THR A 228      34.982  24.595  18.278  1.00 12.26           C  
ATOM   1771  O   THR A 228      34.315  25.602  17.974  1.00 13.04           O  
ATOM   1772  CB  THR A 228      34.197  22.494  19.408  1.00 16.46           C  
ATOM   1773  CG2 THR A 228      32.985  22.551  18.471  1.00 15.31           C  
ATOM   1774  OG1 THR A 228      35.194  21.624  18.839  1.00 13.64           O  
ATOM   1775  N   LEU A 229      35.918  24.062  17.504  1.00 12.43           N  
ATOM   1776  CA  LEU A 229      36.150  24.469  16.123  1.00 12.73           C  
ATOM   1777  C   LEU A 229      36.031  23.202  15.288  1.00 14.88           C  
ATOM   1778  O   LEU A 229      36.652  22.189  15.618  1.00 15.58           O  
ATOM   1779  CB  LEU A 229      37.541  25.102  16.001  1.00 14.36           C  
ATOM   1780  CG  LEU A 229      38.121  25.342  14.602  1.00 16.06           C  
ATOM   1781  CD1 LEU A 229      37.247  26.307  13.802  1.00 15.39           C  
ATOM   1782  CD2 LEU A 229      39.546  25.880  14.699  1.00 14.57           C  
ATOM   1783  N   ASP A 230      35.225  23.244  14.224  1.00 14.86           N  
ATOM   1784  CA  ASP A 230      34.866  22.025  13.486  1.00 14.04           C  
ATOM   1785  C   ASP A 230      35.249  22.157  12.030  1.00 12.12           C  
ATOM   1786  O   ASP A 230      34.505  22.756  11.254  1.00 13.21           O  
ATOM   1787  CB  ASP A 230      33.355  21.777  13.602  1.00 13.05           C  
ATOM   1788  CG  ASP A 230      32.861  20.609  12.734  1.00 14.76           C  
ATOM   1789  OD1 ASP A 230      33.648  19.708  12.361  1.00 15.62           O  
ATOM   1790  OD2 ASP A 230      31.647  20.577  12.459  1.00 20.06           O1-
ATOM   1791  N   PRO A 231      36.404  21.577  11.642  1.00  9.80           N  
ATOM   1792  CA  PRO A 231      36.840  21.655  10.244  1.00 11.97           C  
ATOM   1793  C   PRO A 231      36.421  20.422   9.455  1.00 17.15           C  
ATOM   1794  O   PRO A 231      36.951  20.200   8.369  1.00 13.45           O  
ATOM   1795  CB  PRO A 231      38.364  21.672  10.370  1.00 13.82           C  
ATOM   1796  CG  PRO A 231      38.610  20.724  11.558  1.00 13.24           C  
ATOM   1797  CD  PRO A 231      37.428  20.949  12.504  1.00 11.98           C  
ATOM   1798  N   ASN A 232      35.490  19.642   9.995  1.00 11.61           N  
ATOM   1799  CA  ASN A 232      34.938  18.493   9.275  1.00 13.07           C  
ATOM   1800  C   ASN A 232      36.002  17.554   8.704  1.00 14.93           C  
ATOM   1801  O   ASN A 232      35.887  17.095   7.560  1.00 14.49           O  
ATOM   1802  CB  ASN A 232      33.995  18.950   8.151  1.00 11.88           C  
ATOM   1803  CG  ASN A 232      32.645  19.399   8.659  1.00 13.98           C  
ATOM   1804  ND2 ASN A 232      31.792  18.446   8.975  1.00 17.36           N  
ATOM   1805  OD1 ASN A 232      32.353  20.593   8.720  1.00 15.70           O  
ATOM   1806  N   GLY A 233      37.041  17.295   9.494  1.00 12.03           N  
ATOM   1807  CA  GLY A 233      38.042  16.288   9.175  1.00 14.07           C  
ATOM   1808  C   GLY A 233      39.122  16.710   8.194  1.00 13.86           C  
ATOM   1809  O   GLY A 233      39.919  15.872   7.757  1.00 13.81           O  
ATOM   1810  N   ALA A 234      39.170  17.999   7.866  1.00 14.53           N  
ATOM   1811  CA  ALA A 234      40.037  18.501   6.788  1.00 14.96           C  
ATOM   1812  C   ALA A 234      41.545  18.421   7.067  1.00 17.61           C  
ATOM   1813  O   ALA A 234      42.342  18.218   6.148  1.00 18.98           O  
ATOM   1814  CB  ALA A 234      39.657  19.922   6.440  1.00 14.92           C  
ATOM   1815  N   TRP A 235      41.947  18.601   8.323  1.00 12.91           N  
ATOM   1816  CA  TRP A 235      43.371  18.670   8.640  1.00 12.41           C  
ATOM   1817  C   TRP A 235      44.022  17.290   8.638  1.00 16.26           C  
ATOM   1818  O   TRP A 235      43.381  16.287   8.973  1.00 14.87           O  
ATOM   1819  CB  TRP A 235      43.583  19.314  10.011  1.00 11.00           C  
ATOM   1820  CG  TRP A 235      42.942  20.665  10.139  1.00 12.94           C  
ATOM   1821  CD1 TRP A 235      42.728  21.581   9.136  1.00 15.20           C  
ATOM   1822  CD2 TRP A 235      42.416  21.249  11.339  1.00 12.72           C  
ATOM   1823  CE2 TRP A 235      41.907  22.525  10.995  1.00 15.37           C  
ATOM   1824  CE3 TRP A 235      42.331  20.820  12.669  1.00 14.04           C  
ATOM   1825  NE1 TRP A 235      42.100  22.703   9.649  1.00 15.22           N  
ATOM   1826  CZ2 TRP A 235      41.320  23.373  11.941  1.00 13.15           C  
ATOM   1827  CZ3 TRP A 235      41.746  21.665  13.610  1.00 15.98           C  
ATOM   1828  CH2 TRP A 235      41.248  22.927  13.241  1.00 15.67           C  
ATOM   1829  N   SER A 236      45.300  17.238   8.270  1.00 13.88           N  
ATOM   1830  CA  SER A 236      46.073  16.005   8.433  1.00 11.49           C  
ATOM   1831  C   SER A 236      46.232  15.757   9.915  1.00 14.81           C  
ATOM   1832  O   SER A 236      46.080  16.679  10.717  1.00 17.27           O  
ATOM   1833  CB  SER A 236      47.455  16.124   7.801  1.00 16.07           C  
ATOM   1834  OG  SER A 236      48.275  17.020   8.528  1.00 18.48           O  
ATOM   1835  N   LEU A 237      46.535  14.519  10.290  1.00 12.59           N  
ATOM   1836  CA  LEU A 237      46.726  14.222  11.705  1.00 11.56           C  
ATOM   1837  C   LEU A 237      47.835  15.102  12.294  1.00 15.00           C  
ATOM   1838  O   LEU A 237      47.688  15.640  13.391  1.00 16.60           O  
ATOM   1839  CB  LEU A 237      47.059  12.747  11.909  1.00 14.11           C  
ATOM   1840  CG  LEU A 237      47.550  12.436  13.319  1.00 16.72           C  
ATOM   1841  CD1 LEU A 237      46.428  12.673  14.339  1.00 12.70           C  
ATOM   1842  CD2 LEU A 237      48.074  11.009  13.378  1.00 18.87           C  
ATOM   1843  N   ASP A 238      48.941  15.258  11.567  1.00 16.35           N  
ATOM   1844  CA  ASP A 238      50.076  16.001  12.109  1.00 16.09           C  
ATOM   1845  C   ASP A 238      49.711  17.466  12.330  1.00 16.05           C  
ATOM   1846  O   ASP A 238      50.051  18.051  13.363  1.00 18.68           O  
ATOM   1847  CB  ASP A 238      51.302  15.884  11.199  1.00 25.56           C  
ATOM   1848  CG  ASP A 238      51.915  14.491  11.220  1.00 38.25           C  
ATOM   1849  OD1 ASP A 238      51.699  13.753  12.206  1.00 35.58           O  
ATOM   1850  OD2 ASP A 238      52.616  14.137  10.247  1.00 43.38           O1-
ATOM   1851  N   GLU A 239      49.002  18.039  11.364  1.00 17.24           N  
ATOM   1852  CA  GLU A 239      48.542  19.425  11.453  1.00 18.80           C  
ATOM   1853  C   GLU A 239      47.525  19.573  12.582  1.00 15.42           C  
ATOM   1854  O   GLU A 239      47.571  20.533  13.362  1.00 16.47           O  
ATOM   1855  CB  GLU A 239      47.924  19.839  10.119  1.00 23.49           C  
ATOM   1856  CG  GLU A 239      47.204  21.170  10.105  1.00 33.94           C  
ATOM   1857  CD  GLU A 239      46.594  21.478   8.734  1.00 44.39           C  
ATOM   1858  OE1 GLU A 239      46.438  20.534   7.915  1.00 43.21           O  
ATOM   1859  OE2 GLU A 239      46.280  22.664   8.480  1.00 41.29           O1-
ATOM   1860  N   ALA A 240      46.601  18.620  12.661  1.00 13.90           N  
ATOM   1861  CA  ALA A 240      45.567  18.648  13.692  1.00 14.52           C  
ATOM   1862  C   ALA A 240      46.159  18.602  15.096  1.00 14.28           C  
ATOM   1863  O   ALA A 240      45.698  19.325  15.986  1.00 15.47           O  
ATOM   1864  CB  ALA A 240      44.573  17.512  13.486  1.00 12.23           C  
ATOM   1865  N   VAL A 241      47.178  17.767  15.300  1.00 11.57           N  
ATOM   1866  CA  VAL A 241      47.793  17.653  16.619  1.00 11.05           C  
ATOM   1867  C   VAL A 241      48.470  18.969  17.007  1.00 16.86           C  
ATOM   1868  O   VAL A 241      48.379  19.415  18.159  1.00 16.65           O  
ATOM   1869  CB  VAL A 241      48.779  16.477  16.700  1.00 12.84           C  
ATOM   1870  CG1 VAL A 241      49.566  16.516  18.019  1.00 15.94           C  
ATOM   1871  CG2 VAL A 241      48.028  15.157  16.583  1.00 13.92           C  
ATOM   1872  N   LYS A 242      49.123  19.605  16.040  1.00 15.67           N  
ATOM   1873  CA  LYS A 242      49.777  20.880  16.312  1.00 14.24           C  
ATOM   1874  C   LYS A 242      48.754  21.930  16.726  1.00 16.20           C  
ATOM   1875  O   LYS A 242      48.955  22.642  17.718  1.00 16.98           O  
ATOM   1876  CB  LYS A 242      50.562  21.360  15.090  1.00 18.16           C  
ATOM   1877  CG  LYS A 242      51.746  20.466  14.756  1.00 28.62           C  
ATOM   1878  CD  LYS A 242      52.444  20.923  13.488  1.00 38.48           C  
ATOM   1879  CE  LYS A 242      53.591  19.990  13.140  1.00 47.52           C  
ATOM   1880  NZ  LYS A 242      54.263  20.394  11.875  1.00 49.90           N1+
ATOM   1881  N   ILE A 243      47.664  22.015  15.964  1.00 15.48           N  
ATOM   1882  CA  ILE A 243      46.576  22.944  16.265  1.00 12.76           C  
ATOM   1883  C   ILE A 243      45.915  22.631  17.611  1.00 18.33           C  
ATOM   1884  O   ILE A 243      45.679  23.537  18.412  1.00 17.62           O  
ATOM   1885  CB  ILE A 243      45.527  22.972  15.143  1.00 15.84           C  
ATOM   1886  CG1 ILE A 243      46.116  23.608  13.882  1.00 13.61           C  
ATOM   1887  CG2 ILE A 243      44.277  23.742  15.585  1.00 16.46           C  
ATOM   1888  CD1 ILE A 243      45.233  23.436  12.643  1.00 15.03           C  
ATOM   1889  N   GLY A 244      45.632  21.355  17.866  1.00 15.62           N  
ATOM   1890  CA  GLY A 244      45.024  20.950  19.127  1.00 13.11           C  
ATOM   1891  C   GLY A 244      45.880  21.278  20.336  1.00 17.84           C  
ATOM   1892  O   GLY A 244      45.361  21.697  21.374  1.00 18.42           O  
ATOM   1893  N   LYS A 245      47.190  21.078  20.220  1.00 16.74           N  
ATOM   1894  CA  LYS A 245      48.093  21.422  21.316  1.00 17.38           C  
ATOM   1895  C   LYS A 245      48.110  22.928  21.545  1.00 19.61           C  
ATOM   1896  O   LYS A 245      48.180  23.398  22.688  1.00 20.70           O  
ATOM   1897  CB  LYS A 245      49.508  20.922  21.029  1.00 18.52           C  
ATOM   1898  CG  LYS A 245      49.657  19.414  21.114  1.00 19.73           C  
ATOM   1899  CD  LYS A 245      51.107  18.997  20.991  1.00 21.91           C  
ATOM   1900  CE  LYS A 245      51.261  17.518  21.299  1.00 30.41           C  
ATOM   1901  NZ  LYS A 245      52.681  17.084  21.289  1.00 41.12           N1+
ATOM   1902  N   GLN A 246      48.061  23.688  20.458  1.00 18.55           N  
ATOM   1903  CA  GLN A 246      48.054  25.140  20.570  1.00 19.75           C  
ATOM   1904  C   GLN A 246      46.778  25.585  21.268  1.00 18.78           C  
ATOM   1905  O   GLN A 246      46.790  26.530  22.063  1.00 20.43           O  
ATOM   1906  CB  GLN A 246      48.158  25.805  19.191  1.00 17.17           C  
ATOM   1907  CG  GLN A 246      48.153  27.337  19.251  1.00 17.82           C  
ATOM   1908  CD  GLN A 246      48.254  27.973  17.877  1.00 24.51           C  
ATOM   1909  NE2 GLN A 246      47.331  28.880  17.576  1.00 23.11           N  
ATOM   1910  OE1 GLN A 246      49.143  27.642  17.089  1.00 25.03           O  
ATOM   1911  N   LEU A 247      45.687  24.872  20.999  1.00 15.35           N  
ATOM   1912  CA  LEU A 247      44.374  25.262  21.507  1.00 15.71           C  
ATOM   1913  C   LEU A 247      43.935  24.489  22.759  1.00 15.99           C  
ATOM   1914  O   LEU A 247      42.760  24.528  23.120  1.00 18.41           O  
ATOM   1915  CB  LEU A 247      43.315  25.105  20.410  1.00 13.66           C  
ATOM   1916  CG  LEU A 247      43.498  25.964  19.153  1.00 15.25           C  
ATOM   1917  CD1 LEU A 247      42.394  25.654  18.147  1.00 15.76           C  
ATOM   1918  CD2 LEU A 247      43.478  27.439  19.529  1.00 16.86           C  
ATOM   1919  N   LYS A 248      44.872  23.801  23.414  1.00 18.11           N  
ATOM   1920  CA  LYS A 248      44.548  22.942  24.567  1.00 23.14           C  
ATOM   1921  C   LYS A 248      43.772  23.649  25.686  1.00 31.03           C  
ATOM   1922  O   LYS A 248      42.885  23.054  26.303  1.00 39.61           O  
ATOM   1923  CB  LYS A 248      45.818  22.290  25.139  1.00 26.69           C  
ATOM   1924  CG  LYS A 248      45.570  21.292  26.282  1.00 33.25           C  
ATOM   1925  CD  LYS A 248      44.717  20.109  25.831  1.00 34.56           C  
ATOM   1926  CE  LYS A 248      44.532  19.076  26.941  1.00 41.50           C  
ATOM   1927  NZ  LYS A 248      45.822  18.472  27.368  1.00 41.92           N1+
ATOM   1928  N   GLY A 249      44.092  24.913  25.944  1.00 27.26           N  
ATOM   1929  CA  GLY A 249      43.392  25.662  26.978  1.00 26.94           C  
ATOM   1930  C   GLY A 249      42.237  26.504  26.456  1.00 28.75           C  
ATOM   1931  O   GLY A 249      41.571  27.216  27.211  1.00 27.93           O  
ATOM   1932  N   VAL A 250      41.989  26.408  25.155  1.00 17.97           N  
ATOM   1933  CA  VAL A 250      40.968  27.207  24.488  1.00 17.22           C  
ATOM   1934  C   VAL A 250      39.704  26.393  24.208  1.00 19.36           C  
ATOM   1935  O   VAL A 250      38.591  26.821  24.521  1.00 19.38           O  
ATOM   1936  CB  VAL A 250      41.515  27.751  23.145  1.00 21.04           C  
ATOM   1937  CG1 VAL A 250      40.404  28.398  22.317  1.00 22.84           C  
ATOM   1938  CG2 VAL A 250      42.658  28.728  23.393  1.00 22.83           C  
ATOM   1939  N   LEU A 251      39.880  25.222  23.604  1.00 15.59           N  
ATOM   1940  CA  LEU A 251      38.748  24.380  23.213  1.00 15.57           C  
ATOM   1941  C   LEU A 251      38.249  23.483  24.351  1.00 16.23           C  
ATOM   1942  O   LEU A 251      39.042  22.950  25.131  1.00 18.16           O  
ATOM   1943  CB  LEU A 251      39.128  23.493  22.028  1.00 14.36           C  
ATOM   1944  CG  LEU A 251      39.529  24.172  20.725  1.00 19.45           C  
ATOM   1945  CD1 LEU A 251      39.865  23.118  19.688  1.00 20.55           C  
ATOM   1946  CD2 LEU A 251      38.430  25.099  20.214  1.00 19.38           C  
ATOM   1947  N   ALA A 252      36.934  23.315  24.440  1.00 13.13           N  
ATOM   1948  CA  ALA A 252      36.363  22.339  25.376  1.00 13.75           C  
ATOM   1949  C   ALA A 252      36.449  20.933  24.792  1.00 16.21           C  
ATOM   1950  O   ALA A 252      36.513  19.944  25.528  1.00 14.34           O  
ATOM   1951  CB  ALA A 252      34.925  22.677  25.695  1.00 14.95           C  
ATOM   1952  N   TYR A 253      36.406  20.854  23.466  1.00 15.60           N  
ATOM   1953  CA  TYR A 253      36.554  19.585  22.757  1.00 13.16           C  
ATOM   1954  C   TYR A 253      36.923  19.912  21.328  1.00 10.01           C  
ATOM   1955  O   TYR A 253      36.757  21.053  20.886  1.00 13.62           O  
ATOM   1956  CB  TYR A 253      35.273  18.730  22.809  1.00 12.13           C  
ATOM   1957  CG  TYR A 253      34.004  19.392  22.281  1.00 11.68           C  
ATOM   1958  CD1 TYR A 253      33.235  20.208  23.098  1.00 13.72           C  
ATOM   1959  CD2 TYR A 253      33.554  19.160  20.983  1.00 11.39           C  
ATOM   1960  CE1 TYR A 253      32.062  20.794  22.641  1.00 12.82           C  
ATOM   1961  CE2 TYR A 253      32.382  19.736  20.517  1.00 12.74           C  
ATOM   1962  CZ  TYR A 253      31.647  20.562  21.350  1.00 14.07           C  
ATOM   1963  OH  TYR A 253      30.482  21.155  20.906  1.00 15.66           O  
ATOM   1964  N   ALA A 254      37.409  18.913  20.605  1.00 11.57           N  
ATOM   1965  CA  ALA A 254      37.793  19.090  19.212  1.00 12.27           C  
ATOM   1966  C   ALA A 254      36.871  18.232  18.363  1.00 12.65           C  
ATOM   1967  O   ALA A 254      36.907  17.005  18.440  1.00 12.19           O  
ATOM   1968  CB  ALA A 254      39.251  18.677  19.011  1.00 14.47           C  
ATOM   1969  N   GLU A 255      36.031  18.878  17.563  1.00 13.17           N  
ATOM   1970  CA  GLU A 255      35.094  18.149  16.720  1.00 13.35           C  
ATOM   1971  C   GLU A 255      35.736  17.879  15.365  1.00 13.49           C  
ATOM   1972  O   GLU A 255      36.220  18.809  14.715  1.00 14.16           O  
ATOM   1973  CB  GLU A 255      33.803  18.955  16.534  1.00 10.49           C  
ATOM   1974  CG  GLU A 255      32.757  18.211  15.719  1.00 13.14           C  
ATOM   1975  CD  GLU A 255      31.452  18.975  15.549  1.00 18.35           C  
ATOM   1976  OE1 GLU A 255      31.210  19.949  16.266  1.00 19.54           O  
ATOM   1977  OE2 GLU A 255      30.626  18.550  14.717  1.00 19.97           O1-
ATOM   1978  N   ASP A 256      35.770  16.610  14.965  1.00 11.74           N  
ATOM   1979  CA  ASP A 256      36.318  16.196  13.664  1.00  9.47           C  
ATOM   1980  C   ASP A 256      37.566  16.954  13.194  1.00 10.77           C  
ATOM   1981  O   ASP A 256      37.567  17.535  12.097  1.00 12.21           O  
ATOM   1982  CB  ASP A 256      35.214  16.281  12.602  1.00 11.62           C  
ATOM   1983  CG  ASP A 256      34.139  15.225  12.814  1.00 13.12           C  
ATOM   1984  OD1 ASP A 256      34.512  14.046  12.935  1.00 13.78           O  
ATOM   1985  OD2 ASP A 256      32.944  15.580  12.895  1.00 14.30           O1-
ATOM   1986  N   PRO A 257      38.642  16.940  14.000  1.00 10.53           N  
ATOM   1987  CA  PRO A 257      39.831  17.694  13.596  1.00 11.95           C  
ATOM   1988  C   PRO A 257      40.565  17.032  12.445  1.00 13.59           C  
ATOM   1989  O   PRO A 257      41.250  17.721  11.698  1.00 14.20           O  
ATOM   1990  CB  PRO A 257      40.710  17.669  14.860  1.00 14.22           C  
ATOM   1991  CG  PRO A 257      40.288  16.435  15.571  1.00 14.39           C  
ATOM   1992  CD  PRO A 257      38.809  16.336  15.340  1.00 11.45           C  
ATOM   1993  N   CYS A 258      40.417  15.718  12.304  1.00 11.93           N  
ATOM   1994  CA  CYS A 258      41.084  14.993  11.243  1.00 11.80           C  
ATOM   1995  C   CYS A 258      40.295  13.725  10.954  1.00 15.48           C  
ATOM   1996  O   CYS A 258      39.299  13.439  11.629  1.00 15.60           O  
ATOM   1997  CB  CYS A 258      42.539  14.682  11.617  1.00 10.39           C  
ATOM   1998  SG  CYS A 258      42.762  14.019  13.280  1.00 13.74           S  
ATOM   1999  N   GLY A 259      40.725  12.972   9.948  1.00 16.11           N  
ATOM   2000  CA  GLY A 259      40.003  11.767   9.561  1.00 14.77           C  
ATOM   2001  C   GLY A 259      40.913  10.783   8.852  1.00 13.63           C  
ATOM   2002  O   GLY A 259      42.136  10.872   8.956  1.00 13.17           O  
ATOM   2003  N   ALA A 260      40.314   9.861   8.104  1.00 11.10           N  
ATOM   2004  CA  ALA A 260      41.061   8.784   7.447  1.00 15.54           C  
ATOM   2005  C   ALA A 260      42.230   9.290   6.596  1.00 13.98           C  
ATOM   2006  O   ALA A 260      42.086  10.239   5.806  1.00 15.66           O  
ATOM   2007  CB  ALA A 260      40.126   7.924   6.608  1.00 14.78           C  
ATOM   2008  N   GLU A 261      43.382   8.647   6.765  1.00 13.39           N  
ATOM   2009  CA  GLU A 261      44.566   8.926   5.962  1.00 17.04           C  
ATOM   2010  C   GLU A 261      45.607   7.836   6.161  1.00 18.84           C  
ATOM   2011  O   GLU A 261      45.594   7.130   7.178  1.00 14.51           O  
ATOM   2012  CB  GLU A 261      45.160  10.292   6.326  1.00 12.83           C  
ATOM   2013  CG  GLU A 261      45.550  10.426   7.806  1.00 13.50           C  
ATOM   2014  CD  GLU A 261      46.147  11.786   8.121  1.00 17.08           C  
ATOM   2015  OE1 GLU A 261      45.464  12.787   7.846  1.00 19.03           O  
ATOM   2016  OE2 GLU A 261      47.294  11.850   8.623  1.00 20.02           O1-
ATOM   2017  N   GLN A 262      46.504   7.703   5.184  1.00 17.86           N  
ATOM   2018  CA  GLN A 262      47.626   6.758   5.259  1.00 19.39           C  
ATOM   2019  C   GLN A 262      47.213   5.311   5.551  1.00 19.79           C  
ATOM   2020  O   GLN A 262      47.976   4.545   6.153  1.00 19.79           O  
ATOM   2021  CB  GLN A 262      48.678   7.247   6.267  1.00 20.90           C  
ATOM   2022  CG  GLN A 262      49.292   8.600   5.903  1.00 26.41           C  
ATOM   2023  CD  GLN A 262      50.415   9.025   6.842  1.00 34.28           C  
ATOM   2024  NE2 GLN A 262      51.047  10.151   6.534  1.00 44.98           N  
ATOM   2025  OE1 GLN A 262      50.709   8.352   7.825  1.00 31.75           O  
ATOM   2026  N   GLY A 263      46.010   4.937   5.121  1.00 16.87           N  
ATOM   2027  CA  GLY A 263      45.553   3.562   5.276  1.00 18.42           C  
ATOM   2028  C   GLY A 263      44.836   3.301   6.589  1.00 19.61           C  
ATOM   2029  O   GLY A 263      44.366   2.189   6.848  1.00 20.42           O  
ATOM   2030  N   TYR A 264      44.748   4.333   7.421  1.00 13.76           N  
ATOM   2031  CA  TYR A 264      44.053   4.240   8.697  1.00 11.80           C  
ATOM   2032  C   TYR A 264      42.655   4.835   8.548  1.00 14.14           C  
ATOM   2033  O   TYR A 264      42.447   5.762   7.756  1.00 14.76           O  
ATOM   2034  CB  TYR A 264      44.850   4.991   9.786  1.00 13.48           C  
ATOM   2035  CG  TYR A 264      46.195   4.350  10.065  1.00 12.62           C  
ATOM   2036  CD1 TYR A 264      46.302   3.288  10.945  1.00 13.44           C  
ATOM   2037  CD2 TYR A 264      47.352   4.798   9.427  1.00 14.91           C  
ATOM   2038  CE1 TYR A 264      47.530   2.678  11.196  1.00 14.65           C  
ATOM   2039  CE2 TYR A 264      48.589   4.190   9.673  1.00 17.15           C  
ATOM   2040  CZ  TYR A 264      48.664   3.134  10.557  1.00 18.33           C  
ATOM   2041  OH  TYR A 264      49.880   2.520  10.807  1.00 15.06           O  
ATOM   2042  N   SER A 265      41.692   4.292   9.289  1.00 14.21           N  
ATOM   2043  CA  SER A 265      40.326   4.829   9.273  1.00 14.77           C  
ATOM   2044  C   SER A 265      40.246   6.116  10.079  1.00 14.03           C  
ATOM   2045  O   SER A 265      41.151   6.426  10.862  1.00 11.25           O  
ATOM   2046  CB  SER A 265      39.340   3.817   9.846  1.00 13.79           C  
ATOM   2047  OG  SER A 265      39.438   3.756  11.269  1.00 13.33           O  
ATOM   2048  N   GLY A 266      39.155   6.858   9.904  1.00 13.04           N  
ATOM   2049  CA  GLY A 266      38.937   8.074  10.670  1.00 10.61           C  
ATOM   2050  C   GLY A 266      38.899   7.795  12.163  1.00 10.88           C  
ATOM   2051  O   GLY A 266      39.269   8.651  12.967  1.00 12.53           O  
ATOM   2052  N   ARG A 267      38.455   6.596  12.535  1.00 11.25           N  
ATOM   2053  CA  ARG A 267      38.408   6.222  13.947  1.00  8.64           C  
ATOM   2054  C   ARG A 267      39.806   5.949  14.499  1.00 12.94           C  
ATOM   2055  O   ARG A 267      40.112   6.311  15.646  1.00 11.70           O  
ATOM   2056  CB  ARG A 267      37.482   5.004  14.150  1.00  9.86           C  
ATOM   2057  CG  ARG A 267      35.998   5.317  13.876  1.00 12.15           C  
ATOM   2058  CD  ARG A 267      35.165   4.046  13.588  1.00 12.23           C  
ATOM   2059  NE  ARG A 267      35.603   3.451  12.325  1.00 12.71           N  
ATOM   2060  CZ  ARG A 267      35.231   3.871  11.119  1.00 13.32           C  
ATOM   2061  NH1 ARG A 267      34.366   4.879  10.974  1.00 13.81           N1+
ATOM   2062  NH2 ARG A 267      35.723   3.272  10.043  1.00 13.37           N  
ATOM   2063  N   GLU A 268      40.653   5.302  13.700  1.00 11.43           N  
ATOM   2064  CA  GLU A 268      42.018   5.031  14.136  1.00 10.33           C  
ATOM   2065  C   GLU A 268      42.779   6.356  14.262  1.00 14.72           C  
ATOM   2066  O   GLU A 268      43.454   6.607  15.266  1.00 11.87           O  
ATOM   2067  CB  GLU A 268      42.712   4.043  13.177  1.00 10.49           C  
ATOM   2068  CG  GLU A 268      42.125   2.631  13.250  1.00 12.12           C  
ATOM   2069  CD  GLU A 268      42.499   1.747  12.067  1.00 13.59           C  
ATOM   2070  OE1 GLU A 268      42.861   2.275  11.000  1.00 11.48           O  
ATOM   2071  OE2 GLU A 268      42.416   0.505  12.202  1.00 12.77           O1-
ATOM   2072  N   ILE A 269      42.639   7.213  13.256  1.00 12.58           N  
ATOM   2073  CA  ILE A 269      43.312   8.512  13.263  1.00 11.81           C  
ATOM   2074  C   ILE A 269      42.830   9.402  14.408  1.00 13.12           C  
ATOM   2075  O   ILE A 269      43.644  10.035  15.103  1.00 12.70           O  
ATOM   2076  CB  ILE A 269      43.123   9.250  11.923  1.00 12.27           C  
ATOM   2077  CG1 ILE A 269      43.808   8.473  10.792  1.00 11.47           C  
ATOM   2078  CG2 ILE A 269      43.662  10.691  12.031  1.00 11.90           C  
ATOM   2079  CD1 ILE A 269      45.331   8.400  10.914  1.00 13.33           C  
ATOM   2080  N   MET A 270      41.517   9.469  14.615  1.00 12.39           N  
ATOM   2081  CA  MET A 270      41.009  10.327  15.695  1.00 12.02           C  
ATOM   2082  C   MET A 270      41.411   9.825  17.088  1.00 13.69           C  
ATOM   2083  O   MET A 270      41.686  10.636  17.972  1.00 13.43           O  
ATOM   2084  CB  MET A 270      39.505  10.611  15.566  1.00 14.54           C  
ATOM   2085  CG  MET A 270      39.229  11.717  14.530  1.00 23.72           C  
ATOM   2086  SD  MET A 270      37.590  12.499  14.567  1.00 26.36           S  
ATOM   2087  CE  MET A 270      37.237  12.446  16.322  1.00 11.53           C  
ATOM   2088  N   ALA A 271      41.484   8.504  17.282  1.00  9.88           N  
ATOM   2089  CA  ALA A 271      42.038   7.972  18.533  1.00 10.13           C  
ATOM   2090  C   ALA A 271      43.477   8.453  18.755  1.00 13.86           C  
ATOM   2091  O   ALA A 271      43.875   8.765  19.884  1.00 12.90           O  
ATOM   2092  CB  ALA A 271      41.960   6.422  18.555  1.00 11.19           C  
ATOM   2093  N   GLU A 272      44.258   8.521  17.678  1.00 11.70           N  
ATOM   2094  CA  GLU A 272      45.628   9.010  17.788  1.00  9.85           C  
ATOM   2095  C   GLU A 272      45.652  10.480  18.155  1.00 11.99           C  
ATOM   2096  O   GLU A 272      46.463  10.895  18.992  1.00 12.37           O  
ATOM   2097  CB  GLU A 272      46.417   8.781  16.492  1.00 10.08           C  
ATOM   2098  CG  GLU A 272      46.677   7.307  16.215  1.00 10.74           C  
ATOM   2099  CD  GLU A 272      47.565   7.103  15.007  1.00 19.24           C  
ATOM   2100  OE1 GLU A 272      47.830   8.084  14.293  1.00 27.18           O  
ATOM   2101  OE2 GLU A 272      48.005   5.965  14.776  1.00 17.53           O1-
ATOM   2102  N   PHE A 273      44.792  11.273  17.514  1.00 11.37           N  
ATOM   2103  CA  PHE A 273      44.707  12.704  17.817  1.00 11.26           C  
ATOM   2104  C   PHE A 273      44.372  12.901  19.293  1.00 13.15           C  
ATOM   2105  O   PHE A 273      44.976  13.725  19.996  1.00 13.81           O  
ATOM   2106  CB  PHE A 273      43.624  13.363  16.946  1.00 10.95           C  
ATOM   2107  CG  PHE A 273      43.250  14.744  17.393  1.00 13.01           C  
ATOM   2108  CD1 PHE A 273      42.257  14.937  18.353  1.00 15.25           C  
ATOM   2109  CD2 PHE A 273      43.901  15.848  16.871  1.00 15.47           C  
ATOM   2110  CE1 PHE A 273      41.922  16.204  18.795  1.00 13.89           C  
ATOM   2111  CE2 PHE A 273      43.567  17.129  17.296  1.00 12.39           C  
ATOM   2112  CZ  PHE A 273      42.575  17.305  18.271  1.00 11.56           C  
ATOM   2113  N   ARG A 274      43.380  12.148  19.739  1.00 12.35           N  
ATOM   2114  CA  ARG A 274      42.848  12.256  21.089  1.00 12.02           C  
ATOM   2115  C   ARG A 274      43.933  11.978  22.124  1.00 12.52           C  
ATOM   2116  O   ARG A 274      44.093  12.722  23.111  1.00 13.25           O  
ATOM   2117  CB  ARG A 274      41.676  11.277  21.215  1.00 13.15           C  
ATOM   2118  CG  ARG A 274      40.964  11.263  22.550  1.00 13.40           C  
ATOM   2119  CD  ARG A 274      39.731  10.365  22.466  1.00 14.59           C  
ATOM   2120  NE  ARG A 274      39.064  10.273  23.755  1.00 13.12           N  
ATOM   2121  CZ  ARG A 274      39.418   9.416  24.709  1.00 17.69           C  
ATOM   2122  NH1 ARG A 274      40.425   8.574  24.501  1.00 16.33           N1+
ATOM   2123  NH2 ARG A 274      38.775   9.409  25.875  1.00 14.58           N  
ATOM   2124  N   ARG A 275      44.698  10.915  21.904  1.00 12.12           N  
ATOM   2125  CA  ARG A 275      45.771  10.564  22.838  1.00 13.53           C  
ATOM   2126  C   ARG A 275      46.901  11.597  22.845  1.00 14.25           C  
ATOM   2127  O   ARG A 275      47.419  11.966  23.911  1.00 15.03           O  
ATOM   2128  CB  ARG A 275      46.327   9.172  22.518  1.00 16.77           C  
ATOM   2129  CG  ARG A 275      47.385   8.706  23.512  1.00 16.29           C  
ATOM   2130  CD  ARG A 275      47.789   7.240  23.261  1.00 12.21           C  
ATOM   2131  NE  ARG A 275      46.695   6.307  23.543  1.00 16.80           N  
ATOM   2132  CZ  ARG A 275      46.400   5.846  24.759  1.00 24.25           C  
ATOM   2133  NH1 ARG A 275      47.112   6.223  25.812  1.00 21.65           N1+
ATOM   2134  NH2 ARG A 275      45.394   5.001  24.925  1.00 28.27           N  
ATOM   2135  N   ALA A 276      47.270  12.079  21.660  1.00 14.56           N  
ATOM   2136  CA  ALA A 276      48.395  13.001  21.531  1.00 13.96           C  
ATOM   2137  C   ALA A 276      48.104  14.363  22.156  1.00 17.49           C  
ATOM   2138  O   ALA A 276      49.002  14.997  22.720  1.00 18.15           O  
ATOM   2139  CB  ALA A 276      48.796  13.157  20.070  1.00 13.41           C  
ATOM   2140  N   THR A 277      46.859  14.816  22.052  1.00 14.73           N  
ATOM   2141  CA  THR A 277      46.499  16.160  22.515  1.00 13.66           C  
ATOM   2142  C   THR A 277      45.867  16.196  23.899  1.00 16.47           C  
ATOM   2143  O   THR A 277      45.874  17.241  24.553  1.00 17.36           O  
ATOM   2144  CB  THR A 277      45.518  16.849  21.550  1.00 14.80           C  
ATOM   2145  CG2 THR A 277      46.122  16.955  20.152  1.00 14.21           C  
ATOM   2146  OG1 THR A 277      44.295  16.101  21.490  1.00 13.80           O  
ATOM   2147  N   GLY A 278      45.303  15.070  24.334  1.00 14.89           N  
ATOM   2148  CA  GLY A 278      44.519  15.047  25.559  1.00 16.04           C  
ATOM   2149  C   GLY A 278      43.211  15.834  25.493  1.00 18.02           C  
ATOM   2150  O   GLY A 278      42.599  16.130  26.524  1.00 17.73           O  
ATOM   2151  N   LEU A 279      42.779  16.188  24.287  1.00 12.78           N  
ATOM   2152  CA  LEU A 279      41.502  16.881  24.094  1.00 11.46           C  
ATOM   2153  C   LEU A 279      40.359  15.891  23.911  1.00 12.20           C  
ATOM   2154  O   LEU A 279      40.515  14.884  23.205  1.00 17.19           O  
ATOM   2155  CB  LEU A 279      41.559  17.766  22.844  1.00 14.78           C  
ATOM   2156  CG  LEU A 279      42.210  19.141  22.968  1.00 11.23           C  
ATOM   2157  CD1 LEU A 279      42.476  19.701  21.566  1.00 14.45           C  
ATOM   2158  CD2 LEU A 279      41.313  20.100  23.744  1.00 18.68           C  
ATOM   2159  N   PRO A 280      39.191  16.184  24.511  1.00 12.53           N  
ATOM   2160  CA  PRO A 280      38.002  15.376  24.210  1.00 11.75           C  
ATOM   2161  C   PRO A 280      37.668  15.585  22.744  1.00 12.54           C  
ATOM   2162  O   PRO A 280      37.854  16.699  22.254  1.00 13.38           O  
ATOM   2163  CB  PRO A 280      36.912  16.018  25.072  1.00 15.72           C  
ATOM   2164  CG  PRO A 280      37.671  16.710  26.192  1.00 15.32           C  
ATOM   2165  CD  PRO A 280      38.935  17.194  25.553  1.00 15.23           C  
ATOM   2166  N   THR A 281      37.196  14.546  22.065  1.00 11.01           N  
ATOM   2167  CA  THR A 281      36.854  14.643  20.650  1.00  8.66           C  
ATOM   2168  C   THR A 281      35.362  14.455  20.429  1.00 14.41           C  
ATOM   2169  O   THR A 281      34.686  13.775  21.205  1.00 12.39           O  
ATOM   2170  CB  THR A 281      37.579  13.569  19.834  1.00 10.74           C  
ATOM   2171  CG2 THR A 281      39.074  13.840  19.772  1.00 15.37           C  
ATOM   2172  OG1 THR A 281      37.361  12.294  20.450  1.00 11.66           O  
ATOM   2173  N   ALA A 282      34.852  15.060  19.357  1.00 12.30           N  
ATOM   2174  CA  ALA A 282      33.455  14.912  18.976  1.00 10.15           C  
ATOM   2175  C   ALA A 282      33.392  14.583  17.493  1.00 11.84           C  
ATOM   2176  O   ALA A 282      34.347  14.849  16.756  1.00 10.86           O  
ATOM   2177  CB  ALA A 282      32.675  16.194  19.269  1.00 10.19           C  
ATOM   2178  N   THR A 283      32.283  14.002  17.047  1.00 11.59           N  
ATOM   2179  CA  THR A 283      32.138  13.724  15.617  1.00 11.09           C  
ATOM   2180  C   THR A 283      30.699  13.686  15.125  1.00 10.95           C  
ATOM   2181  O   THR A 283      29.788  13.317  15.870  1.00 14.33           O  
ATOM   2182  CB  THR A 283      32.831  12.389  15.228  1.00  8.67           C  
ATOM   2183  CG2 THR A 283      32.033  11.191  15.728  1.00 12.27           C  
ATOM   2184  OG1 THR A 283      32.932  12.304  13.795  1.00 12.57           O  
ATOM   2185  N   ASN A 284      30.508  14.071  13.860  1.00 12.09           N  
ATOM   2186  CA  ASN A 284      29.275  13.783  13.134  1.00 14.83           C  
ATOM   2187  C   ASN A 284      29.630  13.044  11.848  1.00 11.95           C  
ATOM   2188  O   ASN A 284      28.834  13.009  10.902  1.00 11.47           O  
ATOM   2189  CB  ASN A 284      28.495  15.069  12.813  1.00 14.06           C  
ATOM   2190  CG  ASN A 284      29.155  15.901  11.710  1.00 17.62           C  
ATOM   2191  ND2 ASN A 284      28.503  15.995  10.558  1.00 19.58           N  
ATOM   2192  OD1 ASN A 284      30.238  16.446  11.899  1.00 25.39           O  
ATOM   2193  N   MET A 285      30.827  12.449  11.807  1.00 10.17           N  
ATOM   2194  CA  MET A 285      31.347  11.893  10.546  1.00 11.83           C  
ATOM   2195  C   MET A 285      31.883  10.467  10.637  1.00 15.68           C  
ATOM   2196  O   MET A 285      31.682   9.683   9.714  1.00 15.26           O  
ATOM   2197  CB  MET A 285      32.434  12.799   9.947  1.00  9.18           C  
ATOM   2198  CG  MET A 285      31.972  14.217   9.658  1.00 10.20           C  
ATOM   2199  SD  MET A 285      33.277  15.279   8.999  1.00 13.51           S  
ATOM   2200  CE  MET A 285      33.208  14.803   7.264  1.00 13.30           C  
ATOM   2201  N   ILE A 286      32.584  10.142  11.720  1.00 12.28           N  
ATOM   2202  CA  ILE A 286      33.235   8.826  11.834  1.00 13.58           C  
ATOM   2203  C   ILE A 286      32.470   7.830  12.716  1.00 12.10           C  
ATOM   2204  O   ILE A 286      32.843   6.657  12.804  1.00 13.73           O  
ATOM   2205  CB  ILE A 286      34.690   8.938  12.381  1.00 14.15           C  
ATOM   2206  CG1 ILE A 286      34.702   9.403  13.841  1.00 13.36           C  
ATOM   2207  CG2 ILE A 286      35.514   9.890  11.544  1.00 19.40           C  
ATOM   2208  CD1 ILE A 286      36.020   9.087  14.565  1.00 15.29           C  
ATOM   2209  N   ALA A 287      31.436   8.306  13.403  1.00 10.14           N  
ATOM   2210  CA  ALA A 287      30.542   7.435  14.179  1.00 10.86           C  
ATOM   2211  C   ALA A 287      29.109   7.908  13.934  1.00 12.39           C  
ATOM   2212  O   ALA A 287      28.572   8.734  14.698  1.00 15.16           O  
ATOM   2213  CB  ALA A 287      30.900   7.468  15.685  1.00 10.04           C  
ATOM   2214  N   THR A 288      28.508   7.415  12.847  1.00 12.48           N  
ATOM   2215  CA  THR A 288      27.222   7.927  12.365  1.00 12.70           C  
ATOM   2216  C   THR A 288      26.171   6.839  12.168  1.00 13.83           C  
ATOM   2217  O   THR A 288      25.033   7.119  11.747  1.00 12.10           O  
ATOM   2218  CB  THR A 288      27.383   8.688  11.030  1.00 16.79           C  
ATOM   2219  CG2 THR A 288      28.356   9.856  11.195  1.00 12.83           C  
ATOM   2220  OG1 THR A 288      27.863   7.796  10.019  1.00 15.78           O  
ATOM   2221  N   ASP A 289      26.577   5.601  12.440  1.00 12.46           N  
ATOM   2222  CA  ASP A 289      25.669   4.448  12.480  1.00 14.36           C  
ATOM   2223  C   ASP A 289      26.213   3.455  13.506  1.00 16.00           C  
ATOM   2224  O   ASP A 289      27.306   3.675  14.054  1.00 13.07           O  
ATOM   2225  CB  ASP A 289      25.454   3.813  11.089  1.00 12.22           C  
ATOM   2226  CG  ASP A 289      26.729   3.213  10.481  1.00 14.16           C  
ATOM   2227  OD1 ASP A 289      27.556   2.612  11.204  1.00 13.56           O  
ATOM   2228  OD2 ASP A 289      26.881   3.304   9.246  1.00 16.52           O1-
ATOM   2229  N   TRP A 290      25.473   2.390  13.804  1.00 10.97           N  
ATOM   2230  CA  TRP A 290      25.913   1.514  14.888  1.00 11.52           C  
ATOM   2231  C   TRP A 290      27.177   0.716  14.555  1.00 12.81           C  
ATOM   2232  O   TRP A 290      27.979   0.432  15.442  1.00 12.72           O  
ATOM   2233  CB  TRP A 290      24.775   0.594  15.356  1.00 11.94           C  
ATOM   2234  CG  TRP A 290      23.776   1.363  16.165  1.00 11.63           C  
ATOM   2235  CD1 TRP A 290      22.557   1.818  15.746  1.00 15.15           C  
ATOM   2236  CD2 TRP A 290      23.932   1.814  17.523  1.00 12.26           C  
ATOM   2237  CE2 TRP A 290      22.761   2.532  17.853  1.00 15.37           C  
ATOM   2238  CE3 TRP A 290      24.945   1.688  18.477  1.00 15.04           C  
ATOM   2239  NE1 TRP A 290      21.943   2.517  16.759  1.00 15.68           N  
ATOM   2240  CZ2 TRP A 290      22.581   3.118  19.120  1.00 15.99           C  
ATOM   2241  CZ3 TRP A 290      24.758   2.268  19.732  1.00 16.55           C  
ATOM   2242  CH2 TRP A 290      23.586   2.976  20.039  1.00 14.43           C  
ATOM   2243  N   ARG A 291      27.368   0.372  13.291  1.00 13.21           N  
ATOM   2244  CA  ARG A 291      28.569  -0.375  12.903  1.00 12.93           C  
ATOM   2245  C   ARG A 291      29.813   0.496  13.140  1.00 13.21           C  
ATOM   2246  O   ARG A 291      30.804   0.043  13.731  1.00 13.52           O  
ATOM   2247  CB  ARG A 291      28.475  -0.818  11.437  1.00 10.54           C  
ATOM   2248  CG  ARG A 291      29.641  -1.683  10.976  1.00 10.91           C  
ATOM   2249  CD  ARG A 291      29.516  -1.993   9.497  1.00 13.14           C  
ATOM   2250  NE  ARG A 291      30.623  -2.807   9.003  1.00 15.70           N  
ATOM   2251  CZ  ARG A 291      30.859  -3.022   7.713  1.00 18.40           C  
ATOM   2252  NH1 ARG A 291      30.069  -2.476   6.796  1.00 17.45           N1+
ATOM   2253  NH2 ARG A 291      31.886  -3.773   7.337  1.00 16.12           N  
ATOM   2254  N   GLN A 292      29.754   1.752  12.705  1.00 11.45           N  
ATOM   2255  CA  GLN A 292      30.829   2.699  12.995  1.00 10.78           C  
ATOM   2256  C   GLN A 292      31.000   2.894  14.496  1.00  9.44           C  
ATOM   2257  O   GLN A 292      32.125   2.999  14.984  1.00 12.09           O  
ATOM   2258  CB  GLN A 292      30.569   4.060  12.317  1.00 10.78           C  
ATOM   2259  CG  GLN A 292      30.749   4.017  10.796  1.00 10.37           C  
ATOM   2260  CD  GLN A 292      30.606   5.381  10.148  1.00 16.01           C  
ATOM   2261  NE2 GLN A 292      31.083   5.498   8.910  1.00 18.11           N  
ATOM   2262  OE1 GLN A 292      30.072   6.316  10.743  1.00 16.45           O  
ATOM   2263  N   MET A 293      29.893   2.956  15.230  1.00 11.04           N  
ATOM   2264  CA  MET A 293      29.978   3.152  16.677  1.00 11.64           C  
ATOM   2265  C   MET A 293      30.726   2.014  17.368  1.00 13.74           C  
ATOM   2266  O   MET A 293      31.467   2.245  18.326  1.00 11.73           O  
ATOM   2267  CB  MET A 293      28.585   3.325  17.303  1.00 10.69           C  
ATOM   2268  CG  MET A 293      28.602   3.754  18.776  1.00  9.49           C  
ATOM   2269  SD  MET A 293      29.362   5.383  19.008  1.00 13.72           S  
ATOM   2270  CE  MET A 293      28.081   6.450  18.377  1.00 17.61           C  
ATOM   2271  N   GLY A 294      30.526   0.787  16.892  1.00 12.04           N  
ATOM   2272  CA  GLY A 294      31.196  -0.366  17.486  1.00 16.62           C  
ATOM   2273  C   GLY A 294      32.712  -0.254  17.443  1.00 13.78           C  
ATOM   2274  O   GLY A 294      33.402  -0.511  18.436  1.00 12.65           O  
ATOM   2275  N   HIS A 295      33.241   0.134  16.286  1.00 12.05           N  
ATOM   2276  CA  HIS A 295      34.681   0.307  16.159  1.00 11.83           C  
ATOM   2277  C   HIS A 295      35.158   1.533  16.915  1.00 10.26           C  
ATOM   2278  O   HIS A 295      36.259   1.542  17.468  1.00 12.94           O  
ATOM   2279  CB  HIS A 295      35.084   0.380  14.686  1.00 11.29           C  
ATOM   2280  CG  HIS A 295      34.791  -0.877  13.934  1.00 10.78           C  
ATOM   2281  CD2 HIS A 295      33.878  -1.149  12.970  1.00 13.50           C  
ATOM   2282  ND1 HIS A 295      35.471  -2.055  14.163  1.00 14.01           N  
ATOM   2283  CE1 HIS A 295      34.994  -2.998  13.369  1.00 16.13           C  
ATOM   2284  NE2 HIS A 295      34.033  -2.472  12.628  1.00 14.21           N  
ATOM   2285  N   THR A 296      34.320   2.567  16.937  1.00 12.61           N  
ATOM   2286  CA  THR A 296      34.612   3.789  17.678  1.00 13.09           C  
ATOM   2287  C   THR A 296      34.800   3.478  19.159  1.00 12.73           C  
ATOM   2288  O   THR A 296      35.758   3.936  19.787  1.00 12.55           O  
ATOM   2289  CB  THR A 296      33.492   4.830  17.500  1.00 10.95           C  
ATOM   2290  CG2 THR A 296      33.757   6.062  18.362  1.00 15.89           C  
ATOM   2291  OG1 THR A 296      33.429   5.230  16.123  1.00 12.70           O  
ATOM   2292  N   ILE A 297      33.896   2.674  19.710  1.00 12.27           N  
ATOM   2293  CA  ILE A 297      33.966   2.288  21.113  1.00 12.80           C  
ATOM   2294  C   ILE A 297      35.216   1.456  21.397  1.00 13.19           C  
ATOM   2295  O   ILE A 297      35.868   1.642  22.422  1.00 13.05           O  
ATOM   2296  CB  ILE A 297      32.664   1.556  21.566  1.00 15.72           C  
ATOM   2297  CG1 ILE A 297      31.483   2.545  21.583  1.00 15.18           C  
ATOM   2298  CG2 ILE A 297      32.846   0.882  22.944  1.00 14.30           C  
ATOM   2299  CD1 ILE A 297      31.596   3.664  22.654  1.00 15.54           C  
ATOM   2300  N   SER A 298      35.552   0.547  20.482  0.61 13.11           N  
ATOM   2302  CA  SER A 298      36.753  -0.280  20.632  0.61 12.18           C  
ATOM   2304  C   SER A 298      38.039   0.549  20.661  0.61 13.52           C  
ATOM   2306  O   SER A 298      38.916   0.338  21.506  0.61 12.69           O  
ATOM   2308  CB  SER A 298      36.842  -1.290  19.490  0.61 11.96           C  
ATOM   2310  OG  SER A 298      37.953  -2.137  19.680  0.61 10.85           O  
ATOM   2312  N   LEU A 299      38.148   1.479  19.720  1.00 13.22           N  
ATOM   2313  CA  LEU A 299      39.334   2.322  19.589  1.00 11.54           C  
ATOM   2314  C   LEU A 299      39.359   3.492  20.575  1.00 11.66           C  
ATOM   2315  O   LEU A 299      40.407   4.122  20.756  1.00 12.63           O  
ATOM   2316  CB  LEU A 299      39.456   2.841  18.149  1.00 13.03           C  
ATOM   2317  CG  LEU A 299      39.778   1.782  17.098  1.00 14.22           C  
ATOM   2318  CD1 LEU A 299      39.374   2.220  15.679  1.00 13.51           C  
ATOM   2319  CD2 LEU A 299      41.261   1.446  17.160  1.00 17.68           C  
ATOM   2320  N   GLN A 300      38.217   3.767  21.215  1.00 10.54           N  
ATOM   2321  CA  GLN A 300      38.042   4.931  22.112  1.00 11.05           C  
ATOM   2322  C   GLN A 300      38.333   6.247  21.386  1.00 11.22           C  
ATOM   2323  O   GLN A 300      39.070   7.102  21.867  1.00 13.23           O  
ATOM   2324  CB  GLN A 300      38.850   4.765  23.413  1.00 10.19           C  
ATOM   2325  CG  GLN A 300      38.545   3.421  24.089  1.00 12.18           C  
ATOM   2326  CD  GLN A 300      39.123   3.279  25.487  1.00 13.71           C  
ATOM   2327  NE2 GLN A 300      39.306   2.034  25.919  1.00 15.72           N  
ATOM   2328  OE1 GLN A 300      39.384   4.263  26.178  1.00 14.95           O  
ATOM   2329  N   SER A 301      37.720   6.401  20.212  1.00 13.83           N  
ATOM   2330  CA  SER A 301      38.028   7.513  19.326  1.00 10.97           C  
ATOM   2331  C   SER A 301      37.276   8.807  19.629  1.00 10.12           C  
ATOM   2332  O   SER A 301      37.740   9.886  19.253  1.00 13.97           O  
ATOM   2333  CB  SER A 301      37.702   7.119  17.891  1.00 11.70           C  
ATOM   2334  OG  SER A 301      38.292   5.880  17.576  1.00 12.78           O  
ATOM   2335  N   VAL A 302      36.118   8.687  20.283  1.00 10.75           N  
ATOM   2336  CA  VAL A 302      35.131   9.776  20.381  1.00 11.12           C  
ATOM   2337  C   VAL A 302      34.541   9.910  21.783  1.00 14.83           C  
ATOM   2338  O   VAL A 302      33.890   8.980  22.279  1.00 13.70           O  
ATOM   2339  CB  VAL A 302      33.964   9.532  19.378  1.00 13.27           C  
ATOM   2340  CG1 VAL A 302      32.821  10.539  19.601  1.00 14.37           C  
ATOM   2341  CG2 VAL A 302      34.467   9.583  17.927  1.00 12.96           C  
ATOM   2342  N   ASP A 303      34.753  11.059  22.426  1.00 11.68           N  
ATOM   2343  CA  ASP A 303      34.134  11.313  23.727  1.00 10.74           C  
ATOM   2344  C   ASP A 303      32.693  11.774  23.591  1.00 14.98           C  
ATOM   2345  O   ASP A 303      31.862  11.503  24.464  1.00 12.90           O  
ATOM   2346  CB  ASP A 303      34.904  12.395  24.482  1.00 11.63           C  
ATOM   2347  CG  ASP A 303      36.316  11.983  24.780  1.00 17.82           C  
ATOM   2348  OD1 ASP A 303      36.540  11.344  25.837  1.00 15.72           O  
ATOM   2349  OD2 ASP A 303      37.193  12.273  23.942  1.00 14.18           O1-
ATOM   2350  N   ILE A 304      32.413  12.474  22.494  1.00 12.00           N  
ATOM   2351  CA  ILE A 304      31.133  13.128  22.280  1.00 12.49           C  
ATOM   2352  C   ILE A 304      30.569  12.797  20.892  1.00 12.08           C  
ATOM   2353  O   ILE A 304      30.847  13.492  19.904  1.00 12.13           O  
ATOM   2354  CB  ILE A 304      31.267  14.667  22.428  1.00 12.97           C  
ATOM   2355  CG1 ILE A 304      31.852  15.048  23.795  1.00 12.18           C  
ATOM   2356  CG2 ILE A 304      29.914  15.354  22.245  1.00 17.08           C  
ATOM   2357  CD1 ILE A 304      32.218  16.519  23.912  1.00 13.74           C  
ATOM   2358  N   PRO A 305      29.778  11.717  20.795  1.00 11.73           N  
ATOM   2359  CA  PRO A 305      29.106  11.492  19.514  1.00 10.98           C  
ATOM   2360  C   PRO A 305      27.979  12.498  19.351  1.00 13.99           C  
ATOM   2361  O   PRO A 305      27.159  12.679  20.265  1.00 14.02           O  
ATOM   2362  CB  PRO A 305      28.556  10.065  19.639  1.00 15.10           C  
ATOM   2363  CG  PRO A 305      28.474   9.802  21.096  1.00 19.37           C  
ATOM   2364  CD  PRO A 305      29.538  10.629  21.764  1.00 14.17           C  
ATOM   2365  N   LEU A 306      27.976  13.200  18.219  1.00 11.45           N  
ATOM   2366  CA  LEU A 306      26.927  14.168  17.953  1.00  9.04           C  
ATOM   2367  C   LEU A 306      25.830  13.434  17.202  1.00  8.92           C  
ATOM   2368  O   LEU A 306      25.808  13.396  15.967  1.00 11.68           O  
ATOM   2369  CB  LEU A 306      27.483  15.343  17.151  1.00 11.69           C  
ATOM   2370  CG  LEU A 306      28.567  16.071  17.948  1.00 14.62           C  
ATOM   2371  CD1 LEU A 306      29.262  17.101  17.127  1.00 17.15           C  
ATOM   2372  CD2 LEU A 306      27.986  16.725  19.204  1.00 15.32           C  
ATOM   2373  N   ALA A 307      24.939  12.811  17.966  1.00 10.68           N  
ATOM   2374  CA  ALA A 307      23.982  11.858  17.410  1.00 15.32           C  
ATOM   2375  C   ALA A 307      22.717  12.559  16.919  1.00 13.01           C  
ATOM   2376  O   ALA A 307      21.660  12.435  17.527  1.00 13.65           O  
ATOM   2377  CB  ALA A 307      23.642  10.794  18.454  1.00 15.84           C  
ATOM   2378  N   ASP A 308      22.856  13.292  15.817  1.00 12.19           N  
ATOM   2379  CA  ASP A 308      21.750  13.968  15.146  1.00 11.91           C  
ATOM   2380  C   ASP A 308      20.588  12.997  14.939  1.00 11.47           C  
ATOM   2381  O   ASP A 308      20.737  12.008  14.223  1.00 12.24           O  
ATOM   2382  CB  ASP A 308      22.266  14.413  13.777  1.00  9.90           C  
ATOM   2383  CG  ASP A 308      21.289  15.294  13.016  1.00 13.62           C  
ATOM   2384  OD1 ASP A 308      20.098  15.339  13.372  1.00 13.88           O  
ATOM   2385  OD2 ASP A 308      21.734  15.935  12.036  1.00 17.63           O1-
ATOM   2386  N   PRO A 309      19.419  13.277  15.542  1.00 10.55           N  
ATOM   2387  CA  PRO A 309      18.314  12.318  15.391  1.00 10.61           C  
ATOM   2388  C   PRO A 309      17.832  12.208  13.954  1.00 10.97           C  
ATOM   2389  O   PRO A 309      17.204  11.215  13.625  1.00 12.55           O  
ATOM   2390  CB  PRO A 309      17.200  12.895  16.284  1.00 15.16           C  
ATOM   2391  CG  PRO A 309      17.613  14.311  16.579  1.00 19.95           C  
ATOM   2392  CD  PRO A 309      19.109  14.333  16.524  1.00 12.74           C  
ATOM   2393  N   HIS A 310      18.131  13.194  13.114  1.00 13.13           N  
ATOM   2394  CA  HIS A 310      17.734  13.109  11.706  1.00 13.10           C  
ATOM   2395  C   HIS A 310      18.402  11.933  11.011  1.00 14.15           C  
ATOM   2396  O   HIS A 310      17.773  11.267  10.187  1.00 13.36           O  
ATOM   2397  CB  HIS A 310      18.027  14.427  10.975  1.00 12.08           C  
ATOM   2398  CG  HIS A 310      17.240  15.576  11.501  1.00 10.81           C  
ATOM   2399  CD2 HIS A 310      15.991  16.016  11.213  1.00 14.41           C  
ATOM   2400  ND1 HIS A 310      17.714  16.413  12.495  1.00 10.77           N  
ATOM   2401  CE1 HIS A 310      16.802  17.324  12.773  1.00 13.99           C  
ATOM   2402  NE2 HIS A 310      15.743  17.104  12.010  1.00 13.70           N  
ATOM   2403  N   PHE A 311      19.659  11.649  11.347  1.00 13.61           N  
ATOM   2404  CA  PHE A 311      20.313  10.494  10.714  1.00 12.78           C  
ATOM   2405  C   PHE A 311      20.554   9.281  11.629  1.00 13.62           C  
ATOM   2406  O   PHE A 311      21.096   8.267  11.186  1.00 15.33           O  
ATOM   2407  CB  PHE A 311      21.559  10.873   9.876  1.00 13.51           C  
ATOM   2408  CG  PHE A 311      22.715  11.457  10.663  1.00 13.89           C  
ATOM   2409  CD1 PHE A 311      23.515  10.652  11.475  1.00 13.24           C  
ATOM   2410  CD2 PHE A 311      23.049  12.800  10.518  1.00 13.73           C  
ATOM   2411  CE1 PHE A 311      24.601  11.200  12.176  1.00 14.63           C  
ATOM   2412  CE2 PHE A 311      24.126  13.353  11.199  1.00 14.67           C  
ATOM   2413  CZ  PHE A 311      24.903  12.560  12.034  1.00 15.64           C  
ATOM   2414  N   TRP A 312      20.116   9.376  12.884  1.00 12.29           N  
ATOM   2415  CA  TRP A 312      20.135   8.223  13.792  1.00 11.69           C  
ATOM   2416  C   TRP A 312      18.742   7.648  14.056  1.00 14.21           C  
ATOM   2417  O   TRP A 312      18.628   6.549  14.599  1.00 12.56           O  
ATOM   2418  CB  TRP A 312      20.755   8.620  15.146  1.00 10.94           C  
ATOM   2419  CG  TRP A 312      22.266   8.620  15.166  1.00 10.78           C  
ATOM   2420  CD1 TRP A 312      23.104   9.689  14.943  1.00 12.72           C  
ATOM   2421  CD2 TRP A 312      23.114   7.495  15.418  1.00 11.13           C  
ATOM   2422  CE2 TRP A 312      24.450   7.938  15.335  1.00 11.29           C  
ATOM   2423  CE3 TRP A 312      22.870   6.148  15.724  1.00 10.31           C  
ATOM   2424  NE1 TRP A 312      24.419   9.288  15.042  1.00 15.10           N  
ATOM   2425  CZ2 TRP A 312      25.542   7.088  15.541  1.00 12.19           C  
ATOM   2426  CZ3 TRP A 312      23.954   5.297  15.916  1.00 13.15           C  
ATOM   2427  CH2 TRP A 312      25.270   5.771  15.829  1.00 14.41           C  
ATOM   2428  N   THR A 313      17.707   8.389  13.644  1.00 14.35           N  
ATOM   2429  CA  THR A 313      16.332   8.314  14.182  1.00 11.44           C  
ATOM   2430  C   THR A 313      16.308   8.860  15.605  1.00 12.39           C  
ATOM   2431  O   THR A 313      17.346   8.957  16.272  1.00 12.87           O  
ATOM   2432  CB  THR A 313      15.634   6.908  14.117  1.00 16.20           C  
ATOM   2433  CG2 THR A 313      15.831   6.266  12.753  1.00 12.41           C  
ATOM   2434  OG1 THR A 313      16.138   6.043  15.147  1.00 13.61           O  
ATOM   2435  N   MET A 314      15.127   9.261  16.055  1.00 11.54           N  
ATOM   2436  CA  MET A 314      14.995   9.799  17.400  1.00 10.29           C  
ATOM   2437  C   MET A 314      15.270   8.729  18.449  1.00 15.84           C  
ATOM   2438  O   MET A 314      16.028   8.956  19.393  1.00 13.78           O  
ATOM   2439  CB  MET A 314      13.613  10.437  17.573  1.00 14.86           C  
ATOM   2440  CG  MET A 314      13.408  11.607  16.614  1.00 12.81           C  
ATOM   2441  SD  MET A 314      11.697  12.146  16.497  1.00 17.88           S  
ATOM   2442  CE  MET A 314      11.443  12.875  18.120  1.00 14.98           C  
ATOM   2443  N   GLN A 315      14.670   7.557  18.283  1.00 13.25           N  
ATOM   2444  CA  GLN A 315      14.894   6.470  19.231  1.00 15.43           C  
ATOM   2445  C   GLN A 315      16.327   5.950  19.162  1.00 15.89           C  
ATOM   2446  O   GLN A 315      16.897   5.564  20.172  1.00 12.59           O  
ATOM   2447  CB  GLN A 315      13.881   5.342  18.998  1.00 12.31           C  
ATOM   2448  CG  GLN A 315      12.469   5.745  19.420  1.00 13.76           C  
ATOM   2449  CD  GLN A 315      11.420   4.825  18.851  1.00 20.08           C  
ATOM   2450  NE2 GLN A 315      10.942   5.142  17.648  1.00 18.14           N  
ATOM   2451  OE1 GLN A 315      11.036   3.841  19.480  1.00 20.40           O  
ATOM   2452  N   GLY A 316      16.914   5.945  17.971  1.00 11.58           N  
ATOM   2453  CA  GLY A 316      18.301   5.534  17.827  1.00 13.42           C  
ATOM   2454  C   GLY A 316      19.251   6.480  18.540  1.00 14.55           C  
ATOM   2455  O   GLY A 316      20.183   6.056  19.236  1.00 12.62           O  
ATOM   2456  N   SER A 317      19.006   7.773  18.378  1.00 12.46           N  
ATOM   2457  CA  SER A 317      19.835   8.784  19.022  1.00 12.79           C  
ATOM   2458  C   SER A 317      19.781   8.636  20.537  1.00 13.88           C  
ATOM   2459  O   SER A 317      20.789   8.823  21.236  1.00 12.49           O  
ATOM   2460  CB  SER A 317      19.352  10.179  18.637  1.00 11.28           C  
ATOM   2461  OG  SER A 317      20.079  11.160  19.359  1.00 12.69           O  
ATOM   2462  N   ILE A 318      18.597   8.315  21.042  1.00 11.04           N  
ATOM   2463  CA  ILE A 318      18.419   8.142  22.486  1.00 10.89           C  
ATOM   2464  C   ILE A 318      19.201   6.928  23.003  1.00 11.35           C  
ATOM   2465  O   ILE A 318      19.737   6.958  24.125  1.00 12.53           O  
ATOM   2466  CB  ILE A 318      16.924   8.047  22.860  1.00 14.97           C  
ATOM   2467  CG1 ILE A 318      16.262   9.418  22.760  1.00 16.76           C  
ATOM   2468  CG2 ILE A 318      16.745   7.479  24.258  1.00 19.11           C  
ATOM   2469  CD1 ILE A 318      16.883  10.471  23.701  1.00 20.76           C  
ATOM   2470  N   ARG A 319      19.269   5.858  22.216  1.00 13.19           N  
ATOM   2471  CA  ARG A 319      20.095   4.722  22.610  1.00 11.25           C  
ATOM   2472  C   ARG A 319      21.575   5.106  22.671  1.00 14.80           C  
ATOM   2473  O   ARG A 319      22.305   4.621  23.536  1.00 13.99           O  
ATOM   2474  CB  ARG A 319      19.841   3.495  21.723  1.00 14.24           C  
ATOM   2475  CG  ARG A 319      18.520   2.840  22.073  1.00 17.01           C  
ATOM   2476  CD  ARG A 319      18.409   1.454  21.533  1.00 22.81           C  
ATOM   2477  NE  ARG A 319      18.375   1.426  20.083  1.00 19.53           N  
ATOM   2478  CZ  ARG A 319      19.304   0.855  19.322  1.00 19.13           C  
ATOM   2479  NH1 ARG A 319      19.172   0.859  18.003  1.00 18.79           N1+
ATOM   2480  NH2 ARG A 319      20.359   0.287  19.877  1.00 27.01           N  
ATOM   2481  N   VAL A 320      22.019   5.980  21.771  1.00 13.91           N  
ATOM   2482  CA  VAL A 320      23.365   6.544  21.890  1.00 14.55           C  
ATOM   2483  C   VAL A 320      23.486   7.355  23.189  1.00 12.95           C  
ATOM   2484  O   VAL A 320      24.470   7.209  23.930  1.00 12.32           O  
ATOM   2485  CB  VAL A 320      23.766   7.393  20.661  1.00 12.67           C  
ATOM   2486  CG1 VAL A 320      25.158   7.984  20.846  1.00 13.08           C  
ATOM   2487  CG2 VAL A 320      23.723   6.535  19.394  1.00 10.69           C  
ATOM   2488  N   ALA A 321      22.481   8.189  23.483  1.00 10.93           N  
ATOM   2489  CA  ALA A 321      22.504   9.004  24.702  1.00 13.08           C  
ATOM   2490  C   ALA A 321      22.593   8.143  25.960  1.00 11.44           C  
ATOM   2491  O   ALA A 321      23.331   8.466  26.906  1.00 11.69           O  
ATOM   2492  CB  ALA A 321      21.287   9.942  24.760  1.00 10.96           C  
ATOM   2493  N   GLN A 322      21.835   7.050  25.985  1.00 10.98           N  
ATOM   2494  CA  GLN A 322      21.834   6.178  27.156  1.00 13.94           C  
ATOM   2495  C   GLN A 322      23.193   5.514  27.307  1.00 13.20           C  
ATOM   2496  O   GLN A 322      23.737   5.447  28.402  1.00 12.79           O  
ATOM   2497  CB  GLN A 322      20.725   5.126  27.030  1.00 13.46           C  
ATOM   2498  CG  GLN A 322      19.331   5.709  27.146  1.00 12.80           C  
ATOM   2499  CD  GLN A 322      18.255   4.713  26.790  1.00 14.07           C  
ATOM   2500  NE2 GLN A 322      17.437   4.337  27.774  1.00 13.80           N  
ATOM   2501  OE1 GLN A 322      18.153   4.291  25.637  1.00 14.03           O  
ATOM   2502  N   MET A 323      23.743   5.033  26.199  1.00 13.48           N  
ATOM   2503  CA  MET A 323      25.060   4.405  26.203  1.00 11.88           C  
ATOM   2504  C   MET A 323      26.138   5.367  26.718  1.00 13.44           C  
ATOM   2505  O   MET A 323      26.990   4.972  27.515  1.00 12.83           O  
ATOM   2506  CB  MET A 323      25.410   3.920  24.791  1.00 13.17           C  
ATOM   2507  CG  MET A 323      26.775   3.287  24.680  1.00 13.52           C  
ATOM   2508  SD  MET A 323      27.215   2.968  22.945  1.00 20.57           S  
ATOM   2509  CE  MET A 323      27.606   4.640  22.430  1.00 23.86           C  
ATOM   2510  N   CYS A 324      26.082   6.624  26.277  1.00 12.25           N  
ATOM   2511  CA  CYS A 324      27.038   7.642  26.720  1.00 11.82           C  
ATOM   2512  C   CYS A 324      26.970   7.813  28.220  1.00 11.78           C  
ATOM   2513  O   CYS A 324      28.004   7.806  28.901  1.00 12.93           O  
ATOM   2514  CB  CYS A 324      26.763   8.998  26.051  1.00 11.30           C  
ATOM   2515  SG  CYS A 324      27.291   9.059  24.322  1.00 14.04           S  
ATOM   2516  N   HIS A 325      25.756   7.995  28.736  1.00 11.74           N  
ATOM   2517  CA  HIS A 325      25.552   8.197  30.171  1.00 14.23           C  
ATOM   2518  C   HIS A 325      26.048   6.994  30.956  1.00 12.41           C  
ATOM   2519  O   HIS A 325      26.705   7.137  32.003  1.00 13.43           O  
ATOM   2520  CB  HIS A 325      24.066   8.456  30.457  1.00 14.22           C  
ATOM   2521  CG  HIS A 325      23.714   8.445  31.909  1.00 16.48           C  
ATOM   2522  CD2 HIS A 325      22.890   7.636  32.618  1.00 16.14           C  
ATOM   2523  ND1 HIS A 325      24.219   9.363  32.806  1.00 18.40           N  
ATOM   2524  CE1 HIS A 325      23.728   9.113  34.010  1.00 20.06           C  
ATOM   2525  NE2 HIS A 325      22.917   8.075  33.920  1.00 20.66           N  
ATOM   2526  N   GLU A 326      25.758   5.803  30.435  1.00 13.49           N  
ATOM   2527  CA  GLU A 326      26.094   4.566  31.127  1.00 17.14           C  
ATOM   2528  C   GLU A 326      27.595   4.274  31.139  1.00 17.65           C  
ATOM   2529  O   GLU A 326      28.091   3.618  32.058  1.00 16.55           O  
ATOM   2530  CB  GLU A 326      25.279   3.399  30.526  1.00 14.97           C  
ATOM   2531  CG  GLU A 326      23.800   3.471  30.949  1.00 14.82           C  
ATOM   2532  CD  GLU A 326      22.783   2.906  29.950  1.00 26.23           C  
ATOM   2533  OE1 GLU A 326      21.576   2.907  30.304  1.00 29.49           O  
ATOM   2534  OE2 GLU A 326      23.162   2.473  28.834  1.00 27.13           O1-
ATOM   2535  N   TRP A 327      28.321   4.784  30.139  1.00 11.44           N  
ATOM   2536  CA  TRP A 327      29.726   4.423  29.943  1.00  9.73           C  
ATOM   2537  C   TRP A 327      30.692   5.602  30.162  1.00 11.81           C  
ATOM   2538  O   TRP A 327      31.909   5.458  29.990  1.00 17.77           O  
ATOM   2539  CB  TRP A 327      29.931   3.821  28.542  1.00 12.19           C  
ATOM   2540  CG  TRP A 327      29.328   2.432  28.403  1.00 11.03           C  
ATOM   2541  CD1 TRP A 327      28.775   1.680  29.402  1.00 13.85           C  
ATOM   2542  CD2 TRP A 327      29.228   1.651  27.207  1.00 11.91           C  
ATOM   2543  CE2 TRP A 327      28.600   0.430  27.557  1.00 13.56           C  
ATOM   2544  CE3 TRP A 327      29.616   1.859  25.879  1.00 15.77           C  
ATOM   2545  NE1 TRP A 327      28.329   0.471  28.900  1.00 12.65           N  
ATOM   2546  CZ2 TRP A 327      28.347  -0.578  26.615  1.00 13.60           C  
ATOM   2547  CZ3 TRP A 327      29.362   0.859  24.945  1.00 13.93           C  
ATOM   2548  CH2 TRP A 327      28.731  -0.346  25.322  1.00 13.39           C  
ATOM   2549  N   GLY A 328      30.165   6.768  30.526  1.00 12.09           N  
ATOM   2550  CA  GLY A 328      31.038   7.885  30.850  1.00 13.74           C  
ATOM   2551  C   GLY A 328      31.438   8.750  29.668  1.00 14.41           C  
ATOM   2552  O   GLY A 328      32.353   9.579  29.767  1.00 14.15           O  
ATOM   2553  N   LEU A 329      30.767   8.564  28.538  1.00 12.37           N  
ATOM   2554  CA  LEU A 329      30.943   9.466  27.407  1.00 11.79           C  
ATOM   2555  C   LEU A 329      29.986  10.640  27.595  1.00 10.97           C  
ATOM   2556  O   LEU A 329      29.365  10.770  28.655  1.00 13.57           O  
ATOM   2557  CB  LEU A 329      30.678   8.739  26.086  1.00 13.25           C  
ATOM   2558  CG  LEU A 329      31.817   7.861  25.539  1.00 16.37           C  
ATOM   2559  CD1 LEU A 329      32.106   6.633  26.381  1.00 24.14           C  
ATOM   2560  CD2 LEU A 329      31.515   7.439  24.098  1.00 16.85           C  
ATOM   2561  N   THR A 330      29.872  11.504  26.590  1.00 11.32           N  
ATOM   2562  CA  THR A 330      28.977  12.660  26.693  1.00 10.06           C  
ATOM   2563  C   THR A 330      28.202  12.819  25.397  1.00 12.75           C  
ATOM   2564  O   THR A 330      28.808  12.957  24.340  1.00 14.16           O  
ATOM   2565  CB  THR A 330      29.747  13.958  26.959  1.00 11.17           C  
ATOM   2566  CG2 THR A 330      28.775  15.146  26.984  1.00 11.87           C  
ATOM   2567  OG1 THR A 330      30.404  13.872  28.236  1.00 14.16           O  
ATOM   2568  N   TRP A 331      26.873  12.795  25.476  1.00 11.45           N  
ATOM   2569  CA  TRP A 331      26.026  12.910  24.274  1.00  9.87           C  
ATOM   2570  C   TRP A 331      25.811  14.358  23.831  1.00 11.23           C  
ATOM   2571  O   TRP A 331      25.717  15.268  24.659  1.00 13.27           O  
ATOM   2572  CB  TRP A 331      24.668  12.268  24.563  1.00 13.61           C  
ATOM   2573  CG  TRP A 331      23.642  12.259  23.434  1.00 11.42           C  
ATOM   2574  CD1 TRP A 331      23.473  11.293  22.480  1.00 13.19           C  
ATOM   2575  CD2 TRP A 331      22.605  13.227  23.211  1.00 10.08           C  
ATOM   2576  CE2 TRP A 331      21.859  12.788  22.097  1.00 14.12           C  
ATOM   2577  CE3 TRP A 331      22.243  14.423  23.841  1.00 12.29           C  
ATOM   2578  NE1 TRP A 331      22.410  11.614  21.666  1.00 11.86           N  
ATOM   2579  CZ2 TRP A 331      20.773  13.512  21.595  1.00 15.78           C  
ATOM   2580  CZ3 TRP A 331      21.163  15.137  23.344  1.00 15.24           C  
ATOM   2581  CH2 TRP A 331      20.441  14.683  22.230  1.00 14.32           C  
ATOM   2582  N   GLY A 332      25.743  14.545  22.517  1.00 11.51           N  
ATOM   2583  CA  GLY A 332      25.384  15.822  21.908  1.00 12.21           C  
ATOM   2584  C   GLY A 332      24.620  15.531  20.624  1.00 12.07           C  
ATOM   2585  O   GLY A 332      24.283  14.375  20.344  1.00 12.35           O  
ATOM   2586  N   SER A 333      24.325  16.567  19.847  1.00 12.06           N  
ATOM   2587  CA  SER A 333      23.537  16.384  18.626  1.00 12.09           C  
ATOM   2588  C   SER A 333      24.078  17.306  17.551  1.00 18.35           C  
ATOM   2589  O   SER A 333      24.447  18.439  17.836  1.00 21.89           O  
ATOM   2590  CB  SER A 333      22.062  16.708  18.892  1.00 14.76           C  
ATOM   2591  OG  SER A 333      21.286  16.612  17.709  1.00 13.91           O  
ATOM   2592  N   HIS A 334      24.122  16.815  16.319  1.00 12.06           N  
ATOM   2593  CA  HIS A 334      24.576  17.598  15.180  1.00 13.38           C  
ATOM   2594  C   HIS A 334      23.349  18.167  14.478  1.00 14.97           C  
ATOM   2595  O   HIS A 334      22.246  17.613  14.587  1.00 11.65           O  
ATOM   2596  CB  HIS A 334      25.421  16.702  14.250  1.00 10.18           C  
ATOM   2597  CG  HIS A 334      25.432  17.130  12.814  1.00 12.48           C  
ATOM   2598  CD2 HIS A 334      26.362  17.804  12.089  1.00 15.61           C  
ATOM   2599  ND1 HIS A 334      24.406  16.837  11.944  1.00 14.59           N  
ATOM   2600  CE1 HIS A 334      24.696  17.318  10.745  1.00 14.27           C  
ATOM   2601  NE2 HIS A 334      25.874  17.909  10.808  1.00 14.91           N  
ATOM   2602  N   SER A 335      23.544  19.280  13.775  1.00 13.46           N  
ATOM   2603  CA  SER A 335      22.454  20.031  13.145  1.00 13.06           C  
ATOM   2604  C   SER A 335      22.770  20.348  11.684  1.00 12.21           C  
ATOM   2605  O   SER A 335      23.938  20.417  11.300  1.00 14.16           O  
ATOM   2606  CB  SER A 335      22.267  21.344  13.913  1.00 13.59           C  
ATOM   2607  OG  SER A 335      21.335  22.197  13.287  1.00 15.08           O  
ATOM   2608  N   ASN A 336      21.724  20.504  10.870  1.00 10.90           N  
ATOM   2609  CA  ASN A 336      21.817  21.157   9.556  1.00 10.03           C  
ATOM   2610  C   ASN A 336      20.771  22.268   9.515  1.00  9.12           C  
ATOM   2611  O   ASN A 336      19.833  22.218  10.314  1.00 15.25           O  
ATOM   2612  CB  ASN A 336      21.556  20.151   8.432  1.00 12.12           C  
ATOM   2613  CG  ASN A 336      22.720  19.191   8.229  1.00 13.62           C  
ATOM   2614  ND2 ASN A 336      23.882  19.737   7.864  1.00 13.34           N  
ATOM   2615  OD1 ASN A 336      22.586  17.980   8.428  1.00 16.17           O  
ATOM   2616  N   ASN A 337      20.904  23.261   8.625  1.00 12.66           N  
ATOM   2617  CA  ASN A 337      19.876  24.320   8.538  1.00 14.13           C  
ATOM   2618  C   ASN A 337      18.478  23.710   8.511  1.00 17.22           C  
ATOM   2619  O   ASN A 337      18.217  22.787   7.739  1.00 17.09           O  
ATOM   2620  CB  ASN A 337      20.054  25.235   7.313  1.00 13.98           C  
ATOM   2621  CG  ASN A 337      21.331  26.050   7.367  1.00 14.39           C  
ATOM   2622  ND2 ASN A 337      21.288  27.199   8.052  1.00 14.97           N  
ATOM   2623  OD1 ASN A 337      22.353  25.644   6.808  1.00 15.84           O  
ATOM   2624  N   HIS A 338      17.595  24.203   9.377  1.00 14.82           N  
ATOM   2625  CA  HIS A 338      16.321  23.531   9.616  1.00 15.01           C  
ATOM   2626  C   HIS A 338      15.231  24.517  10.004  1.00 15.71           C  
ATOM   2627  O   HIS A 338      15.512  25.671  10.359  1.00 16.22           O  
ATOM   2628  CB  HIS A 338      16.489  22.470  10.721  1.00 12.34           C  
ATOM   2629  CG  HIS A 338      16.862  23.045  12.063  1.00 12.81           C  
ATOM   2630  CD2 HIS A 338      18.072  23.162  12.667  1.00 12.14           C  
ATOM   2631  ND1 HIS A 338      15.935  23.571  12.921  1.00 14.70           N  
ATOM   2632  CE1 HIS A 338      16.555  24.001  14.022  1.00 16.26           C  
ATOM   2633  NE2 HIS A 338      17.838  23.761  13.892  1.00 13.70           N  
ATOM   2634  N   PHE A 339      13.987  24.054   9.940  1.00 15.35           N  
ATOM   2635  CA  PHE A 339      12.843  24.840  10.385  1.00 14.61           C  
ATOM   2636  C   PHE A 339      12.497  24.497  11.835  1.00 16.69           C  
ATOM   2637  O   PHE A 339      13.255  23.787  12.521  1.00 16.32           O  
ATOM   2638  CB  PHE A 339      11.634  24.600   9.467  1.00 15.13           C  
ATOM   2639  CG  PHE A 339      11.639  25.420   8.202  1.00 16.93           C  
ATOM   2640  CD1 PHE A 339      11.375  26.784   8.245  1.00 15.06           C  
ATOM   2641  CD2 PHE A 339      11.864  24.821   6.965  1.00 17.49           C  
ATOM   2642  CE1 PHE A 339      11.355  27.545   7.083  1.00 20.50           C  
ATOM   2643  CE2 PHE A 339      11.840  25.579   5.787  1.00 20.64           C  
ATOM   2644  CZ  PHE A 339      11.587  26.945   5.856  1.00 18.73           C  
ATOM   2645  N   ASP A 340      11.353  24.992  12.300  1.00 15.81           N  
ATOM   2646  CA  ASP A 340      10.983  24.876  13.704  1.00 15.99           C  
ATOM   2647  C   ASP A 340      10.337  23.538  14.096  1.00 14.43           C  
ATOM   2648  O   ASP A 340      10.154  23.259  15.284  1.00 15.00           O  
ATOM   2649  CB  ASP A 340      10.132  26.080  14.152  1.00 16.92           C  
ATOM   2650  CG  ASP A 340       9.056  26.474  13.135  1.00 18.99           C  
ATOM   2651  OD1 ASP A 340       9.208  26.201  11.924  1.00 18.52           O  
ATOM   2652  OD2 ASP A 340       8.047  27.080  13.557  1.00 19.80           O1-
ATOM   2653  N   ILE A 341       9.991  22.717  13.107  1.00 14.97           N  
ATOM   2654  CA  ILE A 341       9.543  21.355  13.393  1.00 12.55           C  
ATOM   2655  C   ILE A 341      10.735  20.515  13.869  1.00 14.88           C  
ATOM   2656  O   ILE A 341      10.664  19.858  14.916  1.00 12.79           O  
ATOM   2657  CB  ILE A 341       8.859  20.696  12.170  1.00 13.05           C  
ATOM   2658  CG1 ILE A 341       7.529  21.390  11.863  1.00 15.74           C  
ATOM   2659  CG2 ILE A 341       8.598  19.220  12.449  1.00 13.28           C  
ATOM   2660  CD1 ILE A 341       6.986  21.105  10.455  1.00 18.18           C  
ATOM   2661  N   SER A 342      11.832  20.546  13.109  1.00 14.87           N  
ATOM   2662  CA  SER A 342      13.074  19.890  13.526  1.00 12.63           C  
ATOM   2663  C   SER A 342      13.550  20.407  14.881  1.00 13.54           C  
ATOM   2664  O   SER A 342      14.045  19.632  15.699  1.00 14.07           O  
ATOM   2665  CB  SER A 342      14.175  20.070  12.479  1.00 14.57           C  
ATOM   2666  OG  SER A 342      13.958  19.209  11.370  1.00 13.85           O  
ATOM   2667  N   LEU A 343      13.407  21.715  15.117  1.00 11.11           N  
ATOM   2668  CA  LEU A 343      13.757  22.294  16.417  1.00 11.70           C  
ATOM   2669  C   LEU A 343      13.013  21.574  17.543  1.00 15.36           C  
ATOM   2670  O   LEU A 343      13.601  21.210  18.567  1.00 13.78           O  
ATOM   2671  CB  LEU A 343      13.432  23.801  16.441  1.00 12.28           C  
ATOM   2672  CG  LEU A 343      13.632  24.551  17.768  1.00 16.31           C  
ATOM   2673  CD1 LEU A 343      15.082  24.465  18.233  1.00 15.93           C  
ATOM   2674  CD2 LEU A 343      13.205  26.007  17.616  1.00 13.65           C  
ATOM   2675  N   ALA A 344      11.719  21.353  17.350  1.00 15.65           N  
ATOM   2676  CA  ALA A 344      10.921  20.655  18.354  1.00 14.97           C  
ATOM   2677  C   ALA A 344      11.341  19.190  18.475  1.00 15.02           C  
ATOM   2678  O   ALA A 344      11.399  18.647  19.572  1.00 13.51           O  
ATOM   2679  CB  ALA A 344       9.440  20.768  18.027  1.00 15.70           C  
ATOM   2680  N   MET A 345      11.613  18.547  17.343  1.00 14.58           N  
ATOM   2681  CA  MET A 345      12.057  17.153  17.349  1.00 12.43           C  
ATOM   2682  C   MET A 345      13.301  16.933  18.202  1.00 14.76           C  
ATOM   2683  O   MET A 345      13.312  16.046  19.068  1.00 14.15           O  
ATOM   2684  CB  MET A 345      12.347  16.669  15.928  1.00 13.71           C  
ATOM   2685  CG  MET A 345      11.112  16.433  15.086  1.00 12.00           C  
ATOM   2686  SD  MET A 345      11.526  16.413  13.327  1.00 16.20           S  
ATOM   2687  CE  MET A 345      12.705  15.065  13.280  1.00 15.44           C  
ATOM   2688  N   PHE A 346      14.357  17.720  17.973  1.00 14.61           N  
ATOM   2689  CA  PHE A 346      15.592  17.474  18.723  1.00 16.71           C  
ATOM   2690  C   PHE A 346      15.576  18.059  20.122  1.00 14.08           C  
ATOM   2691  O   PHE A 346      16.352  17.623  20.969  1.00 14.38           O  
ATOM   2692  CB  PHE A 346      16.889  17.804  17.948  1.00 17.25           C  
ATOM   2693  CG  PHE A 346      17.092  19.274  17.624  1.00 11.56           C  
ATOM   2694  CD1 PHE A 346      17.447  20.192  18.612  1.00 12.33           C  
ATOM   2695  CD2 PHE A 346      17.011  19.707  16.303  1.00 13.26           C  
ATOM   2696  CE1 PHE A 346      17.666  21.537  18.289  1.00 14.36           C  
ATOM   2697  CE2 PHE A 346      17.232  21.035  15.974  1.00 15.34           C  
ATOM   2698  CZ  PHE A 346      17.552  21.950  16.960  1.00 15.47           C  
ATOM   2699  N   THR A 347      14.681  19.016  20.379  1.00 13.80           N  
ATOM   2700  CA  THR A 347      14.449  19.461  21.760  1.00  9.61           C  
ATOM   2701  C   THR A 347      13.863  18.318  22.581  1.00 15.30           C  
ATOM   2702  O   THR A 347      14.293  18.059  23.706  1.00 13.85           O  
ATOM   2703  CB  THR A 347      13.509  20.691  21.815  1.00 14.51           C  
ATOM   2704  CG2 THR A 347      13.182  21.075  23.256  1.00 13.62           C  
ATOM   2705  OG1 THR A 347      14.151  21.804  21.181  1.00 17.13           O  
ATOM   2706  N   HIS A 348      12.877  17.630  22.022  1.00 13.82           N  
ATOM   2707  CA  HIS A 348      12.294  16.482  22.711  1.00 16.62           C  
ATOM   2708  C   HIS A 348      13.288  15.336  22.899  1.00 15.14           C  
ATOM   2709  O   HIS A 348      13.324  14.717  23.967  1.00 15.00           O  
ATOM   2710  CB  HIS A 348      11.001  16.019  22.023  1.00 13.39           C  
ATOM   2711  CG  HIS A 348       9.803  16.813  22.424  1.00 16.16           C  
ATOM   2712  CD2 HIS A 348       9.192  17.881  21.860  1.00 16.40           C  
ATOM   2713  ND1 HIS A 348       9.081  16.546  23.581  1.00 16.49           N  
ATOM   2714  CE1 HIS A 348       8.095  17.401  23.693  1.00 13.21           C  
ATOM   2715  NE2 HIS A 348       8.132  18.233  22.654  1.00 16.21           N  
ATOM   2716  N   VAL A 349      14.097  15.056  21.877  1.00 11.55           N  
ATOM   2717  CA  VAL A 349      15.156  14.053  22.037  1.00 11.05           C  
ATOM   2718  C   VAL A 349      16.151  14.447  23.134  1.00 13.82           C  
ATOM   2719  O   VAL A 349      16.438  13.664  24.045  1.00 12.13           O  
ATOM   2720  CB  VAL A 349      15.900  13.812  20.723  1.00 12.62           C  
ATOM   2721  CG1 VAL A 349      17.116  12.905  20.962  1.00 12.73           C  
ATOM   2722  CG2 VAL A 349      14.946  13.178  19.702  1.00 11.57           C  
ATOM   2723  N   ALA A 350      16.680  15.664  23.055  1.00 13.14           N  
ATOM   2724  CA  ALA A 350      17.642  16.117  24.067  1.00 13.45           C  
ATOM   2725  C   ALA A 350      17.028  16.108  25.460  1.00 16.51           C  
ATOM   2726  O   ALA A 350      17.719  15.889  26.450  1.00 14.92           O  
ATOM   2727  CB  ALA A 350      18.172  17.497  23.723  1.00 13.67           C  
ATOM   2728  N   ALA A 351      15.724  16.350  25.532  1.00 14.83           N  
ATOM   2729  CA  ALA A 351      15.035  16.397  26.823  1.00 15.42           C  
ATOM   2730  C   ALA A 351      14.921  15.012  27.461  1.00 17.18           C  
ATOM   2731  O   ALA A 351      14.582  14.897  28.634  1.00 16.24           O  
ATOM   2732  CB  ALA A 351      13.662  17.038  26.667  1.00 13.39           C  
ATOM   2733  N   ALA A 352      15.188  13.968  26.678  1.00 12.71           N  
ATOM   2734  CA  ALA A 352      15.152  12.594  27.172  1.00 16.28           C  
ATOM   2735  C   ALA A 352      16.551  11.974  27.267  1.00 14.98           C  
ATOM   2736  O   ALA A 352      16.680  10.784  27.550  1.00 16.89           O  
ATOM   2737  CB  ALA A 352      14.250  11.732  26.280  1.00 15.15           C  
ATOM   2738  N   ALA A 353      17.595  12.760  27.000  1.00 15.35           N  
ATOM   2739  CA  ALA A 353      18.965  12.237  27.100  1.00 12.44           C  
ATOM   2740  C   ALA A 353      19.382  12.209  28.569  1.00 13.72           C  
ATOM   2741  O   ALA A 353      19.428  13.252  29.220  1.00 16.97           O  
ATOM   2742  CB  ALA A 353      19.923  13.084  26.295  1.00 15.33           C  
ATOM   2743  N   PRO A 354      19.702  11.016  29.101  1.00 14.23           N  
ATOM   2744  CA  PRO A 354      19.997  10.923  30.541  1.00 13.73           C  
ATOM   2745  C   PRO A 354      21.349  11.523  30.931  1.00 16.50           C  
ATOM   2746  O   PRO A 354      22.290  11.501  30.145  1.00 16.21           O  
ATOM   2747  CB  PRO A 354      20.020   9.413  30.804  1.00 17.99           C  
ATOM   2748  CG  PRO A 354      19.409   8.772  29.600  1.00 18.00           C  
ATOM   2749  CD  PRO A 354      19.687   9.693  28.447  1.00 15.26           C  
ATOM   2750  N   GLY A 355      21.441  12.048  32.149  1.00 16.34           N  
ATOM   2751  CA  GLY A 355      22.716  12.509  32.664  1.00 17.95           C  
ATOM   2752  C   GLY A 355      23.146  13.870  32.163  1.00 18.67           C  
ATOM   2753  O   GLY A 355      22.318  14.706  31.788  1.00 23.00           O  
ATOM   2754  N   ASP A 356      24.453  14.102  32.169  1.00 16.38           N  
ATOM   2755  CA  ASP A 356      24.996  15.389  31.757  1.00 15.16           C  
ATOM   2756  C   ASP A 356      25.261  15.382  30.262  1.00 15.97           C  
ATOM   2757  O   ASP A 356      25.969  14.507  29.755  1.00 15.28           O  
ATOM   2758  CB  ASP A 356      26.281  15.684  32.533  1.00 19.20           C  
ATOM   2759  CG  ASP A 356      26.041  15.807  34.035  1.00 31.36           C  
ATOM   2760  OD1 ASP A 356      25.112  16.544  34.430  1.00 32.21           O  
ATOM   2761  OD2 ASP A 356      26.774  15.152  34.814  1.00 33.15           O1-
ATOM   2762  N   ILE A 357      24.678  16.346  29.551  1.00 12.81           N  
ATOM   2763  CA  ILE A 357      24.869  16.435  28.104  1.00 10.31           C  
ATOM   2764  C   ILE A 357      25.566  17.742  27.724  1.00 14.56           C  
ATOM   2765  O   ILE A 357      25.582  18.697  28.504  1.00 16.18           O  
ATOM   2766  CB  ILE A 357      23.534  16.283  27.328  1.00 11.58           C  
ATOM   2767  CG1 ILE A 357      22.500  17.337  27.749  1.00 13.61           C  
ATOM   2768  CG2 ILE A 357      22.946  14.866  27.529  1.00 14.52           C  
ATOM   2769  CD1 ILE A 357      21.250  17.343  26.841  1.00 17.10           C  
ATOM   2770  N   THR A 358      26.142  17.787  26.527  1.00 13.80           N  
ATOM   2771  CA  THR A 358      26.829  18.996  26.084  1.00 13.26           C  
ATOM   2772  C   THR A 358      25.809  19.918  25.419  1.00 12.11           C  
ATOM   2773  O   THR A 358      24.694  19.490  25.108  1.00 14.79           O  
ATOM   2774  CB  THR A 358      28.032  18.663  25.158  1.00 12.16           C  
ATOM   2775  CG2 THR A 358      27.576  18.149  23.775  1.00 12.45           C  
ATOM   2776  OG1 THR A 358      28.881  19.811  25.012  1.00 12.31           O  
ATOM   2777  N   ALA A 359      26.166  21.187  25.230  1.00 12.93           N  
ATOM   2778  CA  ALA A 359      25.247  22.106  24.573  1.00 13.28           C  
ATOM   2779  C   ALA A 359      24.901  21.577  23.195  1.00 12.38           C  
ATOM   2780  O   ALA A 359      25.761  21.054  22.473  1.00 14.92           O  
ATOM   2781  CB  ALA A 359      25.836  23.517  24.478  1.00 12.75           C  
ATOM   2782  N   ILE A 360      23.639  21.743  22.820  1.00 10.87           N  
ATOM   2783  CA  ILE A 360      23.112  21.161  21.583  1.00 13.30           C  
ATOM   2784  C   ILE A 360      23.340  22.042  20.341  1.00 14.42           C  
ATOM   2785  O   ILE A 360      23.009  23.233  20.345  1.00 12.24           O  
ATOM   2786  CB  ILE A 360      21.618  20.835  21.769  1.00 14.63           C  
ATOM   2787  CG1 ILE A 360      21.428  19.832  22.916  1.00 16.26           C  
ATOM   2788  CG2 ILE A 360      21.010  20.304  20.489  1.00 12.00           C  
ATOM   2789  CD1 ILE A 360      22.175  18.515  22.728  1.00 17.82           C  
ATOM   2790  N   ASP A 361      23.914  21.464  19.282  1.00 11.50           N  
ATOM   2791  CA  ASP A 361      24.120  22.202  18.038  1.00 12.96           C  
ATOM   2792  C   ASP A 361      22.758  22.525  17.412  1.00 13.50           C  
ATOM   2793  O   ASP A 361      21.883  21.662  17.349  1.00 13.57           O  
ATOM   2794  CB  ASP A 361      24.891  21.363  16.998  1.00 14.76           C  
ATOM   2795  CG  ASP A 361      26.328  21.043  17.393  1.00 15.79           C  
ATOM   2796  OD1 ASP A 361      26.694  21.044  18.586  1.00 16.51           O  
ATOM   2797  OD2 ASP A 361      27.111  20.754  16.464  1.00 17.27           O1-
ATOM   2798  N   THR A 362      22.583  23.753  16.932  1.00 13.17           N  
ATOM   2799  CA  THR A 362      21.410  24.098  16.130  1.00 12.57           C  
ATOM   2800  C   THR A 362      21.757  25.247  15.193  1.00 12.37           C  
ATOM   2801  O   THR A 362      22.530  26.129  15.571  1.00 14.11           O  
ATOM   2802  CB  THR A 362      20.191  24.480  17.004  1.00 14.19           C  
ATOM   2803  CG2 THR A 362      20.557  25.569  18.022  1.00 15.08           C  
ATOM   2804  OG1 THR A 362      19.141  24.981  16.163  1.00 14.56           O  
ATOM   2805  N   HIS A 363      21.196  25.235  13.979  1.00 12.96           N  
ATOM   2806  CA  HIS A 363      21.359  26.346  13.037  1.00 12.77           C  
ATOM   2807  C   HIS A 363      20.257  27.389  13.206  1.00 14.69           C  
ATOM   2808  O   HIS A 363      20.193  28.363  12.439  1.00 14.61           O  
ATOM   2809  CB  HIS A 363      21.291  25.843  11.581  1.00 11.14           C  
ATOM   2810  CG  HIS A 363      22.513  25.129  11.114  1.00 11.92           C  
ATOM   2811  CD2 HIS A 363      23.467  25.461  10.211  1.00 13.74           C  
ATOM   2812  ND1 HIS A 363      22.864  23.858  11.562  1.00 13.50           N  
ATOM   2813  CE1 HIS A 363      23.966  23.471  10.974  1.00 15.42           C  
ATOM   2814  NE2 HIS A 363      24.363  24.429  10.138  1.00 13.87           N  
ATOM   2815  N   TRP A 364      19.386  27.196  14.194  1.00 15.09           N  
ATOM   2816  CA  TRP A 364      18.138  27.965  14.246  1.00 13.53           C  
ATOM   2817  C   TRP A 364      18.351  29.477  14.240  1.00 15.18           C  
ATOM   2818  O   TRP A 364      17.548  30.216  13.657  1.00 16.81           O  
ATOM   2819  CB  TRP A 364      17.273  27.534  15.441  1.00 16.21           C  
ATOM   2820  CG  TRP A 364      15.939  28.238  15.532  1.00 17.63           C  
ATOM   2821  CD1 TRP A 364      15.470  28.945  16.594  1.00 17.12           C  
ATOM   2822  CD2 TRP A 364      14.915  28.304  14.523  1.00 14.47           C  
ATOM   2823  CE2 TRP A 364      13.856  29.068  15.055  1.00 12.39           C  
ATOM   2824  CE3 TRP A 364      14.787  27.783  13.223  1.00 17.07           C  
ATOM   2825  NE1 TRP A 364      14.222  29.453  16.319  1.00 16.39           N  
ATOM   2826  CZ2 TRP A 364      12.694  29.347  14.333  1.00 16.26           C  
ATOM   2827  CZ3 TRP A 364      13.630  28.062  12.501  1.00 16.36           C  
ATOM   2828  CH2 TRP A 364      12.596  28.832  13.059  1.00 16.57           C  
ATOM   2829  N   ILE A 365      19.436  29.938  14.853  1.00 13.14           N  
ATOM   2830  CA  ILE A 365      19.690  31.385  14.918  1.00 11.84           C  
ATOM   2831  C   ILE A 365      19.799  32.029  13.524  1.00 14.00           C  
ATOM   2832  O   ILE A 365      19.531  33.221  13.363  1.00 16.05           O  
ATOM   2833  CB  ILE A 365      20.944  31.718  15.744  1.00 13.36           C  
ATOM   2834  CG1 ILE A 365      22.204  31.115  15.115  1.00 15.30           C  
ATOM   2835  CG2 ILE A 365      20.773  31.244  17.192  1.00 13.65           C  
ATOM   2836  CD1 ILE A 365      23.506  31.516  15.847  1.00 18.62           C  
ATOM   2837  N   TRP A 366      20.180  31.246  12.520  1.00 14.59           N  
ATOM   2838  CA  TRP A 366      20.316  31.776  11.153  1.00 15.97           C  
ATOM   2839  C   TRP A 366      18.961  31.989  10.474  1.00 16.50           C  
ATOM   2840  O   TRP A 366      18.804  32.877   9.617  1.00 18.48           O  
ATOM   2841  CB  TRP A 366      21.221  30.857  10.313  1.00 14.31           C  
ATOM   2842  CG  TRP A 366      22.594  30.759  10.903  1.00 12.95           C  
ATOM   2843  CD1 TRP A 366      23.078  29.755  11.697  1.00 12.98           C  
ATOM   2844  CD2 TRP A 366      23.647  31.727  10.789  1.00 13.86           C  
ATOM   2845  CE2 TRP A 366      24.742  31.241  11.538  1.00 15.13           C  
ATOM   2846  CE3 TRP A 366      23.768  32.956  10.129  1.00 15.05           C  
ATOM   2847  NE1 TRP A 366      24.369  30.039  12.081  1.00 14.26           N  
ATOM   2848  CZ2 TRP A 366      25.952  31.944  11.637  1.00 13.98           C  
ATOM   2849  CZ3 TRP A 366      24.966  33.645  10.216  1.00 14.53           C  
ATOM   2850  CH2 TRP A 366      26.044  33.140  10.968  1.00 13.83           C  
ATOM   2851  N   GLN A 367      17.975  31.188  10.879  1.00 12.22           N  
ATOM   2852  CA  GLN A 367      16.642  31.217  10.280  1.00 12.55           C  
ATOM   2853  C   GLN A 367      15.597  31.937  11.144  1.00 14.27           C  
ATOM   2854  O   GLN A 367      14.524  32.301  10.662  1.00 17.16           O  
ATOM   2855  CB  GLN A 367      16.177  29.782  10.001  1.00 14.46           C  
ATOM   2856  CG  GLN A 367      16.681  29.171   8.681  1.00 16.35           C  
ATOM   2857  CD  GLN A 367      18.195  29.067   8.582  1.00 15.81           C  
ATOM   2858  NE2 GLN A 367      18.774  29.787   7.622  1.00 16.35           N  
ATOM   2859  OE1 GLN A 367      18.839  28.349   9.353  1.00 14.86           O  
ATOM   2860  N   GLU A 368      15.911  32.133  12.424  1.00 15.84           N  
ATOM   2861  CA  GLU A 368      14.918  32.595  13.399  1.00 15.51           C  
ATOM   2862  C   GLU A 368      14.448  34.023  13.156  1.00 20.06           C  
ATOM   2863  O   GLU A 368      15.226  34.883  12.728  1.00 19.50           O  
ATOM   2864  CB  GLU A 368      15.482  32.478  14.829  1.00 15.65           C  
ATOM   2865  CG  GLU A 368      14.452  32.699  15.964  1.00 15.56           C  
ATOM   2866  CD  GLU A 368      14.198  34.167  16.309  1.00 20.25           C  
ATOM   2867  OE1 GLU A 368      15.138  34.989  16.226  1.00 21.11           O  
ATOM   2868  OE2 GLU A 368      13.048  34.502  16.674  1.00 19.75           O1-
ATOM   2869  N   GLY A 369      13.172  34.264  13.442  1.00 17.31           N  
ATOM   2870  CA  GLY A 369      12.653  35.612  13.562  1.00 19.71           C  
ATOM   2871  C   GLY A 369      11.747  35.958  12.406  1.00 22.80           C  
ATOM   2872  O   GLY A 369      10.687  36.556  12.587  1.00 25.86           O  
ATOM   2873  N   ASN A 370      12.168  35.578  11.207  1.00 22.63           N  
ATOM   2874  CA  ASN A 370      11.395  35.900  10.017  1.00 23.88           C  
ATOM   2875  C   ASN A 370      11.026  34.664   9.201  1.00 22.90           C  
ATOM   2876  O   ASN A 370      10.545  34.778   8.064  1.00 24.39           O  
ATOM   2877  CB  ASN A 370      12.138  36.929   9.158  1.00 25.30           C  
ATOM   2878  CG  ASN A 370      13.555  36.493   8.805  1.00 27.42           C  
ATOM   2879  ND2 ASN A 370      14.219  37.279   7.960  1.00 29.74           N  
ATOM   2880  OD1 ASN A 370      14.051  35.470   9.292  1.00 22.49           O  
ATOM   2881  N   GLN A 371      11.246  33.484   9.783  1.00 18.59           N  
ATOM   2882  CA  GLN A 371      10.902  32.218   9.133  1.00 17.39           C  
ATOM   2883  C   GLN A 371      10.308  31.245  10.149  1.00 18.69           C  
ATOM   2884  O   GLN A 371      10.782  31.168  11.279  1.00 18.99           O  
ATOM   2885  CB  GLN A 371      12.146  31.585   8.494  1.00 18.48           C  
ATOM   2886  CG  GLN A 371      12.935  32.524   7.578  1.00 19.05           C  
ATOM   2887  CD  GLN A 371      13.999  31.800   6.766  1.00 19.70           C  
ATOM   2888  NE2 GLN A 371      15.254  32.167   6.976  1.00 17.29           N  
ATOM   2889  OE1 GLN A 371      13.691  30.928   5.950  1.00 19.64           O  
ATOM   2890  N   ARG A 372       9.272  30.514   9.748  1.00 19.81           N  
ATOM   2891  CA  ARG A 372       8.639  29.516  10.618  1.00 16.70           C  
ATOM   2892  C   ARG A 372       7.596  28.702   9.859  1.00 18.94           C  
ATOM   2893  O   ARG A 372       6.925  29.214   8.952  1.00 21.96           O  
ATOM   2894  CB  ARG A 372       7.963  30.191  11.825  1.00 19.04           C  
ATOM   2895  CG  ARG A 372       6.876  31.184  11.425  1.00 18.07           C  
ATOM   2896  CD  ARG A 372       6.204  31.831  12.634  1.00 19.15           C  
ATOM   2897  NE  ARG A 372       5.209  32.801  12.179  1.00 22.72           N  
ATOM   2898  CZ  ARG A 372       3.963  32.487  11.835  1.00 23.30           C  
ATOM   2899  NH1 ARG A 372       3.544  31.231  11.919  1.00 21.30           N1+
ATOM   2900  NH2 ARG A 372       3.131  33.427  11.407  1.00 28.06           N  
ATOM   2901  N   LEU A 373       7.446  27.437  10.245  1.00 18.64           N  
ATOM   2902  CA  LEU A 373       6.405  26.584   9.686  1.00 18.75           C  
ATOM   2903  C   LEU A 373       5.317  26.300  10.719  1.00 19.63           C  
ATOM   2904  O   LEU A 373       4.251  25.787  10.375  1.00 21.63           O  
ATOM   2905  CB  LEU A 373       6.988  25.267   9.173  1.00 19.80           C  
ATOM   2906  CG  LEU A 373       8.071  25.337   8.097  1.00 17.99           C  
ATOM   2907  CD1 LEU A 373       8.469  23.929   7.646  1.00 18.72           C  
ATOM   2908  CD2 LEU A 373       7.613  26.187   6.909  1.00 21.64           C  
ATOM   2909  N   THR A 374       5.586  26.630  11.984  1.00 18.07           N  
ATOM   2910  CA  THR A 374       4.597  26.446  13.040  1.00 19.46           C  
ATOM   2911  C   THR A 374       4.082  27.796  13.530  1.00 22.84           C  
ATOM   2912  O   THR A 374       4.664  28.839  13.227  1.00 24.03           O  
ATOM   2913  CB  THR A 374       5.153  25.646  14.245  1.00 18.89           C  
ATOM   2914  CG2 THR A 374       5.889  24.390  13.774  1.00 18.99           C  
ATOM   2915  OG1 THR A 374       6.049  26.467  15.004  1.00 20.26           O  
ATOM   2916  N   LYS A 375       2.992  27.775  14.290  1.00 21.58           N  
ATOM   2917  CA  LYS A 375       2.382  29.021  14.750  1.00 21.81           C  
ATOM   2918  C   LYS A 375       3.217  29.730  15.808  1.00 27.41           C  
ATOM   2919  O   LYS A 375       3.245  30.960  15.864  1.00 26.32           O  
ATOM   2920  CB  LYS A 375       0.969  28.767  15.264  1.00 23.69           C  
ATOM   2921  CG  LYS A 375       0.013  28.392  14.152  1.00 27.70           C  
ATOM   2922  CD  LYS A 375      -1.406  28.255  14.654  1.00 36.61           C  
ATOM   2923  CE  LYS A 375      -2.369  28.080  13.491  1.00 45.95           C  
ATOM   2924  NZ  LYS A 375      -3.324  26.958  13.710  1.00 52.81           N1+
ATOM   2925  N   GLU A 376       3.895  28.950  16.642  1.00 22.18           N  
ATOM   2926  CA  GLU A 376       4.646  29.500  17.770  1.00 21.76           C  
ATOM   2927  C   GLU A 376       5.947  28.747  18.001  1.00 19.80           C  
ATOM   2928  O   GLU A 376       6.016  27.882  18.878  1.00 23.86           O  
ATOM   2929  CB  GLU A 376       3.793  29.456  19.043  1.00 24.80           C  
ATOM   2930  CG  GLU A 376       2.588  30.383  19.030  1.00 37.59           C  
ATOM   2931  CD  GLU A 376       1.755  30.275  20.293  1.00 54.32           C  
ATOM   2932  OE1 GLU A 376       1.505  29.138  20.750  1.00 58.28           O  
ATOM   2933  OE2 GLU A 376       1.356  31.330  20.832  1.00 59.52           O1-
ATOM   2934  N   PRO A 377       6.988  29.078  17.216  1.00 19.74           N  
ATOM   2935  CA  PRO A 377       8.286  28.398  17.272  1.00 17.61           C  
ATOM   2936  C   PRO A 377       8.838  28.409  18.693  1.00 22.09           C  
ATOM   2937  O   PRO A 377       8.643  29.409  19.398  1.00 23.11           O  
ATOM   2938  CB  PRO A 377       9.178  29.267  16.382  1.00 22.29           C  
ATOM   2939  CG  PRO A 377       8.248  29.986  15.475  1.00 22.10           C  
ATOM   2940  CD  PRO A 377       6.962  30.161  16.213  1.00 22.09           C  
ATOM   2941  N   PHE A 378       9.498  27.328  19.105  1.00 17.50           N  
ATOM   2942  CA  PHE A 378      10.162  27.305  20.405  1.00 15.47           C  
ATOM   2943  C   PHE A 378      11.210  28.404  20.365  1.00 16.99           C  
ATOM   2944  O   PHE A 378      11.810  28.650  19.319  1.00 19.42           O  
ATOM   2945  CB  PHE A 378      10.888  25.980  20.663  1.00 14.90           C  
ATOM   2946  CG  PHE A 378       9.988  24.771  20.789  1.00 16.54           C  
ATOM   2947  CD1 PHE A 378       8.619  24.857  20.588  1.00 19.55           C  
ATOM   2948  CD2 PHE A 378      10.544  23.533  21.105  1.00 16.57           C  
ATOM   2949  CE1 PHE A 378       7.807  23.727  20.689  1.00 19.18           C  
ATOM   2950  CE2 PHE A 378       9.743  22.397  21.216  1.00 17.54           C  
ATOM   2951  CZ  PHE A 378       8.378  22.492  21.003  1.00 18.76           C  
ATOM   2952  N   GLN A 379      11.439  29.056  21.502  1.00 19.66           N  
ATOM   2953  CA  GLN A 379      12.395  30.159  21.562  1.00 16.73           C  
ATOM   2954  C   GLN A 379      13.637  29.814  22.381  1.00 19.88           C  
ATOM   2955  O   GLN A 379      13.546  29.087  23.381  1.00 19.87           O  
ATOM   2956  CB  GLN A 379      11.727  31.394  22.157  1.00 21.99           C  
ATOM   2957  CG  GLN A 379      10.601  31.946  21.315  1.00 24.59           C  
ATOM   2958  CD  GLN A 379      10.104  33.271  21.839  1.00 36.76           C  
ATOM   2959  NE2 GLN A 379      11.007  34.237  21.949  1.00 38.03           N  
ATOM   2960  OE1 GLN A 379       8.923  33.428  22.143  1.00 42.26           O  
ATOM   2961  N   ILE A 380      14.786  30.343  21.956  1.00 18.06           N  
ATOM   2962  CA  ILE A 380      16.019  30.264  22.742  1.00 19.24           C  
ATOM   2963  C   ILE A 380      16.159  31.522  23.605  1.00 18.93           C  
ATOM   2964  O   ILE A 380      16.242  32.648  23.079  1.00 16.90           O  
ATOM   2965  CB  ILE A 380      17.272  30.135  21.846  1.00 15.94           C  
ATOM   2966  CG1 ILE A 380      17.103  29.005  20.825  1.00 19.09           C  
ATOM   2967  CG2 ILE A 380      18.524  29.923  22.715  1.00 15.63           C  
ATOM   2968  CD1 ILE A 380      18.149  29.010  19.696  1.00 15.09           C  
ATOM   2969  N   LYS A 381      16.177  31.338  24.927  1.00 15.30           N  
ATOM   2970  CA  LYS A 381      16.346  32.440  25.878  1.00 20.12           C  
ATOM   2971  C   LYS A 381      17.352  32.028  26.947  1.00 21.30           C  
ATOM   2972  O   LYS A 381      17.192  30.974  27.571  1.00 18.34           O  
ATOM   2973  CB  LYS A 381      15.021  32.778  26.570  1.00 21.34           C  
ATOM   2974  CG  LYS A 381      13.862  33.112  25.649  1.00 30.12           C  
ATOM   2975  CD  LYS A 381      12.564  32.956  26.416  1.00 44.98           C  
ATOM   2976  CE  LYS A 381      11.435  33.755  25.804  1.00 54.59           C  
ATOM   2977  NZ  LYS A 381      10.324  33.910  26.790  1.00 58.14           N1+
ATOM   2978  N   GLY A 382      18.373  32.855  27.169  1.00 18.72           N  
ATOM   2979  CA  GLY A 382      19.447  32.502  28.086  1.00 17.57           C  
ATOM   2980  C   GLY A 382      20.136  31.215  27.657  1.00 16.68           C  
ATOM   2981  O   GLY A 382      20.664  30.468  28.487  1.00 19.91           O  
ATOM   2982  N   GLY A 383      20.117  30.948  26.353  1.00 15.14           N  
ATOM   2983  CA  GLY A 383      20.706  29.743  25.796  1.00 15.97           C  
ATOM   2984  C   GLY A 383      19.842  28.499  25.898  1.00 15.85           C  
ATOM   2985  O   GLY A 383      20.253  27.425  25.454  1.00 17.44           O  
ATOM   2986  N   LEU A 384      18.655  28.639  26.482  1.00 17.36           N  
ATOM   2987  CA  LEU A 384      17.794  27.490  26.793  1.00 17.76           C  
ATOM   2988  C   LEU A 384      16.513  27.474  25.969  1.00 19.12           C  
ATOM   2989  O   LEU A 384      15.933  28.530  25.695  1.00 18.83           O  
ATOM   2990  CB  LEU A 384      17.383  27.529  28.265  1.00 18.29           C  
ATOM   2991  CG  LEU A 384      18.479  27.463  29.320  1.00 22.75           C  
ATOM   2992  CD1 LEU A 384      17.879  27.493  30.732  1.00 23.91           C  
ATOM   2993  CD2 LEU A 384      19.326  26.231  29.110  1.00 22.27           C  
ATOM   2994  N   VAL A 385      16.048  26.274  25.618  1.00 17.37           N  
ATOM   2995  CA  VAL A 385      14.752  26.107  24.971  1.00 16.78           C  
ATOM   2996  C   VAL A 385      13.847  25.299  25.892  1.00 19.06           C  
ATOM   2997  O   VAL A 385      14.188  24.177  26.282  1.00 18.99           O  
ATOM   2998  CB  VAL A 385      14.885  25.380  23.618  1.00 16.59           C  
ATOM   2999  CG1 VAL A 385      13.506  25.074  23.026  1.00 17.42           C  
ATOM   3000  CG2 VAL A 385      15.728  26.205  22.652  1.00 17.76           C  
ATOM   3001  N   GLU A 386      12.705  25.868  26.257  1.00 18.52           N  
ATOM   3002  CA  GLU A 386      11.784  25.181  27.156  1.00 19.62           C  
ATOM   3003  C   GLU A 386      11.061  24.062  26.419  1.00 20.54           C  
ATOM   3004  O   GLU A 386      10.682  24.222  25.261  1.00 22.30           O  
ATOM   3005  CB  GLU A 386      10.757  26.154  27.730  1.00 22.57           C  
ATOM   3006  CG  GLU A 386      11.339  27.202  28.661  1.00 34.04           C  
ATOM   3007  CD  GLU A 386      10.268  28.113  29.239  1.00 51.00           C  
ATOM   3008  OE1 GLU A 386       9.169  28.197  28.645  1.00 58.13           O  
ATOM   3009  OE2 GLU A 386      10.526  28.738  30.289  1.00 57.58           O1-
ATOM   3010  N   VAL A 387      10.864  22.932  27.094  1.00 19.18           N  
ATOM   3011  CA  VAL A 387      10.013  21.878  26.557  1.00 19.25           C  
ATOM   3012  C   VAL A 387       8.584  22.205  26.949  1.00 16.90           C  
ATOM   3013  O   VAL A 387       8.275  22.299  28.135  1.00 18.01           O  
ATOM   3014  CB  VAL A 387      10.354  20.522  27.159  1.00 19.47           C  
ATOM   3015  CG1 VAL A 387       9.567  19.433  26.434  1.00 20.32           C  
ATOM   3016  CG2 VAL A 387      11.853  20.265  27.075  1.00 18.61           C  
ATOM   3017  N   PRO A 388       7.701  22.404  25.962  1.00 17.96           N  
ATOM   3018  CA  PRO A 388       6.323  22.771  26.304  1.00 22.86           C  
ATOM   3019  C   PRO A 388       5.662  21.691  27.137  1.00 20.24           C  
ATOM   3020  O   PRO A 388       5.979  20.512  26.966  1.00 25.22           O  
ATOM   3021  CB  PRO A 388       5.637  22.871  24.934  1.00 26.23           C  
ATOM   3022  CG  PRO A 388       6.753  23.169  23.984  1.00 27.25           C  
ATOM   3023  CD  PRO A 388       7.920  22.371  24.507  1.00 22.45           C  
ATOM   3024  N   LYS A 389       4.780  22.093  28.043  1.00 20.41           N  
ATOM   3025  CA  LYS A 389       3.998  21.145  28.821  1.00 20.98           C  
ATOM   3026  C   LYS A 389       2.734  20.835  28.034  1.00 25.05           C  
ATOM   3027  O   LYS A 389       1.614  21.130  28.467  1.00 27.92           O  
ATOM   3028  CB  LYS A 389       3.684  21.713  30.205  1.00 23.73           C  
ATOM   3029  CG  LYS A 389       4.938  21.910  31.051  1.00 27.35           C  
ATOM   3030  CD  LYS A 389       4.632  22.535  32.407  1.00 33.64           C  
ATOM   3031  CE  LYS A 389       5.816  22.341  33.347  1.00 39.45           C  
ATOM   3032  NZ  LYS A 389       7.102  22.764  32.721  1.00 38.73           N1+
ATOM   3033  N   LYS A 390       2.946  20.262  26.851  1.00 25.29           N  
ATOM   3034  CA  LYS A 390       1.886  19.907  25.911  1.00 26.45           C  
ATOM   3035  C   LYS A 390       2.223  18.532  25.352  1.00 20.69           C  
ATOM   3036  O   LYS A 390       3.395  18.200  25.211  1.00 23.59           O  
ATOM   3037  CB  LYS A 390       1.826  20.914  24.758  1.00 32.11           C  
ATOM   3038  CG  LYS A 390       1.751  22.374  25.189  1.00 37.67           C  
ATOM   3039  CD  LYS A 390       1.734  23.309  23.987  1.00 39.92           C  
ATOM   3040  CE  LYS A 390       1.787  24.767  24.421  1.00 42.28           C  
ATOM   3041  NZ  LYS A 390       1.571  25.697  23.274  1.00 41.67           N1+
ATOM   3042  N   PRO A 391       1.197  17.723  25.037  1.00 21.62           N  
ATOM   3043  CA  PRO A 391       1.412  16.358  24.530  1.00 18.16           C  
ATOM   3044  C   PRO A 391       2.058  16.356  23.146  1.00 21.96           C  
ATOM   3045  O   PRO A 391       1.972  17.361  22.436  1.00 19.39           O  
ATOM   3046  CB  PRO A 391      -0.008  15.793  24.427  1.00 22.69           C  
ATOM   3047  CG  PRO A 391      -0.849  16.659  25.321  1.00 33.05           C  
ATOM   3048  CD  PRO A 391      -0.229  18.021  25.248  1.00 28.56           C  
ATOM   3049  N   GLY A 392       2.681  15.240  22.763  1.00 17.64           N  
ATOM   3050  CA  GLY A 392       3.327  15.138  21.461  1.00 15.20           C  
ATOM   3051  C   GLY A 392       4.534  16.049  21.332  1.00 17.08           C  
ATOM   3052  O   GLY A 392       5.279  16.256  22.288  1.00 16.74           O  
ATOM   3053  N   LEU A 393       4.747  16.593  20.139  1.00 15.31           N  
ATOM   3054  CA  LEU A 393       5.857  17.513  19.926  1.00 14.30           C  
ATOM   3055  C   LEU A 393       5.575  18.914  20.476  1.00 16.56           C  
ATOM   3056  O   LEU A 393       6.491  19.723  20.621  1.00 20.12           O  
ATOM   3057  CB  LEU A 393       6.191  17.605  18.431  1.00 15.40           C  
ATOM   3058  CG  LEU A 393       6.887  16.382  17.836  1.00 16.26           C  
ATOM   3059  CD1 LEU A 393       6.985  16.511  16.309  1.00 13.59           C  
ATOM   3060  CD2 LEU A 393       8.278  16.236  18.447  1.00 14.79           C  
ATOM   3061  N   GLY A 394       4.313  19.200  20.770  1.00 17.15           N  
ATOM   3062  CA  GLY A 394       3.930  20.505  21.284  1.00 25.34           C  
ATOM   3063  C   GLY A 394       3.967  21.621  20.251  1.00 23.07           C  
ATOM   3064  O   GLY A 394       4.239  22.778  20.589  1.00 24.87           O  
ATOM   3065  N   VAL A 395       3.686  21.290  18.991  1.00 17.83           N  
ATOM   3066  CA  VAL A 395       3.690  22.296  17.933  1.00 16.63           C  
ATOM   3067  C   VAL A 395       2.344  22.339  17.218  1.00 21.37           C  
ATOM   3068  O   VAL A 395       1.592  21.356  17.219  1.00 21.42           O  
ATOM   3069  CB  VAL A 395       4.795  22.031  16.872  1.00 19.33           C  
ATOM   3070  CG1 VAL A 395       6.156  21.906  17.528  1.00 23.29           C  
ATOM   3071  CG2 VAL A 395       4.487  20.769  16.062  1.00 19.16           C  
ATOM   3072  N   GLU A 396       2.043  23.477  16.602  0.58 20.57           N  
ATOM   3074  CA  GLU A 396       0.862  23.595  15.756  0.58 22.89           C  
ATOM   3076  C   GLU A 396       1.293  24.073  14.383  0.58 22.79           C  
ATOM   3078  O   GLU A 396       1.821  25.174  14.236  0.58 22.25           O  
ATOM   3080  CB  GLU A 396      -0.138  24.579  16.357  0.58 26.13           C  
ATOM   3082  CG  GLU A 396      -1.449  24.694  15.600  0.58 28.45           C  
ATOM   3084  CD  GLU A 396      -2.450  25.587  16.316  0.58 39.48           C  
ATOM   3086  OE1 GLU A 396      -2.107  26.126  17.391  0.58 44.78           O  
ATOM   3088  OE2 GLU A 396      -3.575  25.762  15.800  0.58 36.89           O1-
ATOM   3090  N   LEU A 397       1.072  23.236  13.378  1.00 22.00           N  
ATOM   3091  CA  LEU A 397       1.476  23.552  12.017  1.00 22.97           C  
ATOM   3092  C   LEU A 397       0.736  24.794  11.518  1.00 24.96           C  
ATOM   3093  O   LEU A 397      -0.468  24.938  11.739  1.00 27.70           O  
ATOM   3094  CB  LEU A 397       1.166  22.361  11.116  1.00 30.39           C  
ATOM   3095  CG  LEU A 397       1.972  22.160   9.843  1.00 32.65           C  
ATOM   3096  CD1 LEU A 397       3.446  22.129  10.146  1.00 26.50           C  
ATOM   3097  CD2 LEU A 397       1.542  20.856   9.202  1.00 30.55           C  
ATOM   3098  N   ASP A 398       1.463  25.697  10.866  1.00 23.71           N  
ATOM   3099  CA  ASP A 398       0.845  26.835  10.193  1.00 24.83           C  
ATOM   3100  C   ASP A 398       0.844  26.523   8.698  1.00 27.50           C  
ATOM   3101  O   ASP A 398       1.850  26.726   8.022  1.00 26.50           O  
ATOM   3102  CB  ASP A 398       1.632  28.120  10.481  1.00 23.18           C  
ATOM   3103  CG  ASP A 398       0.963  29.368   9.912  1.00 34.40           C  
ATOM   3104  OD1 ASP A 398       0.386  29.304   8.807  1.00 29.66           O  
ATOM   3105  OD2 ASP A 398       1.023  30.422  10.575  1.00 32.13           O1-
ATOM   3106  N   MET A 399      -0.289  26.038   8.191  1.00 25.69           N  
ATOM   3107  CA  MET A 399      -0.370  25.540   6.818  1.00 29.43           C  
ATOM   3108  C   MET A 399      -0.119  26.604   5.754  1.00 31.07           C  
ATOM   3109  O   MET A 399       0.319  26.290   4.644  1.00 33.19           O  
ATOM   3110  CB  MET A 399      -1.721  24.867   6.566  1.00 36.02           C  
ATOM   3111  CG  MET A 399      -1.837  23.475   7.156  1.00 42.64           C  
ATOM   3112  SD  MET A 399      -0.433  22.422   6.731  1.00 49.10           S  
ATOM   3113  CE  MET A 399      -0.490  22.411   4.947  1.00 28.89           C  
ATOM   3114  N   ASP A 400      -0.416  27.856   6.081  1.00 31.52           N  
ATOM   3115  CA  ASP A 400      -0.166  28.955   5.159  1.00 33.80           C  
ATOM   3116  C   ASP A 400       1.339  29.151   4.975  1.00 31.27           C  
ATOM   3117  O   ASP A 400       1.812  29.412   3.866  1.00 28.43           O  
ATOM   3118  CB  ASP A 400      -0.803  30.239   5.687  1.00 38.46           C  
ATOM   3119  CG  ASP A 400      -1.646  30.937   4.648  1.00 57.93           C  
ATOM   3120  OD1 ASP A 400      -1.078  31.709   3.845  1.00 64.62           O  
ATOM   3121  OD2 ASP A 400      -2.876  30.713   4.637  1.00 65.23           O1-
ATOM   3122  N   GLN A 401       2.081  29.024   6.071  1.00 24.10           N  
ATOM   3123  CA  GLN A 401       3.538  29.113   6.038  1.00 21.36           C  
ATOM   3124  C   GLN A 401       4.133  27.937   5.277  1.00 23.74           C  
ATOM   3125  O   GLN A 401       5.091  28.089   4.513  1.00 22.06           O  
ATOM   3126  CB  GLN A 401       4.101  29.140   7.460  1.00 19.73           C  
ATOM   3127  CG  GLN A 401       3.871  30.453   8.198  1.00 25.45           C  
ATOM   3128  CD  GLN A 401       4.617  31.609   7.560  1.00 25.93           C  
ATOM   3129  NE2 GLN A 401       5.928  31.643   7.750  1.00 24.18           N  
ATOM   3130  OE1 GLN A 401       4.020  32.464   6.904  1.00 27.27           O  
ATOM   3131  N   VAL A 402       3.565  26.759   5.496  1.00 24.75           N  
ATOM   3132  CA  VAL A 402       4.022  25.556   4.807  1.00 23.99           C  
ATOM   3133  C   VAL A 402       3.852  25.706   3.291  1.00 21.85           C  
ATOM   3134  O   VAL A 402       4.760  25.390   2.520  1.00 25.24           O  
ATOM   3135  CB  VAL A 402       3.272  24.307   5.297  1.00 25.33           C  
ATOM   3136  CG1 VAL A 402       3.612  23.097   4.430  1.00 26.14           C  
ATOM   3137  CG2 VAL A 402       3.596  24.033   6.766  1.00 25.15           C  
ATOM   3138  N   MET A 403       2.696  26.199   2.861  1.00 20.69           N  
ATOM   3139  CA  MET A 403       2.453  26.331   1.431  1.00 23.45           C  
ATOM   3140  C   MET A 403       3.315  27.424   0.791  1.00 22.06           C  
ATOM   3141  O   MET A 403       3.719  27.294  -0.361  1.00 25.83           O  
ATOM   3142  CB  MET A 403       0.961  26.525   1.128  1.00 33.05           C  
ATOM   3143  CG  MET A 403       0.085  25.318   1.510  1.00 41.34           C  
ATOM   3144  SD  MET A 403       0.735  23.678   1.053  1.00 48.49           S  
ATOM   3145  CE  MET A 403       0.878  23.839  -0.732  1.00 37.21           C  
ATOM   3146  N   LYS A 404       3.621  28.482   1.543  1.00 23.59           N  
ATOM   3147  CA  LYS A 404       4.540  29.508   1.048  1.00 24.72           C  
ATOM   3148  C   LYS A 404       5.937  28.907   0.850  1.00 23.52           C  
ATOM   3149  O   LYS A 404       6.599  29.162  -0.165  1.00 23.15           O  
ATOM   3150  CB  LYS A 404       4.589  30.711   1.998  1.00 24.43           C  
ATOM   3151  CG  LYS A 404       3.348  31.598   1.944  1.00 34.51           C  
ATOM   3152  CD  LYS A 404       3.267  32.532   3.151  1.00 47.38           C  
ATOM   3153  CE  LYS A 404       4.550  33.328   3.350  1.00 54.89           C  
ATOM   3154  NZ  LYS A 404       4.505  34.183   4.576  1.00 55.10           N1+
ATOM   3155  N   ALA A 405       6.365  28.084   1.802  1.00 21.34           N  
ATOM   3156  CA  ALA A 405       7.663  27.419   1.711  1.00 20.50           C  
ATOM   3157  C   ALA A 405       7.678  26.385   0.586  1.00 26.10           C  
ATOM   3158  O   ALA A 405       8.695  26.212  -0.094  1.00 20.71           O  
ATOM   3159  CB  ALA A 405       8.034  26.774   3.051  1.00 18.92           C  
ATOM   3160  N   ASN A 406       6.556  25.692   0.393  1.00 25.30           N  
ATOM   3161  CA  ASN A 406       6.424  24.767  -0.727  1.00 22.21           C  
ATOM   3162  C   ASN A 406       6.460  25.508  -2.064  1.00 25.14           C  
ATOM   3163  O   ASN A 406       7.083  25.054  -3.017  1.00 20.81           O  
ATOM   3164  CB  ASN A 406       5.151  23.921  -0.585  1.00 21.84           C  
ATOM   3165  CG  ASN A 406       4.894  23.021  -1.786  1.00 24.41           C  
ATOM   3166  ND2 ASN A 406       5.745  22.010  -1.976  1.00 22.90           N  
ATOM   3167  OD1 ASN A 406       3.934  23.227  -2.531  1.00 23.49           O  
ATOM   3168  N   GLU A 407       5.807  26.662  -2.137  1.00 21.57           N  
ATOM   3169  CA  GLU A 407       5.815  27.426  -3.378  1.00 23.62           C  
ATOM   3170  C   GLU A 407       7.214  27.961  -3.713  1.00 23.31           C  
ATOM   3171  O   GLU A 407       7.575  28.080  -4.886  1.00 25.05           O  
ATOM   3172  CB  GLU A 407       4.788  28.560  -3.331  1.00 28.67           C  
ATOM   3173  CG  GLU A 407       4.701  29.386  -4.617  1.00 41.50           C  
ATOM   3174  CD  GLU A 407       4.402  28.552  -5.860  1.00 49.44           C  
ATOM   3175  OE1 GLU A 407       3.730  27.498  -5.746  1.00 43.96           O  
ATOM   3176  OE2 GLU A 407       4.841  28.959  -6.959  1.00 57.07           O1-
ATOM   3177  N   LEU A 408       7.998  28.285  -2.687  1.00 22.90           N  
ATOM   3178  CA  LEU A 408       9.375  28.723  -2.907  1.00 23.59           C  
ATOM   3179  C   LEU A 408      10.203  27.575  -3.496  1.00 21.69           C  
ATOM   3180  O   LEU A 408      10.936  27.757  -4.473  1.00 22.72           O  
ATOM   3181  CB  LEU A 408      10.008  29.226  -1.605  1.00 22.36           C  
ATOM   3182  CG  LEU A 408      11.436  29.754  -1.731  1.00 18.73           C  
ATOM   3183  CD1 LEU A 408      11.464  31.003  -2.621  1.00 24.21           C  
ATOM   3184  CD2 LEU A 408      12.033  30.057  -0.372  1.00 21.13           C  
ATOM   3185  N   TYR A 409      10.069  26.391  -2.910  1.00 17.54           N  
ATOM   3186  CA  TYR A 409      10.753  25.196  -3.405  1.00 18.46           C  
ATOM   3187  C   TYR A 409      10.431  24.945  -4.875  1.00 20.03           C  
ATOM   3188  O   TYR A 409      11.330  24.711  -5.688  1.00 22.50           O  
ATOM   3189  CB  TYR A 409      10.327  23.980  -2.584  1.00 20.13           C  
ATOM   3190  CG  TYR A 409      11.048  22.689  -2.924  1.00 16.76           C  
ATOM   3191  CD1 TYR A 409      10.614  21.877  -3.965  1.00 20.10           C  
ATOM   3192  CD2 TYR A 409      12.133  22.262  -2.165  1.00 17.57           C  
ATOM   3193  CE1 TYR A 409      11.264  20.688  -4.264  1.00 21.23           C  
ATOM   3194  CE2 TYR A 409      12.786  21.075  -2.452  1.00 19.60           C  
ATOM   3195  CZ  TYR A 409      12.348  20.298  -3.502  1.00 18.83           C  
ATOM   3196  OH  TYR A 409      12.993  19.113  -3.790  1.00 20.42           O  
ATOM   3197  N   LYS A 410       9.146  24.997  -5.214  1.00 19.58           N  
ATOM   3198  CA  LYS A 410       8.715  24.724  -6.577  1.00 25.38           C  
ATOM   3199  C   LYS A 410       9.086  25.828  -7.561  1.00 28.85           C  
ATOM   3200  O   LYS A 410       9.588  25.540  -8.645  1.00 28.29           O  
ATOM   3201  CB  LYS A 410       7.212  24.442  -6.630  1.00 23.88           C  
ATOM   3202  CG  LYS A 410       6.802  23.155  -5.919  1.00 26.54           C  
ATOM   3203  CD  LYS A 410       5.366  22.778  -6.224  1.00 37.42           C  
ATOM   3204  CE  LYS A 410       4.391  23.855  -5.784  1.00 44.29           C  
ATOM   3205  NZ  LYS A 410       3.031  23.615  -6.358  1.00 49.48           N1+
ATOM   3206  N   SER A 411       8.848  27.086  -7.194  1.00 23.18           N  
ATOM   3207  CA  SER A 411       9.036  28.185  -8.141  1.00 31.34           C  
ATOM   3208  C   SER A 411      10.507  28.396  -8.491  1.00 27.80           C  
ATOM   3209  O   SER A 411      10.832  28.844  -9.592  1.00 30.87           O  
ATOM   3210  CB  SER A 411       8.417  29.486  -7.619  1.00 30.01           C  
ATOM   3211  OG  SER A 411       9.022  29.897  -6.411  1.00 31.93           O  
ATOM   3212  N   MET A 412      11.388  28.049  -7.560  1.00 24.98           N  
ATOM   3213  CA  MET A 412      12.823  28.233  -7.750  1.00 21.83           C  
ATOM   3214  C   MET A 412      13.522  26.941  -8.193  1.00 21.67           C  
ATOM   3215  O   MET A 412      14.747  26.913  -8.350  1.00 24.72           O  
ATOM   3216  CB  MET A 412      13.469  28.792  -6.475  1.00 24.86           C  
ATOM   3217  CG  MET A 412      12.952  30.168  -6.054  1.00 24.97           C  
ATOM   3218  SD  MET A 412      13.315  31.428  -7.295  1.00 35.33           S  
ATOM   3219  CE  MET A 412      12.411  32.840  -6.645  1.00 39.09           C  
ATOM   3220  N   GLY A 413      12.748  25.874  -8.386  1.00 24.85           N  
ATOM   3221  CA  GLY A 413      13.285  24.610  -8.873  1.00 26.88           C  
ATOM   3222  C   GLY A 413      14.353  24.001  -7.987  1.00 29.29           C  
ATOM   3223  O   GLY A 413      15.388  23.523  -8.465  1.00 24.17           O  
ATOM   3224  N   LEU A 414      14.093  24.005  -6.684  1.00 20.92           N  
ATOM   3225  CA  LEU A 414      15.090  23.624  -5.700  1.00 18.60           C  
ATOM   3226  C   LEU A 414      15.121  22.114  -5.469  1.00 23.03           C  
ATOM   3227  O   LEU A 414      14.317  21.366  -6.046  1.00 22.06           O  
ATOM   3228  CB  LEU A 414      14.846  24.385  -4.399  1.00 20.61           C  
ATOM   3229  CG  LEU A 414      14.795  25.908  -4.574  1.00 22.91           C  
ATOM   3230  CD1 LEU A 414      14.495  26.601  -3.259  1.00 25.34           C  
ATOM   3231  CD2 LEU A 414      16.110  26.425  -5.148  1.00 24.39           C  
ATOM   3232  N   GLY A 415      16.066  21.667  -4.648  1.00 24.49           N  
ATOM   3233  CA  GLY A 415      16.252  20.242  -4.414  1.00 24.89           C  
ATOM   3234  C   GLY A 415      17.343  19.966  -3.399  1.00 20.70           C  
ATOM   3235  O   GLY A 415      17.511  20.717  -2.443  1.00 20.91           O  
ATOM   3236  N   ALA A 416      18.097  18.892  -3.620  1.00 17.45           N  
ATOM   3237  CA  ALA A 416      19.152  18.493  -2.692  1.00 18.11           C  
ATOM   3238  C   ALA A 416      20.274  19.522  -2.590  1.00 16.76           C  
ATOM   3239  O   ALA A 416      20.592  20.226  -3.555  1.00 19.59           O  
ATOM   3240  CB  ALA A 416      19.710  17.120  -3.060  1.00 22.56           C  
ATOM   3241  N   ARG A 417      20.875  19.588  -1.408  1.00 15.88           N  
ATOM   3242  CA  ARG A 417      21.943  20.540  -1.119  1.00 16.54           C  
ATOM   3243  C   ARG A 417      23.149  20.435  -2.061  1.00 19.24           C  
ATOM   3244  O   ARG A 417      23.644  19.334  -2.354  1.00 18.00           O  
ATOM   3245  CB  ARG A 417      22.387  20.359   0.329  1.00 14.77           C  
ATOM   3246  CG  ARG A 417      23.511  21.273   0.762  1.00 15.03           C  
ATOM   3247  CD  ARG A 417      23.727  21.189   2.259  1.00 13.45           C  
ATOM   3248  NE  ARG A 417      24.936  21.902   2.657  1.00 12.93           N  
ATOM   3249  CZ  ARG A 417      25.474  21.851   3.870  1.00 13.26           C  
ATOM   3250  NH1 ARG A 417      24.904  21.127   4.828  1.00 12.80           N1+
ATOM   3251  NH2 ARG A 417      26.587  22.521   4.122  1.00 16.43           N  
ATOM   3252  N   ASP A 418      23.612  21.592  -2.531  1.00 16.18           N  
ATOM   3253  CA  ASP A 418      24.815  21.684  -3.362  1.00 16.53           C  
ATOM   3254  C   ASP A 418      25.579  22.952  -2.992  1.00 14.27           C  
ATOM   3255  O   ASP A 418      25.191  24.054  -3.400  1.00 18.61           O  
ATOM   3256  CB  ASP A 418      24.452  21.698  -4.850  1.00 20.48           C  
ATOM   3257  CG  ASP A 418      25.680  21.755  -5.763  1.00 25.12           C  
ATOM   3258  OD1 ASP A 418      26.829  21.757  -5.266  1.00 20.24           O  
ATOM   3259  OD2 ASP A 418      25.489  21.774  -6.998  1.00 27.87           O1-
ATOM   3260  N   ASP A 419      26.654  22.790  -2.219  1.00 15.39           N  
ATOM   3261  CA  ASP A 419      27.435  23.937  -1.751  1.00 14.04           C  
ATOM   3262  C   ASP A 419      28.477  24.394  -2.758  1.00 15.03           C  
ATOM   3263  O   ASP A 419      29.124  25.422  -2.554  1.00 15.42           O  
ATOM   3264  CB  ASP A 419      28.144  23.609  -0.433  1.00 12.85           C  
ATOM   3265  CG  ASP A 419      27.220  23.642   0.765  1.00 16.69           C  
ATOM   3266  OD1 ASP A 419      25.984  23.655   0.587  1.00 15.84           O  
ATOM   3267  OD2 ASP A 419      27.749  23.643   1.903  1.00 17.30           O1-
ATOM   3268  N   ALA A 420      28.650  23.644  -3.840  1.00 16.96           N  
ATOM   3269  CA  ALA A 420      29.636  24.015  -4.856  1.00 17.89           C  
ATOM   3270  C   ALA A 420      29.162  25.171  -5.726  1.00 17.21           C  
ATOM   3271  O   ALA A 420      29.975  25.922  -6.266  1.00 18.75           O  
ATOM   3272  CB  ALA A 420      29.986  22.818  -5.729  1.00 18.70           C  
ATOM   3273  N   MET A 421      27.847  25.298  -5.877  1.00 16.31           N  
ATOM   3274  CA  MET A 421      27.269  26.319  -6.747  1.00 19.62           C  
ATOM   3275  C   MET A 421      27.672  27.729  -6.315  1.00 18.56           C  
ATOM   3276  O   MET A 421      28.200  28.496  -7.108  1.00 17.15           O  
ATOM   3277  CB  MET A 421      25.743  26.178  -6.783  1.00 20.18           C  
ATOM   3278  CG  MET A 421      25.030  27.117  -7.749  1.00 23.06           C  
ATOM   3279  SD  MET A 421      24.791  28.816  -7.155  1.00 34.97           S  
ATOM   3280  CE  MET A 421      23.256  28.655  -6.245  1.00 50.26           C  
ATOM   3281  N   ALA A 422      27.427  28.074  -5.053  1.00 16.42           N  
ATOM   3282  CA  ALA A 422      27.702  29.438  -4.591  1.00 14.82           C  
ATOM   3283  C   ALA A 422      29.200  29.740  -4.546  1.00 15.68           C  
ATOM   3284  O   ALA A 422      29.606  30.891  -4.683  1.00 18.83           O  
ATOM   3285  CB  ALA A 422      27.065  29.678  -3.238  1.00 17.30           C  
ATOM   3286  N   MET A 423      30.017  28.703  -4.348  1.00 17.73           N  
ATOM   3287  CA  MET A 423      31.473  28.872  -4.366  1.00 20.64           C  
ATOM   3288  C   MET A 423      32.015  29.453  -5.666  1.00 20.14           C  
ATOM   3289  O   MET A 423      33.066  30.096  -5.662  1.00 18.62           O  
ATOM   3290  CB  MET A 423      32.193  27.547  -4.093  1.00 15.33           C  
ATOM   3291  CG  MET A 423      32.161  27.092  -2.651  1.00 13.84           C  
ATOM   3292  SD  MET A 423      32.874  28.251  -1.452  1.00 17.61           S  
ATOM   3293  CE  MET A 423      34.561  28.389  -2.054  1.00 25.50           C  
ATOM   3294  N   GLN A 424      31.323  29.230  -6.781  1.00 16.92           N  
ATOM   3295  CA  GLN A 424      31.832  29.699  -8.066  1.00 15.30           C  
ATOM   3296  C   GLN A 424      31.951  31.222  -8.147  1.00 20.44           C  
ATOM   3297  O   GLN A 424      32.717  31.743  -8.956  1.00 24.20           O  
ATOM   3298  CB  GLN A 424      30.978  29.161  -9.219  1.00 19.42           C  
ATOM   3299  CG  GLN A 424      30.783  27.645  -9.154  1.00 18.93           C  
ATOM   3300  CD  GLN A 424      32.097  26.879  -9.148  1.00 21.27           C  
ATOM   3301  NE2 GLN A 424      32.204  25.883  -8.271  1.00 19.12           N  
ATOM   3302  OE1 GLN A 424      32.998  27.168  -9.936  1.00 19.72           O  
ATOM   3303  N   PHE A 425      31.191  31.932  -7.317  1.00 18.12           N  
ATOM   3304  CA  PHE A 425      31.278  33.390  -7.256  1.00 18.44           C  
ATOM   3305  C   PHE A 425      32.519  33.868  -6.497  1.00 24.44           C  
ATOM   3306  O   PHE A 425      33.001  34.985  -6.708  1.00 28.00           O  
ATOM   3307  CB  PHE A 425      30.024  33.969  -6.598  1.00 19.63           C  
ATOM   3308  CG  PHE A 425      28.786  33.863  -7.445  1.00 20.63           C  
ATOM   3309  CD1 PHE A 425      28.453  34.869  -8.337  1.00 24.42           C  
ATOM   3310  CD2 PHE A 425      27.945  32.764  -7.333  1.00 19.43           C  
ATOM   3311  CE1 PHE A 425      27.306  34.777  -9.116  1.00 23.96           C  
ATOM   3312  CE2 PHE A 425      26.798  32.663  -8.100  1.00 24.81           C  
ATOM   3313  CZ  PHE A 425      26.475  33.671  -8.992  1.00 21.69           C  
ATOM   3314  N   LEU A 426      33.024  33.024  -5.608  1.00 23.05           N  
ATOM   3315  CA  LEU A 426      34.199  33.361  -4.810  1.00 23.01           C  
ATOM   3316  C   LEU A 426      35.467  32.864  -5.500  1.00 25.75           C  
ATOM   3317  O   LEU A 426      36.433  33.607  -5.648  1.00 25.99           O  
ATOM   3318  CB  LEU A 426      34.084  32.748  -3.415  1.00 23.65           C  
ATOM   3319  CG  LEU A 426      32.852  33.172  -2.616  1.00 20.06           C  
ATOM   3320  CD1 LEU A 426      32.869  32.555  -1.217  1.00 16.43           C  
ATOM   3321  CD2 LEU A 426      32.761  34.689  -2.528  1.00 22.60           C  
ATOM   3322  N   ILE A 427      35.449  31.596  -5.905  1.00 20.11           N  
ATOM   3323  CA  ILE A 427      36.557  30.966  -6.610  1.00 18.87           C  
ATOM   3324  C   ILE A 427      35.994  30.272  -7.851  1.00 18.01           C  
ATOM   3325  O   ILE A 427      35.507  29.144  -7.768  1.00 20.15           O  
ATOM   3326  CB  ILE A 427      37.286  29.939  -5.704  1.00 19.75           C  
ATOM   3327  CG1 ILE A 427      37.829  30.631  -4.445  1.00 22.90           C  
ATOM   3328  CG2 ILE A 427      38.418  29.244  -6.455  1.00 21.86           C  
ATOM   3329  CD1 ILE A 427      38.417  29.691  -3.397  1.00 19.71           C  
ATOM   3330  N   PRO A 428      36.019  30.958  -9.003  1.00 18.99           N  
ATOM   3331  CA  PRO A 428      35.478  30.325 -10.216  1.00 18.95           C  
ATOM   3332  C   PRO A 428      36.242  29.044 -10.549  1.00 23.09           C  
ATOM   3333  O   PRO A 428      37.474  29.067 -10.595  1.00 23.49           O  
ATOM   3334  CB  PRO A 428      35.717  31.381 -11.303  1.00 23.51           C  
ATOM   3335  CG  PRO A 428      35.822  32.678 -10.570  1.00 22.13           C  
ATOM   3336  CD  PRO A 428      36.454  32.347  -9.245  1.00 17.29           C  
ATOM   3337  N   GLY A 429      35.520  27.942 -10.754  1.00 20.26           N  
ATOM   3338  CA  GLY A 429      36.142  26.667 -11.065  1.00 22.51           C  
ATOM   3339  C   GLY A 429      36.370  25.825  -9.823  1.00 22.66           C  
ATOM   3340  O   GLY A 429      36.930  24.729  -9.904  1.00 21.81           O  
ATOM   3341  N   TRP A 430      35.926  26.329  -8.673  1.00 20.20           N  
ATOM   3342  CA  TRP A 430      36.108  25.637  -7.395  1.00 17.23           C  
ATOM   3343  C   TRP A 430      35.584  24.201  -7.406  1.00 19.34           C  
ATOM   3344  O   TRP A 430      34.491  23.932  -7.917  1.00 18.79           O  
ATOM   3345  CB  TRP A 430      35.401  26.411  -6.276  1.00 17.14           C  
ATOM   3346  CG  TRP A 430      35.673  25.876  -4.895  1.00 14.28           C  
ATOM   3347  CD1 TRP A 430      36.705  26.231  -4.070  1.00 16.16           C  
ATOM   3348  CD2 TRP A 430      34.897  24.900  -4.176  1.00 13.75           C  
ATOM   3349  CE2 TRP A 430      35.527  24.718  -2.920  1.00 15.22           C  
ATOM   3350  CE3 TRP A 430      33.742  24.171  -4.463  1.00 15.45           C  
ATOM   3351  NE1 TRP A 430      36.624  25.530  -2.886  1.00 14.71           N  
ATOM   3352  CZ2 TRP A 430      35.030  23.827  -1.962  1.00 17.83           C  
ATOM   3353  CZ3 TRP A 430      33.245  23.294  -3.507  1.00 15.14           C  
ATOM   3354  CH2 TRP A 430      33.897  23.118  -2.272  1.00 14.06           C  
ATOM   3355  N   LYS A 431      36.374  23.283  -6.848  1.00 16.49           N  
ATOM   3356  CA  LYS A 431      35.921  21.910  -6.614  1.00 15.03           C  
ATOM   3357  C   LYS A 431      36.172  21.469  -5.170  1.00 13.96           C  
ATOM   3358  O   LYS A 431      37.154  21.876  -4.547  1.00 16.55           O  
ATOM   3359  CB  LYS A 431      36.601  20.937  -7.573  1.00 17.27           C  
ATOM   3360  CG  LYS A 431      36.080  21.051  -9.008  1.00 24.22           C  
ATOM   3361  CD  LYS A 431      36.693  20.007  -9.916  1.00 33.95           C  
ATOM   3362  CE  LYS A 431      36.188  20.165 -11.351  1.00 40.34           C  
ATOM   3363  NZ  LYS A 431      34.738  19.847 -11.484  1.00 45.25           N1+
ATOM   3364  N   PHE A 432      35.279  20.627  -4.657  1.00 15.39           N  
ATOM   3365  CA  PHE A 432      35.388  20.089  -3.297  1.00 17.38           C  
ATOM   3366  C   PHE A 432      36.666  19.272  -3.105  1.00 18.72           C  
ATOM   3367  O   PHE A 432      37.068  18.500  -3.987  1.00 17.54           O  
ATOM   3368  CB  PHE A 432      34.149  19.230  -2.998  1.00 15.37           C  
ATOM   3369  CG  PHE A 432      34.166  18.552  -1.649  1.00 12.34           C  
ATOM   3370  CD1 PHE A 432      34.117  19.290  -0.471  1.00 15.23           C  
ATOM   3371  CD2 PHE A 432      34.175  17.163  -1.569  1.00 17.54           C  
ATOM   3372  CE1 PHE A 432      34.116  18.652   0.773  1.00 16.24           C  
ATOM   3373  CE2 PHE A 432      34.173  16.514  -0.343  1.00 16.47           C  
ATOM   3374  CZ  PHE A 432      34.141  17.260   0.835  1.00 18.32           C  
ATOM   3375  N   ASP A 433      37.301  19.456  -1.948  1.00 16.46           N  
ATOM   3376  CA  ASP A 433      38.453  18.652  -1.546  1.00 16.58           C  
ATOM   3377  C   ASP A 433      38.272  18.403  -0.060  1.00 16.05           C  
ATOM   3378  O   ASP A 433      38.341  19.340   0.730  1.00 17.20           O  
ATOM   3379  CB  ASP A 433      39.753  19.428  -1.803  1.00 17.73           C  
ATOM   3380  CG  ASP A 433      41.011  18.600  -1.537  1.00 21.04           C  
ATOM   3381  OD1 ASP A 433      40.988  17.673  -0.691  1.00 21.11           O  
ATOM   3382  OD2 ASP A 433      42.045  18.900  -2.172  1.00 20.91           O1-
ATOM   3383  N   ASN A 434      38.034  17.152   0.331  1.00 14.20           N  
ATOM   3384  CA  ASN A 434      37.724  16.872   1.738  1.00 13.28           C  
ATOM   3385  C   ASN A 434      38.934  16.982   2.671  1.00 14.56           C  
ATOM   3386  O   ASN A 434      38.810  16.816   3.895  1.00 16.37           O  
ATOM   3387  CB  ASN A 434      37.000  15.523   1.889  1.00 13.40           C  
ATOM   3388  CG  ASN A 434      37.946  14.331   1.849  1.00 17.31           C  
ATOM   3389  ND2 ASN A 434      37.599  13.282   2.591  1.00 16.27           N  
ATOM   3390  OD1 ASN A 434      38.963  14.345   1.154  1.00 19.92           O  
ATOM   3391  N   LYS A 435      40.097  17.293   2.103  1.00 15.22           N  
ATOM   3392  CA  LYS A 435      41.291  17.504   2.918  1.00 13.22           C  
ATOM   3393  C   LYS A 435      41.900  18.890   2.751  1.00 17.09           C  
ATOM   3394  O   LYS A 435      43.049  19.109   3.124  1.00 17.63           O  
ATOM   3395  CB  LYS A 435      42.349  16.441   2.622  1.00 15.38           C  
ATOM   3396  CG  LYS A 435      41.910  15.014   2.945  1.00 15.39           C  
ATOM   3397  CD  LYS A 435      41.685  14.807   4.462  1.00 17.35           C  
ATOM   3398  CE  LYS A 435      41.223  13.373   4.731  1.00 27.97           C  
ATOM   3399  NZ  LYS A 435      41.031  13.072   6.183  1.00 22.95           N1+
ATOM   3400  N   LYS A 436      41.148  19.831   2.188  1.00 15.37           N  
ATOM   3401  CA  LYS A 436      41.691  21.177   1.995  1.00 12.64           C  
ATOM   3402  C   LYS A 436      40.598  22.213   2.219  1.00 13.84           C  
ATOM   3403  O   LYS A 436      39.603  22.225   1.492  1.00 14.57           O  
ATOM   3404  CB  LYS A 436      42.294  21.319   0.589  1.00 15.26           C  
ATOM   3405  CG  LYS A 436      43.239  22.522   0.447  1.00 22.75           C  
ATOM   3406  CD  LYS A 436      43.810  22.646  -0.962  1.00 31.33           C  
ATOM   3407  CE  LYS A 436      45.216  22.095  -1.050  1.00 43.44           C  
ATOM   3408  NZ  LYS A 436      46.021  22.835  -2.075  1.00 47.02           N1+
ATOM   3409  N   PRO A 437      40.771  23.079   3.239  1.00 17.00           N  
ATOM   3410  CA  PRO A 437      39.776  24.107   3.601  1.00 14.51           C  
ATOM   3411  C   PRO A 437      39.308  24.899   2.368  1.00 18.58           C  
ATOM   3412  O   PRO A 437      40.117  25.167   1.472  1.00 17.72           O  
ATOM   3413  CB  PRO A 437      40.537  24.989   4.602  1.00 15.93           C  
ATOM   3414  CG  PRO A 437      41.476  23.995   5.300  1.00 14.88           C  
ATOM   3415  CD  PRO A 437      41.929  23.073   4.157  1.00 15.80           C  
ATOM   3416  N   CYS A 438      38.024  25.254   2.314  1.00 14.47           N  
ATOM   3417  CA  CYS A 438      37.414  25.603   1.029  1.00 14.90           C  
ATOM   3418  C   CYS A 438      38.035  26.812   0.345  1.00 15.35           C  
ATOM   3419  O   CYS A 438      38.107  26.852  -0.885  1.00 15.58           O  
ATOM   3420  CB  CYS A 438      35.896  25.777   1.141  1.00 18.18           C  
ATOM   3421  SG  CYS A 438      35.357  27.255   2.057  1.00 17.60           S  
ATOM   3422  N   LEU A 439      38.496  27.789   1.123  1.00 15.07           N  
ATOM   3423  CA  LEU A 439      39.074  28.997   0.537  1.00 15.66           C  
ATOM   3424  C   LEU A 439      40.587  28.920   0.379  1.00 19.21           C  
ATOM   3425  O   LEU A 439      41.225  29.898  -0.010  1.00 23.10           O  
ATOM   3426  CB  LEU A 439      38.685  30.245   1.341  1.00 17.18           C  
ATOM   3427  CG  LEU A 439      37.206  30.617   1.287  1.00 19.95           C  
ATOM   3428  CD1 LEU A 439      36.955  31.874   2.092  1.00 18.62           C  
ATOM   3429  CD2 LEU A 439      36.734  30.805  -0.142  1.00 21.43           C  
ATOM   3430  N   VAL A 440      41.158  27.755   0.680  1.00 18.56           N  
ATOM   3431  CA  VAL A 440      42.575  27.509   0.434  1.00 18.37           C  
ATOM   3432  C   VAL A 440      42.727  26.762  -0.890  1.00 19.85           C  
ATOM   3433  O   VAL A 440      42.516  25.547  -0.953  1.00 19.09           O  
ATOM   3434  CB  VAL A 440      43.204  26.680   1.572  1.00 18.98           C  
ATOM   3435  CG1 VAL A 440      44.666  26.361   1.272  1.00 23.65           C  
ATOM   3436  CG2 VAL A 440      43.077  27.431   2.901  1.00 16.77           C  
ATOM   3437  N   ARG A 441      43.080  27.494  -1.946  1.00 21.65           N  
ATOM   3438  CA  ARG A 441      43.246  26.905  -3.279  1.00 22.31           C  
ATOM   3439  C   ARG A 441      44.431  27.522  -4.014  1.00 32.90           C  
ATOM   3440  O   ARG A 441      44.921  26.971  -5.000  1.00 35.94           O  
ATOM   3441  CB  ARG A 441      41.965  27.061  -4.110  1.00 22.43           C  
ATOM   3442  CG  ARG A 441      40.753  26.257  -3.610  1.00 21.98           C  
ATOM   3443  CD  ARG A 441      41.005  24.756  -3.687  1.00 19.35           C  
ATOM   3444  NE  ARG A 441      39.803  23.960  -3.414  1.00 18.96           N  
ATOM   3445  CZ  ARG A 441      39.434  23.513  -2.216  1.00 19.10           C  
ATOM   3446  NH1 ARG A 441      40.160  23.782  -1.130  1.00 17.67           N1+
ATOM   3447  NH2 ARG A 441      38.324  22.788  -2.095  1.00 18.15           N  
ATOM   3448  OXT ARG A 441      44.927  28.589  -3.646  1.00 30.00           O1-
TER
ATOM   3449  N   SER B   1     -10.332   8.979  27.418  1.00 62.26           N  
ATOM   3450  CA  SER B   1      -8.952   9.391  27.650  1.00 59.45           C  
ATOM   3451  C   SER B   1      -8.057   8.174  27.913  1.00 51.93           C  
ATOM   3452  O   SER B   1      -8.519   7.033  27.871  1.00 56.72           O  
ATOM   3453  CB  SER B   1      -8.884  10.378  28.819  1.00 63.08           C  
ATOM   3454  OG  SER B   1      -7.683  11.132  28.783  1.00 66.94           O  
ATOM   3455  N   THR B   2      -6.774   8.418  28.168  1.00 36.26           N  
ATOM   3456  CA  THR B   2      -5.839   7.340  28.478  1.00 29.27           C  
ATOM   3457  C   THR B   2      -6.172   6.786  29.855  1.00 26.02           C  
ATOM   3458  O   THR B   2      -6.425   7.554  30.784  1.00 30.58           O  
ATOM   3459  CB  THR B   2      -4.379   7.834  28.465  1.00 29.54           C  
ATOM   3460  CG2 THR B   2      -3.413   6.673  28.622  1.00 27.80           C  
ATOM   3461  OG1 THR B   2      -4.113   8.505  27.227  1.00 37.12           O  
ATOM   3462  N   PRO B   3      -6.200   5.449  29.989  1.00 26.91           N  
ATOM   3463  CA  PRO B   3      -6.541   4.870  31.291  1.00 24.97           C  
ATOM   3464  C   PRO B   3      -5.573   5.248  32.402  1.00 24.77           C  
ATOM   3465  O   PRO B   3      -4.372   5.431  32.169  1.00 21.90           O  
ATOM   3466  CB  PRO B   3      -6.489   3.364  31.026  1.00 25.28           C  
ATOM   3467  CG  PRO B   3      -6.856   3.240  29.577  1.00 30.42           C  
ATOM   3468  CD  PRO B   3      -6.189   4.432  28.921  1.00 29.64           C  
ATOM   3469  N   ILE B   4      -6.124   5.355  33.608  1.00 24.04           N  
ATOM   3470  CA  ILE B   4      -5.372   5.688  34.807  1.00 27.17           C  
ATOM   3471  C   ILE B   4      -5.250   4.422  35.638  1.00 22.92           C  
ATOM   3472  O   ILE B   4      -6.208   3.659  35.751  1.00 24.04           O  
ATOM   3473  CB  ILE B   4      -6.108   6.766  35.629  1.00 31.39           C  
ATOM   3474  CG1 ILE B   4      -6.207   8.066  34.831  1.00 33.83           C  
ATOM   3475  CG2 ILE B   4      -5.406   7.022  36.957  1.00 30.08           C  
ATOM   3476  CD1 ILE B   4      -7.130   9.107  35.448  1.00 31.51           C  
ATOM   3477  N   ILE B   5      -4.066   4.182  36.190  1.00 20.40           N  
ATOM   3478  CA  ILE B   5      -3.863   3.054  37.082  1.00 23.79           C  
ATOM   3479  C   ILE B   5      -4.532   3.352  38.421  1.00 24.95           C  
ATOM   3480  O   ILE B   5      -4.148   4.285  39.125  1.00 28.02           O  
ATOM   3481  CB  ILE B   5      -2.370   2.751  37.264  1.00 24.31           C  
ATOM   3482  CG1 ILE B   5      -1.755   2.384  35.913  1.00 27.41           C  
ATOM   3483  CG2 ILE B   5      -2.165   1.633  38.291  1.00 24.97           C  
ATOM   3484  CD1 ILE B   5      -0.329   1.933  35.993  1.00 36.19           C  
ATOM   3485  N   THR B   6      -5.548   2.560  38.749  1.00 22.88           N  
ATOM   3486  CA  THR B   6      -6.367   2.796  39.932  1.00 25.07           C  
ATOM   3487  C   THR B   6      -5.987   1.887  41.094  1.00 23.66           C  
ATOM   3488  O   THR B   6      -6.264   2.200  42.260  1.00 25.64           O  
ATOM   3489  CB  THR B   6      -7.858   2.584  39.618  1.00 30.15           C  
ATOM   3490  CG2 THR B   6      -8.379   3.696  38.717  1.00 31.83           C  
ATOM   3491  OG1 THR B   6      -8.035   1.321  38.960  1.00 31.67           O  
ATOM   3492  N   GLU B   7      -5.378   0.750  40.779  1.00 24.89           N  
ATOM   3493  CA  GLU B   7      -5.045  -0.232  41.806  1.00 28.02           C  
ATOM   3494  C   GLU B   7      -3.690  -0.872  41.542  1.00 26.77           C  
ATOM   3495  O   GLU B   7      -3.307  -1.073  40.385  1.00 24.09           O  
ATOM   3496  CB  GLU B   7      -6.122  -1.326  41.870  1.00 31.51           C  
ATOM   3497  CG  GLU B   7      -7.516  -0.836  42.236  1.00 39.08           C  
ATOM   3498  CD  GLU B   7      -8.565  -1.933  42.158  1.00 45.42           C  
ATOM   3499  OE1 GLU B   7      -8.268  -3.073  42.572  1.00 47.00           O  
ATOM   3500  OE2 GLU B   7      -9.684  -1.648  41.679  1.00 47.25           O1-
ATOM   3501  N   MET B   8      -2.976  -1.192  42.620  1.00 23.85           N  
ATOM   3502  CA  MET B   8      -1.742  -1.969  42.542  1.00 19.20           C  
ATOM   3503  C   MET B   8      -1.706  -2.962  43.697  1.00 24.13           C  
ATOM   3504  O   MET B   8      -1.824  -2.569  44.858  1.00 25.29           O  
ATOM   3505  CB  MET B   8      -0.508  -1.062  42.596  1.00 19.02           C  
ATOM   3506  CG  MET B   8       0.829  -1.808  42.679  1.00 18.81           C  
ATOM   3507  SD  MET B   8       2.233  -0.743  42.277  1.00 21.00           S  
ATOM   3508  CE  MET B   8       3.605  -1.796  42.764  1.00 20.62           C  
ATOM   3509  N   GLN B   9      -1.561  -4.246  43.378  1.00 24.25           N  
ATOM   3510  CA  GLN B   9      -1.414  -5.278  44.405  1.00 25.09           C  
ATOM   3511  C   GLN B   9      -0.031  -5.905  44.305  1.00 23.87           C  
ATOM   3512  O   GLN B   9       0.461  -6.165  43.206  1.00 27.21           O  
ATOM   3513  CB  GLN B   9      -2.457  -6.384  44.224  1.00 23.54           C  
ATOM   3514  CG  GLN B   9      -3.894  -5.984  44.448  1.00 37.25           C  
ATOM   3515  CD  GLN B   9      -4.842  -7.132  44.150  1.00 44.25           C  
ATOM   3516  NE2 GLN B   9      -5.440  -7.116  42.961  1.00 45.63           N  
ATOM   3517  OE1 GLN B   9      -5.016  -8.036  44.971  1.00 38.43           O  
ATOM   3518  N   VAL B  10       0.594  -6.144  45.452  1.00 22.05           N  
ATOM   3519  CA  VAL B  10       1.879  -6.835  45.494  1.00 18.94           C  
ATOM   3520  C   VAL B  10       1.675  -8.144  46.249  1.00 23.31           C  
ATOM   3521  O   VAL B  10       1.320  -8.135  47.434  1.00 21.13           O  
ATOM   3522  CB  VAL B  10       2.947  -5.982  46.201  1.00 22.34           C  
ATOM   3523  CG1 VAL B  10       4.279  -6.731  46.259  1.00 24.51           C  
ATOM   3524  CG2 VAL B  10       3.111  -4.649  45.479  1.00 20.90           C  
ATOM   3525  N   ILE B  11       1.865  -9.270  45.563  1.00 21.27           N  
ATOM   3526  CA  ILE B  11       1.553 -10.564  46.159  1.00 20.51           C  
ATOM   3527  C   ILE B  11       2.739 -11.516  46.112  1.00 22.68           C  
ATOM   3528  O   ILE B  11       3.172 -11.919  45.033  1.00 19.76           O  
ATOM   3529  CB  ILE B  11       0.357 -11.230  45.442  1.00 20.47           C  
ATOM   3530  CG1 ILE B  11      -0.849 -10.287  45.442  1.00 26.03           C  
ATOM   3531  CG2 ILE B  11       0.007 -12.557  46.107  1.00 20.14           C  
ATOM   3532  CD1 ILE B  11      -2.072 -10.829  44.712  1.00 31.58           C  
ATOM   3533  N   PRO B  12       3.270 -11.886  47.286  1.00 21.77           N  
ATOM   3534  CA  PRO B  12       4.335 -12.891  47.305  1.00 21.56           C  
ATOM   3535  C   PRO B  12       3.737 -14.280  47.085  1.00 18.75           C  
ATOM   3536  O   PRO B  12       2.699 -14.599  47.667  1.00 21.64           O  
ATOM   3537  CB  PRO B  12       4.900 -12.764  48.721  1.00 20.67           C  
ATOM   3538  CG  PRO B  12       3.711 -12.362  49.552  1.00 22.50           C  
ATOM   3539  CD  PRO B  12       2.870 -11.476  48.646  1.00 22.40           C  
ATOM   3540  N   VAL B  13       4.369 -15.085  46.234  1.00 19.89           N  
ATOM   3541  CA  VAL B  13       3.859 -16.418  45.930  1.00 20.48           C  
ATOM   3542  C   VAL B  13       4.953 -17.472  46.033  1.00 21.53           C  
ATOM   3543  O   VAL B  13       6.141 -17.164  45.928  1.00 20.18           O  
ATOM   3544  CB  VAL B  13       3.261 -16.488  44.515  1.00 19.14           C  
ATOM   3545  CG1 VAL B  13       1.989 -15.660  44.426  1.00 24.52           C  
ATOM   3546  CG2 VAL B  13       4.285 -16.020  43.474  1.00 19.99           C  
ATOM   3547  N   ALA B  14       4.549 -18.720  46.219  1.00 20.53           N  
ATOM   3548  CA  ALA B  14       5.501 -19.821  46.217  1.00 24.23           C  
ATOM   3549  C   ALA B  14       4.992 -20.969  45.361  1.00 21.03           C  
ATOM   3550  O   ALA B  14       3.782 -21.202  45.272  1.00 19.79           O  
ATOM   3551  CB  ALA B  14       5.754 -20.301  47.628  1.00 24.35           C  
ATOM   3552  N   GLY B  15       5.924 -21.686  44.733  1.00 19.87           N  
ATOM   3553  CA  GLY B  15       5.598 -22.926  44.052  1.00 21.68           C  
ATOM   3554  C   GLY B  15       6.550 -24.023  44.485  1.00 18.45           C  
ATOM   3555  O   GLY B  15       7.306 -23.845  45.442  1.00 20.27           O  
ATOM   3556  N   HIS B  16       6.522 -25.152  43.780  1.00 17.98           N  
ATOM   3557  CA  HIS B  16       7.310 -26.317  44.171  1.00 20.64           C  
ATOM   3558  C   HIS B  16       8.475 -26.518  43.215  1.00 21.45           C  
ATOM   3559  O   HIS B  16       8.344 -26.274  42.014  1.00 20.89           O  
ATOM   3560  CB  HIS B  16       6.427 -27.565  44.169  1.00 23.54           C  
ATOM   3561  CG  HIS B  16       5.209 -27.444  45.035  1.00 28.65           C  
ATOM   3562  CD2 HIS B  16       3.977 -26.944  44.768  1.00 21.14           C  
ATOM   3563  ND1 HIS B  16       5.186 -27.864  46.343  1.00 26.41           N  
ATOM   3564  CE1 HIS B  16       3.983 -27.628  46.855  1.00 26.73           C  
ATOM   3565  NE2 HIS B  16       3.239 -27.073  45.923  1.00 28.32           N  
ATOM   3566  N   ASP B  17       9.608 -26.979  43.737  1.00 16.66           N  
ATOM   3567  CA  ASP B  17      10.795 -27.173  42.903  1.00 18.74           C  
ATOM   3568  C   ASP B  17      11.491 -28.489  43.273  1.00 21.11           C  
ATOM   3569  O   ASP B  17      11.266 -29.042  44.362  1.00 21.11           O  
ATOM   3570  CB  ASP B  17      11.741 -25.987  43.097  1.00 20.29           C  
ATOM   3571  CG  ASP B  17      12.793 -25.881  42.012  1.00 19.35           C  
ATOM   3572  OD1 ASP B  17      12.658 -26.545  40.955  1.00 19.06           O  
ATOM   3573  OD2 ASP B  17      13.753 -25.105  42.220  1.00 19.25           O1-
ATOM   3574  N   SER B  18      12.332 -28.982  42.368  1.00 18.24           N  
ATOM   3575  CA  SER B  18      13.111 -30.195  42.603  1.00 18.55           C  
ATOM   3576  C   SER B  18      14.414 -29.863  43.334  1.00 17.02           C  
ATOM   3577  O   SER B  18      14.785 -28.695  43.445  1.00 19.06           O  
ATOM   3578  CB  SER B  18      13.417 -30.877  41.270  1.00 17.43           C  
ATOM   3579  OG  SER B  18      12.231 -31.334  40.655  1.00 21.25           O  
ATOM   3580  N   MET B  19      15.114 -30.889  43.812  1.00 21.23           N  
ATOM   3581  CA  MET B  19      16.356 -30.672  44.556  1.00 23.76           C  
ATOM   3582  C   MET B  19      17.500 -30.397  43.585  1.00 21.95           C  
ATOM   3583  O   MET B  19      18.453 -31.181  43.477  1.00 19.24           O  
ATOM   3584  CB  MET B  19      16.675 -31.881  45.439  1.00 21.13           C  
ATOM   3585  CG  MET B  19      17.679 -31.605  46.555  1.00 20.94           C  
ATOM   3586  SD  MET B  19      17.958 -33.078  47.554  1.00 22.20           S  
ATOM   3587  CE  MET B  19      18.904 -32.366  48.914  1.00 22.85           C  
ATOM   3588  N   LEU B  20      17.413 -29.268  42.887  1.00 18.73           N  
ATOM   3589  CA  LEU B  20      18.363 -28.955  41.828  1.00 17.80           C  
ATOM   3590  C   LEU B  20      19.678 -28.480  42.444  1.00 17.91           C  
ATOM   3591  O   LEU B  20      19.688 -27.621  43.324  1.00 17.96           O  
ATOM   3592  CB  LEU B  20      17.782 -27.881  40.899  1.00 17.04           C  
ATOM   3593  CG  LEU B  20      16.464 -28.225  40.195  1.00 20.07           C  
ATOM   3594  CD1 LEU B  20      16.087 -27.136  39.176  1.00 16.95           C  
ATOM   3595  CD2 LEU B  20      16.524 -29.598  39.503  1.00 19.26           C  
ATOM   3596  N   LEU B  21      20.793 -29.042  41.986  1.00 17.12           N  
ATOM   3597  CA  LEU B  21      22.094 -28.679  42.548  1.00 16.61           C  
ATOM   3598  C   LEU B  21      22.822 -27.629  41.711  1.00 16.57           C  
ATOM   3599  O   LEU B  21      22.736 -27.613  40.469  1.00 16.15           O  
ATOM   3600  CB  LEU B  21      22.966 -29.929  42.705  1.00 16.39           C  
ATOM   3601  CG  LEU B  21      22.371 -31.025  43.594  1.00 16.46           C  
ATOM   3602  CD1 LEU B  21      23.244 -32.274  43.596  1.00 22.07           C  
ATOM   3603  CD2 LEU B  21      22.147 -30.523  44.996  1.00 17.68           C  
ATOM   3604  N   ASN B  22      23.539 -26.741  42.395  1.00 16.29           N  
ATOM   3605  CA  ASN B  22      24.323 -25.713  41.723  1.00 18.02           C  
ATOM   3606  C   ASN B  22      25.409 -25.221  42.666  1.00 15.56           C  
ATOM   3607  O   ASN B  22      25.517 -25.715  43.788  1.00 16.96           O  
ATOM   3608  CB  ASN B  22      23.430 -24.563  41.239  1.00 17.59           C  
ATOM   3609  CG  ASN B  22      22.891 -23.711  42.373  1.00 18.50           C  
ATOM   3610  ND2 ASN B  22      22.087 -24.309  43.240  1.00 18.01           N  
ATOM   3611  OD1 ASN B  22      23.206 -22.532  42.473  1.00 19.61           O  
ATOM   3612  N   LEU B  23      26.221 -24.271  42.213  1.00 14.53           N  
ATOM   3613  CA  LEU B  23      27.338 -23.794  43.028  1.00 14.32           C  
ATOM   3614  C   LEU B  23      26.851 -23.213  44.348  1.00 18.40           C  
ATOM   3615  O   LEU B  23      27.519 -23.345  45.365  1.00 15.13           O  
ATOM   3616  CB  LEU B  23      28.149 -22.743  42.266  1.00 15.18           C  
ATOM   3617  CG  LEU B  23      29.460 -22.271  42.886  1.00 14.76           C  
ATOM   3618  CD1 LEU B  23      30.440 -23.427  42.990  1.00 15.65           C  
ATOM   3619  CD2 LEU B  23      30.046 -21.154  42.020  1.00 13.94           C  
ATOM   3620  N   SER B  24      25.685 -22.571  44.331  1.00 15.53           N  
ATOM   3621  CA  SER B  24      25.139 -21.971  45.555  1.00 16.90           C  
ATOM   3622  C   SER B  24      24.543 -22.987  46.534  1.00 18.13           C  
ATOM   3623  O   SER B  24      24.280 -22.658  47.704  1.00 15.49           O  
ATOM   3624  CB  SER B  24      24.113 -20.887  45.205  1.00 15.72           C  
ATOM   3625  OG  SER B  24      24.756 -19.670  44.836  1.00 15.88           O  
ATOM   3626  N   GLY B  25      24.343 -24.220  46.071  1.00 17.54           N  
ATOM   3627  CA  GLY B  25      23.860 -25.281  46.935  1.00 18.11           C  
ATOM   3628  C   GLY B  25      22.786 -26.162  46.328  1.00 16.95           C  
ATOM   3629  O   GLY B  25      22.937 -26.674  45.214  1.00 19.63           O  
ATOM   3630  N   ALA B  26      21.707 -26.364  47.080  1.00 17.48           N  
ATOM   3631  CA  ALA B  26      20.580 -27.175  46.621  1.00 18.92           C  
ATOM   3632  C   ALA B  26      19.276 -26.386  46.726  1.00 19.24           C  
ATOM   3633  O   ALA B  26      18.964 -25.841  47.787  1.00 19.81           O  
ATOM   3634  CB  ALA B  26      20.481 -28.457  47.445  1.00 17.80           C  
ATOM   3635  N   HIS B  27      18.515 -26.335  45.633  1.00 18.86           N  
ATOM   3636  CA  HIS B  27      17.220 -25.653  45.636  1.00 18.74           C  
ATOM   3637  C   HIS B  27      16.299 -26.207  46.718  1.00 20.54           C  
ATOM   3638  O   HIS B  27      16.191 -27.429  46.901  1.00 19.78           O  
ATOM   3639  CB  HIS B  27      16.509 -25.778  44.276  1.00 17.25           C  
ATOM   3640  CG  HIS B  27      17.138 -24.990  43.166  1.00 18.04           C  
ATOM   3641  CD2 HIS B  27      18.378 -24.456  43.030  1.00 16.67           C  
ATOM   3642  ND1 HIS B  27      16.466 -24.700  42.002  1.00 19.46           N  
ATOM   3643  CE1 HIS B  27      17.260 -24.018  41.190  1.00 18.14           C  
ATOM   3644  NE2 HIS B  27      18.423 -23.857  41.791  1.00 18.18           N  
ATOM   3645  N   SER B  28      15.644 -25.298  47.435  1.00 20.32           N  
ATOM   3646  CA  SER B  28      14.603 -25.649  48.402  1.00 17.98           C  
ATOM   3647  C   SER B  28      13.451 -26.327  47.664  1.00 16.83           C  
ATOM   3648  O   SER B  28      13.285 -26.121  46.457  1.00 18.35           O  
ATOM   3649  CB  SER B  28      14.101 -24.365  49.069  1.00 19.35           C  
ATOM   3650  OG  SER B  28      12.867 -24.550  49.742  1.00 22.32           O  
ATOM   3651  N   PRO B  29      12.640 -27.131  48.374  1.00 18.03           N  
ATOM   3652  CA  PRO B  29      11.414 -27.671  47.770  1.00 17.47           C  
ATOM   3653  C   PRO B  29      10.414 -26.579  47.389  1.00 20.68           C  
ATOM   3654  O   PRO B  29       9.443 -26.867  46.683  1.00 21.10           O  
ATOM   3655  CB  PRO B  29      10.828 -28.561  48.875  1.00 21.76           C  
ATOM   3656  CG  PRO B  29      11.474 -28.083  50.147  1.00 22.43           C  
ATOM   3657  CD  PRO B  29      12.850 -27.640  49.739  1.00 18.68           C  
ATOM   3658  N   TYR B  30      10.653 -25.348  47.838  1.00 19.71           N  
ATOM   3659  CA  TYR B  30       9.821 -24.220  47.436  1.00 18.04           C  
ATOM   3660  C   TYR B  30      10.661 -23.132  46.795  1.00 19.29           C  
ATOM   3661  O   TYR B  30      11.732 -22.795  47.303  1.00 19.31           O  
ATOM   3662  CB  TYR B  30       9.103 -23.620  48.649  1.00 18.27           C  
ATOM   3663  CG  TYR B  30       8.334 -24.609  49.486  1.00 19.94           C  
ATOM   3664  CD1 TYR B  30       7.160 -25.186  49.017  1.00 23.60           C  
ATOM   3665  CD2 TYR B  30       8.771 -24.957  50.758  1.00 18.98           C  
ATOM   3666  CE1 TYR B  30       6.448 -26.091  49.787  1.00 24.17           C  
ATOM   3667  CE2 TYR B  30       8.069 -25.851  51.531  1.00 24.20           C  
ATOM   3668  CZ  TYR B  30       6.909 -26.418  51.043  1.00 23.76           C  
ATOM   3669  OH  TYR B  30       6.209 -27.312  51.826  1.00 26.87           O  
ATOM   3670  N   PHE B  31      10.180 -22.588  45.677  1.00 18.15           N  
ATOM   3671  CA  PHE B  31      10.745 -21.353  45.130  1.00 15.97           C  
ATOM   3672  C   PHE B  31       9.742 -20.215  45.314  1.00 18.04           C  
ATOM   3673  O   PHE B  31       8.534 -20.450  45.365  1.00 19.05           O  
ATOM   3674  CB  PHE B  31      11.123 -21.517  43.647  1.00 16.74           C  
ATOM   3675  CG  PHE B  31       9.947 -21.541  42.707  1.00 18.37           C  
ATOM   3676  CD1 PHE B  31       9.210 -22.708  42.531  1.00 22.00           C  
ATOM   3677  CD2 PHE B  31       9.600 -20.411  41.973  1.00 18.19           C  
ATOM   3678  CE1 PHE B  31       8.136 -22.746  41.652  1.00 20.00           C  
ATOM   3679  CE2 PHE B  31       8.524 -20.441  41.094  1.00 18.79           C  
ATOM   3680  CZ  PHE B  31       7.791 -21.611  40.934  1.00 18.84           C  
ATOM   3681  N   THR B  32      10.235 -18.984  45.416  1.00 15.97           N  
ATOM   3682  CA  THR B  32       9.361 -17.852  45.707  1.00 17.07           C  
ATOM   3683  C   THR B  32       9.491 -16.763  44.650  1.00 20.59           C  
ATOM   3684  O   THR B  32      10.550 -16.596  44.031  1.00 18.81           O  
ATOM   3685  CB  THR B  32       9.645 -17.257  47.100  1.00 20.01           C  
ATOM   3686  CG2 THR B  32       9.449 -18.315  48.186  1.00 17.65           C  
ATOM   3687  OG1 THR B  32      10.993 -16.772  47.151  1.00 21.03           O  
ATOM   3688  N   ARG B  33       8.398 -16.038  44.428  1.00 17.87           N  
ATOM   3689  CA  ARG B  33       8.375 -14.962  43.445  1.00 19.28           C  
ATOM   3690  C   ARG B  33       7.520 -13.847  44.014  1.00 21.64           C  
ATOM   3691  O   ARG B  33       6.767 -14.065  44.970  1.00 18.96           O  
ATOM   3692  CB  ARG B  33       7.765 -15.435  42.116  1.00 16.61           C  
ATOM   3693  CG  ARG B  33       8.374 -16.705  41.514  1.00 18.64           C  
ATOM   3694  CD  ARG B  33       9.784 -16.469  40.983  1.00 16.07           C  
ATOM   3695  NE  ARG B  33       9.760 -15.786  39.690  1.00 17.31           N  
ATOM   3696  CZ  ARG B  33      10.837 -15.336  39.055  1.00 19.49           C  
ATOM   3697  NH1 ARG B  33      12.044 -15.485  39.589  1.00 17.12           N1+
ATOM   3698  NH2 ARG B  33      10.702 -14.725  37.888  1.00 14.64           N  
ATOM   3699  N   ASN B  34       7.638 -12.656  43.439  1.00 20.06           N  
ATOM   3700  CA  ASN B  34       6.723 -11.567  43.762  1.00 18.95           C  
ATOM   3701  C   ASN B  34       5.927 -11.192  42.522  1.00 15.72           C  
ATOM   3702  O   ASN B  34       6.494 -11.028  41.440  1.00 17.74           O  
ATOM   3703  CB  ASN B  34       7.485 -10.344  44.297  1.00 15.71           C  
ATOM   3704  CG  ASN B  34       7.972 -10.545  45.708  1.00 17.79           C  
ATOM   3705  ND2 ASN B  34       9.285 -10.508  45.898  1.00 16.92           N  
ATOM   3706  OD1 ASN B  34       7.174 -10.733  46.622  1.00 21.04           O  
ATOM   3707  N   ILE B  35       4.614 -11.070  42.689  1.00 18.16           N  
ATOM   3708  CA  ILE B  35       3.724 -10.706  41.592  1.00 21.72           C  
ATOM   3709  C   ILE B  35       3.207  -9.286  41.779  1.00 23.09           C  
ATOM   3710  O   ILE B  35       2.872  -8.887  42.898  1.00 22.13           O  
ATOM   3711  CB  ILE B  35       2.492 -11.637  41.560  1.00 26.33           C  
ATOM   3712  CG1 ILE B  35       2.927 -13.098  41.504  1.00 25.51           C  
ATOM   3713  CG2 ILE B  35       1.563 -11.276  40.401  1.00 28.17           C  
ATOM   3714  CD1 ILE B  35       3.873 -13.404  40.374  1.00 22.75           C  
ATOM   3715  N   VAL B  36       3.133  -8.529  40.685  1.00 18.18           N  
ATOM   3716  CA  VAL B  36       2.461  -7.236  40.705  1.00 17.83           C  
ATOM   3717  C   VAL B  36       1.191  -7.321  39.871  1.00 17.92           C  
ATOM   3718  O   VAL B  36       1.222  -7.781  38.730  1.00 20.69           O  
ATOM   3719  CB  VAL B  36       3.359  -6.119  40.138  1.00 17.62           C  
ATOM   3720  CG1 VAL B  36       2.550  -4.840  39.923  1.00 19.73           C  
ATOM   3721  CG2 VAL B  36       4.536  -5.857  41.071  1.00 18.97           C  
ATOM   3722  N   ILE B  37       0.070  -6.895  40.440  1.00 17.07           N  
ATOM   3723  CA  ILE B  37      -1.170  -6.816  39.680  1.00 20.13           C  
ATOM   3724  C   ILE B  37      -1.616  -5.363  39.602  1.00 22.98           C  
ATOM   3725  O   ILE B  37      -1.918  -4.745  40.624  1.00 23.43           O  
ATOM   3726  CB  ILE B  37      -2.295  -7.647  40.324  1.00 19.56           C  
ATOM   3727  CG1 ILE B  37      -1.834  -9.082  40.582  1.00 22.72           C  
ATOM   3728  CG2 ILE B  37      -3.537  -7.638  39.436  1.00 23.87           C  
ATOM   3729  CD1 ILE B  37      -2.875  -9.924  41.305  1.00 25.63           C  
ATOM   3730  N   LEU B  38      -1.639  -4.812  38.391  1.00 19.56           N  
ATOM   3731  CA  LEU B  38      -2.145  -3.455  38.182  1.00 20.06           C  
ATOM   3732  C   LEU B  38      -3.522  -3.476  37.529  1.00 23.37           C  
ATOM   3733  O   LEU B  38      -3.775  -4.264  36.621  1.00 21.61           O  
ATOM   3734  CB  LEU B  38      -1.194  -2.657  37.288  1.00 18.75           C  
ATOM   3735  CG  LEU B  38       0.230  -2.424  37.769  1.00 16.74           C  
ATOM   3736  CD1 LEU B  38       0.953  -1.494  36.809  1.00 20.24           C  
ATOM   3737  CD2 LEU B  38       0.222  -1.843  39.177  1.00 17.07           C  
ATOM   3738  N   LYS B  39      -4.408  -2.595  37.981  1.00 22.29           N  
ATOM   3739  CA  LYS B  39      -5.715  -2.434  37.359  1.00 26.51           C  
ATOM   3740  C   LYS B  39      -5.895  -0.996  36.901  1.00 25.22           C  
ATOM   3741  O   LYS B  39      -5.479  -0.065  37.596  1.00 26.72           O  
ATOM   3742  CB  LYS B  39      -6.823  -2.803  38.351  1.00 32.42           C  
ATOM   3743  CG  LYS B  39      -7.204  -4.277  38.340  1.00 40.70           C  
ATOM   3744  CD  LYS B  39      -7.796  -4.704  39.678  1.00 49.57           C  
ATOM   3745  CE  LYS B  39      -8.638  -5.966  39.536  1.00 54.36           C  
ATOM   3746  NZ  LYS B  39      -7.871  -7.083  38.914  1.00 53.79           N1+
ATOM   3747  N   ASP B  40      -6.503  -0.801  35.731  1.00 22.82           N  
ATOM   3748  CA  ASP B  40      -6.800   0.561  35.291  1.00 22.49           C  
ATOM   3749  C   ASP B  40      -8.303   0.849  35.220  1.00 24.75           C  
ATOM   3750  O   ASP B  40      -9.133  -0.052  35.397  1.00 25.17           O  
ATOM   3751  CB  ASP B  40      -6.040   0.946  33.997  1.00 24.48           C  
ATOM   3752  CG  ASP B  40      -6.531   0.206  32.756  1.00 27.12           C  
ATOM   3753  OD1 ASP B  40      -7.731  -0.110  32.660  1.00 26.03           O  
ATOM   3754  OD2 ASP B  40      -5.702  -0.019  31.844  1.00 26.35           O1-
ATOM   3755  N   ASN B  41      -8.652   2.107  34.977  1.00 23.45           N  
ATOM   3756  CA  ASN B  41     -10.050   2.512  35.022  1.00 25.89           C  
ATOM   3757  C   ASN B  41     -10.840   2.156  33.764  1.00 30.64           C  
ATOM   3758  O   ASN B  41     -11.984   2.576  33.609  1.00 33.92           O  
ATOM   3759  CB  ASN B  41     -10.176   4.006  35.345  1.00 29.03           C  
ATOM   3760  CG  ASN B  41      -9.580   4.892  34.267  1.00 31.85           C  
ATOM   3761  ND2 ASN B  41      -9.829   6.192  34.365  1.00 33.55           N  
ATOM   3762  OD1 ASN B  41      -8.895   4.415  33.366  1.00 29.54           O  
ATOM   3763  N   SER B  42     -10.225   1.394  32.863  1.00 27.62           N  
ATOM   3764  CA  SER B  42     -10.946   0.883  31.699  1.00 27.42           C  
ATOM   3765  C   SER B  42     -11.384  -0.554  31.958  1.00 31.92           C  
ATOM   3766  O   SER B  42     -12.094  -1.154  31.145  1.00 34.47           O  
ATOM   3767  CB  SER B  42     -10.091   0.963  30.433  1.00 25.28           C  
ATOM   3768  OG  SER B  42      -9.037   0.014  30.450  1.00 29.89           O  
ATOM   3769  N   GLY B  43     -10.957  -1.099  33.096  1.00 29.94           N  
ATOM   3770  CA  GLY B  43     -11.337  -2.444  33.489  1.00 33.13           C  
ATOM   3771  C   GLY B  43     -10.256  -3.483  33.252  1.00 34.19           C  
ATOM   3772  O   GLY B  43     -10.429  -4.651  33.596  1.00 33.24           O  
ATOM   3773  N   ASN B  44      -9.134  -3.064  32.670  1.00 27.36           N  
ATOM   3774  CA  ASN B  44      -8.067  -4.004  32.339  1.00 26.61           C  
ATOM   3775  C   ASN B  44      -7.120  -4.320  33.496  1.00 22.55           C  
ATOM   3776  O   ASN B  44      -6.965  -3.523  34.433  1.00 22.50           O  
ATOM   3777  CB  ASN B  44      -7.272  -3.521  31.121  1.00 21.82           C  
ATOM   3778  CG  ASN B  44      -8.073  -3.586  29.835  1.00 29.07           C  
ATOM   3779  ND2 ASN B  44      -7.585  -2.905  28.802  1.00 28.96           N  
ATOM   3780  OD1 ASN B  44      -9.107  -4.245  29.764  1.00 28.28           O  
ATOM   3781  N   THR B  45      -6.492  -5.493  33.411  1.00 22.91           N  
ATOM   3782  CA  THR B  45      -5.532  -5.968  34.402  1.00 21.84           C  
ATOM   3783  C   THR B  45      -4.191  -6.249  33.726  1.00 21.85           C  
ATOM   3784  O   THR B  45      -4.142  -6.897  32.675  1.00 21.26           O  
ATOM   3785  CB  THR B  45      -6.026  -7.273  35.066  1.00 23.85           C  
ATOM   3786  CG2 THR B  45      -4.988  -7.818  36.044  1.00 25.03           C  
ATOM   3787  OG1 THR B  45      -7.252  -7.026  35.770  1.00 28.85           O  
ATOM   3788  N   GLY B  46      -3.106  -5.751  34.316  1.00 20.77           N  
ATOM   3789  CA  GLY B  46      -1.771  -6.031  33.816  1.00 21.91           C  
ATOM   3790  C   GLY B  46      -0.963  -6.715  34.900  1.00 25.98           C  
ATOM   3791  O   GLY B  46      -1.174  -6.459  36.089  1.00 20.65           O  
ATOM   3792  N   VAL B  47      -0.041  -7.592  34.514  1.00 17.21           N  
ATOM   3793  CA  VAL B  47       0.690  -8.366  35.524  1.00 17.58           C  
ATOM   3794  C   VAL B  47       2.199  -8.394  35.304  1.00 21.31           C  
ATOM   3795  O   VAL B  47       2.674  -8.290  34.173  1.00 18.94           O  
ATOM   3796  CB  VAL B  47       0.164  -9.824  35.636  1.00 21.42           C  
ATOM   3797  CG1 VAL B  47      -1.286  -9.836  36.063  1.00 24.89           C  
ATOM   3798  CG2 VAL B  47       0.333 -10.578  34.321  1.00 22.43           C  
ATOM   3799  N   GLY B  48       2.947  -8.526  36.399  1.00 16.03           N  
ATOM   3800  CA  GLY B  48       4.387  -8.706  36.332  1.00 16.25           C  
ATOM   3801  C   GLY B  48       4.852  -9.723  37.361  1.00 17.70           C  
ATOM   3802  O   GLY B  48       4.185  -9.942  38.379  1.00 18.12           O  
ATOM   3803  N   GLU B  49       5.996 -10.349  37.102  1.00 19.49           N  
ATOM   3804  CA  GLU B  49       6.530 -11.366  38.006  1.00 16.66           C  
ATOM   3805  C   GLU B  49       8.055 -11.244  38.090  1.00 17.17           C  
ATOM   3806  O   GLU B  49       8.724 -11.119  37.066  1.00 16.33           O  
ATOM   3807  CB  GLU B  49       6.140 -12.776  37.530  1.00 15.55           C  
ATOM   3808  CG  GLU B  49       6.766 -13.887  38.380  1.00 18.46           C  
ATOM   3809  CD  GLU B  49       6.680 -15.273  37.757  1.00 16.86           C  
ATOM   3810  OE1 GLU B  49       5.868 -15.495  36.829  1.00 19.35           O  
ATOM   3811  OE2 GLU B  49       7.448 -16.154  38.207  1.00 16.21           O1-
ATOM   3812  N   VAL B  50       8.594 -11.260  39.312  1.00 17.81           N  
ATOM   3813  CA  VAL B  50      10.033 -11.143  39.548  1.00 17.12           C  
ATOM   3814  C   VAL B  50      10.477 -12.040  40.714  1.00 14.85           C  
ATOM   3815  O   VAL B  50       9.634 -12.621  41.398  1.00 16.15           O  
ATOM   3816  CB  VAL B  50      10.453  -9.669  39.830  1.00 15.04           C  
ATOM   3817  CG1 VAL B  50      10.246  -8.791  38.589  1.00 16.66           C  
ATOM   3818  CG2 VAL B  50       9.742  -9.104  41.066  1.00 16.13           C  
ATOM   3819  N   PRO B  51      11.802 -12.188  40.919  1.00 19.17           N  
ATOM   3820  CA  PRO B  51      12.299 -12.961  42.067  1.00 18.40           C  
ATOM   3821  C   PRO B  51      11.655 -12.622  43.407  1.00 20.47           C  
ATOM   3822  O   PRO B  51      11.273 -11.473  43.672  1.00 18.48           O  
ATOM   3823  CB  PRO B  51      13.789 -12.623  42.073  1.00 17.99           C  
ATOM   3824  CG  PRO B  51      14.111 -12.602  40.583  1.00 15.98           C  
ATOM   3825  CD  PRO B  51      12.887 -11.937  39.942  1.00 17.26           C  
ATOM   3826  N   GLY B  52      11.521 -13.650  44.240  1.00 16.79           N  
ATOM   3827  CA  GLY B  52      10.921 -13.512  45.552  1.00 13.63           C  
ATOM   3828  C   GLY B  52      11.854 -12.948  46.604  1.00 18.42           C  
ATOM   3829  O   GLY B  52      13.054 -12.754  46.376  1.00 20.59           O  
ATOM   3830  N   GLY B  53      11.283 -12.672  47.764  1.00 19.54           N  
ATOM   3831  CA  GLY B  53      12.030 -12.107  48.875  1.00 21.47           C  
ATOM   3832  C   GLY B  53      11.306 -10.927  49.485  1.00 20.12           C  
ATOM   3833  O   GLY B  53      10.647 -10.154  48.790  1.00 21.76           O  
ATOM   3834  N   GLU B  54      11.431 -10.787  50.798  1.00 17.08           N  
ATOM   3835  CA  GLU B  54      10.777  -9.696  51.517  1.00 17.55           C  
ATOM   3836  C   GLU B  54      11.265  -8.295  51.108  1.00 19.18           C  
ATOM   3837  O   GLU B  54      10.488  -7.332  51.107  1.00 21.54           O  
ATOM   3838  CB  GLU B  54      10.950  -9.908  53.019  1.00 20.45           C  
ATOM   3839  CG  GLU B  54      10.402  -8.781  53.886  1.00 22.72           C  
ATOM   3840  CD  GLU B  54       8.898  -8.562  53.738  1.00 34.71           C  
ATOM   3841  OE1 GLU B  54       8.200  -9.432  53.167  1.00 29.92           O  
ATOM   3842  OE2 GLU B  54       8.411  -7.512  54.221  1.00 34.76           O1-
ATOM   3843  N   LYS B  55      12.543  -8.174  50.765  1.00 18.62           N  
ATOM   3844  CA  LYS B  55      13.078  -6.879  50.346  1.00 25.95           C  
ATOM   3845  C   LYS B  55      12.402  -6.373  49.068  1.00 21.80           C  
ATOM   3846  O   LYS B  55      11.986  -5.212  48.997  1.00 20.01           O  
ATOM   3847  CB  LYS B  55      14.593  -6.946  50.152  1.00 31.96           C  
ATOM   3848  CG  LYS B  55      15.374  -7.112  51.438  1.00 34.69           C  
ATOM   3849  CD  LYS B  55      16.753  -6.467  51.336  1.00 44.56           C  
ATOM   3850  CE  LYS B  55      17.788  -7.395  50.717  1.00 45.32           C  
ATOM   3851  NZ  LYS B  55      19.090  -6.691  50.472  1.00 44.03           N1+
ATOM   3852  N   ILE B  56      12.296  -7.245  48.068  1.00 18.00           N  
ATOM   3853  CA  ILE B  56      11.619  -6.914  46.815  1.00 15.55           C  
ATOM   3854  C   ILE B  56      10.124  -6.644  47.074  1.00 21.13           C  
ATOM   3855  O   ILE B  56       9.579  -5.649  46.590  1.00 19.05           O  
ATOM   3856  CB  ILE B  56      11.842  -8.020  45.753  1.00 17.89           C  
ATOM   3857  CG1 ILE B  56      13.311  -8.029  45.316  1.00 17.58           C  
ATOM   3858  CG2 ILE B  56      10.956  -7.806  44.526  1.00 16.33           C  
ATOM   3859  CD1 ILE B  56      13.739  -9.255  44.524  1.00 16.66           C  
ATOM   3860  N   ARG B  57       9.477  -7.509  47.858  1.00 19.94           N  
ATOM   3861  CA  ARG B  57       8.063  -7.321  48.195  1.00 19.87           C  
ATOM   3862  C   ARG B  57       7.796  -5.979  48.876  1.00 18.85           C  
ATOM   3863  O   ARG B  57       6.891  -5.244  48.473  1.00 21.06           O  
ATOM   3864  CB  ARG B  57       7.543  -8.441  49.105  1.00 22.67           C  
ATOM   3865  CG  ARG B  57       6.030  -8.401  49.279  1.00 18.35           C  
ATOM   3866  CD  ARG B  57       5.587  -9.038  50.595  1.00 20.96           C  
ATOM   3867  NE  ARG B  57       6.070  -8.260  51.738  1.00 24.71           N  
ATOM   3868  CZ  ARG B  57       5.543  -7.104  52.133  1.00 28.99           C  
ATOM   3869  NH1 ARG B  57       4.505  -6.583  51.493  1.00 29.55           N1+
ATOM   3870  NH2 ARG B  57       6.054  -6.466  53.176  1.00 32.53           N  
ATOM   3871  N   GLN B  58       8.575  -5.665  49.910  1.00 16.91           N  
ATOM   3872  CA  GLN B  58       8.378  -4.419  50.660  1.00 18.25           C  
ATOM   3873  C   GLN B  58       8.641  -3.190  49.793  1.00 22.13           C  
ATOM   3874  O   GLN B  58       7.940  -2.182  49.895  1.00 21.48           O  
ATOM   3875  CB  GLN B  58       9.285  -4.374  51.887  1.00 23.53           C  
ATOM   3876  CG  GLN B  58       9.121  -3.101  52.717  1.00 29.93           C  
ATOM   3877  CD  GLN B  58       7.740  -2.988  53.347  1.00 28.15           C  
ATOM   3878  NE2 GLN B  58       6.980  -1.967  52.947  1.00 24.22           N  
ATOM   3879  OE1 GLN B  58       7.360  -3.814  54.181  1.00 26.46           O  
ATOM   3880  N   THR B  59       9.653  -3.278  48.939  1.00 20.58           N  
ATOM   3881  CA  THR B  59      10.022  -2.142  48.109  1.00 22.26           C  
ATOM   3882  C   THR B  59       8.949  -1.906  47.040  1.00 23.99           C  
ATOM   3883  O   THR B  59       8.614  -0.752  46.737  1.00 19.49           O  
ATOM   3884  CB  THR B  59      11.441  -2.308  47.526  1.00 17.90           C  
ATOM   3885  CG2 THR B  59      11.838  -1.083  46.706  1.00 20.41           C  
ATOM   3886  OG1 THR B  59      12.371  -2.449  48.618  1.00 20.75           O  
ATOM   3887  N   LEU B  60       8.387  -2.993  46.506  1.00 17.24           N  
ATOM   3888  CA  LEU B  60       7.227  -2.889  45.617  1.00 18.75           C  
ATOM   3889  C   LEU B  60       6.044  -2.203  46.318  1.00 17.78           C  
ATOM   3890  O   LEU B  60       5.393  -1.328  45.735  1.00 18.68           O  
ATOM   3891  CB  LEU B  60       6.821  -4.269  45.077  1.00 20.19           C  
ATOM   3892  CG  LEU B  60       7.634  -4.746  43.871  1.00 17.35           C  
ATOM   3893  CD1 LEU B  60       7.408  -6.228  43.627  1.00 19.11           C  
ATOM   3894  CD2 LEU B  60       7.230  -3.954  42.641  1.00 15.99           C  
ATOM   3895  N   GLU B  61       5.767  -2.592  47.562  1.00 16.31           N  
ATOM   3896  CA  GLU B  61       4.745  -1.916  48.362  1.00 18.91           C  
ATOM   3897  C   GLU B  61       5.060  -0.427  48.493  1.00 23.45           C  
ATOM   3898  O   GLU B  61       4.167   0.417  48.343  1.00 22.55           O  
ATOM   3899  CB  GLU B  61       4.649  -2.548  49.756  1.00 22.44           C  
ATOM   3900  CG  GLU B  61       3.901  -3.877  49.793  1.00 35.11           C  
ATOM   3901  CD  GLU B  61       2.388  -3.711  49.759  1.00 41.79           C  
ATOM   3902  OE1 GLU B  61       1.908  -2.565  49.916  1.00 43.34           O  
ATOM   3903  OE2 GLU B  61       1.683  -4.733  49.580  1.00 33.26           O1-
ATOM   3904  N   ASP B  62       6.328  -0.110  48.763  1.00 22.20           N  
ATOM   3905  CA  ASP B  62       6.754   1.280  48.950  1.00 21.59           C  
ATOM   3906  C   ASP B  62       6.578   2.088  47.658  1.00 23.02           C  
ATOM   3907  O   ASP B  62       6.441   3.311  47.695  1.00 20.90           O  
ATOM   3908  CB  ASP B  62       8.224   1.355  49.377  1.00 23.21           C  
ATOM   3909  CG  ASP B  62       8.490   0.729  50.745  1.00 25.54           C  
ATOM   3910  OD1 ASP B  62       7.554   0.620  51.568  1.00 23.85           O  
ATOM   3911  OD2 ASP B  62       9.657   0.351  50.993  1.00 27.25           O1-
ATOM   3912  N   ALA B  63       6.592   1.400  46.522  1.00 19.90           N  
ATOM   3913  CA  ALA B  63       6.536   2.046  45.214  1.00 19.36           C  
ATOM   3914  C   ALA B  63       5.112   2.387  44.768  1.00 20.68           C  
ATOM   3915  O   ALA B  63       4.929   3.138  43.801  1.00 21.82           O  
ATOM   3916  CB  ALA B  63       7.219   1.165  44.166  1.00 20.73           C  
ATOM   3917  N   LYS B  64       4.110   1.837  45.459  1.00 19.14           N  
ATOM   3918  CA  LYS B  64       2.706   2.060  45.080  1.00 22.30           C  
ATOM   3919  C   LYS B  64       2.321   3.534  44.827  1.00 23.21           C  
ATOM   3920  O   LYS B  64       1.652   3.829  43.823  1.00 20.90           O  
ATOM   3921  CB  LYS B  64       1.739   1.440  46.101  1.00 19.24           C  
ATOM   3922  CG  LYS B  64       1.582  -0.071  46.029  1.00 19.26           C  
ATOM   3923  CD  LYS B  64       0.491  -0.468  47.028  1.00 25.86           C  
ATOM   3924  CE  LYS B  64       0.263  -1.957  47.093  1.00 35.05           C  
ATOM   3925  NZ  LYS B  64      -0.970  -2.235  47.892  1.00 33.87           N1+
ATOM   3926  N   PRO B  65       2.739   4.464  45.713  1.00 21.74           N  
ATOM   3927  CA  PRO B  65       2.340   5.860  45.474  1.00 21.80           C  
ATOM   3928  C   PRO B  65       2.954   6.471  44.216  1.00 21.88           C  
ATOM   3929  O   PRO B  65       2.484   7.519  43.764  1.00 22.07           O  
ATOM   3930  CB  PRO B  65       2.875   6.597  46.715  1.00 24.47           C  
ATOM   3931  CG  PRO B  65       2.996   5.551  47.758  1.00 23.17           C  
ATOM   3932  CD  PRO B  65       3.397   4.315  47.029  1.00 19.50           C  
ATOM   3933  N   LEU B  66       3.987   5.835  43.666  1.00 15.85           N  
ATOM   3934  CA  LEU B  66       4.624   6.325  42.452  1.00 17.44           C  
ATOM   3935  C   LEU B  66       3.932   5.793  41.201  1.00 23.23           C  
ATOM   3936  O   LEU B  66       4.226   6.242  40.089  1.00 21.20           O  
ATOM   3937  CB  LEU B  66       6.097   5.912  42.411  1.00 18.33           C  
ATOM   3938  CG  LEU B  66       6.946   6.314  43.618  1.00 20.76           C  
ATOM   3939  CD1 LEU B  66       8.355   5.753  43.483  1.00 22.39           C  
ATOM   3940  CD2 LEU B  66       6.981   7.817  43.756  1.00 27.80           C  
ATOM   3941  N   VAL B  67       3.026   4.833  41.381  1.00 20.02           N  
ATOM   3942  CA  VAL B  67       2.368   4.164  40.251  1.00 18.33           C  
ATOM   3943  C   VAL B  67       0.870   4.475  40.176  1.00 19.10           C  
ATOM   3944  O   VAL B  67       0.350   4.832  39.118  1.00 21.19           O  
ATOM   3945  CB  VAL B  67       2.557   2.644  40.316  1.00 18.27           C  
ATOM   3946  CG1 VAL B  67       1.936   1.969  39.084  1.00 17.82           C  
ATOM   3947  CG2 VAL B  67       4.038   2.287  40.446  1.00 18.56           C  
ATOM   3948  N   ILE B  68       0.178   4.335  41.301  1.00 18.56           N  
ATOM   3949  CA  ILE B  68      -1.252   4.621  41.349  1.00 19.55           C  
ATOM   3950  C   ILE B  68      -1.537   6.082  40.975  1.00 24.36           C  
ATOM   3951  O   ILE B  68      -0.876   7.000  41.462  1.00 25.55           O  
ATOM   3952  CB  ILE B  68      -1.846   4.273  42.741  1.00 20.31           C  
ATOM   3953  CG1 ILE B  68      -1.747   2.761  42.983  1.00 23.62           C  
ATOM   3954  CG2 ILE B  68      -3.289   4.735  42.844  1.00 28.28           C  
ATOM   3955  CD1 ILE B  68      -2.193   2.308  44.366  1.00 28.41           C  
ATOM   3956  N   GLY B  69      -2.505   6.289  40.087  1.00 23.02           N  
ATOM   3957  CA  GLY B  69      -2.854   7.630  39.650  1.00 25.27           C  
ATOM   3958  C   GLY B  69      -2.162   8.048  38.363  1.00 24.21           C  
ATOM   3959  O   GLY B  69      -2.470   9.100  37.796  1.00 31.10           O  
ATOM   3960  N   LYS B  70      -1.229   7.222  37.894  1.00 22.46           N  
ATOM   3961  CA  LYS B  70      -0.496   7.517  36.664  1.00 22.46           C  
ATOM   3962  C   LYS B  70      -1.227   6.958  35.449  1.00 25.01           C  
ATOM   3963  O   LYS B  70      -1.912   5.941  35.549  1.00 22.16           O  
ATOM   3964  CB  LYS B  70       0.914   6.924  36.735  1.00 24.88           C  
ATOM   3965  CG  LYS B  70       1.855   7.669  37.680  1.00 26.42           C  
ATOM   3966  CD  LYS B  70       2.257   9.011  37.094  1.00 27.98           C  
ATOM   3967  CE  LYS B  70       3.213   9.759  38.008  1.00 31.54           C  
ATOM   3968  NZ  LYS B  70       2.627   9.927  39.357  1.00 35.58           N1+
ATOM   3969  N   THR B  71      -1.088   7.631  34.307  1.00 22.22           N  
ATOM   3970  CA  THR B  71      -1.675   7.139  33.062  1.00 20.89           C  
ATOM   3971  C   THR B  71      -0.699   6.202  32.358  1.00 22.10           C  
ATOM   3972  O   THR B  71       0.501   6.220  32.640  1.00 19.53           O  
ATOM   3973  CB  THR B  71      -2.108   8.284  32.116  1.00 22.38           C  
ATOM   3974  CG2 THR B  71      -3.062   9.231  32.827  1.00 28.92           C  
ATOM   3975  OG1 THR B  71      -0.958   9.009  31.661  1.00 24.85           O  
ATOM   3976  N   LEU B  72      -1.215   5.388  31.442  1.00 20.27           N  
ATOM   3977  CA  LEU B  72      -0.418   4.329  30.841  1.00 18.69           C  
ATOM   3978  C   LEU B  72       0.791   4.868  30.085  1.00 21.32           C  
ATOM   3979  O   LEU B  72       1.854   4.244  30.089  1.00 22.88           O  
ATOM   3980  CB  LEU B  72      -1.284   3.453  29.931  1.00 18.39           C  
ATOM   3981  CG  LEU B  72      -2.501   2.794  30.589  1.00 21.55           C  
ATOM   3982  CD1 LEU B  72      -3.195   1.849  29.617  1.00 20.61           C  
ATOM   3983  CD2 LEU B  72      -2.127   2.060  31.879  1.00 19.84           C  
ATOM   3984  N   GLY B  73       0.629   6.027  29.445  1.00 21.13           N  
ATOM   3985  CA  GLY B  73       1.705   6.638  28.679  1.00 20.37           C  
ATOM   3986  C   GLY B  73       2.859   7.161  29.518  1.00 21.62           C  
ATOM   3987  O   GLY B  73       3.914   7.521  28.984  1.00 20.27           O  
ATOM   3988  N   GLU B  74       2.673   7.208  30.833  1.00 19.68           N  
ATOM   3989  CA  GLU B  74       3.724   7.691  31.720  1.00 18.69           C  
ATOM   3990  C   GLU B  74       4.668   6.576  32.176  1.00 18.76           C  
ATOM   3991  O   GLU B  74       5.466   6.783  33.093  1.00 18.85           O  
ATOM   3992  CB  GLU B  74       3.115   8.399  32.938  1.00 20.56           C  
ATOM   3993  CG  GLU B  74       2.298   9.650  32.596  1.00 18.75           C  
ATOM   3994  CD  GLU B  74       1.693  10.315  33.821  1.00 26.71           C  
ATOM   3995  OE1 GLU B  74       0.564   9.943  34.210  1.00 26.25           O  
ATOM   3996  OE2 GLU B  74       2.345  11.215  34.394  1.00 28.53           O1-
ATOM   3997  N   TYR B  75       4.587   5.414  31.530  1.00 18.58           N  
ATOM   3998  CA  TYR B  75       5.303   4.223  31.999  1.00 18.54           C  
ATOM   3999  C   TYR B  75       6.819   4.382  32.104  1.00 19.80           C  
ATOM   4000  O   TYR B  75       7.418   3.937  33.077  1.00 16.08           O  
ATOM   4001  CB  TYR B  75       4.925   2.963  31.196  1.00 17.58           C  
ATOM   4002  CG  TYR B  75       5.491   2.838  29.792  1.00 21.44           C  
ATOM   4003  CD1 TYR B  75       5.033   3.644  28.757  1.00 20.28           C  
ATOM   4004  CD2 TYR B  75       6.441   1.862  29.494  1.00 22.16           C  
ATOM   4005  CE1 TYR B  75       5.529   3.508  27.468  1.00 20.32           C  
ATOM   4006  CE2 TYR B  75       6.940   1.713  28.204  1.00 21.84           C  
ATOM   4007  CZ  TYR B  75       6.477   2.538  27.200  1.00 24.33           C  
ATOM   4008  OH  TYR B  75       6.963   2.399  25.916  1.00 25.98           O  
ATOM   4009  N   LYS B  76       7.432   5.012  31.106  0.41 16.19           N  
ATOM   4011  CA  LYS B  76       8.871   5.258  31.148  0.41 15.15           C  
ATOM   4013  C   LYS B  76       9.248   6.215  32.275  0.41 17.14           C  
ATOM   4015  O   LYS B  76      10.238   5.999  32.973  0.41 17.13           O  
ATOM   4017  CB  LYS B  76       9.374   5.769  29.795  0.41 17.04           C  
ATOM   4019  CG  LYS B  76       9.288   4.722  28.692  0.41 17.20           C  
ATOM   4021  CD  LYS B  76       9.706   5.300  27.341  0.41 13.75           C  
ATOM   4023  CE  LYS B  76       9.865   4.212  26.289  0.41 17.19           C  
ATOM   4025  NZ  LYS B  76      11.206   3.559  26.357  0.41 17.06           N1+
ATOM   4027  N   ASN B  77       8.451   7.265  32.454  1.00 14.71           N  
ATOM   4028  CA  ASN B  77       8.667   8.213  33.545  1.00 18.49           C  
ATOM   4029  C   ASN B  77       8.534   7.530  34.899  1.00 17.16           C  
ATOM   4030  O   ASN B  77       9.334   7.776  35.803  1.00 15.83           O  
ATOM   4031  CB  ASN B  77       7.664   9.367  33.480  1.00 19.39           C  
ATOM   4032  CG  ASN B  77       7.905  10.294  32.309  1.00 21.33           C  
ATOM   4033  ND2 ASN B  77       6.923  11.140  32.014  1.00 18.88           N  
ATOM   4034  OD1 ASN B  77       8.962  10.265  31.687  1.00 19.45           O  
ATOM   4035  N   VAL B  78       7.515   6.679  35.030  1.00 17.58           N  
ATOM   4036  CA  VAL B  78       7.262   5.959  36.285  1.00 19.94           C  
ATOM   4037  C   VAL B  78       8.432   5.050  36.639  1.00 16.90           C  
ATOM   4038  O   VAL B  78       8.916   5.069  37.773  1.00 15.85           O  
ATOM   4039  CB  VAL B  78       5.967   5.118  36.225  1.00 16.98           C  
ATOM   4040  CG1 VAL B  78       5.879   4.178  37.424  1.00 18.57           C  
ATOM   4041  CG2 VAL B  78       4.746   6.026  36.193  1.00 18.56           C  
ATOM   4042  N   MET B  79       8.893   4.267  35.667  1.00 17.93           N  
ATOM   4043  CA  MET B  79      10.040   3.380  35.871  1.00 12.18           C  
ATOM   4044  C   MET B  79      11.272   4.137  36.338  1.00 17.68           C  
ATOM   4045  O   MET B  79      11.960   3.701  37.262  1.00 16.48           O  
ATOM   4046  CB  MET B  79      10.384   2.635  34.577  1.00 15.07           C  
ATOM   4047  CG  MET B  79       9.454   1.485  34.257  1.00 17.82           C  
ATOM   4048  SD  MET B  79       9.770   0.929  32.572  1.00 18.44           S  
ATOM   4049  CE  MET B  79      11.439   0.279  32.743  1.00 15.40           C  
ATOM   4050  N   ASN B  80      11.569   5.264  35.694  1.00 15.82           N  
ATOM   4051  CA  ASN B  80      12.725   6.060  36.103  1.00 13.77           C  
ATOM   4052  C   ASN B  80      12.559   6.615  37.527  1.00 16.20           C  
ATOM   4053  O   ASN B  80      13.498   6.594  38.333  1.00 15.69           O  
ATOM   4054  CB  ASN B  80      12.991   7.193  35.103  1.00 16.04           C  
ATOM   4055  CG  ASN B  80      14.399   7.768  35.228  1.00 21.48           C  
ATOM   4056  ND2 ASN B  80      14.503   9.088  35.223  1.00 23.96           N  
ATOM   4057  OD1 ASN B  80      15.378   7.027  35.310  1.00 24.41           O  
ATOM   4058  N   THR B  81      11.363   7.103  37.849  1.00 14.59           N  
ATOM   4059  CA  THR B  81      11.108   7.605  39.199  1.00 17.75           C  
ATOM   4060  C   THR B  81      11.296   6.502  40.240  1.00 16.63           C  
ATOM   4061  O   THR B  81      11.903   6.732  41.282  1.00 18.61           O  
ATOM   4062  CB  THR B  81       9.719   8.237  39.314  1.00 19.14           C  
ATOM   4063  CG2 THR B  81       9.425   8.653  40.751  1.00 19.71           C  
ATOM   4064  OG1 THR B  81       9.678   9.394  38.472  1.00 20.86           O  
ATOM   4065  N   VAL B  82      10.806   5.299  39.945  1.00 15.25           N  
ATOM   4066  CA  VAL B  82      10.966   4.179  40.879  1.00 19.45           C  
ATOM   4067  C   VAL B  82      12.446   3.824  41.041  1.00 15.65           C  
ATOM   4068  O   VAL B  82      12.944   3.671  42.147  1.00 17.96           O  
ATOM   4069  CB  VAL B  82      10.168   2.941  40.425  1.00 16.10           C  
ATOM   4070  CG1 VAL B  82      10.465   1.749  41.342  1.00 19.67           C  
ATOM   4071  CG2 VAL B  82       8.685   3.228  40.442  1.00 19.57           C  
ATOM   4072  N   ARG B  83      13.154   3.736  39.921  1.00 15.15           N  
ATOM   4073  CA  ARG B  83      14.564   3.366  39.939  1.00 17.68           C  
ATOM   4074  C   ARG B  83      15.415   4.353  40.731  1.00 21.79           C  
ATOM   4075  O   ARG B  83      16.262   3.947  41.536  1.00 20.70           O  
ATOM   4076  CB  ARG B  83      15.089   3.251  38.507  1.00 16.46           C  
ATOM   4077  CG  ARG B  83      16.518   2.747  38.401  1.00 31.58           C  
ATOM   4078  CD  ARG B  83      16.548   1.322  37.861  1.00 39.55           C  
ATOM   4079  NE  ARG B  83      17.905   0.820  37.645  1.00 34.89           N  
ATOM   4080  CZ  ARG B  83      18.389   0.439  36.466  1.00 32.30           C  
ATOM   4081  NH1 ARG B  83      17.630   0.489  35.376  1.00 26.17           N1+
ATOM   4082  NH2 ARG B  83      19.637  -0.007  36.381  1.00 35.18           N  
ATOM   4083  N   GLN B  84      15.189   5.648  40.515  1.00 17.45           N  
ATOM   4084  CA  GLN B  84      15.965   6.675  41.202  1.00 16.42           C  
ATOM   4085  C   GLN B  84      15.606   6.766  42.672  1.00 16.99           C  
ATOM   4086  O   GLN B  84      16.479   6.977  43.515  1.00 21.22           O  
ATOM   4087  CB  GLN B  84      15.780   8.043  40.537  1.00 19.77           C  
ATOM   4088  CG  GLN B  84      16.259   8.093  39.080  1.00 22.31           C  
ATOM   4089  CD  GLN B  84      17.591   7.386  38.864  1.00 44.85           C  
ATOM   4090  NE2 GLN B  84      17.639   6.509  37.860  1.00 55.10           N  
ATOM   4091  OE1 GLN B  84      18.563   7.623  39.587  1.00 53.80           O  
ATOM   4092  N   THR B  85      14.320   6.613  42.974  1.00 15.59           N  
ATOM   4093  CA  THR B  85      13.847   6.753  44.350  1.00 17.13           C  
ATOM   4094  C   THR B  85      14.461   5.693  45.260  1.00 17.13           C  
ATOM   4095  O   THR B  85      14.862   5.990  46.392  1.00 18.57           O  
ATOM   4096  CB  THR B  85      12.309   6.710  44.424  1.00 18.84           C  
ATOM   4097  CG2 THR B  85      11.822   6.766  45.878  1.00 16.82           C  
ATOM   4098  OG1 THR B  85      11.768   7.832  43.706  1.00 18.52           O  
ATOM   4099  N   PHE B  86      14.542   4.463  44.765  1.00 18.75           N  
ATOM   4100  CA  PHE B  86      15.020   3.349  45.583  1.00 19.72           C  
ATOM   4101  C   PHE B  86      16.427   2.903  45.169  1.00 24.32           C  
ATOM   4102  O   PHE B  86      16.781   1.730  45.286  1.00 23.30           O  
ATOM   4103  CB  PHE B  86      14.016   2.187  45.528  1.00 18.40           C  
ATOM   4104  CG  PHE B  86      12.625   2.576  45.962  1.00 17.89           C  
ATOM   4105  CD1 PHE B  86      12.359   2.873  47.293  1.00 20.46           C  
ATOM   4106  CD2 PHE B  86      11.587   2.653  45.040  1.00 18.00           C  
ATOM   4107  CE1 PHE B  86      11.079   3.251  47.699  1.00 21.94           C  
ATOM   4108  CE2 PHE B  86      10.305   3.029  45.439  1.00 18.49           C  
ATOM   4109  CZ  PHE B  86      10.050   3.322  46.772  1.00 16.46           C  
ATOM   4110  N   ASN B  87      17.230   3.863  44.717  1.00 28.48           N  
ATOM   4111  CA  ASN B  87      18.606   3.596  44.304  1.00 36.83           C  
ATOM   4112  C   ASN B  87      19.556   3.366  45.481  1.00 35.20           C  
ATOM   4113  O   ASN B  87      20.757   3.172  45.292  1.00 41.40           O  
ATOM   4114  CB  ASN B  87      19.135   4.736  43.423  1.00 39.19           C  
ATOM   4115  CG  ASN B  87      19.473   5.998  44.220  1.00 52.44           C  
ATOM   4116  ND2 ASN B  87      20.407   6.787  43.697  1.00 58.01           N  
ATOM   4117  OD1 ASN B  87      18.901   6.263  45.285  1.00 51.06           O  
ATOM   4118  N   ASP B  88      19.019   3.400  46.694  1.00 36.85           N  
ATOM   4119  CA  ASP B  88      19.831   3.178  47.888  1.00 43.80           C  
ATOM   4120  C   ASP B  88      19.543   1.814  48.521  1.00 41.36           C  
ATOM   4121  O   ASP B  88      19.602   1.665  49.745  1.00 44.83           O  
ATOM   4122  CB  ASP B  88      19.646   4.316  48.904  1.00 52.31           C  
ATOM   4123  CG  ASP B  88      18.183   4.676  49.132  1.00 56.76           C  
ATOM   4124  OD1 ASP B  88      17.339   4.347  48.268  1.00 53.32           O  
ATOM   4125  OD2 ASP B  88      17.880   5.305  50.173  1.00 56.17           O1-
ATOM   4126  N   HIS B  89      19.236   0.824  47.683  1.00 25.63           N  
ATOM   4127  CA  HIS B  89      18.952  -0.527  48.171  1.00 30.76           C  
ATOM   4128  C   HIS B  89      19.941  -1.546  47.625  1.00 34.56           C  
ATOM   4129  O   HIS B  89      19.924  -2.704  48.034  1.00 41.75           O  
ATOM   4130  CB  HIS B  89      17.536  -0.984  47.771  1.00 27.71           C  
ATOM   4131  CG  HIS B  89      16.435  -0.340  48.555  1.00 40.41           C  
ATOM   4132  CD2 HIS B  89      15.421  -0.879  49.274  1.00 43.37           C  
ATOM   4133  ND1 HIS B  89      16.284   1.026  48.644  1.00 49.40           N  
ATOM   4134  CE1 HIS B  89      15.228   1.301  49.392  1.00 47.12           C  
ATOM   4135  NE2 HIS B  89      14.689   0.164  49.787  1.00 42.07           N  
ATOM   4136  N   ASP B  90      20.792  -1.128  46.695  1.00 47.82           N  
ATOM   4137  CA  ASP B  90      21.509  -2.098  45.871  1.00 49.90           C  
ATOM   4138  C   ASP B  90      22.961  -1.771  45.541  1.00 54.08           C  
ATOM   4139  O   ASP B  90      23.411  -2.000  44.415  1.00 54.50           O  
ATOM   4140  CB  ASP B  90      20.740  -2.322  44.578  1.00 47.86           C  
ATOM   4141  CG  ASP B  90      19.472  -3.088  44.799  1.00 40.38           C  
ATOM   4142  OD1 ASP B  90      19.534  -4.152  45.443  1.00 43.75           O  
ATOM   4143  OD2 ASP B  90      18.416  -2.627  44.334  1.00 40.68           O1-
ATOM   4144  N   ALA B  91      23.696  -1.269  46.527  1.00 52.28           N  
ATOM   4145  CA  ALA B  91      25.100  -0.920  46.333  1.00 57.97           C  
ATOM   4146  C   ALA B  91      26.040  -2.003  46.865  1.00 55.63           C  
ATOM   4147  O   ALA B  91      27.261  -1.880  46.762  1.00 61.40           O  
ATOM   4148  CB  ALA B  91      25.413   0.430  46.968  1.00 59.04           C  
ATOM   4149  N   GLY B  92      25.468  -3.058  47.439  1.00 46.76           N  
ATOM   4150  CA  GLY B  92      26.207  -4.291  47.649  1.00 38.10           C  
ATOM   4151  C   GLY B  92      26.326  -4.964  46.291  1.00 31.10           C  
ATOM   4152  O   GLY B  92      27.130  -5.878  46.080  1.00 23.62           O  
ATOM   4153  N   GLY B  93      25.503  -4.499  45.357  1.00 26.09           N  
ATOM   4154  CA  GLY B  93      25.539  -4.997  43.997  1.00 22.78           C  
ATOM   4155  C   GLY B  93      24.950  -6.389  43.874  1.00 20.67           C  
ATOM   4156  O   GLY B  93      24.162  -6.828  44.711  1.00 19.67           O  
ATOM   4157  N   ARG B  94      25.350  -7.078  42.810  1.00 17.31           N  
ATOM   4158  CA  ARG B  94      24.854  -8.400  42.469  1.00 17.14           C  
ATOM   4159  C   ARG B  94      25.175  -9.481  43.506  1.00 16.59           C  
ATOM   4160  O   ARG B  94      24.350 -10.368  43.766  1.00 16.07           O  
ATOM   4161  CB  ARG B  94      25.447  -8.807  41.115  1.00 23.46           C  
ATOM   4162  CG  ARG B  94      25.046 -10.180  40.700  1.00 20.84           C  
ATOM   4163  CD  ARG B  94      25.871 -10.745  39.547  1.00 14.41           C  
ATOM   4164  NE  ARG B  94      25.266 -12.024  39.209  1.00 16.98           N  
ATOM   4165  CZ  ARG B  94      25.454 -13.144  39.901  1.00 14.73           C  
ATOM   4166  NH1 ARG B  94      26.290 -13.164  40.934  1.00 15.21           N1+
ATOM   4167  NH2 ARG B  94      24.829 -14.253  39.538  1.00 14.62           N  
ATOM   4168  N   GLY B  95      26.371  -9.421  44.085  1.00 16.33           N  
ATOM   4169  CA  GLY B  95      26.837 -10.487  44.962  1.00 16.33           C  
ATOM   4170  C   GLY B  95      27.544 -11.611  44.210  1.00 18.30           C  
ATOM   4171  O   GLY B  95      27.769 -11.522  42.995  1.00 16.78           O  
ATOM   4172  N   LEU B  96      27.878 -12.684  44.925  1.00 15.16           N  
ATOM   4173  CA  LEU B  96      28.690 -13.771  44.368  1.00 14.49           C  
ATOM   4174  C   LEU B  96      27.936 -15.087  44.195  1.00 15.05           C  
ATOM   4175  O   LEU B  96      28.531 -16.088  43.778  1.00 17.34           O  
ATOM   4176  CB  LEU B  96      29.908 -14.020  45.266  1.00 15.45           C  
ATOM   4177  CG  LEU B  96      30.849 -12.837  45.490  1.00 18.77           C  
ATOM   4178  CD1 LEU B  96      31.902 -13.187  46.530  1.00 27.89           C  
ATOM   4179  CD2 LEU B  96      31.512 -12.431  44.188  1.00 20.57           C  
ATOM   4180  N   GLN B  97      26.645 -15.108  44.524  1.00 17.16           N  
ATOM   4181  CA  GLN B  97      25.856 -16.339  44.370  1.00 15.79           C  
ATOM   4182  C   GLN B  97      25.589 -16.621  42.899  1.00 19.00           C  
ATOM   4183  O   GLN B  97      25.901 -15.803  42.035  1.00 17.07           O  
ATOM   4184  CB  GLN B  97      24.516 -16.244  45.107  1.00 13.81           C  
ATOM   4185  CG  GLN B  97      24.619 -15.924  46.592  1.00 13.45           C  
ATOM   4186  CD  GLN B  97      25.329 -16.997  47.399  1.00 18.39           C  
ATOM   4187  NE2 GLN B  97      25.984 -16.578  48.478  1.00 20.86           N  
ATOM   4188  OE1 GLN B  97      25.286 -18.187  47.068  1.00 19.00           O  
ATOM   4189  N   THR B  98      24.989 -17.769  42.605  1.00 14.37           N  
ATOM   4190  CA  THR B  98      24.626 -18.059  41.221  1.00 10.95           C  
ATOM   4191  C   THR B  98      23.482 -17.166  40.744  1.00 16.12           C  
ATOM   4192  O   THR B  98      23.268 -17.010  39.534  1.00 15.74           O  
ATOM   4193  CB  THR B  98      24.203 -19.514  41.042  1.00 13.78           C  
ATOM   4194  CG2 THR B  98      25.330 -20.444  41.497  1.00 17.05           C  
ATOM   4195  OG1 THR B  98      23.028 -19.748  41.831  1.00 17.55           O  
ATOM   4196  N   PHE B  99      22.761 -16.580  41.697  1.00 19.91           N  
ATOM   4197  CA  PHE B  99      21.630 -15.706  41.403  1.00 19.03           C  
ATOM   4198  C   PHE B  99      21.895 -14.290  41.910  1.00 15.53           C  
ATOM   4199  O   PHE B  99      22.796 -14.069  42.727  1.00 16.75           O  
ATOM   4200  CB  PHE B  99      20.346 -16.255  42.034  1.00 20.10           C  
ATOM   4201  CG  PHE B  99      20.467 -16.540  43.509  1.00 19.80           C  
ATOM   4202  CD1 PHE B  99      21.013 -17.739  43.960  1.00 17.04           C  
ATOM   4203  CD2 PHE B  99      20.031 -15.610  44.445  1.00 21.95           C  
ATOM   4204  CE1 PHE B  99      21.117 -18.002  45.324  1.00 20.84           C  
ATOM   4205  CE2 PHE B  99      20.134 -15.862  45.801  1.00 21.76           C  
ATOM   4206  CZ  PHE B  99      20.678 -17.064  46.241  1.00 22.74           C  
ATOM   4207  N   ASP B 100      21.079 -13.347  41.443  1.00 16.22           N  
ATOM   4208  CA  ASP B 100      21.303 -11.910  41.660  1.00 14.15           C  
ATOM   4209  C   ASP B 100      20.635 -11.407  42.939  1.00 17.96           C  
ATOM   4210  O   ASP B 100      19.425 -11.568  43.122  1.00 14.76           O  
ATOM   4211  CB  ASP B 100      20.764 -11.144  40.438  1.00 17.40           C  
ATOM   4212  CG  ASP B 100      21.346  -9.738  40.301  1.00 14.99           C  
ATOM   4213  OD1 ASP B 100      21.362  -8.972  41.288  1.00 14.23           O  
ATOM   4214  OD2 ASP B 100      21.782  -9.389  39.177  1.00 13.48           O1-
ATOM   4215  N   LEU B 101      21.425 -10.793  43.818  1.00 16.69           N  
ATOM   4216  CA  LEU B 101      20.918 -10.339  45.110  1.00 15.83           C  
ATOM   4217  C   LEU B 101      20.367  -8.913  45.105  1.00 15.88           C  
ATOM   4218  O   LEU B 101      19.921  -8.419  46.151  1.00 17.07           O  
ATOM   4219  CB  LEU B 101      21.996 -10.466  46.197  1.00 16.00           C  
ATOM   4220  CG  LEU B 101      22.397 -11.884  46.604  1.00 19.05           C  
ATOM   4221  CD1 LEU B 101      23.539 -11.836  47.606  1.00 17.92           C  
ATOM   4222  CD2 LEU B 101      21.207 -12.622  47.196  1.00 21.17           C  
ATOM   4223  N   ARG B 102      20.405  -8.243  43.957  1.00 15.63           N  
ATOM   4224  CA  ARG B 102      19.878  -6.877  43.880  1.00 14.94           C  
ATOM   4225  C   ARG B 102      18.370  -6.835  44.143  1.00 17.35           C  
ATOM   4226  O   ARG B 102      17.667  -7.843  43.979  1.00 17.48           O  
ATOM   4227  CB  ARG B 102      20.215  -6.246  42.524  1.00 15.43           C  
ATOM   4228  CG  ARG B 102      21.657  -5.760  42.434  1.00 15.80           C  
ATOM   4229  CD  ARG B 102      21.955  -5.172  41.065  1.00 15.47           C  
ATOM   4230  NE  ARG B 102      21.885  -6.182  40.010  1.00 14.13           N  
ATOM   4231  CZ  ARG B 102      21.865  -5.893  38.714  1.00 16.74           C  
ATOM   4232  NH1 ARG B 102      21.907  -4.615  38.340  1.00 14.50           N1+
ATOM   4233  NH2 ARG B 102      21.807  -6.868  37.801  1.00 18.52           N  
ATOM   4234  N   THR B 103      17.886  -5.665  44.551  1.00 16.83           N  
ATOM   4235  CA  THR B 103      16.485  -5.472  44.923  1.00 14.61           C  
ATOM   4236  C   THR B 103      15.735  -4.563  43.949  1.00 17.90           C  
ATOM   4237  O   THR B 103      14.738  -4.965  43.353  1.00 17.15           O  
ATOM   4238  CB  THR B 103      16.385  -4.871  46.337  1.00 20.50           C  
ATOM   4239  CG2 THR B 103      14.948  -4.455  46.651  1.00 23.64           C  
ATOM   4240  OG1 THR B 103      16.808  -5.851  47.287  1.00 20.23           O  
ATOM   4241  N   THR B 104      16.216  -3.337  43.786  1.00 15.72           N  
ATOM   4242  CA  THR B 104      15.445  -2.325  43.062  1.00 14.73           C  
ATOM   4243  C   THR B 104      15.246  -2.641  41.581  1.00 13.22           C  
ATOM   4244  O   THR B 104      14.173  -2.383  41.026  1.00 15.25           O  
ATOM   4245  CB  THR B 104      16.044  -0.927  43.279  1.00 15.47           C  
ATOM   4246  CG2 THR B 104      15.326   0.126  42.447  1.00 15.08           C  
ATOM   4247  OG1 THR B 104      15.900  -0.587  44.666  1.00 17.32           O  
ATOM   4248  N   ILE B 105      16.251  -3.234  40.947  1.00 15.92           N  
ATOM   4249  CA  ILE B 105      16.118  -3.564  39.524  1.00 15.35           C  
ATOM   4250  C   ILE B 105      14.932  -4.507  39.299  1.00 14.72           C  
ATOM   4251  O   ILE B 105      14.227  -4.401  38.288  1.00 16.55           O  
ATOM   4252  CB  ILE B 105      17.441  -4.121  38.928  1.00 16.30           C  
ATOM   4253  CG1 ILE B 105      17.346  -4.209  37.409  1.00 21.34           C  
ATOM   4254  CG2 ILE B 105      17.797  -5.469  39.532  1.00 17.56           C  
ATOM   4255  CD1 ILE B 105      17.303  -2.862  36.747  1.00 24.21           C  
ATOM   4256  N   HIS B 106      14.680  -5.392  40.259  1.00 14.23           N  
ATOM   4257  CA  HIS B 106      13.576  -6.340  40.147  1.00 17.03           C  
ATOM   4258  C   HIS B 106      12.242  -5.625  40.388  1.00 17.83           C  
ATOM   4259  O   HIS B 106      11.241  -5.911  39.736  1.00 16.85           O  
ATOM   4260  CB  HIS B 106      13.774  -7.501  41.137  1.00 14.96           C  
ATOM   4261  CG  HIS B 106      14.970  -8.337  40.837  1.00 16.35           C  
ATOM   4262  CD2 HIS B 106      15.293  -9.103  39.771  1.00 16.03           C  
ATOM   4263  ND1 HIS B 106      16.052  -8.461  41.712  1.00 16.62           N  
ATOM   4264  CE1 HIS B 106      16.954  -9.244  41.186  1.00 15.95           C  
ATOM   4265  NE2 HIS B 106      16.523  -9.659  39.993  1.00 18.33           N  
ATOM   4266  N   VAL B 107      12.242  -4.688  41.330  1.00 14.34           N  
ATOM   4267  CA  VAL B 107      11.073  -3.851  41.597  1.00 14.49           C  
ATOM   4268  C   VAL B 107      10.637  -3.109  40.336  1.00 16.11           C  
ATOM   4269  O   VAL B 107       9.456  -3.121  39.967  1.00 16.51           O  
ATOM   4270  CB  VAL B 107      11.386  -2.839  42.720  1.00 18.64           C  
ATOM   4271  CG1 VAL B 107      10.266  -1.817  42.881  1.00 16.29           C  
ATOM   4272  CG2 VAL B 107      11.631  -3.576  44.031  1.00 17.24           C  
ATOM   4273  N   VAL B 108      11.599  -2.466  39.676  1.00 15.00           N  
ATOM   4274  CA  VAL B 108      11.322  -1.749  38.433  1.00 16.03           C  
ATOM   4275  C   VAL B 108      10.719  -2.676  37.382  1.00 16.58           C  
ATOM   4276  O   VAL B 108       9.718  -2.332  36.748  1.00 15.62           O  
ATOM   4277  CB  VAL B 108      12.583  -1.059  37.877  1.00 17.27           C  
ATOM   4278  CG1 VAL B 108      12.318  -0.475  36.484  1.00 13.10           C  
ATOM   4279  CG2 VAL B 108      13.052   0.034  38.830  1.00 17.16           C  
ATOM   4280  N   THR B 109      11.315  -3.855  37.201  1.00 15.02           N  
ATOM   4281  CA  THR B 109      10.882  -4.755  36.129  1.00 14.92           C  
ATOM   4282  C   THR B 109       9.452  -5.250  36.344  1.00 15.36           C  
ATOM   4283  O   THR B 109       8.676  -5.379  35.396  1.00 16.36           O  
ATOM   4284  CB  THR B 109      11.827  -5.954  35.977  1.00 14.50           C  
ATOM   4285  CG2 THR B 109      11.366  -6.844  34.822  1.00 14.49           C  
ATOM   4286  OG1 THR B 109      13.155  -5.477  35.705  1.00 15.37           O  
ATOM   4287  N   ALA B 110       9.096  -5.517  37.599  1.00 16.92           N  
ATOM   4288  CA  ALA B 110       7.758  -6.008  37.908  1.00 14.93           C  
ATOM   4289  C   ALA B 110       6.706  -4.971  37.521  1.00 15.44           C  
ATOM   4290  O   ALA B 110       5.659  -5.311  36.955  1.00 16.96           O  
ATOM   4291  CB  ALA B 110       7.645  -6.358  39.395  1.00 13.95           C  
ATOM   4292  N   ILE B 111       6.994  -3.707  37.827  1.00 15.10           N  
ATOM   4293  CA  ILE B 111       6.091  -2.610  37.501  1.00 14.78           C  
ATOM   4294  C   ILE B 111       6.087  -2.372  35.993  1.00 14.62           C  
ATOM   4295  O   ILE B 111       5.031  -2.127  35.394  1.00 16.39           O  
ATOM   4296  CB  ILE B 111       6.494  -1.314  38.252  1.00 19.22           C  
ATOM   4297  CG1 ILE B 111       6.346  -1.515  39.761  1.00 18.63           C  
ATOM   4298  CG2 ILE B 111       5.647  -0.132  37.785  1.00 23.26           C  
ATOM   4299  CD1 ILE B 111       6.900  -0.352  40.606  1.00 16.33           C  
ATOM   4300  N   GLU B 112       7.268  -2.452  35.383  1.00 13.44           N  
ATOM   4301  CA  GLU B 112       7.393  -2.329  33.930  1.00 14.70           C  
ATOM   4302  C   GLU B 112       6.522  -3.343  33.199  1.00 17.48           C  
ATOM   4303  O   GLU B 112       5.786  -2.993  32.266  1.00 15.55           O  
ATOM   4304  CB  GLU B 112       8.847  -2.528  33.503  1.00 14.49           C  
ATOM   4305  CG  GLU B 112       9.063  -2.534  31.974  1.00 12.55           C  
ATOM   4306  CD  GLU B 112      10.464  -2.964  31.607  1.00 13.34           C  
ATOM   4307  OE1 GLU B 112      11.030  -3.818  32.335  1.00 15.80           O  
ATOM   4308  OE2 GLU B 112      10.990  -2.464  30.587  1.00 18.54           O1-
ATOM   4309  N   ALA B 113       6.633  -4.606  33.594  1.00 15.27           N  
ATOM   4310  CA  ALA B 113       5.903  -5.679  32.915  1.00 16.90           C  
ATOM   4311  C   ALA B 113       4.402  -5.440  32.963  1.00 18.53           C  
ATOM   4312  O   ALA B 113       3.697  -5.610  31.968  1.00 16.62           O  
ATOM   4313  CB  ALA B 113       6.244  -7.025  33.532  1.00 17.14           C  
ATOM   4314  N   ALA B 114       3.914  -5.041  34.130  1.00 15.78           N  
ATOM   4315  CA  ALA B 114       2.484  -4.836  34.306  1.00 14.98           C  
ATOM   4316  C   ALA B 114       1.989  -3.614  33.527  1.00 17.91           C  
ATOM   4317  O   ALA B 114       0.896  -3.643  32.955  1.00 20.33           O  
ATOM   4318  CB  ALA B 114       2.139  -4.730  35.791  1.00 13.68           C  
ATOM   4319  N   MET B 115       2.784  -2.545  33.490  1.00 16.67           N  
ATOM   4320  CA  MET B 115       2.386  -1.362  32.736  1.00 15.19           C  
ATOM   4321  C   MET B 115       2.429  -1.623  31.235  1.00 15.65           C  
ATOM   4322  O   MET B 115       1.559  -1.160  30.498  1.00 17.73           O  
ATOM   4323  CB  MET B 115       3.236  -0.142  33.105  1.00 15.46           C  
ATOM   4324  CG  MET B 115       3.047   0.316  34.555  1.00 13.87           C  
ATOM   4325  SD  MET B 115       3.789   1.930  34.879  1.00 19.91           S  
ATOM   4326  CE  MET B 115       2.537   3.022  34.198  1.00 26.30           C  
ATOM   4327  N   LEU B 116       3.435  -2.368  30.782  1.00 15.55           N  
ATOM   4328  CA  LEU B 116       3.524  -2.728  29.362  1.00 17.45           C  
ATOM   4329  C   LEU B 116       2.346  -3.611  28.935  1.00 18.25           C  
ATOM   4330  O   LEU B 116       1.817  -3.469  27.826  1.00 16.86           O  
ATOM   4331  CB  LEU B 116       4.857  -3.428  29.059  1.00 18.60           C  
ATOM   4332  CG  LEU B 116       6.091  -2.542  28.879  1.00 21.21           C  
ATOM   4333  CD1 LEU B 116       7.357  -3.385  28.724  1.00 19.48           C  
ATOM   4334  CD2 LEU B 116       5.906  -1.658  27.660  1.00 22.37           C  
ATOM   4335  N   ASP B 117       1.952  -4.526  29.816  1.00 20.02           N  
ATOM   4336  CA  ASP B 117       0.802  -5.402  29.600  1.00 16.97           C  
ATOM   4337  C   ASP B 117      -0.444  -4.538  29.387  1.00 17.42           C  
ATOM   4338  O   ASP B 117      -1.162  -4.704  28.401  1.00 21.56           O  
ATOM   4339  CB  ASP B 117       0.652  -6.294  30.836  1.00 15.60           C  
ATOM   4340  CG  ASP B 117      -0.302  -7.477  30.640  1.00 18.67           C  
ATOM   4341  OD1 ASP B 117      -0.758  -7.760  29.510  1.00 20.09           O  
ATOM   4342  OD2 ASP B 117      -0.576  -8.148  31.664  1.00 18.53           O1-
ATOM   4343  N   LEU B 118      -0.677  -3.598  30.306  1.00 18.53           N  
ATOM   4344  CA  LEU B 118      -1.811  -2.680  30.210  1.00 17.69           C  
ATOM   4345  C   LEU B 118      -1.754  -1.798  28.967  1.00 22.74           C  
ATOM   4346  O   LEU B 118      -2.770  -1.592  28.294  1.00 21.36           O  
ATOM   4347  CB  LEU B 118      -1.892  -1.792  31.454  1.00 18.59           C  
ATOM   4348  CG  LEU B 118      -2.433  -2.447  32.722  1.00 21.14           C  
ATOM   4349  CD1 LEU B 118      -2.413  -1.457  33.873  1.00 21.13           C  
ATOM   4350  CD2 LEU B 118      -3.839  -2.936  32.477  1.00 19.08           C  
ATOM   4351  N   LEU B 119      -0.568  -1.280  28.659  1.00 19.20           N  
ATOM   4352  CA  LEU B 119      -0.410  -0.390  27.517  1.00 17.82           C  
ATOM   4353  C   LEU B 119      -0.625  -1.134  26.203  1.00 18.41           C  
ATOM   4354  O   LEU B 119      -1.262  -0.612  25.278  1.00 22.05           O  
ATOM   4355  CB  LEU B 119       0.972   0.274  27.533  1.00 20.28           C  
ATOM   4356  CG  LEU B 119       1.230   1.293  26.418  1.00 19.67           C  
ATOM   4357  CD1 LEU B 119       0.261   2.464  26.520  1.00 17.92           C  
ATOM   4358  CD2 LEU B 119       2.671   1.786  26.466  1.00 17.04           C  
ATOM   4359  N   GLY B 120      -0.087  -2.349  26.111  1.00 16.99           N  
ATOM   4360  CA  GLY B 120      -0.324  -3.180  24.943  1.00 17.94           C  
ATOM   4361  C   GLY B 120      -1.800  -3.516  24.768  1.00 20.20           C  
ATOM   4362  O   GLY B 120      -2.303  -3.562  23.647  1.00 21.74           O  
ATOM   4363  N   GLN B 121      -2.504  -3.750  25.873  1.00 18.24           N  
ATOM   4364  CA  GLN B 121      -3.940  -4.014  25.801  1.00 18.55           C  
ATOM   4365  C   GLN B 121      -4.704  -2.787  25.315  1.00 23.12           C  
ATOM   4366  O   GLN B 121      -5.613  -2.894  24.485  1.00 23.15           O  
ATOM   4367  CB  GLN B 121      -4.480  -4.442  27.162  1.00 18.52           C  
ATOM   4368  CG  GLN B 121      -4.079  -5.848  27.579  1.00 18.41           C  
ATOM   4369  CD  GLN B 121      -4.539  -6.167  28.984  1.00 23.92           C  
ATOM   4370  NE2 GLN B 121      -3.592  -6.462  29.863  1.00 20.06           N  
ATOM   4371  OE1 GLN B 121      -5.733  -6.131  29.281  1.00 25.13           O  
ATOM   4372  N   PHE B 122      -4.340  -1.620  25.837  1.00 21.37           N  
ATOM   4373  CA  PHE B 122      -4.989  -0.374  25.435  1.00 21.31           C  
ATOM   4374  C   PHE B 122      -4.755  -0.046  23.959  1.00 19.21           C  
ATOM   4375  O   PHE B 122      -5.673   0.393  23.251  1.00 22.97           O  
ATOM   4376  CB  PHE B 122      -4.490   0.780  26.304  1.00 20.27           C  
ATOM   4377  CG  PHE B 122      -5.095   2.109  25.958  1.00 19.93           C  
ATOM   4378  CD1 PHE B 122      -6.477   2.288  25.981  1.00 23.54           C  
ATOM   4379  CD2 PHE B 122      -4.283   3.187  25.624  1.00 23.62           C  
ATOM   4380  CE1 PHE B 122      -7.041   3.519  25.670  1.00 26.64           C  
ATOM   4381  CE2 PHE B 122      -4.833   4.422  25.314  1.00 24.54           C  
ATOM   4382  CZ  PHE B 122      -6.216   4.590  25.331  1.00 27.79           C  
ATOM   4383  N   LEU B 123      -3.529  -0.257  23.488  1.00 19.60           N  
ATOM   4384  CA  LEU B 123      -3.189   0.059  22.097  1.00 21.75           C  
ATOM   4385  C   LEU B 123      -3.488  -1.094  21.128  1.00 23.28           C  
ATOM   4386  O   LEU B 123      -3.364  -0.939  19.911  1.00 24.42           O  
ATOM   4387  CB  LEU B 123      -1.722   0.481  21.981  1.00 18.24           C  
ATOM   4388  CG  LEU B 123      -1.290   1.732  22.737  1.00 22.06           C  
ATOM   4389  CD1 LEU B 123       0.224   1.872  22.703  1.00 17.81           C  
ATOM   4390  CD2 LEU B 123      -1.949   2.945  22.114  1.00 25.03           C  
ATOM   4391  N   GLY B 124      -3.872  -2.244  21.670  1.00 22.76           N  
ATOM   4392  CA  GLY B 124      -4.215  -3.403  20.857  1.00 20.25           C  
ATOM   4393  C   GLY B 124      -3.035  -4.054  20.150  1.00 21.15           C  
ATOM   4394  O   GLY B 124      -3.190  -4.597  19.050  1.00 25.45           O  
ATOM   4395  N   VAL B 125      -1.855  -3.990  20.765  1.00 19.37           N  
ATOM   4396  CA  VAL B 125      -0.656  -4.630  20.214  1.00 21.69           C  
ATOM   4397  C   VAL B 125       0.034  -5.501  21.263  1.00 21.89           C  
ATOM   4398  O   VAL B 125      -0.186  -5.331  22.467  1.00 18.92           O  
ATOM   4399  CB  VAL B 125       0.359  -3.593  19.664  1.00 16.80           C  
ATOM   4400  CG1 VAL B 125      -0.247  -2.791  18.514  1.00 22.14           C  
ATOM   4401  CG2 VAL B 125       0.828  -2.654  20.769  1.00 18.12           C  
ATOM   4402  N   THR B 126       0.865  -6.436  20.803  1.00 19.00           N  
ATOM   4403  CA  THR B 126       1.662  -7.268  21.707  1.00 19.57           C  
ATOM   4404  C   THR B 126       2.684  -6.421  22.447  1.00 18.21           C  
ATOM   4405  O   THR B 126       3.087  -5.354  21.964  1.00 15.23           O  
ATOM   4406  CB  THR B 126       2.448  -8.337  20.935  1.00 20.29           C  
ATOM   4407  CG2 THR B 126       1.500  -9.304  20.232  1.00 20.27           C  
ATOM   4408  OG1 THR B 126       3.285  -7.700  19.956  1.00 19.03           O  
ATOM   4409  N   VAL B 127       3.121  -6.885  23.615  1.00 15.58           N  
ATOM   4410  CA  VAL B 127       4.248  -6.225  24.260  1.00 18.32           C  
ATOM   4411  C   VAL B 127       5.484  -6.212  23.348  1.00 17.25           C  
ATOM   4412  O   VAL B 127       6.209  -5.214  23.291  1.00 15.96           O  
ATOM   4413  CB  VAL B 127       4.554  -6.845  25.635  1.00 17.96           C  
ATOM   4414  CG1 VAL B 127       5.916  -6.389  26.144  1.00 17.56           C  
ATOM   4415  CG2 VAL B 127       3.467  -6.449  26.611  1.00 13.95           C  
ATOM   4416  N   ALA B 128       5.696  -7.305  22.613  1.00 18.80           N  
ATOM   4417  CA  ALA B 128       6.807  -7.382  21.661  1.00 19.63           C  
ATOM   4418  C   ALA B 128       6.829  -6.178  20.708  1.00 17.64           C  
ATOM   4419  O   ALA B 128       7.890  -5.586  20.460  1.00 15.74           O  
ATOM   4420  CB  ALA B 128       6.760  -8.701  20.879  1.00 16.61           C  
ATOM   4421  N   SER B 129       5.655  -5.800  20.202  1.00 17.04           N  
ATOM   4422  CA  SER B 129       5.532  -4.662  19.280  1.00 19.30           C  
ATOM   4423  C   SER B 129       5.949  -3.335  19.910  1.00 21.15           C  
ATOM   4424  O   SER B 129       6.315  -2.397  19.203  1.00 18.26           O  
ATOM   4425  CB  SER B 129       4.097  -4.543  18.764  1.00 18.28           C  
ATOM   4426  OG  SER B 129       3.805  -5.591  17.859  1.00 19.89           O  
ATOM   4427  N   LEU B 130       5.884  -3.259  21.235  1.00 17.09           N  
ATOM   4428  CA  LEU B 130       6.215  -2.036  21.962  1.00 16.49           C  
ATOM   4429  C   LEU B 130       7.678  -1.991  22.403  1.00 16.38           C  
ATOM   4430  O   LEU B 130       8.086  -1.076  23.129  1.00 18.95           O  
ATOM   4431  CB  LEU B 130       5.301  -1.880  23.180  1.00 17.73           C  
ATOM   4432  CG  LEU B 130       3.812  -1.672  22.903  1.00 17.79           C  
ATOM   4433  CD1 LEU B 130       3.016  -1.665  24.204  1.00 21.67           C  
ATOM   4434  CD2 LEU B 130       3.581  -0.374  22.132  1.00 21.05           C  
ATOM   4435  N   LEU B 131       8.470  -2.966  21.961  1.00 16.29           N  
ATOM   4436  CA  LEU B 131       9.878  -3.041  22.349  1.00 15.31           C  
ATOM   4437  C   LEU B 131      10.809  -2.880  21.157  1.00 15.13           C  
ATOM   4438  O   LEU B 131      10.513  -3.363  20.068  1.00 16.51           O  
ATOM   4439  CB  LEU B 131      10.171  -4.385  23.016  1.00 13.76           C  
ATOM   4440  CG  LEU B 131       9.472  -4.640  24.348  1.00 12.06           C  
ATOM   4441  CD1 LEU B 131       9.739  -6.057  24.816  1.00 18.23           C  
ATOM   4442  CD2 LEU B 131       9.954  -3.638  25.395  1.00 15.63           C  
ATOM   4443  N   GLY B 132      11.936  -2.199  21.373  1.00 17.59           N  
ATOM   4444  CA  GLY B 132      13.007  -2.151  20.383  1.00 15.58           C  
ATOM   4445  C   GLY B 132      12.603  -1.658  19.008  1.00 14.22           C  
ATOM   4446  O   GLY B 132      12.108  -0.538  18.860  1.00 16.78           O  
ATOM   4447  N   ASP B 133      12.840  -2.496  18.001  1.00 13.81           N  
ATOM   4448  CA  ASP B 133      12.483  -2.164  16.630  1.00 13.17           C  
ATOM   4449  C   ASP B 133      11.178  -2.872  16.262  1.00 17.21           C  
ATOM   4450  O   ASP B 133      10.911  -3.128  15.085  1.00 18.88           O  
ATOM   4451  CB  ASP B 133      13.596  -2.598  15.662  1.00 21.12           C  
ATOM   4452  CG  ASP B 133      14.927  -1.918  15.944  1.00 24.98           C  
ATOM   4453  OD1 ASP B 133      15.040  -0.714  15.659  1.00 20.55           O  
ATOM   4454  OD2 ASP B 133      15.859  -2.586  16.445  1.00 27.33           O1-
ATOM   4455  N   GLY B 134      10.365  -3.187  17.267  1.00 18.03           N  
ATOM   4456  CA  GLY B 134       9.097  -3.858  17.029  1.00 16.71           C  
ATOM   4457  C   GLY B 134       9.221  -5.364  17.110  1.00 17.34           C  
ATOM   4458  O   GLY B 134      10.294  -5.894  17.426  1.00 17.14           O  
ATOM   4459  N   GLN B 135       8.136  -6.075  16.809  1.00 16.55           N  
ATOM   4460  CA  GLN B 135       8.162  -7.529  16.940  1.00 17.63           C  
ATOM   4461  C   GLN B 135       8.958  -8.160  15.789  1.00 15.91           C  
ATOM   4462  O   GLN B 135       8.808  -7.761  14.626  1.00 19.39           O  
ATOM   4463  CB  GLN B 135       6.737  -8.090  17.013  1.00 17.47           C  
ATOM   4464  CG  GLN B 135       6.679  -9.603  17.269  1.00 18.35           C  
ATOM   4465  CD  GLN B 135       5.289 -10.077  17.643  1.00 21.00           C  
ATOM   4466  NE2 GLN B 135       5.076 -11.387  17.585  1.00 24.23           N  
ATOM   4467  OE1 GLN B 135       4.414  -9.276  17.970  1.00 18.57           O  
ATOM   4468  N   GLN B 136       9.798  -9.143  16.124  1.00 14.64           N  
ATOM   4469  CA  GLN B 136      10.761  -9.714  15.181  1.00 14.91           C  
ATOM   4470  C   GLN B 136      10.401 -11.127  14.753  1.00 17.76           C  
ATOM   4471  O   GLN B 136      10.799 -11.568  13.672  1.00 19.11           O  
ATOM   4472  CB  GLN B 136      12.165  -9.747  15.796  1.00 15.42           C  
ATOM   4473  CG  GLN B 136      12.743  -8.383  16.139  1.00 15.70           C  
ATOM   4474  CD  GLN B 136      13.194  -7.601  14.919  1.00 21.20           C  
ATOM   4475  NE2 GLN B 136      13.360  -6.299  15.093  1.00 22.11           N  
ATOM   4476  OE1 GLN B 136      13.400  -8.160  13.834  1.00 21.14           O  
ATOM   4477  N   ARG B 137       9.670 -11.838  15.605  1.00 16.46           N  
ATOM   4478  CA  ARG B 137       9.347 -13.241  15.331  1.00 15.96           C  
ATOM   4479  C   ARG B 137       8.046 -13.648  16.004  1.00 17.80           C  
ATOM   4480  O   ARG B 137       7.592 -12.981  16.938  1.00 18.51           O  
ATOM   4481  CB  ARG B 137      10.490 -14.150  15.791  1.00 13.14           C  
ATOM   4482  CG  ARG B 137      10.831 -14.024  17.288  1.00 14.46           C  
ATOM   4483  CD  ARG B 137      12.097 -14.809  17.652  1.00 18.58           C  
ATOM   4484  NE  ARG B 137      13.220 -14.461  16.776  1.00 19.04           N  
ATOM   4485  CZ  ARG B 137      14.029 -13.423  16.982  1.00 16.47           C  
ATOM   4486  NH1 ARG B 137      15.022 -13.175  16.136  1.00 19.87           N1+
ATOM   4487  NH2 ARG B 137      13.845 -12.628  18.034  1.00 19.78           N  
ATOM   4488  N   ASP B 138       7.453 -14.746  15.529  1.00 21.67           N  
ATOM   4489  CA  ASP B 138       6.179 -15.228  16.062  1.00 21.37           C  
ATOM   4490  C   ASP B 138       6.327 -16.414  17.016  1.00 19.75           C  
ATOM   4491  O   ASP B 138       5.333 -16.903  17.559  1.00 22.67           O  
ATOM   4492  CB  ASP B 138       5.231 -15.607  14.919  1.00 25.58           C  
ATOM   4493  CG  ASP B 138       4.702 -14.395  14.177  1.00 34.92           C  
ATOM   4494  OD1 ASP B 138       4.519 -13.340  14.817  1.00 39.94           O  
ATOM   4495  OD2 ASP B 138       4.475 -14.503  12.959  1.00 40.08           O1-
ATOM   4496  N   ALA B 139       7.560 -16.883  17.203  1.00 20.98           N  
ATOM   4497  CA  ALA B 139       7.840 -17.969  18.146  1.00 21.00           C  
ATOM   4498  C   ALA B 139       9.287 -17.886  18.630  1.00 21.02           C  
ATOM   4499  O   ALA B 139      10.161 -17.403  17.905  1.00 19.43           O  
ATOM   4500  CB  ALA B 139       7.564 -19.328  17.509  1.00 21.34           C  
ATOM   4501  N   VAL B 140       9.535 -18.359  19.850  1.00 16.94           N  
ATOM   4502  CA  VAL B 140      10.838 -18.211  20.489  1.00 17.89           C  
ATOM   4503  C   VAL B 140      11.399 -19.577  20.855  1.00 17.27           C  
ATOM   4504  O   VAL B 140      10.734 -20.361  21.537  1.00 20.17           O  
ATOM   4505  CB  VAL B 140      10.723 -17.336  21.766  1.00 14.84           C  
ATOM   4506  CG1 VAL B 140      12.034 -17.358  22.573  1.00 16.54           C  
ATOM   4507  CG2 VAL B 140      10.331 -15.903  21.406  1.00 16.45           C  
ATOM   4508  N   GLU B 141      12.615 -19.873  20.406  1.00 15.15           N  
ATOM   4509  CA  GLU B 141      13.228 -21.160  20.740  1.00 16.48           C  
ATOM   4510  C   GLU B 141      13.842 -21.153  22.138  1.00 19.54           C  
ATOM   4511  O   GLU B 141      14.641 -20.272  22.476  1.00 17.52           O  
ATOM   4512  CB  GLU B 141      14.287 -21.564  19.713  1.00 18.30           C  
ATOM   4513  CG  GLU B 141      14.895 -22.930  20.032  1.00 21.29           C  
ATOM   4514  CD  GLU B 141      15.849 -23.428  18.971  1.00 32.19           C  
ATOM   4515  OE1 GLU B 141      16.357 -22.602  18.183  1.00 39.02           O  
ATOM   4516  OE2 GLU B 141      16.088 -24.653  18.936  1.00 22.44           O1-
ATOM   4517  N   MET B 142      13.461 -22.144  22.943  1.00 17.58           N  
ATOM   4518  CA  MET B 142      13.983 -22.316  24.301  1.00 14.30           C  
ATOM   4519  C   MET B 142      14.976 -23.480  24.315  1.00 19.23           C  
ATOM   4520  O   MET B 142      14.954 -24.332  23.419  1.00 15.63           O  
ATOM   4521  CB  MET B 142      12.828 -22.663  25.243  1.00 17.44           C  
ATOM   4522  CG  MET B 142      11.668 -21.682  25.201  1.00 16.71           C  
ATOM   4523  SD  MET B 142      12.177 -20.103  25.912  1.00 19.85           S  
ATOM   4524  CE  MET B 142      10.720 -19.094  25.588  1.00 20.69           C  
ATOM   4525  N   LEU B 143      15.851 -23.518  25.314  1.00 17.66           N  
ATOM   4526  CA  LEU B 143      16.687 -24.707  25.520  1.00 18.90           C  
ATOM   4527  C   LEU B 143      16.154 -25.538  26.678  1.00 19.29           C  
ATOM   4528  O   LEU B 143      15.377 -25.041  27.503  1.00 16.36           O  
ATOM   4529  CB  LEU B 143      18.161 -24.339  25.753  1.00 19.76           C  
ATOM   4530  CG  LEU B 143      18.585 -23.347  26.853  1.00 18.38           C  
ATOM   4531  CD1 LEU B 143      18.382 -23.897  28.267  1.00 15.67           C  
ATOM   4532  CD2 LEU B 143      20.042 -22.960  26.649  1.00 21.40           C  
ATOM   4533  N   GLY B 144      16.588 -26.796  26.759  1.00 18.60           N  
ATOM   4534  CA  GLY B 144      16.240 -27.642  27.892  1.00 19.56           C  
ATOM   4535  C   GLY B 144      17.274 -27.472  28.984  1.00 17.03           C  
ATOM   4536  O   GLY B 144      18.450 -27.775  28.772  1.00 17.03           O  
ATOM   4537  N   TYR B 145      16.844 -26.968  30.139  1.00 16.36           N  
ATOM   4538  CA  TYR B 145      17.757 -26.610  31.221  1.00 17.08           C  
ATOM   4539  C   TYR B 145      17.939 -27.795  32.172  1.00 18.35           C  
ATOM   4540  O   TYR B 145      17.137 -28.003  33.091  1.00 17.37           O  
ATOM   4541  CB  TYR B 145      17.225 -25.381  31.978  1.00 15.62           C  
ATOM   4542  CG  TYR B 145      18.285 -24.542  32.677  1.00 15.61           C  
ATOM   4543  CD1 TYR B 145      19.494 -25.096  33.080  1.00 13.50           C  
ATOM   4544  CD2 TYR B 145      18.064 -23.192  32.945  1.00 15.10           C  
ATOM   4545  CE1 TYR B 145      20.465 -24.318  33.719  1.00 15.63           C  
ATOM   4546  CE2 TYR B 145      19.028 -22.412  33.580  1.00 16.46           C  
ATOM   4547  CZ  TYR B 145      20.224 -22.987  33.964  1.00 20.49           C  
ATOM   4548  OH  TYR B 145      21.190 -22.224  34.587  1.00 19.21           O  
ATOM   4549  N   LEU B 146      18.995 -28.575  31.941  1.00 15.93           N  
ATOM   4550  CA  LEU B 146      19.262 -29.772  32.733  1.00 17.45           C  
ATOM   4551  C   LEU B 146      20.068 -29.456  33.981  1.00 18.32           C  
ATOM   4552  O   LEU B 146      20.869 -28.505  33.995  1.00 19.02           O  
ATOM   4553  CB  LEU B 146      20.006 -30.803  31.884  1.00 17.94           C  
ATOM   4554  CG  LEU B 146      19.364 -31.087  30.531  1.00 21.74           C  
ATOM   4555  CD1 LEU B 146      20.247 -32.036  29.727  1.00 23.18           C  
ATOM   4556  CD2 LEU B 146      17.967 -31.671  30.713  1.00 21.78           C  
ATOM   4557  N   PHE B 147      19.835 -30.241  35.033  1.00 17.25           N  
ATOM   4558  CA  PHE B 147      20.539 -30.096  36.313  1.00 17.87           C  
ATOM   4559  C   PHE B 147      20.901 -31.471  36.837  1.00 19.00           C  
ATOM   4560  O   PHE B 147      20.214 -32.442  36.534  1.00 18.69           O  
ATOM   4561  CB  PHE B 147      19.617 -29.480  37.373  1.00 17.56           C  
ATOM   4562  CG  PHE B 147      19.484 -27.987  37.290  1.00 18.90           C  
ATOM   4563  CD1 PHE B 147      18.696 -27.398  36.310  1.00 19.45           C  
ATOM   4564  CD2 PHE B 147      20.122 -27.173  38.216  1.00 16.71           C  
ATOM   4565  CE1 PHE B 147      18.559 -26.024  36.240  1.00 17.92           C  
ATOM   4566  CE2 PHE B 147      19.992 -25.791  38.163  1.00 18.00           C  
ATOM   4567  CZ  PHE B 147      19.212 -25.212  37.170  1.00 17.14           C  
ATOM   4568  N   PHE B 148      21.955 -31.556  37.644  1.00 18.47           N  
ATOM   4569  CA  PHE B 148      22.091 -32.704  38.535  1.00 19.51           C  
ATOM   4570  C   PHE B 148      21.047 -32.519  39.631  1.00 23.81           C  
ATOM   4571  O   PHE B 148      20.827 -31.397  40.098  1.00 20.50           O  
ATOM   4572  CB  PHE B 148      23.483 -32.774  39.166  1.00 20.01           C  
ATOM   4573  CG  PHE B 148      24.581 -33.018  38.174  1.00 21.04           C  
ATOM   4574  CD1 PHE B 148      24.766 -34.284  37.623  1.00 19.71           C  
ATOM   4575  CD2 PHE B 148      25.429 -31.986  37.786  1.00 20.54           C  
ATOM   4576  CE1 PHE B 148      25.773 -34.512  36.689  1.00 19.67           C  
ATOM   4577  CE2 PHE B 148      26.438 -32.210  36.854  1.00 23.20           C  
ATOM   4578  CZ  PHE B 148      26.616 -33.475  36.317  1.00 22.96           C  
ATOM   4579  N   ILE B 149      20.405 -33.612  40.033  1.00 19.55           N  
ATOM   4580  CA  ILE B 149      19.349 -33.560  41.040  1.00 21.57           C  
ATOM   4581  C   ILE B 149      19.744 -34.387  42.257  1.00 22.56           C  
ATOM   4582  O   ILE B 149      20.092 -35.561  42.128  1.00 19.94           O  
ATOM   4583  CB  ILE B 149      18.021 -34.125  40.496  1.00 22.91           C  
ATOM   4584  CG1 ILE B 149      17.660 -33.491  39.151  1.00 20.63           C  
ATOM   4585  CG2 ILE B 149      16.905 -33.930  41.514  1.00 23.66           C  
ATOM   4586  CD1 ILE B 149      16.518 -34.214  38.411  1.00 20.68           C  
ATOM   4587  N   GLY B 150      19.680 -33.786  43.441  1.00 19.29           N  
ATOM   4588  CA  GLY B 150      19.972 -34.525  44.655  1.00 19.23           C  
ATOM   4589  C   GLY B 150      18.831 -35.473  44.987  1.00 22.05           C  
ATOM   4590  O   GLY B 150      17.727 -35.328  44.465  1.00 21.62           O  
ATOM   4591  N   ASP B 151      19.094 -36.447  45.852  1.00 20.03           N  
ATOM   4592  CA  ASP B 151      18.065 -37.405  46.250  1.00 20.88           C  
ATOM   4593  C   ASP B 151      17.188 -36.830  47.365  1.00 20.86           C  
ATOM   4594  O   ASP B 151      17.603 -36.772  48.523  1.00 21.44           O  
ATOM   4595  CB  ASP B 151      18.711 -38.720  46.700  1.00 20.61           C  
ATOM   4596  CG  ASP B 151      17.687 -39.795  47.056  1.00 25.88           C  
ATOM   4597  OD1 ASP B 151      16.469 -39.563  46.887  1.00 26.69           O  
ATOM   4598  OD2 ASP B 151      18.107 -40.884  47.506  1.00 27.06           O1-
ATOM   4599  N   ARG B 152      15.967 -36.427  47.015  1.00 22.71           N  
ATOM   4600  CA  ARG B 152      15.015 -35.886  47.994  1.00 22.94           C  
ATOM   4601  C   ARG B 152      14.787 -36.814  49.181  1.00 27.07           C  
ATOM   4602  O   ARG B 152      14.417 -36.357  50.268  1.00 23.75           O  
ATOM   4603  CB  ARG B 152      13.673 -35.587  47.314  1.00 24.40           C  
ATOM   4604  CG  ARG B 152      12.983 -36.839  46.753  1.00 20.06           C  
ATOM   4605  CD  ARG B 152      11.855 -36.512  45.780  1.00 24.68           C  
ATOM   4606  NE  ARG B 152      11.350 -37.738  45.161  1.00 33.84           N  
ATOM   4607  CZ  ARG B 152      10.502 -38.576  45.752  1.00 34.96           C  
ATOM   4608  NH1 ARG B 152      10.046 -38.313  46.970  1.00 30.90           N1+
ATOM   4609  NH2 ARG B 152      10.098 -39.677  45.124  1.00 35.55           N  
ATOM   4610  N   LYS B 153      15.002 -38.114  48.981  1.00 24.80           N  
ATOM   4611  CA  LYS B 153      14.762 -39.093  50.037  1.00 27.44           C  
ATOM   4612  C   LYS B 153      15.816 -39.048  51.141  1.00 24.79           C  
ATOM   4613  O   LYS B 153      15.637 -39.651  52.202  1.00 27.09           O  
ATOM   4614  CB  LYS B 153      14.661 -40.501  49.455  1.00 31.19           C  
ATOM   4615  CG  LYS B 153      13.468 -40.681  48.544  1.00 35.25           C  
ATOM   4616  CD  LYS B 153      13.495 -42.042  47.870  1.00 46.49           C  
ATOM   4617  CE  LYS B 153      12.403 -42.152  46.820  1.00 54.82           C  
ATOM   4618  NZ  LYS B 153      12.524 -43.396  46.001  1.00 60.63           N1+
ATOM   4619  N   LYS B 154      16.904 -38.321  50.894  1.00 23.37           N  
ATOM   4620  CA  LYS B 154      17.911 -38.093  51.930  1.00 28.46           C  
ATOM   4621  C   LYS B 154      17.511 -36.923  52.828  1.00 30.74           C  
ATOM   4622  O   LYS B 154      18.222 -36.586  53.776  1.00 32.91           O  
ATOM   4623  CB  LYS B 154      19.276 -37.806  51.308  1.00 27.17           C  
ATOM   4624  CG  LYS B 154      19.877 -38.955  50.505  1.00 32.50           C  
ATOM   4625  CD  LYS B 154      21.211 -38.513  49.926  1.00 39.55           C  
ATOM   4626  CE  LYS B 154      21.813 -39.548  48.991  1.00 45.31           C  
ATOM   4627  NZ  LYS B 154      23.070 -39.022  48.379  1.00 43.66           N1+
ATOM   4628  N   THR B 155      16.376 -36.302  52.524  1.00 26.80           N  
ATOM   4629  CA  THR B 155      15.905 -35.157  53.299  1.00 26.77           C  
ATOM   4630  C   THR B 155      14.554 -35.428  53.944  1.00 26.47           C  
ATOM   4631  O   THR B 155      13.864 -36.393  53.598  1.00 26.98           O  
ATOM   4632  CB  THR B 155      15.767 -33.903  52.418  1.00 23.78           C  
ATOM   4633  CG2 THR B 155      16.889 -33.835  51.400  1.00 24.20           C  
ATOM   4634  OG1 THR B 155      14.506 -33.927  51.737  1.00 24.22           O  
ATOM   4635  N   THR B 156      14.187 -34.577  54.900  1.00 21.69           N  
ATOM   4636  CA  THR B 156      12.835 -34.578  55.444  1.00 23.78           C  
ATOM   4637  C   THR B 156      12.020 -33.434  54.844  1.00 27.90           C  
ATOM   4638  O   THR B 156      10.944 -33.098  55.346  1.00 26.78           O  
ATOM   4639  CB  THR B 156      12.850 -34.456  56.970  1.00 23.55           C  
ATOM   4640  CG2 THR B 156      13.397 -35.735  57.582  1.00 25.00           C  
ATOM   4641  OG1 THR B 156      13.694 -33.361  57.346  1.00 23.90           O  
ATOM   4642  N   LEU B 157      12.534 -32.853  53.760  1.00 24.13           N  
ATOM   4643  CA  LEU B 157      11.903 -31.696  53.125  1.00 22.22           C  
ATOM   4644  C   LEU B 157      10.771 -32.079  52.175  1.00 25.37           C  
ATOM   4645  O   LEU B 157      10.774 -33.163  51.577  1.00 28.19           O  
ATOM   4646  CB  LEU B 157      12.944 -30.854  52.377  1.00 22.55           C  
ATOM   4647  CG  LEU B 157      14.090 -30.283  53.210  1.00 23.85           C  
ATOM   4648  CD1 LEU B 157      15.082 -29.534  52.320  1.00 22.76           C  
ATOM   4649  CD2 LEU B 157      13.557 -29.368  54.305  1.00 25.43           C  
ATOM   4650  N   ALA B 158       9.814 -31.168  52.013  1.00 24.75           N  
ATOM   4651  CA  ALA B 158       8.587 -31.470  51.272  1.00 26.70           C  
ATOM   4652  C   ALA B 158       8.730 -31.405  49.752  1.00 24.18           C  
ATOM   4653  O   ALA B 158       7.913 -30.777  49.075  1.00 23.04           O  
ATOM   4654  CB  ALA B 158       7.456 -30.564  51.735  1.00 29.62           C  
ATOM   4655  N   TYR B 159       9.758 -32.057  49.214  1.00 19.60           N  
ATOM   4656  CA  TYR B 159       9.880 -32.190  47.766  1.00 20.33           C  
ATOM   4657  C   TYR B 159       8.749 -33.055  47.238  1.00 24.61           C  
ATOM   4658  O   TYR B 159       8.384 -34.061  47.855  1.00 28.25           O  
ATOM   4659  CB  TYR B 159      11.220 -32.821  47.387  1.00 23.07           C  
ATOM   4660  CG  TYR B 159      12.403 -31.933  47.676  1.00 22.58           C  
ATOM   4661  CD1 TYR B 159      12.755 -30.904  46.806  1.00 18.62           C  
ATOM   4662  CD2 TYR B 159      13.173 -32.128  48.811  1.00 21.93           C  
ATOM   4663  CE1 TYR B 159      13.842 -30.087  47.075  1.00 20.06           C  
ATOM   4664  CE2 TYR B 159      14.256 -31.321  49.089  1.00 18.47           C  
ATOM   4665  CZ  TYR B 159      14.586 -30.301  48.222  1.00 18.86           C  
ATOM   4666  OH  TYR B 159      15.671 -29.499  48.512  1.00 19.98           O  
ATOM   4667  N   GLN B 160       8.200 -32.668  46.092  1.00 24.30           N  
ATOM   4668  CA  GLN B 160       7.132 -33.426  45.457  1.00 25.06           C  
ATOM   4669  C   GLN B 160       7.670 -34.654  44.740  1.00 26.92           C  
ATOM   4670  O   GLN B 160       8.879 -34.800  44.534  1.00 26.44           O  
ATOM   4671  CB  GLN B 160       6.416 -32.562  44.418  1.00 26.59           C  
ATOM   4672  CG  GLN B 160       5.668 -31.358  44.971  1.00 35.65           C  
ATOM   4673  CD  GLN B 160       4.867 -30.651  43.887  1.00 47.50           C  
ATOM   4674  NE2 GLN B 160       3.631 -30.287  44.208  1.00 49.66           N  
ATOM   4675  OE1 GLN B 160       5.351 -30.450  42.768  1.00 51.37           O  
ATOM   4676  N   ASN B 161       6.757 -35.531  44.347  1.00 25.23           N  
ATOM   4677  CA  ASN B 161       7.092 -36.598  43.426  1.00 29.81           C  
ATOM   4678  C   ASN B 161       5.908 -36.859  42.515  1.00 29.33           C  
ATOM   4679  O   ASN B 161       4.769 -36.537  42.856  1.00 30.12           O  
ATOM   4680  CB  ASN B 161       7.473 -37.876  44.171  1.00 33.23           C  
ATOM   4681  CG  ASN B 161       6.267 -38.624  44.703  1.00 30.70           C  
ATOM   4682  ND2 ASN B 161       5.940 -38.406  45.973  1.00 29.09           N  
ATOM   4683  OD1 ASN B 161       5.641 -39.400  43.982  1.00 32.87           O  
ATOM   4684  N   GLN B 162       6.182 -37.432  41.350  1.00 26.75           N  
ATOM   4685  CA  GLN B 162       5.132 -37.919  40.470  1.00 25.49           C  
ATOM   4686  C   GLN B 162       5.582 -39.274  39.955  1.00 28.91           C  
ATOM   4687  O   GLN B 162       5.625 -39.517  38.749  1.00 28.50           O  
ATOM   4688  CB  GLN B 162       4.906 -36.945  39.312  1.00 24.16           C  
ATOM   4689  CG  GLN B 162       4.473 -35.557  39.746  1.00 25.05           C  
ATOM   4690  CD  GLN B 162       4.454 -34.563  38.605  1.00 29.09           C  
ATOM   4691  NE2 GLN B 162       3.358 -34.540  37.855  1.00 27.42           N  
ATOM   4692  OE1 GLN B 162       5.416 -33.822  38.399  1.00 28.33           O  
ATOM   4693  N   GLU B 163       5.917 -40.160  40.890  1.00 30.92           N  
ATOM   4694  CA  GLU B 163       6.536 -41.430  40.539  1.00 35.91           C  
ATOM   4695  C   GLU B 163       5.598 -42.391  39.817  1.00 33.28           C  
ATOM   4696  O   GLU B 163       6.048 -43.403  39.281  1.00 33.88           O  
ATOM   4697  CB  GLU B 163       7.185 -42.094  41.761  1.00 44.59           C  
ATOM   4698  CG  GLU B 163       6.257 -42.347  42.935  1.00 53.23           C  
ATOM   4699  CD  GLU B 163       7.012 -42.814  44.173  1.00 55.92           C  
ATOM   4700  OE1 GLU B 163       8.255 -42.663  44.214  1.00 58.60           O  
ATOM   4701  OE2 GLU B 163       6.361 -43.325  45.105  1.00 51.76           O1-
ATOM   4702  N   ASN B 164       4.308 -42.068  39.773  1.00 31.17           N  
ATOM   4703  CA  ASN B 164       3.350 -42.914  39.063  1.00 37.49           C  
ATOM   4704  C   ASN B 164       2.829 -42.299  37.767  1.00 41.41           C  
ATOM   4705  O   ASN B 164       1.941 -42.855  37.111  1.00 38.99           O  
ATOM   4706  CB  ASN B 164       2.187 -43.305  39.977  1.00 41.26           C  
ATOM   4707  CG  ASN B 164       2.654 -43.902  41.286  1.00 46.77           C  
ATOM   4708  ND2 ASN B 164       3.364 -45.025  41.211  1.00 45.07           N  
ATOM   4709  OD1 ASN B 164       2.392 -43.350  42.355  1.00 47.73           O  
ATOM   4710  N   ASP B 165       3.392 -41.158  37.390  1.00 37.07           N  
ATOM   4711  CA  ASP B 165       2.990 -40.503  36.156  1.00 30.70           C  
ATOM   4712  C   ASP B 165       3.544 -41.270  34.961  1.00 32.65           C  
ATOM   4713  O   ASP B 165       4.714 -41.662  34.957  1.00 31.32           O  
ATOM   4714  CB  ASP B 165       3.490 -39.056  36.130  1.00 29.37           C  
ATOM   4715  CG  ASP B 165       2.630 -38.160  35.262  1.00 28.75           C  
ATOM   4716  OD1 ASP B 165       2.721 -38.264  34.023  1.00 29.88           O  
ATOM   4717  OD2 ASP B 165       1.858 -37.356  35.823  1.00 35.08           O1-
ATOM   4718  N   PRO B 166       2.700 -41.496  33.944  1.00 35.81           N  
ATOM   4719  CA  PRO B 166       3.099 -42.210  32.727  1.00 32.32           C  
ATOM   4720  C   PRO B 166       4.025 -41.382  31.836  1.00 31.16           C  
ATOM   4721  O   PRO B 166       4.655 -41.931  30.933  1.00 37.80           O  
ATOM   4722  CB  PRO B 166       1.762 -42.460  32.019  1.00 35.90           C  
ATOM   4723  CG  PRO B 166       0.881 -41.346  32.489  1.00 39.80           C  
ATOM   4724  CD  PRO B 166       1.271 -41.133  33.929  1.00 36.86           C  
ATOM   4725  N   CYS B 167       4.106 -40.081  32.087  1.00 29.50           N  
ATOM   4726  CA  CYS B 167       5.009 -39.220  31.332  1.00 28.72           C  
ATOM   4727  C   CYS B 167       6.394 -39.234  31.977  1.00 24.78           C  
ATOM   4728  O   CYS B 167       6.552 -38.782  33.115  1.00 27.03           O  
ATOM   4729  CB  CYS B 167       4.453 -37.799  31.279  1.00 30.43           C  
ATOM   4730  SG  CYS B 167       5.544 -36.600  30.487  1.00 32.26           S  
ATOM   4731  N   ASP B 168       7.380 -39.769  31.255  1.00 29.05           N  
ATOM   4732  CA  ASP B 168       8.731 -39.943  31.791  1.00 28.83           C  
ATOM   4733  C   ASP B 168       9.279 -38.655  32.405  1.00 26.83           C  
ATOM   4734  O   ASP B 168       9.811 -38.673  33.513  1.00 25.96           O  
ATOM   4735  CB  ASP B 168       9.692 -40.454  30.711  1.00 25.16           C  
ATOM   4736  CG  ASP B 168       9.514 -41.929  30.416  1.00 39.30           C  
ATOM   4737  OD1 ASP B 168       8.747 -42.601  31.141  1.00 37.03           O  
ATOM   4738  OD2 ASP B 168      10.157 -42.415  29.461  1.00 39.71           O1-
ATOM   4739  N   TRP B 169       9.128 -37.540  31.697  1.00 24.61           N  
ATOM   4740  CA  TRP B 169       9.649 -36.267  32.200  1.00 20.35           C  
ATOM   4741  C   TRP B 169       9.073 -35.872  33.565  1.00 22.73           C  
ATOM   4742  O   TRP B 169       9.816 -35.473  34.466  1.00 23.72           O  
ATOM   4743  CB  TRP B 169       9.445 -35.121  31.194  1.00 22.15           C  
ATOM   4744  CG  TRP B 169       9.794 -33.810  31.840  1.00 21.72           C  
ATOM   4745  CD1 TRP B 169       8.933 -32.801  32.180  1.00 21.61           C  
ATOM   4746  CD2 TRP B 169      11.094 -33.410  32.303  1.00 20.16           C  
ATOM   4747  CE2 TRP B 169      10.944 -32.130  32.891  1.00 21.12           C  
ATOM   4748  CE3 TRP B 169      12.362 -33.997  32.268  1.00 21.88           C  
ATOM   4749  NE1 TRP B 169       9.627 -31.784  32.800  1.00 19.86           N  
ATOM   4750  CZ2 TRP B 169      12.034 -31.432  33.438  1.00 21.46           C  
ATOM   4751  CZ3 TRP B 169      13.438 -33.300  32.811  1.00 20.12           C  
ATOM   4752  CH2 TRP B 169      13.263 -32.032  33.394  1.00 22.27           C  
ATOM   4753  N   TYR B 170       7.754 -35.976  33.716  1.00 23.45           N  
ATOM   4754  CA  TYR B 170       7.107 -35.621  34.974  1.00 25.58           C  
ATOM   4755  C   TYR B 170       7.614 -36.494  36.119  1.00 21.16           C  
ATOM   4756  O   TYR B 170       7.740 -36.033  37.253  1.00 23.96           O  
ATOM   4757  CB  TYR B 170       5.583 -35.725  34.850  1.00 24.65           C  
ATOM   4758  CG  TYR B 170       4.954 -34.660  33.965  1.00 26.81           C  
ATOM   4759  CD1 TYR B 170       5.624 -33.473  33.680  1.00 25.42           C  
ATOM   4760  CD2 TYR B 170       3.684 -34.844  33.422  1.00 27.56           C  
ATOM   4761  CE1 TYR B 170       5.045 -32.496  32.872  1.00 23.43           C  
ATOM   4762  CE2 TYR B 170       3.098 -33.880  32.619  1.00 29.12           C  
ATOM   4763  CZ  TYR B 170       3.782 -32.709  32.348  1.00 26.66           C  
ATOM   4764  OH  TYR B 170       3.199 -31.752  31.548  1.00 28.08           O  
ATOM   4765  N   ARG B 171       7.900 -37.759  35.819  1.00 24.24           N  
ATOM   4766  CA  ARG B 171       8.409 -38.692  36.825  1.00 23.76           C  
ATOM   4767  C   ARG B 171       9.881 -38.441  37.176  1.00 28.15           C  
ATOM   4768  O   ARG B 171      10.229 -38.279  38.345  1.00 24.97           O  
ATOM   4769  CB  ARG B 171       8.205 -40.143  36.358  1.00 27.15           C  
ATOM   4770  CG  ARG B 171       8.831 -41.183  37.275  1.00 32.33           C  
ATOM   4771  CD  ARG B 171       8.500 -42.613  36.827  1.00 33.19           C  
ATOM   4772  NE  ARG B 171       8.826 -42.838  35.421  1.00 39.40           N  
ATOM   4773  CZ  ARG B 171      10.029 -43.193  34.975  1.00 42.60           C  
ATOM   4774  NH1 ARG B 171      11.037 -43.370  35.822  1.00 42.61           N1+
ATOM   4775  NH2 ARG B 171      10.226 -43.372  33.677  1.00 42.59           N  
ATOM   4776  N   VAL B 172      10.741 -38.382  36.161  1.00 23.12           N  
ATOM   4777  CA  VAL B 172      12.186 -38.368  36.397  1.00 24.53           C  
ATOM   4778  C   VAL B 172      12.720 -37.047  36.937  1.00 24.63           C  
ATOM   4779  O   VAL B 172      13.813 -37.011  37.505  1.00 22.40           O  
ATOM   4780  CB  VAL B 172      13.004 -38.758  35.136  1.00 20.89           C  
ATOM   4781  CG1 VAL B 172      12.625 -40.162  34.653  1.00 22.42           C  
ATOM   4782  CG2 VAL B 172      12.816 -37.738  34.028  1.00 30.74           C  
ATOM   4783  N   ARG B 173      11.956 -35.968  36.772  1.00 20.59           N  
ATOM   4784  CA  ARG B 173      12.422 -34.647  37.190  1.00 17.43           C  
ATOM   4785  C   ARG B 173      12.395 -34.474  38.702  1.00 20.07           C  
ATOM   4786  O   ARG B 173      12.829 -33.439  39.208  1.00 21.86           O  
ATOM   4787  CB  ARG B 173      11.578 -33.547  36.546  1.00 19.62           C  
ATOM   4788  CG  ARG B 173      10.145 -33.488  37.051  1.00 24.03           C  
ATOM   4789  CD  ARG B 173       9.370 -32.389  36.349  1.00 22.09           C  
ATOM   4790  NE  ARG B 173       7.952 -32.377  36.706  1.00 22.26           N  
ATOM   4791  CZ  ARG B 173       7.077 -31.490  36.240  1.00 22.58           C  
ATOM   4792  NH1 ARG B 173       7.482 -30.539  35.407  1.00 20.71           N1+
ATOM   4793  NH2 ARG B 173       5.802 -31.548  36.607  1.00 23.39           N  
ATOM   4794  N   HIS B 174      11.873 -35.472  39.417  1.00 22.47           N  
ATOM   4795  CA  HIS B 174      11.880 -35.442  40.884  1.00 22.85           C  
ATOM   4796  C   HIS B 174      12.820 -36.489  41.469  1.00 25.62           C  
ATOM   4797  O   HIS B 174      12.839 -36.701  42.683  1.00 26.13           O  
ATOM   4798  CB  HIS B 174      10.474 -35.700  41.451  1.00 25.03           C  
ATOM   4799  CG  HIS B 174       9.420 -34.787  40.908  1.00 25.59           C  
ATOM   4800  CD2 HIS B 174       8.424 -35.012  40.017  1.00 25.72           C  
ATOM   4801  ND1 HIS B 174       9.312 -33.469  41.284  1.00 24.78           N  
ATOM   4802  CE1 HIS B 174       8.294 -32.913  40.646  1.00 24.10           C  
ATOM   4803  NE2 HIS B 174       7.742 -33.827  39.872  1.00 22.89           N  
ATOM   4804  N   GLU B 175      13.580 -37.166  40.619  1.00 27.55           N  
ATOM   4805  CA  GLU B 175      14.403 -38.276  41.088  1.00 26.41           C  
ATOM   4806  C   GLU B 175      15.885 -37.954  40.953  1.00 24.53           C  
ATOM   4807  O   GLU B 175      16.291 -37.238  40.030  1.00 26.62           O  
ATOM   4808  CB  GLU B 175      14.055 -39.559  40.327  1.00 27.07           C  
ATOM   4809  CG  GLU B 175      12.592 -39.984  40.463  1.00 32.75           C  
ATOM   4810  CD  GLU B 175      12.190 -40.277  41.902  1.00 46.47           C  
ATOM   4811  OE1 GLU B 175      13.013 -40.850  42.648  1.00 52.06           O  
ATOM   4812  OE2 GLU B 175      11.050 -39.930  42.283  1.00 42.45           O1-
ATOM   4813  N   GLU B 176      16.677 -38.477  41.889  1.00 21.86           N  
ATOM   4814  CA  GLU B 176      18.125 -38.292  41.879  1.00 21.21           C  
ATOM   4815  C   GLU B 176      18.722 -38.505  40.493  1.00 23.34           C  
ATOM   4816  O   GLU B 176      18.357 -39.445  39.772  1.00 23.67           O  
ATOM   4817  CB  GLU B 176      18.791 -39.246  42.879  1.00 25.14           C  
ATOM   4818  CG  GLU B 176      20.298 -39.032  43.049  1.00 25.64           C  
ATOM   4819  CD  GLU B 176      20.928 -40.055  43.979  1.00 31.35           C  
ATOM   4820  OE1 GLU B 176      20.457 -41.210  43.999  1.00 34.20           O  
ATOM   4821  OE2 GLU B 176      21.885 -39.697  44.701  1.00 30.76           O1-
ATOM   4822  N   ALA B 177      19.631 -37.613  40.128  1.00 21.78           N  
ATOM   4823  CA  ALA B 177      20.348 -37.698  38.864  1.00 23.87           C  
ATOM   4824  C   ALA B 177      21.747 -37.138  39.079  1.00 23.93           C  
ATOM   4825  O   ALA B 177      21.954 -35.934  39.017  1.00 21.35           O  
ATOM   4826  CB  ALA B 177      19.616 -36.911  37.790  1.00 22.85           C  
ATOM   4827  N   MET B 178      22.708 -38.017  39.345  1.00 28.23           N  
ATOM   4828  CA  MET B 178      24.049 -37.566  39.705  1.00 24.05           C  
ATOM   4829  C   MET B 178      25.121 -38.110  38.766  1.00 27.86           C  
ATOM   4830  O   MET B 178      26.313 -37.944  39.012  1.00 27.39           O  
ATOM   4831  CB  MET B 178      24.367 -37.980  41.148  1.00 23.72           C  
ATOM   4832  CG  MET B 178      23.462 -37.347  42.199  1.00 24.32           C  
ATOM   4833  SD  MET B 178      23.689 -35.570  42.242  1.00 27.99           S  
ATOM   4834  CE  MET B 178      25.477 -35.504  42.305  1.00 31.02           C  
ATOM   4835  N   THR B 179      24.690 -38.759  37.690  1.00 28.67           N  
ATOM   4836  CA  THR B 179      25.607 -39.426  36.776  1.00 27.34           C  
ATOM   4837  C   THR B 179      25.415 -38.889  35.358  1.00 28.36           C  
ATOM   4838  O   THR B 179      24.367 -38.313  35.049  1.00 27.89           O  
ATOM   4839  CB  THR B 179      25.342 -40.932  36.756  1.00 27.82           C  
ATOM   4840  CG2 THR B 179      25.525 -41.547  38.150  1.00 28.28           C  
ATOM   4841  OG1 THR B 179      24.003 -41.163  36.304  1.00 24.51           O  
ATOM   4842  N   PRO B 180      26.429 -39.067  34.494  1.00 32.78           N  
ATOM   4843  CA  PRO B 180      26.274 -38.693  33.083  1.00 27.78           C  
ATOM   4844  C   PRO B 180      25.083 -39.412  32.462  1.00 29.35           C  
ATOM   4845  O   PRO B 180      24.308 -38.807  31.721  1.00 30.57           O  
ATOM   4846  CB  PRO B 180      27.571 -39.195  32.452  1.00 31.16           C  
ATOM   4847  CG  PRO B 180      28.574 -39.113  33.549  1.00 40.11           C  
ATOM   4848  CD  PRO B 180      27.814 -39.462  34.813  1.00 36.48           C  
ATOM   4849  N   GLU B 181      24.944 -40.696  32.766  1.00 29.38           N  
ATOM   4850  CA  GLU B 181      23.833 -41.481  32.255  1.00 32.07           C  
ATOM   4851  C   GLU B 181      22.486 -40.906  32.698  1.00 29.42           C  
ATOM   4852  O   GLU B 181      21.538 -40.876  31.918  1.00 26.06           O  
ATOM   4853  CB  GLU B 181      23.959 -42.949  32.682  1.00 38.88           C  
ATOM   4854  CG  GLU B 181      25.214 -43.662  32.161  1.00 46.71           C  
ATOM   4855  CD  GLU B 181      26.480 -43.315  32.942  1.00 52.82           C  
ATOM   4856  OE1 GLU B 181      26.379 -42.666  34.003  1.00 38.74           O  
ATOM   4857  OE2 GLU B 181      27.583 -43.696  32.494  1.00 63.75           O1-
ATOM   4858  N   SER B 182      22.403 -40.437  33.941  1.00 23.74           N  
ATOM   4859  CA  SER B 182      21.145 -39.889  34.441  1.00 22.49           C  
ATOM   4860  C   SER B 182      20.808 -38.544  33.799  1.00 22.60           C  
ATOM   4861  O   SER B 182      19.634 -38.221  33.612  1.00 24.27           O  
ATOM   4862  CB  SER B 182      21.161 -39.765  35.968  1.00 24.76           C  
ATOM   4863  OG  SER B 182      22.026 -38.724  36.377  1.00 28.28           O  
ATOM   4864  N   VAL B 183      21.837 -37.769  33.452  1.00 20.72           N  
ATOM   4865  CA  VAL B 183      21.653 -36.500  32.749  1.00 22.35           C  
ATOM   4866  C   VAL B 183      21.108 -36.733  31.342  1.00 21.96           C  
ATOM   4867  O   VAL B 183      20.217 -36.010  30.882  1.00 21.65           O  
ATOM   4868  CB  VAL B 183      22.975 -35.709  32.679  1.00 21.33           C  
ATOM   4869  CG1 VAL B 183      22.853 -34.506  31.744  1.00 25.04           C  
ATOM   4870  CG2 VAL B 183      23.389 -35.259  34.081  1.00 24.35           C  
ATOM   4871  N   VAL B 184      21.632 -37.754  30.668  1.00 21.56           N  
ATOM   4872  CA  VAL B 184      21.113 -38.128  29.358  1.00 20.30           C  
ATOM   4873  C   VAL B 184      19.647 -38.553  29.460  1.00 24.67           C  
ATOM   4874  O   VAL B 184      18.839 -38.188  28.606  1.00 22.28           O  
ATOM   4875  CB  VAL B 184      21.963 -39.229  28.682  1.00 24.44           C  
ATOM   4876  CG1 VAL B 184      21.349 -39.654  27.358  1.00 27.62           C  
ATOM   4877  CG2 VAL B 184      23.385 -38.737  28.469  1.00 28.18           C  
ATOM   4878  N   ARG B 185      19.303 -39.309  30.506  1.00 21.84           N  
ATOM   4879  CA  ARG B 185      17.917 -39.739  30.701  1.00 24.09           C  
ATOM   4880  C   ARG B 185      16.989 -38.534  30.878  1.00 23.68           C  
ATOM   4881  O   ARG B 185      15.888 -38.511  30.328  1.00 23.53           O  
ATOM   4882  CB  ARG B 185      17.775 -40.672  31.914  1.00 30.02           C  
ATOM   4883  CG  ARG B 185      18.701 -41.884  31.935  1.00 46.79           C  
ATOM   4884  CD  ARG B 185      18.375 -42.900  30.858  1.00 54.57           C  
ATOM   4885  NE  ARG B 185      19.375 -42.917  29.789  1.00 57.81           N  
ATOM   4886  CZ  ARG B 185      19.245 -43.604  28.656  1.00 60.88           C  
ATOM   4887  NH1 ARG B 185      20.201 -43.562  27.735  1.00 57.71           N1+
ATOM   4888  NH2 ARG B 185      18.153 -44.327  28.439  1.00 66.27           N  
ATOM   4889  N   LEU B 186      17.430 -37.550  31.662  1.00 22.06           N  
ATOM   4890  CA  LEU B 186      16.686 -36.299  31.826  1.00 20.02           C  
ATOM   4891  C   LEU B 186      16.445 -35.648  30.465  1.00 22.18           C  
ATOM   4892  O   LEU B 186      15.334 -35.214  30.145  1.00 21.30           O  
ATOM   4893  CB  LEU B 186      17.462 -35.313  32.719  1.00 20.88           C  
ATOM   4894  CG  LEU B 186      17.507 -35.580  34.219  1.00 19.07           C  
ATOM   4895  CD1 LEU B 186      18.268 -34.471  34.940  1.00 22.69           C  
ATOM   4896  CD2 LEU B 186      16.097 -35.715  34.779  1.00 21.13           C  
ATOM   4897  N   ALA B 187      17.503 -35.585  29.666  1.00 22.09           N  
ATOM   4898  CA  ALA B 187      17.451 -34.908  28.377  1.00 22.39           C  
ATOM   4899  C   ALA B 187      16.503 -35.623  27.425  1.00 21.02           C  
ATOM   4900  O   ALA B 187      15.770 -34.982  26.664  1.00 23.52           O  
ATOM   4901  CB  ALA B 187      18.831 -34.810  27.778  1.00 18.89           C  
ATOM   4902  N   GLU B 188      16.537 -36.951  27.456  1.00 20.99           N  
ATOM   4903  CA  GLU B 188      15.688 -37.750  26.587  1.00 21.90           C  
ATOM   4904  C   GLU B 188      14.221 -37.554  26.955  1.00 24.28           C  
ATOM   4905  O   GLU B 188      13.353 -37.470  26.086  1.00 25.73           O  
ATOM   4906  CB  GLU B 188      16.066 -39.233  26.684  1.00 26.70           C  
ATOM   4907  CG  GLU B 188      17.414 -39.582  26.060  1.00 26.02           C  
ATOM   4908  CD  GLU B 188      17.818 -41.021  26.307  1.00 34.71           C  
ATOM   4909  OE1 GLU B 188      17.489 -41.554  27.387  1.00 35.32           O  
ATOM   4910  OE2 GLU B 188      18.462 -41.616  25.416  1.00 33.11           O1-
ATOM   4911  N   ALA B 189      13.949 -37.498  28.253  1.00 20.90           N  
ATOM   4912  CA  ALA B 189      12.585 -37.323  28.734  1.00 25.74           C  
ATOM   4913  C   ALA B 189      12.095 -35.914  28.419  1.00 20.06           C  
ATOM   4914  O   ALA B 189      10.942 -35.724  28.026  1.00 22.84           O  
ATOM   4915  CB  ALA B 189      12.501 -37.602  30.223  1.00 24.18           C  
ATOM   4916  N   ALA B 190      12.980 -34.934  28.593  1.00 18.92           N  
ATOM   4917  CA  ALA B 190      12.679 -33.551  28.255  1.00 22.54           C  
ATOM   4918  C   ALA B 190      12.444 -33.401  26.758  1.00 21.82           C  
ATOM   4919  O   ALA B 190      11.529 -32.694  26.335  1.00 19.79           O  
ATOM   4920  CB  ALA B 190      13.804 -32.627  28.722  1.00 21.28           C  
ATOM   4921  N   TYR B 191      13.265 -34.067  25.953  1.00 22.02           N  
ATOM   4922  CA  TYR B 191      13.094 -34.030  24.504  1.00 21.99           C  
ATOM   4923  C   TYR B 191      11.755 -34.618  24.070  1.00 21.31           C  
ATOM   4924  O   TYR B 191      11.073 -34.053  23.211  1.00 24.84           O  
ATOM   4925  CB  TYR B 191      14.235 -34.773  23.812  1.00 19.89           C  
ATOM   4926  CG  TYR B 191      14.012 -34.962  22.332  1.00 20.42           C  
ATOM   4927  CD1 TYR B 191      14.047 -33.876  21.464  1.00 23.83           C  
ATOM   4928  CD2 TYR B 191      13.763 -36.225  21.802  1.00 30.29           C  
ATOM   4929  CE1 TYR B 191      13.846 -34.045  20.107  1.00 26.71           C  
ATOM   4930  CE2 TYR B 191      13.561 -36.399  20.445  1.00 33.81           C  
ATOM   4931  CZ  TYR B 191      13.606 -35.303  19.607  1.00 34.99           C  
ATOM   4932  OH  TYR B 191      13.406 -35.455  18.251  1.00 38.07           O  
ATOM   4933  N   GLU B 192      11.391 -35.761  24.650  1.00 24.98           N  
ATOM   4934  CA  GLU B 192      10.140 -36.433  24.307  1.00 26.20           C  
ATOM   4935  C   GLU B 192       8.947 -35.533  24.593  1.00 24.73           C  
ATOM   4936  O   GLU B 192       7.978 -35.489  23.823  1.00 24.53           O  
ATOM   4937  CB  GLU B 192       9.986 -37.740  25.092  1.00 27.23           C  
ATOM   4938  CG  GLU B 192       8.571 -38.312  25.005  1.00 33.33           C  
ATOM   4939  CD  GLU B 192       8.377 -39.603  25.783  1.00 37.71           C  
ATOM   4940  OE1 GLU B 192       8.902 -39.725  26.913  1.00 31.95           O  
ATOM   4941  OE2 GLU B 192       7.676 -40.495  25.255  1.00 41.70           O1-
ATOM   4942  N   LYS B 193       9.038 -34.809  25.704  1.00 24.34           N  
ATOM   4943  CA  LYS B 193       7.934 -34.000  26.198  1.00 23.38           C  
ATOM   4944  C   LYS B 193       7.840 -32.632  25.514  1.00 25.34           C  
ATOM   4945  O   LYS B 193       6.747 -32.215  25.122  1.00 24.73           O  
ATOM   4946  CB  LYS B 193       8.041 -33.847  27.721  1.00 20.37           C  
ATOM   4947  CG  LYS B 193       7.014 -32.902  28.342  1.00 23.98           C  
ATOM   4948  CD  LYS B 193       5.576 -33.306  28.047  1.00 29.17           C  
ATOM   4949  CE  LYS B 193       4.606 -32.265  28.601  1.00 35.40           C  
ATOM   4950  NZ  LYS B 193       3.181 -32.664  28.383  1.00 33.79           N1+
ATOM   4951  N   TYR B 194       8.980 -31.956  25.344  1.00 21.69           N  
ATOM   4952  CA  TYR B 194       9.005 -30.575  24.835  1.00 18.23           C  
ATOM   4953  C   TYR B 194       9.692 -30.357  23.480  1.00 18.22           C  
ATOM   4954  O   TYR B 194       9.613 -29.258  22.928  1.00 21.30           O  
ATOM   4955  CB  TYR B 194       9.644 -29.629  25.869  1.00 19.80           C  
ATOM   4956  CG  TYR B 194       9.039 -29.733  27.258  1.00 20.44           C  
ATOM   4957  CD1 TYR B 194       7.833 -29.112  27.563  1.00 19.25           C  
ATOM   4958  CD2 TYR B 194       9.679 -30.453  28.266  1.00 16.76           C  
ATOM   4959  CE1 TYR B 194       7.273 -29.219  28.832  1.00 18.52           C  
ATOM   4960  CE2 TYR B 194       9.130 -30.561  29.542  1.00 19.20           C  
ATOM   4961  CZ  TYR B 194       7.929 -29.942  29.818  1.00 18.36           C  
ATOM   4962  OH  TYR B 194       7.382 -30.047  31.072  1.00 20.21           O  
ATOM   4963  N   GLY B 195      10.397 -31.363  22.966  1.00 22.36           N  
ATOM   4964  CA  GLY B 195      10.965 -31.296  21.622  1.00 18.75           C  
ATOM   4965  C   GLY B 195      12.195 -30.423  21.424  1.00 22.97           C  
ATOM   4966  O   GLY B 195      12.442 -29.933  20.321  1.00 22.43           O  
ATOM   4967  N   PHE B 196      12.982 -30.246  22.481  1.00 20.23           N  
ATOM   4968  CA  PHE B 196      14.151 -29.362  22.441  1.00 20.36           C  
ATOM   4969  C   PHE B 196      15.181 -29.752  21.395  1.00 21.60           C  
ATOM   4970  O   PHE B 196      15.457 -30.938  21.199  1.00 22.37           O  
ATOM   4971  CB  PHE B 196      14.855 -29.357  23.798  1.00 19.25           C
[truncated: 154,711 more chars]
