# Supplementary material for: Structural Descriptors for Subunit Interface Regions in Homodimers: Effect of Lipid Membrane and Secondary Structure Type
Source: J Chem Inf Model. 2025 Mar 27;65(7):3117–26. doi: 10.1021/acs.jcim.4c01233 (PMC12004529; doi:10.1021/acs.jcim.4c01233)
Supplement: Supplementary file 3 — ci4c01233_si_003.tar [file ci4c01233_si_003.tar › database/alpha/3ru7_cytop.pdb]

HEADER    model_1_1_chain_A
ATOM     37  N   MET A   5      33.249 -43.519  21.006  1.00 56.62           N  
ATOM     38  CA  MET A   5      33.168 -43.334  19.591  1.00 56.62           C  
ATOM     39  CB  MET A   5      32.891 -41.882  19.171  1.00 56.62           C  
ATOM     40  CG  MET A   5      31.505 -41.378  19.580  1.00 56.62           C  
ATOM     41  SD  MET A   5      31.287 -41.120  21.367  1.00 56.62           S  
ATOM     42  CE  MET A   5      32.412 -39.698  21.461  1.00 56.62           C  
ATOM     43  C   MET A   5      34.538 -43.679  19.112  1.00 56.62           C  
ATOM     44  O   MET A   5      35.421 -42.824  19.050  1.00 56.62           O  
ATOM     45  N   SER A   6      34.732 -44.960  18.748  1.00 73.45           N  
ATOM     46  CA  SER A   6      36.028 -45.466  18.410  1.00 73.45           C  
ATOM     47  CB  SER A   6      35.996 -46.968  18.079  1.00 73.45           C  
ATOM     48  OG  SER A   6      37.298 -47.429  17.749  1.00 73.45           O  
ATOM     49  C   SER A   6      36.590 -44.755  17.228  1.00 73.45           C  
ATOM     50  O   SER A   6      37.715 -44.262  17.272  1.00 73.45           O  
ATOM     51  N   ARG A   7      35.821 -44.675  16.127  1.00 75.51           N  
ATOM     52  CA  ARG A   7      36.339 -44.069  14.934  1.00 75.51           C  
ATOM     53  CB  ARG A   7      35.405 -44.183  13.725  1.00 75.51           C  
ATOM     54  CG  ARG A   7      36.009 -43.545  12.472  1.00 75.51           C  
ATOM     55  CD  ARG A   7      35.195 -43.793  11.205  1.00 75.51           C  
ATOM     56  NE  ARG A   7      35.907 -43.141  10.071  1.00 75.51           N  
ATOM     57  CZ  ARG A   7      35.507 -43.382   8.789  1.00 75.51           C  
ATOM     58  NH1 ARG A   7      34.422 -44.172   8.542  1.00 75.51           N1+
ATOM     59  NH2 ARG A   7      36.202 -42.840   7.748  1.00 75.51           N  
ATOM     60  C   ARG A   7      36.576 -42.614  15.160  1.00 75.51           C  
ATOM     61  O   ARG A   7      37.569 -42.060  14.696  1.00 75.51           O  
ATOM     62  N   TYR A   8      35.656 -41.963  15.889  1.00 71.37           N  
ATOM     63  CA  TYR A   8      35.680 -40.555  16.148  1.00 71.37           C  
ATOM     64  CB  TYR A   8      34.422 -40.161  16.951  1.00 71.37           C  
ATOM     65  CG  TYR A   8      34.399 -38.711  17.281  1.00 71.37           C  
ATOM     66  CD1 TYR A   8      34.330 -37.756  16.294  1.00 71.37           C  
ATOM     67  CD2 TYR A   8      34.393 -38.310  18.596  1.00 71.37           C  
ATOM     68  CE1 TYR A   8      34.294 -36.420  16.618  1.00 71.37           C  
ATOM     69  CE2 TYR A   8      34.355 -36.976  18.926  1.00 71.37           C  
ATOM     70  CZ  TYR A   8      34.309 -36.028  17.934  1.00 71.37           C  
ATOM     71  OH  TYR A   8      34.270 -34.657  18.264  1.00 71.37           O  
ATOM     72  C   TYR A   8      36.925 -40.210  16.910  1.00 71.37           C  
ATOM     73  O   TYR A   8      37.604 -39.233  16.594  1.00 71.37           O  
ATOM     74  N   GLU A   9      37.279 -41.015  17.926  1.00 38.36           N  
ATOM     75  CA  GLU A   9      38.442 -40.716  18.712  1.00 38.36           C  
ATOM     76  CB  GLU A   9      38.613 -41.675  19.900  1.00 38.36           C  
ATOM     77  CG  GLU A   9      37.565 -41.434  20.988  1.00 38.36           C  
ATOM     78  CD  GLU A   9      37.806 -42.441  22.099  1.00 38.36           C  
ATOM     79  OE1 GLU A   9      38.003 -43.638  21.766  1.00 38.36           O  
ATOM     80  OE2 GLU A   9      37.799 -42.029  23.292  1.00 38.36           O1-
ATOM     81  C   GLU A   9      39.667 -40.786  17.851  1.00 38.36           C  
ATOM     82  O   GLU A   9      40.552 -39.937  17.951  1.00 38.36           O  
ATOM     83  N   GLU A  10      39.740 -41.788  16.958  1.00 79.96           N  
ATOM     84  CA  GLU A  10      40.909 -41.967  16.144  1.00 79.96           C  
ATOM     85  CB  GLU A  10      40.802 -43.219  15.252  1.00 79.96           C  
ATOM     86  CG  GLU A  10      42.117 -43.639  14.590  1.00 79.96           C  
ATOM     87  CD  GLU A  10      42.329 -42.829  13.321  1.00 79.96           C  
ATOM     88  OE1 GLU A  10      41.361 -42.159  12.873  1.00 79.96           O  
ATOM     89  OE2 GLU A  10      43.465 -42.879  12.778  1.00 79.96           O1-
ATOM     90  C   GLU A  10      41.086 -40.773  15.255  1.00 79.96           C  
ATOM     91  O   GLU A  10      42.196 -40.264  15.104  1.00 79.96           O  
ATOM     92  N   ILE A  11      39.983 -40.286  14.655  1.00 48.38           N  
ATOM     93  CA  ILE A  11      40.026 -39.182  13.737  1.00 48.38           C  
ATOM     94  CB  ILE A  11      38.691 -38.901  13.124  1.00 48.38           C  
ATOM     95  CG1 ILE A  11      38.257 -40.094  12.256  1.00 48.38           C  
ATOM     96  CG2 ILE A  11      38.788 -37.573  12.357  1.00 48.38           C  
ATOM     97  CD1 ILE A  11      36.791 -40.038  11.835  1.00 48.38           C  
ATOM     98  C   ILE A  11      40.472 -37.933  14.432  1.00 48.38           C  
ATOM     99  O   ILE A  11      41.263 -37.161  13.893  1.00 48.38           O  
ATOM    100  N   THR A  12      39.974 -37.690  15.655  1.00 39.42           N  
ATOM    101  CA  THR A  12      40.317 -36.485  16.354  1.00 39.42           C  
ATOM    102  CB  THR A  12      39.632 -36.374  17.685  1.00 39.42           C  
ATOM    103  OG1 THR A  12      40.064 -37.414  18.549  1.00 39.42           O  
ATOM    104  CG2 THR A  12      38.112 -36.461  17.462  1.00 39.42           C  
ATOM    105  C   THR A  12      41.797 -36.467  16.589  1.00 39.42           C  
ATOM    106  O   THR A  12      42.428 -35.412  16.542  1.00 39.42           O  
ATOM    107  N   GLN A  13      42.384 -37.648  16.854  1.00 40.59           N  
ATOM    108  CA  GLN A  13      43.786 -37.776  17.137  1.00 40.59           C  
ATOM    109  CB  GLN A  13      44.185 -39.228  17.446  1.00 40.59           C  
ATOM    110  CG  GLN A  13      43.520 -39.771  18.713  1.00 40.59           C  
ATOM    111  CD  GLN A  13      43.880 -41.244  18.835  1.00 40.59           C  
ATOM    112  OE1 GLN A  13      44.167 -41.739  19.923  1.00 40.59           O  
ATOM    113  NE2 GLN A  13      43.856 -41.970  17.686  1.00 40.59           N  
ATOM    114  C   GLN A  13      44.575 -37.337  15.943  1.00 40.59           C  
ATOM    115  O   GLN A  13      45.616 -36.696  16.082  1.00 40.59           O  
ATOM    116  N   GLN A  14      44.102 -37.683  14.732  1.00 52.05           N  
ATOM    117  CA  GLN A  14      44.792 -37.329  13.525  1.00 52.05           C  
ATOM    118  CB  GLN A  14      44.030 -37.816  12.281  1.00 52.05           C  
ATOM    119  CG  GLN A  14      43.834 -39.332  12.217  1.00 52.05           C  
ATOM    120  CD  GLN A  14      42.820 -39.631  11.117  1.00 52.05           C  
ATOM    121  OE1 GLN A  14      41.928 -38.831  10.844  1.00 52.05           O  
ATOM    122  NE2 GLN A  14      42.953 -40.819  10.468  1.00 52.05           N  
ATOM    123  C   GLN A  14      44.814 -35.834  13.437  1.00 52.05           C  
ATOM    124  O   GLN A  14      45.836 -35.230  13.109  1.00 52.05           O  
ATOM    125  N   LEU A  15      43.671 -35.199  13.758  1.00 46.78           N  
ATOM    126  CA  LEU A  15      43.531 -33.778  13.634  1.00 46.78           C  
ATOM    127  CB  LEU A  15      42.116 -33.282  13.985  1.00 46.78           C  
ATOM    128  CG  LEU A  15      41.022 -33.803  13.032  1.00 46.78           C  
ATOM    129  CD1 LEU A  15      39.641 -33.241  13.410  1.00 46.78           C  
ATOM    130  CD2 LEU A  15      41.390 -33.551  11.560  1.00 46.78           C  
ATOM    131  C   LEU A  15      44.480 -33.085  14.553  1.00 46.78           C  
ATOM    132  O   LEU A  15      45.110 -32.098  14.176  1.00 46.78           O  
ATOM    133  N   ILE A  16      44.604 -33.576  15.797  1.00137.66           N  
ATOM    134  CA  ILE A  16      45.486 -32.919  16.711  1.00137.66           C  
ATOM    135  CB  ILE A  16      45.318 -33.392  18.137  1.00137.66           C  
ATOM    136  CG1 ILE A  16      45.549 -34.901  18.296  1.00137.66           C  
ATOM    137  CG2 ILE A  16      43.926 -32.941  18.601  1.00137.66           C  
ATOM    138  CD1 ILE A  16      47.017 -35.320  18.307  1.00137.66           C  
ATOM    139  C   ILE A  16      46.903 -33.030  16.229  1.00137.66           C  
ATOM    140  O   ILE A  16      47.644 -32.049  16.272  1.00137.66           O  
ATOM    141  N   PHE A  17      47.327 -34.212  15.737  1.00103.44           N  
ATOM    142  CA  PHE A  17      48.700 -34.338  15.331  1.00103.44           C  
ATOM    143  CB  PHE A  17      49.124 -35.772  14.965  1.00103.44           C  
ATOM    144  CG  PHE A  17      50.615 -35.749  14.900  1.00103.44           C  
ATOM    145  CD1 PHE A  17      51.277 -35.440  13.733  1.00103.44           C  
ATOM    146  CD2 PHE A  17      51.353 -36.023  16.029  1.00103.44           C  
ATOM    147  CE1 PHE A  17      52.652 -35.417  13.694  1.00103.44           C  
ATOM    148  CE2 PHE A  17      52.727 -36.001  15.995  1.00103.44           C  
ATOM    149  CZ  PHE A  17      53.381 -35.699  14.824  1.00103.44           C  
ATOM    150  C   PHE A  17      48.958 -33.464  14.142  1.00103.44           C  
ATOM    151  O   PHE A  17      49.935 -32.715  14.122  1.00103.44           O  
ATOM    152  N   SER A  18      48.092 -33.532  13.110  1.00103.04           N  
ATOM    153  CA  SER A  18      48.292 -32.680  11.972  1.00103.04           C  
ATOM    154  CB  SER A  18      48.422 -33.452  10.644  1.00103.04           C  
ATOM    155  OG  SER A  18      47.255 -34.225  10.397  1.00103.04           O  
ATOM    156  C   SER A  18      47.095 -31.784  11.884  1.00103.04           C  
ATOM    157  O   SER A  18      46.052 -32.149  11.343  1.00103.04           O  
ATOM    158  N   PRO A  19      47.248 -30.595  12.395  1.00103.02           N  
ATOM    159  CA  PRO A  19      46.141 -29.677  12.402  1.00103.02           C  
ATOM    160  CD  PRO A  19      48.109 -30.410  13.553  1.00103.02           C  
ATOM    161  CB  PRO A  19      46.498 -28.596  13.421  1.00103.02           C  
ATOM    162  CG  PRO A  19      47.434 -29.322  14.403  1.00103.02           C  
ATOM    163  C   PRO A  19      45.854 -29.148  11.035  1.00103.02           C  
ATOM    164  O   PRO A  19      46.779 -29.020  10.236  1.00103.02           O  
ATOM    165  N   LYS A  20      44.578 -28.828  10.744  1.00 89.71           N  
ATOM    166  CA  LYS A  20      44.239 -28.325   9.445  1.00 89.71           C  
ATOM    167  CB  LYS A  20      43.396 -29.313   8.624  1.00 89.71           C  
ATOM    168  CG  LYS A  20      44.178 -30.601   8.358  1.00 89.71           C  
ATOM    169  CD  LYS A  20      43.343 -31.763   7.835  1.00 89.71           C  
ATOM    170  CE  LYS A  20      44.086 -33.099   7.901  1.00 89.71           C  
ATOM    171  NZ  LYS A  20      45.363 -33.005   7.158  1.00 89.71           N1+
ATOM    172  C   LYS A  20      43.468 -27.055   9.633  1.00 89.71           C  
ATOM    173  O   LYS A  20      43.229 -26.618  10.758  1.00 89.71           O  
ATOM    174  N   THR A  21      43.088 -26.407   8.514  1.00 39.88           N  
ATOM    175  CA  THR A  21      42.363 -25.169   8.588  1.00 39.88           C  
ATOM    176  CB  THR A  21      42.840 -24.146   7.597  1.00 39.88           C  
ATOM    177  OG1 THR A  21      44.221 -23.880   7.799  1.00 39.88           O  
ATOM    178  CG2 THR A  21      42.023 -22.857   7.784  1.00 39.88           C  
ATOM    179  C   THR A  21      40.932 -25.475   8.264  1.00 39.88           C  
ATOM    180  O   THR A  21      40.639 -26.102   7.246  1.00 39.88           O  
ATOM    181  N   TRP A  22      40.002 -25.027   9.134  1.00 77.67           N  
ATOM    182  CA  TRP A  22      38.607 -25.324   8.945  1.00 77.67           C  
ATOM    183  CB  TRP A  22      37.993 -26.015  10.179  1.00 77.67           C  
ATOM    184  CG  TRP A  22      38.595 -27.367  10.494  1.00 77.67           C  
ATOM    185  CD2 TRP A  22      37.881 -28.614  10.470  1.00 77.67           C  
ATOM    186  CD1 TRP A  22      39.867 -27.661  10.893  1.00 77.67           C  
ATOM    187  NE1 TRP A  22      39.995 -29.012  11.104  1.00 77.67           N  
ATOM    188  CE2 TRP A  22      38.779 -29.611  10.853  1.00 77.67           C  
ATOM    189  CE3 TRP A  22      36.582 -28.905  10.159  1.00 77.67           C  
ATOM    190  CZ2 TRP A  22      38.392 -30.918  10.931  1.00 77.67           C  
ATOM    191  CZ3 TRP A  22      36.196 -30.226  10.235  1.00 77.67           C  
ATOM    192  CH2 TRP A  22      37.084 -31.213  10.614  1.00 77.67           C  
ATOM    193  C   TRP A  22      37.855 -24.034   8.759  1.00 77.67           C  
ATOM    194  O   TRP A  22      38.265 -22.985   9.253  1.00 77.67           O  
ATOM    195  N   LEU A  23      36.745 -24.080   7.987  1.00 76.51           N  
ATOM    196  CA  LEU A  23      35.888 -22.934   7.836  1.00 76.51           C  
ATOM    197  CB  LEU A  23      35.638 -22.471   6.388  1.00 76.51           C  
ATOM    198  CG  LEU A  23      34.546 -21.377   6.331  1.00 76.51           C  
ATOM    199  CD1 LEU A  23      34.986 -20.108   7.075  1.00 76.51           C  
ATOM    200  CD2 LEU A  23      34.061 -21.104   4.901  1.00 76.51           C  
ATOM    201  C   LEU A  23      34.541 -23.304   8.365  1.00 76.51           C  
ATOM    202  O   LEU A  23      33.959 -24.309   7.958  1.00 76.51           O  
ATOM    203  N   ILE A  24      34.014 -22.494   9.302  1.00 53.28           N  
ATOM    204  CA  ILE A  24      32.712 -22.762   9.829  1.00 53.28           C  
ATOM    205  CB  ILE A  24      32.703 -22.914  11.323  1.00 53.28           C  
ATOM    206  CG1 ILE A  24      33.621 -24.072  11.755  1.00 53.28           C  
ATOM    207  CG2 ILE A  24      31.245 -23.092  11.774  1.00 53.28           C  
ATOM    208  CD1 ILE A  24      33.884 -24.107  13.260  1.00 53.28           C  
ATOM    209  C   ILE A  24      31.854 -21.584   9.501  1.00 53.28           C  
ATOM    210  O   ILE A  24      32.099 -20.466   9.955  1.00 53.28           O  
ATOM    211  N   THR A  25      30.821 -21.806   8.669  1.00125.00           N  
ATOM    212  CA  THR A  25      29.932 -20.735   8.357  1.00125.00           C  
ATOM    213  CB  THR A  25      29.338 -20.880   6.989  1.00125.00           C  
ATOM    214  OG1 THR A  25      30.358 -21.151   6.042  1.00125.00           O  
ATOM    215  CG2 THR A  25      28.716 -19.536   6.611  1.00125.00           C  
ATOM    216  C   THR A  25      28.838 -20.861   9.378  1.00125.00           C  
ATOM    217  O   THR A  25      28.456 -21.974   9.736  1.00125.00           O  
ATOM    218  N   GLY A  26      28.302 -19.732   9.886  1.00 32.75           N  
ATOM    219  CA  GLY A  26      27.270 -19.813  10.887  1.00 32.75           C  
ATOM    220  C   GLY A  26      27.902 -20.163  12.204  1.00 32.75           C  
ATOM    221  O   GLY A  26      27.267 -20.763  13.070  1.00 32.75           O  
ATOM    222  N   VAL A  27      29.169 -19.751  12.396  1.00107.17           N  
ATOM    223  CA  VAL A  27      29.955 -20.081  13.558  1.00107.17           C  
ATOM    224  CB  VAL A  27      31.348 -19.518  13.497  1.00107.17           C  
ATOM    225  CG1 VAL A  27      31.265 -17.982  13.480  1.00107.17           C  
ATOM    226  CG2 VAL A  27      32.154 -20.078  14.683  1.00107.17           C  
ATOM    227  C   VAL A  27      29.314 -19.570  14.821  1.00107.17           C  
ATOM    228  O   VAL A  27      29.418 -20.200  15.873  1.00107.17           O  
ATOM    229  N   ALA A  28      28.679 -18.389  14.748  1.00 79.93           N  
ATOM    230  CA  ALA A  28      28.029 -17.683  15.827  1.00 79.93           C  
ATOM    231  CB  ALA A  28      27.603 -16.253  15.449  1.00 79.93           C  
ATOM    232  C   ALA A  28      26.799 -18.389  16.322  1.00 79.93           C  
ATOM    233  O   ALA A  28      26.308 -18.067  17.403  1.00 79.93           O  
ATOM    234  N   GLY A  29      26.188 -19.261  15.496  1.00 38.62           N  
ATOM    235  CA  GLY A  29      24.950 -19.895  15.867  1.00 38.62           C  
ATOM    236  C   GLY A  29      25.179 -21.081  16.757  1.00 38.62           C  
ATOM    237  O   GLY A  29      26.289 -21.361  17.204  1.00 38.62           O  
ATOM    238  N   PHE A  30      24.076 -21.805  17.034  1.00 98.18           N  
ATOM    239  CA  PHE A  30      24.038 -22.922  17.934  1.00 98.18           C  
ATOM    240  CB  PHE A  30      22.582 -23.431  18.006  1.00 98.18           C  
ATOM    241  CG  PHE A  30      22.436 -24.765  18.648  1.00 98.18           C  
ATOM    242  CD1 PHE A  30      22.778 -24.983  19.962  1.00 98.18           C  
ATOM    243  CD2 PHE A  30      21.889 -25.794  17.916  1.00 98.18           C  
ATOM    244  CE1 PHE A  30      22.607 -26.227  20.523  1.00 98.18           C  
ATOM    245  CE2 PHE A  30      21.713 -27.037  18.471  1.00 98.18           C  
ATOM    246  CZ  PHE A  30      22.075 -27.251  19.776  1.00 98.18           C  
ATOM    247  C   PHE A  30      24.980 -24.014  17.510  1.00 98.18           C  
ATOM    248  O   PHE A  30      25.942 -24.303  18.221  1.00 98.18           O  
ATOM    249  N   ILE A  31      24.776 -24.613  16.322  1.00 61.37           N  
ATOM    250  CA  ILE A  31      25.619 -25.702  15.908  1.00 61.37           C  
ATOM    251  CB  ILE A  31      25.093 -26.448  14.712  1.00 61.37           C  
ATOM    252  CG1 ILE A  31      23.745 -27.110  15.049  1.00 61.37           C  
ATOM    253  CG2 ILE A  31      26.162 -27.465  14.278  1.00 61.37           C  
ATOM    254  CD1 ILE A  31      23.032 -27.714  13.838  1.00 61.37           C  
ATOM    255  C   ILE A  31      26.996 -25.206  15.597  1.00 61.37           C  
ATOM    256  O   ILE A  31      27.991 -25.834  15.960  1.00 61.37           O  
ATOM    257  N   GLY A  32      27.091 -24.044  14.927  1.00 30.83           N  
ATOM    258  CA  GLY A  32      28.360 -23.531  14.494  1.00 30.83           C  
ATOM    259  C   GLY A  32      29.268 -23.308  15.666  1.00 30.83           C  
ATOM    260  O   GLY A  32      30.463 -23.584  15.581  1.00 30.83           O  
ATOM    261  N   SER A  33      28.733 -22.776  16.781  1.00 44.75           N  
ATOM    262  CA  SER A  33      29.539 -22.473  17.936  1.00 44.75           C  
ATOM    263  CB  SER A  33      28.780 -21.649  18.994  1.00 44.75           C  
ATOM    264  OG  SER A  33      27.669 -22.378  19.497  1.00 44.75           O  
ATOM    265  C   SER A  33      30.016 -23.739  18.585  1.00 44.75           C  
ATOM    266  O   SER A  33      31.129 -23.790  19.108  1.00 44.75           O  
ATOM    267  N   ASN A  34      29.174 -24.791  18.587  1.00 57.47           N  
ATOM    268  CA  ASN A  34      29.545 -26.045  19.184  1.00 57.47           C  
ATOM    269  CB  ASN A  34      28.390 -27.062  19.222  1.00 57.47           C  
ATOM    270  CG  ASN A  34      27.474 -26.687  20.379  1.00 57.47           C  
ATOM    271  OD1 ASN A  34      27.848 -26.816  21.544  1.00 57.47           O  
ATOM    272  ND2 ASN A  34      26.243 -26.210  20.056  1.00 57.47           N  
ATOM    273  C   ASN A  34      30.674 -26.637  18.397  1.00 57.47           C  
ATOM    274  O   ASN A  34      31.608 -27.202  18.964  1.00 57.47           O  
ATOM    275  N   LEU A  35      30.612 -26.521  17.057  1.00 47.02           N  
ATOM    276  CA  LEU A  35      31.653 -27.029  16.213  1.00 47.02           C  
ATOM    277  CB  LEU A  35      31.349 -26.830  14.718  1.00 47.02           C  
ATOM    278  CG  LEU A  35      30.148 -27.655  14.219  1.00 47.02           C  
ATOM    279  CD1 LEU A  35      29.892 -27.413  12.720  1.00 47.02           C  
ATOM    280  CD2 LEU A  35      30.320 -29.146  14.553  1.00 47.02           C  
ATOM    281  C   LEU A  35      32.901 -26.267  16.524  1.00 47.02           C  
ATOM    282  O   LEU A  35      33.996 -26.825  16.534  1.00 47.02           O  
ATOM    283  N   LEU A  36      32.763 -24.954  16.779  1.00 44.80           N  
ATOM    284  CA  LEU A  36      33.900 -24.127  17.057  1.00 44.80           C  
ATOM    285  CB  LEU A  36      33.518 -22.652  17.272  1.00 44.80           C  
ATOM    286  CG  LEU A  36      34.723 -21.742  17.571  1.00 44.80           C  
ATOM    287  CD1 LEU A  36      35.697 -21.704  16.385  1.00 44.80           C  
ATOM    288  CD2 LEU A  36      34.271 -20.338  18.008  1.00 44.80           C  
ATOM    289  C   LEU A  36      34.560 -24.604  18.308  1.00 44.80           C  
ATOM    290  O   LEU A  36      35.781 -24.739  18.362  1.00 44.80           O  
ATOM    291  N   GLU A  37      33.762 -24.911  19.350  1.00113.76           N  
ATOM    292  CA  GLU A  37      34.362 -25.263  20.602  1.00113.76           C  
ATOM    293  CB  GLU A  37      33.369 -25.425  21.771  1.00113.76           C  
ATOM    294  CG  GLU A  37      32.344 -26.544  21.628  1.00113.76           C  
ATOM    295  CD  GLU A  37      31.491 -26.518  22.889  1.00113.76           C  
ATOM    296  OE1 GLU A  37      32.009 -26.924  23.964  1.00113.76           O  
ATOM    297  OE2 GLU A  37      30.312 -26.089  22.803  1.00113.76           O1-
ATOM    298  C   GLU A  37      35.190 -26.506  20.466  1.00113.76           C  
ATOM    299  O   GLU A  37      36.290 -26.569  21.012  1.00113.76           O  
ATOM    300  N   LYS A  38      34.704 -27.528  19.735  1.00 86.13           N  
ATOM    301  CA  LYS A  38      35.446 -28.756  19.617  1.00 86.13           C  
ATOM    302  CB  LYS A  38      34.646 -29.885  18.945  1.00 86.13           C  
ATOM    303  CG  LYS A  38      35.421 -31.202  18.855  1.00 86.13           C  
ATOM    304  CD  LYS A  38      35.739 -31.820  20.219  1.00 86.13           C  
ATOM    305  CE  LYS A  38      36.511 -33.138  20.132  1.00 86.13           C  
ATOM    306  NZ  LYS A  38      37.002 -33.523  21.474  1.00 86.13           N1+
ATOM    307  C   LYS A  38      36.718 -28.573  18.838  1.00 86.13           C  
ATOM    308  O   LYS A  38      37.777 -29.034  19.260  1.00 86.13           O  
ATOM    309  N   LEU A  39      36.657 -27.870  17.691  1.00 54.11           N  
ATOM    310  CA  LEU A  39      37.796 -27.753  16.814  1.00 54.11           C  
ATOM    311  CB  LEU A  39      37.456 -27.020  15.504  1.00 54.11           C  
ATOM    312  CG  LEU A  39      36.443 -27.783  14.625  1.00 54.11           C  
ATOM    313  CD1 LEU A  39      36.137 -27.015  13.332  1.00 54.11           C  
ATOM    314  CD2 LEU A  39      36.898 -29.226  14.358  1.00 54.11           C  
ATOM    315  C   LEU A  39      38.919 -27.024  17.492  1.00 54.11           C  
ATOM    316  O   LEU A  39      40.084 -27.393  17.342  1.00 54.11           O  
ATOM    317  N   LEU A  40      38.602 -25.960  18.252  1.00 40.28           N  
ATOM    318  CA  LEU A  40      39.608 -25.183  18.927  1.00 40.28           C  
ATOM    319  CB  LEU A  40      39.026 -23.958  19.654  1.00 40.28           C  
ATOM    320  CG  LEU A  40      38.401 -22.922  18.705  1.00 40.28           C  
ATOM    321  CD1 LEU A  40      37.853 -21.718  19.486  1.00 40.28           C  
ATOM    322  CD2 LEU A  40      39.387 -22.512  17.595  1.00 40.28           C  
ATOM    323  C   LEU A  40      40.287 -26.039  19.953  1.00 40.28           C  
ATOM    324  O   LEU A  40      41.497 -25.948  20.145  1.00 40.28           O  
ATOM    325  N   LYS A  41      39.511 -26.890  20.646  1.00 82.62           N  
ATOM    326  CA  LYS A  41      40.042 -27.774  21.645  1.00 82.62           C  
ATOM    327  CB  LYS A  41      38.949 -28.595  22.354  1.00 82.62           C  
ATOM    328  CG  LYS A  41      38.060 -27.745  23.269  1.00 82.62           C  
ATOM    329  CD  LYS A  41      36.777 -28.452  23.713  1.00 82.62           C  
ATOM    330  CE  LYS A  41      35.911 -27.619  24.660  1.00 82.62           C  
ATOM    331  NZ  LYS A  41      35.294 -26.493  23.925  1.00 82.62           N1+
ATOM    332  C   LYS A  41      40.998 -28.717  20.968  1.00 82.62           C  
ATOM    333  O   LYS A  41      41.968 -29.174  21.570  1.00 82.62           O  
ATOM    334  N   LEU A  42      40.710 -29.070  19.701  1.00152.12           N  
ATOM    335  CA  LEU A  42      41.560 -29.901  18.884  1.00152.12           C  
ATOM    336  CB  LEU A  42      40.923 -30.532  17.636  1.00152.12           C  
ATOM    337  CG  LEU A  42      40.110 -31.804  17.944  1.00152.12           C  
ATOM    338  CD1 LEU A  42      38.794 -31.506  18.670  1.00152.12           C  
ATOM    339  CD2 LEU A  42      39.932 -32.660  16.688  1.00152.12           C  
ATOM    340  C   LEU A  42      42.792 -29.160  18.460  1.00152.12           C  
ATOM    341  O   LEU A  42      43.706 -29.753  17.888  1.00152.12           O  
ATOM    342  N   ASN A  43      42.826 -27.830  18.658  1.00 74.30           N  
ATOM    343  CA  ASN A  43      43.956 -27.037  18.261  1.00 74.30           C  
ATOM    344  CB  ASN A  43      45.313 -27.642  18.666  1.00 74.30           C  
ATOM    345  CG  ASN A  43      45.445 -27.560  20.182  1.00 74.30           C  
ATOM    346  OD1 ASN A  43      45.213 -26.512  20.783  1.00 74.30           O  
ATOM    347  ND2 ASN A  43      45.827 -28.697  20.822  1.00 74.30           N  
ATOM    348  C   ASN A  43      43.957 -26.865  16.778  1.00 74.30           C  
ATOM    349  O   ASN A  43      45.009 -26.720  16.158  1.00 74.30           O  
ATOM    350  N   GLN A  44      42.756 -26.860  16.170  1.00 60.84           N  
ATOM    351  CA  GLN A  44      42.657 -26.629  14.759  1.00 60.84           C  
ATOM    352  CB  GLN A  44      41.376 -27.204  14.133  1.00 60.84           C  
ATOM    353  CG  GLN A  44      41.208 -28.710  14.349  1.00 60.84           C  
ATOM    354  CD  GLN A  44      42.452 -29.414  13.825  1.00 60.84           C  
ATOM    355  OE1 GLN A  44      43.440 -29.570  14.540  1.00 60.84           O  
ATOM    356  NE2 GLN A  44      42.406 -29.856  12.539  1.00 60.84           N  
ATOM    357  C   GLN A  44      42.624 -25.149  14.535  1.00 60.84           C  
ATOM    358  O   GLN A  44      42.303 -24.380  15.441  1.00 60.84           O  
ATOM    359  N   VAL A  45      43.011 -24.707  13.319  1.00 45.50           N  
ATOM    360  CA  VAL A  45      42.900 -23.315  12.987  1.00 45.50           C  
ATOM    361  CB  VAL A  45      43.889 -22.867  11.950  1.00 45.50           C  
ATOM    362  CG1 VAL A  45      43.597 -21.404  11.575  1.00 45.50           C  
ATOM    363  CG2 VAL A  45      45.304 -23.093  12.510  1.00 45.50           C  
ATOM    364  C   VAL A  45      41.523 -23.156  12.426  1.00 45.50           C  
ATOM    365  O   VAL A  45      41.120 -23.896  11.529  1.00 45.50           O  
ATOM    366  N   VAL A  46      40.753 -22.179  12.942  1.00 43.76           N  
ATOM    367  CA  VAL A  46      39.402 -22.066  12.475  1.00 43.76           C  
ATOM    368  CB  VAL A  46      38.382 -22.266  13.560  1.00 43.76           C  
ATOM    369  CG1 VAL A  46      36.980 -22.088  12.955  1.00 43.76           C  
ATOM    370  CG2 VAL A  46      38.610 -23.639  14.214  1.00 43.76           C  
ATOM    371  C   VAL A  46      39.172 -20.701  11.912  1.00 43.76           C  
ATOM    372  O   VAL A  46      39.687 -19.700  12.410  1.00 43.76           O  
ATOM    373  N   ILE A  47      38.395 -20.649  10.813  1.00 43.41           N  
ATOM    374  CA  ILE A  47      38.002 -19.403  10.229  1.00 43.41           C  
ATOM    375  CB  ILE A  47      38.388 -19.261   8.786  1.00 43.41           C  
ATOM    376  CG1 ILE A  47      39.916 -19.325   8.627  1.00 43.41           C  
ATOM    377  CG2 ILE A  47      37.778 -17.952   8.262  1.00 43.41           C  
ATOM    378  CD1 ILE A  47      40.369 -19.459   7.175  1.00 43.41           C  
ATOM    379  C   ILE A  47      36.508 -19.415  10.305  1.00 43.41           C  
ATOM    380  O   ILE A  47      35.866 -20.330   9.793  1.00 43.41           O  
ATOM    381  N   GLY A  48      35.912 -18.397  10.956  1.00 28.86           N  
ATOM    382  CA  GLY A  48      34.488 -18.398  11.113  1.00 28.86           C  
ATOM    383  C   GLY A  48      33.913 -17.292  10.292  1.00 28.86           C  
ATOM    384  O   GLY A  48      34.526 -16.239  10.122  1.00 28.86           O  
ATOM    385  N   LEU A  49      32.703 -17.523   9.746  1.00140.67           N  
ATOM    386  CA  LEU A  49      32.037 -16.511   8.978  1.00140.67           C  
ATOM    387  CB  LEU A  49      32.024 -16.863   7.472  1.00140.67           C  
ATOM    388  CG  LEU A  49      31.498 -15.780   6.507  1.00140.67           C  
ATOM    389  CD1 LEU A  49      29.967 -15.672   6.526  1.00140.67           C  
ATOM    390  CD2 LEU A  49      32.192 -14.432   6.760  1.00140.67           C  
ATOM    391  C   LEU A  49      30.635 -16.416   9.515  1.00140.67           C  
ATOM    392  O   LEU A  49      29.940 -17.427   9.617  1.00140.67           O  
ATOM    393  N   ASP A  50      30.190 -15.202   9.928  1.00 91.55           N  
ATOM    394  CA  ASP A  50      28.847 -15.090  10.429  1.00 91.55           C  
ATOM    395  CB  ASP A  50      28.727 -15.446  11.923  1.00 91.55           C  
ATOM    396  CG  ASP A  50      27.298 -15.902  12.197  1.00 91.55           C  
ATOM    397  OD1 ASP A  50      26.346 -15.207  11.757  1.00 91.55           O  
ATOM    398  OD2 ASP A  50      27.140 -16.978  12.834  1.00 91.55           O1-
ATOM    399  C   ASP A  50      28.340 -13.681  10.228  1.00 91.55           C  
ATOM    400  O   ASP A  50      29.089 -12.711  10.328  1.00 91.55           O  
ATOM    401  N   ASN A  51      27.053 -13.577   9.833  1.00152.60           N  
ATOM    402  CA  ASN A  51      26.240 -12.399   9.630  1.00152.60           C  
ATOM    403  CB  ASN A  51      25.043 -12.734   8.719  1.00152.60           C  
ATOM    404  CG  ASN A  51      24.152 -11.516   8.543  1.00152.60           C  
ATOM    405  OD1 ASN A  51      23.504 -11.070   9.487  1.00152.60           O  
ATOM    406  ND2 ASN A  51      24.095 -10.974   7.299  1.00152.60           N  
ATOM    407  C   ASN A  51      25.710 -11.851  10.931  1.00152.60           C  
ATOM    408  O   ASN A  51      25.448 -10.654  11.055  1.00152.60           O  
ATOM    409  N   PHE A  52      25.555 -12.720  11.948  1.00100.67           N  
ATOM    410  CA  PHE A  52      24.936 -12.379  13.203  1.00100.67           C  
ATOM    411  CB  PHE A  52      25.555 -11.156  13.911  1.00100.67           C  
ATOM    412  CG  PHE A  52      26.895 -11.536  14.448  1.00100.67           C  
ATOM    413  CD1 PHE A  52      26.992 -12.350  15.554  1.00100.67           C  
ATOM    414  CD2 PHE A  52      28.053 -11.063  13.873  1.00100.67           C  
ATOM    415  CE1 PHE A  52      28.219 -12.704  16.063  1.00100.67           C  
ATOM    416  CE2 PHE A  52      29.283 -11.415  14.378  1.00100.67           C  
ATOM    417  CZ  PHE A  52      29.368 -12.238  15.474  1.00100.67           C  
ATOM    418  C   PHE A  52      23.467 -12.125  13.032  1.00100.67           C  
ATOM    419  O   PHE A  52      22.878 -11.346  13.782  1.00100.67           O  
ATOM    420  N   SER A  53      22.829 -12.747  12.019  1.00 63.96           N  
ATOM    421  CA  SER A  53      21.399 -12.621  11.923  1.00 63.96           C  
ATOM    422  CB  SER A  53      20.833 -13.188  10.605  1.00 63.96           C  
ATOM    423  OG  SER A  53      21.217 -14.544  10.429  1.00 63.96           O  
ATOM    424  C   SER A  53      20.770 -13.328  13.097  1.00 63.96           C  
ATOM    425  O   SER A  53      20.310 -12.693  14.046  1.00 63.96           O  
ATOM    426  N   THR A  54      20.707 -14.679  13.036  1.00 63.15           N  
ATOM    427  CA  THR A  54      20.204 -15.528  14.083  1.00 63.15           C  
ATOM    428  CB  THR A  54      19.840 -16.905  13.597  1.00 63.15           C  
ATOM    429  OG1 THR A  54      20.989 -17.570  13.092  1.00 63.15           O  
ATOM    430  CG2 THR A  54      18.773 -16.780  12.497  1.00 63.15           C  
ATOM    431  C   THR A  54      21.249 -15.696  15.151  1.00 63.15           C  
ATOM    432  O   THR A  54      20.924 -15.884  16.322  1.00 63.15           O  
ATOM    433  N   GLY A  55      22.541 -15.668  14.753  1.00 34.50           N  
ATOM    434  CA  GLY A  55      23.644 -15.953  15.635  1.00 34.50           C  
ATOM    435  C   GLY A  55      23.945 -14.800  16.536  1.00 34.50           C  
ATOM    436  O   GLY A  55      23.473 -13.684  16.321  1.00 34.50           O  
ATOM    437  N   HIS A  56      24.783 -15.053  17.572  1.00 56.88           N  
ATOM    438  CA  HIS A  56      25.047 -14.019  18.530  1.00 56.88           C  
ATOM    439  ND1 HIS A  56      21.952 -13.151  19.404  1.00 56.88           N  
ATOM    440  CG  HIS A  56      22.755 -14.259  19.558  1.00 56.88           C  
ATOM    441  CB  HIS A  56      24.232 -14.205  19.822  1.00 56.88           C  
ATOM    442  NE2 HIS A  56      20.634 -14.925  19.164  1.00 56.88           N  
ATOM    443  CD2 HIS A  56      21.934 -15.334  19.406  1.00 56.88           C  
ATOM    444  CE1 HIS A  56      20.694 -13.605  19.173  1.00 56.88           C  
ATOM    445  C   HIS A  56      26.502 -13.982  18.904  1.00 56.88           C  
ATOM    446  O   HIS A  56      27.208 -14.989  18.895  1.00 56.88           O  
ATOM    447  N   GLN A  57      26.968 -12.770  19.263  1.00 42.61           N  
ATOM    448  CA  GLN A  57      28.318 -12.480  19.655  1.00 42.61           C  
ATOM    449  CB  GLN A  57      28.534 -10.981  19.913  1.00 42.61           C  
ATOM    450  CG  GLN A  57      29.963 -10.648  20.334  1.00 42.61           C  
ATOM    451  CD  GLN A  57      30.863 -10.907  19.140  1.00 42.61           C  
ATOM    452  OE1 GLN A  57      30.391 -11.054  18.014  1.00 42.61           O  
ATOM    453  NE2 GLN A  57      32.199 -10.964  19.391  1.00 42.61           N  
ATOM    454  C   GLN A  57      28.630 -13.200  20.931  1.00 42.61           C  
ATOM    455  O   GLN A  57      29.760 -13.637  21.147  1.00 42.61           O  
ATOM    456  N   TYR A  58      27.628 -13.329  21.821  1.00 79.32           N  
ATOM    457  CA  TYR A  58      27.828 -13.957  23.095  1.00 79.32           C  
ATOM    458  CB  TYR A  58      26.653 -13.818  24.092  1.00 79.32           C  
ATOM    459  CG  TYR A  58      25.381 -14.401  23.580  1.00 79.32           C  
ATOM    460  CD1 TYR A  58      25.173 -15.761  23.586  1.00 79.32           C  
ATOM    461  CD2 TYR A  58      24.375 -13.579  23.127  1.00 79.32           C  
ATOM    462  CE1 TYR A  58      23.992 -16.293  23.125  1.00 79.32           C  
ATOM    463  CE2 TYR A  58      23.191 -14.104  22.666  1.00 79.32           C  
ATOM    464  CZ  TYR A  58      23.000 -15.465  22.662  1.00 79.32           C  
ATOM    465  OH  TYR A  58      21.786 -16.008  22.190  1.00 79.32           O  
ATOM    466  C   TYR A  58      28.197 -15.398  22.914  1.00 79.32           C  
ATOM    467  O   TYR A  58      28.927 -15.952  23.734  1.00 79.32           O  
ATOM    468  N   ASN A  59      27.682 -16.066  21.864  1.00 44.56           N  
ATOM    469  CA  ASN A  59      28.017 -17.448  21.655  1.00 44.56           C  
ATOM    470  CB  ASN A  59      27.337 -18.068  20.420  1.00 44.56           C  
ATOM    471  CG  ASN A  59      25.878 -18.338  20.767  1.00 44.56           C  
ATOM    472  OD1 ASN A  59      25.560 -18.749  21.881  1.00 44.56           O  
ATOM    473  ND2 ASN A  59      24.964 -18.105  19.788  1.00 44.56           N  
ATOM    474  C   ASN A  59      29.499 -17.568  21.466  1.00 44.56           C  
ATOM    475  O   ASN A  59      30.109 -18.531  21.929  1.00 44.56           O  
ATOM    476  N   LEU A  60      30.112 -16.611  20.745  1.00 43.69           N  
ATOM    477  CA  LEU A  60      31.532 -16.629  20.525  1.00 43.69           C  
ATOM    478  CB  LEU A  60      31.995 -15.535  19.548  1.00 43.69           C  
ATOM    479  CG  LEU A  60      31.406 -15.681  18.134  1.00 43.69           C  
ATOM    480  CD1 LEU A  60      31.933 -14.585  17.196  1.00 43.69           C  
ATOM    481  CD2 LEU A  60      31.616 -17.097  17.579  1.00 43.69           C  
ATOM    482  C   LEU A  60      32.235 -16.392  21.829  1.00 43.69           C  
ATOM    483  O   LEU A  60      33.221 -17.054  22.146  1.00 43.69           O  
ATOM    484  N   ASP A  61      31.719 -15.441  22.630  1.00 38.66           N  
ATOM    485  CA  ASP A  61      32.327 -15.047  23.869  1.00 38.66           C  
ATOM    486  CB  ASP A  61      31.576 -13.884  24.540  1.00 38.66           C  
ATOM    487  CG  ASP A  61      31.782 -12.650  23.669  1.00 38.66           C  
ATOM    488  OD1 ASP A  61      32.770 -12.637  22.884  1.00 38.66           O  
ATOM    489  OD2 ASP A  61      30.956 -11.705  23.773  1.00 38.66           O1-
ATOM    490  C   ASP A  61      32.345 -16.215  24.811  1.00 38.66           C  
ATOM    491  O   ASP A  61      33.299 -16.386  25.569  1.00 38.66           O  
ATOM    492  N   GLU A  62      31.288 -17.049  24.802  1.00 47.10           N  
ATOM    493  CA  GLU A  62      31.235 -18.186  25.679  1.00 47.10           C  
ATOM    494  CB  GLU A  62      29.911 -18.969  25.584  1.00 47.10           C  
ATOM    495  CG  GLU A  62      29.860 -20.177  26.530  1.00 47.10           C  
ATOM    496  CD  GLU A  62      28.503 -20.862  26.396  1.00 47.10           C  
ATOM    497  OE1 GLU A  62      27.565 -20.224  25.850  1.00 47.10           O  
ATOM    498  OE2 GLU A  62      28.390 -22.037  26.839  1.00 47.10           O1-
ATOM    499  C   GLU A  62      32.335 -19.139  25.318  1.00 47.10           C  
ATOM    500  O   GLU A  62      33.025 -19.666  26.188  1.00 47.10           O  
ATOM    501  N   VAL A  63      32.540 -19.361  24.007  1.00 42.62           N  
ATOM    502  CA  VAL A  63      33.517 -20.293  23.522  1.00 42.62           C  
ATOM    503  CB  VAL A  63      33.507 -20.402  22.026  1.00 42.62           C  
ATOM    504  CG1 VAL A  63      34.658 -21.325  21.590  1.00 42.62           C  
ATOM    505  CG2 VAL A  63      32.117 -20.894  21.583  1.00 42.62           C  
ATOM    506  C   VAL A  63      34.876 -19.838  23.952  1.00 42.62           C  
ATOM    507  O   VAL A  63      35.753 -20.652  24.235  1.00 42.62           O  
ATOM    508  N   LYS A  64      35.086 -18.512  24.012  1.00 72.21           N  
ATOM    509  CA  LYS A  64      36.367 -17.976  24.369  1.00 72.21           C  
ATOM    510  CB  LYS A  64      36.366 -16.440  24.420  1.00 72.21           C  
ATOM    511  CG  LYS A  64      37.734 -15.833  24.733  1.00 72.21           C  
ATOM    512  CD  LYS A  64      37.757 -14.311  24.600  1.00 72.21           C  
ATOM    513  CE  LYS A  64      36.950 -13.609  25.696  1.00 72.21           C  
ATOM    514  NZ  LYS A  64      37.113 -12.143  25.592  1.00 72.21           N1+
ATOM    515  C   LYS A  64      36.740 -18.467  25.737  1.00 72.21           C  
ATOM    516  O   LYS A  64      37.895 -18.810  25.983  1.00 72.21           O  
ATOM    517  N   THR A  65      35.771 -18.511  26.670  1.00 49.50           N  
ATOM    518  CA  THR A  65      36.038 -18.910  28.026  1.00 49.50           C  
ATOM    519  CB  THR A  65      34.900 -18.637  28.969  1.00 49.50           C  
ATOM    520  OG1 THR A  65      33.768 -19.428  28.645  1.00 49.50           O  
ATOM    521  CG2 THR A  65      34.556 -17.140  28.881  1.00 49.50           C  
ATOM    522  C   THR A  65      36.372 -20.372  28.103  1.00 49.50           C  
ATOM    523  O   THR A  65      37.109 -20.796  28.992  1.00 49.50           O  
ATOM    524  N   LEU A  66      35.785 -21.182  27.203  1.00 85.28           N  
ATOM    525  CA  LEU A  66      35.915 -22.615  27.155  1.00 85.28           C  
ATOM    526  CB  LEU A  66      34.916 -23.280  26.196  1.00 85.28           C  
ATOM    527  CG  LEU A  66      33.453 -23.110  26.633  1.00 85.28           C  
ATOM    528  CD1 LEU A  66      32.519 -23.930  25.737  1.00 85.28           C  
ATOM    529  CD2 LEU A  66      33.268 -23.422  28.127  1.00 85.28           C  
ATOM    530  C   LEU A  66      37.282 -23.081  26.735  1.00 85.28           C  
ATOM    531  O   LEU A  66      37.680 -24.188  27.092  1.00 85.28           O  
ATOM    532  N   VAL A  67      38.020 -22.301  25.919  1.00 53.41           N  
ATOM    533  CA  VAL A  67      39.271 -22.802  25.411  1.00 53.41           C  
ATOM    534  CB  VAL A  67      39.322 -22.835  23.912  1.00 53.41           C  
ATOM    535  CG1 VAL A  67      38.190 -23.753  23.414  1.00 53.41           C  
ATOM    536  CG2 VAL A  67      39.249 -21.396  23.373  1.00 53.41           C  
ATOM    537  C   VAL A  67      40.408 -21.943  25.887  1.00 53.41           C  
ATOM    538  O   VAL A  67      40.210 -20.880  26.471  1.00 53.41           O  
ATOM    539  N   SER A  68      41.645 -22.432  25.653  1.00 86.57           N  
ATOM    540  CA  SER A  68      42.869 -21.799  26.063  1.00 86.57           C  
ATOM    541  CB  SER A  68      44.067 -22.750  25.935  1.00 86.57           C  
ATOM    542  OG  SER A  68      45.258 -22.099  26.340  1.00 86.57           O  
ATOM    543  C   SER A  68      43.134 -20.609  25.190  1.00 86.57           C  
ATOM    544  O   SER A  68      42.467 -20.407  24.177  1.00 86.57           O  
ATOM    545  N   THR A  69      44.099 -19.757  25.610  1.00108.03           N  
ATOM    546  CA  THR A  69      44.428 -18.577  24.864  1.00108.03           C  
ATOM    547  CB  THR A  69      45.329 -17.621  25.603  1.00108.03           C  
ATOM    548  OG1 THR A  69      45.373 -16.382  24.914  1.00108.03           O  
ATOM    549  CG2 THR A  69      46.745 -18.209  25.721  1.00108.03           C  
ATOM    550  C   THR A  69      45.066 -18.950  23.557  1.00108.03           C  
ATOM    551  O   THR A  69      44.683 -18.434  22.509  1.00108.03           O  
ATOM    552  N   GLU A  70      46.026 -19.898  23.578  1.00 71.81           N  
ATOM    553  CA  GLU A  70      46.720 -20.255  22.376  1.00 71.81           C  
ATOM    554  CB  GLU A  70      47.770 -21.351  22.601  1.00 71.81           C  
ATOM    555  CG  GLU A  70      48.922 -20.912  23.507  1.00 71.81           C  
ATOM    556  CD  GLU A  70      48.408 -20.903  24.938  1.00 71.81           C  
ATOM    557  OE1 GLU A  70      47.584 -21.796  25.270  1.00 71.81           O  
ATOM    558  OE2 GLU A  70      48.822 -20.003  25.716  1.00 71.81           O1-
ATOM    559  C   GLU A  70      45.710 -20.791  21.410  1.00 71.81           C  
ATOM    560  O   GLU A  70      45.760 -20.497  20.217  1.00 71.81           O  
ATOM    561  N   GLN A  71      44.757 -21.593  21.915  1.00 51.38           N  
ATOM    562  CA  GLN A  71      43.755 -22.203  21.095  1.00 51.38           C  
ATOM    563  CB  GLN A  71      42.877 -23.182  21.898  1.00 51.38           C  
ATOM    564  CG  GLN A  71      43.698 -24.321  22.518  1.00 51.38           C  
ATOM    565  CD  GLN A  71      42.775 -25.246  23.305  1.00 51.38           C  
ATOM    566  OE1 GLN A  71      41.553 -25.164  23.199  1.00 51.38           O  
ATOM    567  NE2 GLN A  71      43.376 -26.161  24.114  1.00 51.38           N  
ATOM    568  C   GLN A  71      42.883 -21.133  20.498  1.00 51.38           C  
ATOM    569  O   GLN A  71      42.535 -21.192  19.319  1.00 51.38           O  
ATOM    570  N   TRP A  72      42.533 -20.107  21.298  1.00 71.46           N  
ATOM    571  CA  TRP A  72      41.662 -19.040  20.881  1.00 71.46           C  
ATOM    572  CB  TRP A  72      41.274 -18.107  22.043  1.00 71.46           C  
ATOM    573  CG  TRP A  72      40.432 -16.912  21.657  1.00 71.46           C  
ATOM    574  CD2 TRP A  72      39.050 -16.980  21.271  1.00 71.46           C  
ATOM    575  CD1 TRP A  72      40.790 -15.598  21.571  1.00 71.46           C  
ATOM    576  NE1 TRP A  72      39.715 -14.841  21.174  1.00 71.46           N  
ATOM    577  CE2 TRP A  72      38.638 -15.678  20.981  1.00 71.46           C  
ATOM    578  CE3 TRP A  72      38.194 -18.039  21.163  1.00 71.46           C  
ATOM    579  CZ2 TRP A  72      37.361 -15.415  20.577  1.00 71.46           C  
ATOM    580  CZ3 TRP A  72      36.906 -17.768  20.758  1.00 71.46           C  
ATOM    581  CH2 TRP A  72      36.497 -16.482  20.472  1.00 71.46           C  
ATOM    582  C   TRP A  72      42.296 -18.220  19.795  1.00 71.46           C  
ATOM    583  O   TRP A  72      41.604 -17.714  18.914  1.00 71.46           O  
ATOM    584  N   SER A  73      43.631 -18.050  19.843  1.00 40.19           N  
ATOM    585  CA  SER A  73      44.334 -17.217  18.903  1.00 40.19           C  
ATOM    586  CB  SER A  73      45.828 -17.051  19.238  1.00 40.19           C  
ATOM    587  OG  SER A  73      46.509 -18.290  19.094  1.00 40.19           O  
ATOM    588  C   SER A  73      44.242 -17.785  17.518  1.00 40.19           C  
ATOM    589  O   SER A  73      44.389 -17.057  16.537  1.00 40.19           O  
ATOM    590  N   ARG A  74      44.023 -19.107  17.415  1.00116.56           N  
ATOM    591  CA  ARG A  74      43.911 -19.848  16.186  1.00116.56           C  
ATOM    592  CB  ARG A  74      44.025 -21.368  16.382  1.00116.56           C  
ATOM    593  CG  ARG A  74      45.480 -21.838  16.465  1.00116.56           C  
ATOM    594  CD  ARG A  74      45.645 -23.328  16.770  1.00116.56           C  
ATOM    595  NE  ARG A  74      45.560 -23.490  18.248  1.00116.56           N  
ATOM    596  CZ  ARG A  74      46.705 -23.623  18.981  1.00116.56           C  
ATOM    597  NH1 ARG A  74      47.916 -23.686  18.353  1.00116.56           N1+
ATOM    598  NH2 ARG A  74      46.633 -23.700  20.342  1.00116.56           N  
ATOM    599  C   ARG A  74      42.627 -19.537  15.472  1.00116.56           C  
ATOM    600  O   ARG A  74      42.453 -19.916  14.314  1.00116.56           O  
ATOM    601  N   PHE A  75      41.648 -18.938  16.173  1.00 81.53           N  
ATOM    602  CA  PHE A  75      40.375 -18.642  15.575  1.00 81.53           C  
ATOM    603  CB  PHE A  75      39.240 -18.834  16.606  1.00 81.53           C  
ATOM    604  CG  PHE A  75      37.920 -18.359  16.106  1.00 81.53           C  
ATOM    605  CD1 PHE A  75      37.310 -18.943  15.023  1.00 81.53           C  
ATOM    606  CD2 PHE A  75      37.267 -17.348  16.774  1.00 81.53           C  
ATOM    607  CE1 PHE A  75      36.084 -18.498  14.590  1.00 81.53           C  
ATOM    608  CE2 PHE A  75      36.040 -16.900  16.349  1.00 81.53           C  
ATOM    609  CZ  PHE A  75      35.448 -17.474  15.251  1.00 81.53           C  
ATOM    610  C   PHE A  75      40.359 -17.242  15.034  1.00 81.53           C  
ATOM    611  O   PHE A  75      40.679 -16.282  15.733  1.00 81.53           O  
ATOM    612  N   CYS A  76      39.995 -17.106  13.737  1.00 44.06           N  
ATOM    613  CA  CYS A  76      39.891 -15.828  13.086  1.00 44.06           C  
ATOM    614  CB  CYS A  76      40.743 -15.712  11.813  1.00 44.06           C  
ATOM    615  SG  CYS A  76      40.590 -14.082  11.019  1.00 44.06           S  
ATOM    616  C   CYS A  76      38.458 -15.671  12.685  1.00 44.06           C  
ATOM    617  O   CYS A  76      37.939 -16.458  11.898  1.00 44.06           O  
ATOM    618  N   PHE A  77      37.782 -14.628  13.208  1.00 65.28           N  
ATOM    619  CA  PHE A  77      36.388 -14.467  12.923  1.00 65.28           C  
ATOM    620  CB  PHE A  77      35.549 -14.142  14.174  1.00 65.28           C  
ATOM    621  CG  PHE A  77      34.132 -13.950  13.753  1.00 65.28           C  
ATOM    622  CD1 PHE A  77      33.386 -15.005  13.279  1.00 65.28           C  
ATOM    623  CD2 PHE A  77      33.541 -12.713  13.859  1.00 65.28           C  
ATOM    624  CE1 PHE A  77      32.078 -14.823  12.898  1.00 65.28           C  
ATOM    625  CE2 PHE A  77      32.233 -12.525  13.480  1.00 65.28           C  
ATOM    626  CZ  PHE A  77      31.500 -13.582  12.996  1.00 65.28           C  
ATOM    627  C   PHE A  77      36.191 -13.375  11.924  1.00 65.28           C  
ATOM    628  O   PHE A  77      36.771 -12.294  12.028  1.00 65.28           O  
ATOM    629  N   ILE A  78      35.359 -13.654  10.902  1.00 53.46           N  
ATOM    630  CA  ILE A  78      35.091 -12.676   9.891  1.00 53.46           C  
ATOM    631  CB  ILE A  78      35.485 -13.160   8.520  1.00 53.46           C  
ATOM    632  CG1 ILE A  78      37.008 -13.378   8.458  1.00 53.46           C  
ATOM    633  CG2 ILE A  78      34.945 -12.179   7.466  1.00 53.46           C  
ATOM    634  CD1 ILE A  78      37.474 -14.150   7.226  1.00 53.46           C  
ATOM    635  C   ILE A  78      33.618 -12.416   9.872  1.00 53.46           C  
ATOM    636  O   ILE A  78      32.825 -13.319   9.608  1.00 53.46           O  
ATOM    637  N   GLU A  79      33.202 -11.168  10.176  1.00 86.03           N  
ATOM    638  CA  GLU A  79      31.802 -10.874  10.063  1.00 86.03           C  
ATOM    639  CB  GLU A  79      31.347  -9.575  10.750  1.00 86.03           C  
ATOM    640  CG  GLU A  79      31.309  -9.669  12.274  1.00 86.03           C  
ATOM    641  CD  GLU A  79      30.731  -8.371  12.811  1.00 86.03           C  
ATOM    642  OE1 GLU A  79      31.399  -7.315  12.647  1.00 86.03           O  
ATOM    643  OE2 GLU A  79      29.612  -8.412  13.389  1.00 86.03           O1-
ATOM    644  C   GLU A  79      31.545 -10.716   8.603  1.00 86.03           C  
ATOM    645  O   GLU A  79      32.261  -9.986   7.918  1.00 86.03           O  
ATOM    646  N   GLY A  80      30.500 -11.386   8.081  1.00 28.70           N  
ATOM    647  CA  GLY A  80      30.277 -11.271   6.670  1.00 28.70           C  
ATOM    648  C   GLY A  80      29.070 -12.063   6.289  1.00 28.70           C  
ATOM    649  O   GLY A  80      28.482 -12.768   7.108  1.00 28.70           O  
ATOM    650  N   ASP A  81      28.685 -11.968   5.000  1.00 97.23           N  
ATOM    651  CA  ASP A  81      27.489 -12.608   4.545  1.00 97.23           C  
ATOM    652  CB  ASP A  81      26.436 -11.590   4.076  1.00 97.23           C  
ATOM    653  CG  ASP A  81      25.066 -12.250   4.079  1.00 97.23           C  
ATOM    654  OD1 ASP A  81      24.662 -12.806   5.135  1.00 97.23           O  
ATOM    655  OD2 ASP A  81      24.392 -12.184   3.018  1.00 97.23           O1-
ATOM    656  C   ASP A  81      27.800 -13.537   3.402  1.00 97.23           C  
ATOM    657  O   ASP A  81      28.556 -13.224   2.483  1.00 97.23           O  
ATOM    658  N   ILE A  82      27.168 -14.720   3.455  1.00169.27           N  
ATOM    659  CA  ILE A  82      27.245 -15.839   2.558  1.00169.27           C  
ATOM    660  CB  ILE A  82      26.325 -16.912   3.024  1.00169.27           C  
ATOM    661  CG1 ILE A  82      26.557 -17.240   4.499  1.00169.27           C  
ATOM    662  CG2 ILE A  82      26.527 -18.125   2.124  1.00169.27           C  
ATOM    663  CD1 ILE A  82      25.375 -18.003   5.080  1.00169.27           C  
ATOM    664  C   ILE A  82      26.717 -15.423   1.214  1.00169.27           C  
ATOM    665  O   ILE A  82      27.051 -16.011   0.187  1.00169.27           O  
ATOM    666  N   ARG A  83      25.772 -14.466   1.214  1.00 98.21           N  
ATOM    667  CA  ARG A  83      25.139 -13.985   0.018  1.00 98.21           C  
ATOM    668  CB  ARG A  83      23.947 -13.052   0.300  1.00 98.21           C  
ATOM    669  CG  ARG A  83      22.703 -13.821   0.767  1.00 98.21           C  
ATOM    670  CD  ARG A  83      21.504 -12.946   1.150  1.00 98.21           C  
ATOM    671  NE  ARG A  83      21.791 -12.348   2.485  1.00 98.21           N  
ATOM    672  CZ  ARG A  83      20.803 -11.739   3.202  1.00 98.21           C  
ATOM    673  NH1 ARG A  83      19.542 -11.644   2.686  1.00 98.21           N1+
ATOM    674  NH2 ARG A  83      21.078 -11.224   4.437  1.00 98.21           N  
ATOM    675  C   ARG A  83      26.136 -13.278  -0.849  1.00 98.21           C  
ATOM    676  O   ARG A  83      25.970 -13.216  -2.067  1.00 98.21           O  
ATOM    677  N   ASP A  84      27.169 -12.675  -0.232  1.00 57.15           N  
ATOM    678  CA  ASP A  84      28.195 -11.978  -0.960  1.00 57.15           C  
ATOM    679  CB  ASP A  84      28.873 -10.903  -0.088  1.00 57.15           C  
ATOM    680  CG  ASP A  84      29.915 -10.128  -0.884  1.00 57.15           C  
ATOM    681  OD1 ASP A  84      30.211 -10.523  -2.042  1.00 57.15           O  
ATOM    682  OD2 ASP A  84      30.430  -9.119  -0.334  1.00 57.15           O1-
ATOM    683  C   ASP A  84      29.231 -12.988  -1.355  1.00 57.15           C  
ATOM    684  O   ASP A  84      29.896 -13.577  -0.506  1.00 57.15           O  
ATOM    685  N   LEU A  85      29.399 -13.208  -2.674  1.00 49.96           N  
ATOM    686  CA  LEU A  85      30.315 -14.184  -3.195  1.00 49.96           C  
ATOM    687  CB  LEU A  85      30.236 -14.301  -4.726  1.00 49.96           C  
ATOM    688  CG  LEU A  85      31.214 -15.334  -5.311  1.00 49.96           C  
ATOM    689  CD1 LEU A  85      30.899 -16.753  -4.804  1.00 49.96           C  
ATOM    690  CD2 LEU A  85      31.270 -15.236  -6.843  1.00 49.96           C  
ATOM    691  C   LEU A  85      31.732 -13.821  -2.851  1.00 49.96           C  
ATOM    692  O   LEU A  85      32.536 -14.691  -2.520  1.00 49.96           O  
ATOM    693  N   THR A  86      32.083 -12.524  -2.907  1.00123.88           N  
ATOM    694  CA  THR A  86      33.448 -12.134  -2.676  1.00123.88           C  
ATOM    695  CB  THR A  86      33.704 -10.656  -2.776  1.00123.88           C  
ATOM    696  OG1 THR A  86      32.948  -9.948  -1.806  1.00123.88           O  
ATOM    697  CG2 THR A  86      33.346 -10.182  -4.189  1.00123.88           C  
ATOM    698  C   THR A  86      33.860 -12.545  -1.301  1.00123.88           C  
ATOM    699  O   THR A  86      34.978 -13.018  -1.109  1.00123.88           O  
ATOM    700  N   THR A  87      32.973 -12.375  -0.303  1.00120.03           N  
ATOM    701  CA  THR A  87      33.330 -12.736   1.038  1.00120.03           C  
ATOM    702  CB  THR A  87      32.272 -12.454   2.070  1.00120.03           C  
ATOM    703  OG1 THR A  87      31.064 -13.121   1.743  1.00120.03           O  
ATOM    704  CG2 THR A  87      32.043 -10.943   2.187  1.00120.03           C  
ATOM    705  C   THR A  87      33.605 -14.206   1.105  1.00120.03           C  
ATOM    706  O   THR A  87      34.558 -14.624   1.761  1.00120.03           O  
ATOM    707  N   CYS A  88      32.786 -15.036   0.430  1.00104.43           N  
ATOM    708  CA  CYS A  88      32.991 -16.449   0.552  1.00104.43           C  
ATOM    709  CB  CYS A  88      31.842 -17.340   0.020  1.00104.43           C  
ATOM    710  SG  CYS A  88      31.492 -17.241  -1.756  1.00104.43           S  
ATOM    711  C   CYS A  88      34.320 -16.848  -0.021  1.00104.43           C  
ATOM    712  O   CYS A  88      34.972 -17.746   0.508  1.00104.43           O  
ATOM    713  N   GLU A  89      34.766 -16.204  -1.117  1.00 45.37           N  
ATOM    714  CA  GLU A  89      36.036 -16.538  -1.703  1.00 45.37           C  
ATOM    715  CB  GLU A  89      36.258 -15.864  -3.065  1.00 45.37           C  
ATOM    716  CG  GLU A  89      35.351 -16.430  -4.161  1.00 45.37           C  
ATOM    717  CD  GLU A  89      35.646 -15.677  -5.450  1.00 45.37           C  
ATOM    718  OE1 GLU A  89      36.829 -15.673  -5.883  1.00 45.37           O  
ATOM    719  OE2 GLU A  89      34.687 -15.085  -6.013  1.00 45.37           O1-
ATOM    720  C   GLU A  89      37.154 -16.142  -0.783  1.00 45.37           C  
ATOM    721  O   GLU A  89      38.138 -16.864  -0.635  1.00 45.37           O  
ATOM    722  N   GLN A  90      37.023 -14.978  -0.126  1.00 56.45           N  
ATOM    723  CA  GLN A  90      38.058 -14.456   0.721  1.00 56.45           C  
ATOM    724  CB  GLN A  90      37.703 -13.045   1.224  1.00 56.45           C  
ATOM    725  CG  GLN A  90      37.567 -12.058   0.056  1.00 56.45           C  
ATOM    726  CD  GLN A  90      37.114 -10.701   0.580  1.00 56.45           C  
ATOM    727  OE1 GLN A  90      36.300 -10.618   1.498  1.00 56.45           O  
ATOM    728  NE2 GLN A  90      37.651  -9.608  -0.024  1.00 56.45           N  
ATOM    729  C   GLN A  90      38.286 -15.374   1.890  1.00 56.45           C  
ATOM    730  O   GLN A  90      39.421 -15.574   2.318  1.00 56.45           O  
ATOM    731  N   VAL A  91      37.201 -15.942   2.443  1.00144.69           N  
ATOM    732  CA  VAL A  91      37.199 -16.796   3.603  1.00144.69           C  
ATOM    733  CB  VAL A  91      35.795 -17.026   4.085  1.00144.69           C  
ATOM    734  CG1 VAL A  91      35.850 -17.897   5.336  1.00144.69           C  
ATOM    735  CG2 VAL A  91      35.087 -15.678   4.285  1.00144.69           C  
ATOM    736  C   VAL A  91      37.800 -18.148   3.299  1.00144.69           C  
ATOM    737  O   VAL A  91      38.311 -18.829   4.187  1.00144.69           O  
ATOM    738  N   MET A  92      37.675 -18.602   2.037  1.00173.24           N  
ATOM    739  CA  MET A  92      38.096 -19.897   1.559  1.00173.24           C  
ATOM    740  CB  MET A  92      37.622 -20.209   0.128  1.00173.24           C  
ATOM    741  CG  MET A  92      36.146 -20.585  -0.001  1.00173.24           C  
ATOM    742  SD  MET A  92      35.704 -22.184   0.743  1.00173.24           S  
ATOM    743  CE  MET A  92      35.595 -21.521   2.424  1.00173.24           C  
ATOM    744  C   MET A  92      39.584 -20.069   1.528  1.00173.24           C  
ATOM    745  O   MET A  92      40.064 -21.199   1.588  1.00173.24           O  
ATOM    746  N   LYS A  93      40.358 -18.979   1.373  1.00157.21           N  
ATOM    747  CA  LYS A  93      41.765 -19.135   1.128  1.00157.21           C  
ATOM    748  CB  LYS A  93      42.543 -17.810   1.011  1.00157.21           C  
ATOM    749  CG  LYS A  93      42.895 -17.146   2.346  1.00157.21           C  
ATOM    750  CD  LYS A  93      41.697 -16.797   3.225  1.00157.21           C  
ATOM    751  CE  LYS A  93      42.081 -16.075   4.518  1.00157.21           C  
ATOM    752  NZ  LYS A  93      40.863 -15.653   5.243  1.00157.21           N1+
ATOM    753  C   LYS A  93      42.441 -19.965   2.177  1.00157.21           C  
ATOM    754  O   LYS A  93      42.417 -19.648   3.365  1.00157.21           O  
ATOM    755  N   GLY A  94      43.076 -21.067   1.720  1.00 30.21           N  
ATOM    756  CA  GLY A  94      43.878 -21.921   2.551  1.00 30.21           C  
ATOM    757  C   GLY A  94      43.035 -22.797   3.432  1.00 30.21           C  
ATOM    758  O   GLY A  94      43.547 -23.363   4.397  1.00 30.21           O  
ATOM    759  N   VAL A  95      41.726 -22.947   3.138  1.00 59.47           N  
ATOM    760  CA  VAL A  95      40.898 -23.763   3.988  1.00 59.47           C  
ATOM    761  CB  VAL A  95      39.451 -23.358   3.980  1.00 59.47           C  
ATOM    762  CG1 VAL A  95      38.641 -24.407   4.758  1.00 59.47           C  
ATOM    763  CG2 VAL A  95      39.327 -21.937   4.557  1.00 59.47           C  
ATOM    764  C   VAL A  95      40.947 -25.190   3.532  1.00 59.47           C  
ATOM    765  O   VAL A  95      40.809 -25.478   2.344  1.00 59.47           O  
ATOM    766  N   ASP A  96      41.250 -26.115   4.471  1.00 79.86           N  
ATOM    767  CA  ASP A  96      41.225 -27.530   4.209  1.00 79.86           C  
ATOM    768  CB  ASP A  96      42.067 -28.334   5.214  1.00 79.86           C  
ATOM    769  CG  ASP A  96      43.538 -28.074   4.919  1.00 79.86           C  
ATOM    770  OD1 ASP A  96      43.928 -28.159   3.724  1.00 79.86           O  
ATOM    771  OD2 ASP A  96      44.291 -27.781   5.885  1.00 79.86           O1-
ATOM    772  C   ASP A  96      39.829 -28.094   4.255  1.00 79.86           C  
ATOM    773  O   ASP A  96      39.401 -28.779   3.327  1.00 79.86           O  
ATOM    774  N   HIS A  97      39.065 -27.790   5.332  1.00105.39           N  
ATOM    775  CA  HIS A  97      37.788 -28.424   5.542  1.00105.39           C  
ATOM    776  ND1 HIS A  97      40.019 -30.362   6.429  1.00105.39           N  
ATOM    777  CG  HIS A  97      38.689 -30.441   6.773  1.00105.39           C  
ATOM    778  CB  HIS A  97      37.760 -29.268   6.822  1.00105.39           C  
ATOM    779  NE2 HIS A  97      39.609 -32.496   6.892  1.00105.39           N  
ATOM    780  CD2 HIS A  97      38.457 -31.750   7.053  1.00105.39           C  
ATOM    781  CE1 HIS A  97      40.520 -31.620   6.517  1.00105.39           C  
ATOM    782  C   HIS A  97      36.718 -27.392   5.708  1.00105.39           C  
ATOM    783  O   HIS A  97      36.876 -26.425   6.454  1.00105.39           O  
ATOM    784  N   VAL A  98      35.569 -27.597   5.031  1.00 47.53           N  
ATOM    785  CA  VAL A  98      34.516 -26.635   5.126  1.00 47.53           C  
ATOM    786  CB  VAL A  98      34.044 -26.147   3.787  1.00 47.53           C  
ATOM    787  CG1 VAL A  98      32.865 -25.184   3.998  1.00 47.53           C  
ATOM    788  CG2 VAL A  98      35.239 -25.522   3.044  1.00 47.53           C  
ATOM    789  C   VAL A  98      33.341 -27.247   5.823  1.00 47.53           C  
ATOM    790  O   VAL A  98      32.850 -28.310   5.442  1.00 47.53           O  
ATOM    791  N   LEU A  99      32.875 -26.575   6.897  1.00 68.25           N  
ATOM    792  CA  LEU A  99      31.690 -26.990   7.598  1.00 68.25           C  
ATOM    793  CB  LEU A  99      31.899 -27.128   9.121  1.00 68.25           C  
ATOM    794  CG  LEU A  99      32.949 -28.183   9.528  1.00 68.25           C  
ATOM    795  CD1 LEU A  99      33.105 -28.262  11.057  1.00 68.25           C  
ATOM    796  CD2 LEU A  99      32.642 -29.559   8.921  1.00 68.25           C  
ATOM    797  C   LEU A  99      30.704 -25.877   7.379  1.00 68.25           C  
ATOM    798  O   LEU A  99      30.862 -24.785   7.925  1.00 68.25           O  
ATOM    799  N   HIS A 100      29.643 -26.129   6.581  1.00 86.79           N  
ATOM    800  CA  HIS A 100      28.732 -25.070   6.224  1.00 86.79           C  
ATOM    801  ND1 HIS A 100      27.992 -22.607   4.144  1.00 86.79           N  
ATOM    802  CG  HIS A 100      27.556 -23.903   4.301  1.00 86.79           C  
ATOM    803  CB  HIS A 100      28.427 -25.045   4.717  1.00 86.79           C  
ATOM    804  NE2 HIS A 100      25.825 -22.615   3.648  1.00 86.79           N  
ATOM    805  CD2 HIS A 100      26.231 -23.891   3.995  1.00 86.79           C  
ATOM    806  CE1 HIS A 100      26.917 -21.878   3.752  1.00 86.79           C  
ATOM    807  C   HIS A 100      27.427 -25.191   6.962  1.00 86.79           C  
ATOM    808  O   HIS A 100      26.560 -25.988   6.604  1.00 86.79           O  
ATOM    809  N   GLN A 101      27.329 -24.475   8.098  1.00122.81           N  
ATOM    810  CA  GLN A 101      26.175 -24.339   8.947  1.00122.81           C  
ATOM    811  CB  GLN A 101      26.575 -24.247  10.425  1.00122.81           C  
ATOM    812  CG  GLN A 101      27.467 -25.416  10.854  1.00122.81           C  
ATOM    813  CD  GLN A 101      26.847 -26.721  10.371  1.00122.81           C  
ATOM    814  OE1 GLN A 101      25.680 -27.012  10.631  1.00122.81           O  
ATOM    815  NE2 GLN A 101      27.650 -27.530   9.626  1.00122.81           N  
ATOM    816  C   GLN A 101      25.281 -23.163   8.631  1.00122.81           C  
ATOM    817  O   GLN A 101      24.108 -23.158   8.999  1.00122.81           O  
ATOM    818  N   ALA A 102      25.823 -22.087   8.024  1.00 67.32           N  
ATOM    819  CA  ALA A 102      25.063 -20.868   7.923  1.00 67.32           C  
ATOM    820  CB  ALA A 102      25.892 -19.681   7.429  1.00 67.32           C  
ATOM    821  C   ALA A 102      23.840 -20.998   7.069  1.00 67.32           C  
ATOM    822  O   ALA A 102      23.873 -21.522   5.955  1.00 67.32           O  
ATOM    823  N   ALA A 103      22.708 -20.491   7.606  1.00 47.71           N  
ATOM    824  CA  ALA A 103      21.450 -20.490   6.916  1.00 47.71           C  
ATOM    825  CB  ALA A 103      20.962 -21.892   6.512  1.00 47.71           C  
ATOM    826  C   ALA A 103      20.427 -19.914   7.845  1.00 47.71           C  
ATOM    827  O   ALA A 103      20.682 -19.724   9.034  1.00 47.71           O  
ATOM    828  N   LEU A 104      19.238 -19.581   7.302  1.00 61.82           N  
ATOM    829  CA  LEU A 104      18.145 -19.134   8.117  1.00 61.82           C  
ATOM    830  CB  LEU A 104      17.337 -17.985   7.484  1.00 61.82           C  
ATOM    831  CG  LEU A 104      18.112 -16.663   7.353  1.00 61.82           C  
ATOM    832  CD1 LEU A 104      17.239 -15.571   6.715  1.00 61.82           C  
ATOM    833  CD2 LEU A 104      18.701 -16.227   8.705  1.00 61.82           C  
ATOM    834  C   LEU A 104      17.235 -20.316   8.195  1.00 61.82           C  
ATOM    835  O   LEU A 104      16.587 -20.673   7.213  1.00 61.82           O  
ATOM    836  N   GLY A 105      17.151 -20.954   9.378  1.00 60.70           N  
ATOM    837  CA  GLY A 105      16.365 -22.148   9.498  1.00 60.70           C  
ATOM    838  C   GLY A 105      14.946 -21.776   9.800  1.00 60.70           C  
ATOM    839  O   GLY A 105      14.538 -20.629   9.629  1.00 60.70           O  
ATOM    840  N   SER A 106      14.155 -22.789  10.211  1.00219.23           N  
ATOM    841  CA  SER A 106      12.790 -22.646  10.633  1.00219.23           C  
ATOM    842  CB  SER A 106      12.488 -21.305  11.325  1.00219.23           C  
ATOM    843  OG  SER A 106      11.121 -21.249  11.703  1.00219.23           O  
ATOM    844  C   SER A 106      11.863 -22.783   9.467  1.00219.23           C  
ATOM    845  O   SER A 106      12.017 -22.109   8.451  1.00219.23           O  
ATOM    846  N   VAL A 107      10.880 -23.695   9.597  1.00 82.02           N  
ATOM    847  CA  VAL A 107       9.888 -23.917   8.583  1.00 82.02           C  
ATOM    848  CB  VAL A 107       9.109 -25.184   8.796  1.00 82.02           C  
ATOM    849  CG1 VAL A 107       8.006 -25.271   7.728  1.00 82.02           C  
ATOM    850  CG2 VAL A 107      10.099 -26.363   8.764  1.00 82.02           C  
ATOM    851  C   VAL A 107       8.929 -22.759   8.501  1.00 82.02           C  
ATOM    852  O   VAL A 107       8.625 -22.285   7.409  1.00 82.02           O  
ATOM    853  N   PRO A 108       8.441 -22.270   9.612  1.00166.16           N  
ATOM    854  CA  PRO A 108       7.483 -21.193   9.579  1.00166.16           C  
ATOM    855  CD  PRO A 108       8.316 -23.077  10.816  1.00166.16           C  
ATOM    856  CB  PRO A 108       6.963 -21.067  11.010  1.00166.16           C  
ATOM    857  CG  PRO A 108       7.128 -22.484  11.586  1.00166.16           C  
ATOM    858  C   PRO A 108       8.069 -19.927   9.032  1.00166.16           C  
ATOM    859  O   PRO A 108       7.319 -19.103   8.509  1.00166.16           O  
ATOM    860  N   ARG A 109       9.395 -19.737   9.176  1.00 58.60           N  
ATOM    861  CA  ARG A 109      10.059 -18.553   8.704  1.00 58.60           C  
ATOM    862  CB  ARG A 109      11.552 -18.534   9.082  1.00 58.60           C  
ATOM    863  CG  ARG A 109      12.273 -17.231   8.730  1.00 58.60           C  
ATOM    864  CD  ARG A 109      13.798 -17.370   8.700  1.00 58.60           C  
ATOM    865  NE  ARG A 109      14.247 -17.873  10.031  1.00 58.60           N  
ATOM    866  CZ  ARG A 109      14.640 -17.002  11.006  1.00 58.60           C  
ATOM    867  NH1 ARG A 109      14.609 -15.656  10.782  1.00 58.60           N1+
ATOM    868  NH2 ARG A 109      15.068 -17.479  12.211  1.00 58.60           N  
ATOM    869  C   ARG A 109       9.997 -18.517   7.208  1.00 58.60           C  
ATOM    870  O   ARG A 109       9.745 -17.474   6.605  1.00 58.60           O  
ATOM    871  N   SER A 110      10.228 -19.676   6.565  1.00 32.31           N  
ATOM    872  CA  SER A 110      10.272 -19.738   5.132  1.00 32.31           C  
ATOM    873  CB  SER A 110      10.665 -21.128   4.611  1.00 32.31           C  
ATOM    874  OG  SER A 110       9.675 -22.078   4.974  1.00 32.31           O  
ATOM    875  C   SER A 110       8.921 -19.421   4.580  1.00 32.31           C  
ATOM    876  O   SER A 110       8.805 -18.848   3.498  1.00 32.31           O  
ATOM    877  N   ILE A 111       7.856 -19.815   5.297  1.00 35.66           N  
ATOM    878  CA  ILE A 111       6.536 -19.539   4.812  1.00 35.66           C  
ATOM    879  CB  ILE A 111       5.464 -20.158   5.661  1.00 35.66           C  
ATOM    880  CG1 ILE A 111       5.604 -21.691   5.659  1.00 35.66           C  
ATOM    881  CG2 ILE A 111       4.104 -19.669   5.135  1.00 35.66           C  
ATOM    882  CD1 ILE A 111       4.769 -22.383   6.734  1.00 35.66           C  
ATOM    883  C   ILE A 111       6.318 -18.054   4.813  1.00 35.66           C  
ATOM    884  O   ILE A 111       5.780 -17.502   3.853  1.00 35.66           O  
ATOM    885  N   VAL A 112       6.716 -17.370   5.909  1.00110.97           N  
ATOM    886  CA  VAL A 112       6.482 -15.955   6.014  1.00110.97           C  
ATOM    887  CB  VAL A 112       6.743 -15.380   7.384  1.00110.97           C  
ATOM    888  CG1 VAL A 112       5.804 -16.066   8.385  1.00110.97           C  
ATOM    889  CG2 VAL A 112       8.233 -15.494   7.734  1.00110.97           C  
ATOM    890  C   VAL A 112       7.309 -15.185   5.033  1.00110.97           C  
ATOM    891  O   VAL A 112       6.789 -14.300   4.354  1.00110.97           O  
ATOM    892  N   ASP A 113       8.620 -15.494   4.931  1.00 62.15           N  
ATOM    893  CA  ASP A 113       9.461 -14.749   4.034  1.00 62.15           C  
ATOM    894  CB  ASP A 113      10.411 -13.799   4.787  1.00 62.15           C  
ATOM    895  CG  ASP A 113      11.171 -12.934   3.792  1.00 62.15           C  
ATOM    896  OD1 ASP A 113      11.038 -13.170   2.561  1.00 62.15           O  
ATOM    897  OD2 ASP A 113      11.907 -12.022   4.256  1.00 62.15           O1-
ATOM    898  C   ASP A 113      10.302 -15.719   3.263  1.00 62.15           C  
ATOM    899  O   ASP A 113      11.423 -16.040   3.656  1.00 62.15           O  
ATOM    900  N   PRO A 114       9.773 -16.219   2.183  1.00107.28           N  
ATOM    901  CA  PRO A 114      10.496 -17.132   1.346  1.00107.28           C  
ATOM    902  CD  PRO A 114       8.337 -16.346   2.020  1.00107.28           C  
ATOM    903  CB  PRO A 114       9.450 -17.832   0.472  1.00107.28           C  
ATOM    904  CG  PRO A 114       8.178 -16.978   0.628  1.00107.28           C  
ATOM    905  C   PRO A 114      11.597 -16.485   0.561  1.00107.28           C  
ATOM    906  O   PRO A 114      12.510 -17.198   0.147  1.00107.28           O  
ATOM    907  N   ILE A 115      11.528 -15.163   0.302  1.00137.76           N  
ATOM    908  CA  ILE A 115      12.526 -14.555  -0.535  1.00137.76           C  
ATOM    909  CB  ILE A 115      12.149 -13.174  -1.006  1.00137.76           C  
ATOM    910  CG1 ILE A 115      13.106 -12.713  -2.119  1.00137.76           C  
ATOM    911  CG2 ILE A 115      12.106 -12.229   0.206  1.00137.76           C  
ATOM    912  CD1 ILE A 115      12.977 -13.508  -3.418  1.00137.76           C  
ATOM    913  C   ILE A 115      13.883 -14.501   0.116  1.00137.76           C  
ATOM    914  O   ILE A 115      14.867 -14.934  -0.480  1.00137.76           O  
ATOM    915  N   THR A 116      13.980 -13.991   1.362  1.00116.29           N  
ATOM    916  CA  THR A 116      15.260 -13.865   2.010  1.00116.29           C  
ATOM    917  CB  THR A 116      15.209 -13.112   3.310  1.00116.29           C  
ATOM    918  OG1 THR A 116      14.279 -13.714   4.199  1.00116.29           O  
ATOM    919  CG2 THR A 116      14.839 -11.647   3.038  1.00116.29           C  
ATOM    920  C   THR A 116      15.790 -15.224   2.299  1.00116.29           C  
ATOM    921  O   THR A 116      16.994 -15.467   2.214  1.00116.29           O  
ATOM    922  N   THR A 117      14.882 -16.145   2.658  1.00104.95           N  
ATOM    923  CA  THR A 117      15.279 -17.472   3.006  1.00104.95           C  
ATOM    924  CB  THR A 117      14.138 -18.335   3.474  1.00104.95           C  
ATOM    925  OG1 THR A 117      14.639 -19.484   4.139  1.00104.95           O  
ATOM    926  CG2 THR A 117      13.279 -18.757   2.271  1.00104.95           C  
ATOM    927  C   THR A 117      15.912 -18.102   1.804  1.00104.95           C  
ATOM    928  O   THR A 117      16.898 -18.826   1.928  1.00104.95           O  
ATOM    929  N   ASN A 118      15.364 -17.842   0.600  1.00 47.49           N  
ATOM    930  CA  ASN A 118      15.922 -18.416  -0.590  1.00 47.49           C  
ATOM    931  CB  ASN A 118      15.121 -18.075  -1.863  1.00 47.49           C  
ATOM    932  CG  ASN A 118      15.690 -18.881  -3.024  1.00 47.49           C  
ATOM    933  OD1 ASN A 118      15.222 -19.979  -3.319  1.00 47.49           O  
ATOM    934  ND2 ASN A 118      16.724 -18.319  -3.708  1.00 47.49           N  
ATOM    935  C   ASN A 118      17.309 -17.884  -0.779  1.00 47.49           C  
ATOM    936  O   ASN A 118      18.228 -18.632  -1.107  1.00 47.49           O  
ATOM    937  N   ALA A 119      17.497 -16.565  -0.581  1.00 36.14           N  
ATOM    938  CA  ALA A 119      18.785 -15.972  -0.795  1.00 36.14           C  
ATOM    939  CB  ALA A 119      18.772 -14.445  -0.613  1.00 36.14           C  
ATOM    940  C   ALA A 119      19.775 -16.530   0.181  1.00 36.14           C  
ATOM    941  O   ALA A 119      20.890 -16.892  -0.182  1.00 36.14           O  
ATOM    942  N   THR A 120      19.406 -16.622   1.466  1.00 50.40           N  
ATOM    943  CA  THR A 120      20.366 -17.086   2.420  1.00 50.40           C  
ATOM    944  CB  THR A 120      19.870 -16.917   3.828  1.00 50.40           C  
ATOM    945  OG1 THR A 120      19.587 -15.547   4.079  1.00 50.40           O  
ATOM    946  CG2 THR A 120      20.944 -17.421   4.805  1.00 50.40           C  
ATOM    947  C   THR A 120      20.694 -18.535   2.191  1.00 50.40           C  
ATOM    948  O   THR A 120      21.864 -18.918   2.191  1.00 50.40           O  
ATOM    949  N   ASN A 121      19.653 -19.376   2.027  1.00 89.59           N  
ATOM    950  CA  ASN A 121      19.784 -20.807   1.916  1.00 89.59           C  
ATOM    951  CB  ASN A 121      18.462 -21.517   2.243  1.00 89.59           C  
ATOM    952  CG  ASN A 121      18.142 -21.208   3.701  1.00 89.59           C  
ATOM    953  OD1 ASN A 121      19.017 -20.808   4.466  1.00 89.59           O  
ATOM    954  ND2 ASN A 121      16.856 -21.399   4.099  1.00 89.59           N  
ATOM    955  C   ASN A 121      20.255 -21.321   0.582  1.00 89.59           C  
ATOM    956  O   ASN A 121      21.024 -22.281   0.541  1.00 89.59           O  
ATOM    957  N   ILE A 122      19.681 -20.831  -0.540  1.00137.12           N  
ATOM    958  CA  ILE A 122      20.112 -21.285  -1.839  1.00137.12           C  
ATOM    959  CB  ILE A 122      19.039 -21.108  -2.880  1.00137.12           C  
ATOM    960  CG1 ILE A 122      17.780 -21.919  -2.511  1.00137.12           C  
ATOM    961  CG2 ILE A 122      19.629 -21.495  -4.247  1.00137.12           C  
ATOM    962  CD1 ILE A 122      17.989 -23.433  -2.491  1.00137.12           C  
ATOM    963  C   ILE A 122      21.337 -20.567  -2.341  1.00137.12           C  
ATOM    964  O   ILE A 122      22.364 -21.183  -2.625  1.00137.12           O  
ATOM    965  N   THR A 123      21.268 -19.218  -2.432  1.00118.92           N  
ATOM    966  CA  THR A 123      22.350 -18.509  -3.065  1.00118.92           C  
ATOM    967  CB  THR A 123      22.065 -17.082  -3.461  1.00118.92           C  
ATOM    968  OG1 THR A 123      22.894 -16.740  -4.559  1.00118.92           O  
ATOM    969  CG2 THR A 123      22.409 -16.130  -2.308  1.00118.92           C  
ATOM    970  C   THR A 123      23.550 -18.547  -2.181  1.00118.92           C  
ATOM    971  O   THR A 123      24.677 -18.674  -2.656  1.00118.92           O  
ATOM    972  N   GLY A 124      23.335 -18.445  -0.856  1.00 24.00           N  
ATOM    973  CA  GLY A 124      24.427 -18.451   0.070  1.00 24.00           C  
ATOM    974  C   GLY A 124      25.141 -19.761  -0.041  1.00 24.00           C  
ATOM    975  O   GLY A 124      26.368 -19.819  -0.011  1.00 24.00           O  
ATOM    976  N   PHE A 125      24.373 -20.856  -0.169  1.00 51.16           N  
ATOM    977  CA  PHE A 125      24.928 -22.176  -0.229  1.00 51.16           C  
ATOM    978  CB  PHE A 125      23.826 -23.246  -0.322  1.00 51.16           C  
ATOM    979  CG  PHE A 125      24.474 -24.578  -0.450  1.00 51.16           C  
ATOM    980  CD1 PHE A 125      24.916 -25.246   0.667  1.00 51.16           C  
ATOM    981  CD2 PHE A 125      24.629 -25.160  -1.686  1.00 51.16           C  
ATOM    982  CE1 PHE A 125      25.512 -26.480   0.549  1.00 51.16           C  
ATOM    983  CE2 PHE A 125      25.225 -26.393  -1.809  1.00 51.16           C  
ATOM    984  CZ  PHE A 125      25.668 -27.055  -0.689  1.00 51.16           C  
ATOM    985  C   PHE A 125      25.787 -22.314  -1.444  1.00 51.16           C  
ATOM    986  O   PHE A 125      26.927 -22.771  -1.363  1.00 51.16           O  
ATOM    987  N   LEU A 126      25.263 -21.893  -2.608  1.00 50.13           N  
ATOM    988  CA  LEU A 126      25.956 -22.059  -3.850  1.00 50.13           C  
ATOM    989  CB  LEU A 126      25.116 -21.574  -5.045  1.00 50.13           C  
ATOM    990  CG  LEU A 126      25.753 -21.869  -6.413  1.00 50.13           C  
ATOM    991  CD1 LEU A 126      25.877 -23.383  -6.642  1.00 50.13           C  
ATOM    992  CD2 LEU A 126      24.991 -21.163  -7.544  1.00 50.13           C  
ATOM    993  C   LEU A 126      27.224 -21.267  -3.809  1.00 50.13           C  
ATOM    994  O   LEU A 126      28.264 -21.726  -4.277  1.00 50.13           O  
ATOM    995  N   ASN A 127      27.181 -20.054  -3.229  1.00 35.52           N  
ATOM    996  CA  ASN A 127      28.356 -19.231  -3.199  1.00 35.52           C  
ATOM    997  CB  ASN A 127      28.132 -17.878  -2.500  1.00 35.52           C  
ATOM    998  CG  ASN A 127      27.250 -17.015  -3.392  1.00 35.52           C  
ATOM    999  OD1 ASN A 127      27.401 -17.002  -4.612  1.00 35.52           O  
ATOM   1000  ND2 ASN A 127      26.302 -16.266  -2.766  1.00 35.52           N  
ATOM   1001  C   ASN A 127      29.432 -19.953  -2.452  1.00 35.52           C  
ATOM   1002  O   ASN A 127      30.575 -19.998  -2.902  1.00 35.52           O  
ATOM   1003  N   ILE A 128      29.094 -20.534  -1.283  1.00119.41           N  
ATOM   1004  CA  ILE A 128      30.057 -21.262  -0.503  1.00119.41           C  
ATOM   1005  CB  ILE A 128      29.608 -21.596   0.893  1.00119.41           C  
ATOM   1006  CG1 ILE A 128      29.862 -20.399   1.829  1.00119.41           C  
ATOM   1007  CG2 ILE A 128      30.336 -22.875   1.340  1.00119.41           C  
ATOM   1008  CD1 ILE A 128      29.213 -19.090   1.401  1.00119.41           C  
ATOM   1009  C   ILE A 128      30.501 -22.506  -1.205  1.00119.41           C  
ATOM   1010  O   ILE A 128      31.686 -22.836  -1.182  1.00119.41           O  
ATOM   1011  N   LEU A 129      29.571 -23.237  -1.846  1.00 54.83           N  
ATOM   1012  CA  LEU A 129      29.928 -24.463  -2.501  1.00 54.83           C  
ATOM   1013  CB  LEU A 129      28.711 -25.188  -3.103  1.00 54.83           C  
ATOM   1014  CG  LEU A 129      29.053 -26.503  -3.831  1.00 54.83           C  
ATOM   1015  CD1 LEU A 129      29.736 -27.512  -2.897  1.00 54.83           C  
ATOM   1016  CD2 LEU A 129      27.803 -27.089  -4.505  1.00 54.83           C  
ATOM   1017  C   LEU A 129      30.891 -24.185  -3.612  1.00 54.83           C  
ATOM   1018  O   LEU A 129      31.880 -24.898  -3.775  1.00 54.83           O  
ATOM   1019  N   HIS A 130      30.616 -23.136  -4.407  1.00 53.63           N  
ATOM   1020  CA  HIS A 130      31.416 -22.782  -5.545  1.00 53.63           C  
ATOM   1021  ND1 HIS A 130      31.200 -22.200  -8.816  1.00 53.63           N  
ATOM   1022  CG  HIS A 130      31.412 -21.431  -7.695  1.00 53.63           C  
ATOM   1023  CB  HIS A 130      30.750 -21.673  -6.376  1.00 53.63           C  
ATOM   1024  NE2 HIS A 130      32.650 -20.616  -9.392  1.00 53.63           N  
ATOM   1025  CD2 HIS A 130      32.299 -20.469  -8.063  1.00 53.63           C  
ATOM   1026  CE1 HIS A 130      31.966 -21.669  -9.802  1.00 53.63           C  
ATOM   1027  C   HIS A 130      32.772 -22.308  -5.108  1.00 53.63           C  
ATOM   1028  O   HIS A 130      33.788 -22.690  -5.686  1.00 53.63           O  
ATOM   1029  N   ALA A 131      32.822 -21.463  -4.062  1.00 29.38           N  
ATOM   1030  CA  ALA A 131      34.067 -20.922  -3.594  1.00 29.38           C  
ATOM   1031  CB  ALA A 131      33.886 -19.956  -2.410  1.00 29.38           C  
ATOM   1032  C   ALA A 131      34.918 -22.061  -3.132  1.00 29.38           C  
ATOM   1033  O   ALA A 131      36.131 -22.071  -3.337  1.00 29.38           O  
ATOM   1034  N   ALA A 132      34.289 -23.051  -2.476  1.00 35.84           N  
ATOM   1035  CA  ALA A 132      34.998 -24.185  -1.960  1.00 35.84           C  
ATOM   1036  CB  ALA A 132      34.090 -25.137  -1.161  1.00 35.84           C  
ATOM   1037  C   ALA A 132      35.610 -24.972  -3.084  1.00 35.84           C  
ATOM   1038  O   ALA A 132      36.751 -25.419  -2.971  1.00 35.84           O  
ATOM   1039  N   LYS A 133      34.879 -25.181  -4.202  1.00118.96           N  
ATOM   1040  CA  LYS A 133      35.448 -25.987  -5.246  1.00118.96           C  
ATOM   1041  CB  LYS A 133      34.467 -26.389  -6.368  1.00118.96           C  
ATOM   1042  CG  LYS A 133      34.178 -25.326  -7.426  1.00118.96           C  
ATOM   1043  CD  LYS A 133      33.534 -25.920  -8.682  1.00118.96           C  
ATOM   1044  CE  LYS A 133      33.330 -24.914  -9.815  1.00118.96           C  
ATOM   1045  NZ  LYS A 133      34.638 -24.418 -10.293  1.00118.96           N1+
ATOM   1046  C   LYS A 133      36.642 -25.295  -5.848  1.00118.96           C  
ATOM   1047  O   LYS A 133      37.660 -25.931  -6.112  1.00118.96           O  
ATOM   1048  N   ASN A 134      36.557 -23.967  -6.070  1.00 40.38           N  
ATOM   1049  CA  ASN A 134      37.635 -23.222  -6.673  1.00 40.38           C  
ATOM   1050  CB  ASN A 134      37.269 -21.752  -6.942  1.00 40.38           C  
ATOM   1051  CG  ASN A 134      36.245 -21.723  -8.069  1.00 40.38           C  
ATOM   1052  OD1 ASN A 134      36.090 -22.692  -8.810  1.00 40.38           O  
ATOM   1053  ND2 ASN A 134      35.529 -20.577  -8.211  1.00 40.38           N  
ATOM   1054  C   ASN A 134      38.831 -23.230  -5.768  1.00 40.38           C  
ATOM   1055  O   ASN A 134      39.970 -23.320  -6.224  1.00 40.38           O  
ATOM   1056  N   ALA A 135      38.590 -23.115  -4.452  1.00 53.32           N  
ATOM   1057  CA  ALA A 135      39.595 -23.113  -3.427  1.00 53.32           C  
ATOM   1058  CB  ALA A 135      39.013 -22.867  -2.025  1.00 53.32           C  
ATOM   1059  C   ALA A 135      40.251 -24.455  -3.419  1.00 53.32           C  
ATOM   1060  O   ALA A 135      41.398 -24.587  -2.996  1.00 53.32           O  
ATOM   1061  N   GLN A 136      39.509 -25.484  -3.877  1.00129.06           N  
ATOM   1062  CA  GLN A 136      39.929 -26.858  -3.889  1.00129.06           C  
ATOM   1063  CB  GLN A 136      41.028 -27.185  -4.924  1.00129.06           C  
ATOM   1064  CG  GLN A 136      42.361 -26.464  -4.738  1.00129.06           C  
ATOM   1065  CD  GLN A 136      43.237 -26.823  -5.927  1.00129.06           C  
ATOM   1066  OE1 GLN A 136      42.808 -27.539  -6.830  1.00129.06           O  
ATOM   1067  NE2 GLN A 136      44.495 -26.309  -5.932  1.00129.06           N  
ATOM   1068  C   GLN A 136      40.272 -27.338  -2.517  1.00129.06           C  
ATOM   1069  O   GLN A 136      41.392 -27.762  -2.231  1.00129.06           O  
ATOM   1070  N   VAL A 137      39.264 -27.258  -1.623  1.00 49.64           N  
ATOM   1071  CA  VAL A 137      39.338 -27.736  -0.271  1.00 49.64           C  
ATOM   1072  CB  VAL A 137      38.209 -27.256   0.598  1.00 49.64           C  
ATOM   1073  CG1 VAL A 137      38.289 -25.723   0.713  1.00 49.64           C  
ATOM   1074  CG2 VAL A 137      36.881 -27.766   0.009  1.00 49.64           C  
ATOM   1075  C   VAL A 137      39.285 -29.236  -0.304  1.00 49.64           C  
ATOM   1076  O   VAL A 137      38.892 -29.838  -1.301  1.00 49.64           O  
ATOM   1077  N   GLN A 138      39.775 -29.872   0.779  1.00 60.53           N  
ATOM   1078  CA  GLN A 138      39.804 -31.303   0.911  1.00 60.53           C  
ATOM   1079  CB  GLN A 138      40.679 -31.792   2.074  1.00 60.53           C  
ATOM   1080  CG  GLN A 138      42.168 -31.531   1.847  1.00 60.53           C  
ATOM   1081  CD  GLN A 138      42.925 -32.073   3.047  1.00 60.53           C  
ATOM   1082  OE1 GLN A 138      42.339 -32.664   3.952  1.00 60.53           O  
ATOM   1083  NE2 GLN A 138      44.271 -31.874   3.053  1.00 60.53           N  
ATOM   1084  C   GLN A 138      38.429 -31.875   1.121  1.00 60.53           C  
ATOM   1085  O   GLN A 138      38.149 -32.983   0.663  1.00 60.53           O  
ATOM   1086  N   SER A 139      37.542 -31.171   1.858  1.00 55.02           N  
ATOM   1087  CA  SER A 139      36.250 -31.752   2.125  1.00 55.02           C  
ATOM   1088  CB  SER A 139      36.227 -32.592   3.414  1.00 55.02           C  
ATOM   1089  OG  SER A 139      36.519 -31.770   4.534  1.00 55.02           O  
ATOM   1090  C   SER A 139      35.231 -30.664   2.297  1.00 55.02           C  
ATOM   1091  O   SER A 139      35.559 -29.538   2.671  1.00 55.02           O  
ATOM   1092  N   PHE A 140      33.949 -30.987   2.012  1.00 76.76           N  
ATOM   1093  CA  PHE A 140      32.895 -30.023   2.132  1.00 76.76           C  
ATOM   1094  CB  PHE A 140      32.449 -29.537   0.739  1.00 76.76           C  
ATOM   1095  CG  PHE A 140      31.461 -28.425   0.838  1.00 76.76           C  
ATOM   1096  CD1 PHE A 140      31.887 -27.122   0.961  1.00 76.76           C  
ATOM   1097  CD2 PHE A 140      30.111 -28.679   0.788  1.00 76.76           C  
ATOM   1098  CE1 PHE A 140      30.980 -26.092   1.043  1.00 76.76           C  
ATOM   1099  CE2 PHE A 140      29.199 -27.654   0.871  1.00 76.76           C  
ATOM   1100  CZ  PHE A 140      29.632 -26.357   1.001  1.00 76.76           C  
ATOM   1101  C   PHE A 140      31.731 -30.715   2.775  1.00 76.76           C  
ATOM   1102  O   PHE A 140      31.163 -31.648   2.210  1.00 76.76           O  
ATOM   1103  N   THR A 141      31.338 -30.270   3.983  1.00131.39           N  
ATOM   1104  CA  THR A 141      30.211 -30.849   4.653  1.00131.39           C  
ATOM   1105  CB  THR A 141      30.549 -31.529   5.942  1.00131.39           C  
ATOM   1106  OG1 THR A 141      31.377 -30.677   6.713  1.00131.39           O  
ATOM   1107  CG2 THR A 141      31.225 -32.880   5.680  1.00131.39           C  
ATOM   1108  C   THR A 141      29.250 -29.750   4.953  1.00131.39           C  
ATOM   1109  O   THR A 141      29.623 -28.712   5.498  1.00131.39           O  
ATOM   1110  N   TYR A 142      27.965 -29.970   4.616  1.00 66.65           N  
ATOM   1111  CA  TYR A 142      27.003 -28.924   4.791  1.00 66.65           C  
ATOM   1112  CB  TYR A 142      26.551 -28.299   3.459  1.00 66.65           C  
ATOM   1113  CG  TYR A 142      25.939 -29.360   2.609  1.00 66.65           C  
ATOM   1114  CD1 TYR A 142      24.603 -29.666   2.717  1.00 66.65           C  
ATOM   1115  CD2 TYR A 142      26.707 -30.052   1.699  1.00 66.65           C  
ATOM   1116  CE1 TYR A 142      24.041 -30.645   1.932  1.00 66.65           C  
ATOM   1117  CE2 TYR A 142      26.151 -31.032   0.910  1.00 66.65           C  
ATOM   1118  CZ  TYR A 142      24.815 -31.330   1.027  1.00 66.65           C  
ATOM   1119  OH  TYR A 142      24.240 -32.333   0.220  1.00 66.65           O  
ATOM   1120  C   TYR A 142      25.796 -29.436   5.515  1.00 66.65           C  
ATOM   1121  O   TYR A 142      25.493 -30.629   5.514  1.00 66.65           O  
ATOM   1122  N   ALA A 143      25.068 -28.503   6.164  1.00 54.42           N  
ATOM   1123  CA  ALA A 143      23.915 -28.837   6.953  1.00 54.42           C  
ATOM   1124  CB  ALA A 143      23.579 -27.774   8.013  1.00 54.42           C  
ATOM   1125  C   ALA A 143      22.709 -28.976   6.068  1.00 54.42           C  
ATOM   1126  O   ALA A 143      22.361 -28.072   5.310  1.00 54.42           O  
ATOM   1127  N   ALA A 144      22.025 -30.133   6.195  1.00 60.94           N  
ATOM   1128  CA  ALA A 144      20.847 -30.488   5.447  1.00 60.94           C  
ATOM   1129  CB  ALA A 144      20.987 -31.803   4.664  1.00 60.94           C  
ATOM   1130  C   ALA A 144      19.730 -30.682   6.441  1.00 60.94           C  
ATOM   1131  O   ALA A 144      19.921 -30.459   7.635  1.00 60.94           O  
ATOM   1132  N   SER A 145      18.516 -31.055   5.974  1.00 55.88           N  
ATOM   1133  CA  SER A 145      17.439 -31.156   6.924  1.00 55.88           C  
ATOM   1134  CB  SER A 145      16.520 -29.919   6.919  1.00 55.88           C  
ATOM   1135  OG  SER A 145      15.479 -30.078   7.870  1.00 55.88           O  
ATOM   1136  C   SER A 145      16.561 -32.347   6.668  1.00 55.88           C  
ATOM   1137  O   SER A 145      16.396 -32.819   5.544  1.00 55.88           O  
ATOM   1138  N   SER A 146      15.959 -32.851   7.766  1.00 88.65           N  
ATOM   1139  CA  SER A 146      15.060 -33.969   7.775  1.00 88.65           C  
ATOM   1140  CB  SER A 146      14.720 -34.435   9.199  1.00 88.65           C  
ATOM   1141  OG  SER A 146      13.750 -35.470   9.149  1.00 88.65           O  
ATOM   1142  C   SER A 146      13.770 -33.565   7.132  1.00 88.65           C  
ATOM   1143  O   SER A 146      12.946 -34.414   6.798  1.00 88.65           O  
ATOM   1144  N   SER A 147      13.556 -32.246   6.963  1.00 42.44           N  
ATOM   1145  CA  SER A 147      12.344 -31.732   6.390  1.00 42.44           C  
ATOM   1146  CB  SER A 147      12.283 -30.195   6.420  1.00 42.44           C  
ATOM   1147  OG  SER A 147      13.312 -29.649   5.611  1.00 42.44           O  
ATOM   1148  C   SER A 147      12.248 -32.164   4.956  1.00 42.44           C  
ATOM   1149  O   SER A 147      11.162 -32.191   4.379  1.00 42.44           O  
ATOM   1150  N   THR A 148      13.387 -32.546   4.354  1.00 58.70           N  
ATOM   1151  CA  THR A 148      13.458 -32.948   2.974  1.00 58.70           C  
ATOM   1152  CB  THR A 148      14.845 -33.330   2.541  1.00 58.70           C  
ATOM   1153  OG1 THR A 148      15.730 -32.228   2.690  1.00 58.70           O  
ATOM   1154  CG2 THR A 148      14.804 -33.785   1.071  1.00 58.70           C  
ATOM   1155  C   THR A 148      12.577 -34.142   2.751  1.00 58.70           C  
ATOM   1156  O   THR A 148      12.070 -34.341   1.648  1.00 58.70           O  
ATOM   1157  N   TYR A 149      12.393 -34.991   3.778  1.00 68.39           N  
ATOM   1158  CA  TYR A 149      11.574 -36.164   3.623  1.00 68.39           C  
ATOM   1159  CB  TYR A 149      11.521 -37.036   4.887  1.00 68.39           C  
ATOM   1160  CG  TYR A 149      12.859 -37.680   5.020  1.00 68.39           C  
ATOM   1161  CD1 TYR A 149      13.170 -38.779   4.254  1.00 68.39           C  
ATOM   1162  CD2 TYR A 149      13.802 -37.201   5.904  1.00 68.39           C  
ATOM   1163  CE1 TYR A 149      14.396 -39.391   4.359  1.00 68.39           C  
ATOM   1164  CE2 TYR A 149      15.030 -37.810   6.015  1.00 68.39           C  
ATOM   1165  CZ  TYR A 149      15.330 -38.906   5.242  1.00 68.39           C  
ATOM   1166  OH  TYR A 149      16.590 -39.531   5.354  1.00 68.39           O  
ATOM   1167  C   TYR A 149      10.179 -35.747   3.261  1.00 68.39           C  
ATOM   1168  O   TYR A 149       9.529 -36.399   2.445  1.00 68.39           O  
ATOM   1169  N   GLY A 150       9.667 -34.668   3.886  1.00 39.33           N  
ATOM   1170  CA  GLY A 150       8.380 -34.147   3.513  1.00 39.33           C  
ATOM   1171  C   GLY A 150       7.275 -35.070   3.934  1.00 39.33           C  
ATOM   1172  O   GLY A 150       7.186 -35.496   5.083  1.00 39.33           O  
ATOM   1173  N   ASP A 151       6.369 -35.340   2.974  1.00 82.49           N  
ATOM   1174  CA  ASP A 151       5.165 -36.118   3.098  1.00 82.49           C  
ATOM   1175  CB  ASP A 151       4.151 -35.851   1.967  1.00 82.49           C  
ATOM   1176  CG  ASP A 151       4.766 -36.238   0.632  1.00 82.49           C  
ATOM   1177  OD1 ASP A 151       5.979 -36.576   0.614  1.00 82.49           O  
ATOM   1178  OD2 ASP A 151       4.029 -36.196  -0.389  1.00 82.49           O1-
ATOM   1179  C   ASP A 151       5.417 -37.597   3.205  1.00 82.49           C  
ATOM   1180  O   ASP A 151       4.486 -38.344   3.498  1.00 82.49           O  
ATOM   1181  N   HIS A 152       6.641 -38.081   2.907  1.00 74.19           N  
ATOM   1182  CA  HIS A 152       6.914 -39.500   2.905  1.00 74.19           C  
ATOM   1183  ND1 HIS A 152       8.600 -41.744   1.103  1.00 74.19           N  
ATOM   1184  CG  HIS A 152       8.733 -41.215   2.368  1.00 74.19           C  
ATOM   1185  CB  HIS A 152       8.414 -39.791   2.713  1.00 74.19           C  
ATOM   1186  NE2 HIS A 152       9.381 -43.376   2.392  1.00 74.19           N  
ATOM   1187  CD2 HIS A 152       9.210 -42.226   3.142  1.00 74.19           C  
ATOM   1188  CE1 HIS A 152       9.001 -43.038   1.174  1.00 74.19           C  
ATOM   1189  C   HIS A 152       6.453 -40.121   4.201  1.00 74.19           C  
ATOM   1190  O   HIS A 152       6.861 -39.741   5.297  1.00 74.19           O  
ATOM   1191  N   PRO A 153       5.555 -41.067   4.057  1.00105.31           N  
ATOM   1192  CA  PRO A 153       4.932 -41.782   5.148  1.00105.31           C  
ATOM   1193  CD  PRO A 153       4.814 -41.207   2.817  1.00105.31           C  
ATOM   1194  CB  PRO A 153       3.659 -42.399   4.563  1.00105.31           C  
ATOM   1195  CG  PRO A 153       3.900 -42.421   3.043  1.00105.31           C  
ATOM   1196  C   PRO A 153       5.769 -42.812   5.849  1.00105.31           C  
ATOM   1197  O   PRO A 153       5.422 -43.184   6.970  1.00105.31           O  
ATOM   1198  N   ALA A 154       6.851 -43.305   5.218  1.00 44.46           N  
ATOM   1199  CA  ALA A 154       7.595 -44.397   5.782  1.00 44.46           C  
ATOM   1200  CB  ALA A 154       8.635 -44.995   4.818  1.00 44.46           C  
ATOM   1201  C   ALA A 154       8.321 -43.968   7.017  1.00 44.46           C  
ATOM   1202  O   ALA A 154       8.632 -42.794   7.207  1.00 44.46           O  
ATOM   1203  N   LEU A 155       8.569 -44.940   7.918  1.00 86.84           N  
ATOM   1204  CA  LEU A 155       9.289 -44.676   9.129  1.00 86.84           C  
ATOM   1205  CB  LEU A 155       8.331 -44.359  10.292  1.00 86.84           C  
ATOM   1206  CG  LEU A 155       8.997 -43.777  11.548  1.00 86.84           C  
ATOM   1207  CD1 LEU A 155       9.613 -42.396  11.258  1.00 86.84           C  
ATOM   1208  CD2 LEU A 155       8.006 -43.737  12.721  1.00 86.84           C  
ATOM   1209  C   LEU A 155      10.030 -45.946   9.430  1.00 86.84           C  
ATOM   1210  O   LEU A 155       9.439 -47.015   9.278  1.00 86.84           O  
ATOM   1211  N   PRO A 156      11.287 -45.948   9.821  1.00164.02           N  
ATOM   1212  CA  PRO A 156      12.088 -44.763   9.986  1.00164.02           C  
ATOM   1213  CD  PRO A 156      11.736 -47.016  10.703  1.00164.02           C  
ATOM   1214  CB  PRO A 156      13.308 -45.175  10.803  1.00164.02           C  
ATOM   1215  CG  PRO A 156      12.822 -46.395  11.595  1.00164.02           C  
ATOM   1216  C   PRO A 156      12.468 -44.189   8.662  1.00164.02           C  
ATOM   1217  O   PRO A 156      12.222 -44.824   7.637  1.00164.02           O  
ATOM   1218  N   LYS A 157      13.063 -42.983   8.665  1.00100.29           N  
ATOM   1219  CA  LYS A 157      13.388 -42.334   7.434  1.00100.29           C  
ATOM   1220  CB  LYS A 157      13.399 -40.807   7.568  1.00100.29           C  
ATOM   1221  CG  LYS A 157      11.975 -40.284   7.762  1.00100.29           C  
ATOM   1222  CD  LYS A 157      11.885 -38.875   8.334  1.00100.29           C  
ATOM   1223  CE  LYS A 157      10.478 -38.275   8.259  1.00100.29           C  
ATOM   1224  NZ  LYS A 157       9.565 -38.997   9.173  1.00100.29           N1+
ATOM   1225  C   LYS A 157      14.694 -42.822   6.894  1.00100.29           C  
ATOM   1226  O   LYS A 157      15.717 -42.830   7.575  1.00100.29           O  
ATOM   1227  N   VAL A 158      14.657 -43.247   5.612  1.00 48.65           N  
ATOM   1228  CA  VAL A 158      15.809 -43.732   4.911  1.00 48.65           C  
ATOM   1229  CB  VAL A 158      15.560 -45.022   4.184  1.00 48.65           C  
ATOM   1230  CG1 VAL A 158      16.854 -45.440   3.468  1.00 48.65           C  
ATOM   1231  CG2 VAL A 158      15.042 -46.059   5.197  1.00 48.65           C  
ATOM   1232  C   VAL A 158      16.147 -42.686   3.890  1.00 48.65           C  
ATOM   1233  O   VAL A 158      15.264 -42.131   3.239  1.00 48.65           O  
ATOM   1234  N   GLU A 159      17.455 -42.432   3.687  1.00 83.71           N  
ATOM   1235  CA  GLU A 159      17.911 -41.330   2.885  1.00 83.71           C  
ATOM   1236  CB  GLU A 159      19.449 -41.235   2.804  1.00 83.71           C  
ATOM   1237  CG  GLU A 159      20.129 -40.803   4.108  1.00 83.71           C  
ATOM   1238  CD  GLU A 159      20.280 -42.013   5.020  1.00 83.71           C  
ATOM   1239  OE1 GLU A 159      19.813 -43.115   4.628  1.00 83.71           O  
ATOM   1240  OE2 GLU A 159      20.869 -41.851   6.123  1.00 83.71           O1-
ATOM   1241  C   GLU A 159      17.391 -41.398   1.481  1.00 83.71           C  
ATOM   1242  O   GLU A 159      16.971 -40.382   0.928  1.00 83.71           O  
ATOM   1243  N   GLU A 160      17.385 -42.593   0.870  1.00 47.67           N  
ATOM   1244  CA  GLU A 160      17.006 -42.743  -0.506  1.00 47.67           C  
ATOM   1245  CB  GLU A 160      17.171 -44.186  -1.007  1.00 47.67           C  
ATOM   1246  CG  GLU A 160      16.332 -45.197  -0.226  1.00 47.67           C  
ATOM   1247  CD  GLU A 160      16.506 -46.553  -0.889  1.00 47.67           C  
ATOM   1248  OE1 GLU A 160      16.468 -46.604  -2.148  1.00 47.67           O  
ATOM   1249  OE2 GLU A 160      16.682 -47.556  -0.147  1.00 47.67           O1-
ATOM   1250  C   GLU A 160      15.573 -42.361  -0.718  1.00 47.67           C  
ATOM   1251  O   GLU A 160      15.237 -41.808  -1.765  1.00 47.67           O  
ATOM   1252  N   ASN A 161      14.683 -42.643   0.254  1.00 53.04           N  
ATOM   1253  CA  ASN A 161      13.290 -42.396   0.006  1.00 53.04           C  
ATOM   1254  CB  ASN A 161      12.376 -43.482   0.603  1.00 53.04           C  
ATOM   1255  CG  ASN A 161      12.710 -44.813  -0.054  1.00 53.04           C  
ATOM   1256  OD1 ASN A 161      12.810 -44.912  -1.276  1.00 53.04           O  
ATOM   1257  ND2 ASN A 161      12.896 -45.871   0.781  1.00 53.04           N  
ATOM   1258  C   ASN A 161      12.853 -41.094   0.612  1.00 53.04           C  
ATOM   1259  O   ASN A 161      12.806 -40.953   1.833  1.00 53.04           O  
ATOM   1260  N   ILE A 162      12.495 -40.111  -0.247  1.00112.45           N  
ATOM   1261  CA  ILE A 162      11.979 -38.859   0.236  1.00112.45           C  
ATOM   1262  CB  ILE A 162      12.880 -37.657   0.089  1.00112.45           C  
ATOM   1263  CG1 ILE A 162      13.130 -37.277  -1.381  1.00112.45           C  
ATOM   1264  CG2 ILE A 162      14.164 -37.938   0.884  1.00112.45           C  
ATOM   1265  CD1 ILE A 162      13.980 -38.267  -2.169  1.00112.45           C  
ATOM   1266  C   ILE A 162      10.728 -38.552  -0.535  1.00112.45           C  
ATOM   1267  O   ILE A 162      10.499 -39.105  -1.611  1.00112.45           O  
ATOM   1268  N   GLY A 163       9.857 -37.687   0.034  1.00 32.11           N  
ATOM   1269  CA  GLY A 163       8.607 -37.332  -0.587  1.00 32.11           C  
ATOM   1270  C   GLY A 163       8.654 -35.923  -1.106  1.00 32.11           C  
ATOM   1271  O   GLY A 163       9.692 -35.433  -1.551  1.00 32.11           O  
ATOM   1272  N   ASN A 164       7.492 -35.231  -1.041  1.00 51.57           N  
ATOM   1273  CA  ASN A 164       7.330 -33.900  -1.561  1.00 51.57           C  
ATOM   1274  CB  ASN A 164       5.950 -33.669  -2.196  1.00 51.57           C  
ATOM   1275  CG  ASN A 164       5.822 -34.592  -3.399  1.00 51.57           C  
ATOM   1276  OD1 ASN A 164       6.722 -34.676  -4.232  1.00 51.57           O  
ATOM   1277  ND2 ASN A 164       4.672 -35.313  -3.489  1.00 51.57           N  
ATOM   1278  C   ASN A 164       7.466 -32.897  -0.451  1.00 51.57           C  
ATOM   1279  O   ASN A 164       6.899 -33.046   0.633  1.00 51.57           O  
ATOM   1280  N   PRO A 165       8.230 -31.866  -0.733  1.00 83.06           N  
ATOM   1281  CA  PRO A 165       8.532 -30.789   0.179  1.00 83.06           C  
ATOM   1282  CD  PRO A 165       8.638 -31.565  -2.096  1.00 83.06           C  
ATOM   1283  CB  PRO A 165       9.483 -29.868  -0.582  1.00 83.06           C  
ATOM   1284  CG  PRO A 165       9.098 -30.097  -2.056  1.00 83.06           C  
ATOM   1285  C   PRO A 165       7.311 -30.046   0.654  1.00 83.06           C  
ATOM   1286  O   PRO A 165       6.498 -29.629  -0.171  1.00 83.06           O  
ATOM   1287  N   LEU A 166       7.174 -29.907   1.990  1.00 95.97           N  
ATOM   1288  CA  LEU A 166       6.118 -29.251   2.719  1.00 95.97           C  
ATOM   1289  CB  LEU A 166       6.001 -29.786   4.155  1.00 95.97           C  
ATOM   1290  CG  LEU A 166       5.685 -31.294   4.198  1.00 95.97           C  
ATOM   1291  CD1 LEU A 166       5.572 -31.798   5.645  1.00 95.97           C  
ATOM   1292  CD2 LEU A 166       4.458 -31.640   3.340  1.00 95.97           C  
ATOM   1293  C   LEU A 166       6.233 -27.750   2.789  1.00 95.97           C  
ATOM   1294  O   LEU A 166       5.220 -27.069   2.941  1.00 95.97           O  
ATOM   1295  N   SER A 167       7.462 -27.188   2.771  1.00 59.29           N  
ATOM   1296  CA  SER A 167       7.599 -25.764   2.953  1.00 59.29           C  
ATOM   1297  CB  SER A 167       7.867 -25.391   4.419  1.00 59.29           C  
ATOM   1298  OG  SER A 167       9.085 -25.985   4.840  1.00 59.29           O  
ATOM   1299  C   SER A 167       8.766 -25.255   2.154  1.00 59.29           C  
ATOM   1300  O   SER A 167       9.580 -26.024   1.644  1.00 59.29           O  
ATOM   1301  N   PRO A 168       8.874 -23.954   2.040  1.00 71.08           N  
ATOM   1302  CA  PRO A 168       9.956 -23.362   1.297  1.00 71.08           C  
ATOM   1303  CD  PRO A 168       7.711 -23.082   2.102  1.00 71.08           C  
ATOM   1304  CB  PRO A 168       9.646 -21.869   1.250  1.00 71.08           C  
ATOM   1305  CG  PRO A 168       8.107 -21.816   1.320  1.00 71.08           C  
ATOM   1306  C   PRO A 168      11.275 -23.715   1.915  1.00 71.08           C  
ATOM   1307  O   PRO A 168      12.286 -23.724   1.213  1.00 71.08           O  
ATOM   1308  N   TYR A 169      11.293 -23.977   3.230  1.00 54.40           N  
ATOM   1309  CA  TYR A 169      12.495 -24.356   3.912  1.00 54.40           C  
ATOM   1310  CB  TYR A 169      12.268 -24.452   5.428  1.00 54.40           C  
ATOM   1311  CG  TYR A 169      13.543 -24.852   6.080  1.00 54.40           C  
ATOM   1312  CD1 TYR A 169      14.574 -23.952   6.209  1.00 54.40           C  
ATOM   1313  CD2 TYR A 169      13.695 -26.123   6.585  1.00 54.40           C  
ATOM   1314  CE1 TYR A 169      15.750 -24.321   6.817  1.00 54.40           C  
ATOM   1315  CE2 TYR A 169      14.870 -26.497   7.195  1.00 54.40           C  
ATOM   1316  CZ  TYR A 169      15.900 -25.595   7.308  1.00 54.40           C  
ATOM   1317  OH  TYR A 169      17.108 -25.975   7.934  1.00 54.40           O  
ATOM   1318  C   TYR A 169      12.917 -25.700   3.410  1.00 54.40           C  
ATOM   1319  O   TYR A 169      14.089 -25.942   3.123  1.00 54.40           O  
ATOM   1320  N   ALA A 170      11.943 -26.612   3.264  1.00 36.51           N  
ATOM   1321  CA  ALA A 170      12.235 -27.949   2.847  1.00 36.51           C  
ATOM   1322  CB  ALA A 170      10.971 -28.820   2.743  1.00 36.51           C  
ATOM   1323  C   ALA A 170      12.865 -27.888   1.490  1.00 36.51           C  
ATOM   1324  O   ALA A 170      13.799 -28.639   1.212  1.00 36.51           O  
ATOM   1325  N   VAL A 171      12.371 -27.001   0.601  1.00119.04           N  
ATOM   1326  CA  VAL A 171      12.907 -26.969  -0.732  1.00119.04           C  
ATOM   1327  CB  VAL A 171      12.139 -26.141  -1.725  1.00119.04           C  
ATOM   1328  CG1 VAL A 171      10.718 -26.708  -1.828  1.00119.04           C  
ATOM   1329  CG2 VAL A 171      12.207 -24.659  -1.356  1.00119.04           C  
ATOM   1330  C   VAL A 171      14.331 -26.503  -0.739  1.00119.04           C  
ATOM   1331  O   VAL A 171      15.161 -27.073  -1.445  1.00119.04           O  
ATOM   1332  N   THR A 172      14.669 -25.470   0.058  1.00 47.04           N  
ATOM   1333  CA  THR A 172      15.993 -24.914   0.008  1.00 47.04           C  
ATOM   1334  CB  THR A 172      16.169 -23.754   0.942  1.00 47.04           C  
ATOM   1335  OG1 THR A 172      15.955 -24.167   2.284  1.00 47.04           O  
ATOM   1336  CG2 THR A 172      15.168 -22.650   0.558  1.00 47.04           C  
ATOM   1337  C   THR A 172      17.012 -25.952   0.376  1.00 47.04           C  
ATOM   1338  O   THR A 172      18.051 -26.055  -0.274  1.00 47.04           O  
ATOM   1339  N   LYS A 173      16.749 -26.740   1.436  1.00116.49           N  
ATOM   1340  CA  LYS A 173      17.678 -27.740   1.897  1.00116.49           C  
ATOM   1341  CB  LYS A 173      17.223 -28.431   3.193  1.00116.49           C  
ATOM   1342  CG  LYS A 173      17.334 -27.540   4.431  1.00116.49           C  
ATOM   1343  CD  LYS A 173      18.765 -27.093   4.741  1.00116.49           C  
ATOM   1344  CE  LYS A 173      19.104 -25.701   4.206  1.00116.49           C  
ATOM   1345  NZ  LYS A 173      20.484 -25.334   4.599  1.00116.49           N1+
ATOM   1346  C   LYS A 173      17.845 -28.809   0.860  1.00116.49           C  
ATOM   1347  O   LYS A 173      18.951 -29.307   0.654  1.00116.49           O  
ATOM   1348  N   TYR A 174      16.742 -29.204   0.194  1.00 68.69           N  
ATOM   1349  CA  TYR A 174      16.803 -30.210  -0.831  1.00 68.69           C  
ATOM   1350  CB  TYR A 174      15.420 -30.584  -1.405  1.00 68.69           C  
ATOM   1351  CG  TYR A 174      15.619 -31.516  -2.557  1.00 68.69           C  
ATOM   1352  CD1 TYR A 174      15.991 -32.826  -2.356  1.00 68.69           C  
ATOM   1353  CD2 TYR A 174      15.417 -31.083  -3.849  1.00 68.69           C  
ATOM   1354  CE1 TYR A 174      16.169 -33.678  -3.422  1.00 68.69           C  
ATOM   1355  CE2 TYR A 174      15.592 -31.929  -4.918  1.00 68.69           C  
ATOM   1356  CZ  TYR A 174      15.971 -33.232  -4.706  1.00 68.69           C  
ATOM   1357  OH  TYR A 174      16.153 -34.105  -5.801  1.00 68.69           O  
ATOM   1358  C   TYR A 174      17.653 -29.672  -1.941  1.00 68.69           C  
ATOM   1359  O   TYR A 174      18.441 -30.398  -2.544  1.00 68.69           O  
ATOM   1360  N   VAL A 175      17.511 -28.366  -2.229  1.00 42.33           N  
ATOM   1361  CA  VAL A 175      18.248 -27.719  -3.277  1.00 42.33           C  
ATOM   1362  CB  VAL A 175      17.892 -26.264  -3.411  1.00 42.33           C  
ATOM   1363  CG1 VAL A 175      18.784 -25.625  -4.488  1.00 42.33           C  
ATOM   1364  CG2 VAL A 175      16.389 -26.154  -3.721  1.00 42.33           C  
ATOM   1365  C   VAL A 175      19.708 -27.818  -2.960  1.00 42.33           C  
ATOM   1366  O   VAL A 175      20.536 -27.943  -3.861  1.00 42.33           O  
ATOM   1367  N   ASN A 176      20.074 -27.740  -1.665  1.00 43.66           N  
ATOM   1368  CA  ASN A 176      21.461 -27.846  -1.306  1.00 43.66           C  
ATOM   1369  CB  ASN A 176      21.715 -27.723   0.209  1.00 43.66           C  
ATOM   1370  CG  ASN A 176      21.454 -26.288   0.650  1.00 43.66           C  
ATOM   1371  OD1 ASN A 176      21.070 -25.432  -0.146  1.00 43.66           O  
ATOM   1372  ND2 ASN A 176      21.680 -26.013   1.962  1.00 43.66           N  
ATOM   1373  C   ASN A 176      21.959 -29.196  -1.727  1.00 43.66           C  
ATOM   1374  O   ASN A 176      23.048 -29.318  -2.285  1.00 43.66           O  
ATOM   1375  N   GLU A 177      21.160 -30.251  -1.479  1.00 53.67           N  
ATOM   1376  CA  GLU A 177      21.581 -31.590  -1.771  1.00 53.67           C  
ATOM   1377  CB  GLU A 177      20.580 -32.642  -1.263  1.00 53.67           C  
ATOM   1378  CG  GLU A 177      20.469 -32.655   0.266  1.00 53.67           C  
ATOM   1379  CD  GLU A 177      19.464 -33.720   0.687  1.00 53.67           C  
ATOM   1380  OE1 GLU A 177      19.043 -34.521  -0.189  1.00 53.67           O  
ATOM   1381  OE2 GLU A 177      19.105 -33.749   1.895  1.00 53.67           O1-
ATOM   1382  C   GLU A 177      21.761 -31.773  -3.251  1.00 53.67           C  
ATOM   1383  O   GLU A 177      22.754 -32.350  -3.690  1.00 53.67           O  
ATOM   1384  N   ILE A 178      20.807 -31.273  -4.063  1.00115.74           N  
ATOM   1385  CA  ILE A 178      20.857 -31.452  -5.487  1.00115.74           C  
ATOM   1386  CB  ILE A 178      19.570 -31.070  -6.170  1.00115.74           C  
ATOM   1387  CG1 ILE A 178      19.166 -29.625  -5.869  1.00115.74           C  
ATOM   1388  CG2 ILE A 178      18.509 -32.103  -5.758  1.00115.74           C  
ATOM   1389  CD1 ILE A 178      17.864 -29.223  -6.560  1.00115.74           C  
ATOM   1390  C   ILE A 178      22.037 -30.741  -6.091  1.00115.74           C  
ATOM   1391  O   ILE A 178      22.717 -31.302  -6.950  1.00115.74           O  
ATOM   1392  N   TYR A 179      22.338 -29.504  -5.654  1.00 75.07           N  
ATOM   1393  CA  TYR A 179      23.482 -28.824  -6.197  1.00 75.07           C  
ATOM   1394  CB  TYR A 179      23.771 -27.425  -5.607  1.00 75.07           C  
ATOM   1395  CG  TYR A 179      23.001 -26.351  -6.300  1.00 75.07           C  
ATOM   1396  CD1 TYR A 179      23.392 -25.943  -7.554  1.00 75.07           C  
ATOM   1397  CD2 TYR A 179      21.933 -25.722  -5.703  1.00 75.07           C  
ATOM   1398  CE1 TYR A 179      22.720 -24.943  -8.217  1.00 75.07           C  
ATOM   1399  CE2 TYR A 179      21.255 -24.720  -6.359  1.00 75.07           C  
ATOM   1400  CZ  TYR A 179      21.648 -24.332  -7.617  1.00 75.07           C  
ATOM   1401  OH  TYR A 179      20.953 -23.304  -8.288  1.00 75.07           O  
ATOM   1402  C   TYR A 179      24.706 -29.620  -5.886  1.00 75.07           C  
ATOM   1403  O   TYR A 179      25.604 -29.730  -6.717  1.00 75.07           O  
ATOM   1404  N   ALA A 180      24.773 -30.177  -4.663  1.00 30.46           N  
ATOM   1405  CA  ALA A 180      25.928 -30.906  -4.217  1.00 30.46           C  
ATOM   1406  CB  ALA A 180      25.795 -31.399  -2.766  1.00 30.46           C  
ATOM   1407  C   ALA A 180      26.149 -32.104  -5.088  1.00 30.46           C  
ATOM   1408  O   ALA A 180      27.287 -32.431  -5.417  1.00 30.46           O  
ATOM   1409  N   GLN A 181      25.065 -32.807  -5.463  1.00 43.48           N  
ATOM   1410  CA  GLN A 181      25.161 -33.982  -6.286  1.00 43.48           C  
ATOM   1411  CB  GLN A 181      23.797 -34.675  -6.426  1.00 43.48           C  
ATOM   1412  CG  GLN A 181      23.269 -35.173  -5.077  1.00 43.48           C  
ATOM   1413  CD  GLN A 181      21.792 -35.516  -5.215  1.00 43.48           C  
ATOM   1414  OE1 GLN A 181      21.371 -36.122  -6.199  1.00 43.48           O  
ATOM   1415  NE2 GLN A 181      20.982 -35.108  -4.201  1.00 43.48           N  
ATOM   1416  C   GLN A 181      25.650 -33.595  -7.652  1.00 43.48           C  
ATOM   1417  O   GLN A 181      26.489 -34.282  -8.233  1.00 43.48           O  
ATOM   1418  N   VAL A 182      25.137 -32.473  -8.198  1.00 33.42           N  
ATOM   1419  CA  VAL A 182      25.503 -32.013  -9.510  1.00 33.42           C  
ATOM   1420  CB  VAL A 182      24.733 -30.799  -9.942  1.00 33.42           C  
ATOM   1421  CG1 VAL A 182      25.287 -30.329 -11.300  1.00 33.42           C  
ATOM   1422  CG2 VAL A 182      23.232 -31.145  -9.965  1.00 33.42           C  
ATOM   1423  C   VAL A 182      26.953 -31.652  -9.515  1.00 33.42           C  
ATOM   1424  O   VAL A 182      27.664 -31.928 -10.480  1.00 33.42           O  
ATOM   1425  N   TYR A 183      27.431 -31.021  -8.426  1.00157.34           N  
ATOM   1426  CA  TYR A 183      28.811 -30.644  -8.326  1.00157.34           C  
ATOM   1427  CB  TYR A 183      29.149 -29.808  -7.077  1.00157.34           C  
ATOM   1428  CG  TYR A 183      29.029 -28.373  -7.475  1.00157.34           C  
ATOM   1429  CD1 TYR A 183      27.812 -27.756  -7.652  1.00157.34           C  
ATOM   1430  CD2 TYR A 183      30.176 -27.650  -7.713  1.00157.34           C  
ATOM   1431  CE1 TYR A 183      27.753 -26.432  -8.033  1.00157.34           C  
ATOM   1432  CE2 TYR A 183      30.124 -26.331  -8.090  1.00157.34           C  
ATOM   1433  CZ  TYR A 183      28.908 -25.716  -8.249  1.00157.34           C  
ATOM   1434  OH  TYR A 183      28.857 -24.361  -8.637  1.00157.34           O  
ATOM   1435  C   TYR A 183      29.678 -31.856  -8.378  1.00157.34           C  
ATOM   1436  O   TYR A 183      30.763 -31.813  -8.954  1.00157.34           O  
ATOM   1437  N   ALA A 184      29.253 -32.960  -7.742  1.00 35.00           N  
ATOM   1438  CA  ALA A 184      30.052 -34.148  -7.808  1.00 35.00           C  
ATOM   1439  CB  ALA A 184      29.486 -35.294  -6.951  1.00 35.00           C  
ATOM   1440  C   ALA A 184      30.113 -34.629  -9.230  1.00 35.00           C  
ATOM   1441  O   ALA A 184      31.184 -34.967  -9.731  1.00 35.00           O  
ATOM   1442  N   ARG A 185      28.960 -34.660  -9.928  1.00 52.87           N  
ATOM   1443  CA  ARG A 185      28.950 -35.211 -11.253  1.00 52.87           C  
ATOM   1444  CB  ARG A 185      27.535 -35.239 -11.858  1.00 52.87           C  
ATOM   1445  CG  ARG A 185      26.550 -36.120 -11.084  1.00 52.87           C  
ATOM   1446  CD  ARG A 185      25.120 -36.041 -11.622  1.00 52.87           C  
ATOM   1447  NE  ARG A 185      24.262 -36.927 -10.787  1.00 52.87           N  
ATOM   1448  CZ  ARG A 185      24.081 -38.235 -11.133  1.00 52.87           C  
ATOM   1449  NH1 ARG A 185      24.737 -38.753 -12.213  1.00 52.87           N1+
ATOM   1450  NH2 ARG A 185      23.231 -39.017 -10.406  1.00 52.87           N  
ATOM   1451  C   ARG A 185      29.813 -34.418 -12.186  1.00 52.87           C  
ATOM   1452  O   ARG A 185      30.752 -34.955 -12.772  1.00 52.87           O  
ATOM   1453  N   THR A 186      29.532 -33.110 -12.344  1.00118.74           N  
ATOM   1454  CA  THR A 186      30.270 -32.361 -13.320  1.00118.74           C  
ATOM   1455  CB  THR A 186      29.678 -31.009 -13.580  1.00118.74           C  
ATOM   1456  OG1 THR A 186      28.337 -31.136 -14.027  1.00118.74           O  
ATOM   1457  CG2 THR A 186      30.528 -30.318 -14.656  1.00118.74           C  
ATOM   1458  C   THR A 186      31.698 -32.133 -12.922  1.00118.74           C  
ATOM   1459  O   THR A 186      32.623 -32.474 -13.659  1.00118.74           O  
ATOM   1460  N   TYR A 187      31.889 -31.515 -11.741  1.00 93.02           N  
ATOM   1461  CA  TYR A 187      33.164 -31.090 -11.227  1.00 93.02           C  
ATOM   1462  CB  TYR A 187      33.027 -29.980 -10.173  1.00 93.02           C  
ATOM   1463  CG  TYR A 187      32.357 -28.855 -10.886  1.00 93.02           C  
ATOM   1464  CD1 TYR A 187      33.030 -28.128 -11.840  1.00 93.02           C  
ATOM   1465  CD2 TYR A 187      31.053 -28.524 -10.599  1.00 93.02           C  
ATOM   1466  CE1 TYR A 187      32.411 -27.092 -12.500  1.00 93.02           C  
ATOM   1467  CE2 TYR A 187      30.427 -27.490 -11.253  1.00 93.02           C  
ATOM   1468  CZ  TYR A 187      31.107 -26.773 -12.207  1.00 93.02           C  
ATOM   1469  OH  TYR A 187      30.469 -25.710 -12.882  1.00 93.02           O  
ATOM   1470  C   TYR A 187      34.014 -32.191 -10.661  1.00 93.02           C  
ATOM   1471  O   TYR A 187      35.233 -32.177 -10.826  1.00 93.02           O  
ATOM   1472  N   GLY A 188      33.407 -33.172  -9.963  1.00 34.10           N  
ATOM   1473  CA  GLY A 188      34.201 -34.171  -9.303  1.00 34.10           C  
ATOM   1474  C   GLY A 188      34.389 -33.731  -7.879  1.00 34.10           C  
ATOM   1475  O   GLY A 188      35.236 -34.256  -7.159  1.00 34.10           O  
ATOM   1476  N   PHE A 189      33.588 -32.740  -7.437  1.00 81.55           N  
ATOM   1477  CA  PHE A 189      33.708 -32.221  -6.103  1.00 81.55           C  
ATOM   1478  CB  PHE A 189      33.334 -30.724  -6.067  1.00 81.55           C  
ATOM   1479  CG  PHE A 189      33.705 -30.118  -4.759  1.00 81.55           C  
ATOM   1480  CD1 PHE A 189      35.018 -29.804  -4.491  1.00 81.55           C  
ATOM   1481  CD2 PHE A 189      32.745 -29.837  -3.815  1.00 81.55           C  
ATOM   1482  CE1 PHE A 189      35.371 -29.235  -3.290  1.00 81.55           C  
ATOM   1483  CE2 PHE A 189      33.094 -29.267  -2.613  1.00 81.55           C  
ATOM   1484  CZ  PHE A 189      34.409 -28.968  -2.347  1.00 81.55           C  
ATOM   1485  C   PHE A 189      32.752 -32.988  -5.233  1.00 81.55           C  
ATOM   1486  O   PHE A 189      31.543 -32.765  -5.267  1.00 81.55           O  
ATOM   1487  N   LYS A 190      33.279 -33.897  -4.387  1.00226.55           N  
ATOM   1488  CA  LYS A 190      32.400 -34.730  -3.610  1.00226.55           C  
ATOM   1489  CB  LYS A 190      32.871 -36.186  -3.481  1.00226.55           C  
ATOM   1490  CG  LYS A 190      34.235 -36.341  -2.816  1.00226.55           C  
ATOM   1491  CD  LYS A 190      35.370 -35.663  -3.577  1.00226.55           C  
ATOM   1492  CE  LYS A 190      35.387 -36.017  -5.063  1.00226.55           C  
ATOM   1493  NZ  LYS A 190      35.600 -37.470  -5.240  1.00226.55           N1+
ATOM   1494  C   LYS A 190      32.221 -34.165  -2.237  1.00226.55           C  
ATOM   1495  O   LYS A 190      33.185 -33.905  -1.517  1.00226.55           O  
ATOM   1496  N   THR A 191      30.941 -33.996  -1.836  1.00 53.91           N  
ATOM   1497  CA  THR A 191      30.618 -33.398  -0.572  1.00 53.91           C  
ATOM   1498  CB  THR A 191      29.832 -32.129  -0.713  1.00 53.91           C  
ATOM   1499  OG1 THR A 191      28.553 -32.409  -1.264  1.00 53.91           O  
ATOM   1500  CG2 THR A 191      30.606 -31.177  -1.640  1.00 53.91           C  
ATOM   1501  C   THR A 191      29.744 -34.331   0.211  1.00 53.91           C  
ATOM   1502  O   THR A 191      29.359 -35.397  -0.263  1.00 53.91           O  
ATOM   1503  N   ILE A 192      29.452 -33.960   1.476  1.00 49.81           N  
ATOM   1504  CA  ILE A 192      28.574 -34.744   2.299  1.00 49.81           C  
ATOM   1505  CB  ILE A 192      29.259 -35.410   3.458  1.00 49.81           C  
ATOM   1506  CG1 ILE A 192      30.286 -36.433   2.944  1.00 49.81           C  
ATOM   1507  CG2 ILE A 192      28.186 -36.032   4.368  1.00 49.81           C  
ATOM   1508  CD1 ILE A 192      31.214 -36.973   4.030  1.00 49.81           C  
ATOM   1509  C   ILE A 192      27.515 -33.836   2.850  1.00 49.81           C  
ATOM   1510  O   ILE A 192      27.802 -32.727   3.300  1.00 49.81           O  
ATOM   1511  N   GLY A 193      26.246 -34.294   2.825  1.00 28.68           N  
ATOM   1512  CA  GLY A 193      25.165 -33.498   3.341  1.00 28.68           C  
ATOM   1513  C   GLY A 193      24.627 -34.193   4.553  1.00 28.68           C  
ATOM   1514  O   GLY A 193      24.340 -35.389   4.522  1.00 28.68           O  
ATOM   1515  N   LEU A 194      24.452 -33.444   5.661  1.00 71.86           N  
ATOM   1516  CA  LEU A 194      23.983 -34.066   6.863  1.00 71.86           C  
ATOM   1517  CB  LEU A 194      24.792 -33.655   8.107  1.00 71.86           C  
ATOM   1518  CG  LEU A 194      26.295 -33.988   8.016  1.00 71.86           C  
ATOM   1519  CD1 LEU A 194      27.038 -33.557   9.292  1.00 71.86           C  
ATOM   1520  CD2 LEU A 194      26.529 -35.465   7.665  1.00 71.86           C  
ATOM   1521  C   LEU A 194      22.575 -33.632   7.109  1.00 71.86           C  
ATOM   1522  O   LEU A 194      22.313 -32.467   7.406  1.00 71.86           O  
ATOM   1523  N   ARG A 195      21.616 -34.571   7.005  1.00144.87           N  
ATOM   1524  CA  ARG A 195      20.271 -34.181   7.295  1.00144.87           C  
ATOM   1525  CB  ARG A 195      19.204 -34.983   6.532  1.00144.87           C  
ATOM   1526  CG  ARG A 195      19.151 -34.566   5.061  1.00144.87           C  
ATOM   1527  CD  ARG A 195      17.959 -35.109   4.271  1.00144.87           C  
ATOM   1528  NE  ARG A 195      18.255 -36.516   3.884  1.00144.87           N  
ATOM   1529  CZ  ARG A 195      17.674 -37.038   2.765  1.00144.87           C  
ATOM   1530  NH1 ARG A 195      16.904 -36.251   1.960  1.00144.87           N1+
ATOM   1531  NH2 ARG A 195      17.852 -38.355   2.456  1.00144.87           N  
ATOM   1532  C   ARG A 195      20.091 -34.348   8.766  1.00144.87           C  
ATOM   1533  O   ARG A 195      19.878 -35.450   9.271  1.00144.87           O  
ATOM   1534  N   TYR A 196      20.187 -33.218   9.492  1.00159.07           N  
ATOM   1535  CA  TYR A 196      20.070 -33.216  10.920  1.00159.07           C  
ATOM   1536  CB  TYR A 196      20.458 -31.897  11.621  1.00159.07           C  
ATOM   1537  CG  TYR A 196      21.856 -31.470  11.313  1.00159.07           C  
ATOM   1538  CD1 TYR A 196      22.943 -32.156  11.803  1.00159.07           C  
ATOM   1539  CD2 TYR A 196      22.078 -30.373  10.511  1.00159.07           C  
ATOM   1540  CE1 TYR A 196      24.223 -31.742  11.515  1.00159.07           C  
ATOM   1541  CE2 TYR A 196      23.355 -29.953  10.219  1.00159.07           C  
ATOM   1542  CZ  TYR A 196      24.433 -30.637  10.725  1.00159.07           C  
ATOM   1543  OH  TYR A 196      25.744 -30.209  10.429  1.00159.07           O  
ATOM   1544  C   TYR A 196      18.632 -33.416  11.271  1.00159.07           C  
ATOM   1545  O   TYR A 196      17.736 -32.998  10.537  1.00159.07           O  
ATOM   1546  N   PHE A 197      18.394 -34.136  12.388  1.00 89.86           N  
ATOM   1547  CA  PHE A 197      17.071 -34.337  12.905  1.00 89.86           C  
ATOM   1548  CB  PHE A 197      16.728 -35.823  13.131  1.00 89.86           C  
ATOM   1549  CG  PHE A 197      16.561 -36.534  11.833  1.00 89.86           C  
ATOM   1550  CD1 PHE A 197      17.638 -36.803  11.020  1.00 89.86           C  
ATOM   1551  CD2 PHE A 197      15.312 -36.968  11.449  1.00 89.86           C  
ATOM   1552  CE1 PHE A 197      17.464 -37.472   9.830  1.00 89.86           C  
ATOM   1553  CE2 PHE A 197      15.133 -37.638  10.262  1.00 89.86           C  
ATOM   1554  CZ  PHE A 197      16.210 -37.889   9.448  1.00 89.86           C  
ATOM   1555  C   PHE A 197      17.024 -33.726  14.279  1.00 89.86           C  
ATOM   1556  O   PHE A 197      17.670 -34.223  15.200  1.00 89.86           O  
ATOM   1557  N   ASN A 198      16.268 -32.619  14.438  1.00 82.35           N  
ATOM   1558  CA  ASN A 198      15.963 -32.007  15.710  1.00 82.35           C  
ATOM   1559  CB  ASN A 198      14.779 -32.678  16.420  1.00 82.35           C  
ATOM   1560  CG  ASN A 198      13.529 -32.338  15.630  1.00 82.35           C  
ATOM   1561  OD1 ASN A 198      12.988 -31.239  15.751  1.00 82.35           O  
ATOM   1562  ND2 ASN A 198      13.061 -33.296  14.785  1.00 82.35           N  
ATOM   1563  C   ASN A 198      17.117 -31.983  16.669  1.00 82.35           C  
ATOM   1564  O   ASN A 198      17.071 -32.642  17.707  1.00 82.35           O  
ATOM   1565  N   VAL A 199      18.177 -31.211  16.368  1.00 60.03           N  
ATOM   1566  CA  VAL A 199      19.320 -31.139  17.243  1.00 60.03           C  
ATOM   1567  CB  VAL A 199      20.530 -30.540  16.576  1.00 60.03           C  
ATOM   1568  CG1 VAL A 199      21.689 -30.497  17.586  1.00 60.03           C  
ATOM   1569  CG2 VAL A 199      20.852 -31.366  15.317  1.00 60.03           C  
ATOM   1570  C   VAL A 199      18.982 -30.294  18.439  1.00 60.03           C  
ATOM   1571  O   VAL A 199      18.097 -29.443  18.370  1.00 60.03           O  
ATOM   1572  N   PHE A 200      19.649 -30.548  19.594  1.00161.75           N  
ATOM   1573  CA  PHE A 200      19.434 -29.734  20.763  1.00161.75           C  
ATOM   1574  CB  PHE A 200      18.287 -30.222  21.671  1.00161.75           C  
ATOM   1575  CG  PHE A 200      18.638 -31.515  22.324  1.00161.75           C  
ATOM   1576  CD1 PHE A 200      18.381 -32.718  21.707  1.00161.75           C  
ATOM   1577  CD2 PHE A 200      19.221 -31.520  23.569  1.00161.75           C  
ATOM   1578  CE1 PHE A 200      18.704 -33.903  22.324  1.00161.75           C  
ATOM   1579  CE2 PHE A 200      19.547 -32.701  24.193  1.00161.75           C  
ATOM   1580  CZ  PHE A 200      19.289 -33.897  23.568  1.00161.75           C  
ATOM   1581  C   PHE A 200      20.706 -29.685  21.569  1.00161.75           C  
ATOM   1582  O   PHE A 200      21.698 -30.322  21.219  1.00161.75           O  
ATOM   1583  N   GLY A 201      20.727 -28.880  22.660  1.00 55.07           N  
ATOM   1584  CA  GLY A 201      21.906 -28.790  23.485  1.00 55.07           C  
ATOM   1585  C   GLY A 201      22.190 -27.346  23.788  1.00 55.07           C  
ATOM   1586  O   GLY A 201      21.434 -26.450  23.419  1.00 55.07           O  
ATOM   1587  N   ARG A 202      23.337 -27.094  24.448  1.00151.76           N  
ATOM   1588  CA  ARG A 202      23.737 -25.782  24.870  1.00151.76           C  
ATOM   1589  CB  ARG A 202      25.135 -25.788  25.512  1.00151.76           C  
ATOM   1590  CG  ARG A 202      26.209 -26.241  24.516  1.00151.76           C  
ATOM   1591  CD  ARG A 202      27.531 -26.693  25.140  1.00151.76           C  
ATOM   1592  NE  ARG A 202      27.432 -28.164  25.355  1.00151.76           N  
ATOM   1593  CZ  ARG A 202      28.407 -29.002  24.895  1.00151.76           C  
ATOM   1594  NH1 ARG A 202      29.473 -28.507  24.203  1.00151.76           N1+
ATOM   1595  NH2 ARG A 202      28.313 -30.343  25.128  1.00151.76           N  
ATOM   1596  C   ARG A 202      23.820 -24.872  23.676  1.00151.76           C  
ATOM   1597  O   ARG A 202      24.194 -25.286  22.581  1.00151.76           O  
ATOM   1598  N   ARG A 203      23.477 -23.584  23.898  1.00166.72           N  
ATOM   1599  CA  ARG A 203      23.545 -22.507  22.939  1.00166.72           C  
ATOM   1600  CB  ARG A 203      24.877 -22.437  22.186  1.00166.72           C  
ATOM   1601  CG  ARG A 203      26.090 -22.205  23.079  1.00166.72           C  
ATOM   1602  CD  ARG A 203      27.371 -22.092  22.258  1.00166.72           C  
ATOM   1603  NE  ARG A 203      28.503 -22.281  23.195  1.00166.72           N  
ATOM   1604  CZ  ARG A 203      29.489 -23.167  22.888  1.00166.72           C  
ATOM   1605  NH1 ARG A 203      29.472 -23.822  21.690  1.00166.72           N1+
ATOM   1606  NH2 ARG A 203      30.486 -23.388  23.791  1.00166.72           N  
ATOM   1607  C   ARG A 203      22.488 -22.547  21.874  1.00166.72           C  
ATOM   1608  O   ARG A 203      22.609 -21.845  20.870  1.00166.72           O  
ATOM   1609  N   GLN A 204      21.412 -23.331  22.046  1.00 91.02           N  
ATOM   1610  CA  GLN A 204      20.360 -23.260  21.070  1.00 91.02           C  
ATOM   1611  CB  GLN A 204      19.544 -24.559  21.002  1.00 91.02           C  
ATOM   1612  CG  GLN A 204      18.492 -24.615  19.898  1.00 91.02           C  
ATOM   1613  CD  GLN A 204      17.928 -26.027  19.943  1.00 91.02           C  
ATOM   1614  OE1 GLN A 204      17.107 -26.418  19.114  1.00 91.02           O  
ATOM   1615  NE2 GLN A 204      18.393 -26.824  20.941  1.00 91.02           N  
ATOM   1616  C   GLN A 204      19.481 -22.153  21.574  1.00 91.02           C  
ATOM   1617  O   GLN A 204      19.092 -22.168  22.739  1.00 91.02           O  
ATOM   1618  N   ASP A 205      19.162 -21.162  20.711  1.00 81.33           N  
ATOM   1619  CA  ASP A 205      18.481 -19.953  21.107  1.00 81.33           C  
ATOM   1620  CB  ASP A 205      18.481 -18.902  19.978  1.00 81.33           C  
ATOM   1621  CG  ASP A 205      18.175 -17.529  20.558  1.00 81.33           C  
ATOM   1622  OD1 ASP A 205      17.398 -17.460  21.545  1.00 81.33           O  
ATOM   1623  OD2 ASP A 205      18.723 -16.527  20.024  1.00 81.33           O1-
ATOM   1624  C   ASP A 205      17.065 -20.218  21.530  1.00 81.33           C  
ATOM   1625  O   ASP A 205      16.232 -20.697  20.759  1.00 81.33           O  
ATOM   1626  N   PRO A 206      16.811 -19.939  22.788  1.00106.45           N  
ATOM   1627  CA  PRO A 206      15.503 -20.067  23.385  1.00106.45           C  
ATOM   1628  CD  PRO A 206      17.867 -19.851  23.782  1.00106.45           C  
ATOM   1629  CB  PRO A 206      15.745 -20.151  24.896  1.00106.45           C  
ATOM   1630  CG  PRO A 206      17.138 -19.531  25.095  1.00106.45           C  
ATOM   1631  C   PRO A 206      14.550 -18.965  23.026  1.00106.45           C  
ATOM   1632  O   PRO A 206      13.343 -19.189  23.086  1.00106.45           O  
ATOM   1633  N   ASN A 207      15.059 -17.767  22.680  1.00 62.16           N  
ATOM   1634  CA  ASN A 207      14.223 -16.622  22.432  1.00 62.16           C  
ATOM   1635  CB  ASN A 207      14.913 -15.290  22.768  1.00 62.16           C  
ATOM   1636  CG  ASN A 207      15.207 -15.289  24.261  1.00 62.16           C  
ATOM   1637  OD1 ASN A 207      14.337 -15.578  25.080  1.00 62.16           O  
ATOM   1638  ND2 ASN A 207      16.478 -14.969  24.627  1.00 62.16           N  
ATOM   1639  C   ASN A 207      13.836 -16.572  20.990  1.00 62.16           C  
ATOM   1640  O   ASN A 207      14.334 -17.341  20.170  1.00 62.16           O  
ATOM   1641  N   GLY A 208      12.897 -15.659  20.658  1.00 25.81           N  
ATOM   1642  CA  GLY A 208      12.488 -15.453  19.299  1.00 25.81           C  
ATOM   1643  C   GLY A 208      11.245 -16.241  19.025  1.00 25.81           C  
ATOM   1644  O   GLY A 208      10.917 -17.194  19.728  1.00 25.81           O  
ATOM   1645  N   ALA A 209      10.520 -15.830  17.969  1.00 61.12           N  
ATOM   1646  CA  ALA A 209       9.309 -16.455  17.513  1.00 61.12           C  
ATOM   1647  CB  ALA A 209       8.634 -15.679  16.370  1.00 61.12           C  
ATOM   1648  C   ALA A 209       9.629 -17.830  16.998  1.00 61.12           C  
ATOM   1649  O   ALA A 209       8.782 -18.722  16.989  1.00 61.12           O  
ATOM   1650  N   TYR A 210      10.847 -17.977  16.452  1.00125.25           N  
ATOM   1651  CA  TYR A 210      11.396 -19.146  15.815  1.00125.25           C  
ATOM   1652  CB  TYR A 210      12.531 -18.808  14.835  1.00125.25           C  
ATOM   1653  CG  TYR A 210      11.854 -17.982  13.792  1.00125.25           C  
ATOM   1654  CD1 TYR A 210      10.906 -18.545  12.966  1.00125.25           C  
ATOM   1655  CD2 TYR A 210      12.165 -16.651  13.635  1.00125.25           C  
ATOM   1656  CE1 TYR A 210      10.273 -17.792  12.005  1.00125.25           C  
ATOM   1657  CE2 TYR A 210      11.535 -15.893  12.676  1.00125.25           C  
ATOM   1658  CZ  TYR A 210      10.585 -16.460  11.860  1.00125.25           C  
ATOM   1659  OH  TYR A 210       9.939 -15.682  10.875  1.00125.25           O  
ATOM   1660  C   TYR A 210      11.809 -20.285  16.718  1.00125.25           C  
ATOM   1661  O   TYR A 210      11.951 -21.408  16.239  1.00125.25           O  
ATOM   1662  N   ALA A 211      12.086 -20.039  18.013  1.00 69.74           N  
ATOM   1663  CA  ALA A 211      12.664 -21.011  18.919  1.00 69.74           C  
ATOM   1664  CB  ALA A 211      12.530 -20.608  20.399  1.00 69.74           C  
ATOM   1665  C   ALA A 211      12.119 -22.412  18.780  1.00 69.74           C  
ATOM   1666  O   ALA A 211      10.917 -22.637  18.643  1.00 69.74           O  
ATOM   1667  N   ALA A 212      13.057 -23.397  18.817  1.00 58.98           N  
ATOM   1668  CA  ALA A 212      12.808 -24.815  18.729  1.00 58.98           C  
ATOM   1669  CB  ALA A 212      14.079 -25.654  18.507  1.00 58.98           C  
ATOM   1670  C   ALA A 212      12.182 -25.263  20.016  1.00 58.98           C  
ATOM   1671  O   ALA A 212      12.332 -24.609  21.043  1.00 58.98           O  
ATOM   1672  N   VAL A 213      11.489 -26.423  19.990  1.00125.98           N  
ATOM   1673  CA  VAL A 213      10.677 -26.908  21.078  1.00125.98           C  
ATOM   1674  CB  VAL A 213       9.969 -28.191  20.734  1.00125.98           C  
ATOM   1675  CG1 VAL A 213      11.019 -29.292  20.505  1.00125.98           C  
ATOM   1676  CG2 VAL A 213       8.964 -28.513  21.853  1.00125.98           C  
ATOM   1677  C   VAL A 213      11.437 -27.135  22.348  1.00125.98           C  
ATOM   1678  O   VAL A 213      10.918 -26.832  23.421  1.00125.98           O  
ATOM   1679  N   ILE A 214      12.653 -27.709  22.294  1.00 77.57           N  
ATOM   1680  CA  ILE A 214      13.322 -27.978  23.540  1.00 77.57           C  
ATOM   1681  CB  ILE A 214      14.525 -28.867  23.395  1.00 77.57           C  
ATOM   1682  CG1 ILE A 214      14.086 -30.257  22.902  1.00 77.57           C  
ATOM   1683  CG2 ILE A 214      15.266 -28.904  24.743  1.00 77.57           C  
ATOM   1684  CD1 ILE A 214      15.251 -31.161  22.505  1.00 77.57           C  
ATOM   1685  C   ILE A 214      13.721 -26.715  24.244  1.00 77.57           C  
ATOM   1686  O   ILE A 214      13.419 -26.571  25.428  1.00 77.57           O  
ATOM   1687  N   PRO A 215      14.375 -25.784  23.603  1.00106.32           N  
ATOM   1688  CA  PRO A 215      14.751 -24.583  24.294  1.00106.32           C  
ATOM   1689  CD  PRO A 215      15.263 -26.071  22.493  1.00106.32           C  
ATOM   1690  CB  PRO A 215      15.805 -23.900  23.419  1.00106.32           C  
ATOM   1691  CG  PRO A 215      15.782 -24.682  22.091  1.00106.32           C  
ATOM   1692  C   PRO A 215      13.564 -23.736  24.625  1.00106.32           C  
ATOM   1693  O   PRO A 215      13.609 -23.029  25.630  1.00106.32           O  
ATOM   1694  N   LYS A 216      12.507 -23.781  23.791  1.00135.18           N  
ATOM   1695  CA  LYS A 216      11.340 -22.969  23.996  1.00135.18           C  
ATOM   1696  CB  LYS A 216      10.337 -23.098  22.835  1.00135.18           C  
ATOM   1697  CG  LYS A 216       9.294 -21.980  22.772  1.00135.18           C  
ATOM   1698  CD  LYS A 216       8.369 -21.902  23.987  1.00135.18           C  
ATOM   1699  CE  LYS A 216       7.171 -22.850  23.913  1.00135.18           C  
ATOM   1700  NZ  LYS A 216       6.330 -22.691  25.119  1.00135.18           N1+
ATOM   1701  C   LYS A 216      10.651 -23.397  25.255  1.00135.18           C  
ATOM   1702  O   LYS A 216      10.382 -22.582  26.135  1.00135.18           O  
ATOM   1703  N   TRP A 217      10.385 -24.712  25.386  1.00 88.10           N  
ATOM   1704  CA  TRP A 217       9.724 -25.227  26.547  1.00 88.10           C  
ATOM   1705  CB  TRP A 217       9.405 -26.731  26.460  1.00 88.10           C  
ATOM   1706  CG  TRP A 217       8.216 -27.059  25.585  1.00 88.10           C  
ATOM   1707  CD2 TRP A 217       7.734 -28.390  25.341  1.00 88.10           C  
ATOM   1708  CD1 TRP A 217       7.378 -26.215  24.916  1.00 88.10           C  
ATOM   1709  NE1 TRP A 217       6.396 -26.937  24.279  1.00 88.10           N  
ATOM   1710  CE2 TRP A 217       6.603 -28.278  24.531  1.00 88.10           C  
ATOM   1711  CE3 TRP A 217       8.191 -29.605  25.764  1.00 88.10           C  
ATOM   1712  CZ2 TRP A 217       5.907 -29.386  24.134  1.00 88.10           C  
ATOM   1713  CZ3 TRP A 217       7.493 -30.720  25.354  1.00 88.10           C  
ATOM   1714  CH2 TRP A 217       6.373 -30.612  24.556  1.00 88.10           C  
ATOM   1715  C   TRP A 217      10.605 -25.000  27.722  1.00 88.10           C  
ATOM   1716  O   TRP A 217      10.145 -24.627  28.798  1.00 88.10           O  
ATOM   1717  N   THR A 218      11.916 -25.207  27.542  1.00 93.33           N  
ATOM   1718  CA  THR A 218      12.800 -25.029  28.646  1.00 93.33           C  
ATOM   1719  CB  THR A 218      14.240 -25.258  28.291  1.00 93.33           C  
ATOM   1720  OG1 THR A 218      14.424 -26.581  27.808  1.00 93.33           O  
ATOM   1721  CG2 THR A 218      15.095 -25.036  29.551  1.00 93.33           C  
ATOM   1722  C   THR A 218      12.665 -23.619  29.157  1.00 93.33           C  
ATOM   1723  O   THR A 218      12.485 -23.404  30.355  1.00 93.33           O  
ATOM   1724  N   ALA A 219      12.697 -22.626  28.247  1.00 67.27           N  
ATOM   1725  CA  ALA A 219      12.666 -21.218  28.560  1.00 67.27           C  
ATOM   1726  CB  ALA A 219      12.826 -20.331  27.315  1.00 67.27           C  
ATOM   1727  C   ALA A 219      11.385 -20.827  29.217  1.00 67.27           C  
ATOM   1728  O   ALA A 219      11.377 -20.007  30.134  1.00 67.27           O  
ATOM   1729  N   ALA A 220      10.258 -21.383  28.747  1.00 64.31           N  
ATOM   1730  CA  ALA A 220       8.982 -21.003  29.270  1.00 64.31           C  
ATOM   1731  CB  ALA A 220       7.809 -21.700  28.559  1.00 64.31           C  
ATOM   1732  C   ALA A 220       8.941 -21.402  30.694  1.00 64.31           C  
ATOM   1733  O   ALA A 220       8.500 -20.635  31.550  1.00 64.31           O  
ATOM   1734  N   MET A 221       9.455 -22.607  30.984  1.00145.21           N  
ATOM   1735  CA  MET A 221       9.330 -23.100  32.310  1.00145.21           C  
ATOM   1736  CB  MET A 221       9.955 -24.493  32.512  1.00145.21           C  
ATOM   1737  CG  MET A 221       9.209 -25.617  31.791  1.00145.21           C  
ATOM   1738  SD  MET A 221       9.868 -27.283  32.105  1.00145.21           S  
ATOM   1739  CE  MET A 221       8.667 -28.118  31.029  1.00145.21           C  
ATOM   1740  C   MET A 221      10.017 -22.184  33.255  1.00145.21           C  
ATOM   1741  O   MET A 221       9.483 -21.775  34.281  1.00145.21           O  
ATOM   1742  N   LEU A 222      11.232 -21.779  32.917  1.00148.21           N  
ATOM   1743  CA  LEU A 222      11.923 -20.982  33.873  1.00148.21           C  
ATOM   1744  CB  LEU A 222      13.403 -20.808  33.517  1.00148.21           C  
ATOM   1745  CG  LEU A 222      14.094 -22.188  33.482  1.00148.21           C  
ATOM   1746  CD1 LEU A 222      15.621 -22.067  33.361  1.00148.21           C  
ATOM   1747  CD2 LEU A 222      13.629 -23.068  34.660  1.00148.21           C  
ATOM   1748  C   LEU A 222      11.233 -19.657  34.081  1.00148.21           C  
ATOM   1749  O   LEU A 222      11.340 -19.073  35.156  1.00148.21           O  
ATOM   1750  N   LYS A 223      10.570 -19.131  33.031  1.00127.76           N  
ATOM   1751  CA  LYS A 223       9.866 -17.870  33.009  1.00127.76           C  
ATOM   1752  CB  LYS A 223       9.537 -17.433  31.573  1.00127.76           C  
ATOM   1753  CG  LYS A 223      10.793 -17.264  30.716  1.00127.76           C  
ATOM   1754  CD  LYS A 223      10.525 -17.143  29.214  1.00127.76           C  
ATOM   1755  CE  LYS A 223      11.804 -17.110  28.371  1.00127.76           C  
ATOM   1756  NZ  LYS A 223      12.685 -16.007  28.818  1.00127.76           N1+
ATOM   1757  C   LYS A 223       8.594 -17.909  33.790  1.00127.76           C  
ATOM   1758  O   LYS A 223       8.202 -16.904  34.379  1.00127.76           O  
ATOM   1759  N   GLY A 224       7.897 -19.058  33.827  1.00 56.60           N  
ATOM   1760  CA  GLY A 224       6.639 -19.026  34.502  1.00 56.60           C  
ATOM   1761  C   GLY A 224       5.565 -18.964  33.463  1.00 56.60           C  
ATOM   1762  O   GLY A 224       4.392 -18.794  33.791  1.00 56.60           O  
ATOM   1763  N   ASP A 225       5.945 -19.066  32.173  1.00 61.69           N  
ATOM   1764  CA  ASP A 225       4.963 -19.099  31.126  1.00 61.69           C  
ATOM   1765  CB  ASP A 225       5.546 -18.790  29.739  1.00 61.69           C  
ATOM   1766  CG  ASP A 225       6.004 -17.337  29.752  1.00 61.69           C  
ATOM   1767  OD1 ASP A 225       5.263 -16.478  30.301  1.00 61.69           O  
ATOM   1768  OD2 ASP A 225       7.107 -17.067  29.207  1.00 61.69           O1-
ATOM   1769  C   ASP A 225       4.428 -20.505  31.109  1.00 61.69           C  
ATOM   1770  O   ASP A 225       5.072 -21.421  31.615  1.00 61.69           O  
ATOM   1771  N   ASP A 226       3.222 -20.728  30.549  1.00 65.55           N  
ATOM   1772  CA  ASP A 226       2.716 -22.076  30.560  1.00 65.55           C  
ATOM   1773  CB  ASP A 226       1.198 -22.181  30.319  1.00 65.55           C  
ATOM   1774  CG  ASP A 226       0.483 -21.642  31.551  1.00 65.55           C  
ATOM   1775  OD1 ASP A 226       0.961 -20.627  32.124  1.00 65.55           O  
ATOM   1776  OD2 ASP A 226      -0.544 -22.256  31.946  1.00 65.55           O1-
ATOM   1777  C   ASP A 226       3.420 -22.855  29.489  1.00 65.55           C  
ATOM   1778  O   ASP A 226       3.862 -22.289  28.492  1.00 65.55           O  
ATOM   1779  N   VAL A 227       3.561 -24.185  29.681  1.00 84.55           N  
ATOM   1780  CA  VAL A 227       4.194 -25.008  28.689  1.00 84.55           C  
ATOM   1781  CB  VAL A 227       5.096 -26.061  29.264  1.00 84.55           C  
ATOM   1782  CG1 VAL A 227       5.602 -26.955  28.119  1.00 84.55           C  
ATOM   1783  CG2 VAL A 227       6.227 -25.367  30.042  1.00 84.55           C  
ATOM   1784  C   VAL A 227       3.109 -25.700  27.949  1.00 84.55           C  
ATOM   1785  O   VAL A 227       2.436 -26.598  28.457  1.00 84.55           O  
ATOM   1786  N   TYR A 228       2.956 -25.290  26.684  1.00130.88           N  
ATOM   1787  CA  TYR A 228       1.906 -25.761  25.850  1.00130.88           C  
ATOM   1788  CB  TYR A 228       1.510 -24.797  24.717  1.00130.88           C  
ATOM   1789  CG  TYR A 228       0.977 -23.538  25.298  1.00130.88           C  
ATOM   1790  CD1 TYR A 228      -0.260 -23.516  25.893  1.00130.88           C  
ATOM   1791  CD2 TYR A 228       1.708 -22.375  25.217  1.00130.88           C  
ATOM   1792  CE1 TYR A 228      -0.752 -22.348  26.424  1.00130.88           C  
ATOM   1793  CE2 TYR A 228       1.219 -21.206  25.745  1.00130.88           C  
ATOM   1794  CZ  TYR A 228      -0.013 -21.193  26.351  1.00130.88           C  
ATOM   1795  OH  TYR A 228      -0.518 -19.994  26.896  1.00130.88           O  
ATOM   1796  C   TYR A 228       2.345 -26.993  25.156  1.00130.88           C  
ATOM   1797  O   TYR A 228       3.533 -27.209  24.920  1.00130.88           O  
ATOM   1798  N   ILE A 229       1.374 -27.883  24.897  1.00129.51           N  
ATOM   1799  CA  ILE A 229       1.652 -28.969  24.007  1.00129.51           C  
ATOM   1800  CB  ILE A 229       1.297 -30.317  24.564  1.00129.51           C  
ATOM   1801  CG1 ILE A 229       2.158 -30.588  25.807  1.00129.51           C  
ATOM   1802  CG2 ILE A 229       1.484 -31.376  23.465  1.00129.51           C  
ATOM   1803  CD1 ILE A 229       1.802 -31.890  26.515  1.00129.51           C  
ATOM   1804  C   ILE A 229       0.798 -28.679  22.822  1.00129.51           C  
ATOM   1805  O   ILE A 229      -0.421 -28.644  22.951  1.00129.51           O  
ATOM   1806  N   ASN A 230       1.429 -28.464  21.644  1.00126.77           N  
ATOM   1807  CA  ASN A 230       0.745 -28.018  20.453  1.00126.77           C  
ATOM   1808  CB  ASN A 230       1.701 -27.502  19.365  1.00126.77           C  
ATOM   1809  CG  ASN A 230       2.394 -26.250  19.879  1.00126.77           C  
ATOM   1810  OD1 ASN A 230       1.997 -25.676  20.892  1.00126.77           O  
ATOM   1811  ND2 ASN A 230       3.458 -25.810  19.155  1.00126.77           N  
ATOM   1812  C   ASN A 230      -0.017 -29.135  19.844  1.00126.77           C  
ATOM   1813  O   ASN A 230       0.348 -29.656  18.785  1.00126.77           O  
ATOM   1814  N   GLY A 231      -1.141 -29.491  20.494  1.00 79.84           N  
ATOM   1815  CA  GLY A 231      -1.954 -30.500  19.901  1.00 79.84           C  
ATOM   1816  C   GLY A 231      -2.170 -31.605  20.877  1.00 79.84           C  
ATOM   1817  O   GLY A 231      -2.184 -31.407  22.088  1.00 79.84           O  
ATOM   1818  N   ASP A 232      -2.343 -32.816  20.330  1.00 98.32           N  
ATOM   1819  CA  ASP A 232      -2.629 -34.022  21.048  1.00 98.32           C  
ATOM   1820  CB  ASP A 232      -3.059 -35.169  20.108  1.00 98.32           C  
ATOM   1821  CG  ASP A 232      -2.019 -35.390  19.015  1.00 98.32           C  
ATOM   1822  OD1 ASP A 232      -1.026 -34.615  18.948  1.00 98.32           O  
ATOM   1823  OD2 ASP A 232      -2.219 -36.340  18.212  1.00 98.32           O1-
ATOM   1824  C   ASP A 232      -1.472 -34.434  21.909  1.00 98.32           C  
ATOM   1825  O   ASP A 232      -1.639 -35.228  22.835  1.00 98.32           O  
ATOM   1826  N   GLY A 233      -0.255 -33.961  21.588  1.00 59.49           N  
ATOM   1827  CA  GLY A 233       0.894 -34.271  22.389  1.00 59.49           C  
ATOM   1828  C   GLY A 233       1.516 -35.552  21.906  1.00 59.49           C  
ATOM   1829  O   GLY A 233       2.593 -35.932  22.356  1.00 59.49           O  
ATOM   1830  N   GLU A 234       0.848 -36.255  20.974  1.00128.69           N  
ATOM   1831  CA  GLU A 234       1.285 -37.533  20.472  1.00128.69           C  
ATOM   1832  CB  GLU A 234       0.166 -38.346  19.805  1.00128.69           C  
ATOM   1833  CG  GLU A 234      -0.870 -38.840  20.819  1.00128.69           C  
ATOM   1834  CD  GLU A 234      -0.166 -39.768  21.802  1.00128.69           C  
ATOM   1835  OE1 GLU A 234       1.056 -40.016  21.613  1.00128.69           O  
ATOM   1836  OE2 GLU A 234      -0.841 -40.240  22.758  1.00128.69           O1-
ATOM   1837  C   GLU A 234       2.460 -37.450  19.536  1.00128.69           C  
ATOM   1838  O   GLU A 234       3.166 -38.442  19.360  1.00128.69           O  
ATOM   1839  N   THR A 235       2.694 -36.296  18.880  1.00137.05           N  
ATOM   1840  CA  THR A 235       3.725 -36.243  17.874  1.00137.05           C  
ATOM   1841  CB  THR A 235       3.880 -34.885  17.249  1.00137.05           C  
ATOM   1842  OG1 THR A 235       4.643 -34.983  16.059  1.00137.05           O  
ATOM   1843  CG2 THR A 235       4.583 -33.945  18.233  1.00137.05           C  
ATOM   1844  C   THR A 235       5.055 -36.699  18.420  1.00137.05           C  
ATOM   1845  O   THR A 235       5.368 -36.501  19.592  1.00137.05           O  
ATOM   1846  N   SER A 236       5.866 -37.359  17.557  1.00102.29           N  
ATOM   1847  CA  SER A 236       7.133 -37.932  17.945  1.00102.29           C  
ATOM   1848  CB  SER A 236       7.232 -39.438  17.649  1.00102.29           C  
ATOM   1849  OG  SER A 236       6.266 -40.167  18.390  1.00102.29           O  
ATOM   1850  C   SER A 236       8.243 -37.296  17.152  1.00102.29           C  
ATOM   1851  O   SER A 236       8.032 -36.850  16.025  1.00102.29           O  
ATOM   1852  N   ARG A 237       9.469 -37.241  17.731  1.00 86.80           N  
ATOM   1853  CA  ARG A 237      10.597 -36.660  17.045  1.00 86.80           C  
ATOM   1854  CB  ARG A 237      10.824 -35.177  17.386  1.00 86.80           C  
ATOM   1855  CG  ARG A 237       9.746 -34.237  16.843  1.00 86.80           C  
ATOM   1856  CD  ARG A 237      10.017 -33.771  15.412  1.00 86.80           C  
ATOM   1857  NE  ARG A 237       8.913 -32.853  15.022  1.00 86.80           N  
ATOM   1858  CZ  ARG A 237       7.766 -33.358  14.480  1.00 86.80           C  
ATOM   1859  NH1 ARG A 237       7.627 -34.704  14.301  1.00 86.80           N1+
ATOM   1860  NH2 ARG A 237       6.754 -32.511  14.131  1.00 86.80           N  
ATOM   1861  C   ARG A 237      11.862 -37.377  17.442  1.00 86.80           C  
ATOM   1862  O   ARG A 237      11.933 -38.010  18.494  1.00 86.80           O  
ATOM   1863  N   ASP A 238      12.909 -37.293  16.588  1.00 61.12           N  
ATOM   1864  CA  ASP A 238      14.170 -37.933  16.872  1.00 61.12           C  
ATOM   1865  CB  ASP A 238      14.769 -38.630  15.634  1.00 61.12           C  
ATOM   1866  CG  ASP A 238      15.881 -39.570  16.079  1.00 61.12           C  
ATOM   1867  OD1 ASP A 238      16.393 -39.394  17.216  1.00 61.12           O  
ATOM   1868  OD2 ASP A 238      16.229 -40.483  15.284  1.00 61.12           O1-
ATOM   1869  C   ASP A 238      15.136 -36.867  17.319  1.00 61.12           C  
ATOM   1870  O   ASP A 238      15.923 -36.351  16.527  1.00 61.12           O  
ATOM   1871  N   PHE A 239      15.119 -36.527  18.626  1.00 79.31           N  
ATOM   1872  CA  PHE A 239      15.957 -35.466  19.123  1.00 79.31           C  
ATOM   1873  CB  PHE A 239      15.561 -34.984  20.531  1.00 79.31           C  
ATOM   1874  CG  PHE A 239      14.220 -34.345  20.419  1.00 79.31           C  
ATOM   1875  CD1 PHE A 239      14.101 -33.043  19.989  1.00 79.31           C  
ATOM   1876  CD2 PHE A 239      13.082 -35.046  20.744  1.00 79.31           C  
ATOM   1877  CE1 PHE A 239      12.865 -32.448  19.883  1.00 79.31           C  
ATOM   1878  CE2 PHE A 239      11.844 -34.456  20.639  1.00 79.31           C  
ATOM   1879  CZ  PHE A 239      11.733 -33.155  20.209  1.00 79.31           C  
ATOM   1880  C   PHE A 239      17.385 -35.909  19.176  1.00 79.31           C  
ATOM   1881  O   PHE A 239      17.689 -37.006  19.645  1.00 79.31           O  
ATOM   1882  N   CYS A 240      18.311 -35.043  18.699  1.00111.63           N  
ATOM   1883  CA  CYS A 240      19.691 -35.434  18.717  1.00111.63           C  
ATOM   1884  CB  CYS A 240      20.283 -35.784  17.337  1.00111.63           C  
ATOM   1885  SG  CYS A 240      20.610 -34.346  16.281  1.00111.63           S  
ATOM   1886  C   CYS A 240      20.541 -34.358  19.333  1.00111.63           C  
ATOM   1887  O   CYS A 240      20.547 -33.203  18.907  1.00111.63           O  
ATOM   1888  N   TYR A 241      21.320 -34.763  20.354  1.00102.09           N  
ATOM   1889  CA  TYR A 241      22.215 -33.941  21.124  1.00102.09           C  
ATOM   1890  CB  TYR A 241      22.793 -34.725  22.322  1.00102.09           C  
ATOM   1891  CG  TYR A 241      23.574 -33.843  23.238  1.00102.09           C  
ATOM   1892  CD1 TYR A 241      22.928 -32.957  24.071  1.00102.09           C  
ATOM   1893  CD2 TYR A 241      24.944 -33.930  23.300  1.00102.09           C  
ATOM   1894  CE1 TYR A 241      23.637 -32.149  24.928  1.00102.09           C  
ATOM   1895  CE2 TYR A 241      25.660 -33.126  24.155  1.00102.09           C  
ATOM   1896  CZ  TYR A 241      25.008 -32.232  24.970  1.00102.09           C  
ATOM   1897  OH  TYR A 241      25.742 -31.407  25.847  1.00102.09           O  
ATOM   1898  C   TYR A 241      23.329 -33.516  20.209  1.00102.09           C  
ATOM   1899  O   TYR A 241      23.735 -34.268  19.326  1.00102.09           O  
ATOM   1900  N   ILE A 242      23.864 -32.292  20.410  1.00132.63           N  
ATOM   1901  CA  ILE A 242      24.842 -31.690  19.532  1.00132.63           C  
ATOM   1902  CB  ILE A 242      25.307 -30.317  19.946  1.00132.63           C  
ATOM   1903  CG1 ILE A 242      25.943 -30.323  21.345  1.00132.63           C  
ATOM   1904  CG2 ILE A 242      24.132 -29.350  19.790  1.00132.63           C  
ATOM   1905  CD1 ILE A 242      24.960 -30.655  22.465  1.00132.63           C  
ATOM   1906  C   ILE A 242      26.077 -32.519  19.384  1.00132.63           C  
ATOM   1907  O   ILE A 242      26.664 -32.543  18.302  1.00132.63           O  
ATOM   1908  N   ASP A 243      26.516 -33.211  20.449  1.00 53.32           N  
ATOM   1909  CA  ASP A 243      27.749 -33.945  20.373  1.00 53.32           C  
ATOM   1910  CB  ASP A 243      28.058 -34.740  21.654  1.00 53.32           C  
ATOM   1911  CG  ASP A 243      28.476 -33.744  22.726  1.00 53.32           C  
ATOM   1912  OD1 ASP A 243      28.774 -32.576  22.358  1.00 53.32           O  
ATOM   1913  OD2 ASP A 243      28.503 -34.135  23.924  1.00 53.32           O1-
ATOM   1914  C   ASP A 243      27.674 -34.913  19.230  1.00 53.32           C  
ATOM   1915  O   ASP A 243      28.679 -35.169  18.569  1.00 53.32           O  
ATOM   1916  N   ASN A 244      26.482 -35.480  18.967  1.00 48.67           N  
ATOM   1917  CA  ASN A 244      26.321 -36.407  17.881  1.00 48.67           C  
ATOM   1918  CB  ASN A 244      24.880 -36.943  17.787  1.00 48.67           C  
ATOM   1919  CG  ASN A 244      24.583 -37.733  19.052  1.00 48.67           C  
ATOM   1920  OD1 ASN A 244      25.365 -38.590  19.464  1.00 48.67           O  
ATOM   1921  ND2 ASN A 244      23.424 -37.428  19.695  1.00 48.67           N  
ATOM   1922  C   ASN A 244      26.603 -35.693  16.591  1.00 48.67           C  
ATOM   1923  O   ASN A 244      27.274 -36.225  15.706  1.00 48.67           O  
ATOM   1924  N   VAL A 245      26.080 -34.457  16.461  1.00 53.38           N  
ATOM   1925  CA  VAL A 245      26.222 -33.646  15.283  1.00 53.38           C  
ATOM   1926  CB  VAL A 245      25.445 -32.365  15.375  1.00 53.38           C  
ATOM   1927  CG1 VAL A 245      25.768 -31.503  14.145  1.00 53.38           C  
ATOM   1928  CG2 VAL A 245      23.952 -32.711  15.518  1.00 53.38           C  
ATOM   1929  C   VAL A 245      27.661 -33.290  15.079  1.00 53.38           C  
ATOM   1930  O   VAL A 245      28.158 -33.288  13.954  1.00 53.38           O  
ATOM   1931  N   ILE A 246      28.366 -32.950  16.173  1.00 55.77           N  
ATOM   1932  CA  ILE A 246      29.745 -32.570  16.074  1.00 55.77           C  
ATOM   1933  CB  ILE A 246      30.267 -32.043  17.377  1.00 55.77           C  
ATOM   1934  CG1 ILE A 246      29.431 -30.806  17.748  1.00 55.77           C  
ATOM   1935  CG2 ILE A 246      31.769 -31.743  17.235  1.00 55.77           C  
ATOM   1936  CD1 ILE A 246      29.619 -30.309  19.175  1.00 55.77           C  
ATOM   1937  C   ILE A 246      30.531 -33.758  15.611  1.00 55.77           C  
ATOM   1938  O   ILE A 246      31.406 -33.639  14.755  1.00 55.77           O  
ATOM   1939  N   GLN A 247      30.215 -34.951  16.144  1.00 63.37           N  
ATOM   1940  CA  GLN A 247      30.928 -36.142  15.772  1.00 63.37           C  
ATOM   1941  CB  GLN A 247      30.366 -37.386  16.476  1.00 63.37           C  
ATOM   1942  CG  GLN A 247      31.059 -38.688  16.077  1.00 63.37           C  
ATOM   1943  CD  GLN A 247      30.309 -39.819  16.761  1.00 63.37           C  
ATOM   1944  OE1 GLN A 247      29.589 -39.601  17.733  1.00 63.37           O  
ATOM   1945  NE2 GLN A 247      30.469 -41.064  16.241  1.00 63.37           N  
ATOM   1946  C   GLN A 247      30.763 -36.366  14.295  1.00 63.37           C  
ATOM   1947  O   GLN A 247      31.730 -36.654  13.591  1.00 63.37           O  
ATOM   1948  N   MET A 248      29.525 -36.214  13.791  1.00180.81           N  
ATOM   1949  CA  MET A 248      29.192 -36.460  12.413  1.00180.81           C  
ATOM   1950  CB  MET A 248      27.695 -36.295  12.108  1.00180.81           C  
ATOM   1951  CG  MET A 248      26.834 -37.497  12.476  1.00180.81           C  
ATOM   1952  SD  MET A 248      27.079 -38.937  11.395  1.00180.81           S  
ATOM   1953  CE  MET A 248      25.512 -39.732  11.851  1.00180.81           C  
ATOM   1954  C   MET A 248      29.886 -35.515  11.478  1.00180.81           C  
ATOM   1955  O   MET A 248      30.286 -35.915  10.387  1.00180.81           O  
ATOM   1956  N   ASN A 249      29.995 -34.224  11.841  1.00 58.21           N  
ATOM   1957  CA  ASN A 249      30.626 -33.286  10.953  1.00 58.21           C  
ATOM   1958  CB  ASN A 249      30.575 -31.832  11.457  1.00 58.21           C  
ATOM   1959  CG  ASN A 249      29.203 -31.258  11.129  1.00 58.21           C  
ATOM   1960  OD1 ASN A 249      28.975 -30.761  10.026  1.00 58.21           O  
ATOM   1961  ND2 ASN A 249      28.258 -31.331  12.104  1.00 58.21           N  
ATOM   1962  C   ASN A 249      32.070 -33.648  10.774  1.00 58.21           C  
ATOM   1963  O   ASN A 249      32.591 -33.590   9.660  1.00 58.21           O  
ATOM   1964  N   ILE A 250      32.756 -34.012  11.875  1.00 50.66           N  
ATOM   1965  CA  ILE A 250      34.155 -34.346  11.854  1.00 50.66           C  
ATOM   1966  CB  ILE A 250      34.754 -34.501  13.221  1.00 50.66           C  
ATOM   1967  CG1 ILE A 250      34.716 -33.156  13.967  1.00 50.66           C  
ATOM   1968  CG2 ILE A 250      36.173 -35.070  13.053  1.00 50.66           C  
ATOM   1969  CD1 ILE A 250      35.081 -33.264  15.447  1.00 50.66           C  
ATOM   1970  C   ILE A 250      34.393 -35.620  11.101  1.00 50.66           C  
ATOM   1971  O   ILE A 250      35.375 -35.735  10.371  1.00 50.66           O  
ATOM   1972  N   LEU A 251      33.523 -36.629  11.284  1.00 48.78           N  
ATOM   1973  CA  LEU A 251      33.670 -37.887  10.616  1.00 48.78           C  
ATOM   1974  CB  LEU A 251      32.568 -38.884  11.020  1.00 48.78           C  
ATOM   1975  CG  LEU A 251      32.632 -39.317  12.499  1.00 48.78           C  
ATOM   1976  CD1 LEU A 251      31.508 -40.307  12.847  1.00 48.78           C  
ATOM   1977  CD2 LEU A 251      34.017 -39.882  12.850  1.00 48.78           C  
ATOM   1978  C   LEU A 251      33.545 -37.655   9.138  1.00 48.78           C  
ATOM   1979  O   LEU A 251      34.279 -38.240   8.341  1.00 48.78           O  
ATOM   1980  N   SER A 252      32.591 -36.793   8.737  1.00 38.15           N  
ATOM   1981  CA  SER A 252      32.341 -36.497   7.353  1.00 38.15           C  
ATOM   1982  CB  SER A 252      31.111 -35.591   7.164  1.00 38.15           C  
ATOM   1983  OG  SER A 252      29.942 -36.242   7.640  1.00 38.15           O  
ATOM   1984  C   SER A 252      33.517 -35.777   6.765  1.00 38.15           C  
ATOM   1985  O   SER A 252      33.914 -36.040   5.631  1.00 38.15           O  
ATOM   1986  N   ALA A 253      34.123 -34.858   7.535  1.00 57.10           N  
ATOM   1987  CA  ALA A 253      35.192 -34.039   7.033  1.00 57.10           C  
ATOM   1988  CB  ALA A 253      35.705 -33.035   8.078  1.00 57.10           C  
ATOM   1989  C   ALA A 253      36.349 -34.900   6.619  1.00 57.10           C  
ATOM   1990  O   ALA A 253      37.042 -34.592   5.653  1.00 57.10           O  
ATOM   1991  N   LEU A 254      36.648 -35.926   7.431  1.00170.38           N  
ATOM   1992  CA  LEU A 254      37.691 -36.905   7.262  1.00170.38           C  
ATOM   1993  CB  LEU A 254      38.255 -37.454   8.588  1.00170.38           C  
ATOM   1994  CG  LEU A 254      39.017 -36.411   9.437  1.00170.38           C  
ATOM   1995  CD1 LEU A 254      40.124 -35.724   8.625  1.00170.38           C  
ATOM   1996  CD2 LEU A 254      38.087 -35.413  10.136  1.00170.38           C  
ATOM   1997  C   LEU A 254      37.348 -38.088   6.400  1.00170.38           C  
ATOM   1998  O   LEU A 254      38.242 -38.864   6.072  1.00170.38           O  
ATOM   1999  N   ALA A 255      36.058 -38.328   6.092  1.00 58.89           N  
ATOM   2000  CA  ALA A 255      35.621 -39.550   5.461  1.00 58.89           C  
ATOM   2001  CB  ALA A 255      34.141 -39.522   5.042  1.00 58.89           C  
ATOM   2002  C   ALA A 255      36.429 -39.911   4.250  1.00 58.89           C  
ATOM   2003  O   ALA A 255      37.029 -39.067   3.588  1.00 58.89           O  
ATOM   2004  N   LYS A 256      36.477 -41.235   3.977  1.00137.40           N  
ATOM   2005  CA  LYS A 256      37.149 -41.805   2.843  1.00137.40           C  
ATOM   2006  CB  LYS A 256      37.129 -43.344   2.845  1.00137.40           C  
ATOM   2007  CG  LYS A 256      35.715 -43.929   2.881  1.00137.40           C  
ATOM   2008  CD  LYS A 256      35.657 -45.432   2.607  1.00137.40           C  
ATOM   2009  CE  LYS A 256      36.259 -46.278   3.732  1.00137.40           C  
ATOM   2010  NZ  LYS A 256      35.405 -46.209   4.939  1.00137.40           N1+
ATOM   2011  C   LYS A 256      36.392 -41.330   1.646  1.00137.40           C  
ATOM   2012  O   LYS A 256      35.216 -40.989   1.743  1.00137.40           O  
ATOM   2013  N   ASP A 257      37.047 -41.314   0.473  1.00 51.07           N  
ATOM   2014  CA  ASP A 257      36.464 -40.724  -0.696  1.00 51.07           C  
ATOM   2015  CB  ASP A 257      37.378 -40.845  -1.928  1.00 51.07           C  
ATOM   2016  CG  ASP A 257      36.831 -39.920  -3.000  1.00 51.07           C  
ATOM   2017  OD1 ASP A 257      35.777 -39.283  -2.735  1.00 51.07           O  
ATOM   2018  OD2 ASP A 257      37.453 -39.833  -4.093  1.00 51.07           O1-
ATOM   2019  C   ASP A 257      35.159 -41.385  -1.032  1.00 51.07           C  
ATOM   2020  O   ASP A 257      34.181 -40.706  -1.343  1.00 51.07           O  
ATOM   2021  N   SER A 258      35.097 -42.725  -0.928  1.00 85.61           N  
ATOM   2022  CA  SER A 258      33.939 -43.474  -1.331  1.00 85.61           C  
ATOM   2023  CB  SER A 258      34.092 -44.973  -1.037  1.00 85.61           C  
ATOM   2024  OG  SER A 258      35.297 -45.459  -1.607  1.00 85.61           O  
ATOM   2025  C   SER A 258      32.756 -43.021  -0.533  1.00 85.61           C  
ATOM   2026  O   SER A 258      31.619 -43.108  -0.994  1.00 85.61           O  
ATOM   2027  N   ALA A 259      33.013 -42.566   0.705  1.00 58.41           N  
ATOM   2028  CA  ALA A 259      32.034 -42.112   1.654  1.00 58.41           C  
ATOM   2029  CB  ALA A 259      32.636 -41.846   3.046  1.00 58.41           C  
ATOM   2030  C   ALA A 259      31.366 -40.845   1.202  1.00 58.41           C  
ATOM   2031  O   ALA A 259      30.211 -40.592   1.542  1.00 58.41           O  
ATOM   2032  N   LYS A 260      32.098 -39.987   0.468  1.00135.01           N  
ATOM   2033  CA  LYS A 260      31.601 -38.702   0.053  1.00135.01           C  
ATOM   2034  CB  LYS A 260      32.670 -37.795  -0.580  1.00135.01           C  
ATOM   2035  CG  LYS A 260      33.581 -37.118   0.444  1.00135.01           C  
ATOM   2036  CD  LYS A 260      34.480 -38.069   1.230  1.00135.01           C  
ATOM   2037  CE  LYS A 260      35.371 -37.342   2.239  1.00135.01           C  
ATOM   2038  NZ  LYS A 260      36.325 -36.460   1.530  1.00135.01           N1+
ATOM   2039  C   LYS A 260      30.482 -38.841  -0.933  1.00135.01           C  
ATOM   2040  O   LYS A 260      30.041 -39.941  -1.263  1.00135.01           O  
ATOM   2041  N   ASP A 261      29.965 -37.678  -1.388  1.00 61.29           N  
ATOM   2042  CA  ASP A 261      28.867 -37.585  -2.306  1.00 61.29           C  
ATOM   2043  CB  ASP A 261      29.207 -38.098  -3.717  1.00 61.29           C  
ATOM   2044  CG  ASP A 261      28.077 -37.677  -4.649  1.00 61.29           C  
ATOM   2045  OD1 ASP A 261      27.102 -37.048  -4.156  1.00 61.29           O  
ATOM   2046  OD2 ASP A 261      28.177 -37.979  -5.868  1.00 61.29           O1-
ATOM   2047  C   ASP A 261      27.730 -38.379  -1.744  1.00 61.29           C  
ATOM   2048  O   ASP A 261      27.065 -39.129  -2.459  1.00 61.29           O  
ATOM   2049  N   ASN A 262      27.473 -38.223  -0.429  1.00 70.25           N  
ATOM   2050  CA  ASN A 262      26.423 -38.970   0.207  1.00 70.25           C  
ATOM   2051  CB  ASN A 262      26.918 -40.177   1.028  1.00 70.25           C  
ATOM   2052  CG  ASN A 262      27.090 -41.381   0.115  1.00 70.25           C  
ATOM   2053  OD1 ASN A 262      26.110 -41.948  -0.367  1.00 70.25           O  
ATOM   2054  ND2 ASN A 262      28.364 -41.793  -0.126  1.00 70.25           N  
ATOM   2055  C   ASN A 262      25.669 -38.103   1.167  1.00 70.25           C  
ATOM   2056  O   ASN A 262      26.172 -37.102   1.673  1.00 70.25           O  
ATOM   2057  N   ILE A 263      24.409 -38.499   1.440  1.00 58.46           N  
ATOM   2058  CA  ILE A 263      23.553 -37.807   2.361  1.00 58.46           C  
ATOM   2059  CB  ILE A 263      22.206 -37.509   1.769  1.00 58.46           C  
ATOM   2060  CG1 ILE A 263      22.379 -36.645   0.507  1.00 58.46           C  
ATOM   2061  CG2 ILE A 263      21.328 -36.853   2.851  1.00 58.46           C  
ATOM   2062  CD1 ILE A 263      21.156 -36.628  -0.406  1.00 58.46           C  
ATOM   2063  C   ILE A 263      23.355 -38.726   3.527  1.00 58.46           C  
ATOM   2064  O   ILE A 263      23.013 -39.895   3.347  1.00 58.46           O  
ATOM   2065  N   TYR A 264      23.585 -38.226   4.762  1.00 71.79           N  
ATOM   2066  CA  TYR A 264      23.472 -39.071   5.921  1.00 71.79           C  
ATOM   2067  CB  TYR A 264      24.793 -39.216   6.696  1.00 71.79           C  
ATOM   2068  CG  TYR A 264      25.840 -39.869   5.858  1.00 71.79           C  
ATOM   2069  CD1 TYR A 264      25.909 -41.239   5.766  1.00 71.79           C  
ATOM   2070  CD2 TYR A 264      26.765 -39.108   5.179  1.00 71.79           C  
ATOM   2071  CE1 TYR A 264      26.882 -41.842   5.003  1.00 71.79           C  
ATOM   2072  CE2 TYR A 264      27.740 -39.705   4.416  1.00 71.79           C  
ATOM   2073  CZ  TYR A 264      27.799 -41.075   4.328  1.00 71.79           C  
ATOM   2074  OH  TYR A 264      28.800 -41.689   3.546  1.00 71.79           O  
ATOM   2075  C   TYR A 264      22.533 -38.462   6.918  1.00 71.79           C  
ATOM   2076  O   TYR A 264      22.583 -37.265   7.199  1.00 71.79           O  
ATOM   2077  N   ASN A 265      21.650 -39.300   7.495  1.00 49.75           N  
ATOM   2078  CA  ASN A 265      20.777 -38.845   8.538  1.00 49.75           C  
ATOM   2079  CB  ASN A 265      19.652 -39.842   8.873  1.00 49.75           C  
ATOM   2080  CG  ASN A 265      18.720 -39.909   7.672  1.00 49.75           C  
ATOM   2081  OD1 ASN A 265      18.435 -38.893   7.039  1.00 49.75           O  
ATOM   2082  ND2 ASN A 265      18.234 -41.137   7.345  1.00 49.75           N  
ATOM   2083  C   ASN A 265      21.633 -38.684   9.756  1.00 49.75           C  
ATOM   2084  O   ASN A 265      22.508 -39.506  10.023  1.00 49.75           O  
ATOM   2085  N   VAL A 266      21.429 -37.583  10.509  1.00 65.61           N  
ATOM   2086  CA  VAL A 266      22.164 -37.397  11.726  1.00 65.61           C  
ATOM   2087  CB  VAL A 266      22.890 -36.087  11.773  1.00 65.61           C  
ATOM   2088  CG1 VAL A 266      23.545 -35.933  13.155  1.00 65.61           C  
ATOM   2089  CG2 VAL A 266      23.879 -36.045  10.595  1.00 65.61           C  
ATOM   2090  C   VAL A 266      21.152 -37.387  12.826  1.00 65.61           C  
ATOM   2091  O   VAL A 266      20.435 -36.403  13.008  1.00 65.61           O  
ATOM   2092  N   ALA A 267      21.096 -38.493  13.598  1.00 61.68           N  
ATOM   2093  CA  ALA A 267      20.136 -38.646  14.653  1.00 61.68           C  
ATOM   2094  CB  ALA A 267      18.697 -38.848  14.150  1.00 61.68           C  
ATOM   2095  C   ALA A 267      20.513 -39.874  15.438  1.00 61.68           C  
ATOM   2096  O   ALA A 267      21.554 -40.484  15.203  1.00 61.68           O  
ATOM   2097  N   VAL A 268      19.745 -40.150  16.512  1.00 82.23           N  
ATOM   2098  CA  VAL A 268      19.899 -41.299  17.369  1.00 82.23           C  
ATOM   2099  CB  VAL A 268      19.397 -41.028  18.756  1.00 82.23           C  
ATOM   2100  CG1 VAL A 268      19.579 -42.294  19.610  1.00 82.23           C  
ATOM   2101  CG2 VAL A 268      20.139 -39.792  19.298  1.00 82.23           C  
ATOM   2102  C   VAL A 268      19.212 -42.541  16.858  1.00 82.23           C  
ATOM   2103  O   VAL A 268      19.758 -43.639  16.969  1.00 82.23           O  
ATOM   2104  N   GLY A 269      17.995 -42.401  16.281  1.00 42.26           N  
ATOM   2105  CA  GLY A 269      17.225 -43.541  15.852  1.00 42.26           C  
ATOM   2106  C   GLY A 269      16.055 -43.759  16.774  1.00 42.26           C  
ATOM   2107  O   GLY A 269      15.261 -44.672  16.556  1.00 42.26           O  
ATOM   2108  N   ASP A 270      15.926 -42.949  17.846  1.00 50.58           N  
ATOM   2109  CA  ASP A 270      14.831 -43.108  18.766  1.00 50.58           C  
ATOM   2110  CB  ASP A 270      15.191 -42.716  20.209  1.00 50.58           C  
ATOM   2111  CG  ASP A 270      16.182 -43.739  20.744  1.00 50.58           C  
ATOM   2112  OD1 ASP A 270      16.054 -44.938  20.380  1.00 50.58           O  
ATOM   2113  OD2 ASP A 270      17.087 -43.334  21.522  1.00 50.58           O1-
ATOM   2114  C   ASP A 270      13.680 -42.240  18.355  1.00 50.58           C  
ATOM   2115  O   ASP A 270      13.827 -41.323  17.546  1.00 50.58           O  
ATOM   2116  N   ARG A 271      12.487 -42.521  18.921  1.00120.10           N  
ATOM   2117  CA  ARG A 271      11.327 -41.725  18.642  1.00120.10           C  
ATOM   2118  CB  ARG A 271      10.253 -42.497  17.853  1.00120.10           C  
ATOM   2119  CG  ARG A 271       9.177 -41.613  17.221  1.00120.10           C  
ATOM   2120  CD  ARG A 271       8.194 -42.379  16.328  1.00120.10           C  
ATOM   2121  NE  ARG A 271       7.195 -43.051  17.207  1.00120.10           N  
ATOM   2122  CZ  ARG A 271       6.128 -43.703  16.657  1.00120.10           C  
ATOM   2123  NH1 ARG A 271       5.976 -43.759  15.301  1.00120.10           N1+
ATOM   2124  NH2 ARG A 271       5.205 -44.298  17.467  1.00120.10           N  
ATOM   2125  C   ARG A 271      10.753 -41.331  19.967  1.00120.10           C  
ATOM   2126  O   ARG A 271      10.316 -42.182  20.741  1.00120.10           O  
ATOM   2127  N   THR A 272      10.749 -40.019  20.270  1.00143.49           N  
ATOM   2128  CA  THR A 272      10.206 -39.590  21.524  1.00143.49           C  
ATOM   2129  CB  THR A 272      11.140 -38.773  22.378  1.00143.49           C  
ATOM   2130  OG1 THR A 272      11.645 -37.668  21.646  1.00143.49           O  
ATOM   2131  CG2 THR A 272      12.275 -39.661  22.898  1.00143.49           C  
ATOM   2132  C   THR A 272       9.006 -38.743  21.268  1.00143.49           C  
ATOM   2133  O   THR A 272       9.051 -37.803  20.476  1.00143.49           O  
ATOM   2134  N   THR A 273       7.890 -39.067  21.950  1.00 49.19           N  
ATOM   2135  CA  THR A 273       6.688 -38.302  21.793  1.00 49.19           C  
ATOM   2136  CB  THR A 273       5.454 -39.011  22.270  1.00 49.19           C  
ATOM   2137  OG1 THR A 273       5.576 -39.335  23.647  1.00 49.19           O  
ATOM   2138  CG2 THR A 273       5.261 -40.288  21.437  1.00 49.19           C  
ATOM   2139  C   THR A 273       6.841 -37.051  22.595  1.00 49.19           C  
ATOM   2140  O   THR A 273       7.641 -36.999  23.527  1.00 49.19           O  
ATOM   2141  N   LEU A 274       6.089 -35.994  22.224  1.00129.85           N  
ATOM   2142  CA  LEU A 274       6.146 -34.749  22.934  1.00129.85           C  
ATOM   2143  CB  LEU A 274       5.451 -33.581  22.221  1.00129.85           C  
ATOM   2144  CG  LEU A 274       6.370 -32.999  21.132  1.00129.85           C  
ATOM   2145  CD1 LEU A 274       6.815 -34.083  20.145  1.00129.85           C  
ATOM   2146  CD2 LEU A 274       5.747 -31.772  20.453  1.00129.85           C  
ATOM   2147  C   LEU A 274       5.620 -34.919  24.317  1.00129.85           C  
ATOM   2148  O   LEU A 274       6.129 -34.296  25.246  1.00129.85           O  
ATOM   2149  N   ASN A 275       4.593 -35.769  24.510  1.00140.07           N  
ATOM   2150  CA  ASN A 275       4.111 -35.938  25.847  1.00140.07           C  
ATOM   2151  CB  ASN A 275       2.775 -36.714  25.980  1.00140.07           C  
ATOM   2152  CG  ASN A 275       2.708 -37.955  25.106  1.00140.07           C  
ATOM   2153  OD1 ASN A 275       2.277 -37.868  23.958  1.00140.07           O  
ATOM   2154  ND2 ASN A 275       3.098 -39.137  25.651  1.00140.07           N  
ATOM   2155  C   ASN A 275       5.203 -36.474  26.727  1.00140.07           C  
ATOM   2156  O   ASN A 275       5.289 -36.103  27.896  1.00140.07           O  
ATOM   2157  N   GLU A 276       6.054 -37.383  26.216  1.00 85.94           N  
ATOM   2158  CA  GLU A 276       7.165 -37.860  26.993  1.00 85.94           C  
ATOM   2159  CB  GLU A 276       7.742 -39.195  26.482  1.00 85.94           C  
ATOM   2160  CG  GLU A 276       8.253 -39.199  25.044  1.00 85.94           C  
ATOM   2161  CD  GLU A 276       8.737 -40.615  24.763  1.00 85.94           C  
ATOM   2162  OE1 GLU A 276       8.851 -41.399  25.743  1.00 85.94           O  
ATOM   2163  OE2 GLU A 276       8.992 -40.938  23.574  1.00 85.94           O1-
ATOM   2164  C   GLU A 276       8.259 -36.829  27.078  1.00 85.94           C  
ATOM   2165  O   GLU A 276       8.944 -36.768  28.093  1.00 85.94           O  
ATOM   2166  N   LEU A 277       8.482 -36.018  26.017  1.00 86.31           N  
ATOM   2167  CA  LEU A 277       9.517 -35.005  25.991  1.00 86.31           C  
ATOM   2168  CB  LEU A 277       9.656 -34.310  24.623  1.00 86.31           C  
ATOM   2169  CG  LEU A 277      10.750 -33.221  24.593  1.00 86.31           C  
ATOM   2170  CD1 LEU A 277      12.152 -33.810  24.809  1.00 86.31           C  
ATOM   2171  CD2 LEU A 277      10.648 -32.368  23.316  1.00 86.31           C  
ATOM   2172  C   LEU A 277       9.194 -33.952  26.992  1.00 86.31           C  
ATOM   2173  O   LEU A 277      10.082 -33.408  27.645  1.00 86.31           O  
ATOM   2174  N   SER A 278       7.900 -33.616  27.117  1.00 86.94           N  
ATOM   2175  CA  SER A 278       7.538 -32.643  28.095  1.00 86.94           C  
ATOM   2176  CB  SER A 278       6.020 -32.408  28.184  1.00 86.94           C  
ATOM   2177  OG  SER A 278       5.371 -33.564  28.695  1.00 86.94           O  
ATOM   2178  C   SER A 278       7.974 -33.242  29.386  1.00 86.94           C  
ATOM   2179  O   SER A 278       8.547 -32.553  30.225  1.00 86.94           O  
ATOM   2180  N   GLY A 279       7.744 -34.565  29.542  1.00 68.18           N  
ATOM   2181  CA  GLY A 279       8.069 -35.285  30.739  1.00 68.18           C  
ATOM   2182  C   GLY A 279       9.547 -35.285  30.971  1.00 68.18           C  
ATOM   2183  O   GLY A 279       9.990 -35.023  32.087  1.00 68.18           O  
ATOM   2184  N   TYR A 280      10.360 -35.569  29.932  1.00178.92           N  
ATOM   2185  CA  TYR A 280      11.775 -35.672  30.164  1.00178.92           C  
ATOM   2186  CB  TYR A 280      12.613 -36.073  28.928  1.00178.92           C  
ATOM   2187  CG  TYR A 280      12.405 -37.504  28.559  1.00178.92           C  
ATOM   2188  CD1 TYR A 280      13.140 -38.493  29.173  1.00178.92           C  
ATOM   2189  CD2 TYR A 280      11.487 -37.864  27.598  1.00178.92           C  
ATOM   2190  CE1 TYR A 280      12.966 -39.816  28.841  1.00178.92           C  
ATOM   2191  CE2 TYR A 280      11.308 -39.186  27.260  1.00178.92           C  
ATOM   2192  CZ  TYR A 280      12.048 -40.164  27.881  1.00178.92           C  
ATOM   2193  OH  TYR A 280      11.869 -41.521  27.537  1.00178.92           O  
ATOM   2194  C   TYR A 280      12.337 -34.349  30.587  1.00178.92           C  
ATOM   2195  O   TYR A 280      12.984 -34.263  31.629  1.00178.92           O  
ATOM   2196  N   ILE A 281      12.048 -33.273  29.825  1.00111.34           N  
ATOM   2197  CA  ILE A 281      12.631 -31.979  30.072  1.00111.34           C  
ATOM   2198  CB  ILE A 281      12.110 -30.927  29.137  1.00111.34           C  
ATOM   2199  CG1 ILE A 281      12.437 -31.295  27.682  1.00111.34           C  
ATOM   2200  CG2 ILE A 281      12.686 -29.569  29.576  1.00111.34           C  
ATOM   2201  CD1 ILE A 281      11.691 -30.443  26.656  1.00111.34           C  
ATOM   2202  C   ILE A 281      12.214 -31.601  31.435  1.00111.34           C  
ATOM   2203  O   ILE A 281      12.978 -31.048  32.221  1.00111.34           O  
ATOM   2204  N   TYR A 282      10.954 -31.923  31.726  1.00218.76           N  
ATOM   2205  CA  TYR A 282      10.317 -31.655  32.965  1.00218.76           C  
ATOM   2206  CB  TYR A 282       8.864 -32.159  32.943  1.00218.76           C  
ATOM   2207  CG  TYR A 282       8.311 -32.185  34.325  1.00218.76           C  
ATOM   2208  CD1 TYR A 282       7.922 -31.033  34.965  1.00218.76           C  
ATOM   2209  CD2 TYR A 282       8.168 -33.389  34.974  1.00218.76           C  
ATOM   2210  CE1 TYR A 282       7.409 -31.088  36.240  1.00218.76           C  
ATOM   2211  CE2 TYR A 282       7.654 -33.450  36.247  1.00218.76           C  
ATOM   2212  CZ  TYR A 282       7.274 -32.294  36.883  1.00218.76           C  
ATOM   2213  OH  TYR A 282       6.747 -32.345  38.190  1.00218.76           O  
ATOM   2214  C   TYR A 282      11.032 -32.338  34.077  1.00218.76           C  
ATOM   2215  O   TYR A 282      11.230 -31.699  35.088  1.00218.76           O  
ATOM   2216  N   ASP A 283      11.456 -33.610  33.979  1.00143.12           N  
ATOM   2217  CA  ASP A 283      12.065 -34.246  35.125  1.00143.12           C  
ATOM   2218  CB  ASP A 283      12.445 -35.703  34.833  1.00143.12           C  
ATOM   2219  CG  ASP A 283      13.010 -36.304  36.107  1.00143.12           C  
ATOM   2220  OD1 ASP A 283      12.605 -35.861  37.214  1.00143.12           O  
ATOM   2221  OD2 ASP A 283      13.873 -37.213  35.984  1.00143.12           O1-
ATOM   2222  C   ASP A 283      13.329 -33.529  35.500  1.00143.12           C  
ATOM   2223  O   ASP A 283      13.557 -33.228  36.672  1.00143.12           O  
ATOM   2224  N   GLU A 284      14.183 -33.232  34.502  1.00122.01           N  
ATOM   2225  CA  GLU A 284      15.461 -32.629  34.757  1.00122.01           C  
ATOM   2226  CB  GLU A 284      16.352 -32.553  33.509  1.00122.01           C  
ATOM   2227  CG  GLU A 284      16.927 -33.914  33.129  1.00122.01           C  
ATOM   2228  CD  GLU A 284      17.824 -34.340  34.281  1.00122.01           C  
ATOM   2229  OE1 GLU A 284      18.070 -33.490  35.178  1.00122.01           O  
ATOM   2230  OE2 GLU A 284      18.275 -35.517  34.284  1.00122.01           O1-
ATOM   2231  C   GLU A 284      15.309 -31.242  35.287  1.00122.01           C  
ATOM   2232  O   GLU A 284      16.009 -30.842  36.214  1.00122.01           O  
ATOM   2233  N   LEU A 285      14.414 -30.463  34.662  1.00135.47           N  
ATOM   2234  CA  LEU A 285      14.088 -29.123  35.045  1.00135.47           C  
ATOM   2235  CB  LEU A 285      13.267 -28.338  34.004  1.00135.47           C  
ATOM   2236  CG  LEU A 285      14.082 -27.807  32.809  1.00135.47           C  
ATOM   2237  CD1 LEU A 285      13.185 -27.040  31.824  1.00135.47           C  
ATOM   2238  CD2 LEU A 285      15.270 -26.955  33.288  1.00135.47           C  
ATOM   2239  C   LEU A 285      13.285 -29.111  36.304  1.00135.47           C  
ATOM   2240  O   LEU A 285      13.187 -28.063  36.905  1.00135.47           O  
ATOM   2241  N   ASN A 286      12.595 -30.209  36.655  1.00124.70           N  
ATOM   2242  CA  ASN A 286      11.712 -30.429  37.786  1.00124.70           C  
ATOM   2243  CB  ASN A 286      10.949 -31.767  37.789  1.00124.70           C  
ATOM   2244  CG  ASN A 286       9.940 -31.740  38.929  1.00124.70           C  
ATOM   2245  OD1 ASN A 286       9.587 -30.677  39.437  1.00124.70           O  
ATOM   2246  ND2 ASN A 286       9.465 -32.945  39.346  1.00124.70           N  
ATOM   2247  C   ASN A 286      12.534 -30.494  38.983  1.00124.70           C  
ATOM   2248  O   ASN A 286      12.022 -30.386  40.101  1.00124.70           O  
ATOM   2249  N   LEU A 287      13.834 -30.749  38.744  1.00162.66           N  
ATOM   2250  CA  LEU A 287      14.756 -30.658  39.814  1.00162.66           C  
ATOM   2251  CB  LEU A 287      16.210 -30.795  39.335  1.00162.66           C  
ATOM   2252  CG  LEU A 287      17.249 -30.881  40.465  1.00162.66           C  
ATOM   2253  CD1 LEU A 287      18.668 -31.010  39.887  1.00162.66           C  
ATOM   2254  CD2 LEU A 287      17.104 -29.718  41.462  1.00162.66           C  
ATOM   2255  C   LEU A 287      14.474 -29.246  40.221  1.00162.66           C  
ATOM   2256  O   LEU A 287      14.406 -28.914  41.396  1.00162.66           O  
ATOM   2257  N   ILE A 288      14.316 -28.374  39.215  1.00257.38           N  
ATOM   2258  CA  ILE A 288      13.791 -27.045  39.334  1.00257.38           C  
ATOM   2259  CB  ILE A 288      14.412 -26.107  38.318  1.00257.38           C  
ATOM   2260  CG1 ILE A 288      15.940 -26.178  38.470  1.00257.38           C  
ATOM   2261  CG2 ILE A 288      13.871 -24.677  38.485  1.00257.38           C  
ATOM   2262  CD1 ILE A 288      16.695 -25.546  37.309  1.00257.38           C  
ATOM   2263  C   ILE A 288      12.209 -26.854  39.419  1.00257.38           C  
ATOM   2264  O   ILE A 288      11.927 -25.829  40.016  1.00257.38           O  
ATOM   2265  N   HIS A 289      11.157 -27.611  38.811  1.00344.68           N  
ATOM   2266  CA  HIS A 289       9.649 -27.412  39.017  1.00344.68           C  
ATOM   2267  ND1 HIS A 289       9.092 -24.845  41.808  1.00344.68           N  
ATOM   2268  CG  HIS A 289       9.373 -25.951  41.037  1.00344.68           C  
ATOM   2269  CB  HIS A 289       9.235 -26.022  39.540  1.00344.68           C  
ATOM   2270  NE2 HIS A 289       9.832 -26.418  43.195  1.00344.68           N  
ATOM   2271  CD2 HIS A 289       9.824 -26.902  41.901  1.00344.68           C  
ATOM   2272  CE1 HIS A 289       9.384 -25.180  43.090  1.00344.68           C  
ATOM   2273  C   HIS A 289       8.456 -27.906  37.990  1.00344.68           C  
ATOM   2274  O   HIS A 289       8.130 -29.091  37.982  1.00344.68           O  
ATOM   2275  N   HIS A 290       7.712 -26.995  37.194  1.00416.64           N  
ATOM   2276  CA  HIS A 290       6.357 -26.854  36.426  1.00416.64           C  
ATOM   2277  ND1 HIS A 290       8.934 -24.787  36.130  1.00416.64           N  
ATOM   2278  CG  HIS A 290       7.579 -24.635  36.363  1.00416.64           C  
ATOM   2279  CB  HIS A 290       6.520 -25.502  35.703  1.00416.64           C  
ATOM   2280  NE2 HIS A 290       8.733 -23.106  37.566  1.00416.64           N  
ATOM   2281  CD2 HIS A 290       7.478 -23.602  37.245  1.00416.64           C  
ATOM   2282  CE1 HIS A 290       9.575 -23.850  36.873  1.00416.64           C  
ATOM   2283  C   HIS A 290       5.549 -27.838  35.311  1.00416.64           C  
ATOM   2284  O   HIS A 290       5.793 -29.025  35.452  1.00416.64           O  
ATOM   2285  N   ILE A 291       4.630 -27.430  34.193  1.00312.99           N  
ATOM   2286  CA  ILE A 291       3.841 -28.141  33.006  1.00312.99           C  
ATOM   2287  CB  ILE A 291       4.172 -29.606  32.891  1.00312.99           C  
ATOM   2288  CG1 ILE A 291       5.657 -29.792  32.554  1.00312.99           C  
ATOM   2289  CG2 ILE A 291       3.243 -30.236  31.836  1.00312.99           C  
ATOM   2290  CD1 ILE A 291       6.087 -31.255  32.574  1.00312.99           C  
ATOM   2291  C   ILE A 291       2.297 -28.069  32.659  1.00312.99           C  
ATOM   2292  O   ILE A 291       1.441 -28.280  33.506  1.00312.99           O  
ATOM   2293  N   ASP A 292       1.852 -27.828  31.358  1.00235.96           N  
ATOM   2294  CA  ASP A 292       0.448 -28.010  30.937  1.00235.96           C  
ATOM   2295  CB  ASP A 292      -0.417 -26.737  30.746  1.00235.96           C  
ATOM   2296  CG  ASP A 292       0.245 -25.731  29.833  1.00235.96           C  
ATOM   2297  OD1 ASP A 292       1.191 -25.066  30.328  1.00235.96           O  
ATOM   2298  OD2 ASP A 292      -0.179 -25.593  28.654  1.00235.96           O1-
ATOM   2299  C   ASP A 292       0.374 -28.937  29.759  1.00235.96           C  
ATOM   2300  O   ASP A 292       0.129 -28.561  28.603  1.00235.96           O  
ATOM   2301  N   LYS A 293       0.644 -30.223  30.063  1.00 92.37           N  
ATOM   2302  CA  LYS A 293       0.487 -31.221  29.062  1.00 92.37           C  
ATOM   2303  CB  LYS A 293       0.766 -32.627  29.616  1.00 92.37           C  
ATOM   2304  CG  LYS A 293       2.153 -32.798  30.240  1.00 92.37           C  
ATOM   2305  CD  LYS A 293       2.263 -34.030  31.145  1.00 92.37           C  
ATOM   2306  CE  LYS A 293       1.458 -33.919  32.443  1.00 92.37           C  
ATOM   2307  NZ  LYS A 293       0.066 -34.378  32.226  1.00 92.37           N1+
ATOM   2308  C   LYS A 293      -0.972 -31.184  28.779  1.00 92.37           C  
ATOM   2309  O   LYS A 293      -1.416 -30.762  27.714  1.00 92.37           O  
ATOM   2310  N   LEU A 294      -1.756 -31.538  29.814  1.00259.19           N  
ATOM   2311  CA  LEU A 294      -3.183 -31.510  29.746  1.00259.19           C  
ATOM   2312  CB  LEU A 294      -3.822 -32.910  29.641  1.00259.19           C  
ATOM   2313  CG  LEU A 294      -5.357 -32.916  29.469  1.00259.19           C  
ATOM   2314  CD1 LEU A 294      -6.093 -32.419  30.723  1.00259.19           C  
ATOM   2315  CD2 LEU A 294      -5.771 -32.155  28.199  1.00259.19           C  
ATOM   2316  C   LEU A 294      -3.590 -30.905  31.043  1.00259.19           C  
ATOM   2317  O   LEU A 294      -3.461 -31.519  32.101  1.00259.19           O  
ATOM   2318  N   SER A 295      -4.094 -29.666  30.985  1.00189.91           N  
ATOM   2319  CA  SER A 295      -4.452 -28.968  32.177  1.00189.91           C  
ATOM   2320  CB  SER A 295      -3.249 -28.499  33.014  1.00189.91           C  
ATOM   2321  OG  SER A 295      -2.588 -29.618  33.588  1.00189.91           O  
ATOM   2322  C   SER A 295      -5.165 -27.756  31.718  1.00189.91           C  
ATOM   2323  O   SER A 295      -6.253 -27.840  31.152  1.00189.91           O  
ATOM   2324  N   ILE A 296      -4.559 -26.584  31.966  1.00118.32           N  
ATOM   2325  CA  ILE A 296      -5.192 -25.385  31.534  1.00118.32           C  
ATOM   2326  CB  ILE A 296      -4.385 -24.157  31.827  1.00118.32           C  
ATOM   2327  CG1 ILE A 296      -4.168 -24.013  33.343  1.00118.32           C  
ATOM   2328  CG2 ILE A 296      -5.110 -22.955  31.199  1.00118.32           C  
ATOM   2329  CD1 ILE A 296      -3.128 -22.956  33.713  1.00118.32           C  
ATOM   2330  C   ILE A 296      -5.332 -25.501  30.055  1.00118.32           C  
ATOM   2331  O   ILE A 296      -6.412 -25.241  29.526  1.00118.32           O  
ATOM   2332  N   LYS A 297      -4.267 -25.915  29.333  1.00294.40           N  
ATOM   2333  CA  LYS A 297      -4.522 -26.019  27.929  1.00294.40           C  
ATOM   2334  CB  LYS A 297      -4.906 -24.666  27.306  1.00294.40           C  
ATOM   2335  CG  LYS A 297      -5.563 -24.796  25.935  1.00294.40           C  
ATOM   2336  CD  LYS A 297      -6.256 -23.519  25.457  1.00294.40           C  
ATOM   2337  CE  LYS A 297      -7.772 -23.672  25.311  1.00294.40           C  
ATOM   2338  NZ  LYS A 297      -8.351 -24.214  26.560  1.00294.40           N1+
ATOM   2339  C   LYS A 297      -3.343 -26.571  27.174  1.00294.40           C  
ATOM   2340  O   LYS A 297      -2.251 -26.766  27.705  1.00294.40           O  
ATOM   2341  N   TYR A 298      -3.609 -26.845  25.877  1.00155.25           N  
ATOM   2342  CA  TYR A 298      -2.764 -27.293  24.802  1.00155.25           C  
ATOM   2343  CB  TYR A 298      -3.181 -28.573  24.042  1.00155.25           C  
ATOM   2344  CG  TYR A 298      -2.908 -29.901  24.670  1.00155.25           C  
ATOM   2345  CD1 TYR A 298      -1.652 -30.462  24.595  1.00155.25           C  
ATOM   2346  CD2 TYR A 298      -3.899 -30.606  25.311  1.00155.25           C  
ATOM   2347  CE1 TYR A 298      -1.386 -31.699  25.135  1.00155.25           C  
ATOM   2348  CE2 TYR A 298      -3.638 -31.845  25.853  1.00155.25           C  
ATOM   2349  CZ  TYR A 298      -2.387 -32.401  25.763  1.00155.25           C  
ATOM   2350  OH  TYR A 298      -2.127 -33.671  26.319  1.00155.25           O  
ATOM   2351  C   TYR A 298      -3.022 -26.267  23.737  1.00155.25           C  
ATOM   2352  O   TYR A 298      -3.817 -25.349  23.919  1.00155.25           O  
ATOM   2353  N   ARG A 299      -2.340 -26.379  22.587  1.00192.74           N  
ATOM   2354  CA  ARG A 299      -2.583 -25.463  21.508  1.00192.74           C  
ATOM   2355  CB  ARG A 299      -1.393 -24.541  21.186  1.00192.74           C  
ATOM   2356  CG  ARG A 299      -1.082 -23.553  22.308  1.00192.74           C  
ATOM   2357  CD  ARG A 299      -0.091 -22.450  21.926  1.00192.74           C  
ATOM   2358  NE  ARG A 299       1.237 -23.081  21.688  1.00192.74           N  
ATOM   2359  CZ  ARG A 299       2.375 -22.348  21.861  1.00192.74           C  
ATOM   2360  NH1 ARG A 299       2.294 -21.050  22.275  1.00192.74           N1+
ATOM   2361  NH2 ARG A 299       3.594 -22.911  21.617  1.00192.74           N  
ATOM   2362  C   ARG A 299      -2.822 -26.305  20.299  1.00192.74           C  
ATOM   2363  O   ARG A 299      -2.884 -27.531  20.382  1.00192.74           O  
ATOM   2364  N   GLU A 300      -3.009 -25.653  19.141  1.00 63.69           N  
ATOM   2365  CA  GLU A 300      -3.259 -26.373  17.927  1.00 63.69           C  
ATOM   2366  CB  GLU A 300      -3.960 -25.555  16.830  1.00 63.69           C  
ATOM   2367  CG  GLU A 300      -5.445 -25.296  17.068  1.00 63.69           C  
ATOM   2368  CD  GLU A 300      -5.980 -24.626  15.810  1.00 63.69           C  
ATOM   2369  OE1 GLU A 300      -6.309 -25.363  14.843  1.00 63.69           O  
ATOM   2370  OE2 GLU A 300      -6.051 -23.368  15.796  1.00 63.69           O1-
ATOM   2371  C   GLU A 300      -1.976 -26.834  17.319  1.00 63.69           C  
ATOM   2372  O   GLU A 300      -0.885 -26.402  17.690  1.00 63.69           O  
ATOM   2373  N   PHE A 301      -2.114 -27.769  16.360  1.00 73.71           N  
ATOM   2374  CA  PHE A 301      -1.029 -28.273  15.570  1.00 73.71           C  
ATOM   2375  CB  PHE A 301      -1.407 -29.448  14.648  1.00 73.71           C  
ATOM   2376  CG  PHE A 301      -1.640 -30.675  15.461  1.00 73.71           C  
ATOM   2377  CD1 PHE A 301      -0.591 -31.506  15.782  1.00 73.71           C  
ATOM   2378  CD2 PHE A 301      -2.905 -31.000  15.892  1.00 73.71           C  
ATOM   2379  CE1 PHE A 301      -0.795 -32.642  16.528  1.00 73.71           C  
ATOM   2380  CE2 PHE A 301      -3.116 -32.134  16.638  1.00 73.71           C  
ATOM   2381  CZ  PHE A 301      -2.061 -32.956  16.955  1.00 73.71           C  
ATOM   2382  C   PHE A 301      -0.631 -27.155  14.664  1.00 73.71           C  
ATOM   2383  O   PHE A 301      -1.352 -26.168  14.540  1.00 73.71           O  
ATOM   2384  N   ARG A 302       0.557 -27.261  14.034  1.00 91.01           N  
ATOM   2385  CA  ARG A 302       1.010 -26.202  13.176  1.00 91.01           C  
ATOM   2386  CB  ARG A 302       2.399 -25.684  13.573  1.00 91.01           C  
ATOM   2387  CG  ARG A 302       2.455 -25.184  15.019  1.00 91.01           C  
ATOM   2388  CD  ARG A 302       3.878 -24.901  15.498  1.00 91.01           C  
ATOM   2389  NE  ARG A 302       4.637 -26.175  15.365  1.00 91.01           N  
ATOM   2390  CZ  ARG A 302       5.919 -26.156  14.895  1.00 91.01           C  
ATOM   2391  NH1 ARG A 302       6.514 -24.966  14.598  1.00 91.01           N1+
ATOM   2392  NH2 ARG A 302       6.603 -27.320  14.707  1.00 91.01           N  
ATOM   2393  C   ARG A 302       1.104 -26.716  11.773  1.00 91.01           C  
ATOM   2394  O   ARG A 302       1.406 -27.887  11.546  1.00 91.01           O  
ATOM   2395  N   SER A 303       0.835 -25.833  10.787  1.00 86.60           N  
ATOM   2396  CA  SER A 303       0.891 -26.244   9.415  1.00 86.60           C  
ATOM   2397  CB  SER A 303       0.413 -25.161   8.431  1.00 86.60           C  
ATOM   2398  OG  SER A 303       0.497 -25.641   7.098  1.00 86.60           O  
ATOM   2399  C   SER A 303       2.319 -26.550   9.096  1.00 86.60           C  
ATOM   2400  O   SER A 303       3.200 -25.698   9.230  1.00 86.60           O  
ATOM   2401  N   GLY A 304       2.568 -27.773   8.590  1.00 36.47           N  
ATOM   2402  CA  GLY A 304       3.913 -28.167   8.294  1.00 36.47           C  
ATOM   2403  C   GLY A 304       4.480 -28.915   9.461  1.00 36.47           C  
ATOM   2404  O   GLY A 304       5.698 -29.034   9.585  1.00 36.47           O  
ATOM   2405  N   ASP A 305       3.607 -29.426  10.356  1.00 68.67           N  
ATOM   2406  CA  ASP A 305       4.070 -30.147  11.512  1.00 68.67           C  
ATOM   2407  CB  ASP A 305       3.448 -29.622  12.822  1.00 68.67           C  
ATOM   2408  CG  ASP A 305       4.265 -30.130  14.000  1.00 68.67           C  
ATOM   2409  OD1 ASP A 305       5.518 -30.152  13.880  1.00 68.67           O  
ATOM   2410  OD2 ASP A 305       3.648 -30.511  15.031  1.00 68.67           O1-
ATOM   2411  C   ASP A 305       3.655 -31.580  11.362  1.00 68.67           C  
ATOM   2412  O   ASP A 305       2.472 -31.905  11.466  1.00 68.67           O  
ATOM   2413  N   VAL A 306       4.638 -32.476  11.133  1.00117.73           N  
ATOM   2414  CA  VAL A 306       4.383 -33.870  10.898  1.00117.73           C  
ATOM   2415  CB  VAL A 306       5.521 -34.579  10.228  1.00117.73           C  
ATOM   2416  CG1 VAL A 306       5.635 -34.069   8.786  1.00117.73           C  
ATOM   2417  CG2 VAL A 306       6.792 -34.327  11.054  1.00117.73           C  
ATOM   2418  C   VAL A 306       4.095 -34.591  12.174  1.00117.73           C  
ATOM   2419  O   VAL A 306       4.613 -34.263  13.240  1.00117.73           O  
ATOM   2420  N   ARG A 307       3.236 -35.622  12.056  1.00162.14           N  
ATOM   2421  CA  ARG A 307       2.781 -36.440  13.140  1.00162.14           C  
ATOM   2422  CB  ARG A 307       1.793 -37.513  12.661  1.00162.14           C  
ATOM   2423  CG  ARG A 307       1.247 -38.409  13.772  1.00162.14           C  
ATOM   2424  CD  ARG A 307       0.209 -37.715  14.656  1.00162.14           C  
ATOM   2425  NE  ARG A 307      -0.729 -37.003  13.743  1.00162.14           N  
ATOM   2426  CZ  ARG A 307      -1.736 -37.685  13.125  1.00162.14           C  
ATOM   2427  NH1 ARG A 307      -1.879 -39.027  13.324  1.00162.14           N1+
ATOM   2428  NH2 ARG A 307      -2.596 -37.023  12.298  1.00162.14           N  
ATOM   2429  C   ARG A 307       3.943 -37.164  13.754  1.00162.14           C  
ATOM   2430  O   ARG A 307       4.024 -37.242  14.978  1.00162.14           O  
ATOM   2431  N   HIS A 308       4.873 -37.721  12.941  1.00 69.65           N  
ATOM   2432  CA  HIS A 308       5.951 -38.456  13.555  1.00 69.65           C  
ATOM   2433  ND1 HIS A 308       4.324 -40.107  15.861  1.00 69.65           N  
ATOM   2434  CG  HIS A 308       4.425 -40.241  14.494  1.00 69.65           C  
ATOM   2435  CB  HIS A 308       5.665 -39.959  13.702  1.00 69.65           C  
ATOM   2436  NE2 HIS A 308       2.336 -40.793  15.141  1.00 69.65           N  
ATOM   2437  CD2 HIS A 308       3.202 -40.663  14.071  1.00 69.65           C  
ATOM   2438  CE1 HIS A 308       3.054 -40.451  16.194  1.00 69.65           C  
ATOM   2439  C   HIS A 308       7.214 -38.358  12.743  1.00 69.65           C  
ATOM   2440  O   HIS A 308       7.172 -38.173  11.527  1.00 69.65           O  
ATOM   2441  N   SER A 309       8.389 -38.469  13.419  1.00 99.85           N  
ATOM   2442  CA  SER A 309       9.640 -38.489  12.704  1.00 99.85           C  
ATOM   2443  CB  SER A 309      10.311 -37.116  12.528  1.00 99.85           C  
ATOM   2444  OG  SER A 309      10.980 -36.734  13.720  1.00 99.85           O  
ATOM   2445  C   SER A 309      10.635 -39.344  13.442  1.00 99.85           C  
ATOM   2446  O   SER A 309      10.790 -39.234  14.659  1.00 99.85           O  
ATOM   2447  N   GLN A 310      11.353 -40.222  12.703  1.00 61.85           N  
ATOM   2448  CA  GLN A 310      12.362 -41.067  13.289  1.00 61.85           C  
ATOM   2449  CB  GLN A 310      11.789 -42.377  13.857  1.00 61.85           C  
ATOM   2450  CG  GLN A 310      12.816 -43.279  14.544  1.00 61.85           C  
ATOM   2451  CD  GLN A 310      12.075 -44.514  15.045  1.00 61.85           C  
ATOM   2452  OE1 GLN A 310      10.851 -44.590  14.969  1.00 61.85           O  
ATOM   2453  NE2 GLN A 310      12.834 -45.508  15.577  1.00 61.85           N  
ATOM   2454  C   GLN A 310      13.353 -41.410  12.210  1.00 61.85           C  
ATOM   2455  O   GLN A 310      12.972 -41.731  11.085  1.00 61.85           O  
ATOM   2456  N   ALA A 311      14.662 -41.340  12.532  1.00 54.49           N  
ATOM   2457  CA  ALA A 311      15.700 -41.570  11.561  1.00 54.49           C  
ATOM   2458  CB  ALA A 311      16.908 -40.629  11.726  1.00 54.49           C  
ATOM   2459  C   ALA A 311      16.220 -42.977  11.594  1.00 54.49           C  
ATOM   2460  O   ALA A 311      16.071 -43.701  12.578  1.00 54.49           O  
ATOM   2461  N   ASP A 312      16.837 -43.386  10.460  1.00 62.78           N  
ATOM   2462  CA  ASP A 312      17.515 -44.644  10.303  1.00 62.78           C  
ATOM   2463  CB  ASP A 312      17.021 -45.441   9.081  1.00 62.78           C  
ATOM   2464  CG  ASP A 312      17.617 -46.842   9.133  1.00 62.78           C  
ATOM   2465  OD1 ASP A 312      18.724 -47.002   9.712  1.00 62.78           O  
ATOM   2466  OD2 ASP A 312      16.966 -47.774   8.588  1.00 62.78           O1-
ATOM   2467  C   ASP A 312      18.961 -44.291  10.073  1.00 62.78           C  
ATOM   2468  O   ASP A 312      19.340 -43.828   8.999  1.00 62.78           O  
ATOM   2469  N   VAL A 313      19.783 -44.461  11.124  1.00 90.67           N  
ATOM   2470  CA  VAL A 313      21.190 -44.160  11.221  1.00 90.67           C  
ATOM   2471  CB  VAL A 313      21.653 -43.976  12.638  1.00 90.67           C  
ATOM   2472  CG1 VAL A 313      20.953 -42.733  13.219  1.00 90.67           C  
ATOM   2473  CG2 VAL A 313      21.387 -45.271  13.425  1.00 90.67           C  
ATOM   2474  C   VAL A 313      22.085 -45.176  10.568  1.00 90.67           C  
ATOM   2475  O   VAL A 313      23.294 -44.957  10.498  1.00 90.67           O  
ATOM   2476  N   THR A 314      21.553 -46.329  10.116  1.00132.11           N  
ATOM   2477  CA  THR A 314      22.382 -47.417   9.666  1.00132.11           C  
ATOM   2478  CB  THR A 314      21.606 -48.554   9.060  1.00132.11           C  
ATOM   2479  OG1 THR A 314      20.857 -48.109   7.940  1.00132.11           O  
ATOM   2480  CG2 THR A 314      20.681 -49.154  10.127  1.00132.11           C  
ATOM   2481  C   THR A 314      23.390 -46.976   8.646  1.00132.11           C  
ATOM   2482  O   THR A 314      24.541 -47.405   8.704  1.00132.11           O  
ATOM   2483  N   LYS A 315      23.013 -46.106   7.693  1.00 44.35           N  
ATOM   2484  CA  LYS A 315      23.944 -45.736   6.662  1.00 44.35           C  
ATOM   2485  CB  LYS A 315      23.349 -44.721   5.666  1.00 44.35           C  
ATOM   2486  CG  LYS A 315      24.301 -44.352   4.524  1.00 44.35           C  
ATOM   2487  CD  LYS A 315      23.642 -43.556   3.397  1.00 44.35           C  
ATOM   2488  CE  LYS A 315      24.607 -43.194   2.265  1.00 44.35           C  
ATOM   2489  NZ  LYS A 315      23.896 -42.420   1.222  1.00 44.35           N1+
ATOM   2490  C   LYS A 315      25.166 -45.107   7.269  1.00 44.35           C  
ATOM   2491  O   LYS A 315      26.290 -45.436   6.888  1.00 44.35           O  
ATOM   2492  N   ALA A 316      24.980 -44.187   8.234  1.00 35.17           N  
ATOM   2493  CA  ALA A 316      26.070 -43.484   8.858  1.00 35.17           C  
ATOM   2494  CB  ALA A 316      25.590 -42.418   9.857  1.00 35.17           C  
ATOM   2495  C   ALA A 316      26.937 -44.436   9.614  1.00 35.17           C  
ATOM   2496  O   ALA A 316      28.165 -44.356   9.554  1.00 35.17           O  
ATOM   2497  N   ILE A 317      26.321 -45.380  10.345  1.00 36.31           N  
ATOM   2498  CA  ILE A 317      27.110 -46.274  11.134  1.00 36.31           C  
ATOM   2499  CB  ILE A 317      26.285 -47.268  11.898  1.00 36.31           C  
ATOM   2500  CG1 ILE A 317      25.321 -46.549  12.855  1.00 36.31           C  
ATOM   2501  CG2 ILE A 317      27.248 -48.231  12.613  1.00 36.31           C  
ATOM   2502  CD1 ILE A 317      24.257 -47.476  13.442  1.00 36.31           C  
ATOM   2503  C   ILE A 317      27.976 -47.050  10.199  1.00 36.31           C  
ATOM   2504  O   ILE A 317      29.177 -47.190  10.424  1.00 36.31           O  
ATOM   2505  N   ASP A 318      27.380 -47.570   9.108  1.00 52.15           N  
ATOM   2506  CA  ASP A 318      28.117 -48.399   8.201  1.00 52.15           C  
ATOM   2507  CB  ASP A 318      27.212 -48.990   7.106  1.00 52.15           C  
ATOM   2508  CG  ASP A 318      26.220 -49.932   7.777  1.00 52.15           C  
ATOM   2509  OD1 ASP A 318      26.471 -50.323   8.949  1.00 52.15           O  
ATOM   2510  OD2 ASP A 318      25.196 -50.271   7.127  1.00 52.15           O1-
ATOM   2511  C   ASP A 318      29.217 -47.643   7.506  1.00 52.15           C  
ATOM   2512  O   ASP A 318      30.390 -47.992   7.642  1.00 52.15           O  
ATOM   2513  N   LEU A 319      28.877 -46.575   6.753  1.00122.18           N  
ATOM   2514  CA  LEU A 319      29.885 -45.919   5.959  1.00122.18           C  
ATOM   2515  CB  LEU A 319      29.323 -44.927   4.921  1.00122.18           C  
ATOM   2516  CG  LEU A 319      28.476 -45.575   3.809  1.00122.18           C  
ATOM   2517  CD1 LEU A 319      29.270 -46.667   3.081  1.00122.18           C  
ATOM   2518  CD2 LEU A 319      27.109 -46.043   4.323  1.00122.18           C  
ATOM   2519  C   LEU A 319      30.883 -45.147   6.773  1.00122.18           C  
ATOM   2520  O   LEU A 319      32.088 -45.227   6.542  1.00122.18           O  
ATOM   2521  N   LEU A 320      30.371 -44.308   7.687  1.00104.89           N  
ATOM   2522  CA  LEU A 320      31.098 -43.422   8.550  1.00104.89           C  
ATOM   2523  CB  LEU A 320      30.245 -42.222   8.983  1.00104.89           C  
ATOM   2524  CG  LEU A 320      29.813 -41.365   7.777  1.00104.89           C  
ATOM   2525  CD1 LEU A 320      29.041 -40.112   8.218  1.00104.89           C  
ATOM   2526  CD2 LEU A 320      31.008 -41.047   6.863  1.00104.89           C  
ATOM   2527  C   LEU A 320      31.661 -44.099   9.763  1.00104.89           C  
ATOM   2528  O   LEU A 320      32.586 -43.576  10.385  1.00104.89           O  
ATOM   2529  N   LYS A 321      31.098 -45.257  10.164  1.00117.35           N  
ATOM   2530  CA  LYS A 321      31.512 -45.886  11.388  1.00117.35           C  
ATOM   2531  CB  LYS A 321      33.037 -46.085  11.442  1.00117.35           C  
ATOM   2532  CG  LYS A 321      33.584 -46.868  10.242  1.00117.35           C  
ATOM   2533  CD  LYS A 321      35.089 -46.700  10.028  1.00117.35           C  
ATOM   2534  CE  LYS A 321      35.579 -47.183   8.660  1.00117.35           C  
ATOM   2535  NZ  LYS A 321      35.252 -48.613   8.477  1.00117.35           N1+
ATOM   2536  C   LYS A 321      31.111 -44.954  12.500  1.00117.35           C  
ATOM   2537  O   LYS A 321      31.884 -44.674  13.413  1.00117.35           O  
ATOM   2538  N   TYR A 322      29.856 -44.458  12.426  1.00 94.86           N  
ATOM   2539  CA  TYR A 322      29.259 -43.493  13.315  1.00 94.86           C  
ATOM   2540  CB  TYR A 322      28.155 -42.699  12.584  1.00 94.86           C  
ATOM   2541  CG  TYR A 322      27.315 -41.875  13.501  1.00 94.86           C  
ATOM   2542  CD1 TYR A 322      27.809 -40.738  14.098  1.00 94.86           C  
ATOM   2543  CD2 TYR A 322      26.003 -42.229  13.727  1.00 94.86           C  
ATOM   2544  CE1 TYR A 322      27.013 -39.983  14.926  1.00 94.86           C  
ATOM   2545  CE2 TYR A 322      25.201 -41.477  14.554  1.00 94.86           C  
ATOM   2546  CZ  TYR A 322      25.709 -40.351  15.157  1.00 94.86           C  
ATOM   2547  OH  TYR A 322      24.892 -39.572  16.007  1.00 94.86           O  
ATOM   2548  C   TYR A 322      28.664 -44.152  14.523  1.00 94.86           C  
ATOM   2549  O   TYR A 322      28.006 -45.186  14.423  1.00 94.86           O  
ATOM   2550  N   ARG A 323      28.914 -43.574  15.721  1.00 97.83           N  
ATOM   2551  CA  ARG A 323      28.319 -44.160  16.889  1.00 97.83           C  
ATOM   2552  CB  ARG A 323      29.305 -44.927  17.778  1.00 97.83           C  
ATOM   2553  CG  ARG A 323      28.567 -45.731  18.846  1.00 97.83           C  
ATOM   2554  CD  ARG A 323      29.462 -46.368  19.903  1.00 97.83           C  
ATOM   2555  NE  ARG A 323      28.551 -47.085  20.837  1.00 97.83           N  
ATOM   2556  CZ  ARG A 323      27.910 -46.376  21.811  1.00 97.83           C  
ATOM   2557  NH1 ARG A 323      28.135 -45.035  21.936  1.00 97.83           N1+
ATOM   2558  NH2 ARG A 323      27.057 -47.003  22.672  1.00 97.83           N  
ATOM   2559  C   ARG A 323      27.694 -43.094  17.741  1.00 97.83           C  
ATOM   2560  O   ARG A 323      28.394 -42.365  18.444  1.00 97.83           O  
ATOM   2561  N   PRO A 324      26.387 -42.987  17.717  1.00104.03           N  
ATOM   2562  CA  PRO A 324      25.676 -42.038  18.533  1.00104.03           C  
ATOM   2563  CD  PRO A 324      25.547 -43.595  16.701  1.00104.03           C  
ATOM   2564  CB  PRO A 324      24.235 -42.033  18.020  1.00104.03           C  
ATOM   2565  CG  PRO A 324      24.114 -43.335  17.203  1.00104.03           C  
ATOM   2566  C   PRO A 324      25.822 -42.425  19.974  1.00104.03           C  
ATOM   2567  O   PRO A 324      25.366 -43.503  20.355  1.00104.03           O  
ATOM   2568  N   ASN A 325      26.490 -41.574  20.775  1.00 87.44           N  
ATOM   2569  CA  ASN A 325      26.735 -41.816  22.169  1.00 87.44           C  
ATOM   2570  CB  ASN A 325      28.062 -41.195  22.645  1.00 87.44           C  
ATOM   2571  CG  ASN A 325      28.025 -39.691  22.412  1.00 87.44           C  
ATOM   2572  OD1 ASN A 325      27.626 -39.225  21.346  1.00 87.44           O  
ATOM   2573  ND2 ASN A 325      28.458 -38.907  23.434  1.00 87.44           N  
ATOM   2574  C   ASN A 325      25.641 -41.371  23.093  1.00 87.44           C  
ATOM   2575  O   ASN A 325      25.403 -42.025  24.109  1.00 87.44           O  
ATOM   2576  N   ILE A 326      24.956 -40.246  22.789  1.00 67.72           N  
ATOM   2577  CA  ILE A 326      24.071 -39.696  23.784  1.00 67.72           C  
ATOM   2578  CB  ILE A 326      24.467 -38.304  24.186  1.00 67.72           C  
ATOM   2579  CG1 ILE A 326      25.847 -38.339  24.863  1.00 67.72           C  
ATOM   2580  CG2 ILE A 326      23.359 -37.702  25.065  1.00 67.72           C  
ATOM   2581  CD1 ILE A 326      26.472 -36.958  25.045  1.00 67.72           C  
ATOM   2582  C   ILE A 326      22.651 -39.654  23.322  1.00 67.72           C  
ATOM   2583  O   ILE A 326      22.317 -39.045  22.307  1.00 67.72           O  
ATOM   2584  N   LYS A 327      21.778 -40.293  24.124  1.00131.28           N  
ATOM   2585  CA  LYS A 327      20.367 -40.362  23.898  1.00131.28           C  
ATOM   2586  CB  LYS A 327      19.711 -41.581  24.569  1.00131.28           C  
ATOM   2587  CG  LYS A 327      20.342 -42.909  24.141  1.00131.28           C  
ATOM   2588  CD  LYS A 327      20.263 -43.182  22.638  1.00131.28           C  
ATOM   2589  CE  LYS A 327      21.057 -44.416  22.196  1.00131.28           C  
ATOM   2590  NZ  LYS A 327      20.410 -45.646  22.703  1.00131.28           N1+
ATOM   2591  C   LYS A 327      19.769 -39.125  24.495  1.00131.28           C  
ATOM   2592  O   LYS A 327      20.457 -38.319  25.120  1.00131.28           O  
ATOM   2593  N   ILE A 328      18.444 -38.964  24.328  1.00116.62           N  
ATOM   2594  CA  ILE A 328      17.752 -37.770  24.720  1.00116.62           C  
ATOM   2595  CB  ILE A 328      16.275 -37.876  24.427  1.00116.62           C  
ATOM   2596  CG1 ILE A 328      15.529 -36.572  24.752  1.00116.62           C  
ATOM   2597  CG2 ILE A 328      15.725 -39.103  25.175  1.00116.62           C  
ATOM   2598  CD1 ILE A 328      15.789 -35.439  23.764  1.00116.62           C  
ATOM   2599  C   ILE A 328      17.907 -37.470  26.186  1.00116.62           C  
ATOM   2600  O   ILE A 328      18.255 -36.345  26.542  1.00116.62           O  
ATOM   2601  N   ARG A 329      17.709 -38.460  27.080  1.00 87.57           N  
ATOM   2602  CA  ARG A 329      17.688 -38.177  28.496  1.00 87.57           C  
ATOM   2603  CB  ARG A 329      17.402 -39.430  29.337  1.00 87.57           C  
ATOM   2604  CG  ARG A 329      16.000 -39.995  29.108  1.00 87.57           C  
ATOM   2605  CD  ARG A 329      15.713 -41.257  29.917  1.00 87.57           C  
ATOM   2606  NE  ARG A 329      16.630 -42.314  29.410  1.00 87.57           N  
ATOM   2607  CZ  ARG A 329      16.385 -43.624  29.697  1.00 87.57           C  
ATOM   2608  NH1 ARG A 329      15.282 -43.970  30.423  1.00 87.57           N1+
ATOM   2609  NH2 ARG A 329      17.243 -44.587  29.254  1.00 87.57           N  
ATOM   2610  C   ARG A 329      18.989 -37.600  28.971  1.00 87.57           C  
ATOM   2611  O   ARG A 329      19.004 -36.596  29.684  1.00 87.57           O  
ATOM   2612  N   GLU A 330      20.124 -38.205  28.588  1.00 45.29           N  
ATOM   2613  CA  GLU A 330      21.392 -37.726  29.059  1.00 45.29           C  
ATOM   2614  CB  GLU A 330      22.577 -38.623  28.671  1.00 45.29           C  
ATOM   2615  CG  GLU A 330      23.910 -38.094  29.203  1.00 45.29           C  
ATOM   2616  CD  GLU A 330      25.013 -39.042  28.763  1.00 45.29           C  
ATOM   2617  OE1 GLU A 330      24.680 -40.101  28.167  1.00 45.29           O  
ATOM   2618  OE2 GLU A 330      26.203 -38.716  29.016  1.00 45.29           O1-
ATOM   2619  C   GLU A 330      21.660 -36.376  28.477  1.00 45.29           C  
ATOM   2620  O   GLU A 330      22.317 -35.544  29.099  1.00 45.29           O  
ATOM   2621  N   GLY A 331      21.188 -36.135  27.240  1.00 28.79           N  
ATOM   2622  CA  GLY A 331      21.450 -34.881  26.595  1.00 28.79           C  
ATOM   2623  C   GLY A 331      20.829 -33.764  27.384  1.00 28.79           C  
ATOM   2624  O   GLY A 331      21.439 -32.711  27.554  1.00 28.79           O  
ATOM   2625  N   LEU A 332      19.587 -33.963  27.867  1.00 69.75           N  
ATOM   2626  CA  LEU A 332      18.843 -32.960  28.589  1.00 69.75           C  
ATOM   2627  CB  LEU A 332      17.386 -33.381  28.842  1.00 69.75           C  
ATOM   2628  CG  LEU A 332      16.554 -33.496  27.550  1.00 69.75           C  
ATOM   2629  CD1 LEU A 332      15.106 -33.912  27.859  1.00 69.75           C  
ATOM   2630  CD2 LEU A 332      16.627 -32.203  26.719  1.00 69.75           C  
ATOM   2631  C   LEU A 332      19.479 -32.651  29.915  1.00 69.75           C  
ATOM   2632  O   LEU A 332      19.543 -31.490  30.317  1.00 69.75           O  
ATOM   2633  N   ARG A 333      19.965 -33.680  30.639  1.00163.02           N  
ATOM   2634  CA  ARG A 333      20.582 -33.452  31.914  1.00163.02           C  
ATOM   2635  CB  ARG A 333      21.132 -34.740  32.549  1.00163.02           C  
ATOM   2636  CG  ARG A 333      22.110 -34.484  33.700  1.00163.02           C  
ATOM   2637  CD  ARG A 333      21.481 -33.902  34.967  1.00163.02           C  
ATOM   2638  NE  ARG A 333      21.011 -35.048  35.795  1.00163.02           N  
ATOM   2639  CZ  ARG A 333      20.596 -34.843  37.079  1.00163.02           C  
ATOM   2640  NH1 ARG A 333      20.609 -33.585  37.607  1.00163.02           N1+
ATOM   2641  NH2 ARG A 333      20.170 -35.896  37.835  1.00163.02           N  
ATOM   2642  C   ARG A 333      21.749 -32.549  31.696  1.00163.02           C  
ATOM   2643  O   ARG A 333      21.984 -31.633  32.483  1.00163.02           O  
ATOM   2644  N   LEU A 334      22.510 -32.800  30.615  1.00 75.23           N  
ATOM   2645  CA  LEU A 334      23.669 -32.022  30.291  1.00 75.23           C  
ATOM   2646  CB  LEU A 334      24.448 -32.560  29.075  1.00 75.23           C  
ATOM   2647  CG  LEU A 334      25.060 -33.963  29.268  1.00 75.23           C  
ATOM   2648  CD1 LEU A 334      25.856 -34.391  28.024  1.00 75.23           C  
ATOM   2649  CD2 LEU A 334      25.892 -34.050  30.557  1.00 75.23           C  
ATOM   2650  C   LEU A 334      23.253 -30.623  29.941  1.00 75.23           C  
ATOM   2651  O   LEU A 334      24.008 -29.678  30.156  1.00 75.23           O  
ATOM   2652  N   SER A 335      22.082 -30.475  29.297  1.00 88.16           N  
ATOM   2653  CA  SER A 335      21.597 -29.211  28.803  1.00 88.16           C  
ATOM   2654  CB  SER A 335      20.571 -29.396  27.672  1.00 88.16           C  
ATOM   2655  OG  SER A 335      21.178 -30.043  26.562  1.00 88.16           O  
ATOM   2656  C   SER A 335      20.954 -28.275  29.811  1.00 88.16           C  
ATOM   2657  O   SER A 335      21.201 -27.072  29.749  1.00 88.16           O  
ATOM   2658  N   MET A 336      20.141 -28.785  30.770  1.00 92.61           N  
ATOM   2659  CA  MET A 336      19.266 -27.970  31.582  1.00 92.61           C  
ATOM   2660  CB  MET A 336      18.411 -28.818  32.541  1.00 92.61           C  
ATOM   2661  CG  MET A 336      17.463 -29.787  31.831  1.00 92.61           C  
ATOM   2662  SD  MET A 336      16.188 -29.002  30.797  1.00 92.61           S  
ATOM   2663  CE  MET A 336      17.308 -28.571  29.434  1.00 92.61           C  
ATOM   2664  C   MET A 336      19.982 -26.944  32.405  1.00 92.61           C  
ATOM   2665  O   MET A 336      19.544 -25.795  32.460  1.00 92.61           O  
ATOM   2666  N   PRO A 337      21.053 -27.276  33.048  1.00 99.38           N  
ATOM   2667  CA  PRO A 337      21.717 -26.294  33.852  1.00 99.38           C  
ATOM   2668  CD  PRO A 337      21.267 -28.626  33.538  1.00 99.38           C  
ATOM   2669  CB  PRO A 337      22.772 -27.064  34.643  1.00 99.38           C  
ATOM   2670  CG  PRO A 337      22.154 -28.469  34.784  1.00 99.38           C  
ATOM   2671  C   PRO A 337      22.256 -25.149  33.038  1.00 99.38           C  
ATOM   2672  O   PRO A 337      22.449 -24.072  33.597  1.00 99.38           O  
ATOM   2673  N   TRP A 338      22.524 -25.356  31.733  1.00 77.73           N  
ATOM   2674  CA  TRP A 338      23.068 -24.328  30.878  1.00 77.73           C  
ATOM   2675  CB  TRP A 338      23.406 -24.844  29.466  1.00 77.73           C  
ATOM   2676  CG  TRP A 338      24.154 -23.857  28.597  1.00 77.73           C  
ATOM   2677  CD2 TRP A 338      23.526 -22.874  27.760  1.00 77.73           C  
ATOM   2678  CD1 TRP A 338      25.500 -23.701  28.431  1.00 77.73           C  
ATOM   2679  NE1 TRP A 338      25.751 -22.683  27.541  1.00 77.73           N  
ATOM   2680  CE2 TRP A 338      24.543 -22.165  27.121  1.00 77.73           C  
ATOM   2681  CE3 TRP A 338      22.209 -22.587  27.542  1.00 77.73           C  
ATOM   2682  CZ2 TRP A 338      24.257 -21.151  26.251  1.00 77.73           C  
ATOM   2683  CZ3 TRP A 338      21.925 -21.563  26.664  1.00 77.73           C  
ATOM   2684  CH2 TRP A 338      22.929 -20.861  26.031  1.00 77.73           C  
ATOM   2685  C   TRP A 338      22.028 -23.261  30.758  1.00 77.73           C  
ATOM   2686  O   TRP A 338      22.339 -22.072  30.771  1.00 77.73           O  
ATOM   2687  N   TYR A 339      20.753 -23.676  30.617  1.00 75.43           N  
ATOM   2688  CA  TYR A 339      19.657 -22.763  30.480  1.00 75.43           C  
ATOM   2689  CB  TYR A 339      18.324 -23.442  30.124  1.00 75.43           C  
ATOM   2690  CG  TYR A 339      18.373 -23.887  28.702  1.00 75.43           C  
ATOM   2691  CD1 TYR A 339      18.941 -25.091  28.356  1.00 75.43           C  
ATOM   2692  CD2 TYR A 339      17.841 -23.093  27.711  1.00 75.43           C  
ATOM   2693  CE1 TYR A 339      18.976 -25.494  27.041  1.00 75.43           C  
ATOM   2694  CE2 TYR A 339      17.874 -23.492  26.396  1.00 75.43           C  
ATOM   2695  CZ  TYR A 339      18.443 -24.695  26.058  1.00 75.43           C  
ATOM   2696  OH  TYR A 339      18.477 -25.108  24.708  1.00 75.43           O  
ATOM   2697  C   TYR A 339      19.436 -21.997  31.749  1.00 75.43           C  
ATOM   2698  O   TYR A 339      19.168 -20.798  31.698  1.00 75.43           O  
ATOM   2699  N   VAL A 340      19.531 -22.657  32.926  1.00 80.86           N  
ATOM   2700  CA  VAL A 340      19.239 -21.956  34.142  1.00 80.86           C  
ATOM   2701  CB  VAL A 340      19.308 -22.825  35.368  1.00 80.86           C  
ATOM   2702  CG1 VAL A 340      19.020 -21.951  36.602  1.00 80.86           C  
ATOM   2703  CG2 VAL A 340      18.295 -23.975  35.203  1.00 80.86           C  
ATOM   2704  C   VAL A 340      20.197 -20.814  34.267  1.00 80.86           C  
ATOM   2705  O   VAL A 340      19.794 -19.697  34.585  1.00 80.86           O  
ATOM   2706  N   ARG A 341      21.492 -21.062  34.008  1.00120.35           N  
ATOM   2707  CA  ARG A 341      22.487 -20.027  34.092  1.00120.35           C  
ATOM   2708  CB  ARG A 341      23.916 -20.558  33.887  1.00120.35           C  
ATOM   2709  CG  ARG A 341      24.965 -19.446  33.843  1.00120.35           C  
ATOM   2710  CD  ARG A 341      25.081 -18.662  35.151  1.00120.35           C  
ATOM   2711  NE  ARG A 341      26.124 -17.612  34.964  1.00120.35           N  
ATOM   2712  CZ  ARG A 341      27.421 -17.853  35.317  1.00120.35           C  
ATOM   2713  NH1 ARG A 341      27.779 -19.073  35.818  1.00120.35           N1+
ATOM   2714  NH2 ARG A 341      28.357 -16.869  35.173  1.00120.35           N  
ATOM   2715  C   ARG A 341      22.263 -18.971  33.046  1.00120.35           C  
ATOM   2716  O   ARG A 341      22.314 -17.779  33.342  1.00120.35           O  
ATOM   2717  N   PHE A 342      22.001 -19.387  31.791  1.00 57.39           N  
ATOM   2718  CA  PHE A 342      21.852 -18.494  30.671  1.00 57.39           C  
ATOM   2719  CB  PHE A 342      21.654 -19.278  29.359  1.00 57.39           C  
ATOM   2720  CG  PHE A 342      21.498 -18.341  28.209  1.00 57.39           C  
ATOM   2721  CD1 PHE A 342      22.598 -17.757  27.622  1.00 57.39           C  
ATOM   2722  CD2 PHE A 342      20.248 -18.066  27.704  1.00 57.39           C  
ATOM   2723  CE1 PHE A 342      22.444 -16.901  26.559  1.00 57.39           C  
ATOM   2724  CE2 PHE A 342      20.090 -17.209  26.638  1.00 57.39           C  
ATOM   2725  CZ  PHE A 342      21.193 -16.625  26.063  1.00 57.39           C  
ATOM   2726  C   PHE A 342      20.662 -17.603  30.865  1.00 57.39           C  
ATOM   2727  O   PHE A 342      20.736 -16.394  30.660  1.00 57.39           O  
ATOM   2728  N   LEU A 343      19.526 -18.191  31.265  1.00 91.81           N  
ATOM   2729  CA  LEU A 343      18.300 -17.467  31.429  1.00 91.81           C  
ATOM   2730  CB  LEU A 343      17.073 -18.383  31.595  1.00 91.81           C  
ATOM   2731  CG  LEU A 343      16.761 -19.195  30.319  1.00 91.81           C  
ATOM   2732  CD1 LEU A 343      15.508 -20.067  30.495  1.00 91.81           C  
ATOM   2733  CD2 LEU A 343      16.670 -18.287  29.081  1.00 91.81           C  
ATOM   2734  C   LEU A 343      18.372 -16.536  32.591  1.00 91.81           C  
ATOM   2735  O   LEU A 343      17.690 -15.512  32.596  1.00 91.81           O  
ATOM   2736  N   LYS A 344      19.175 -16.879  33.616  1.00242.51           N  
ATOM   2737  CA  LYS A 344      19.258 -16.072  34.799  1.00242.51           C  
ATOM   2738  CB  LYS A 344      20.331 -16.533  35.800  1.00242.51           C  
ATOM   2739  CG  LYS A 344      20.314 -15.718  37.093  1.00242.51           C  
ATOM   2740  CD  LYS A 344      19.046 -15.925  37.923  1.00242.51           C  
ATOM   2741  CE  LYS A 344      18.936 -14.975  39.118  1.00242.51           C  
ATOM   2742  NZ  LYS A 344      20.070 -15.190  40.045  1.00242.51           N1+
ATOM   2743  C   LYS A 344      19.575 -14.673  34.405  1.00242.51           C  
ATOM   2744  O   LYS A 344      20.315 -14.421  33.456  1.00242.51           O  
ATOM   2745  N   GLY A 345      18.976 -13.719  35.142  1.00 93.94           N  
ATOM   2746  CA  GLY A 345      19.146 -12.333  34.851  1.00 93.94           C  
ATOM   2747  C   GLY A 345      18.022 -11.987  33.939  1.00 93.94           C  
ATOM   2748  O   GLY A 345      17.419 -12.870  33.332  1.00 93.94           O  
TER   
HEADER    model_1_2_chain_A
ATOM     37  N   MET B   5      -7.688 -25.675 -34.695  1.00215.86           N  
ATOM     38  CA  MET B   5      -7.082 -24.981 -33.589  1.00215.86           C  
ATOM     39  CB  MET B   5      -6.490 -23.621 -33.980  1.00215.86           C  
ATOM     40  CG  MET B   5      -5.215 -23.691 -34.818  1.00215.86           C  
ATOM     41  SD  MET B   5      -3.722 -24.125 -33.888  1.00215.86           S  
ATOM     42  CE  MET B   5      -2.638 -23.272 -35.066  1.00215.86           C  
ATOM     43  C   MET B   5      -8.162 -24.719 -32.580  1.00215.86           C  
ATOM     44  O   MET B   5      -7.930 -24.088 -31.555  1.00215.86           O  
ATOM     45  N   SER B   6      -9.395 -25.153 -32.887  1.00128.13           N  
ATOM     46  CA  SER B   6     -10.637 -24.751 -32.283  1.00128.13           C  
ATOM     47  CB  SER B   6     -11.713 -25.843 -32.400  1.00128.13           C  
ATOM     48  OG  SER B   6     -11.951 -26.153 -33.765  1.00128.13           O  
ATOM     49  C   SER B   6     -10.569 -24.384 -30.826  1.00128.13           C  
ATOM     50  O   SER B   6     -11.027 -23.299 -30.479  1.00128.13           O  
ATOM     51  N   ARG B   7     -10.048 -25.223 -29.913  1.00144.58           N  
ATOM     52  CA  ARG B   7     -10.086 -24.799 -28.532  1.00144.58           C  
ATOM     53  CB  ARG B   7      -9.519 -25.862 -27.574  1.00144.58           C  
ATOM     54  CG  ARG B   7      -9.563 -25.448 -26.103  1.00144.58           C  
ATOM     55  CD  ARG B   7     -10.986 -25.292 -25.561  1.00144.58           C  
ATOM     56  NE  ARG B   7     -11.743 -26.520 -25.940  1.00144.58           N  
ATOM     57  CZ  ARG B   7     -12.790 -26.949 -25.176  1.00144.58           C  
ATOM     58  NH1 ARG B   7     -13.134 -26.269 -24.044  1.00144.58           N1+
ATOM     59  NH2 ARG B   7     -13.494 -28.059 -25.545  1.00144.58           N  
ATOM     60  C   ARG B   7      -9.251 -23.563 -28.381  1.00144.58           C  
ATOM     61  O   ARG B   7      -9.644 -22.589 -27.740  1.00144.58           O  
ATOM     62  N   TYR B   8      -8.062 -23.591 -29.000  1.00 72.90           N  
ATOM     63  CA  TYR B   8      -7.104 -22.528 -29.020  1.00 72.90           C  
ATOM     64  CB  TYR B   8      -5.845 -22.977 -29.778  1.00 72.90           C  
ATOM     65  CG  TYR B   8      -4.845 -21.879 -29.828  1.00 72.90           C  
ATOM     66  CD1 TYR B   8      -4.244 -21.427 -28.680  1.00 72.90           C  
ATOM     67  CD2 TYR B   8      -4.484 -21.331 -31.037  1.00 72.90           C  
ATOM     68  CE1 TYR B   8      -3.310 -20.423 -28.732  1.00 72.90           C  
ATOM     69  CE2 TYR B   8      -3.549 -20.327 -31.097  1.00 72.90           C  
ATOM     70  CZ  TYR B   8      -2.963 -19.871 -29.942  1.00 72.90           C  
ATOM     71  OH  TYR B   8      -2.001 -18.843 -29.994  1.00 72.90           O  
ATOM     72  C   TYR B   8      -7.720 -21.359 -29.723  1.00 72.90           C  
ATOM     73  O   TYR B   8      -7.548 -20.213 -29.313  1.00 72.90           O  
ATOM     74  N   GLU B   9      -8.455 -21.631 -30.814  1.00 91.54           N  
ATOM     75  CA  GLU B   9      -9.095 -20.615 -31.600  1.00 91.54           C  
ATOM     76  CB  GLU B   9      -9.830 -21.195 -32.820  1.00 91.54           C  
ATOM     77  CG  GLU B   9      -8.929 -21.980 -33.774  1.00 91.54           C  
ATOM     78  CD  GLU B   9      -8.204 -21.019 -34.702  1.00 91.54           C  
ATOM     79  OE1 GLU B   9      -7.334 -20.250 -34.211  1.00 91.54           O  
ATOM     80  OE2 GLU B   9      -8.514 -21.047 -35.923  1.00 91.54           O1-
ATOM     81  C   GLU B   9     -10.140 -19.961 -30.759  1.00 91.54           C  
ATOM     82  O   GLU B   9     -10.360 -18.756 -30.858  1.00 91.54           O  
ATOM     83  N   GLU B  10     -10.833 -20.751 -29.919  1.00 43.90           N  
ATOM     84  CA  GLU B  10     -11.895 -20.195 -29.140  1.00 43.90           C  
ATOM     85  CB  GLU B  10     -12.656 -21.237 -28.303  1.00 43.90           C  
ATOM     86  CG  GLU B  10     -13.839 -20.633 -27.541  1.00 43.90           C  
ATOM     87  CD  GLU B  10     -14.555 -21.756 -26.809  1.00 43.90           C  
ATOM     88  OE1 GLU B  10     -14.198 -22.940 -27.051  1.00 43.90           O  
ATOM     89  OE2 GLU B  10     -15.471 -21.447 -26.001  1.00 43.90           O1-
ATOM     90  C   GLU B  10     -11.329 -19.185 -28.202  1.00 43.90           C  
ATOM     91  O   GLU B  10     -11.865 -18.086 -28.077  1.00 43.90           O  
ATOM     92  N   ILE B  11     -10.212 -19.526 -27.534  1.00 49.85           N  
ATOM     93  CA  ILE B  11      -9.621 -18.650 -26.567  1.00 49.85           C  
ATOM     94  CB  ILE B  11      -8.445 -19.287 -25.890  1.00 49.85           C  
ATOM     95  CG1 ILE B  11      -8.899 -20.513 -25.078  1.00 49.85           C  
ATOM     96  CG2 ILE B  11      -7.722 -18.211 -25.069  1.00 49.85           C  
ATOM     97  CD1 ILE B  11      -7.748 -21.402 -24.610  1.00 49.85           C  
ATOM     98  C   ILE B  11      -9.142 -17.404 -27.239  1.00 49.85           C  
ATOM     99  O   ILE B  11      -9.442 -16.297 -26.799  1.00 49.85           O  
ATOM    100  N   THR B  12      -8.428 -17.555 -28.365  1.00124.56           N  
ATOM    101  CA  THR B  12      -7.851 -16.430 -29.038  1.00124.56           C  
ATOM    102  CB  THR B  12      -7.021 -16.842 -30.218  1.00124.56           C  
ATOM    103  OG1 THR B  12      -6.497 -15.699 -30.865  1.00124.56           O  
ATOM    104  CG2 THR B  12      -7.852 -17.690 -31.184  1.00124.56           C  
ATOM    105  C   THR B  12      -8.927 -15.477 -29.450  1.00124.56           C  
ATOM    106  O   THR B  12      -8.736 -14.263 -29.390  1.00124.56           O  
ATOM    107  N   GLN B  13     -10.081 -16.000 -29.895  1.00118.67           N  
ATOM    108  CA  GLN B  13     -11.187 -15.164 -30.263  1.00118.67           C  
ATOM    109  CB  GLN B  13     -12.350 -15.955 -30.881  1.00118.67           C  
ATOM    110  CG  GLN B  13     -13.437 -15.060 -31.474  1.00118.67           C  
ATOM    111  CD  GLN B  13     -12.883 -14.450 -32.755  1.00118.67           C  
ATOM    112  OE1 GLN B  13     -13.508 -13.585 -33.367  1.00118.67           O  
ATOM    113  NE2 GLN B  13     -11.673 -14.910 -33.172  1.00118.67           N  
ATOM    114  C   GLN B  13     -11.696 -14.491 -29.021  1.00118.67           C  
ATOM    115  O   GLN B  13     -12.127 -13.341 -29.060  1.00118.67           O  
ATOM    116  N   GLN B  14     -11.661 -15.206 -27.879  1.00 91.16           N  
ATOM    117  CA  GLN B  14     -12.155 -14.684 -26.634  1.00 91.16           C  
ATOM    118  CB  GLN B  14     -11.906 -15.646 -25.458  1.00 91.16           C  
ATOM    119  CG  GLN B  14     -12.489 -17.051 -25.617  1.00 91.16           C  
ATOM    120  CD  GLN B  14     -13.955 -17.030 -25.229  1.00 91.16           C  
ATOM    121  OE1 GLN B  14     -14.799 -16.506 -25.955  1.00 91.16           O  
ATOM    122  NE2 GLN B  14     -14.266 -17.629 -24.049  1.00 91.16           N  
ATOM    123  C   GLN B  14     -11.348 -13.470 -26.290  1.00 91.16           C  
ATOM    124  O   GLN B  14     -11.892 -12.455 -25.855  1.00 91.16           O  
ATOM    125  N   LEU B  15     -10.016 -13.550 -26.475  1.00105.92           N  
ATOM    126  CA  LEU B  15      -9.144 -12.470 -26.107  1.00105.92           C  
ATOM    127  CB  LEU B  15      -7.637 -12.782 -26.219  1.00105.92           C  
ATOM    128  CG  LEU B  15      -7.064 -13.684 -25.108  1.00105.92           C  
ATOM    129  CD1 LEU B  15      -7.546 -15.133 -25.212  1.00105.92           C  
ATOM    130  CD2 LEU B  15      -5.535 -13.584 -25.052  1.00105.92           C  
ATOM    131  C   LEU B  15      -9.392 -11.247 -26.931  1.00105.92           C  
ATOM    132  O   LEU B  15      -9.341 -10.133 -26.413  1.00105.92           O  
ATOM    133  N   ILE B  16      -9.654 -11.404 -28.241  1.00104.73           N  
ATOM    134  CA  ILE B  16      -9.840 -10.231 -29.041  1.00104.73           C  
ATOM    135  CB  ILE B  16     -10.017 -10.514 -30.507  1.00104.73           C  
ATOM    136  CG1 ILE B  16     -11.254 -11.379 -30.766  1.00104.73           C  
ATOM    137  CG2 ILE B  16      -8.711 -11.131 -31.029  1.00104.73           C  
ATOM    138  CD1 ILE B  16     -11.622 -11.475 -32.246  1.00104.73           C  
ATOM    139  C   ILE B  16     -11.025  -9.484 -28.515  1.00104.73           C  
ATOM    140  O   ILE B  16     -11.009  -8.256 -28.452  1.00104.73           O  
ATOM    141  N   PHE B  17     -12.093 -10.207 -28.132  1.00 51.30           N  
ATOM    142  CA  PHE B  17     -13.266  -9.565 -27.614  1.00 51.30           C  
ATOM    143  CB  PHE B  17     -14.438 -10.532 -27.382  1.00 51.30           C  
ATOM    144  CG  PHE B  17     -14.965 -10.900 -28.724  1.00 51.30           C  
ATOM    145  CD1 PHE B  17     -15.788 -10.028 -29.398  1.00 51.30           C  
ATOM    146  CD2 PHE B  17     -14.646 -12.104 -29.308  1.00 51.30           C  
ATOM    147  CE1 PHE B  17     -16.287 -10.347 -30.637  1.00 51.30           C  
ATOM    148  CE2 PHE B  17     -15.143 -12.429 -30.548  1.00 51.30           C  
ATOM    149  CZ  PHE B  17     -15.962 -11.550 -31.216  1.00 51.30           C  
ATOM    150  C   PHE B  17     -12.982  -8.881 -26.308  1.00 51.30           C  
ATOM    151  O   PHE B  17     -13.382  -7.733 -26.122  1.00 51.30           O  
ATOM    152  N   SER B  18     -12.296  -9.558 -25.358  1.00 58.21           N  
ATOM    153  CA  SER B  18     -12.072  -8.916 -24.090  1.00 58.21           C  
ATOM    154  CB  SER B  18     -12.904  -9.535 -22.953  1.00 58.21           C  
ATOM    155  OG  SER B  18     -12.647  -8.863 -21.728  1.00 58.21           O  
ATOM    156  C   SER B  18     -10.626  -9.063 -23.718  1.00 58.21           C  
ATOM    157  O   SER B  18     -10.155 -10.149 -23.390  1.00 58.21           O  
ATOM    158  N   PRO B  19      -9.927  -7.958 -23.731  1.00 71.38           N  
ATOM    159  CA  PRO B  19      -8.513  -7.988 -23.447  1.00 71.38           C  
ATOM    160  CD  PRO B  19     -10.245  -6.946 -24.729  1.00 71.38           C  
ATOM    161  CB  PRO B  19      -7.935  -6.705 -24.042  1.00 71.38           C  
ATOM    162  CG  PRO B  19      -8.899  -6.367 -25.189  1.00 71.38           C  
ATOM    163  C   PRO B  19      -8.166  -8.151 -21.999  1.00 71.38           C  
ATOM    164  O   PRO B  19      -8.958  -7.767 -21.139  1.00 71.38           O  
ATOM    165  N   LYS B  20      -6.970  -8.711 -21.721  1.00105.59           N  
ATOM    166  CA  LYS B  20      -6.495  -8.910 -20.384  1.00105.59           C  
ATOM    167  CB  LYS B  20      -6.317 -10.397 -20.026  1.00105.59           C  
ATOM    168  CG  LYS B  20      -7.603 -11.215 -20.160  1.00105.59           C  
ATOM    169  CD  LYS B  20      -8.756 -10.697 -19.300  1.00105.59           C  
ATOM    170  CE  LYS B  20     -10.064 -11.462 -19.512  1.00105.59           C  
ATOM    171  NZ  LYS B  20     -11.126 -10.899 -18.648  1.00105.59           N1+
ATOM    172  C   LYS B  20      -5.136  -8.279 -20.328  1.00105.59           C  
ATOM    173  O   LYS B  20      -4.597  -7.858 -21.351  1.00105.59           O  
ATOM    174  N   THR B  21      -4.555  -8.180 -19.115  1.00 45.15           N  
ATOM    175  CA  THR B  21      -3.251  -7.607 -18.948  1.00 45.15           C  
ATOM    176  CB  THR B  21      -3.135  -6.759 -17.715  1.00 45.15           C  
ATOM    177  OG1 THR B  21      -4.086  -5.705 -17.758  1.00 45.15           O  
ATOM    178  CG2 THR B  21      -1.710  -6.183 -17.645  1.00 45.15           C  
ATOM    179  C   THR B  21      -2.292  -8.745 -18.791  1.00 45.15           C  
ATOM    180  O   THR B  21      -2.447  -9.591 -17.913  1.00 45.15           O  
ATOM    181  N   TRP B  22      -1.252  -8.786 -19.646  1.00 75.46           N  
ATOM    182  CA  TRP B  22      -0.346  -9.899 -19.616  1.00 75.46           C  
ATOM    183  CB  TRP B  22      -0.241 -10.596 -20.983  1.00 75.46           C  
ATOM    184  CG  TRP B  22      -1.543 -11.190 -21.471  1.00 75.46           C  
ATOM    185  CD2 TRP B  22      -1.786 -12.593 -21.662  1.00 75.46           C  
ATOM    186  CD1 TRP B  22      -2.683 -10.546 -21.851  1.00 75.46           C  
ATOM    187  NE1 TRP B  22      -3.626 -11.456 -22.258  1.00 75.46           N  
ATOM    188  CE2 TRP B  22      -3.087 -12.721 -22.152  1.00 75.46           C  
ATOM    189  CE3 TRP B  22      -0.991 -13.684 -21.456  1.00 75.46           C  
ATOM    190  CZ2 TRP B  22      -3.614 -13.948 -22.440  1.00 75.46           C  
ATOM    191  CZ3 TRP B  22      -1.529 -14.919 -21.744  1.00 75.46           C  
ATOM    192  CH2 TRP B  22      -2.815 -15.049 -22.227  1.00 75.46           C  
ATOM    193  C   TRP B  22       1.026  -9.403 -19.289  1.00 75.46           C  
ATOM    194  O   TRP B  22       1.439  -8.332 -19.732  1.00 75.46           O  
ATOM    195  N   LEU B  23       1.770 -10.183 -18.481  1.00 50.98           N  
ATOM    196  CA  LEU B  23       3.125  -9.841 -18.157  1.00 50.98           C  
ATOM    197  CB  LEU B  23       3.428  -9.934 -16.650  1.00 50.98           C  
ATOM    198  CG  LEU B  23       4.880  -9.588 -16.271  1.00 50.98           C  
ATOM    199  CD1 LEU B  23       5.214  -8.120 -16.581  1.00 50.98           C  
ATOM    200  CD2 LEU B  23       5.178  -9.972 -14.812  1.00 50.98           C  
ATOM    201  C   LEU B  23       4.006 -10.834 -18.840  1.00 50.98           C  
ATOM    202  O   LEU B  23       3.853 -12.042 -18.663  1.00 50.98           O  
ATOM    203  N   ILE B  24       4.948 -10.341 -19.666  1.00 52.46           N  
ATOM    204  CA  ILE B  24       5.860 -11.234 -20.316  1.00 52.46           C  
ATOM    205  CB  ILE B  24       5.886 -11.084 -21.809  1.00 52.46           C  
ATOM    206  CG1 ILE B  24       4.509 -11.402 -22.412  1.00 52.46           C  
ATOM    207  CG2 ILE B  24       7.013 -11.975 -22.357  1.00 52.46           C  
ATOM    208  CD1 ILE B  24       4.383 -10.999 -23.880  1.00 52.46           C  
ATOM    209  C   ILE B  24       7.234 -10.902 -19.828  1.00 52.46           C  
ATOM    210  O   ILE B  24       7.716  -9.782 -20.004  1.00 52.46           O  
ATOM    211  N   THR B  25       7.888 -11.867 -19.153  1.00 44.20           N  
ATOM    212  CA  THR B  25       9.261 -11.684 -18.790  1.00 44.20           C  
ATOM    213  CB  THR B  25       9.654 -12.381 -17.519  1.00 44.20           C  
ATOM    214  OG1 THR B  25       9.494 -13.785 -17.654  1.00 44.20           O  
ATOM    215  CG2 THR B  25       8.771 -11.852 -16.374  1.00 44.20           C  
ATOM    216  C   THR B  25      10.034 -12.304 -19.916  1.00 44.20           C  
ATOM    217  O   THR B  25       9.577 -13.277 -20.514  1.00 44.20           O  
ATOM    218  N   GLY B  26      11.219 -11.751 -20.247  1.00 31.19           N  
ATOM    219  CA  GLY B  26      12.004 -12.293 -21.324  1.00 31.19           C  
ATOM    220  C   GLY B  26      11.381 -11.909 -22.638  1.00 31.19           C  
ATOM    221  O   GLY B  26      11.619 -12.550 -23.660  1.00 31.19           O  
ATOM    222  N   VAL B  27      10.609 -10.806 -22.648  1.00113.13           N  
ATOM    223  CA  VAL B  27       9.852 -10.357 -23.789  1.00113.13           C  
ATOM    224  CB  VAL B  27       9.050  -9.122 -23.493  1.00113.13           C  
ATOM    225  CG1 VAL B  27      10.015  -7.965 -23.191  1.00113.13           C  
ATOM    226  CG2 VAL B  27       8.100  -8.857 -24.674  1.00113.13           C  
ATOM    227  C   VAL B  27      10.748 -10.067 -24.968  1.00113.13           C  
ATOM    228  O   VAL B  27      10.330 -10.196 -26.117  1.00113.13           O  
ATOM    229  N   ALA B  28      11.974  -9.582 -24.714  1.00 72.30           N  
ATOM    230  CA  ALA B  28      12.974  -9.266 -25.705  1.00 72.30           C  
ATOM    231  CB  ALA B  28      14.162  -8.480 -25.125  1.00 72.30           C  
ATOM    232  C   ALA B  28      13.531 -10.503 -26.358  1.00 72.30           C  
ATOM    233  O   ALA B  28      14.091 -10.424 -27.452  1.00 72.30           O  
ATOM    234  N   GLY B  29      13.479 -11.659 -25.665  1.00 41.98           N  
ATOM    235  CA  GLY B  29      14.115 -12.859 -26.140  1.00 41.98           C  
ATOM    236  C   GLY B  29      13.320 -13.514 -27.226  1.00 41.98           C  
ATOM    237  O   GLY B  29      12.378 -12.950 -27.778  1.00 41.98           O  
ATOM    238  N   PHE B  30      13.748 -14.743 -27.585  1.00 91.87           N  
ATOM    239  CA  PHE B  30      13.166 -15.506 -28.649  1.00 91.87           C  
ATOM    240  CB  PHE B  30      13.962 -16.814 -28.834  1.00 91.87           C  
ATOM    241  CG  PHE B  30      13.287 -17.760 -29.764  1.00 91.87           C  
ATOM    242  CD1 PHE B  30      13.090 -17.447 -31.088  1.00 91.87           C  
ATOM    243  CD2 PHE B  30      12.898 -18.996 -29.303  1.00 91.87           C  
ATOM    244  CE1 PHE B  30      12.480 -18.347 -31.930  1.00 91.87           C  
ATOM    245  CE2 PHE B  30      12.291 -19.901 -30.139  1.00 91.87           C  
ATOM    246  CZ  PHE B  30      12.080 -19.572 -31.455  1.00 91.87           C  
ATOM    247  C   PHE B  30      11.718 -15.809 -28.385  1.00 91.87           C  
ATOM    248  O   PHE B  30      10.850 -15.371 -29.138  1.00 91.87           O  
ATOM    249  N   ILE B  31      11.412 -16.530 -27.288  1.00 69.46           N  
ATOM    250  CA  ILE B  31      10.059 -16.941 -27.010  1.00 69.46           C  
ATOM    251  CB  ILE B  31       9.987 -18.007 -25.952  1.00 69.46           C  
ATOM    252  CG1 ILE B  31      10.771 -19.251 -26.408  1.00 69.46           C  
ATOM    253  CG2 ILE B  31       8.505 -18.308 -25.670  1.00 69.46           C  
ATOM    254  CD1 ILE B  31      10.977 -20.290 -25.306  1.00 69.46           C  
ATOM    255  C   ILE B  31       9.198 -15.785 -26.589  1.00 69.46           C  
ATOM    256  O   ILE B  31       8.065 -15.644 -27.046  1.00 69.46           O  
ATOM    257  N   GLY B  32       9.724 -14.918 -25.703  1.00 33.12           N  
ATOM    258  CA  GLY B  32       8.959 -13.829 -25.157  1.00 33.12           C  
ATOM    259  C   GLY B  32       8.511 -12.905 -26.248  1.00 33.12           C  
ATOM    260  O   GLY B  32       7.404 -12.373 -26.201  1.00 33.12           O  
ATOM    261  N   SER B  33       9.386 -12.661 -27.241  1.00 94.02           N  
ATOM    262  CA  SER B  33       9.111 -11.762 -28.331  1.00 94.02           C  
ATOM    263  CB  SER B  33      10.342 -11.568 -29.230  1.00 94.02           C  
ATOM    264  OG  SER B  33      10.017 -10.729 -30.324  1.00 94.02           O  
ATOM    265  C   SER B  33       8.014 -12.298 -29.202  1.00 94.02           C  
ATOM    266  O   SER B  33       7.203 -11.534 -29.723  1.00 94.02           O  
ATOM    267  N   ASN B  34       7.991 -13.626 -29.430  1.00 57.74           N  
ATOM    268  CA  ASN B  34       6.958 -14.213 -30.240  1.00 57.74           C  
ATOM    269  CB  ASN B  34       7.211 -15.695 -30.568  1.00 57.74           C  
ATOM    270  CG  ASN B  34       8.201 -15.748 -31.727  1.00 57.74           C  
ATOM    271  OD1 ASN B  34       7.807 -15.743 -32.892  1.00 57.74           O  
ATOM    272  ND2 ASN B  34       9.522 -15.784 -31.409  1.00 57.74           N  
ATOM    273  C   ASN B  34       5.658 -14.090 -29.507  1.00 57.74           C  
ATOM    274  O   ASN B  34       4.621 -13.800 -30.105  1.00 57.74           O  
ATOM    275  N   LEU B  35       5.691 -14.292 -28.175  1.00 48.10           N  
ATOM    276  CA  LEU B  35       4.518 -14.187 -27.357  1.00 48.10           C  
ATOM    277  CB  LEU B  35       4.812 -14.425 -25.864  1.00 48.10           C  
ATOM    278  CG  LEU B  35       5.191 -15.878 -25.522  1.00 48.10           C  
ATOM    279  CD1 LEU B  35       5.472 -16.046 -24.022  1.00 48.10           C  
ATOM    280  CD2 LEU B  35       4.117 -16.860 -26.018  1.00 48.10           C  
ATOM    281  C   LEU B  35       4.005 -12.789 -27.495  1.00 48.10           C  
ATOM    282  O   LEU B  35       2.799 -12.566 -27.579  1.00 48.10           O  
ATOM    283  N   LEU B  36       4.920 -11.804 -27.533  1.00 45.56           N  
ATOM    284  CA  LEU B  36       4.542 -10.426 -27.657  1.00 45.56           C  
ATOM    285  CB  LEU B  36       5.757  -9.482 -27.641  1.00 45.56           C  
ATOM    286  CG  LEU B  36       5.392  -7.992 -27.772  1.00 45.56           C  
ATOM    287  CD1 LEU B  36       4.557  -7.507 -26.577  1.00 45.56           C  
ATOM    288  CD2 LEU B  36       6.645  -7.132 -28.009  1.00 45.56           C  
ATOM    289  C   LEU B  36       3.833 -10.217 -28.962  1.00 45.56           C  
ATOM    290  O   LEU B  36       2.817  -9.526 -29.022  1.00 45.56           O  
ATOM    291  N   GLU B  37       4.338 -10.834 -30.046  1.00 51.03           N  
ATOM    292  CA  GLU B  37       3.776 -10.616 -31.348  1.00 51.03           C  
ATOM    293  CB  GLU B  37       4.488 -11.441 -32.434  1.00 51.03           C  
ATOM    294  CG  GLU B  37       3.923 -11.230 -33.838  1.00 51.03           C  
ATOM    295  CD  GLU B  37       4.701 -12.129 -34.787  1.00 51.03           C  
ATOM    296  OE1 GLU B  37       5.642 -12.816 -34.305  1.00 51.03           O  
ATOM    297  OE2 GLU B  37       4.366 -12.147 -36.000  1.00 51.03           O1-
ATOM    298  C   GLU B  37       2.338 -11.032 -31.344  1.00 51.03           C  
ATOM    299  O   GLU B  37       1.471 -10.283 -31.790  1.00 51.03           O  
ATOM    300  N   LYS B  38       2.036 -12.237 -30.822  1.00 84.86           N  
ATOM    301  CA  LYS B  38       0.683 -12.708 -30.875  1.00 84.86           C  
ATOM    302  CB  LYS B  38       0.478 -14.178 -30.476  1.00 84.86           C  
ATOM    303  CG  LYS B  38      -0.993 -14.564 -30.654  1.00 84.86           C  
ATOM    304  CD  LYS B  38      -1.281 -16.062 -30.707  1.00 84.86           C  
ATOM    305  CE  LYS B  38      -2.749 -16.364 -31.019  1.00 84.86           C  
ATOM    306  NZ  LYS B  38      -3.060 -15.980 -32.414  1.00 84.86           N1+
ATOM    307  C   LYS B  38      -0.226 -11.890 -30.007  1.00 84.86           C  
ATOM    308  O   LYS B  38      -1.336 -11.553 -30.417  1.00 84.86           O  
ATOM    309  N   LEU B  39       0.222 -11.533 -28.788  1.00 51.22           N  
ATOM    310  CA  LEU B  39      -0.623 -10.859 -27.839  1.00 51.22           C  
ATOM    311  CB  LEU B  39       0.047 -10.656 -26.469  1.00 51.22           C  
ATOM    312  CG  LEU B  39       0.338 -11.978 -25.734  1.00 51.22           C  
ATOM    313  CD1 LEU B  39       0.878 -11.726 -24.316  1.00 51.22           C  
ATOM    314  CD2 LEU B  39      -0.884 -12.911 -25.752  1.00 51.22           C  
ATOM    315  C   LEU B  39      -1.041  -9.513 -28.353  1.00 51.22           C  
ATOM    316  O   LEU B  39      -2.191  -9.109 -28.183  1.00 51.22           O  
ATOM    317  N   LEU B  40      -0.110  -8.773 -28.976  1.00 47.86           N  
ATOM    318  CA  LEU B  40      -0.415  -7.476 -29.508  1.00 47.86           C  
ATOM    319  CB  LEU B  40       0.825  -6.737 -30.040  1.00 47.86           C  
ATOM    320  CG  LEU B  40       1.807  -6.334 -28.925  1.00 47.86           C  
ATOM    321  CD1 LEU B  40       3.031  -5.598 -29.493  1.00 47.86           C  
ATOM    322  CD2 LEU B  40       1.092  -5.534 -27.824  1.00 47.86           C  
ATOM    323  C   LEU B  40      -1.394  -7.619 -30.634  1.00 47.86           C  
ATOM    324  O   LEU B  40      -2.272  -6.777 -30.812  1.00 47.86           O  
ATOM    325  N   LYS B  41      -1.261  -8.686 -31.446  1.00 72.82           N  
ATOM    326  CA  LYS B  41      -2.153  -8.869 -32.556  1.00 72.82           C  
ATOM    327  CB  LYS B  41      -1.718  -9.977 -33.527  1.00 72.82           C  
ATOM    328  CG  LYS B  41      -0.571  -9.489 -34.420  1.00 72.82           C  
ATOM    329  CD  LYS B  41       0.091 -10.566 -35.278  1.00 72.82           C  
ATOM    330  CE  LYS B  41       1.122  -9.998 -36.258  1.00 72.82           C  
ATOM    331  NZ  LYS B  41       1.708 -11.089 -37.069  1.00 72.82           N1+
ATOM    332  C   LYS B  41      -3.546  -9.105 -32.049  1.00 72.82           C  
ATOM    333  O   LYS B  41      -4.524  -8.765 -32.712  1.00 72.82           O  
ATOM    334  N   LEU B  42      -3.651  -9.743 -30.870  1.00114.00           N  
ATOM    335  CA  LEU B  42      -4.870 -10.017 -30.148  1.00114.00           C  
ATOM    336  CB  LEU B  42      -4.739 -11.121 -29.085  1.00114.00           C  
ATOM    337  CG  LEU B  42      -4.623 -12.524 -29.709  1.00114.00           C  
ATOM    338  CD1 LEU B  42      -4.495 -13.614 -28.634  1.00114.00           C  
ATOM    339  CD2 LEU B  42      -5.782 -12.789 -30.687  1.00114.00           C  
ATOM    340  C   LEU B  42      -5.413  -8.766 -29.512  1.00114.00           C  
ATOM    341  O   LEU B  42      -6.514  -8.781 -28.962  1.00114.00           O  
ATOM    342  N   ASN B  43      -4.627  -7.670 -29.496  1.00 78.23           N  
ATOM    343  CA  ASN B  43      -5.057  -6.424 -28.913  1.00 78.23           C  
ATOM    344  CB  ASN B  43      -6.506  -6.053 -29.278  1.00 78.23           C  
ATOM    345  CG  ASN B  43      -6.598  -5.849 -30.782  1.00 78.23           C  
ATOM    346  OD1 ASN B  43      -5.717  -5.251 -31.397  1.00 78.23           O  
ATOM    347  ND2 ASN B  43      -7.697  -6.368 -31.395  1.00 78.23           N  
ATOM    348  C   ASN B  43      -5.002  -6.497 -27.417  1.00 78.23           C  
ATOM    349  O   ASN B  43      -5.750  -5.804 -26.728  1.00 78.23           O  
ATOM    350  N   GLN B  44      -4.088  -7.321 -26.871  1.00 65.86           N  
ATOM    351  CA  GLN B  44      -3.978  -7.451 -25.447  1.00 65.86           C  
ATOM    352  CB  GLN B  44      -3.382  -8.799 -25.010  1.00 65.86           C  
ATOM    353  CG  GLN B  44      -4.148 -10.005 -25.557  1.00 65.86           C  
ATOM    354  CD  GLN B  44      -5.593  -9.901 -25.097  1.00 65.86           C  
ATOM    355  OE1 GLN B  44      -6.487  -9.603 -25.888  1.00 65.86           O  
ATOM    356  NE2 GLN B  44      -5.833 -10.148 -23.781  1.00 65.86           N  
ATOM    357  C   GLN B  44      -3.065  -6.382 -24.925  1.00 65.86           C  
ATOM    358  O   GLN B  44      -2.235  -5.843 -25.656  1.00 65.86           O  
ATOM    359  N   VAL B  45      -3.220  -6.028 -23.631  1.00118.07           N  
ATOM    360  CA  VAL B  45      -2.318  -5.076 -23.052  1.00118.07           C  
ATOM    361  CB  VAL B  45      -2.934  -4.215 -21.984  1.00118.07           C  
ATOM    362  CG1 VAL B  45      -3.328  -5.086 -20.783  1.00118.07           C  
ATOM    363  CG2 VAL B  45      -1.946  -3.090 -21.644  1.00118.07           C  
ATOM    364  C   VAL B  45      -1.206  -5.890 -22.470  1.00118.07           C  
ATOM    365  O   VAL B  45      -1.430  -6.826 -21.705  1.00118.07           O  
ATOM    366  N   VAL B  46       0.044  -5.571 -22.850  1.00 54.51           N  
ATOM    367  CA  VAL B  46       1.135  -6.385 -22.400  1.00 54.51           C  
ATOM    368  CB  VAL B  46       1.896  -7.039 -23.519  1.00 54.51           C  
ATOM    369  CG1 VAL B  46       3.093  -7.795 -22.920  1.00 54.51           C  
ATOM    370  CG2 VAL B  46       0.934  -7.933 -24.319  1.00 54.51           C  
ATOM    371  C   VAL B  46       2.119  -5.557 -21.642  1.00 54.51           C  
ATOM    372  O   VAL B  46       2.461  -4.441 -22.034  1.00 54.51           O  
ATOM    373  N   ILE B  47       2.596  -6.117 -20.512  1.00 54.05           N  
ATOM    374  CA  ILE B  47       3.625  -5.507 -19.725  1.00 54.05           C  
ATOM    375  CB  ILE B  47       3.339  -5.535 -18.253  1.00 54.05           C  
ATOM    376  CG1 ILE B  47       2.059  -4.737 -17.953  1.00 54.05           C  
ATOM    377  CG2 ILE B  47       4.580  -5.013 -17.510  1.00 54.05           C  
ATOM    378  CD1 ILE B  47       1.530  -4.942 -16.533  1.00 54.05           C  
ATOM    379  C   ILE B  47       4.855  -6.324 -19.980  1.00 54.05           C  
ATOM    380  O   ILE B  47       4.810  -7.554 -19.960  1.00 54.05           O  
ATOM    381  N   GLY B  48       5.993  -5.657 -20.251  1.00 39.36           N  
ATOM    382  CA  GLY B  48       7.173  -6.393 -20.612  1.00 39.36           C  
ATOM    383  C   GLY B  48       8.275  -6.119 -19.639  1.00 39.36           C  
ATOM    384  O   GLY B  48       8.371  -5.036 -19.063  1.00 39.36           O  
ATOM    385  N   LEU B  49       9.142  -7.131 -19.430  1.00126.96           N  
ATOM    386  CA  LEU B  49      10.256  -6.950 -18.549  1.00126.96           C  
ATOM    387  CB  LEU B  49       9.998  -7.573 -17.159  1.00126.96           C  
ATOM    388  CG  LEU B  49      10.958  -7.132 -16.034  1.00126.96           C  
ATOM    389  CD1 LEU B  49      10.686  -7.920 -14.742  1.00126.96           C  
ATOM    390  CD2 LEU B  49      12.430  -7.171 -16.462  1.00126.96           C  
ATOM    391  C   LEU B  49      11.422  -7.654 -19.189  1.00126.96           C  
ATOM    392  O   LEU B  49      11.307  -8.818 -19.576  1.00126.96           O  
ATOM    393  N   ASP B  50      12.567  -6.952 -19.352  1.00 90.30           N  
ATOM    394  CA  ASP B  50      13.727  -7.585 -19.922  1.00 90.30           C  
ATOM    395  CB  ASP B  50      13.622  -7.777 -21.447  1.00 90.30           C  
ATOM    396  CG  ASP B  50      14.581  -8.881 -21.879  1.00 90.30           C  
ATOM    397  OD1 ASP B  50      15.747  -8.890 -21.404  1.00 90.30           O  
ATOM    398  OD2 ASP B  50      14.147  -9.744 -22.686  1.00 90.30           O1-
ATOM    399  C   ASP B  50      14.939  -6.734 -19.629  1.00 90.30           C  
ATOM    400  O   ASP B  50      14.863  -5.505 -19.606  1.00 90.30           O  
ATOM    401  N   ASN B  51      16.060  -7.397 -19.273  1.00109.72           N  
ATOM    402  CA  ASN B  51      17.366  -6.839 -19.011  1.00109.72           C  
ATOM    403  CB  ASN B  51      18.139  -7.616 -17.926  1.00109.72           C  
ATOM    404  CG  ASN B  51      18.239  -9.088 -18.294  1.00109.72           C  
ATOM    405  OD1 ASN B  51      17.839  -9.508 -19.379  1.00109.72           O  
ATOM    406  ND2 ASN B  51      18.769  -9.905 -17.344  1.00109.72           N  
ATOM    407  C   ASN B  51      18.209  -6.661 -20.251  1.00109.72           C  
ATOM    408  O   ASN B  51      19.223  -5.962 -20.216  1.00109.72           O  
ATOM    409  N   PHE B  52      17.832  -7.300 -21.377  1.00 93.70           N  
ATOM    410  CA  PHE B  52      18.607  -7.278 -22.594  1.00 93.70           C  
ATOM    411  CB  PHE B  52      18.935  -5.861 -23.109  1.00 93.70           C  
ATOM    412  CG  PHE B  52      17.678  -5.207 -23.582  1.00 93.70           C  
ATOM    413  CD1 PHE B  52      17.068  -5.618 -24.746  1.00 93.70           C  
ATOM    414  CD2 PHE B  52      17.123  -4.160 -22.883  1.00 93.70           C  
ATOM    415  CE1 PHE B  52      15.914  -5.015 -25.190  1.00 93.70           C  
ATOM    416  CE2 PHE B  52      15.970  -3.551 -23.322  1.00 93.70           C  
ATOM    417  CZ  PHE B  52      15.361  -3.979 -24.477  1.00 93.70           C  
ATOM    418  C   PHE B  52      19.897  -8.022 -22.417  1.00 93.70           C  
ATOM    419  O   PHE B  52      20.913  -7.673 -23.019  1.00 93.70           O  
ATOM    420  N   SER B  53      19.904  -9.046 -21.541  1.00118.53           N  
ATOM    421  CA  SER B  53      21.068  -9.878 -21.411  1.00118.53           C  
ATOM    422  CB  SER B  53      20.956 -10.890 -20.263  1.00118.53           C  
ATOM    423  OG  SER B  53      20.871 -10.208 -19.023  1.00118.53           O  
ATOM    424  C   SER B  53      21.225 -10.685 -22.666  1.00118.53           C  
ATOM    425  O   SER B  53      22.163 -10.491 -23.437  1.00118.53           O  
ATOM    426  N   THR B  54      20.337 -11.692 -22.825  1.00142.80           N  
ATOM    427  CA  THR B  54      20.252 -12.565 -23.964  1.00142.80           C  
ATOM    428  CB  THR B  54      19.642 -13.886 -23.613  1.00142.80           C  
ATOM    429  OG1 THR B  54      20.367 -14.488 -22.552  1.00142.80           O  
ATOM    430  CG2 THR B  54      19.716 -14.794 -24.848  1.00142.80           C  
ATOM    431  C   THR B  54      19.417 -11.958 -25.060  1.00142.80           C  
ATOM    432  O   THR B  54      19.626 -12.247 -26.238  1.00142.80           O  
ATOM    433  N   GLY B  55      18.398 -11.150 -24.693  1.00 38.11           N  
ATOM    434  CA  GLY B  55      17.473 -10.601 -25.653  1.00 38.11           C  
ATOM    435  C   GLY B  55      18.026  -9.358 -26.272  1.00 38.11           C  
ATOM    436  O   GLY B  55      19.046  -8.830 -25.829  1.00 38.11           O  
ATOM    437  N   HIS B  56      17.326  -8.843 -27.312  1.00 58.81           N  
ATOM    438  CA  HIS B  56      17.820  -7.692 -28.012  1.00 58.81           C  
ATOM    439  ND1 HIS B  56      20.778  -8.941 -29.114  1.00 58.81           N  
ATOM    440  CG  HIS B  56      19.430  -9.144 -29.312  1.00 58.81           C  
ATOM    441  CB  HIS B  56      18.405  -8.052 -29.386  1.00 58.81           C  
ATOM    442  NE2 HIS B  56      20.484 -11.139 -29.285  1.00 58.81           N  
ATOM    443  CD2 HIS B  56      19.268 -10.491 -29.413  1.00 58.81           C  
ATOM    444  CE1 HIS B  56      21.361 -10.166 -29.107  1.00 58.81           C  
ATOM    445  C   HIS B  56      16.688  -6.747 -28.282  1.00 58.81           C  
ATOM    446  O   HIS B  56      15.532  -7.143 -28.423  1.00 58.81           O  
ATOM    447  N   GLN B  57      17.025  -5.447 -28.383  1.00 62.77           N  
ATOM    448  CA  GLN B  57      16.094  -4.394 -28.662  1.00 62.77           C  
ATOM    449  CB  GLN B  57      16.739  -2.999 -28.653  1.00 62.77           C  
ATOM    450  CG  GLN B  57      15.831  -1.920 -29.249  1.00 62.77           C  
ATOM    451  CD  GLN B  57      14.502  -1.959 -28.516  1.00 62.77           C  
ATOM    452  OE1 GLN B  57      14.456  -1.977 -27.288  1.00 62.77           O  
ATOM    453  NE2 GLN B  57      13.385  -1.985 -29.292  1.00 62.77           N  
ATOM    454  C   GLN B  57      15.531  -4.598 -30.031  1.00 62.77           C  
ATOM    455  O   GLN B  57      14.373  -4.270 -30.285  1.00 62.77           O  
ATOM    456  N   TYR B  58      16.340  -5.143 -30.960  1.00 80.90           N  
ATOM    457  CA  TYR B  58      15.885  -5.295 -32.310  1.00 80.90           C  
ATOM    458  CB  TYR B  58      16.959  -5.733 -33.335  1.00 80.90           C  
ATOM    459  CG  TYR B  58      17.579  -7.054 -33.032  1.00 80.90           C  
ATOM    460  CD1 TYR B  58      16.900  -8.228 -33.264  1.00 80.90           C  
ATOM    461  CD2 TYR B  58      18.870  -7.117 -32.557  1.00 80.90           C  
ATOM    462  CE1 TYR B  58      17.488  -9.442 -32.997  1.00 80.90           C  
ATOM    463  CE2 TYR B  58      19.463  -8.328 -32.289  1.00 80.90           C  
ATOM    464  CZ  TYR B  58      18.772  -9.494 -32.511  1.00 80.90           C  
ATOM    465  OH  TYR B  58      19.375 -10.741 -32.240  1.00 80.90           O  
ATOM    466  C   TYR B  58      14.699  -6.209 -32.362  1.00 80.90           C  
ATOM    467  O   TYR B  58      13.816  -6.029 -33.198  1.00 80.90           O  
ATOM    468  N   ASN B  59      14.636  -7.232 -31.492  1.00 40.28           N  
ATOM    469  CA  ASN B  59      13.505  -8.115 -31.534  1.00 40.28           C  
ATOM    470  CB  ASN B  59      13.566  -9.221 -30.465  1.00 40.28           C  
ATOM    471  CG  ASN B  59      14.697 -10.169 -30.838  1.00 40.28           C  
ATOM    472  OD1 ASN B  59      14.990 -10.373 -32.015  1.00 40.28           O  
ATOM    473  ND2 ASN B  59      15.353 -10.770 -29.809  1.00 40.28           N  
ATOM    474  C   ASN B  59      12.265  -7.308 -31.288  1.00 40.28           C  
ATOM    475  O   ASN B  59      11.246  -7.513 -31.946  1.00 40.28           O  
ATOM    476  N   LEU B  60      12.314  -6.374 -30.317  1.00 51.44           N  
ATOM    477  CA  LEU B  60      11.179  -5.545 -30.019  1.00 51.44           C  
ATOM    478  CB  LEU B  60      11.418  -4.631 -28.804  1.00 51.44           C  
ATOM    479  CG  LEU B  60      11.620  -5.397 -27.482  1.00 51.44           C  
ATOM    480  CD1 LEU B  60      11.855  -4.435 -26.308  1.00 51.44           C  
ATOM    481  CD2 LEU B  60      10.464  -6.376 -27.223  1.00 51.44           C  
ATOM    482  C   LEU B  60      10.875  -4.666 -31.194  1.00 51.44           C  
ATOM    483  O   LEU B  60       9.729  -4.583 -31.633  1.00 51.44           O  
ATOM    484  N   ASP B  61      11.904  -4.019 -31.776  1.00124.26           N  
ATOM    485  CA  ASP B  61      11.624  -3.108 -32.846  1.00124.26           C  
ATOM    486  CB  ASP B  61      12.817  -2.209 -33.258  1.00124.26           C  
ATOM    487  CG  ASP B  61      14.022  -3.005 -33.717  1.00124.26           C  
ATOM    488  OD1 ASP B  61      13.847  -3.908 -34.574  1.00124.26           O  
ATOM    489  OD2 ASP B  61      15.142  -2.717 -33.216  1.00124.26           O1-
ATOM    490  C   ASP B  61      11.020  -3.860 -33.995  1.00124.26           C  
ATOM    491  O   ASP B  61      10.184  -3.320 -34.716  1.00124.26           O  
ATOM    492  N   GLU B  62      11.411  -5.135 -34.189  1.00 45.51           N  
ATOM    493  CA  GLU B  62      10.863  -5.929 -35.256  1.00 45.51           C  
ATOM    494  CB  GLU B  62      11.501  -7.326 -35.355  1.00 45.51           C  
ATOM    495  CG  GLU B  62      10.928  -8.176 -36.491  1.00 45.51           C  
ATOM    496  CD  GLU B  62      11.640  -9.522 -36.483  1.00 45.51           C  
ATOM    497  OE1 GLU B  62      12.678  -9.637 -35.778  1.00 45.51           O  
ATOM    498  OE2 GLU B  62      11.157 -10.452 -37.181  1.00 45.51           O1-
ATOM    499  C   GLU B  62       9.394  -6.127 -35.021  1.00 45.51           C  
ATOM    500  O   GLU B  62       8.590  -6.007 -35.944  1.00 45.51           O  
ATOM    501  N   VAL B  63       8.997  -6.412 -33.766  1.00 44.48           N  
ATOM    502  CA  VAL B  63       7.614  -6.656 -33.476  1.00 44.48           C  
ATOM    503  CB  VAL B  63       7.354  -6.952 -32.026  1.00 44.48           C  
ATOM    504  CG1 VAL B  63       5.831  -7.003 -31.805  1.00 44.48           C  
ATOM    505  CG2 VAL B  63       8.076  -8.259 -31.658  1.00 44.48           C  
ATOM    506  C   VAL B  63       6.840  -5.425 -33.830  1.00 44.48           C  
ATOM    507  O   VAL B  63       5.752  -5.502 -34.398  1.00 44.48           O  
ATOM    508  N   LYS B  64       7.412  -4.242 -33.551  1.00 80.19           N  
ATOM    509  CA  LYS B  64       6.705  -3.013 -33.765  1.00 80.19           C  
ATOM    510  CB  LYS B  64       7.530  -1.767 -33.392  1.00 80.19           C  
ATOM    511  CG  LYS B  64       6.744  -0.463 -33.535  1.00 80.19           C  
ATOM    512  CD  LYS B  64       7.369   0.726 -32.803  1.00 80.19           C  
ATOM    513  CE  LYS B  64       8.724   1.159 -33.360  1.00 80.19           C  
ATOM    514  NZ  LYS B  64       9.241   2.310 -32.588  1.00 80.19           N1+
ATOM    515  C   LYS B  64       6.300  -2.897 -35.207  1.00 80.19           C  
ATOM    516  O   LYS B  64       5.225  -2.381 -35.510  1.00 80.19           O  
ATOM    517  N   THR B  65       7.148  -3.369 -36.138  1.00102.60           N  
ATOM    518  CA  THR B  65       6.875  -3.277 -37.549  1.00102.60           C  
ATOM    519  CB  THR B  65       8.003  -3.798 -38.387  1.00102.60           C  
ATOM    520  OG1 THR B  65       9.199  -3.093 -38.097  1.00102.60           O  
ATOM    521  CG2 THR B  65       7.628  -3.617 -39.866  1.00102.60           C  
ATOM    522  C   THR B  65       5.675  -4.108 -37.897  1.00102.60           C  
ATOM    523  O   THR B  65       4.888  -3.748 -38.770  1.00102.60           O  
ATOM    524  N   LEU B  66       5.548  -5.272 -37.239  1.00 82.35           N  
ATOM    525  CA  LEU B  66       4.534  -6.266 -37.453  1.00 82.35           C  
ATOM    526  CB  LEU B  66       4.861  -7.584 -36.733  1.00 82.35           C  
ATOM    527  CG  LEU B  66       6.180  -8.216 -37.214  1.00 82.35           C  
ATOM    528  CD1 LEU B  66       6.476  -9.532 -36.477  1.00 82.35           C  
ATOM    529  CD2 LEU B  66       6.206  -8.361 -38.743  1.00 82.35           C  
ATOM    530  C   LEU B  66       3.181  -5.814 -36.977  1.00 82.35           C  
ATOM    531  O   LEU B  66       2.163  -6.355 -37.405  1.00 82.35           O  
ATOM    532  N   VAL B  67       3.122  -4.861 -36.029  1.00137.70           N  
ATOM    533  CA  VAL B  67       1.866  -4.531 -35.414  1.00137.70           C  
ATOM    534  CB  VAL B  67       1.948  -4.815 -33.944  1.00137.70           C  
ATOM    535  CG1 VAL B  67       3.073  -3.959 -33.355  1.00137.70           C  
ATOM    536  CG2 VAL B  67       0.596  -4.584 -33.281  1.00137.70           C  
ATOM    537  C   VAL B  67       1.507  -3.084 -35.643  1.00137.70           C  
ATOM    538  O   VAL B  67       2.331  -2.274 -36.060  1.00137.70           O  
ATOM    539  N   SER B  68       0.218  -2.748 -35.396  1.00 85.63           N  
ATOM    540  CA  SER B  68      -0.351  -1.440 -35.587  1.00 85.63           C  
ATOM    541  CB  SER B  68      -1.888  -1.475 -35.570  1.00 85.63           C  
ATOM    542  OG  SER B  68      -2.417  -0.166 -35.683  1.00 85.63           O  
ATOM    543  C   SER B  68       0.095  -0.528 -34.483  1.00 85.63           C  
ATOM    544  O   SER B  68       0.546  -0.970 -33.428  1.00 85.63           O  
ATOM    545  N   THR B  69      -0.032   0.793 -34.721  1.00101.00           N  
ATOM    546  CA  THR B  69       0.393   1.804 -33.794  1.00101.00           C  
ATOM    547  CB  THR B  69       0.257   3.197 -34.344  1.00101.00           C  
ATOM    548  OG1 THR B  69       0.850   4.132 -33.457  1.00101.00           O  
ATOM    549  CG2 THR B  69      -1.233   3.520 -34.550  1.00101.00           C  
ATOM    550  C   THR B  69      -0.410   1.712 -32.529  1.00101.00           C  
ATOM    551  O   THR B  69       0.139   1.837 -31.436  1.00101.00           O  
ATOM    552  N   GLU B  70      -1.735   1.497 -32.639  1.00 69.01           N  
ATOM    553  CA  GLU B  70      -2.576   1.432 -31.476  1.00 69.01           C  
ATOM    554  CB  GLU B  70      -4.074   1.329 -31.809  1.00 69.01           C  
ATOM    555  CG  GLU B  70      -4.648   2.583 -32.469  1.00 69.01           C  
ATOM    556  CD  GLU B  70      -4.308   2.534 -33.951  1.00 69.01           C  
ATOM    557  OE1 GLU B  70      -4.364   1.418 -34.534  1.00 69.01           O  
ATOM    558  OE2 GLU B  70      -3.983   3.610 -34.519  1.00 69.01           O1-
ATOM    559  C   GLU B  70      -2.226   0.223 -30.667  1.00 69.01           C  
ATOM    560  O   GLU B  70      -2.257   0.255 -29.439  1.00 69.01           O  
ATOM    561  N   GLN B  71      -1.912  -0.893 -31.342  1.00 60.38           N  
ATOM    562  CA  GLN B  71      -1.617  -2.128 -30.676  1.00 60.38           C  
ATOM    563  CB  GLN B  71      -1.498  -3.287 -31.672  1.00 60.38           C  
ATOM    564  CG  GLN B  71      -2.820  -3.552 -32.396  1.00 60.38           C  
ATOM    565  CD  GLN B  71      -2.590  -4.607 -33.467  1.00 60.38           C  
ATOM    566  OE1 GLN B  71      -1.881  -4.376 -34.445  1.00 60.38           O  
ATOM    567  NE2 GLN B  71      -3.222  -5.796 -33.287  1.00 60.38           N  
ATOM    568  C   GLN B  71      -0.345  -1.998 -29.895  1.00 60.38           C  
ATOM    569  O   GLN B  71      -0.223  -2.531 -28.792  1.00 60.38           O  
ATOM    570  N   TRP B  72       0.644  -1.287 -30.461  1.00 75.44           N  
ATOM    571  CA  TRP B  72       1.920  -1.089 -29.838  1.00 75.44           C  
ATOM    572  CB  TRP B  72       2.930  -0.427 -30.791  1.00 75.44           C  
ATOM    573  CG  TRP B  72       4.329  -0.305 -30.237  1.00 75.44           C  
ATOM    574  CD2 TRP B  72       5.233  -1.412 -30.114  1.00 75.44           C  
ATOM    575  CD1 TRP B  72       4.986   0.788 -29.751  1.00 75.44           C  
ATOM    576  NE1 TRP B  72       6.249   0.433 -29.345  1.00 75.44           N  
ATOM    577  CE2 TRP B  72       6.413  -0.920 -29.557  1.00 75.44           C  
ATOM    578  CE3 TRP B  72       5.089  -2.732 -30.433  1.00 75.44           C  
ATOM    579  CZ2 TRP B  72       7.474  -1.745 -29.313  1.00 75.44           C  
ATOM    580  CZ3 TRP B  72       6.161  -3.561 -30.188  1.00 75.44           C  
ATOM    581  CH2 TRP B  72       7.331  -3.075 -29.638  1.00 75.44           C  
ATOM    582  C   TRP B  72       1.756  -0.237 -28.609  1.00 75.44           C  
ATOM    583  O   TRP B  72       2.451  -0.434 -27.613  1.00 75.44           O  
ATOM    584  N   SER B  73       0.817   0.730 -28.640  1.00 48.23           N  
ATOM    585  CA  SER B  73       0.657   1.658 -27.551  1.00 48.23           C  
ATOM    586  CB  SER B  73      -0.445   2.706 -27.790  1.00 48.23           C  
ATOM    587  OG  SER B  73      -1.728   2.103 -27.723  1.00 48.23           O  
ATOM    588  C   SER B  73       0.295   0.915 -26.301  1.00 48.23           C  
ATOM    589  O   SER B  73       0.546   1.385 -25.193  1.00 48.23           O  
ATOM    590  N   ARG B  74      -0.326  -0.262 -26.467  1.00165.83           N  
ATOM    591  CA  ARG B  74      -0.802  -1.136 -25.435  1.00165.83           C  
ATOM    592  CB  ARG B  74      -1.759  -2.199 -25.994  1.00165.83           C  
ATOM    593  CG  ARG B  74      -2.716  -2.770 -24.954  1.00165.83           C  
ATOM    594  CD  ARG B  74      -3.830  -3.611 -25.577  1.00165.83           C  
ATOM    595  NE  ARG B  74      -4.426  -2.798 -26.673  1.00165.83           N  
ATOM    596  CZ  ARG B  74      -3.928  -2.901 -27.941  1.00165.83           C  
ATOM    597  NH1 ARG B  74      -2.966  -3.825 -28.231  1.00165.83           N1+
ATOM    598  NH2 ARG B  74      -4.392  -2.079 -28.925  1.00165.83           N  
ATOM    599  C   ARG B  74       0.337  -1.835 -24.746  1.00165.83           C  
ATOM    600  O   ARG B  74       0.135  -2.489 -23.724  1.00165.83           O  
ATOM    601  N   PHE B  75       1.538  -1.824 -25.358  1.00 91.61           N  
ATOM    602  CA  PHE B  75       2.677  -2.512 -24.811  1.00 91.61           C  
ATOM    603  CB  PHE B  75       3.519  -3.134 -25.949  1.00 91.61           C  
ATOM    604  CG  PHE B  75       4.835  -3.655 -25.483  1.00 91.61           C  
ATOM    605  CD1 PHE B  75       4.926  -4.681 -24.572  1.00 91.61           C  
ATOM    606  CD2 PHE B  75       5.992  -3.138 -26.021  1.00 91.61           C  
ATOM    607  CE1 PHE B  75       6.156  -5.152 -24.175  1.00 91.61           C  
ATOM    608  CE2 PHE B  75       7.224  -3.606 -25.630  1.00 91.61           C  
ATOM    609  CZ  PHE B  75       7.307  -4.614 -24.700  1.00 91.61           C  
ATOM    610  C   PHE B  75       3.517  -1.587 -23.976  1.00 91.61           C  
ATOM    611  O   PHE B  75       4.105  -0.631 -24.479  1.00 91.61           O  
ATOM    612  N   CYS B  76       3.588  -1.862 -22.653  1.00 46.10           N  
ATOM    613  CA  CYS B  76       4.408  -1.070 -21.779  1.00 46.10           C  
ATOM    614  CB  CYS B  76       3.731  -0.732 -20.440  1.00 46.10           C  
ATOM    615  SG  CYS B  76       4.784   0.275 -19.352  1.00 46.10           S  
ATOM    616  C   CYS B  76       5.621  -1.894 -21.477  1.00 46.10           C  
ATOM    617  O   CYS B  76       5.534  -2.919 -20.805  1.00 46.10           O  
ATOM    618  N   PHE B  77       6.797  -1.449 -21.960  1.00 58.96           N  
ATOM    619  CA  PHE B  77       8.003  -2.213 -21.803  1.00 58.96           C  
ATOM    620  CB  PHE B  77       8.842  -2.254 -23.095  1.00 58.96           C  
ATOM    621  CG  PHE B  77      10.125  -2.968 -22.834  1.00 58.96           C  
ATOM    622  CD1 PHE B  77      10.177  -4.342 -22.782  1.00 58.96           C  
ATOM    623  CD2 PHE B  77      11.287  -2.251 -22.661  1.00 58.96           C  
ATOM    624  CE1 PHE B  77      11.369  -4.988 -22.546  1.00 58.96           C  
ATOM    625  CE2 PHE B  77      12.480  -2.891 -22.425  1.00 58.96           C  
ATOM    626  CZ  PHE B  77      12.523  -4.264 -22.368  1.00 58.96           C  
ATOM    627  C   PHE B  77       8.843  -1.607 -20.726  1.00 58.96           C  
ATOM    628  O   PHE B  77       9.051  -0.395 -20.683  1.00 58.96           O  
ATOM    629  N   ILE B  78       9.346  -2.459 -19.809  1.00 41.59           N  
ATOM    630  CA  ILE B  78      10.160  -1.964 -18.740  1.00 41.59           C  
ATOM    631  CB  ILE B  78       9.571  -2.245 -17.386  1.00 41.59           C  
ATOM    632  CG1 ILE B  78       8.197  -1.565 -17.258  1.00 41.59           C  
ATOM    633  CG2 ILE B  78      10.583  -1.799 -16.317  1.00 41.59           C  
ATOM    634  CD1 ILE B  78       7.382  -2.054 -16.063  1.00 41.59           C  
ATOM    635  C   ILE B  78      11.488  -2.650 -18.795  1.00 41.59           C  
ATOM    636  O   ILE B  78      11.569  -3.878 -18.820  1.00 41.59           O  
ATOM    637  N   GLU B  79      12.582  -1.865 -18.820  1.00 44.77           N  
ATOM    638  CA  GLU B  79      13.870  -2.492 -18.804  1.00 44.77           C  
ATOM    639  CB  GLU B  79      14.996  -1.655 -19.434  1.00 44.77           C  
ATOM    640  CG  GLU B  79      16.336  -2.395 -19.475  1.00 44.77           C  
ATOM    641  CD  GLU B  79      17.317  -1.571 -20.296  1.00 44.77           C  
ATOM    642  OE1 GLU B  79      16.901  -0.507 -20.825  1.00 44.77           O  
ATOM    643  OE2 GLU B  79      18.497  -1.998 -20.406  1.00 44.77           O1-
ATOM    644  C   GLU B  79      14.193  -2.700 -17.361  1.00 44.77           C  
ATOM    645  O   GLU B  79      14.225  -1.748 -16.583  1.00 44.77           O  
ATOM    646  N   GLY B  80      14.423  -3.968 -16.958  1.00 22.43           N  
ATOM    647  CA  GLY B  80      14.677  -4.217 -15.569  1.00 22.43           C  
ATOM    648  C   GLY B  80      15.063  -5.651 -15.385  1.00 22.43           C  
ATOM    649  O   GLY B  80      15.092  -6.427 -16.339  1.00 22.43           O  
ATOM    650  N   ASP B  81      15.365  -6.035 -14.124  1.00 72.75           N  
ATOM    651  CA  ASP B  81      15.836  -7.363 -13.851  1.00 72.75           C  
ATOM    652  CB  ASP B  81      17.290  -7.363 -13.337  1.00 72.75           C  
ATOM    653  CG  ASP B  81      17.929  -8.724 -13.584  1.00 72.75           C  
ATOM    654  OD1 ASP B  81      17.308  -9.760 -13.226  1.00 72.75           O  
ATOM    655  OD2 ASP B  81      19.053  -8.741 -14.154  1.00 72.75           O1-
ATOM    656  C   ASP B  81      14.957  -8.026 -12.821  1.00 72.75           C  
ATOM    657  O   ASP B  81      14.649  -7.462 -11.772  1.00 72.75           O  
ATOM    658  N   ILE B  82      14.569  -9.286 -13.103  1.00 75.14           N  
ATOM    659  CA  ILE B  82      13.727 -10.130 -12.290  1.00 75.14           C  
ATOM    660  CB  ILE B  82      13.433 -11.463 -12.918  1.00 75.14           C  
ATOM    661  CG1 ILE B  82      14.730 -12.257 -13.143  1.00 75.14           C  
ATOM    662  CG2 ILE B  82      12.604 -11.221 -14.191  1.00 75.14           C  
ATOM    663  CD1 ILE B  82      14.492 -13.719 -13.517  1.00 75.14           C  
ATOM    664  C   ILE B  82      14.374 -10.368 -10.957  1.00 75.14           C  
ATOM    665  O   ILE B  82      13.707 -10.726  -9.987  1.00 75.14           O  
ATOM    666  N   ARG B  83      15.712 -10.267 -10.894  1.00 79.27           N  
ATOM    667  CA  ARG B  83      16.440 -10.497  -9.677  1.00 79.27           C  
ATOM    668  CB  ARG B  83      17.961 -10.394  -9.870  1.00 79.27           C  
ATOM    669  CG  ARG B  83      18.526 -11.557 -10.689  1.00 79.27           C  
ATOM    670  CD  ARG B  83      20.027 -11.455 -10.954  1.00 79.27           C  
ATOM    671  NE  ARG B  83      20.231 -10.318 -11.893  1.00 79.27           N  
ATOM    672  CZ  ARG B  83      21.491  -9.983 -12.296  1.00 79.27           C  
ATOM    673  NH1 ARG B  83      22.565 -10.681 -11.825  1.00 79.27           N1+
ATOM    674  NH2 ARG B  83      21.674  -8.953 -13.172  1.00 79.27           N  
ATOM    675  C   ARG B  83      16.026  -9.505  -8.627  1.00 79.27           C  
ATOM    676  O   ARG B  83      16.072  -9.816  -7.437  1.00 79.27           O  
ATOM    677  N   ASP B  84      15.656  -8.271  -9.029  1.00 46.58           N  
ATOM    678  CA  ASP B  84      15.240  -7.265  -8.083  1.00 46.58           C  
ATOM    679  CB  ASP B  84      15.436  -5.835  -8.618  1.00 46.58           C  
ATOM    680  CG  ASP B  84      15.050  -4.840  -7.533  1.00 46.58           C  
ATOM    681  OD1 ASP B  84      14.944  -5.260  -6.350  1.00 46.58           O  
ATOM    682  OD2 ASP B  84      14.851  -3.645  -7.876  1.00 46.58           O1-
ATOM    683  C   ASP B  84      13.771  -7.443  -7.820  1.00 46.58           C  
ATOM    684  O   ASP B  84      12.949  -7.331  -8.728  1.00 46.58           O  
ATOM    685  N   LEU B  85      13.404  -7.694  -6.546  1.00 45.73           N  
ATOM    686  CA  LEU B  85      12.048  -7.976  -6.158  1.00 45.73           C  
ATOM    687  CB  LEU B  85      11.912  -8.321  -4.666  1.00 45.73           C  
ATOM    688  CG  LEU B  85      10.459  -8.614  -4.243  1.00 45.73           C  
ATOM    689  CD1 LEU B  85       9.905  -9.852  -4.971  1.00 45.73           C  
ATOM    690  CD2 LEU B  85      10.332  -8.722  -2.714  1.00 45.73           C  
ATOM    691  C   LEU B  85      11.153  -6.800  -6.426  1.00 45.73           C  
ATOM    692  O   LEU B  85      10.032  -6.974  -6.900  1.00 45.73           O  
ATOM    693  N   THR B  86      11.626  -5.567  -6.152  1.00 36.25           N  
ATOM    694  CA  THR B  86      10.786  -4.408  -6.301  1.00 36.25           C  
ATOM    695  CB  THR B  86      11.486  -3.118  -5.998  1.00 36.25           C  
ATOM    696  OG1 THR B  86      11.948  -3.108  -4.656  1.00 36.25           O  
ATOM    697  CG2 THR B  86      10.500  -1.961  -6.238  1.00 36.25           C  
ATOM    698  C   THR B  86      10.316  -4.317  -7.717  1.00 36.25           C  
ATOM    699  O   THR B  86       9.142  -4.052  -7.969  1.00 36.25           O  
ATOM    700  N   THR B  87      11.221  -4.555  -8.680  1.00 35.11           N  
ATOM    701  CA  THR B  87      10.880  -4.442 -10.068  1.00 35.11           C  
ATOM    702  CB  THR B  87      12.039  -4.746 -10.974  1.00 35.11           C  
ATOM    703  OG1 THR B  87      13.123  -3.872 -10.692  1.00 35.11           O  
ATOM    704  CG2 THR B  87      11.584  -4.566 -12.433  1.00 35.11           C  
ATOM    705  C   THR B  87       9.797  -5.427 -10.373  1.00 35.11           C  
ATOM    706  O   THR B  87       8.872  -5.140 -11.130  1.00 35.11           O  
ATOM    707  N   CYS B  88       9.886  -6.622  -9.775  1.00 89.87           N  
ATOM    708  CA  CYS B  88       8.954  -7.680 -10.023  1.00 89.87           C  
ATOM    709  CB  CYS B  88       9.340  -8.952  -9.264  1.00 89.87           C  
ATOM    710  SG  CYS B  88       8.167 -10.286  -9.582  1.00 89.87           S  
ATOM    711  C   CYS B  88       7.576  -7.272  -9.582  1.00 89.87           C  
ATOM    712  O   CYS B  88       6.586  -7.636 -10.216  1.00 89.87           O  
ATOM    713  N   GLU B  89       7.469  -6.556  -8.448  1.00 49.88           N  
ATOM    714  CA  GLU B  89       6.197  -6.141  -7.928  1.00 49.88           C  
ATOM    715  CB  GLU B  89       6.300  -5.649  -6.477  1.00 49.88           C  
ATOM    716  CG  GLU B  89       6.686  -6.789  -5.529  1.00 49.88           C  
ATOM    717  CD  GLU B  89       6.772  -6.249  -4.110  1.00 49.88           C  
ATOM    718  OE1 GLU B  89       7.214  -5.081  -3.946  1.00 49.88           O  
ATOM    719  OE2 GLU B  89       6.400  -7.003  -3.172  1.00 49.88           O1-
ATOM    720  C   GLU B  89       5.589  -5.055  -8.769  1.00 49.88           C  
ATOM    721  O   GLU B  89       4.381  -5.038  -8.999  1.00 49.88           O  
ATOM    722  N   GLN B  90       6.418  -4.111  -9.251  1.00 83.74           N  
ATOM    723  CA  GLN B  90       5.938  -2.973  -9.984  1.00 83.74           C  
ATOM    724  CB  GLN B  90       7.080  -1.994 -10.308  1.00 83.74           C  
ATOM    725  CG  GLN B  90       6.644  -0.707 -11.004  1.00 83.74           C  
ATOM    726  CD  GLN B  90       7.877   0.177 -11.118  1.00 83.74           C  
ATOM    727  OE1 GLN B  90       8.935  -0.142 -10.579  1.00 83.74           O  
ATOM    728  NE2 GLN B  90       7.739   1.326 -11.834  1.00 83.74           N  
ATOM    729  C   GLN B  90       5.298  -3.415 -11.272  1.00 83.74           C  
ATOM    730  O   GLN B  90       4.238  -2.918 -11.647  1.00 83.74           O  
ATOM    731  N   VAL B  91       5.934  -4.366 -11.979  1.00 74.12           N  
ATOM    732  CA  VAL B  91       5.498  -4.877 -13.251  1.00 74.12           C  
ATOM    733  CB  VAL B  91       6.539  -5.706 -13.955  1.00 74.12           C  
ATOM    734  CG1 VAL B  91       7.749  -4.808 -14.267  1.00 74.12           C  
ATOM    735  CG2 VAL B  91       6.879  -6.938 -13.099  1.00 74.12           C  
ATOM    736  C   VAL B  91       4.271  -5.721 -13.082  1.00 74.12           C  
ATOM    737  O   VAL B  91       3.575  -6.015 -14.052  1.00 74.12           O  
ATOM    738  N   MET B  92       4.061  -6.241 -11.863  1.00103.67           N  
ATOM    739  CA  MET B  92       2.985  -7.126 -11.520  1.00103.67           C  
ATOM    740  CB  MET B  92       3.235  -7.884 -10.208  1.00103.67           C  
ATOM    741  CG  MET B  92       2.335  -9.111 -10.068  1.00103.67           C  
ATOM    742  SD  MET B  92       2.657 -10.393 -11.319  1.00103.67           S  
ATOM    743  CE  MET B  92       4.364 -10.729 -10.797  1.00103.67           C  
ATOM    744  C   MET B  92       1.635  -6.487 -11.446  1.00103.67           C  
ATOM    745  O   MET B  92       0.661  -7.187 -11.695  1.00103.67           O  
ATOM    746  N   LYS B  93       1.548  -5.188 -11.069  1.00179.27           N  
ATOM    747  CA  LYS B  93       0.360  -4.387 -10.836  1.00179.27           C  
ATOM    748  CB  LYS B  93       0.550  -2.924 -11.270  1.00179.27           C  
ATOM    749  CG  LYS B  93       1.576  -2.219 -10.378  1.00179.27           C  
ATOM    750  CD  LYS B  93       2.115  -0.895 -10.921  1.00179.27           C  
ATOM    751  CE  LYS B  93       3.133  -0.244  -9.980  1.00179.27           C  
ATOM    752  NZ  LYS B  93       3.662   0.997 -10.580  1.00179.27           N1+
ATOM    753  C   LYS B  93      -0.905  -4.951 -11.439  1.00179.27           C  
ATOM    754  O   LYS B  93      -1.401  -5.975 -11.035  1.00179.27           O  
ATOM    755  N   GLY B  94      -1.524  -4.327 -12.429  1.00150.50           N  
ATOM    756  CA  GLY B  94      -2.815  -4.728 -12.946  1.00150.50           C  
ATOM    757  C   GLY B  94      -2.864  -6.125 -13.545  1.00150.50           C  
ATOM    758  O   GLY B  94      -3.932  -6.573 -13.959  1.00150.50           O  
ATOM    759  N   VAL B  95      -1.715  -6.802 -13.724  1.00106.70           N  
ATOM    760  CA  VAL B  95      -1.580  -8.027 -14.488  1.00106.70           C  
ATOM    761  CB  VAL B  95      -0.182  -8.572 -14.435  1.00106.70           C  
ATOM    762  CG1 VAL B  95      -0.131  -9.881 -15.239  1.00106.70           C  
ATOM    763  CG2 VAL B  95       0.787  -7.485 -14.928  1.00106.70           C  
ATOM    764  C   VAL B  95      -2.488  -9.176 -14.132  1.00106.70           C  
ATOM    765  O   VAL B  95      -2.585  -9.589 -12.977  1.00106.70           O  
ATOM    766  N   ASP B  96      -3.252  -9.675 -15.142  1.00172.79           N  
ATOM    767  CA  ASP B  96      -4.017 -10.884 -14.979  1.00172.79           C  
ATOM    768  CB  ASP B  96      -5.402 -10.866 -15.652  1.00172.79           C  
ATOM    769  CG  ASP B  96      -5.305 -10.448 -17.097  1.00172.79           C  
ATOM    770  OD1 ASP B  96      -4.518 -11.051 -17.871  1.00172.79           O  
ATOM    771  OD2 ASP B  96      -6.063  -9.506 -17.443  1.00172.79           O1-
ATOM    772  C   ASP B  96      -3.265 -12.177 -15.227  1.00172.79           C  
ATOM    773  O   ASP B  96      -3.319 -13.072 -14.386  1.00172.79           O  
ATOM    774  N   HIS B  97      -2.502 -12.316 -16.344  1.00 72.45           N  
ATOM    775  CA  HIS B  97      -1.865 -13.582 -16.625  1.00 72.45           C  
ATOM    776  ND1 HIS B  97      -4.466 -15.468 -17.310  1.00 72.45           N  
ATOM    777  CG  HIS B  97      -3.804 -14.484 -18.012  1.00 72.45           C  
ATOM    778  CB  HIS B  97      -2.327 -14.236 -17.940  1.00 72.45           C  
ATOM    779  NE2 HIS B  97      -6.001 -14.413 -18.525  1.00 72.45           N  
ATOM    780  CD2 HIS B  97      -4.757 -13.849 -18.748  1.00 72.45           C  
ATOM    781  CE1 HIS B  97      -5.775 -15.380 -17.653  1.00 72.45           C  
ATOM    782  C   HIS B  97      -0.387 -13.367 -16.760  1.00 72.45           C  
ATOM    783  O   HIS B  97       0.057 -12.414 -17.396  1.00 72.45           O  
ATOM    784  N   VAL B  98       0.424 -14.276 -16.176  1.00 45.26           N  
ATOM    785  CA  VAL B  98       1.847 -14.098 -16.230  1.00 45.26           C  
ATOM    786  CB  VAL B  98       2.510 -14.202 -14.886  1.00 45.26           C  
ATOM    787  CG1 VAL B  98       4.031 -14.074 -15.076  1.00 45.26           C  
ATOM    788  CG2 VAL B  98       1.906 -13.132 -13.958  1.00 45.26           C  
ATOM    789  C   VAL B  98       2.450 -15.158 -17.103  1.00 45.26           C  
ATOM    790  O   VAL B  98       2.098 -16.334 -17.014  1.00 45.26           O  
ATOM    791  N   LEU B  99       3.364 -14.741 -18.004  1.00 66.45           N  
ATOM    792  CA  LEU B  99       4.090 -15.660 -18.829  1.00 66.45           C  
ATOM    793  CB  LEU B  99       3.900 -15.395 -20.330  1.00 66.45           C  
ATOM    794  CG  LEU B  99       2.435 -15.530 -20.789  1.00 66.45           C  
ATOM    795  CD1 LEU B  99       2.291 -15.261 -22.296  1.00 66.45           C  
ATOM    796  CD2 LEU B  99       1.834 -16.879 -20.363  1.00 66.45           C  
ATOM    797  C   LEU B  99       5.535 -15.420 -18.502  1.00 66.45           C  
ATOM    798  O   LEU B  99       6.118 -14.428 -18.937  1.00 66.45           O  
ATOM    799  N   HIS B 100       6.156 -16.343 -17.738  1.00 80.37           N  
ATOM    800  CA  HIS B 100       7.498 -16.124 -17.264  1.00 80.37           C  
ATOM    801  ND1 HIS B 100       9.596 -15.077 -15.045  1.00 80.37           N  
ATOM    802  CG  HIS B 100       9.075 -16.328 -15.294  1.00 80.37           C  
ATOM    803  CB  HIS B 100       7.690 -16.576 -15.808  1.00 80.37           C  
ATOM    804  NE2 HIS B 100      11.189 -16.541 -14.534  1.00 80.37           N  
ATOM    805  CD2 HIS B 100      10.061 -17.210 -14.976  1.00 80.37           C  
ATOM    806  CE1 HIS B 100      10.861 -15.263 -14.593  1.00 80.37           C  
ATOM    807  C   HIS B 100       8.510 -16.855 -18.098  1.00 80.37           C  
ATOM    808  O   HIS B 100       8.737 -18.052 -17.930  1.00 80.37           O  
ATOM    809  N   GLN B 101       9.061 -16.139 -19.095  1.00123.71           N  
ATOM    810  CA  GLN B 101      10.105 -16.545 -19.998  1.00123.71           C  
ATOM    811  CB  GLN B 101       9.914 -15.940 -21.398  1.00123.71           C  
ATOM    812  CG  GLN B 101       8.523 -16.222 -21.977  1.00123.71           C  
ATOM    813  CD  GLN B 101       8.224 -17.714 -21.873  1.00123.71           C  
ATOM    814  OE1 GLN B 101       9.034 -18.556 -22.256  1.00123.71           O  
ATOM    815  NE2 GLN B 101       7.022 -18.050 -21.334  1.00123.71           N  
ATOM    816  C   GLN B 101      11.512 -16.228 -19.537  1.00123.71           C  
ATOM    817  O   GLN B 101      12.470 -16.777 -20.077  1.00123.71           O  
ATOM    818  N   ALA B 102      11.701 -15.258 -18.614  1.00 63.48           N  
ATOM    819  CA  ALA B 102      13.033 -14.779 -18.318  1.00 63.48           C  
ATOM    820  CB  ALA B 102      13.041 -13.535 -17.413  1.00 63.48           C  
ATOM    821  C   ALA B 102      13.907 -15.813 -17.662  1.00 63.48           C  
ATOM    822  O   ALA B 102      13.596 -16.321 -16.586  1.00 63.48           O  
ATOM    823  N   ALA B 103      15.067 -16.112 -18.298  1.00 46.17           N  
ATOM    824  CA  ALA B 103      16.006 -17.051 -17.741  1.00 46.17           C  
ATOM    825  CB  ALA B 103      15.478 -18.495 -17.699  1.00 46.17           C  
ATOM    826  C   ALA B 103      17.252 -17.062 -18.583  1.00 46.17           C  
ATOM    827  O   ALA B 103      17.269 -16.546 -19.699  1.00 46.17           O  
ATOM    828  N   LEU B 104      18.345 -17.636 -18.034  1.00 65.63           N  
ATOM    829  CA  LEU B 104      19.565 -17.802 -18.771  1.00 65.63           C  
ATOM    830  CB  LEU B 104      20.832 -17.495 -17.953  1.00 65.63           C  
ATOM    831  CG  LEU B 104      20.969 -16.014 -17.559  1.00 65.63           C  
ATOM    832  CD1 LEU B 104      22.249 -15.770 -16.740  1.00 65.63           C  
ATOM    833  CD2 LEU B 104      20.865 -15.100 -18.789  1.00 65.63           C  
ATOM    834  C   LEU B 104      19.619 -19.251 -19.136  1.00 65.63           C  
ATOM    835  O   LEU B 104      19.833 -20.107 -18.280  1.00 65.63           O  
ATOM    836  N   GLY B 105      19.447 -19.563 -20.436  1.00 58.41           N  
ATOM    837  CA  GLY B 105      19.403 -20.937 -20.850  1.00 58.41           C  
ATOM    838  C   GLY B 105      20.798 -21.416 -21.102  1.00 58.41           C  
ATOM    839  O   GLY B 105      21.768 -20.760 -20.732  1.00 58.41           O  
ATOM    840  N   SER B 106      20.915 -22.611 -21.716  1.00220.84           N  
ATOM    841  CA  SER B 106      22.174 -23.196 -22.083  1.00220.84           C  
ATOM    842  CB  SER B 106      23.209 -22.173 -22.587  1.00220.84           C  
ATOM    843  OG  SER B 106      24.421 -22.835 -22.916  1.00220.84           O  
ATOM    844  C   SER B 106      22.775 -23.918 -20.919  1.00220.84           C  
ATOM    845  O   SER B 106      22.863 -23.388 -19.814  1.00220.84           O  
ATOM    846  N   VAL B 107      23.167 -25.188 -21.150  1.00 88.59           N  
ATOM    847  CA  VAL B 107      23.823 -25.997 -20.162  1.00 88.59           C  
ATOM    848  CB  VAL B 107      23.888 -27.445 -20.541  1.00 88.59           C  
ATOM    849  CG1 VAL B 107      24.761 -28.175 -19.505  1.00 88.59           C  
ATOM    850  CG2 VAL B 107      22.452 -27.988 -20.643  1.00 88.59           C  
ATOM    851  C   VAL B 107      25.235 -25.543 -19.913  1.00 88.59           C  
ATOM    852  O   VAL B 107      25.618 -25.347 -18.761  1.00 88.59           O  
ATOM    853  N   PRO B 108      26.036 -25.346 -20.932  1.00 85.31           N  
ATOM    854  CA  PRO B 108      27.424 -25.017 -20.751  1.00 85.31           C  
ATOM    855  CD  PRO B 108      25.759 -25.814 -22.280  1.00 85.31           C  
ATOM    856  CB  PRO B 108      28.075 -25.128 -22.134  1.00 85.31           C  
ATOM    857  CG  PRO B 108      26.893 -25.203 -23.118  1.00 85.31           C  
ATOM    858  C   PRO B 108      27.662 -23.711 -20.072  1.00 85.31           C  
ATOM    859  O   PRO B 108      28.693 -23.575 -19.413  1.00 85.31           O  
ATOM    860  N   ARG B 109      26.762 -22.724 -20.223  1.00160.41           N  
ATOM    861  CA  ARG B 109      27.027 -21.483 -19.557  1.00160.41           C  
ATOM    862  CB  ARG B 109      26.081 -20.320 -19.925  1.00160.41           C  
ATOM    863  CG  ARG B 109      24.603 -20.504 -19.583  1.00160.41           C  
ATOM    864  CD  ARG B 109      23.820 -19.189 -19.659  1.00160.41           C  
ATOM    865  NE  ARG B 109      23.595 -18.866 -21.097  1.00160.41           N  
ATOM    866  CZ  ARG B 109      23.557 -17.567 -21.520  1.00160.41           C  
ATOM    867  NH1 ARG B 109      23.844 -16.554 -20.653  1.00160.41           N1+
ATOM    868  NH2 ARG B 109      23.232 -17.281 -22.814  1.00160.41           N  
ATOM    869  C   ARG B 109      26.950 -21.723 -18.081  1.00160.41           C  
ATOM    870  O   ARG B 109      27.732 -21.167 -17.312  1.00160.41           O  
ATOM    871  N   SER B 110      26.003 -22.582 -17.660  1.00 93.82           N  
ATOM    872  CA  SER B 110      25.749 -22.881 -16.276  1.00 93.82           C  
ATOM    873  CB  SER B 110      24.596 -23.882 -16.102  1.00 93.82           C  
ATOM    874  OG  SER B 110      23.446 -23.442 -16.804  1.00 93.82           O  
ATOM    875  C   SER B 110      26.935 -23.560 -15.672  1.00 93.82           C  
ATOM    876  O   SER B 110      27.219 -23.381 -14.489  1.00 93.82           O  
ATOM    877  N   ILE B 111      27.622 -24.419 -16.446  1.00147.89           N  
ATOM    878  CA  ILE B 111      28.758 -25.122 -15.922  1.00147.89           C  
ATOM    879  CB  ILE B 111      29.165 -26.301 -16.775  1.00147.89           C  
ATOM    880  CG1 ILE B 111      29.495 -25.913 -18.223  1.00147.89           C  
ATOM    881  CG2 ILE B 111      28.036 -27.337 -16.675  1.00147.89           C  
ATOM    882  CD1 ILE B 111      30.860 -25.262 -18.414  1.00147.89           C  
ATOM    883  C   ILE B 111      29.891 -24.176 -15.656  1.00147.89           C  
ATOM    884  O   ILE B 111      30.554 -24.276 -14.622  1.00147.89           O  
ATOM    885  N   VAL B 112      30.158 -23.237 -16.583  1.00 37.95           N  
ATOM    886  CA  VAL B 112      31.226 -22.297 -16.392  1.00 37.95           C  
ATOM    887  CB  VAL B 112      31.468 -21.449 -17.606  1.00 37.95           C  
ATOM    888  CG1 VAL B 112      32.592 -20.446 -17.289  1.00 37.95           C  
ATOM    889  CG2 VAL B 112      31.773 -22.373 -18.797  1.00 37.95           C  
ATOM    890  C   VAL B 112      30.888 -21.374 -15.260  1.00 37.95           C  
ATOM    891  O   VAL B 112      31.709 -21.155 -14.369  1.00 37.95           O  
ATOM    892  N   ASP B 113      29.660 -20.810 -15.260  1.00 61.92           N  
ATOM    893  CA  ASP B 113      29.299 -19.859 -14.243  1.00 61.92           C  
ATOM    894  CB  ASP B 113      29.201 -18.428 -14.803  1.00 61.92           C  
ATOM    895  CG  ASP B 113      29.041 -17.447 -13.653  1.00 61.92           C  
ATOM    896  OD1 ASP B 113      28.874 -17.908 -12.493  1.00 61.92           O  
ATOM    897  OD2 ASP B 113      29.078 -16.217 -13.923  1.00 61.92           O1-
ATOM    898  C   ASP B 113      27.955 -20.219 -13.682  1.00 61.92           C  
ATOM    899  O   ASP B 113      26.922 -19.751 -14.158  1.00 61.92           O  
ATOM    900  N   PRO B 114      27.945 -21.057 -12.683  1.00 75.09           N  
ATOM    901  CA  PRO B 114      26.724 -21.466 -12.044  1.00 75.09           C  
ATOM    902  CD  PRO B 114      29.030 -21.994 -12.453  1.00 75.09           C  
ATOM    903  CB  PRO B 114      27.070 -22.726 -11.242  1.00 75.09           C  
ATOM    904  CG  PRO B 114      28.608 -22.740 -11.179  1.00 75.09           C  
ATOM    905  C   PRO B 114      26.070 -20.397 -11.221  1.00 75.09           C  
ATOM    906  O   PRO B 114      24.854 -20.459 -11.040  1.00 75.09           O  
ATOM    907  N   ILE B 115      26.840 -19.423 -10.698  1.00 87.71           N  
ATOM    908  CA  ILE B 115      26.274 -18.433  -9.824  1.00 87.71           C  
ATOM    909  CB  ILE B 115      27.307 -17.518  -9.235  1.00 87.71           C  
ATOM    910  CG1 ILE B 115      28.291 -18.318  -8.367  1.00 87.71           C  
ATOM    911  CG2 ILE B 115      26.571 -16.408  -8.465  1.00 87.71           C  
ATOM    912  CD1 ILE B 115      27.620 -19.039  -7.199  1.00 87.71           C  
ATOM    913  C   ILE B 115      25.290 -17.581 -10.565  1.00 87.71           C  
ATOM    914  O   ILE B 115      24.174 -17.364 -10.097  1.00 87.71           O  
ATOM    915  N   THR B 116      25.672 -17.094 -11.761  1.00107.17           N  
ATOM    916  CA  THR B 116      24.821 -16.205 -12.501  1.00107.17           C  
ATOM    917  CB  THR B 116      25.443 -15.709 -13.775  1.00107.17           C  
ATOM    918  OG1 THR B 116      25.768 -16.797 -14.628  1.00107.17           O  
ATOM    919  CG2 THR B 116      26.699 -14.896 -13.434  1.00107.17           C  
ATOM    920  C   THR B 116      23.557 -16.911 -12.872  1.00107.17           C  
ATOM    921  O   THR B 116      22.473 -16.336 -12.795  1.00107.17           O  
ATOM    922  N   THR B 117      23.667 -18.184 -13.285  1.00 39.25           N  
ATOM    923  CA  THR B 117      22.527 -18.939 -13.719  1.00 39.25           C  
ATOM    924  CB  THR B 117      22.901 -20.299 -14.230  1.00 39.25           C  
ATOM    925  OG1 THR B 117      23.822 -20.181 -15.303  1.00 39.25           O  
ATOM    926  CG2 THR B 117      21.624 -21.009 -14.709  1.00 39.25           C  
ATOM    927  C   THR B 117      21.593 -19.131 -12.568  1.00 39.25           C  
ATOM    928  O   THR B 117      20.375 -19.127 -12.743  1.00 39.25           O  
ATOM    929  N   ASN B 118      22.146 -19.347 -11.361  1.00 48.25           N  
ATOM    930  CA  ASN B 118      21.341 -19.551 -10.192  1.00 48.25           C  
ATOM    931  CB  ASN B 118      22.189 -19.884  -8.950  1.00 48.25           C  
ATOM    932  CG  ASN B 118      21.255 -20.099  -7.768  1.00 48.25           C  
ATOM    933  OD1 ASN B 118      20.872 -21.226  -7.462  1.00 48.25           O  
ATOM    934  ND2 ASN B 118      20.880 -18.988  -7.077  1.00 48.25           N  
ATOM    935  C   ASN B 118      20.581 -18.298  -9.891  1.00 48.25           C  
ATOM    936  O   ASN B 118      19.384 -18.342  -9.608  1.00 48.25           O  
ATOM    937  N   ALA B 119      21.259 -17.137  -9.960  1.00 38.49           N  
ATOM    938  CA  ALA B 119      20.604 -15.917  -9.596  1.00 38.49           C  
ATOM    939  CB  ALA B 119      21.534 -14.694  -9.683  1.00 38.49           C  
ATOM    940  C   ALA B 119      19.450 -15.671 -10.519  1.00 38.49           C  
ATOM    941  O   ALA B 119      18.349 -15.359 -10.077  1.00 38.49           O  
ATOM    942  N   THR B 120      19.656 -15.801 -11.837  1.00 50.55           N  
ATOM    943  CA  THR B 120      18.580 -15.515 -12.740  1.00 50.55           C  
ATOM    944  CB  THR B 120      19.044 -15.453 -14.166  1.00 50.55           C  
ATOM    945  OG1 THR B 120      20.046 -14.455 -14.307  1.00 50.55           O  
ATOM    946  CG2 THR B 120      17.842 -15.126 -15.067  1.00 50.55           C  
ATOM    947  C   THR B 120      17.488 -16.544 -12.662  1.00 50.55           C  
ATOM    948  O   THR B 120      16.314 -16.208 -12.524  1.00 50.55           O  
ATOM    949  N   ASN B 121      17.850 -17.836 -12.759  1.00 79.35           N  
ATOM    950  CA  ASN B 121      16.865 -18.880 -12.849  1.00 79.35           C  
ATOM    951  CB  ASN B 121      17.460 -20.202 -13.359  1.00 79.35           C  
ATOM    952  CG  ASN B 121      17.878 -19.969 -14.805  1.00 79.35           C  
ATOM    953  OD1 ASN B 121      17.583 -18.927 -15.387  1.00 79.35           O  
ATOM    954  ND2 ASN B 121      18.578 -20.968 -15.406  1.00 79.35           N  
ATOM    955  C   ASN B 121      16.144 -19.160 -11.564  1.00 79.35           C  
ATOM    956  O   ASN B 121      14.942 -19.420 -11.587  1.00 79.35           O  
ATOM    957  N   ILE B 122      16.870 -19.279 -10.432  1.00 77.50           N  
ATOM    958  CA  ILE B 122      16.186 -19.535  -9.194  1.00 77.50           C  
ATOM    959  CB  ILE B 122      17.041 -20.267  -8.202  1.00 77.50           C  
ATOM    960  CG1 ILE B 122      17.389 -21.659  -8.753  1.00 77.50           C  
ATOM    961  CG2 ILE B 122      16.296 -20.307  -6.858  1.00 77.50           C  
ATOM    962  CD1 ILE B 122      18.435 -22.408  -7.931  1.00 77.50           C  
ATOM    963  C   ILE B 122      15.647 -18.301  -8.531  1.00 77.50           C  
ATOM    964  O   ILE B 122      14.446 -18.197  -8.281  1.00 77.50           O  
ATOM    965  N   THR B 123      16.522 -17.309  -8.250  1.00117.82           N  
ATOM    966  CA  THR B 123      16.050 -16.203  -7.464  1.00117.82           C  
ATOM    967  CB  THR B 123      17.108 -15.310  -6.868  1.00117.82           C  
ATOM    968  OG1 THR B 123      16.603 -14.741  -5.670  1.00117.82           O  
ATOM    969  CG2 THR B 123      17.422 -14.150  -7.822  1.00117.82           C  
ATOM    970  C   THR B 123      15.119 -15.375  -8.286  1.00117.82           C  
ATOM    971  O   THR B 123      14.088 -14.919  -7.799  1.00117.82           O  
ATOM    972  N   GLY B 124      15.457 -15.183  -9.575  1.00 20.33           N  
ATOM    973  CA  GLY B 124      14.659 -14.361 -10.436  1.00 20.33           C  
ATOM    974  C   GLY B 124      13.296 -14.963 -10.560  1.00 20.33           C  
ATOM    975  O   GLY B 124      12.293 -14.253 -10.560  1.00 20.33           O  
ATOM    976  N   PHE B 125      13.232 -16.299 -10.684  1.00 53.73           N  
ATOM    977  CA  PHE B 125      11.987 -16.997 -10.842  1.00 53.73           C  
ATOM    978  CB  PHE B 125      12.206 -18.513 -11.014  1.00 53.73           C  
ATOM    979  CG  PHE B 125      10.890 -19.215 -11.011  1.00 53.73           C  
ATOM    980  CD1 PHE B 125      10.131 -19.310 -12.155  1.00 53.73           C  
ATOM    981  CD2 PHE B 125      10.421 -19.796  -9.855  1.00 53.73           C  
ATOM    982  CE1 PHE B 125       8.921 -19.965 -12.141  1.00 53.73           C  
ATOM    983  CE2 PHE B 125       9.213 -20.452  -9.835  1.00 53.73           C  
ATOM    984  CZ  PHE B 125       8.461 -20.538 -10.981  1.00 53.73           C  
ATOM    985  C   PHE B 125      11.149 -16.796  -9.620  1.00 53.73           C  
ATOM    986  O   PHE B 125       9.980 -16.427  -9.709  1.00 53.73           O  
ATOM    987  N   LEU B 126      11.759 -16.985  -8.437  1.00 59.67           N  
ATOM    988  CA  LEU B 126      11.051 -16.935  -7.192  1.00 59.67           C  
ATOM    989  CB  LEU B 126      11.971 -17.257  -6.001  1.00 59.67           C  
ATOM    990  CG  LEU B 126      11.237 -17.396  -4.657  1.00 59.67           C  
ATOM    991  CD1 LEU B 126      10.224 -18.551  -4.697  1.00 59.67           C  
ATOM    992  CD2 LEU B 126      12.236 -17.537  -3.496  1.00 59.67           C  
ATOM    993  C   LEU B 126      10.464 -15.566  -7.008  1.00 59.67           C  
ATOM    994  O   LEU B 126       9.349 -15.434  -6.505  1.00 59.67           O  
ATOM    995  N   ASN B 127      11.188 -14.504  -7.412  1.00 41.21           N  
ATOM    996  CA  ASN B 127      10.676 -13.174  -7.216  1.00 41.21           C  
ATOM    997  CB  ASN B 127      11.612 -12.071  -7.740  1.00 41.21           C  
ATOM    998  CG  ASN B 127      12.803 -11.953  -6.801  1.00 41.21           C  
ATOM    999  OD1 ASN B 127      12.728 -12.319  -5.629  1.00 41.21           O  
ATOM   1000  ND2 ASN B 127      13.932 -11.409  -7.327  1.00 41.21           N  
ATOM   1001  C   ASN B 127       9.385 -13.024  -7.963  1.00 41.21           C  
ATOM   1002  O   ASN B 127       8.394 -12.552  -7.409  1.00 41.21           O  
ATOM   1003  N   ILE B 128       9.362 -13.448  -9.242  1.00 92.33           N  
ATOM   1004  CA  ILE B 128       8.200 -13.305 -10.072  1.00 92.33           C  
ATOM   1005  CB  ILE B 128       8.437 -13.761 -11.484  1.00 92.33           C  
ATOM   1006  CG1 ILE B 128       9.518 -12.892 -12.149  1.00 92.33           C  
ATOM   1007  CG2 ILE B 128       7.091 -13.729 -12.227  1.00 92.33           C  
ATOM   1008  CD1 ILE B 128       9.131 -11.420 -12.274  1.00 92.33           C  
ATOM   1009  C   ILE B 128       7.073 -14.110  -9.505  1.00 92.33           C  
ATOM   1010  O   ILE B 128       5.947 -13.627  -9.406  1.00 92.33           O  
ATOM   1011  N   LEU B 129       7.344 -15.363  -9.097  1.00 51.71           N  
ATOM   1012  CA  LEU B 129       6.300 -16.200  -8.584  1.00 51.71           C  
ATOM   1013  CB  LEU B 129       6.809 -17.604  -8.212  1.00 51.71           C  
ATOM   1014  CG  LEU B 129       5.718 -18.542  -7.661  1.00 51.71           C  
ATOM   1015  CD1 LEU B 129       4.626 -18.807  -8.709  1.00 51.71           C  
ATOM   1016  CD2 LEU B 129       6.335 -19.838  -7.114  1.00 51.71           C  
ATOM   1017  C   LEU B 129       5.735 -15.561  -7.353  1.00 51.71           C  
ATOM   1018  O   LEU B 129       4.519 -15.482  -7.188  1.00 51.71           O  
ATOM   1019  N   HIS B 130       6.614 -15.059  -6.469  1.00 47.20           N  
ATOM   1020  CA  HIS B 130       6.206 -14.486  -5.215  1.00 47.20           C  
ATOM   1021  ND1 HIS B 130       6.760 -14.524  -1.942  1.00 47.20           N  
ATOM   1022  CG  HIS B 130       7.054 -13.650  -2.965  1.00 47.20           C  
ATOM   1023  CB  HIS B 130       7.414 -14.077  -4.356  1.00 47.20           C  
ATOM   1024  NE2 HIS B 130       6.608 -12.475  -1.092  1.00 47.20           N  
ATOM   1025  CD2 HIS B 130       6.957 -12.404  -2.429  1.00 47.20           C  
ATOM   1026  CE1 HIS B 130       6.500 -13.768  -0.845  1.00 47.20           C  
ATOM   1027  C   HIS B 130       5.358 -13.268  -5.450  1.00 47.20           C  
ATOM   1028  O   HIS B 130       4.308 -13.115  -4.828  1.00 47.20           O  
ATOM   1029  N   ALA B 131       5.792 -12.369  -6.356  1.00 31.56           N  
ATOM   1030  CA  ALA B 131       5.072 -11.154  -6.630  1.00 31.56           C  
ATOM   1031  CB  ALA B 131       5.816 -10.226  -7.604  1.00 31.56           C  
ATOM   1032  C   ALA B 131       3.744 -11.484  -7.242  1.00 31.56           C  
ATOM   1033  O   ALA B 131       2.732 -10.851  -6.938  1.00 31.56           O  
ATOM   1034  N   ALA B 132       3.717 -12.488  -8.138  1.00 32.43           N  
ATOM   1035  CA  ALA B 132       2.486 -12.844  -8.788  1.00 32.43           C  
ATOM   1036  CB  ALA B 132       2.653 -13.997  -9.792  1.00 32.43           C  
ATOM   1037  C   ALA B 132       1.522 -13.299  -7.738  1.00 32.43           C  
ATOM   1038  O   ALA B 132       0.350 -12.925  -7.761  1.00 32.43           O  
ATOM   1039  N   LYS B 133       2.013 -14.097  -6.768  1.00113.39           N  
ATOM   1040  CA  LYS B 133       1.177 -14.630  -5.732  1.00113.39           C  
ATOM   1041  CB  LYS B 133       1.975 -15.423  -4.689  1.00113.39           C  
ATOM   1042  CG  LYS B 133       1.098 -16.006  -3.584  1.00113.39           C  
ATOM   1043  CD  LYS B 133       1.892 -16.795  -2.547  1.00113.39           C  
ATOM   1044  CE  LYS B 133       2.387 -15.926  -1.394  1.00113.39           C  
ATOM   1045  NZ  LYS B 133       3.234 -14.829  -1.913  1.00113.39           N1+
ATOM   1046  C   LYS B 133       0.550 -13.500  -4.975  1.00113.39           C  
ATOM   1047  O   LYS B 133      -0.656 -13.497  -4.740  1.00113.39           O  
ATOM   1048  N   ASN B 134       1.360 -12.498  -4.585  1.00 36.47           N  
ATOM   1049  CA  ASN B 134       0.875 -11.394  -3.800  1.00 36.47           C  
ATOM   1050  CB  ASN B 134       1.986 -10.412  -3.391  1.00 36.47           C  
ATOM   1051  CG  ASN B 134       2.884 -11.109  -2.380  1.00 36.47           C  
ATOM   1052  OD1 ASN B 134       2.428 -11.930  -1.587  1.00 36.47           O  
ATOM   1053  ND2 ASN B 134       4.201 -10.769  -2.406  1.00 36.47           N  
ATOM   1054  C   ASN B 134      -0.121 -10.620  -4.605  1.00 36.47           C  
ATOM   1055  O   ASN B 134      -1.144 -10.162  -4.102  1.00 36.47           O  
ATOM   1056  N   ALA B 135       0.174 -10.471  -5.902  1.00 68.43           N  
ATOM   1057  CA  ALA B 135      -0.617  -9.731  -6.848  1.00 68.43           C  
ATOM   1058  CB  ALA B 135       0.025  -9.662  -8.245  1.00 68.43           C  
ATOM   1059  C   ALA B 135      -1.962 -10.378  -6.997  1.00 68.43           C  
ATOM   1060  O   ALA B 135      -2.922  -9.717  -7.396  1.00 68.43           O  
ATOM   1061  N   GLN B 136      -2.056 -11.698  -6.710  1.00 70.67           N  
ATOM   1062  CA  GLN B 136      -3.277 -12.440  -6.884  1.00 70.67           C  
ATOM   1063  CB  GLN B 136      -4.431 -11.937  -5.997  1.00 70.67           C  
ATOM   1064  CG  GLN B 136      -4.183 -12.154  -4.502  1.00 70.67           C  
ATOM   1065  CD  GLN B 136      -5.385 -11.630  -3.731  1.00 70.67           C  
ATOM   1066  OE1 GLN B 136      -5.865 -10.526  -3.978  1.00 70.67           O  
ATOM   1067  NE2 GLN B 136      -5.885 -12.445  -2.760  1.00 70.67           N  
ATOM   1068  C   GLN B 136      -3.711 -12.389  -8.318  1.00 70.67           C  
ATOM   1069  O   GLN B 136      -4.818 -11.956  -8.638  1.00 70.67           O  
ATOM   1070  N   VAL B 137      -2.817 -12.840  -9.222  1.00 51.27           N  
ATOM   1071  CA  VAL B 137      -3.071 -12.872 -10.639  1.00 51.27           C  
ATOM   1072  CB  VAL B 137      -1.828 -12.968 -11.478  1.00 51.27           C  
ATOM   1073  CG1 VAL B 137      -0.999 -11.688 -11.283  1.00 51.27           C  
ATOM   1074  CG2 VAL B 137      -1.080 -14.258 -11.103  1.00 51.27           C  
ATOM   1075  C   VAL B 137      -3.922 -14.069 -10.950  1.00 51.27           C  
ATOM   1076  O   VAL B 137      -4.016 -14.998 -10.151  1.00 51.27           O  
ATOM   1077  N   GLN B 138      -4.611 -14.039 -12.112  1.00 56.15           N  
ATOM   1078  CA  GLN B 138      -5.491 -15.087 -12.547  1.00 56.15           C  
ATOM   1079  CB  GLN B 138      -6.319 -14.699 -13.785  1.00 56.15           C  
ATOM   1080  CG  GLN B 138      -7.326 -13.579 -13.503  1.00 56.15           C  
ATOM   1081  CD  GLN B 138      -8.087 -13.279 -14.787  1.00 56.15           C  
ATOM   1082  OE1 GLN B 138      -8.571 -14.187 -15.464  1.00 56.15           O  
ATOM   1083  NE2 GLN B 138      -8.195 -11.971 -15.137  1.00 56.15           N  
ATOM   1084  C   GLN B 138      -4.722 -16.336 -12.875  1.00 56.15           C  
ATOM   1085  O   GLN B 138      -5.179 -17.434 -12.563  1.00 56.15           O  
ATOM   1086  N   SER B 139      -3.544 -16.216 -13.530  1.00 99.18           N  
ATOM   1087  CA  SER B 139      -2.821 -17.408 -13.883  1.00 99.18           C  
ATOM   1088  CB  SER B 139      -3.206 -17.969 -15.253  1.00 99.18           C  
ATOM   1089  OG  SER B 139      -4.560 -18.378 -15.206  1.00 99.18           O  
ATOM   1090  C   SER B 139      -1.353 -17.119 -13.923  1.00 99.18           C  
ATOM   1091  O   SER B 139      -0.933 -15.969 -14.052  1.00 99.18           O  
ATOM   1092  N   PHE B 140      -0.535 -18.186 -13.786  1.00 75.45           N  
ATOM   1093  CA  PHE B 140       0.895 -18.062 -13.814  1.00 75.45           C  
ATOM   1094  CB  PHE B 140       1.481 -18.143 -12.392  1.00 75.45           C  
ATOM   1095  CG  PHE B 140       2.946 -17.873 -12.385  1.00 75.45           C  
ATOM   1096  CD1 PHE B 140       3.420 -16.587 -12.264  1.00 75.45           C  
ATOM   1097  CD2 PHE B 140       3.849 -18.906 -12.484  1.00 75.45           C  
ATOM   1098  CE1 PHE B 140       4.771 -16.335 -12.247  1.00 75.45           C  
ATOM   1099  CE2 PHE B 140       5.201 -18.660 -12.468  1.00 75.45           C  
ATOM   1100  CZ  PHE B 140       5.665 -17.372 -12.352  1.00 75.45           C  
ATOM   1101  C   PHE B 140       1.421 -19.233 -14.598  1.00 75.45           C  
ATOM   1102  O   PHE B 140       1.173 -20.385 -14.239  1.00 75.45           O  
ATOM   1103  N   THR B 141       2.173 -18.964 -15.687  1.00 54.18           N  
ATOM   1104  CA  THR B 141       2.731 -20.003 -16.514  1.00 54.18           C  
ATOM   1105  CB  THR B 141       2.110 -20.039 -17.879  1.00 54.18           C  
ATOM   1106  OG1 THR B 141       0.705 -20.212 -17.767  1.00 54.18           O  
ATOM   1107  CG2 THR B 141       2.724 -21.198 -18.682  1.00 54.18           C  
ATOM   1108  C   THR B 141       4.190 -19.685 -16.689  1.00 54.18           C  
ATOM   1109  O   THR B 141       4.543 -18.541 -16.970  1.00 54.18           O  
ATOM   1110  N   TYR B 142       5.086 -20.689 -16.545  1.00 68.05           N  
ATOM   1111  CA  TYR B 142       6.497 -20.399 -16.624  1.00 68.05           C  
ATOM   1112  CB  TYR B 142       7.198 -20.399 -15.250  1.00 68.05           C  
ATOM   1113  CG  TYR B 142       6.983 -21.720 -14.592  1.00 68.05           C  
ATOM   1114  CD1 TYR B 142       7.853 -22.766 -14.799  1.00 68.05           C  
ATOM   1115  CD2 TYR B 142       5.903 -21.909 -13.759  1.00 68.05           C  
ATOM   1116  CE1 TYR B 142       7.647 -23.979 -14.185  1.00 68.05           C  
ATOM   1117  CE2 TYR B 142       5.693 -23.120 -13.143  1.00 68.05           C  
ATOM   1118  CZ  TYR B 142       6.567 -24.158 -13.356  1.00 68.05           C  
ATOM   1119  OH  TYR B 142       6.355 -25.403 -12.726  1.00 68.05           O  
ATOM   1120  C   TYR B 142       7.216 -21.359 -17.528  1.00 68.05           C  
ATOM   1121  O   TYR B 142       6.740 -22.454 -17.828  1.00 68.05           O  
ATOM   1122  N   ALA B 143       8.414 -20.944 -17.996  1.00 51.52           N  
ATOM   1123  CA  ALA B 143       9.166 -21.740 -18.924  1.00 51.52           C  
ATOM   1124  CB  ALA B 143      10.119 -20.911 -19.802  1.00 51.52           C  
ATOM   1125  C   ALA B 143      10.001 -22.740 -18.179  1.00 51.52           C  
ATOM   1126  O   ALA B 143      10.961 -22.389 -17.494  1.00 51.52           O  
ATOM   1127  N   ALA B 144       9.629 -24.030 -18.316  1.00 52.61           N  
ATOM   1128  CA  ALA B 144      10.313 -25.158 -17.742  1.00 52.61           C  
ATOM   1129  CB  ALA B 144       9.368 -26.279 -17.279  1.00 52.61           C  
ATOM   1130  C   ALA B 144      11.217 -25.730 -18.796  1.00 52.61           C  
ATOM   1131  O   ALA B 144      11.371 -25.148 -19.869  1.00 52.61           O  
ATOM   1132  N   SER B 145      11.886 -26.871 -18.503  1.00100.35           N  
ATOM   1133  CA  SER B 145      12.762 -27.427 -19.499  1.00100.35           C  
ATOM   1134  CB  SER B 145      14.235 -27.010 -19.346  1.00100.35           C  
ATOM   1135  OG  SER B 145      14.815 -27.656 -18.223  1.00100.35           O  
ATOM   1136  C   SER B 145      12.738 -28.926 -19.455  1.00100.35           C  
ATOM   1137  O   SER B 145      12.538 -29.544 -18.412  1.00100.35           O  
ATOM   1138  N   SER B 146      12.979 -29.540 -20.631  1.00 50.55           N  
ATOM   1139  CA  SER B 146      12.996 -30.967 -20.807  1.00 50.55           C  
ATOM   1140  CB  SER B 146      13.120 -31.383 -22.283  1.00 50.55           C  
ATOM   1141  OG  SER B 146      14.370 -30.963 -22.811  1.00 50.55           O  
ATOM   1142  C   SER B 146      14.176 -31.546 -20.077  1.00 50.55           C  
ATOM   1143  O   SER B 146      14.242 -32.753 -19.853  1.00 50.55           O  
ATOM   1144  N   SER B 147      15.145 -30.695 -19.690  1.00 99.16           N  
ATOM   1145  CA  SER B 147      16.342 -31.135 -19.022  1.00 99.16           C  
ATOM   1146  CB  SER B 147      17.326 -29.984 -18.762  1.00 99.16           C  
ATOM   1147  OG  SER B 147      17.672 -29.349 -19.983  1.00 99.16           O  
ATOM   1148  C   SER B 147      15.986 -31.681 -17.670  1.00 99.16           C  
ATOM   1149  O   SER B 147      16.809 -32.333 -17.029  1.00 99.16           O  
ATOM   1150  N   THR B 148      14.756 -31.412 -17.188  1.00141.47           N  
ATOM   1151  CA  THR B 148      14.331 -31.883 -15.894  1.00141.47           C  
ATOM   1152  CB  THR B 148      12.958 -31.436 -15.471  1.00141.47           C  
ATOM   1153  OG1 THR B 148      11.986 -31.838 -16.420  1.00141.47           O  
ATOM   1154  CG2 THR B 148      12.940 -29.916 -15.289  1.00141.47           C  
ATOM   1155  C   THR B 148      14.314 -33.379 -15.898  1.00141.47           C  
ATOM   1156  O   THR B 148      14.493 -34.007 -14.855  1.00141.47           O  
ATOM   1157  N   TYR B 149      14.073 -34.001 -17.066  1.00 72.70           N  
ATOM   1158  CA  TYR B 149      14.043 -35.437 -17.124  1.00 72.70           C  
ATOM   1159  CB  TYR B 149      13.708 -35.982 -18.526  1.00 72.70           C  
ATOM   1160  CG  TYR B 149      12.259 -35.691 -18.742  1.00 72.70           C  
ATOM   1161  CD1 TYR B 149      11.303 -36.514 -18.189  1.00 72.70           C  
ATOM   1162  CD2 TYR B 149      11.847 -34.607 -19.483  1.00 72.70           C  
ATOM   1163  CE1 TYR B 149       9.963 -36.263 -18.373  1.00 72.70           C  
ATOM   1164  CE2 TYR B 149      10.507 -34.350 -19.671  1.00 72.70           C  
ATOM   1165  CZ  TYR B 149       9.561 -35.179 -19.115  1.00 72.70           C  
ATOM   1166  OH  TYR B 149       8.186 -34.922 -19.303  1.00 72.70           O  
ATOM   1167  C   TYR B 149      15.375 -35.943 -16.663  1.00 72.70           C  
ATOM   1168  O   TYR B 149      15.456 -36.979 -16.001  1.00 72.70           O  
ATOM   1169  N   GLY B 150      16.464 -35.240 -17.026  1.00 46.24           N  
ATOM   1170  CA  GLY B 150      17.754 -35.583 -16.503  1.00 46.24           C  
ATOM   1171  C   GLY B 150      18.230 -36.883 -17.068  1.00 46.24           C  
ATOM   1172  O   GLY B 150      18.329 -37.060 -18.279  1.00 46.24           O  
ATOM   1173  N   ASP B 151      18.627 -37.777 -16.146  1.00151.53           N  
ATOM   1174  CA  ASP B 151      19.202 -39.077 -16.345  1.00151.53           C  
ATOM   1175  CB  ASP B 151      19.867 -39.566 -15.052  1.00151.53           C  
ATOM   1176  CG  ASP B 151      20.844 -40.665 -15.403  1.00151.53           C  
ATOM   1177  OD1 ASP B 151      21.001 -40.938 -16.620  1.00151.53           O  
ATOM   1178  OD2 ASP B 151      21.453 -41.240 -14.462  1.00151.53           O1-
ATOM   1179  C   ASP B 151      18.203 -40.119 -16.774  1.00151.53           C  
ATOM   1180  O   ASP B 151      18.590 -41.114 -17.384  1.00151.53           O  
ATOM   1181  N   HIS B 152      16.906 -39.945 -16.445  1.00 65.63           N  
ATOM   1182  CA  HIS B 152      15.908 -40.971 -16.649  1.00 65.63           C  
ATOM   1183  ND1 HIS B 152      13.137 -42.121 -14.994  1.00 65.63           N  
ATOM   1184  CG  HIS B 152      13.478 -41.583 -16.214  1.00 65.63           C  
ATOM   1185  CB  HIS B 152      14.476 -40.474 -16.380  1.00 65.63           C  
ATOM   1186  NE2 HIS B 152      11.946 -43.209 -16.522  1.00 65.63           N  
ATOM   1187  CD2 HIS B 152      12.744 -42.260 -17.138  1.00 65.63           C  
ATOM   1188  CE1 HIS B 152      12.217 -43.089 -15.236  1.00 65.63           C  
ATOM   1189  C   HIS B 152      15.968 -41.520 -18.052  1.00 65.63           C  
ATOM   1190  O   HIS B 152      16.020 -40.794 -19.042  1.00 65.63           O  
ATOM   1191  N   PRO B 153      16.005 -42.831 -18.112  1.00162.55           N  
ATOM   1192  CA  PRO B 153      16.118 -43.546 -19.363  1.00162.55           C  
ATOM   1193  CD  PRO B 153      16.617 -43.567 -17.016  1.00162.55           C  
ATOM   1194  CB  PRO B 153      16.586 -44.955 -19.000  1.00162.55           C  
ATOM   1195  CG  PRO B 153      17.317 -44.772 -17.663  1.00162.55           C  
ATOM   1196  C   PRO B 153      14.927 -43.582 -20.279  1.00162.55           C  
ATOM   1197  O   PRO B 153      15.115 -43.863 -21.462  1.00162.55           O  
ATOM   1198  N   ALA B 154      13.702 -43.325 -19.786  1.00 45.84           N  
ATOM   1199  CA  ALA B 154      12.545 -43.533 -20.615  1.00 45.84           C  
ATOM   1200  CB  ALA B 154      11.217 -43.432 -19.844  1.00 45.84           C  
ATOM   1201  C   ALA B 154      12.474 -42.562 -21.759  1.00 45.84           C  
ATOM   1202  O   ALA B 154      12.863 -41.402 -21.639  1.00 45.84           O  
ATOM   1203  N   LEU B 155      12.000 -43.066 -22.924  1.00189.90           N  
ATOM   1204  CA  LEU B 155      11.707 -42.302 -24.111  1.00189.90           C  
ATOM   1205  CB  LEU B 155      12.750 -42.368 -25.246  1.00189.90           C  
ATOM   1206  CG  LEU B 155      14.014 -41.512 -25.058  1.00189.90           C  
ATOM   1207  CD1 LEU B 155      13.683 -40.011 -25.036  1.00189.90           C  
ATOM   1208  CD2 LEU B 155      14.831 -41.973 -23.851  1.00189.90           C  
ATOM   1209  C   LEU B 155      10.477 -42.912 -24.706  1.00189.90           C  
ATOM   1210  O   LEU B 155      10.397 -44.136 -24.785  1.00189.90           O  
ATOM   1211  N   PRO B 156       9.497 -42.150 -25.128  1.00 79.31           N  
ATOM   1212  CA  PRO B 156       9.464 -40.716 -25.048  1.00 79.31           C  
ATOM   1213  CD  PRO B 156       8.499 -42.672 -26.047  1.00 79.31           C  
ATOM   1214  CB  PRO B 156       8.328 -40.265 -25.969  1.00 79.31           C  
ATOM   1215  CG  PRO B 156       7.481 -41.532 -26.188  1.00 79.31           C  
ATOM   1216  C   PRO B 156       9.259 -40.324 -23.620  1.00 79.31           C  
ATOM   1217  O   PRO B 156       8.842 -41.166 -22.827  1.00 79.31           O  
ATOM   1218  N   LYS B 157       9.547 -39.054 -23.275  1.00 65.96           N  
ATOM   1219  CA  LYS B 157       9.518 -38.617 -21.910  1.00 65.96           C  
ATOM   1220  CB  LYS B 157      10.376 -37.362 -21.706  1.00 65.96           C  
ATOM   1221  CG  LYS B 157      11.841 -37.635 -22.052  1.00 65.96           C  
ATOM   1222  CD  LYS B 157      12.669 -36.377 -22.293  1.00 65.96           C  
ATOM   1223  CE  LYS B 157      14.132 -36.664 -22.637  1.00 65.96           C  
ATOM   1224  NZ  LYS B 157      14.841 -35.399 -22.929  1.00 65.96           N1+
ATOM   1225  C   LYS B 157       8.119 -38.342 -21.441  1.00 65.96           C  
ATOM   1226  O   LYS B 157       7.311 -37.749 -22.155  1.00 65.96           O  
ATOM   1227  N   VAL B 158       7.822 -38.775 -20.192  1.00 56.48           N  
ATOM   1228  CA  VAL B 158       6.536 -38.596 -19.568  1.00 56.48           C  
ATOM   1229  CB  VAL B 158       5.912 -39.894 -19.142  1.00 56.48           C  
ATOM   1230  CG1 VAL B 158       4.577 -39.605 -18.437  1.00 56.48           C  
ATOM   1231  CG2 VAL B 158       5.780 -40.793 -20.385  1.00 56.48           C  
ATOM   1232  C   VAL B 158       6.776 -37.763 -18.338  1.00 56.48           C  
ATOM   1233  O   VAL B 158       7.718 -38.004 -17.586  1.00 56.48           O  
ATOM   1234  N   GLU B 159       5.877 -36.794 -18.070  1.00162.68           N  
ATOM   1235  CA  GLU B 159       6.102 -35.780 -17.074  1.00162.68           C  
ATOM   1236  CB  GLU B 159       5.087 -34.620 -17.128  1.00162.68           C  
ATOM   1237  CG  GLU B 159       3.659 -35.031 -17.470  1.00162.68           C  
ATOM   1238  CD  GLU B 159       3.560 -35.124 -18.989  1.00162.68           C  
ATOM   1239  OE1 GLU B 159       3.794 -34.085 -19.664  1.00162.68           O  
ATOM   1240  OE2 GLU B 159       3.249 -36.235 -19.494  1.00162.68           O1-
ATOM   1241  C   GLU B 159       6.280 -36.273 -15.665  1.00162.68           C  
ATOM   1242  O   GLU B 159       7.072 -35.694 -14.923  1.00162.68           O  
ATOM   1243  N   GLU B 160       5.564 -37.328 -15.245  1.00 61.57           N  
ATOM   1244  CA  GLU B 160       5.643 -37.812 -13.892  1.00 61.57           C  
ATOM   1245  CB  GLU B 160       4.619 -38.925 -13.633  1.00 61.57           C  
ATOM   1246  CG  GLU B 160       4.851 -40.143 -14.524  1.00 61.57           C  
ATOM   1247  CD  GLU B 160       3.593 -40.990 -14.504  1.00 61.57           C  
ATOM   1248  OE1 GLU B 160       3.179 -41.432 -13.399  1.00 61.57           O  
ATOM   1249  OE2 GLU B 160       3.022 -41.198 -15.609  1.00 61.57           O1-
ATOM   1250  C   GLU B 160       7.005 -38.367 -13.583  1.00 61.57           C  
ATOM   1251  O   GLU B 160       7.491 -38.206 -12.464  1.00 61.57           O  
ATOM   1252  N   ASN B 161       7.662 -39.039 -14.551  1.00 46.46           N  
ATOM   1253  CA  ASN B 161       8.903 -39.691 -14.225  1.00 46.46           C  
ATOM   1254  CB  ASN B 161       9.056 -41.059 -14.908  1.00 46.46           C  
ATOM   1255  CG  ASN B 161       7.959 -41.964 -14.365  1.00 46.46           C  
ATOM   1256  OD1 ASN B 161       7.581 -41.869 -13.199  1.00 46.46           O  
ATOM   1257  ND2 ASN B 161       7.426 -42.862 -15.236  1.00 46.46           N  
ATOM   1258  C   ASN B 161      10.074 -38.851 -14.637  1.00 46.46           C  
ATOM   1259  O   ASN B 161      10.241 -38.527 -15.813  1.00 46.46           O  
ATOM   1260  N   ILE B 162      10.926 -38.479 -13.655  1.00 51.41           N  
ATOM   1261  CA  ILE B 162      12.108 -37.711 -13.936  1.00 51.41           C  
ATOM   1262  CB  ILE B 162      11.996 -36.249 -13.597  1.00 51.41           C  
ATOM   1263  CG1 ILE B 162      11.750 -36.052 -12.093  1.00 51.41           C  
ATOM   1264  CG2 ILE B 162      10.920 -35.621 -14.498  1.00 51.41           C  
ATOM   1265  CD1 ILE B 162      11.917 -34.603 -11.643  1.00 51.41           C  
ATOM   1266  C   ILE B 162      13.250 -38.280 -13.145  1.00 51.41           C  
ATOM   1267  O   ILE B 162      13.044 -38.962 -12.142  1.00 51.41           O  
ATOM   1268  N   GLY B 163      14.495 -38.046 -13.619  1.00 31.12           N  
ATOM   1269  CA  GLY B 163      15.677 -38.540 -12.966  1.00 31.12           C  
ATOM   1270  C   GLY B 163      16.427 -37.404 -12.335  1.00 31.12           C  
ATOM   1271  O   GLY B 163      15.848 -36.401 -11.921  1.00 31.12           O  
ATOM   1272  N   ASN B 164      17.767 -37.550 -12.266  1.00105.51           N  
ATOM   1273  CA  ASN B 164      18.631 -36.580 -11.650  1.00105.51           C  
ATOM   1274  CB  ASN B 164      19.863 -37.223 -10.990  1.00105.51           C  
ATOM   1275  CG  ASN B 164      20.547 -38.093 -12.034  1.00105.51           C  
ATOM   1276  OD1 ASN B 164      20.069 -39.182 -12.347  1.00105.51           O  
ATOM   1277  ND2 ASN B 164      21.689 -37.609 -12.590  1.00105.51           N  
ATOM   1278  C   ASN B 164      19.107 -35.591 -12.674  1.00105.51           C  
ATOM   1279  O   ASN B 164      19.445 -35.946 -13.802  1.00105.51           O  
ATOM   1280  N   PRO B 165      19.120 -34.336 -12.285  1.00 89.72           N  
ATOM   1281  CA  PRO B 165      19.556 -33.264 -13.142  1.00 89.72           C  
ATOM   1282  CD  PRO B 165      18.309 -33.856 -11.180  1.00 89.72           C  
ATOM   1283  CB  PRO B 165      19.122 -31.964 -12.458  1.00 89.72           C  
ATOM   1284  CG  PRO B 165      18.733 -32.386 -11.029  1.00 89.72           C  
ATOM   1285  C   PRO B 165      21.021 -33.364 -13.439  1.00 89.72           C  
ATOM   1286  O   PRO B 165      21.816 -33.565 -12.522  1.00 89.72           O  
ATOM   1287  N   LEU B 166      21.379 -33.248 -14.730  1.00137.68           N  
ATOM   1288  CA  LEU B 166      22.714 -33.375 -15.240  1.00137.68           C  
ATOM   1289  CB  LEU B 166      22.745 -33.788 -16.718  1.00137.68           C  
ATOM   1290  CG  LEU B 166      22.178 -35.209 -16.900  1.00137.68           C  
ATOM   1291  CD1 LEU B 166      20.678 -35.257 -16.591  1.00137.68           C  
ATOM   1292  CD2 LEU B 166      22.517 -35.793 -18.273  1.00137.68           C  
ATOM   1293  C   LEU B 166      23.595 -32.175 -15.021  1.00137.68           C  
ATOM   1294  O   LEU B 166      24.814 -32.332 -14.977  1.00137.68           O  
ATOM   1295  N   SER B 167      23.040 -30.943 -14.951  1.00 57.11           N  
ATOM   1296  CA  SER B 167      23.906 -29.795 -14.810  1.00 57.11           C  
ATOM   1297  CB  SER B 167      24.229 -29.104 -16.149  1.00 57.11           C  
ATOM   1298  OG  SER B 167      23.041 -28.588 -16.729  1.00 57.11           O  
ATOM   1299  C   SER B 167      23.263 -28.766 -13.918  1.00 57.11           C  
ATOM   1300  O   SER B 167      22.138 -28.934 -13.451  1.00 57.11           O  
ATOM   1301  N   PRO B 168      23.979 -27.697 -13.648  1.00 71.83           N  
ATOM   1302  CA  PRO B 168      23.488 -26.644 -12.798  1.00 71.83           C  
ATOM   1303  CD  PRO B 168      25.430 -27.693 -13.750  1.00 71.83           C  
ATOM   1304  CB  PRO B 168      24.653 -25.670 -12.639  1.00 71.83           C  
ATOM   1305  CG  PRO B 168      25.899 -26.558 -12.824  1.00 71.83           C  
ATOM   1306  C   PRO B 168      22.252 -26.022 -13.366  1.00 71.83           C  
ATOM   1307  O   PRO B 168      21.361 -25.652 -12.603  1.00 71.83           O  
ATOM   1308  N   TYR B 169      22.181 -25.911 -14.705  1.00 52.35           N  
ATOM   1309  CA  TYR B 169      21.059 -25.330 -15.381  1.00 52.35           C  
ATOM   1310  CB  TYR B 169      21.278 -25.304 -16.906  1.00 52.35           C  
ATOM   1311  CG  TYR B 169      20.011 -24.923 -17.592  1.00 52.35           C  
ATOM   1312  CD1 TYR B 169      19.608 -23.609 -17.666  1.00 52.35           C  
ATOM   1313  CD2 TYR B 169      19.233 -25.893 -18.180  1.00 52.35           C  
ATOM   1314  CE1 TYR B 169      18.440 -23.273 -18.310  1.00 52.35           C  
ATOM   1315  CE2 TYR B 169      18.065 -25.564 -18.825  1.00 52.35           C  
ATOM   1316  CZ  TYR B 169      17.665 -24.251 -18.888  1.00 52.35           C  
ATOM   1317  OH  TYR B 169      16.467 -23.910 -19.549  1.00 52.35           O  
ATOM   1318  C   TYR B 169      19.853 -26.167 -15.097  1.00 52.35           C  
ATOM   1319  O   TYR B 169      18.776 -25.648 -14.804  1.00 52.35           O  
ATOM   1320  N   ALA B 170      20.013 -27.499 -15.153  1.00 31.92           N  
ATOM   1321  CA  ALA B 170      18.915 -28.402 -14.950  1.00 31.92           C  
ATOM   1322  CB  ALA B 170      19.326 -29.877 -15.089  1.00 31.92           C  
ATOM   1323  C   ALA B 170      18.378 -28.207 -13.567  1.00 31.92           C  
ATOM   1324  O   ALA B 170      17.168 -28.256 -13.350  1.00 31.92           O  
ATOM   1325  N   VAL B 171      19.269 -27.976 -12.587  1.00 32.06           N  
ATOM   1326  CA  VAL B 171      18.845 -27.842 -11.224  1.00 32.06           C  
ATOM   1327  CB  VAL B 171      19.990 -27.596 -10.287  1.00 32.06           C  
ATOM   1328  CG1 VAL B 171      19.429 -27.360  -8.874  1.00 32.06           C  
ATOM   1329  CG2 VAL B 171      20.963 -28.784 -10.381  1.00 32.06           C  
ATOM   1330  C   VAL B 171      17.906 -26.678 -11.105  1.00 32.06           C  
ATOM   1331  O   VAL B 171      16.860 -26.789 -10.468  1.00 32.06           O  
ATOM   1332  N   THR B 172      18.244 -25.535 -11.734  1.00 37.43           N  
ATOM   1333  CA  THR B 172      17.441 -24.352 -11.602  1.00 37.43           C  
ATOM   1334  CB  THR B 172      18.021 -23.168 -12.322  1.00 37.43           C  
ATOM   1335  OG1 THR B 172      18.073 -23.416 -13.719  1.00 37.43           O  
ATOM   1336  CG2 THR B 172      19.436 -22.908 -11.776  1.00 37.43           C  
ATOM   1337  C   THR B 172      16.061 -24.585 -12.148  1.00 37.43           C  
ATOM   1338  O   THR B 172      15.074 -24.217 -11.513  1.00 37.43           O  
ATOM   1339  N   LYS B 173      15.954 -25.206 -13.340  1.00101.61           N  
ATOM   1340  CA  LYS B 173      14.681 -25.433 -13.973  1.00101.61           C  
ATOM   1341  CB  LYS B 173      14.803 -25.978 -15.406  1.00101.61           C  
ATOM   1342  CG  LYS B 173      15.255 -24.896 -16.387  1.00101.61           C  
ATOM   1343  CD  LYS B 173      14.291 -23.708 -16.436  1.00101.61           C  
ATOM   1344  CE  LYS B 173      14.718 -22.594 -17.392  1.00101.61           C  
ATOM   1345  NZ  LYS B 173      13.724 -21.496 -17.364  1.00101.61           N1+
ATOM   1346  C   LYS B 173      13.851 -26.386 -13.174  1.00101.61           C  
ATOM   1347  O   LYS B 173      12.631 -26.252 -13.108  1.00101.61           O  
ATOM   1348  N   TYR B 174      14.493 -27.404 -12.579  1.00 68.24           N  
ATOM   1349  CA  TYR B 174      13.813 -28.378 -11.772  1.00 68.24           C  
ATOM   1350  CB  TYR B 174      14.775 -29.518 -11.382  1.00 68.24           C  
ATOM   1351  CG  TYR B 174      14.106 -30.498 -10.484  1.00 68.24           C  
ATOM   1352  CD1 TYR B 174      13.033 -31.240 -10.918  1.00 68.24           C  
ATOM   1353  CD2 TYR B 174      14.590 -30.704  -9.213  1.00 68.24           C  
ATOM   1354  CE1 TYR B 174      12.434 -32.152 -10.081  1.00 68.24           C  
ATOM   1355  CE2 TYR B 174      13.996 -31.615  -8.372  1.00 68.24           C  
ATOM   1356  CZ  TYR B 174      12.913 -32.339  -8.806  1.00 68.24           C  
ATOM   1357  OH  TYR B 174      12.299 -33.275  -7.947  1.00 68.24           O  
ATOM   1358  C   TYR B 174      13.281 -27.689 -10.549  1.00 68.24           C  
ATOM   1359  O   TYR B 174      12.155 -27.941 -10.119  1.00 68.24           O  
ATOM   1360  N   VAL B 175      14.091 -26.779  -9.970  1.00 42.47           N  
ATOM   1361  CA  VAL B 175      13.752 -26.042  -8.783  1.00 42.47           C  
ATOM   1362  CB  VAL B 175      14.866 -25.146  -8.326  1.00 42.47           C  
ATOM   1363  CG1 VAL B 175      14.359 -24.281  -7.161  1.00 42.47           C  
ATOM   1364  CG2 VAL B 175      16.076 -26.021  -7.953  1.00 42.47           C  
ATOM   1365  C   VAL B 175      12.560 -25.180  -9.064  1.00 42.47           C  
ATOM   1366  O   VAL B 175      11.726 -24.964  -8.185  1.00 42.47           O  
ATOM   1367  N   ASN B 176      12.453 -24.644 -10.294  1.00 43.27           N  
ATOM   1368  CA  ASN B 176      11.328 -23.817 -10.621  1.00 43.27           C  
ATOM   1369  CB  ASN B 176      11.329 -23.319 -12.077  1.00 43.27           C  
ATOM   1370  CG  ASN B 176      12.409 -22.256 -12.220  1.00 43.27           C  
ATOM   1371  OD1 ASN B 176      13.119 -21.939 -11.266  1.00 43.27           O  
ATOM   1372  ND2 ASN B 176      12.527 -21.676 -13.444  1.00 43.27           N  
ATOM   1373  C   ASN B 176      10.082 -24.628 -10.431  1.00 43.27           C  
ATOM   1374  O   ASN B 176       9.078 -24.125  -9.930  1.00 43.27           O  
ATOM   1375  N   GLU B 177      10.109 -25.910 -10.841  1.00 43.42           N  
ATOM   1376  CA  GLU B 177       8.952 -26.749 -10.717  1.00 43.42           C  
ATOM   1377  CB  GLU B 177       9.123 -28.115 -11.406  1.00 43.42           C  
ATOM   1378  CG  GLU B 177       9.204 -28.013 -12.932  1.00 43.42           C  
ATOM   1379  CD  GLU B 177       9.368 -29.416 -13.502  1.00 43.42           C  
ATOM   1380  OE1 GLU B 177       8.787 -30.367 -12.916  1.00 43.42           O  
ATOM   1381  OE2 GLU B 177      10.080 -29.553 -14.532  1.00 43.42           O1-
ATOM   1382  C   GLU B 177       8.643 -27.000  -9.271  1.00 43.42           C  
ATOM   1383  O   GLU B 177       7.479 -26.987  -8.874  1.00 43.42           O  
ATOM   1384  N   ILE B 178       9.680 -27.234  -8.441  1.00 39.70           N  
ATOM   1385  CA  ILE B 178       9.469 -27.562  -7.057  1.00 39.70           C  
ATOM   1386  CB  ILE B 178      10.755 -27.870  -6.349  1.00 39.70           C  
ATOM   1387  CG1 ILE B 178      11.441 -29.076  -7.013  1.00 39.70           C  
ATOM   1388  CG2 ILE B 178      10.446 -28.084  -4.858  1.00 39.70           C  
ATOM   1389  CD1 ILE B 178      12.895 -29.268  -6.582  1.00 39.70           C  
ATOM   1390  C   ILE B 178       8.822 -26.406  -6.353  1.00 39.70           C  
ATOM   1391  O   ILE B 178       7.837 -26.585  -5.637  1.00 39.70           O  
ATOM   1392  N   TYR B 179       9.334 -25.177  -6.565  1.00 72.09           N  
ATOM   1393  CA  TYR B 179       8.779 -24.030  -5.896  1.00 72.09           C  
ATOM   1394  CB  TYR B 179       9.441 -22.681  -6.243  1.00 72.09           C  
ATOM   1395  CG  TYR B 179      10.689 -22.460  -5.458  1.00 72.09           C  
ATOM   1396  CD1 TYR B 179      10.606 -22.191  -4.112  1.00 72.09           C  
ATOM   1397  CD2 TYR B 179      11.926 -22.470  -6.059  1.00 72.09           C  
ATOM   1398  CE1 TYR B 179      11.736 -21.965  -3.364  1.00 72.09           C  
ATOM   1399  CE2 TYR B 179      13.062 -22.244  -5.316  1.00 72.09           C  
ATOM   1400  CZ  TYR B 179      12.969 -21.994  -3.968  1.00 72.09           C  
ATOM   1401  OH  TYR B 179      14.136 -21.762  -3.209  1.00 72.09           O  
ATOM   1402  C   TYR B 179       7.349 -23.864  -6.294  1.00 72.09           C  
ATOM   1403  O   TYR B 179       6.501 -23.557  -5.460  1.00 72.09           O  
ATOM   1404  N   ALA B 180       7.047 -24.061  -7.588  1.00 38.76           N  
ATOM   1405  CA  ALA B 180       5.723 -23.848  -8.101  1.00 38.76           C  
ATOM   1406  CB  ALA B 180       5.619 -24.113  -9.613  1.00 38.76           C  
ATOM   1407  C   ALA B 180       4.758 -24.762  -7.413  1.00 38.76           C  
ATOM   1408  O   ALA B 180       3.607 -24.390  -7.187  1.00 38.76           O  
ATOM   1409  N   GLN B 181       5.182 -26.006  -7.128  1.00 47.68           N  
ATOM   1410  CA  GLN B 181       4.352 -26.964  -6.452  1.00 47.68           C  
ATOM   1411  CB  GLN B 181       4.947 -28.381  -6.515  1.00 47.68           C  
ATOM   1412  CG  GLN B 181       5.044 -28.891  -7.958  1.00 47.68           C  
ATOM   1413  CD  GLN B 181       5.637 -30.291  -7.957  1.00 47.68           C  
ATOM   1414  OE1 GLN B 181       5.766 -30.926  -6.911  1.00 47.68           O  
ATOM   1415  NE2 GLN B 181       6.011 -30.788  -9.167  1.00 47.68           N  
ATOM   1416  C   GLN B 181       4.171 -26.560  -5.017  1.00 47.68           C  
ATOM   1417  O   GLN B 181       3.094 -26.739  -4.454  1.00 47.68           O  
ATOM   1418  N   VAL B 182       5.229 -26.015  -4.381  1.00 32.96           N  
ATOM   1419  CA  VAL B 182       5.181 -25.622  -2.997  1.00 32.96           C  
ATOM   1420  CB  VAL B 182       6.505 -25.128  -2.492  1.00 32.96           C  
ATOM   1421  CG1 VAL B 182       6.325 -24.629  -1.049  1.00 32.96           C  
ATOM   1422  CG2 VAL B 182       7.539 -26.257  -2.638  1.00 32.96           C  
ATOM   1423  C   VAL B 182       4.198 -24.508  -2.820  1.00 32.96           C  
ATOM   1424  O   VAL B 182       3.419 -24.504  -1.868  1.00 32.96           O  
ATOM   1425  N   TYR B 183       4.206 -23.533  -3.748  1.00139.95           N  
ATOM   1426  CA  TYR B 183       3.323 -22.405  -3.662  1.00139.95           C  
ATOM   1427  CB  TYR B 183       3.542 -21.370  -4.781  1.00139.95           C  
ATOM   1428  CG  TYR B 183       4.608 -20.434  -4.322  1.00139.95           C  
ATOM   1429  CD1 TYR B 183       5.941 -20.779  -4.332  1.00139.95           C  
ATOM   1430  CD2 TYR B 183       4.248 -19.196  -3.841  1.00139.95           C  
ATOM   1431  CE1 TYR B 183       6.893 -19.888  -3.888  1.00139.95           C  
ATOM   1432  CE2 TYR B 183       5.192 -18.303  -3.398  1.00139.95           C  
ATOM   1433  CZ  TYR B 183       6.521 -18.647  -3.422  1.00139.95           C  
ATOM   1434  OH  TYR B 183       7.493 -17.732  -2.967  1.00139.95           O  
ATOM   1435  C   TYR B 183       1.907 -22.873  -3.696  1.00139.95           C  
ATOM   1436  O   TYR B 183       1.066 -22.360  -2.961  1.00139.95           O  
ATOM   1437  N   ALA B 184       1.596 -23.857  -4.555  1.00 30.43           N  
ATOM   1438  CA  ALA B 184       0.250 -24.335  -4.611  1.00 30.43           C  
ATOM   1439  CB  ALA B 184       0.052 -25.441  -5.663  1.00 30.43           C  
ATOM   1440  C   ALA B 184      -0.118 -24.909  -3.274  1.00 30.43           C  
ATOM   1441  O   ALA B 184      -1.202 -24.634  -2.762  1.00 30.43           O  
ATOM   1442  N   ARG B 185       0.770 -25.720  -2.661  1.00 83.60           N  
ATOM   1443  CA  ARG B 185       0.400 -26.327  -1.414  1.00 83.60           C  
ATOM   1444  CB  ARG B 185       1.452 -27.301  -0.849  1.00 83.60           C  
ATOM   1445  CG  ARG B 185       1.477 -28.695  -1.486  1.00 83.60           C  
ATOM   1446  CD  ARG B 185       2.041 -28.738  -2.903  1.00 83.60           C  
ATOM   1447  NE  ARG B 185       2.210 -30.172  -3.272  1.00 83.60           N  
ATOM   1448  CZ  ARG B 185       3.368 -30.821  -2.950  1.00 83.60           C  
ATOM   1449  NH1 ARG B 185       4.355 -30.160  -2.279  1.00 83.60           N1+
ATOM   1450  NH2 ARG B 185       3.539 -32.130  -3.298  1.00 83.60           N  
ATOM   1451  C   ARG B 185       0.185 -25.304  -0.341  1.00 83.60           C  
ATOM   1452  O   ARG B 185      -0.879 -25.262   0.275  1.00 83.60           O  
ATOM   1453  N   THR B 186       1.197 -24.456  -0.078  1.00 65.81           N  
ATOM   1454  CA  THR B 186       1.067 -23.542   1.022  1.00 65.81           C  
ATOM   1455  CB  THR B 186       2.383 -22.929   1.408  1.00 65.81           C  
ATOM   1456  OG1 THR B 186       2.952 -22.241   0.305  1.00 65.81           O  
ATOM   1457  CG2 THR B 186       3.326 -24.051   1.873  1.00 65.81           C  
ATOM   1458  C   THR B 186       0.075 -22.445   0.767  1.00 65.81           C  
ATOM   1459  O   THR B 186      -0.862 -22.249   1.541  1.00 65.81           O  
ATOM   1460  N   TYR B 187       0.294 -21.685  -0.321  1.00100.46           N  
ATOM   1461  CA  TYR B 187      -0.477 -20.535  -0.711  1.00100.46           C  
ATOM   1462  CB  TYR B 187       0.335 -19.607  -1.620  1.00100.46           C  
ATOM   1463  CG  TYR B 187       1.561 -19.329  -0.823  1.00100.46           C  
ATOM   1464  CD1 TYR B 187       1.511 -18.511   0.281  1.00100.46           C  
ATOM   1465  CD2 TYR B 187       2.761 -19.895  -1.182  1.00100.46           C  
ATOM   1466  CE1 TYR B 187       2.645 -18.263   1.017  1.00100.46           C  
ATOM   1467  CE2 TYR B 187       3.899 -19.652  -0.450  1.00100.46           C  
ATOM   1468  CZ  TYR B 187       3.841 -18.834   0.652  1.00100.46           C  
ATOM   1469  OH  TYR B 187       5.007 -18.582   1.405  1.00100.46           O  
ATOM   1470  C   TYR B 187      -1.771 -20.881  -1.388  1.00100.46           C  
ATOM   1471  O   TYR B 187      -2.760 -20.166  -1.237  1.00100.46           O  
ATOM   1472  N   GLY B 188      -1.792 -21.962  -2.192  1.00 29.42           N  
ATOM   1473  CA  GLY B 188      -2.975 -22.296  -2.933  1.00 29.42           C  
ATOM   1474  C   GLY B 188      -2.873 -21.643  -4.283  1.00 29.42           C  
ATOM   1475  O   GLY B 188      -3.856 -21.559  -5.017  1.00 29.42           O  
ATOM   1476  N   PHE B 189      -1.662 -21.170  -4.642  1.00 81.62           N  
ATOM   1477  CA  PHE B 189      -1.429 -20.492  -5.888  1.00 81.62           C  
ATOM   1478  CB  PHE B 189      -0.296 -19.455  -5.727  1.00 81.62           C  
ATOM   1479  CG  PHE B 189      -0.157 -18.590  -6.932  1.00 81.62           C  
ATOM   1480  CD1 PHE B 189      -1.088 -17.614  -7.204  1.00 81.62           C  
ATOM   1481  CD2 PHE B 189       0.928 -18.724  -7.767  1.00 81.62           C  
ATOM   1482  CE1 PHE B 189      -0.954 -16.805  -8.307  1.00 81.62           C  
ATOM   1483  CE2 PHE B 189       1.068 -17.918  -8.872  1.00 81.62           C  
ATOM   1484  CZ  PHE B 189       0.123 -16.958  -9.146  1.00 81.62           C  
ATOM   1485  C   PHE B 189      -1.020 -21.535  -6.894  1.00 81.62           C  
ATOM   1486  O   PHE B 189       0.078 -22.085  -6.825  1.00 81.62           O  
ATOM   1487  N   LYS B 190      -1.899 -21.805  -7.886  1.00146.74           N  
ATOM   1488  CA  LYS B 190      -1.698 -22.873  -8.834  1.00146.74           C  
ATOM   1489  CB  LYS B 190      -3.022 -23.514  -9.283  1.00146.74           C  
ATOM   1490  CG  LYS B 190      -3.843 -24.174  -8.175  1.00146.74           C  
ATOM   1491  CD  LYS B 190      -3.210 -25.433  -7.586  1.00146.74           C  
ATOM   1492  CE  LYS B 190      -4.166 -26.218  -6.689  1.00146.74           C  
ATOM   1493  NZ  LYS B 190      -5.258 -26.797  -7.504  1.00146.74           N1+
ATOM   1494  C   LYS B 190      -1.086 -22.335 -10.095  1.00146.74           C  
ATOM   1495  O   LYS B 190      -1.618 -21.412 -10.710  1.00146.74           O  
ATOM   1496  N   THR B 191       0.029 -22.950 -10.546  1.00 50.19           N  
ATOM   1497  CA  THR B 191       0.712 -22.486 -11.724  1.00 50.19           C  
ATOM   1498  CB  THR B 191       2.117 -22.037 -11.451  1.00 50.19           C  
ATOM   1499  OG1 THR B 191       2.900 -23.135 -11.006  1.00 50.19           O  
ATOM   1500  CG2 THR B 191       2.085 -20.944 -10.369  1.00 50.19           C  
ATOM   1501  C   THR B 191       0.820 -23.621 -12.699  1.00 50.19           C  
ATOM   1502  O   THR B 191       0.466 -24.757 -12.389  1.00 50.19           O  
ATOM   1503  N   ILE B 192       1.257 -23.316 -13.942  1.00102.91           N  
ATOM   1504  CA  ILE B 192       1.481 -24.340 -14.929  1.00102.91           C  
ATOM   1505  CB  ILE B 192       0.572 -24.290 -16.129  1.00102.91           C  
ATOM   1506  CG1 ILE B 192      -0.891 -24.604 -15.771  1.00102.91           C  
ATOM   1507  CG2 ILE B 192       1.152 -25.247 -17.182  1.00102.91           C  
ATOM   1508  CD1 ILE B 192      -1.640 -23.451 -15.113  1.00102.91           C  
ATOM   1509  C   ILE B 192       2.874 -24.172 -15.462  1.00102.91           C  
ATOM   1510  O   ILE B 192       3.248 -23.089 -15.912  1.00102.91           O  
ATOM   1511  N   GLY B 193       3.674 -25.261 -15.453  1.00 34.16           N  
ATOM   1512  CA  GLY B 193       5.034 -25.183 -15.923  1.00 34.16           C  
ATOM   1513  C   GLY B 193       5.137 -25.901 -17.235  1.00 34.16           C  
ATOM   1514  O   GLY B 193       4.613 -27.002 -17.402  1.00 34.16           O  
ATOM   1515  N   LEU B 194       5.868 -25.299 -18.198  1.00 77.85           N  
ATOM   1516  CA  LEU B 194       5.921 -25.874 -19.514  1.00 77.85           C  
ATOM   1517  CB  LEU B 194       5.545 -24.857 -20.606  1.00 77.85           C  
ATOM   1518  CG  LEU B 194       4.129 -24.277 -20.435  1.00 77.85           C  
ATOM   1519  CD1 LEU B 194       3.794 -23.267 -21.542  1.00 77.85           C  
ATOM   1520  CD2 LEU B 194       3.077 -25.389 -20.314  1.00 77.85           C  
ATOM   1521  C   LEU B 194       7.299 -26.376 -19.823  1.00 77.85           C  
ATOM   1522  O   LEU B 194       8.220 -25.599 -20.064  1.00 77.85           O  
ATOM   1523  N   ARG B 195       7.465 -27.713 -19.876  1.00101.07           N  
ATOM   1524  CA  ARG B 195       8.754 -28.257 -20.197  1.00101.07           C  
ATOM   1525  CB  ARG B 195       8.913 -29.730 -19.782  1.00101.07           C  
ATOM   1526  CG  ARG B 195       8.944 -29.937 -18.266  1.00101.07           C  
ATOM   1527  CD  ARG B 195       9.056 -31.403 -17.845  1.00101.07           C  
ATOM   1528  NE  ARG B 195       9.076 -31.443 -16.355  1.00101.07           N  
ATOM   1529  CZ  ARG B 195       8.699 -32.577 -15.696  1.00101.07           C  
ATOM   1530  NH1 ARG B 195       8.260 -33.661 -16.398  1.00101.07           N1+
ATOM   1531  NH2 ARG B 195       8.761 -32.625 -14.334  1.00101.07           N  
ATOM   1532  C   ARG B 195       8.906 -28.176 -21.684  1.00101.07           C  
ATOM   1533  O   ARG B 195       8.406 -29.023 -22.422  1.00101.07           O  
ATOM   1534  N   TYR B 196       9.634 -27.144 -22.156  1.00157.50           N  
ATOM   1535  CA  TYR B 196       9.830 -26.945 -23.564  1.00157.50           C  
ATOM   1536  CB  TYR B 196      10.367 -25.562 -23.985  1.00157.50           C  
ATOM   1537  CG  TYR B 196       9.454 -24.447 -23.594  1.00157.50           C  
ATOM   1538  CD1 TYR B 196       8.195 -24.336 -24.137  1.00157.50           C  
ATOM   1539  CD2 TYR B 196       9.853 -23.521 -22.657  1.00157.50           C  
ATOM   1540  CE1 TYR B 196       7.362 -23.302 -23.773  1.00157.50           C  
ATOM   1541  CE2 TYR B 196       9.026 -22.484 -22.291  1.00157.50           C  
ATOM   1542  CZ  TYR B 196       7.778 -22.370 -22.853  1.00157.50           C  
ATOM   1543  OH  TYR B 196       6.929 -21.306 -22.479  1.00157.50           O  
ATOM   1544  C   TYR B 196      10.873 -27.909 -24.037  1.00157.50           C  
ATOM   1545  O   TYR B 196      11.792 -28.259 -23.296  1.00157.50           O  
ATOM   1546  N   PHE B 197      10.706 -28.410 -25.280  1.00 92.93           N  
ATOM   1547  CA  PHE B 197      11.684 -29.271 -25.886  1.00 92.93           C  
ATOM   1548  CB  PHE B 197      11.121 -30.635 -26.331  1.00 92.93           C  
ATOM   1549  CG  PHE B 197      10.829 -31.501 -25.155  1.00 92.93           C  
ATOM   1550  CD1 PHE B 197       9.753 -31.248 -24.337  1.00 92.93           C  
ATOM   1551  CD2 PHE B 197      11.623 -32.594 -24.892  1.00 92.93           C  
ATOM   1552  CE1 PHE B 197       9.489 -32.062 -23.260  1.00 92.93           C  
ATOM   1553  CE2 PHE B 197      11.364 -33.410 -23.816  1.00 92.93           C  
ATOM   1554  CZ  PHE B 197      10.295 -33.143 -22.996  1.00 92.93           C  
ATOM   1555  C   PHE B 197      12.144 -28.630 -27.166  1.00 92.93           C  
ATOM   1556  O   PHE B 197      11.390 -28.569 -28.135  1.00 92.93           O  
ATOM   1557  N   ASN B 198      13.403 -28.149 -27.200  1.00104.96           N  
ATOM   1558  CA  ASN B 198      14.057 -27.675 -28.395  1.00104.96           C  
ATOM   1559  CB  ASN B 198      14.583 -28.834 -29.258  1.00104.96           C  
ATOM   1560  CG  ASN B 198      15.492 -29.685 -28.381  1.00104.96           C  
ATOM   1561  OD1 ASN B 198      15.420 -30.911 -28.398  1.00104.96           O  
ATOM   1562  ND2 ASN B 198      16.363 -29.019 -27.578  1.00104.96           N  
ATOM   1563  C   ASN B 198      13.171 -26.823 -29.269  1.00104.96           C  
ATOM   1564  O   ASN B 198      12.772 -27.251 -30.351  1.00104.96           O  
ATOM   1565  N   VAL B 199      12.839 -25.592 -28.831  1.00 58.23           N  
ATOM   1566  CA  VAL B 199      12.002 -24.709 -29.606  1.00 58.23           C  
ATOM   1567  CB  VAL B 199      11.359 -23.632 -28.775  1.00 58.23           C  
ATOM   1568  CG1 VAL B 199      10.512 -22.729 -29.686  1.00 58.23           C  
ATOM   1569  CG2 VAL B 199      10.563 -24.297 -27.640  1.00 58.23           C  
ATOM   1570  C   VAL B 199      12.835 -24.020 -30.654  1.00 58.23           C  
ATOM   1571  O   VAL B 199      14.029 -23.796 -30.455  1.00 58.23           O  
ATOM   1572  N   PHE B 200      12.225 -23.700 -31.823  1.00149.31           N  
ATOM   1573  CA  PHE B 200      12.931 -22.977 -32.853  1.00149.31           C  
ATOM   1574  CB  PHE B 200      13.659 -23.887 -33.863  1.00149.31           C  
ATOM   1575  CG  PHE B 200      12.665 -24.655 -34.669  1.00149.31           C  
ATOM   1576  CD1 PHE B 200      12.112 -25.817 -34.183  1.00149.31           C  
ATOM   1577  CD2 PHE B 200      12.282 -24.207 -35.913  1.00149.31           C  
ATOM   1578  CE1 PHE B 200      11.198 -26.527 -34.928  1.00149.31           C  
ATOM   1579  CE2 PHE B 200      11.370 -24.912 -36.663  1.00149.31           C  
ATOM   1580  CZ  PHE B 200      10.823 -26.072 -36.170  1.00149.31           C  
ATOM   1581  C   PHE B 200      11.952 -22.113 -33.604  1.00149.31           C  
ATOM   1582  O   PHE B 200      10.741 -22.302 -33.500  1.00149.31           O  
ATOM   1583  N   GLY B 201      12.459 -21.116 -34.370  1.00 35.52           N  
ATOM   1584  CA  GLY B 201      11.598 -20.240 -35.124  1.00 35.52           C  
ATOM   1585  C   GLY B 201      12.261 -18.902 -35.281  1.00 35.52           C  
ATOM   1586  O   GLY B 201      13.448 -18.737 -35.006  1.00 35.52           O  
ATOM   1587  N   ARG B 202      11.481 -17.896 -35.727  1.00 58.77           N  
ATOM   1588  CA  ARG B 202      11.993 -16.577 -35.961  1.00 58.77           C  
ATOM   1589  CB  ARG B 202      10.980 -15.655 -36.667  1.00 58.77           C  
ATOM   1590  CG  ARG B 202       9.663 -15.479 -35.908  1.00 58.77           C  
ATOM   1591  CD  ARG B 202       8.589 -14.748 -36.719  1.00 58.77           C  
ATOM   1592  NE  ARG B 202       7.368 -14.646 -35.873  1.00 58.77           N  
ATOM   1593  CZ  ARG B 202       6.444 -15.650 -35.872  1.00 58.77           C  
ATOM   1594  NH1 ARG B 202       6.648 -16.768 -36.628  1.00 58.77           N1+
ATOM   1595  NH2 ARG B 202       5.315 -15.535 -35.113  1.00 58.77           N  
ATOM   1596  C   ARG B 202      12.398 -15.950 -34.663  1.00 58.77           C  
ATOM   1597  O   ARG B 202      11.818 -16.215 -33.610  1.00 58.77           O  
ATOM   1598  N   ARG B 203      13.431 -15.082 -34.731  1.00172.56           N  
ATOM   1599  CA  ARG B 203      13.947 -14.355 -33.603  1.00172.56           C  
ATOM   1600  CB  ARG B 203      12.866 -13.541 -32.874  1.00172.56           C  
ATOM   1601  CG  ARG B 203      12.623 -12.169 -33.502  1.00172.56           C  
ATOM   1602  CD  ARG B 203      11.288 -11.532 -33.113  1.00172.56           C  
ATOM   1603  NE  ARG B 203      10.302 -11.984 -34.130  1.00172.56           N  
ATOM   1604  CZ  ARG B 203       8.957 -11.882 -33.928  1.00172.56           C  
ATOM   1605  NH1 ARG B 203       8.450 -11.538 -32.709  1.00172.56           N1+
ATOM   1606  NH2 ARG B 203       8.119 -12.112 -34.978  1.00172.56           N  
ATOM   1607  C   ARG B 203      14.648 -15.225 -32.599  1.00172.56           C  
ATOM   1608  O   ARG B 203      14.770 -14.842 -31.436  1.00172.56           O  
ATOM   1609  N   GLN B 204      15.158 -16.402 -33.010  1.00 67.27           N  
ATOM   1610  CA  GLN B 204      15.954 -17.175 -32.096  1.00 67.27           C  
ATOM   1611  CB  GLN B 204      15.760 -18.695 -32.242  1.00 67.27           C  
ATOM   1612  CG  GLN B 204      16.511 -19.515 -31.190  1.00 67.27           C  
ATOM   1613  CD  GLN B 204      16.157 -20.980 -31.399  1.00 67.27           C  
ATOM   1614  OE1 GLN B 204      16.031 -21.447 -32.530  1.00 67.27           O  
ATOM   1615  NE2 GLN B 204      15.981 -21.729 -30.277  1.00 67.27           N  
ATOM   1616  C   GLN B 204      17.365 -16.832 -32.461  1.00 67.27           C  
ATOM   1617  O   GLN B 204      17.781 -17.053 -33.596  1.00 67.27           O  
ATOM   1618  N   ASP B 205      18.138 -16.288 -31.497  1.00 74.05           N  
ATOM   1619  CA  ASP B 205      19.445 -15.736 -31.754  1.00 74.05           C  
ATOM   1620  CB  ASP B 205      20.073 -15.108 -30.493  1.00 74.05           C  
ATOM   1621  CG  ASP B 205      21.247 -14.220 -30.888  1.00 74.05           C  
ATOM   1622  OD1 ASP B 205      21.645 -14.246 -32.084  1.00 74.05           O  
ATOM   1623  OD2 ASP B 205      21.760 -13.498 -29.992  1.00 74.05           O1-
ATOM   1624  C   ASP B 205      20.384 -16.765 -32.293  1.00 74.05           C  
ATOM   1625  O   ASP B 205      20.674 -17.785 -31.668  1.00 74.05           O  
ATOM   1626  N   PRO B 206      20.826 -16.505 -33.495  1.00102.10           N  
ATOM   1627  CA  PRO B 206      21.805 -17.324 -34.151  1.00102.10           C  
ATOM   1628  CD  PRO B 206      20.091 -15.664 -34.426  1.00102.10           C  
ATOM   1629  CB  PRO B 206      21.659 -17.033 -35.648  1.00102.10           C  
ATOM   1630  CG  PRO B 206      20.941 -15.674 -35.706  1.00102.10           C  
ATOM   1631  C   PRO B 206      23.197 -17.070 -33.648  1.00102.10           C  
ATOM   1632  O   PRO B 206      24.061 -17.915 -33.871  1.00102.10           O  
ATOM   1633  N   ASN B 207      23.452 -15.934 -32.965  1.00 62.44           N  
ATOM   1634  CA  ASN B 207      24.812 -15.588 -32.642  1.00 62.44           C  
ATOM   1635  CB  ASN B 207      25.113 -14.093 -32.837  1.00 62.44           C  
ATOM   1636  CG  ASN B 207      24.883 -13.746 -34.302  1.00 62.44           C  
ATOM   1637  OD1 ASN B 207      25.163 -14.543 -35.196  1.00 62.44           O  
ATOM   1638  ND2 ASN B 207      24.345 -12.522 -34.556  1.00 62.44           N  
ATOM   1639  C   ASN B 207      25.130 -15.904 -31.215  1.00 62.44           C  
ATOM   1640  O   ASN B 207      24.263 -15.868 -30.344  1.00 62.44           O  
ATOM   1641  N   GLY B 208      26.423 -16.205 -30.954  1.00 33.99           N  
ATOM   1642  CA  GLY B 208      26.889 -16.472 -29.622  1.00 33.99           C  
ATOM   1643  C   GLY B 208      27.364 -17.890 -29.510  1.00 33.99           C  
ATOM   1644  O   GLY B 208      27.081 -18.734 -30.354  1.00 33.99           O  
ATOM   1645  N   ALA B 209      28.138 -18.168 -28.440  1.00 49.40           N  
ATOM   1646  CA  ALA B 209      28.690 -19.466 -28.168  1.00 49.40           C  
ATOM   1647  CB  ALA B 209      29.585 -19.481 -26.916  1.00 49.40           C  
ATOM   1648  C   ALA B 209      27.560 -20.424 -27.924  1.00 49.40           C  
ATOM   1649  O   ALA B 209      27.639 -21.605 -28.255  1.00 49.40           O  
ATOM   1650  N   TYR B 210      26.502 -19.911 -27.275  1.00130.99           N  
ATOM   1651  CA  TYR B 210      25.317 -20.587 -26.823  1.00130.99           C  
ATOM   1652  CB  TYR B 210      24.596 -19.830 -25.697  1.00130.99           C  
ATOM   1653  CG  TYR B 210      25.594 -19.766 -24.589  1.00130.99           C  
ATOM   1654  CD1 TYR B 210      26.100 -20.926 -24.050  1.00130.99           C  
ATOM   1655  CD2 TYR B 210      26.008 -18.560 -24.074  1.00130.99           C  
ATOM   1656  CE1 TYR B 210      27.019 -20.886 -23.028  1.00130.99           C  
ATOM   1657  CE2 TYR B 210      26.926 -18.511 -23.050  1.00130.99           C  
ATOM   1658  CZ  TYR B 210      27.435 -19.676 -22.527  1.00130.99           C  
ATOM   1659  OH  TYR B 210      28.377 -19.631 -21.479  1.00130.99           O  
ATOM   1660  C   TYR B 210      24.311 -20.976 -27.873  1.00130.99           C  
ATOM   1661  O   TYR B 210      23.476 -21.832 -27.592  1.00130.99           O  
ATOM   1662  N   ALA B 211      24.290 -20.323 -29.054  1.00 68.66           N  
ATOM   1663  CA  ALA B 211      23.256 -20.501 -30.052  1.00 68.66           C  
ATOM   1664  CB  ALA B 211      23.643 -19.956 -31.439  1.00 68.66           C  
ATOM   1665  C   ALA B 211      22.840 -21.938 -30.228  1.00 68.66           C  
ATOM   1666  O   ALA B 211      23.660 -22.855 -30.203  1.00 68.66           O  
ATOM   1667  N   ALA B 212      21.507 -22.139 -30.374  1.00 56.33           N  
ATOM   1668  CA  ALA B 212      20.870 -23.422 -30.522  1.00 56.33           C  
ATOM   1669  CB  ALA B 212      19.336 -23.367 -30.410  1.00 56.33           C  
ATOM   1670  C   ALA B 212      21.213 -23.976 -31.869  1.00 56.33           C  
ATOM   1671  O   ALA B 212      21.672 -23.249 -32.745  1.00 56.33           O  
ATOM   1672  N   VAL B 213      20.999 -25.297 -32.051  1.00132.15           N  
ATOM   1673  CA  VAL B 213      21.410 -26.008 -33.231  1.00132.15           C  
ATOM   1674  CB  VAL B 213      21.123 -27.484 -33.134  1.00132.15           C  
ATOM   1675  CG1 VAL B 213      19.607 -27.705 -32.988  1.00132.15           C  
ATOM   1676  CG2 VAL B 213      21.728 -28.186 -34.359  1.00132.15           C  
ATOM   1677  C   VAL B 213      20.773 -25.491 -34.486  1.00132.15           C  
ATOM   1678  O   VAL B 213      21.483 -25.194 -35.445  1.00132.15           O  
ATOM   1679  N   ILE B 214      19.434 -25.343 -34.523  1.00 81.55           N  
ATOM   1680  CA  ILE B 214      18.802 -24.966 -35.759  1.00 81.55           C  
ATOM   1681  CB  ILE B 214      17.300 -24.973 -35.702  1.00 81.55           C  
ATOM   1682  CG1 ILE B 214      16.789 -26.416 -35.541  1.00 81.55           C  
ATOM   1683  CG2 ILE B 214      16.762 -24.258 -36.954  1.00 81.55           C  
ATOM   1684  CD1 ILE B 214      15.290 -26.509 -35.268  1.00 81.55           C  
ATOM   1685  C   ILE B 214      19.244 -23.606 -36.201  1.00 81.55           C  
ATOM   1686  O   ILE B 214      19.606 -23.440 -37.364  1.00 81.55           O  
ATOM   1687  N   PRO B 215      19.232 -22.616 -35.353  1.00 94.27           N  
ATOM   1688  CA  PRO B 215      19.658 -21.304 -35.752  1.00 94.27           C  
ATOM   1689  CD  PRO B 215      18.397 -22.595 -34.168  1.00 94.27           C  
ATOM   1690  CB  PRO B 215      19.194 -20.355 -34.644  1.00 94.27           C  
ATOM   1691  CG  PRO B 215      18.795 -21.280 -33.477  1.00 94.27           C  
ATOM   1692  C   PRO B 215      21.128 -21.252 -36.037  1.00 94.27           C  
ATOM   1693  O   PRO B 215      21.539 -20.449 -36.873  1.00 94.27           O  
ATOM   1694  N   LYS B 216      21.933 -22.071 -35.334  1.00 63.16           N  
ATOM   1695  CA  LYS B 216      23.360 -22.089 -35.513  1.00 63.16           C  
ATOM   1696  CB  LYS B 216      24.067 -23.020 -34.516  1.00 63.16           C  
ATOM   1697  CG  LYS B 216      25.585 -23.042 -34.692  1.00 63.16           C  
ATOM   1698  CD  LYS B 216      26.325 -23.830 -33.613  1.00 63.16           C  
ATOM   1699  CE  LYS B 216      27.846 -23.760 -33.751  1.00 63.16           C  
ATOM   1700  NZ  LYS B 216      28.489 -24.675 -32.781  1.00 63.16           N1+
ATOM   1701  C   LYS B 216      23.668 -22.623 -36.871  1.00 63.16           C  
ATOM   1702  O   LYS B 216      24.492 -22.081 -37.605  1.00 63.16           O  
ATOM   1703  N   TRP B 217      23.000 -23.733 -37.224  1.00119.46           N  
ATOM   1704  CA  TRP B 217      23.221 -24.369 -38.476  1.00119.46           C  
ATOM   1705  CB  TRP B 217      22.524 -25.741 -38.575  1.00119.46           C  
ATOM   1706  CG  TRP B 217      23.183 -26.805 -37.723  1.00119.46           C  
ATOM   1707  CD2 TRP B 217      22.731 -28.165 -37.605  1.00119.46           C  
ATOM   1708  CD1 TRP B 217      24.303 -26.704 -36.949  1.00119.46           C  
ATOM   1709  NE1 TRP B 217      24.581 -27.915 -36.363  1.00119.46           N  
ATOM   1710  CE2 TRP B 217      23.623 -28.824 -36.756  1.00119.46           C  
ATOM   1711  CE3 TRP B 217      21.664 -28.814 -38.159  1.00119.46           C  
ATOM   1712  CZ2 TRP B 217      23.460 -30.146 -36.450  1.00119.46           C  
ATOM   1713  CZ3 TRP B 217      21.502 -30.147 -37.845  1.00119.46           C  
ATOM   1714  CH2 TRP B 217      22.383 -30.801 -37.008  1.00119.46           C  
ATOM   1715  C   TRP B 217      22.732 -23.473 -39.574  1.00119.46           C  
ATOM   1716  O   TRP B 217      23.357 -23.360 -40.627  1.00119.46           O  
ATOM   1717  N   THR B 218      21.586 -22.807 -39.360  1.00173.66           N  
ATOM   1718  CA  THR B 218      21.078 -21.954 -40.390  1.00173.66           C  
ATOM   1719  CB  THR B 218      19.714 -21.385 -40.108  1.00173.66           C  
ATOM   1720  OG1 THR B 218      19.684 -20.756 -38.840  1.00173.66           O  
ATOM   1721  CG2 THR B 218      18.673 -22.509 -40.177  1.00173.66           C  
ATOM   1722  C   THR B 218      22.045 -20.838 -40.684  1.00173.66           C  
ATOM   1723  O   THR B 218      22.298 -20.539 -41.849  1.00173.66           O  
ATOM   1724  N   ALA B 219      22.610 -20.193 -39.642  1.00 68.22           N  
ATOM   1725  CA  ALA B 219      23.545 -19.104 -39.784  1.00 68.22           C  
ATOM   1726  CB  ALA B 219      23.918 -18.462 -38.438  1.00 68.22           C  
ATOM   1727  C   ALA B 219      24.816 -19.576 -40.423  1.00 68.22           C  
ATOM   1728  O   ALA B 219      25.386 -18.902 -41.281  1.00 68.22           O  
ATOM   1729  N   ALA B 220      25.293 -20.766 -40.025  1.00 66.05           N  
ATOM   1730  CA  ALA B 220      26.549 -21.248 -40.512  1.00 66.05           C  
ATOM   1731  CB  ALA B 220      26.914 -22.630 -39.944  1.00 66.05           C  
ATOM   1732  C   ALA B 220      26.417 -21.387 -41.976  1.00 66.05           C  
ATOM   1733  O   ALA B 220      27.310 -21.004 -42.731  1.00 66.05           O  
ATOM   1734  N   MET B 221      25.257 -21.911 -42.399  1.00147.47           N  
ATOM   1735  CA  MET B 221      25.033 -22.192 -43.772  1.00147.47           C  
ATOM   1736  CB  MET B 221      23.666 -22.852 -44.011  1.00147.47           C  
ATOM   1737  CG  MET B 221      23.512 -24.218 -43.340  1.00147.47           C  
ATOM   1738  SD  MET B 221      21.917 -25.034 -43.658  1.00147.47           S  
ATOM   1739  CE  MET B 221      21.978 -26.094 -42.186  1.00147.47           C  
ATOM   1740  C   MET B 221      25.068 -20.933 -44.564  1.00147.47           C  
ATOM   1741  O   MET B 221      25.642 -20.870 -45.648  1.00147.47           O  
ATOM   1742  N   LEU B 222      24.432 -19.878 -44.059  1.00133.90           N  
ATOM   1743  CA  LEU B 222      24.410 -18.688 -44.844  1.00133.90           C  
ATOM   1744  CB  LEU B 222      23.385 -17.680 -44.299  1.00133.90           C  
ATOM   1745  CG  LEU B 222      21.976 -18.313 -44.219  1.00133.90           C  
ATOM   1746  CD1 LEU B 222      20.897 -17.275 -43.874  1.00133.90           C  
ATOM   1747  CD2 LEU B 222      21.652 -19.135 -45.480  1.00133.90           C  
ATOM   1748  C   LEU B 222      25.786 -18.075 -44.924  1.00133.90           C  
ATOM   1749  O   LEU B 222      26.187 -17.602 -45.987  1.00133.90           O  
ATOM   1750  N   LYS B 223      26.542 -18.090 -43.801  1.00103.19           N  
ATOM   1751  CA  LYS B 223      27.867 -17.537 -43.646  1.00103.19           C  
ATOM   1752  CB  LYS B 223      28.417 -17.751 -42.227  1.00103.19           C  
ATOM   1753  CG  LYS B 223      27.616 -17.067 -41.122  1.00103.19           C  
ATOM   1754  CD  LYS B 223      27.932 -17.626 -39.732  1.00103.19           C  
ATOM   1755  CE  LYS B 223      27.169 -16.939 -38.600  1.00103.19           C  
ATOM   1756  NZ  LYS B 223      27.798 -15.636 -38.291  1.00103.19           N1+
ATOM   1757  C   LYS B 223      28.809 -18.256 -44.543  1.00103.19           C  
ATOM   1758  O   LYS B 223      29.738 -17.669 -45.091  1.00103.19           O  
ATOM   1759  N   GLY B 224      28.601 -19.567 -44.709  1.00 54.92           N  
ATOM   1760  CA  GLY B 224      29.504 -20.296 -45.536  1.00 54.92           C  
ATOM   1761  C   GLY B 224      30.424 -21.065 -44.652  1.00 54.92           C  
ATOM   1762  O   GLY B 224      31.345 -21.721 -45.135  1.00 54.92           O  
ATOM   1763  N   ASP B 225      30.210 -20.987 -43.324  1.00 67.87           N  
ATOM   1764  CA  ASP B 225      31.006 -21.783 -42.440  1.00 67.87           C  
ATOM   1765  CB  ASP B 225      30.847 -21.379 -40.968  1.00 67.87           C  
ATOM   1766  CG  ASP B 225      31.494 -20.008 -40.848  1.00 67.87           C  
ATOM   1767  OD1 ASP B 225      32.505 -19.778 -41.566  1.00 67.87           O  
ATOM   1768  OD2 ASP B 225      30.985 -19.171 -40.059  1.00 67.87           O1-
ATOM   1769  C   ASP B 225      30.555 -23.209 -42.631  1.00 67.87           C  
ATOM   1770  O   ASP B 225      29.483 -23.469 -43.175  1.00 67.87           O  
ATOM   1771  N   ASP B 226      31.376 -24.198 -42.223  1.00 79.10           N  
ATOM   1772  CA  ASP B 226      30.957 -25.551 -42.446  1.00 79.10           C  
ATOM   1773  CB  ASP B 226      32.048 -26.610 -42.197  1.00 79.10           C  
ATOM   1774  CG  ASP B 226      33.060 -26.583 -43.333  1.00 79.10           C  
ATOM   1775  OD1 ASP B 226      32.893 -25.759 -44.270  1.00 79.10           O  
ATOM   1776  OD2 ASP B 226      34.016 -27.403 -43.277  1.00 79.10           O1-
ATOM   1777  C   ASP B 226      29.853 -25.866 -41.496  1.00 79.10           C  
ATOM   1778  O   ASP B 226      29.763 -25.293 -40.415  1.00 79.10           O  
ATOM   1779  N   VAL B 227      28.950 -26.783 -41.888  1.00 97.23           N  
ATOM   1780  CA  VAL B 227      27.978 -27.190 -40.927  1.00 97.23           C  
ATOM   1781  CB  VAL B 227      26.625 -27.520 -41.491  1.00 97.23           C  
ATOM   1782  CG1 VAL B 227      25.742 -28.094 -40.370  1.00 97.23           C  
ATOM   1783  CG2 VAL B 227      26.052 -26.252 -42.140  1.00 97.23           C  
ATOM   1784  C   VAL B 227      28.564 -28.424 -40.364  1.00 97.23           C  
ATOM   1785  O   VAL B 227      28.767 -29.425 -41.059  1.00 97.23           O  
ATOM   1786  N   TYR B 228      28.848 -28.349 -39.055  1.00219.60           N  
ATOM   1787  CA  TYR B 228      29.510 -29.415 -38.386  1.00219.60           C  
ATOM   1788  CB  TYR B 228      30.434 -29.010 -37.222  1.00219.60           C  
ATOM   1789  CG  TYR B 228      31.664 -28.354 -37.727  1.00219.60           C  
ATOM   1790  CD1 TYR B 228      31.678 -27.005 -37.987  1.00219.60           C  
ATOM   1791  CD2 TYR B 228      32.805 -29.090 -37.926  1.00219.60           C  
ATOM   1792  CE1 TYR B 228      32.820 -26.401 -38.454  1.00219.60           C  
ATOM   1793  CE2 TYR B 228      33.945 -28.490 -38.392  1.00219.60           C  
ATOM   1794  CZ  TYR B 228      33.958 -27.142 -38.653  1.00219.60           C  
ATOM   1795  OH  TYR B 228      35.133 -26.519 -39.129  1.00219.60           O  
ATOM   1796  C   TYR B 228      28.470 -30.203 -37.711  1.00219.60           C  
ATOM   1797  O   TYR B 228      27.648 -29.671 -36.967  1.00219.60           O  
ATOM   1798  N   ILE B 229      28.439 -31.506 -37.998  1.00227.70           N  
ATOM   1799  CA  ILE B 229      27.562 -32.250 -37.173  1.00227.70           C  
ATOM   1800  CB  ILE B 229      26.607 -33.132 -37.910  1.00227.70           C  
ATOM   1801  CG1 ILE B 229      27.278 -34.079 -38.886  1.00227.70           C  
ATOM   1802  CG2 ILE B 229      25.590 -32.229 -38.592  1.00227.70           C  
ATOM   1803  CD1 ILE B 229      26.221 -34.926 -39.590  1.00227.70           C  
ATOM   1804  C   ILE B 229      28.397 -32.956 -36.191  1.00227.70           C  
ATOM   1805  O   ILE B 229      29.272 -33.737 -36.554  1.00227.70           O  
ATOM   1806  N   ASN B 230      28.161 -32.612 -34.910  1.00185.97           N  
ATOM   1807  CA  ASN B 230      28.914 -33.184 -33.844  1.00185.97           C  
ATOM   1808  CB  ASN B 230      29.113 -32.275 -32.611  1.00185.97           C  
ATOM   1809  CG  ASN B 230      27.836 -31.497 -32.344  1.00185.97           C  
ATOM   1810  OD1 ASN B 230      27.484 -30.619 -33.124  1.00185.97           O  
ATOM   1811  ND2 ASN B 230      27.146 -31.801 -31.216  1.00185.97           N  
ATOM   1812  C   ASN B 230      28.386 -34.518 -33.517  1.00185.97           C  
ATOM   1813  O   ASN B 230      27.285 -34.695 -32.991  1.00185.97           O  
ATOM   1814  N   GLY B 231      29.238 -35.499 -33.850  1.00 68.86           N  
ATOM   1815  CA  GLY B 231      28.942 -36.870 -33.654  1.00 68.86           C  
ATOM   1816  C   GLY B 231      28.578 -37.482 -34.962  1.00 68.86           C  
ATOM   1817  O   GLY B 231      28.753 -36.889 -36.027  1.00 68.86           O  
ATOM   1818  N   ASP B 232      28.087 -38.732 -34.864  1.00 86.81           N  
ATOM   1819  CA  ASP B 232      27.682 -39.567 -35.952  1.00 86.81           C  
ATOM   1820  CB  ASP B 232      27.385 -41.020 -35.512  1.00 86.81           C  
ATOM   1821  CG  ASP B 232      26.279 -41.069 -34.459  1.00 86.81           C  
ATOM   1822  OD1 ASP B 232      26.083 -40.056 -33.736  1.00 86.81           O  
ATOM   1823  OD2 ASP B 232      25.621 -42.137 -34.362  1.00 86.81           O1-
ATOM   1824  C   ASP B 232      26.481 -38.975 -36.609  1.00 86.81           C  
ATOM   1825  O   ASP B 232      26.219 -39.244 -37.780  1.00 86.81           O  
ATOM   1826  N   GLY B 233      25.697 -38.177 -35.861  1.00 52.19           N  
ATOM   1827  CA  GLY B 233      24.580 -37.514 -36.468  1.00 52.19           C  
ATOM   1828  C   GLY B 233      23.306 -38.234 -36.148  1.00 52.19           C  
ATOM   1829  O   GLY B 233      22.243 -37.816 -36.594  1.00 52.19           O  
ATOM   1830  N   GLU B 234      23.380 -39.352 -35.402  1.00136.21           N  
ATOM   1831  CA  GLU B 234      22.240 -40.143 -35.007  1.00136.21           C  
ATOM   1832  CB  GLU B 234      22.610 -41.567 -34.566  1.00136.21           C  
ATOM   1833  CG  GLU B 234      23.130 -42.416 -35.731  1.00136.21           C  
ATOM   1834  CD  GLU B 234      22.143 -42.291 -36.886  1.00136.21           C  
ATOM   1835  OE1 GLU B 234      21.097 -42.994 -36.859  1.00136.21           O  
ATOM   1836  OE2 GLU B 234      22.420 -41.481 -37.811  1.00136.21           O1-
ATOM   1837  C   GLU B 234      21.455 -39.481 -33.908  1.00136.21           C  
ATOM   1838  O   GLU B 234      20.298 -39.829 -33.677  1.00136.21           O  
ATOM   1839  N   THR B 235      22.077 -38.549 -33.158  1.00 62.08           N  
ATOM   1840  CA  THR B 235      21.415 -37.915 -32.045  1.00 62.08           C  
ATOM   1841  CB  THR B 235      22.233 -36.802 -31.455  1.00 62.08           C  
ATOM   1842  OG1 THR B 235      23.487 -37.304 -31.011  1.00 62.08           O  
ATOM   1843  CG2 THR B 235      21.465 -36.183 -30.277  1.00 62.08           C  
ATOM   1844  C   THR B 235      20.090 -37.357 -32.503  1.00 62.08           C  
ATOM   1845  O   THR B 235      19.954 -36.940 -33.651  1.00 62.08           O  
ATOM   1846  N   SER B 236      19.069 -37.343 -31.604  1.00111.85           N  
ATOM   1847  CA  SER B 236      17.730 -36.962 -31.994  1.00111.85           C  
ATOM   1848  CB  SER B 236      16.832 -38.203 -32.139  1.00111.85           C  
ATOM   1849  OG  SER B 236      15.519 -37.839 -32.519  1.00111.85           O  
ATOM   1850  C   SER B 236      17.087 -36.030 -30.986  1.00111.85           C  
ATOM   1851  O   SER B 236      17.461 -36.004 -29.814  1.00111.85           O  
ATOM   1852  N   ARG B 237      16.087 -35.223 -31.438  1.00130.81           N  
ATOM   1853  CA  ARG B 237      15.389 -34.292 -30.581  1.00130.81           C  
ATOM   1854  CB  ARG B 237      16.112 -32.945 -30.433  1.00130.81           C  
ATOM   1855  CG  ARG B 237      17.230 -33.034 -29.397  1.00130.81           C  
ATOM   1856  CD  ARG B 237      18.239 -31.893 -29.432  1.00130.81           C  
ATOM   1857  NE  ARG B 237      19.046 -32.014 -28.187  1.00130.81           N  
ATOM   1858  CZ  ARG B 237      19.973 -33.008 -28.076  1.00130.81           C  
ATOM   1859  NH1 ARG B 237      20.071 -33.955 -29.054  1.00130.81           N1+
ATOM   1860  NH2 ARG B 237      20.781 -33.071 -26.977  1.00130.81           N  
ATOM   1861  C   ARG B 237      13.998 -34.034 -31.099  1.00130.81           C  
ATOM   1862  O   ARG B 237      13.657 -34.386 -32.226  1.00130.81           O  
ATOM   1863  N   ASP B 238      13.141 -33.420 -30.249  1.00 63.24           N  
ATOM   1864  CA  ASP B 238      11.777 -33.121 -30.606  1.00 63.24           C  
ATOM   1865  CB  ASP B 238      10.799 -33.470 -29.467  1.00 63.24           C  
ATOM   1866  CG  ASP B 238       9.368 -33.458 -29.985  1.00 63.24           C  
ATOM   1867  OD1 ASP B 238       9.146 -32.995 -31.135  1.00 63.24           O  
ATOM   1868  OD2 ASP B 238       8.473 -33.918 -29.226  1.00 63.24           O1-
ATOM   1869  C   ASP B 238      11.696 -31.639 -30.859  1.00 63.24           C  
ATOM   1870  O   ASP B 238      11.223 -30.881 -30.013  1.00 63.24           O  
ATOM   1871  N   PHE B 239      12.131 -31.193 -32.057  1.00 87.40           N  
ATOM   1872  CA  PHE B 239      12.175 -29.788 -32.371  1.00 87.40           C  
ATOM   1873  CB  PHE B 239      12.899 -29.493 -33.698  1.00 87.40           C  
ATOM   1874  CG  PHE B 239      14.334 -29.884 -33.549  1.00 87.40           C  
ATOM   1875  CD1 PHE B 239      15.241 -29.021 -32.979  1.00 87.40           C  
ATOM   1876  CD2 PHE B 239      14.776 -31.113 -33.984  1.00 87.40           C  
ATOM   1877  CE1 PHE B 239      16.563 -29.379 -32.844  1.00 87.40           C  
ATOM   1878  CE2 PHE B 239      16.095 -31.476 -33.851  1.00 87.40           C  
ATOM   1879  CZ  PHE B 239      16.994 -30.609 -33.279  1.00 87.40           C  
ATOM   1880  C   PHE B 239      10.782 -29.237 -32.463  1.00 87.40           C  
ATOM   1881  O   PHE B 239       9.947 -29.746 -33.214  1.00 87.40           O  
ATOM   1882  N   CYS B 240      10.517 -28.133 -31.727  1.00 52.40           N  
ATOM   1883  CA  CYS B 240       9.186 -27.592 -31.654  1.00 52.40           C  
ATOM   1884  CB  CYS B 240       8.639 -27.564 -30.215  1.00 52.40           C  
ATOM   1885  SG  CYS B 240       6.958 -26.881 -30.102  1.00 52.40           S  
ATOM   1886  C   CYS B 240       9.150 -26.184 -32.177  1.00 52.40           C  
ATOM   1887  O   CYS B 240       9.883 -25.307 -31.722  1.00 52.40           O  
ATOM   1888  N   TYR B 241       8.239 -25.938 -33.141  1.00 93.81           N  
ATOM   1889  CA  TYR B 241       8.049 -24.657 -33.764  1.00 93.81           C  
ATOM   1890  CB  TYR B 241       7.185 -24.757 -35.037  1.00 93.81           C  
ATOM   1891  CG  TYR B 241       7.234 -23.471 -35.785  1.00 93.81           C  
ATOM   1892  CD1 TYR B 241       8.393 -23.085 -36.419  1.00 93.81           C  
ATOM   1893  CD2 TYR B 241       6.121 -22.670 -35.889  1.00 93.81           C  
ATOM   1894  CE1 TYR B 241       8.454 -21.907 -37.123  1.00 93.81           C  
ATOM   1895  CE2 TYR B 241       6.175 -21.490 -36.593  1.00 93.81           C  
ATOM   1896  CZ  TYR B 241       7.342 -21.105 -37.208  1.00 93.81           C  
ATOM   1897  OH  TYR B 241       7.398 -19.894 -37.929  1.00 93.81           O  
ATOM   1898  C   TYR B 241       7.370 -23.778 -32.750  1.00 93.81           C  
ATOM   1899  O   TYR B 241       6.574 -24.255 -31.944  1.00 93.81           O  
ATOM   1900  N   ILE B 242       7.669 -22.461 -32.767  1.00185.32           N  
ATOM   1901  CA  ILE B 242       7.216 -21.538 -31.752  1.00185.32           C  
ATOM   1902  CB  ILE B 242       7.685 -20.115 -31.916  1.00185.32           C  
ATOM   1903  CG1 ILE B 242       7.241 -19.496 -33.251  1.00185.32           C  
ATOM   1904  CG2 ILE B 242       9.192 -20.085 -31.671  1.00185.32           C  
ATOM   1905  CD1 ILE B 242       7.892 -20.130 -34.478  1.00185.32           C  
ATOM   1906  C   ILE B 242       5.725 -21.480 -31.621  1.00185.32           C  
ATOM   1907  O   ILE B 242       5.218 -21.344 -30.508  1.00185.32           O  
ATOM   1908  N   ASP B 243       4.973 -21.582 -32.728  1.00 56.15           N  
ATOM   1909  CA  ASP B 243       3.545 -21.416 -32.659  1.00 56.15           C  
ATOM   1910  CB  ASP B 243       2.859 -21.644 -34.019  1.00 56.15           C  
ATOM   1911  CG  ASP B 243       3.286 -20.519 -34.956  1.00 56.15           C  
ATOM   1912  OD1 ASP B 243       4.041 -19.618 -34.500  1.00 56.15           O  
ATOM   1913  OD2 ASP B 243       2.861 -20.545 -36.142  1.00 56.15           O1-
ATOM   1914  C   ASP B 243       2.975 -22.402 -31.678  1.00 56.15           C  
ATOM   1915  O   ASP B 243       1.994 -22.104 -30.997  1.00 56.15           O  
ATOM   1916  N   ASN B 244       3.562 -23.612 -31.592  1.00 49.47           N  
ATOM   1917  CA  ASN B 244       3.096 -24.622 -30.680  1.00 49.47           C  
ATOM   1918  CB  ASN B 244       3.859 -25.945 -30.844  1.00 49.47           C  
ATOM   1919  CG  ASN B 244       3.613 -26.449 -32.259  1.00 49.47           C  
ATOM   1920  OD1 ASN B 244       2.565 -26.193 -32.849  1.00 49.47           O  
ATOM   1921  ND2 ASN B 244       4.609 -27.183 -32.822  1.00 49.47           N  
ATOM   1922  C   ASN B 244       3.309 -24.162 -29.266  1.00 49.47           C  
ATOM   1923  O   ASN B 244       2.489 -24.435 -28.390  1.00 49.47           O  
ATOM   1924  N   VAL B 245       4.455 -23.504 -28.997  1.00 47.94           N  
ATOM   1925  CA  VAL B 245       4.766 -23.000 -27.685  1.00 47.94           C  
ATOM   1926  CB  VAL B 245       6.159 -22.444 -27.607  1.00 47.94           C  
ATOM   1927  CG1 VAL B 245       6.378 -21.844 -26.207  1.00 47.94           C  
ATOM   1928  CG2 VAL B 245       7.149 -23.565 -27.966  1.00 47.94           C  
ATOM   1929  C   VAL B 245       3.814 -21.893 -27.347  1.00 47.94           C  
ATOM   1930  O   VAL B 245       3.259 -21.847 -26.249  1.00 47.94           O  
ATOM   1931  N   ILE B 246       3.587 -20.981 -28.313  1.00 91.62           N  
ATOM   1932  CA  ILE B 246       2.732 -19.844 -28.115  1.00 91.62           C  
ATOM   1933  CB  ILE B 246       2.609 -19.000 -29.352  1.00 91.62           C  
ATOM   1934  CG1 ILE B 246       3.994 -18.515 -29.819  1.00 91.62           C  
ATOM   1935  CG2 ILE B 246       1.620 -17.860 -29.054  1.00 91.62           C  
ATOM   1936  CD1 ILE B 246       4.736 -17.670 -28.786  1.00 91.62           C  
ATOM   1937  C   ILE B 246       1.370 -20.374 -27.813  1.00 91.62           C  
ATOM   1938  O   ILE B 246       0.693 -19.904 -26.898  1.00 91.62           O  
ATOM   1939  N   GLN B 247       0.945 -21.404 -28.567  1.00 56.78           N  
ATOM   1940  CA  GLN B 247      -0.360 -21.960 -28.385  1.00 56.78           C  
ATOM   1941  CB  GLN B 247      -0.643 -23.144 -29.325  1.00 56.78           C  
ATOM   1942  CG  GLN B 247      -2.039 -23.743 -29.137  1.00 56.78           C  
ATOM   1943  CD  GLN B 247      -2.203 -24.901 -30.111  1.00 56.78           C  
ATOM   1944  OE1 GLN B 247      -3.029 -25.789 -29.901  1.00 56.78           O  
ATOM   1945  NE2 GLN B 247      -1.399 -24.897 -31.207  1.00 56.78           N  
ATOM   1946  C   GLN B 247      -0.461 -22.473 -26.986  1.00 56.78           C  
ATOM   1947  O   GLN B 247      -1.442 -22.208 -26.296  1.00 56.78           O  
ATOM   1948  N   MET B 248       0.574 -23.185 -26.512  1.00 47.80           N  
ATOM   1949  CA  MET B 248       0.526 -23.800 -25.215  1.00 47.80           C  
ATOM   1950  CB  MET B 248       1.757 -24.670 -24.926  1.00 47.80           C  
ATOM   1951  CG  MET B 248       1.613 -25.494 -23.646  1.00 47.80           C  
ATOM   1952  SD  MET B 248       0.369 -26.812 -23.759  1.00 47.80           S  
ATOM   1953  CE  MET B 248       1.314 -27.826 -24.933  1.00 47.80           C  
ATOM   1954  C   MET B 248       0.437 -22.768 -24.133  1.00 47.80           C  
ATOM   1955  O   MET B 248      -0.288 -22.953 -23.157  1.00 47.80           O  
ATOM   1956  N   ASN B 249       1.174 -21.650 -24.268  1.00 54.62           N  
ATOM   1957  CA  ASN B 249       1.181 -20.647 -23.242  1.00 54.62           C  
ATOM   1958  CB  ASN B 249       2.130 -19.472 -23.549  1.00 54.62           C  
ATOM   1959  CG  ASN B 249       3.551 -19.889 -23.185  1.00 54.62           C  
ATOM   1960  OD1 ASN B 249       3.956 -19.799 -22.026  1.00 54.62           O  
ATOM   1961  ND2 ASN B 249       4.333 -20.359 -24.194  1.00 54.62           N  
ATOM   1962  C   ASN B 249      -0.198 -20.089 -23.051  1.00 54.62           C  
ATOM   1963  O   ASN B 249      -0.637 -19.904 -21.918  1.00 54.62           O  
ATOM   1964  N   ILE B 250      -0.914 -19.797 -24.155  1.00 55.33           N  
ATOM   1965  CA  ILE B 250      -2.238 -19.241 -24.083  1.00 55.33           C  
ATOM   1966  CB  ILE B 250      -2.777 -18.815 -25.420  1.00 55.33           C  
ATOM   1967  CG1 ILE B 250      -1.942 -17.646 -25.972  1.00 55.33           C  
ATOM   1968  CG2 ILE B 250      -4.270 -18.479 -25.264  1.00 55.33           C  
ATOM   1969  CD1 ILE B 250      -2.263 -17.296 -27.424  1.00 55.33           C  
ATOM   1970  C   ILE B 250      -3.188 -20.242 -23.488  1.00 55.33           C  
ATOM   1971  O   ILE B 250      -4.049 -19.878 -22.689  1.00 55.33           O  
ATOM   1972  N   LEU B 251      -3.081 -21.531 -23.865  1.00112.52           N  
ATOM   1973  CA  LEU B 251      -4.002 -22.490 -23.321  1.00112.52           C  
ATOM   1974  CB  LEU B 251      -3.902 -23.910 -23.915  1.00112.52           C  
ATOM   1975  CG  LEU B 251      -4.614 -24.074 -25.275  1.00112.52           C  
ATOM   1976  CD1 LEU B 251      -3.955 -23.262 -26.388  1.00112.52           C  
ATOM   1977  CD2 LEU B 251      -4.760 -25.547 -25.660  1.00112.52           C  
ATOM   1978  C   LEU B 251      -3.809 -22.577 -21.843  1.00112.52           C  
ATOM   1979  O   LEU B 251      -4.776 -22.684 -21.092  1.00112.52           O  
ATOM   1980  N   SER B 252      -2.544 -22.537 -21.395  1.00 89.98           N  
ATOM   1981  CA  SER B 252      -2.196 -22.652 -20.010  1.00 89.98           C  
ATOM   1982  CB  SER B 252      -0.679 -22.815 -19.840  1.00 89.98           C  
ATOM   1983  OG  SER B 252      -0.380 -23.223 -18.519  1.00 89.98           O  
ATOM   1984  C   SER B 252      -2.647 -21.439 -19.241  1.00 89.98           C  
ATOM   1985  O   SER B 252      -3.007 -21.539 -18.069  1.00 89.98           O  
ATOM   1986  N   ALA B 253      -2.608 -20.245 -19.862  1.00 49.98           N  
ATOM   1987  CA  ALA B 253      -3.002 -19.053 -19.159  1.00 49.98           C  
ATOM   1988  CB  ALA B 253      -2.769 -17.778 -19.985  1.00 49.98           C  
ATOM   1989  C   ALA B 253      -4.467 -19.109 -18.821  1.00 49.98           C  
ATOM   1990  O   ALA B 253      -4.877 -18.768 -17.716  1.00 49.98           O  
ATOM   1991  N   LEU B 254      -5.299 -19.495 -19.797  1.00158.40           N  
ATOM   1992  CA  LEU B 254      -6.731 -19.595 -19.700  1.00158.40           C  
ATOM   1993  CB  LEU B 254      -7.486 -19.312 -21.009  1.00158.40           C  
ATOM   1994  CG  LEU B 254      -7.476 -17.809 -21.359  1.00158.40           C  
ATOM   1995  CD1 LEU B 254      -6.077 -17.327 -21.777  1.00158.40           C  
ATOM   1996  CD2 LEU B 254      -8.584 -17.447 -22.358  1.00158.40           C  
ATOM   1997  C   LEU B 254      -7.244 -20.861 -19.077  1.00158.40           C  
ATOM   1998  O   LEU B 254      -8.457 -21.017 -18.966  1.00158.40           O  
ATOM   1999  N   ALA B 255      -6.372 -21.844 -18.779  1.00 54.58           N  
ATOM   2000  CA  ALA B 255      -6.784 -23.146 -18.320  1.00 54.58           C  
ATOM   2001  CB  ALA B 255      -5.601 -24.091 -18.044  1.00 54.58           C  
ATOM   2002  C   ALA B 255      -7.626 -23.103 -17.074  1.00 54.58           C  
ATOM   2003  O   ALA B 255      -7.568 -22.167 -16.278  1.00 54.58           O  
ATOM   2004  N   LYS B 256      -8.455 -24.162 -16.914  1.00135.30           N  
ATOM   2005  CA  LYS B 256      -9.355 -24.377 -15.812  1.00135.30           C  
ATOM   2006  CB  LYS B 256     -10.258 -25.605 -15.998  1.00135.30           C  
ATOM   2007  CG  LYS B 256     -11.167 -25.528 -17.220  1.00135.30           C  
ATOM   2008  CD  LYS B 256     -11.768 -26.879 -17.611  1.00135.30           C  
ATOM   2009  CE  LYS B 256     -10.766 -27.823 -18.279  1.00135.30           C  
ATOM   2010  NZ  LYS B 256     -10.405 -27.312 -19.622  1.00135.30           N1+
ATOM   2011  C   LYS B 256      -8.518 -24.673 -14.606  1.00135.30           C  
ATOM   2012  O   LYS B 256      -7.342 -25.009 -14.724  1.00135.30           O  
ATOM   2013  N   ASP B 257      -9.122 -24.570 -13.406  1.00 48.59           N  
ATOM   2014  CA  ASP B 257      -8.404 -24.726 -12.171  1.00 48.59           C  
ATOM   2015  CB  ASP B 257      -9.289 -24.508 -10.929  1.00 48.59           C  
ATOM   2016  CG  ASP B 257      -8.401 -24.400  -9.690  1.00 48.59           C  
ATOM   2017  OD1 ASP B 257      -7.157 -24.552  -9.821  1.00 48.59           O  
ATOM   2018  OD2 ASP B 257      -8.963 -24.158  -8.588  1.00 48.59           O1-
ATOM   2019  C   ASP B 257      -7.805 -26.100 -12.060  1.00 48.59           C  
ATOM   2020  O   ASP B 257      -6.655 -26.242 -11.645  1.00 48.59           O  
ATOM   2021  N   SER B 258      -8.551 -27.150 -12.451  1.00 40.19           N  
ATOM   2022  CA  SER B 258      -8.096 -28.504 -12.273  1.00 40.19           C  
ATOM   2023  CB  SER B 258      -9.146 -29.542 -12.710  1.00 40.19           C  
ATOM   2024  OG  SER B 258      -9.407 -29.420 -14.101  1.00 40.19           O  
ATOM   2025  C   SER B 258      -6.855 -28.749 -13.076  1.00 40.19           C  
ATOM   2026  O   SER B 258      -6.015 -29.563 -12.696  1.00 40.19           O  
ATOM   2027  N   ALA B 259      -6.730 -28.060 -14.221  1.00 61.23           N  
ATOM   2028  CA  ALA B 259      -5.634 -28.152 -15.147  1.00 61.23           C  
ATOM   2029  CB  ALA B 259      -5.886 -27.369 -16.447  1.00 61.23           C  
ATOM   2030  C   ALA B 259      -4.364 -27.622 -14.543  1.00 61.23           C  
ATOM   2031  O   ALA B 259      -3.269 -27.989 -14.966  1.00 61.23           O  
ATOM   2032  N   LYS B 260      -4.479 -26.674 -13.595  1.00 83.54           N  
ATOM   2033  CA  LYS B 260      -3.354 -26.005 -12.993  1.00 83.54           C  
ATOM   2034  CB  LYS B 260      -3.759 -24.766 -12.179  1.00 83.54           C  
ATOM   2035  CG  LYS B 260      -4.391 -23.668 -13.035  1.00 83.54           C  
ATOM   2036  CD  LYS B 260      -5.088 -22.577 -12.220  1.00 83.54           C  
ATOM   2037  CE  LYS B 260      -5.713 -21.479 -13.080  1.00 83.54           C  
ATOM   2038  NZ  LYS B 260      -4.657 -20.741 -13.805  1.00 83.54           N1+
ATOM   2039  C   LYS B 260      -2.597 -26.917 -12.072  1.00 83.54           C  
ATOM   2040  O   LYS B 260      -3.007 -28.045 -11.800  1.00 83.54           O  
ATOM   2041  N   ASP B 261      -1.447 -26.415 -11.567  1.00 56.50           N  
ATOM   2042  CA  ASP B 261      -0.567 -27.160 -10.710  1.00 56.50           C  
ATOM   2043  CB  ASP B 261      -1.219 -27.589  -9.382  1.00 56.50           C  
ATOM   2044  CG  ASP B 261      -0.132 -28.129  -8.459  1.00 56.50           C  
ATOM   2045  OD1 ASP B 261       1.051 -28.169  -8.889  1.00 56.50           O  
ATOM   2046  OD2 ASP B 261      -0.475 -28.511  -7.309  1.00 56.50           O1-
ATOM   2047  C   ASP B 261      -0.143 -28.389 -11.445  1.00 56.50           C  
ATOM   2048  O   ASP B 261      -0.089 -29.480 -10.879  1.00 56.50           O  
ATOM   2049  N   ASN B 262       0.171 -28.234 -12.747  1.00 50.38           N  
ATOM   2050  CA  ASN B 262       0.592 -29.356 -13.533  1.00 50.38           C  
ATOM   2051  CB  ASN B 262      -0.494 -29.884 -14.487  1.00 50.38           C  
ATOM   2052  CG  ASN B 262      -1.492 -30.689 -13.666  1.00 50.38           C  
ATOM   2053  OD1 ASN B 262      -1.169 -31.762 -13.159  1.00 50.38           O  
ATOM   2054  ND2 ASN B 262      -2.737 -30.162 -13.522  1.00 50.38           N  
ATOM   2055  C   ASN B 262       1.765 -28.952 -14.367  1.00 50.38           C  
ATOM   2056  O   ASN B 262       2.017 -27.769 -14.596  1.00 50.38           O  
ATOM   2057  N   ILE B 263       2.527 -29.965 -14.827  1.00111.25           N  
ATOM   2058  CA  ILE B 263       3.682 -29.780 -15.659  1.00111.25           C  
ATOM   2059  CB  ILE B 263       4.875 -30.560 -15.180  1.00111.25           C  
ATOM   2060  CG1 ILE B 263       5.269 -30.148 -13.750  1.00111.25           C  
ATOM   2061  CG2 ILE B 263       5.999 -30.395 -16.215  1.00111.25           C  
ATOM   2062  CD1 ILE B 263       5.608 -28.666 -13.595  1.00111.25           C  
ATOM   2063  C   ILE B 263       3.315 -30.343 -17.001  1.00111.25           C  
ATOM   2064  O   ILE B 263       2.713 -31.413 -17.077  1.00111.25           O  
ATOM   2065  N   TYR B 264       3.636 -29.628 -18.103  1.00 71.59           N  
ATOM   2066  CA  TYR B 264       3.263 -30.128 -19.400  1.00 71.59           C  
ATOM   2067  CB  TYR B 264       2.198 -29.268 -20.107  1.00 71.59           C  
ATOM   2068  CG  TYR B 264       0.926 -29.271 -19.326  1.00 71.59           C  
ATOM   2069  CD1 TYR B 264       0.001 -30.276 -19.485  1.00 71.59           C  
ATOM   2070  CD2 TYR B 264       0.656 -28.252 -18.439  1.00 71.59           C  
ATOM   2071  CE1 TYR B 264      -1.173 -30.268 -18.767  1.00 71.59           C  
ATOM   2072  CE2 TYR B 264      -0.516 -28.239 -17.719  1.00 71.59           C  
ATOM   2073  CZ  TYR B 264      -1.433 -29.248 -17.883  1.00 71.59           C  
ATOM   2074  OH  TYR B 264      -2.635 -29.235 -17.145  1.00 71.59           O  
ATOM   2075  C   TYR B 264       4.443 -30.104 -20.322  1.00 71.59           C  
ATOM   2076  O   TYR B 264       5.262 -29.185 -20.297  1.00 71.59           O  
ATOM   2077  N   ASN B 265       4.551 -31.143 -21.173  1.00 65.29           N  
ATOM   2078  CA  ASN B 265       5.587 -31.197 -22.163  1.00 65.29           C  
ATOM   2079  CB  ASN B 265       5.861 -32.628 -22.662  1.00 65.29           C  
ATOM   2080  CG  ASN B 265       6.400 -33.451 -21.500  1.00 65.29           C  
ATOM   2081  OD1 ASN B 265       7.238 -32.989 -20.729  1.00 65.29           O  
ATOM   2082  ND2 ASN B 265       5.902 -34.710 -21.368  1.00 65.29           N  
ATOM   2083  C   ASN B 265       5.117 -30.396 -23.339  1.00 65.29           C  
ATOM   2084  O   ASN B 265       3.992 -30.572 -23.807  1.00 65.29           O  
ATOM   2085  N   VAL B 266       5.962 -29.472 -23.843  1.00 61.44           N  
ATOM   2086  CA  VAL B 266       5.592 -28.737 -25.021  1.00 61.44           C  
ATOM   2087  CB  VAL B 266       5.813 -27.258 -24.899  1.00 61.44           C  
ATOM   2088  CG1 VAL B 266       5.500 -26.601 -26.255  1.00 61.44           C  
ATOM   2089  CG2 VAL B 266       4.957 -26.726 -23.737  1.00 61.44           C  
ATOM   2090  C   VAL B 266       6.475 -29.227 -26.123  1.00 61.44           C  
ATOM   2091  O   VAL B 266       7.657 -28.889 -26.179  1.00 61.44           O  
ATOM   2092  N   ALA B 267       5.905 -30.032 -27.045  1.00 63.85           N  
ATOM   2093  CA  ALA B 267       6.664 -30.584 -28.133  1.00 63.85           C  
ATOM   2094  CB  ALA B 267       7.608 -31.720 -27.705  1.00 63.85           C  
ATOM   2095  C   ALA B 267       5.693 -31.161 -29.123  1.00 63.85           C  
ATOM   2096  O   ALA B 267       4.488 -30.929 -29.030  1.00 63.85           O  
ATOM   2097  N   VAL B 268       6.226 -31.764 -30.208  1.00 80.75           N  
ATOM   2098  CA  VAL B 268       5.458 -32.461 -31.211  1.00 80.75           C  
ATOM   2099  CB  VAL B 268       6.136 -32.484 -32.552  1.00 80.75           C  
ATOM   2100  CG1 VAL B 268       5.297 -33.339 -33.519  1.00 80.75           C  
ATOM   2101  CG2 VAL B 268       6.334 -31.033 -33.021  1.00 80.75           C  
ATOM   2102  C   VAL B 268       5.160 -33.890 -30.847  1.00 80.75           C  
ATOM   2103  O   VAL B 268       4.047 -34.371 -31.063  1.00 80.75           O  
ATOM   2104  N   GLY B 269       6.157 -34.606 -30.275  1.00 40.89           N  
ATOM   2105  CA  GLY B 269       6.020 -36.015 -30.008  1.00 40.89           C  
ATOM   2106  C   GLY B 269       6.816 -36.803 -31.015  1.00 40.89           C  
ATOM   2107  O   GLY B 269       6.829 -38.033 -30.970  1.00 40.89           O  
ATOM   2108  N   ASP B 270       7.503 -36.121 -31.955  1.00 53.93           N  
ATOM   2109  CA  ASP B 270       8.263 -36.806 -32.971  1.00 53.93           C  
ATOM   2110  CB  ASP B 270       8.077 -36.207 -34.376  1.00 53.93           C  
ATOM   2111  CG  ASP B 270       6.650 -36.468 -34.839  1.00 53.93           C  
ATOM   2112  OD1 ASP B 270       5.996 -37.385 -34.274  1.00 53.93           O  
ATOM   2113  OD2 ASP B 270       6.194 -35.751 -35.768  1.00 53.93           O1-
ATOM   2114  C   ASP B 270       9.729 -36.715 -32.656  1.00 53.93           C  
ATOM   2115  O   ASP B 270      10.154 -35.901 -31.837  1.00 53.93           O  
ATOM   2116  N   ARG B 271      10.543 -37.592 -33.289  1.00160.12           N  
ATOM   2117  CA  ARG B 271      11.968 -37.535 -33.107  1.00160.12           C  
ATOM   2118  CB  ARG B 271      12.618 -38.802 -32.517  1.00160.12           C  
ATOM   2119  CG  ARG B 271      12.466 -38.933 -31.001  1.00160.12           C  
ATOM   2120  CD  ARG B 271      13.471 -39.892 -30.355  1.00160.12           C  
ATOM   2121  NE  ARG B 271      13.259 -41.242 -30.945  1.00160.12           N  
ATOM   2122  CZ  ARG B 271      14.022 -42.298 -30.538  1.00160.12           C  
ATOM   2123  NH1 ARG B 271      14.988 -42.118 -29.590  1.00160.12           N1+
ATOM   2124  NH2 ARG B 271      13.814 -43.534 -31.078  1.00160.12           N  
ATOM   2125  C   ARG B 271      12.608 -37.317 -34.439  1.00160.12           C  
ATOM   2126  O   ARG B 271      12.280 -37.980 -35.424  1.00160.12           O  
ATOM   2127  N   THR B 272      13.546 -36.352 -34.495  1.00 61.13           N  
ATOM   2128  CA  THR B 272      14.257 -36.079 -35.708  1.00 61.13           C  
ATOM   2129  CB  THR B 272      13.993 -34.707 -36.255  1.00 61.13           C  
ATOM   2130  OG1 THR B 272      12.611 -34.554 -36.545  1.00 61.13           O  
ATOM   2131  CG2 THR B 272      14.832 -34.500 -37.525  1.00 61.13           C  
ATOM   2132  C   THR B 272      15.715 -36.163 -35.392  1.00 61.13           C  
ATOM   2133  O   THR B 272      16.173 -35.629 -34.384  1.00 61.13           O  
ATOM   2134  N   THR B 273      16.479 -36.855 -36.258  1.00112.70           N  
ATOM   2135  CA  THR B 273      17.890 -37.015 -36.065  1.00112.70           C  
ATOM   2136  CB  THR B 273      18.399 -38.262 -36.720  1.00112.70           C  
ATOM   2137  OG1 THR B 273      19.764 -38.466 -36.409  1.00112.70           O  
ATOM   2138  CG2 THR B 273      18.223 -38.132 -38.236  1.00112.70           C  
ATOM   2139  C   THR B 273      18.572 -35.836 -36.684  1.00112.70           C  
ATOM   2140  O   THR B 273      18.008 -35.150 -37.533  1.00112.70           O  
ATOM   2141  N   LEU B 274      19.819 -35.573 -36.254  1.00 74.21           N  
ATOM   2142  CA  LEU B 274      20.595 -34.473 -36.746  1.00 74.21           C  
ATOM   2143  CB  LEU B 274      21.980 -34.381 -36.083  1.00 74.21           C  
ATOM   2144  CG  LEU B 274      21.930 -34.159 -34.561  1.00 74.21           C  
ATOM   2145  CD1 LEU B 274      23.344 -34.076 -33.965  1.00 74.21           C  
ATOM   2146  CD2 LEU B 274      21.053 -32.949 -34.199  1.00 74.21           C  
ATOM   2147  C   LEU B 274      20.829 -34.705 -38.202  1.00 74.21           C  
ATOM   2148  O   LEU B 274      20.839 -33.756 -38.984  1.00 74.21           O  
ATOM   2149  N   ASN B 275      21.045 -35.977 -38.599  1.00 77.59           N  
ATOM   2150  CA  ASN B 275      21.330 -36.262 -39.978  1.00 77.59           C  
ATOM   2151  CB  ASN B 275      21.667 -37.740 -40.258  1.00 77.59           C  
ATOM   2152  CG  ASN B 275      23.101 -38.024 -39.807  1.00 77.59           C  
ATOM   2153  OD1 ASN B 275      23.970 -37.153 -39.837  1.00 77.59           O  
ATOM   2154  ND2 ASN B 275      23.356 -39.292 -39.386  1.00 77.59           N  
ATOM   2155  C   ASN B 275      20.147 -35.878 -40.814  1.00 77.59           C  
ATOM   2156  O   ASN B 275      20.293 -35.239 -41.852  1.00 77.59           O  
ATOM   2157  N   GLU B 276      18.934 -36.255 -40.385  1.00122.81           N  
ATOM   2158  CA  GLU B 276      17.742 -35.920 -41.112  1.00122.81           C  
ATOM   2159  CB  GLU B 276      16.489 -36.545 -40.477  1.00122.81           C  
ATOM   2160  CG  GLU B 276      16.444 -38.068 -40.584  1.00122.81           C  
ATOM   2161  CD  GLU B 276      15.414 -38.581 -39.588  1.00122.81           C  
ATOM   2162  OE1 GLU B 276      15.019 -37.795 -38.686  1.00122.81           O  
ATOM   2163  OE2 GLU B 276      15.014 -39.770 -39.710  1.00122.81           O1-
ATOM   2164  C   GLU B 276      17.545 -34.432 -41.050  1.00122.81           C  
ATOM   2165  O   GLU B 276      17.153 -33.813 -42.037  1.00122.81           O  
ATOM   2166  N   LEU B 277      17.828 -33.831 -39.874  1.00159.18           N  
ATOM   2167  CA  LEU B 277      17.594 -32.445 -39.547  1.00159.18           C  
ATOM   2168  CB  LEU B 277      18.085 -32.134 -38.115  1.00159.18           C  
ATOM   2169  CG  LEU B 277      17.671 -30.782 -37.488  1.00159.18           C  
ATOM   2170  CD1 LEU B 277      18.058 -29.567 -38.336  1.00159.18           C  
ATOM   2171  CD2 LEU B 277      16.200 -30.781 -37.074  1.00159.18           C  
ATOM   2172  C   LEU B 277      18.384 -31.578 -40.459  1.00159.18           C  
ATOM   2173  O   LEU B 277      17.877 -30.591 -40.986  1.00159.18           O  
ATOM   2174  N   SER B 278      19.664 -31.913 -40.661  1.00 96.40           N  
ATOM   2175  CA  SER B 278      20.436 -31.083 -41.526  1.00 96.40           C  
ATOM   2176  CB  SER B 278      21.905 -31.533 -41.620  1.00 96.40           C  
ATOM   2177  OG  SER B 278      21.974 -32.890 -42.030  1.00 96.40           O  
ATOM   2178  C   SER B 278      19.791 -31.193 -42.860  1.00 96.40           C  
ATOM   2179  O   SER B 278      19.696 -30.201 -43.574  1.00 96.40           O  
ATOM   2180  N   GLY B 279      19.271 -32.393 -43.196  1.00 60.98           N  
ATOM   2181  CA  GLY B 279      18.644 -32.611 -44.468  1.00 60.98           C  
ATOM   2182  C   GLY B 279      17.489 -31.674 -44.587  1.00 60.98           C  
ATOM   2183  O   GLY B 279      17.296 -31.067 -45.637  1.00 60.98           O  
ATOM   2184  N   TYR B 280      16.678 -31.538 -43.519  1.00168.93           N  
ATOM   2185  CA  TYR B 280      15.532 -30.680 -43.613  1.00168.93           C  
ATOM   2186  CB  TYR B 280      14.597 -30.745 -42.390  1.00168.93           C  
ATOM   2187  CG  TYR B 280      14.090 -32.137 -42.228  1.00168.93           C  
ATOM   2188  CD1 TYR B 280      13.078 -32.620 -43.023  1.00168.93           C  
ATOM   2189  CD2 TYR B 280      14.648 -32.968 -41.284  1.00168.93           C  
ATOM   2190  CE1 TYR B 280      12.619 -33.909 -42.867  1.00168.93           C  
ATOM   2191  CE2 TYR B 280      14.195 -34.254 -41.124  1.00168.93           C  
ATOM   2192  CZ  TYR B 280      13.176 -34.727 -41.915  1.00168.93           C  
ATOM   2193  OH  TYR B 280      12.710 -36.049 -41.750  1.00168.93           O  
ATOM   2194  C   TYR B 280      15.962 -29.243 -43.729  1.00168.93           C  
ATOM   2195  O   TYR B 280      15.521 -28.550 -44.644  1.00168.93           O  
ATOM   2196  N   ILE B 281      16.868 -28.763 -42.842  1.00115.75           N  
ATOM   2197  CA  ILE B 281      17.235 -27.366 -42.856  1.00115.75           C  
ATOM   2198  CB  ILE B 281      18.237 -26.958 -41.811  1.00115.75           C  
ATOM   2199  CG1 ILE B 281      17.662 -27.104 -40.393  1.00115.75           C  
ATOM   2200  CG2 ILE B 281      18.683 -25.521 -42.130  1.00115.75           C  
ATOM   2201  CD1 ILE B 281      18.702 -26.855 -39.302  1.00115.75           C  
ATOM   2202  C   ILE B 281      17.851 -27.090 -44.176  1.00115.75           C  
ATOM   2203  O   ILE B 281      17.582 -26.068 -44.800  1.00115.75           O  
ATOM   2204  N   TYR B 282      18.702 -28.021 -44.622  1.00201.97           N  
ATOM   2205  CA  TYR B 282      19.400 -27.964 -45.863  1.00201.97           C  
ATOM   2206  CB  TYR B 282      20.395 -29.132 -46.001  1.00201.97           C  
ATOM   2207  CG  TYR B 282      20.883 -29.240 -47.406  1.00201.97           C  
ATOM   2208  CD1 TYR B 282      21.975 -28.523 -47.838  1.00201.97           C  
ATOM   2209  CD2 TYR B 282      20.242 -30.074 -48.294  1.00201.97           C  
ATOM   2210  CE1 TYR B 282      22.418 -28.638 -49.136  1.00201.97           C  
ATOM   2211  CE2 TYR B 282      20.681 -30.194 -49.591  1.00201.97           C  
ATOM   2212  CZ  TYR B 282      21.772 -29.476 -50.013  1.00201.97           C  
ATOM   2213  OH  TYR B 282      22.227 -29.597 -51.343  1.00201.97           O  
ATOM   2214  C   TYR B 282      18.461 -27.989 -47.026  1.00201.97           C  
ATOM   2215  O   TYR B 282      18.685 -27.254 -47.973  1.00201.97           O  
ATOM   2216  N   ASP B 283      17.407 -28.822 -47.046  1.00 79.80           N  
ATOM   2217  CA  ASP B 283      16.561 -28.839 -48.219  1.00 79.80           C  
ATOM   2218  CB  ASP B 283      15.507 -29.957 -48.204  1.00 79.80           C  
ATOM   2219  CG  ASP B 283      16.218 -31.246 -48.586  1.00 79.80           C  
ATOM   2220  OD1 ASP B 283      17.276 -31.158 -49.267  1.00 79.80           O  
ATOM   2221  OD2 ASP B 283      15.712 -32.335 -48.211  1.00 79.80           O1-
ATOM   2222  C   ASP B 283      15.850 -27.529 -48.386  1.00 79.80           C  
ATOM   2223  O   ASP B 283      15.733 -27.021 -49.500  1.00 79.80           O  
ATOM   2224  N   GLU B 284      15.337 -26.956 -47.282  1.00110.76           N  
ATOM   2225  CA  GLU B 284      14.615 -25.716 -47.359  1.00110.76           C  
ATOM   2226  CB  GLU B 284      13.939 -25.321 -46.038  1.00110.76           C  
ATOM   2227  CG  GLU B 284      12.716 -26.182 -45.723  1.00110.76           C  
ATOM   2228  CD  GLU B 284      11.698 -25.924 -46.825  1.00110.76           C  
ATOM   2229  OE1 GLU B 284      11.527 -24.736 -47.208  1.00110.76           O  
ATOM   2230  OE2 GLU B 284      11.077 -26.912 -47.298  1.00110.76           O1-
ATOM   2231  C   GLU B 284      15.556 -24.620 -47.734  1.00110.76           C  
ATOM   2232  O   GLU B 284      15.198 -23.704 -48.472  1.00110.76           O  
ATOM   2233  N   LEU B 285      16.771 -24.672 -47.167  1.00140.67           N  
ATOM   2234  CA  LEU B 285      17.831 -23.742 -47.383  1.00140.67           C  
ATOM   2235  CB  LEU B 285      18.915 -23.749 -46.287  1.00140.67           C  
ATOM   2236  CG  LEU B 285      18.457 -23.063 -44.984  1.00140.67           C  
ATOM   2237  CD1 LEU B 285      19.554 -23.085 -43.912  1.00140.67           C  
ATOM   2238  CD2 LEU B 285      17.946 -21.639 -45.260  1.00140.67           C  
ATOM   2239  C   LEU B 285      18.479 -23.953 -48.700  1.00140.67           C  
ATOM   2240  O   LEU B 285      19.254 -23.096 -49.060  1.00140.67           O  
ATOM   2241  N   ASN B 286      18.293 -25.113 -49.363  1.00138.38           N  
ATOM   2242  CA  ASN B 286      18.815 -25.588 -50.626  1.00138.38           C  
ATOM   2243  CB  ASN B 286      18.386 -27.045 -50.889  1.00138.38           C  
ATOM   2244  CG  ASN B 286      19.229 -27.652 -52.002  1.00138.38           C  
ATOM   2245  OD1 ASN B 286      19.776 -26.952 -52.849  1.00138.38           O  
ATOM   2246  ND2 ASN B 286      19.333 -29.008 -51.997  1.00138.38           N  
ATOM   2247  C   ASN B 286      18.237 -24.749 -51.686  1.00138.38           C  
ATOM   2248  O   ASN B 286      18.816 -24.608 -52.766  1.00138.38           O  
ATOM   2249  N   LEU B 287      17.045 -24.204 -51.380  1.00103.80           N  
ATOM   2250  CA  LEU B 287      16.445 -23.265 -52.263  1.00103.80           C  
ATOM   2251  CB  LEU B 287      15.196 -22.598 -51.661  1.00103.80           C  
ATOM   2252  CG  LEU B 287      14.072 -23.600 -51.334  1.00103.80           C  
ATOM   2253  CD1 LEU B 287      12.843 -22.897 -50.737  1.00103.80           C  
ATOM   2254  CD2 LEU B 287      13.730 -24.473 -52.552  1.00103.80           C  
ATOM   2255  C   LEU B 287      17.543 -22.257 -52.310  1.00103.80           C  
ATOM   2256  O   LEU B 287      17.835 -21.675 -53.347  1.00103.80           O  
ATOM   2257  N   ILE B 288      18.147 -21.992 -51.140  1.00271.61           N  
ATOM   2258  CA  ILE B 288      19.383 -21.265 -51.021  1.00271.61           C  
ATOM   2259  CB  ILE B 288      19.489 -20.476 -49.731  1.00271.61           C  
ATOM   2260  CG1 ILE B 288      18.319 -19.483 -49.610  1.00271.61           C  
ATOM   2261  CG2 ILE B 288      20.854 -19.771 -49.686  1.00271.61           C
[truncated: 39,455 more chars]
