# Supplementary material for: Structural Descriptors for Subunit Interface Regions in Homodimers: Effect of Lipid Membrane and Secondary Structure Type
Source: J Chem Inf Model. 2025 Mar 27;65(7):3117–26. doi: 10.1021/acs.jcim.4c01233 (PMC12004529; doi:10.1021/acs.jcim.4c01233)
Supplement: Supplementary file 3 — ci4c01233_si_003.tar [file ci4c01233_si_003.tar › database/alpha/3qtp_cytop.pdb]

ATOM      1  N   GLY A   1      18.497   6.530 -58.103  1.00 31.48           N  
ATOM      2  CA  GLY A   1      17.530   5.462 -57.889  1.00 28.43           C  
ATOM      3  C   GLY A   1      17.210   5.269 -56.417  1.00 18.60           C  
ATOM      4  O   GLY A   1      17.842   5.887 -55.563  1.00 14.03           O  
ATOM      5  N   SER A   2      16.232   4.419 -56.110  1.00 16.08           N  
ATOM      6  CA  SER A   2      15.829   4.231 -54.712  1.00 16.07           C  
ATOM      7  C   SER A   2      16.873   3.487 -53.881  1.00 15.45           C  
ATOM      8  O   SER A   2      16.779   3.453 -52.653  1.00 14.09           O  
ATOM      9  CB  SER A   2      14.474   3.525 -54.612  1.00 17.69           C  
ATOM     10  OG  SER A   2      14.525   2.250 -55.222  1.00 19.79           O  
ATOM     11  N   MET A   3      17.861   2.890 -54.543  1.00 12.21           N  
ATOM     12  CA  MET A   3      18.915   2.166 -53.838  1.00 13.84           C  
ATOM     13  C   MET A   3      20.069   3.062 -53.392  1.00 12.70           C  
ATOM     14  O   MET A   3      20.938   2.624 -52.633  1.00  9.47           O  
ATOM     15  CB  MET A   3      19.453   1.007 -54.688  1.00 13.84           C  
ATOM     16  CG  MET A   3      20.260   1.430 -55.916  1.00 17.68           C  
ATOM     17  SD  MET A   3      19.260   2.269 -57.172  1.00 20.70           S  
ATOM     18  CE  MET A   3      18.196   0.911 -57.672  1.00 21.04           C  
ATOM     19  N   SER A   4      20.081   4.312 -53.852  1.00 11.22           N  
ATOM     20  CA  SER A   4      21.224   5.191 -53.618  1.00 13.94           C  
ATOM     21  C   SER A   4      21.125   5.888 -52.279  1.00  8.81           C  
ATOM     22  O   SER A   4      20.074   6.410 -51.938  1.00  8.24           O  
ATOM     23  CB  SER A   4      21.322   6.270 -54.705  1.00 15.44           C  
ATOM     24  OG  SER A   4      21.430   5.692 -55.984  1.00 19.87           O  
ATOM     25  N   ILE A   5      22.240   5.932 -51.554  1.00  7.61           N  
ATOM     26  CA  ILE A   5      22.306   6.650 -50.281  1.00  9.22           C  
ATOM     27  C   ILE A   5      22.181   8.166 -50.493  1.00 10.01           C  
ATOM     28  O   ILE A   5      23.001   8.771 -51.184  1.00 10.62           O  
ATOM     29  CB  ILE A   5      23.624   6.315 -49.544  1.00  8.77           C  
ATOM     30  CG1 ILE A   5      23.674   4.809 -49.232  1.00  6.25           C  
ATOM     31  CG2 ILE A   5      23.761   7.166 -48.281  1.00  9.03           C  
ATOM     32  CD1 ILE A   5      24.983   4.300 -48.610  1.00  6.48           C  
ATOM     33  N   GLN A   6      21.152   8.772 -49.909  1.00  7.47           N  
ATOM     34  CA  GLN A   6      20.912  10.211 -50.060  1.00  8.58           C  
ATOM     35  C   GLN A   6      21.334  11.037 -48.846  1.00  9.73           C  
ATOM     36  O   GLN A   6      21.573  12.241 -48.956  1.00  9.60           O  
ATOM     37  CB  GLN A   6      19.437  10.484 -50.349  1.00 12.16           C  
ATOM     38  CG  GLN A   6      18.902   9.874 -51.643  1.00 12.34           C  
ATOM     39  CD  GLN A   6      17.493  10.354 -51.947  1.00 33.34           C  
ATOM     40  NE2 GLN A   6      16.674   9.477 -52.519  1.00 28.24           N  
ATOM     41  OE1 GLN A   6      17.142  11.504 -51.661  1.00 40.37           O  
ATOM     42  N   LYS A   7      21.405  10.394 -47.687  1.00  6.54           N  
ATOM     43  CA  LYS A   7      21.700  11.093 -46.441  1.00 10.13           C  
ATOM     44  C   LYS A   7      22.252  10.108 -45.420  1.00  6.38           C  
ATOM     45  O   LYS A   7      21.765   8.979 -45.319  1.00  6.01           O  
ATOM     46  CB  LYS A   7      20.430  11.758 -45.899  1.00  6.82           C  
ATOM     47  CG  LYS A   7      20.659  12.642 -44.669  1.00 13.51           C  
ATOM     48  CD  LYS A   7      19.359  13.321 -44.273  1.00 16.49           C  
ATOM     49  CE  LYS A   7      19.492  14.078 -42.966  1.00 28.59           C  
ATOM     50  NZ  LYS A   7      20.470  15.193 -43.051  1.00 42.08           N1+
ATOM     51  N   VAL A   8      23.293  10.530 -44.701  1.00  4.98           N  
ATOM     52  CA  VAL A   8      23.855   9.748 -43.605  1.00  5.95           C  
ATOM     53  C   VAL A   8      23.998  10.673 -42.403  1.00 10.48           C  
ATOM     54  O   VAL A   8      24.651  11.723 -42.490  1.00  7.06           O  
ATOM     55  CB  VAL A   8      25.225   9.166 -43.967  1.00  7.54           C  
ATOM     56  CG1 VAL A   8      25.765   8.303 -42.823  1.00  6.87           C  
ATOM     57  CG2 VAL A   8      25.137   8.340 -45.278  1.00  3.37           C  
ATOM     58  N   HIS A   9      23.373  10.297 -41.290  1.00  7.68           N  
ATOM     59  CA  HIS A   9      23.403  11.140 -40.096  1.00  8.07           C  
ATOM     60  C   HIS A   9      23.433  10.311 -38.825  1.00  8.36           C  
ATOM     61  O   HIS A   9      22.609   9.412 -38.631  1.00  6.35           O  
ATOM     62  CB  HIS A   9      22.187  12.068 -40.065  1.00  8.35           C  
ATOM     63  CG  HIS A   9      22.167  12.998 -38.893  1.00  8.77           C  
ATOM     64  CD2 HIS A   9      21.389  13.021 -37.784  1.00  9.14           C  
ATOM     65  ND1 HIS A   9      23.025  14.070 -38.783  1.00  8.08           N  
ATOM     66  CE1 HIS A   9      22.777  14.715 -37.655  1.00 17.33           C  
ATOM     67  NE2 HIS A   9      21.786  14.101 -37.033  1.00  9.81           N  
ATOM     68  N   ALA A  10      24.378  10.633 -37.955  1.00  6.27           N  
ATOM     69  CA  ALA A  10      24.503   9.949 -36.682  1.00  5.75           C  
ATOM     70  C   ALA A  10      24.243  10.925 -35.538  1.00  5.25           C  
ATOM     71  O   ALA A  10      24.394  12.157 -35.691  1.00  4.16           O  
ATOM     72  CB  ALA A  10      25.905   9.330 -36.552  1.00  3.66           C  
ATOM     73  N   ARG A  11      23.870  10.377 -34.384  1.00  6.26           N  
ATOM     74  CA  ARG A  11      23.740  11.176 -33.163  1.00  3.87           C  
ATOM     75  C   ARG A  11      24.097  10.316 -31.956  1.00  6.94           C  
ATOM     76  O   ARG A  11      24.136   9.098 -32.053  1.00  4.26           O  
ATOM     77  CB  ARG A  11      22.314  11.732 -33.005  1.00 10.09           C  
ATOM     78  CG  ARG A  11      21.263  10.675 -32.676  1.00  8.70           C  
ATOM     79  CD  ARG A  11      19.850  11.275 -32.560  1.00  9.41           C  
ATOM     80  NE  ARG A  11      19.406  11.898 -33.810  1.00  7.51           N  
ATOM     81  CZ  ARG A  11      18.834  11.244 -34.822  1.00 12.31           C  
ATOM     82  NH1 ARG A  11      18.634   9.934 -34.745  1.00  4.79           N1+
ATOM     83  NH2 ARG A  11      18.475  11.902 -35.928  1.00  7.77           N  
ATOM     84  N   GLU A  12      24.335  10.964 -30.820  1.00  4.59           N  
ATOM     85  CA  GLU A  12      24.657  10.279 -29.572  1.00  5.64           C  
ATOM     86  C   GLU A  12      23.375   9.974 -28.793  1.00  7.17           C  
ATOM     87  O   GLU A  12      22.576  10.879 -28.540  1.00  5.87           O  
ATOM     88  CB  GLU A  12      25.558  11.202 -28.741  1.00  5.92           C  
ATOM     89  CG  GLU A  12      26.071  10.643 -27.422  1.00  6.78           C  
ATOM     90  CD  GLU A  12      26.876  11.696 -26.658  1.00  7.74           C  
ATOM     91  OE1 GLU A  12      26.280  12.718 -26.264  1.00  8.16           O  
ATOM     92  OE2 GLU A  12      28.099  11.516 -26.473  1.00  5.63           O1-
ATOM     93  N   ILE A  13      23.178   8.708 -28.422  1.00  6.37           N  
ATOM     94  CA  ILE A  13      22.051   8.305 -27.574  1.00  2.78           C  
ATOM     95  C   ILE A  13      22.611   7.637 -26.317  1.00  5.76           C  
ATOM     96  O   ILE A  13      23.827   7.522 -26.183  1.00  4.44           O  
ATOM     97  CB  ILE A  13      21.122   7.297 -28.296  1.00  2.31           C  
ATOM     98  CG1 ILE A  13      21.935   6.105 -28.804  1.00  5.77           C  
ATOM     99  CG2 ILE A  13      20.386   7.967 -29.461  1.00  3.57           C  
ATOM    100  CD1 ILE A  13      21.088   4.957 -29.292  1.00  6.54           C  
ATOM    101  N   LEU A  14      21.744   7.199 -25.400  1.00  3.27           N  
ATOM    102  CA  LEU A  14      22.211   6.442 -24.232  1.00  2.82           C  
ATOM    103  C   LEU A  14      21.859   4.970 -24.362  1.00  3.19           C  
ATOM    104  O   LEU A  14      20.748   4.630 -24.786  1.00  3.74           O  
ATOM    105  CB  LEU A  14      21.610   6.979 -22.927  1.00  4.45           C  
ATOM    106  CG  LEU A  14      21.963   8.422 -22.574  1.00  5.00           C  
ATOM    107  CD1 LEU A  14      21.534   8.758 -21.142  1.00  4.64           C  
ATOM    108  CD2 LEU A  14      23.458   8.665 -22.762  1.00  4.99           C  
ATOM    109  N   ASP A  15      22.806   4.106 -23.993  1.00  2.33           N  
ATOM    110  CA  ASP A  15      22.572   2.665 -23.968  1.00  4.02           C  
ATOM    111  C   ASP A  15      21.886   2.246 -22.663  1.00  4.62           C  
ATOM    112  O   ASP A  15      21.592   3.086 -21.815  1.00  5.58           O  
ATOM    113  CB  ASP A  15      23.870   1.865 -24.221  1.00  3.57           C  
ATOM    114  CG  ASP A  15      24.844   1.876 -23.037  1.00  8.26           C  
ATOM    115  OD1 ASP A  15      24.476   2.285 -21.912  1.00  6.58           O  
ATOM    116  OD2 ASP A  15      26.001   1.434 -23.240  1.00  6.75           O1-
ATOM    117  N   SER A  16      21.654   0.949 -22.503  1.00  3.64           N  
ATOM    118  CA  SER A  16      20.854   0.441 -21.397  1.00  3.61           C  
ATOM    119  C   SER A  16      21.500   0.624 -20.014  1.00  4.59           C  
ATOM    120  O   SER A  16      20.821   0.491 -18.995  1.00  4.87           O  
ATOM    121  CB  SER A  16      20.509  -1.033 -21.628  1.00  3.18           C  
ATOM    122  OG  SER A  16      21.687  -1.820 -21.602  1.00  4.48           O  
ATOM    123  N   ARG A  17      22.796   0.928 -19.981  1.00  4.80           N  
ATOM    124  CA  ARG A  17      23.493   1.194 -18.723  1.00  7.35           C  
ATOM    125  C   ARG A  17      23.593   2.689 -18.439  1.00  6.63           C  
ATOM    126  O   ARG A  17      24.153   3.099 -17.426  1.00  9.10           O  
ATOM    127  CB  ARG A  17      24.899   0.586 -18.755  1.00  8.15           C  
ATOM    128  CG  ARG A  17      24.894  -0.934 -18.891  1.00 11.04           C  
ATOM    129  CD  ARG A  17      26.284  -1.468 -19.185  1.00 15.53           C  
ATOM    130  NE  ARG A  17      27.256  -0.960 -18.229  1.00 15.40           N  
ATOM    131  CZ  ARG A  17      28.570  -0.992 -18.420  1.00 38.34           C  
ATOM    132  NH1 ARG A  17      29.074  -1.523 -19.535  1.00 28.77           N1+
ATOM    133  NH2 ARG A  17      29.381  -0.491 -17.498  1.00 26.23           N  
ATOM    134  N   GLY A  18      23.056   3.497 -19.342  1.00  7.00           N  
ATOM    135  CA  GLY A  18      23.058   4.938 -19.176  1.00  5.97           C  
ATOM    136  C   GLY A  18      24.258   5.633 -19.793  1.00  6.23           C  
ATOM    137  O   GLY A  18      24.453   6.826 -19.575  1.00  7.83           O  
ATOM    138  N   ASN A  19      25.070   4.893 -20.548  1.00  2.81           N  
ATOM    139  CA  ASN A  19      26.276   5.463 -21.155  1.00  4.98           C  
ATOM    140  C   ASN A  19      26.057   5.797 -22.621  1.00  4.06           C  
ATOM    141  O   ASN A  19      25.257   5.144 -23.298  1.00  5.90           O  
ATOM    142  CB  ASN A  19      27.448   4.487 -21.035  1.00  5.71           C  
ATOM    143  CG  ASN A  19      27.839   4.221 -19.590  1.00  9.63           C  
ATOM    144  ND2 ASN A  19      28.052   5.283 -18.840  1.00  6.18           N  
ATOM    145  OD1 ASN A  19      27.946   3.069 -19.156  1.00 15.09           O  
ATOM    146  N   PRO A  20      26.772   6.809 -23.127  1.00  4.06           N  
ATOM    147  CA  PRO A  20      26.565   7.173 -24.532  1.00  2.57           C  
ATOM    148  C   PRO A  20      26.891   6.055 -25.517  1.00  5.82           C  
ATOM    149  O   PRO A  20      27.818   5.251 -25.337  1.00  4.19           O  
ATOM    150  CB  PRO A  20      27.547   8.336 -24.738  1.00  3.63           C  
ATOM    151  CG  PRO A  20      27.728   8.919 -23.369  1.00  4.89           C  
ATOM    152  CD  PRO A  20      27.699   7.732 -22.448  1.00  5.18           C  
ATOM    153  N   THR A  21      26.116   6.018 -26.589  1.00  4.23           N  
ATOM    154  CA  THR A  21      26.509   5.244 -27.753  1.00  5.55           C  
ATOM    155  C   THR A  21      25.968   5.949 -28.985  1.00  5.10           C  
ATOM    156  O   THR A  21      25.372   7.034 -28.881  1.00  3.90           O  
ATOM    157  CB  THR A  21      26.041   3.776 -27.665  1.00  8.29           C  
ATOM    158  CG2 THR A  21      24.504   3.688 -27.694  1.00  3.94           C  
ATOM    159  OG1 THR A  21      26.604   3.039 -28.757  1.00  7.14           O  
ATOM    160  N   ILE A  22      26.210   5.364 -30.150  1.00  5.41           N  
ATOM    161  CA  ILE A  22      25.902   6.037 -31.397  1.00  5.49           C  
ATOM    162  C   ILE A  22      24.752   5.352 -32.117  1.00  7.54           C  
ATOM    163  O   ILE A  22      24.620   4.132 -32.063  1.00  5.46           O  
ATOM    164  CB  ILE A  22      27.146   6.085 -32.310  1.00  8.32           C  
ATOM    165  CG1 ILE A  22      26.854   6.841 -33.613  1.00  4.35           C  
ATOM    166  CG2 ILE A  22      27.674   4.666 -32.595  1.00  6.62           C  
ATOM    167  CD1 ILE A  22      28.131   7.243 -34.351  1.00  7.11           C  
ATOM    168  N   GLU A  23      23.898   6.142 -32.756  1.00  4.27           N  
ATOM    169  CA  GLU A  23      22.959   5.567 -33.698  1.00  5.45           C  
ATOM    170  C   GLU A  23      23.127   6.254 -35.043  1.00  4.81           C  
ATOM    171  O   GLU A  23      23.479   7.434 -35.115  1.00  5.25           O  
ATOM    172  CB  GLU A  23      21.516   5.627 -33.205  1.00  8.19           C  
ATOM    173  CG  GLU A  23      20.859   6.973 -33.310  1.00  8.14           C  
ATOM    174  CD  GLU A  23      19.446   6.972 -32.717  1.00 13.09           C  
ATOM    175  OE1 GLU A  23      19.021   5.932 -32.152  1.00  8.80           O  
ATOM    176  OE2 GLU A  23      18.761   8.017 -32.815  1.00  9.74           O1-
ATOM    177  N   VAL A  24      22.913   5.496 -36.107  1.00  3.63           N  
ATOM    178  CA  VAL A  24      23.189   5.996 -37.439  1.00  3.27           C  
ATOM    179  C   VAL A  24      21.941   5.831 -38.283  1.00  5.57           C  
ATOM    180  O   VAL A  24      21.296   4.770 -38.249  1.00  6.76           O  
ATOM    181  CB  VAL A  24      24.351   5.227 -38.091  1.00  2.71           C  
ATOM    182  CG1 VAL A  24      24.577   5.737 -39.522  1.00  3.86           C  
ATOM    183  CG2 VAL A  24      25.633   5.384 -37.255  1.00  2.38           C  
ATOM    184  N   GLU A  25      21.599   6.877 -39.029  1.00  4.45           N  
ATOM    185  CA  GLU A  25      20.450   6.853 -39.931  1.00  4.02           C  
ATOM    186  C   GLU A  25      20.924   7.013 -41.365  1.00  6.84           C  
ATOM    187  O   GLU A  25      21.695   7.916 -41.683  1.00  6.20           O  
ATOM    188  CB  GLU A  25      19.443   7.961 -39.583  1.00  5.40           C  
ATOM    189  CG  GLU A  25      18.895   7.808 -38.163  1.00 10.44           C  
ATOM    190  CD  GLU A  25      17.852   8.848 -37.795  1.00 13.11           C  
ATOM    191  OE1 GLU A  25      17.729   9.864 -38.513  1.00 12.98           O  
ATOM    192  OE2 GLU A  25      17.160   8.637 -36.774  1.00  9.85           O1-
ATOM    193  N   ILE A  26      20.457   6.124 -42.225  1.00  6.21           N  
ATOM    194  CA  ILE A  26      20.753   6.230 -43.643  1.00  5.04           C  
ATOM    195  C   ILE A  26      19.450   6.363 -44.399  1.00  6.83           C  
ATOM    196  O   ILE A  26      18.515   5.606 -44.169  1.00  6.80           O  
ATOM    197  CB  ILE A  26      21.554   5.019 -44.133  1.00  6.10           C  
ATOM    198  CG1 ILE A  26      22.934   5.022 -43.459  1.00  6.36           C  
ATOM    199  CG2 ILE A  26      21.703   5.046 -45.662  1.00  6.05           C  
ATOM    200  CD1 ILE A  26      23.918   4.041 -44.051  1.00  9.84           C  
ATOM    201  N   THR A  27      19.393   7.346 -45.290  1.00 10.14           N  
ATOM    202  CA  THR A  27      18.185   7.604 -46.044  1.00 10.41           C  
ATOM    203  C   THR A  27      18.389   7.288 -47.521  1.00  8.68           C  
ATOM    204  O   THR A  27      19.388   7.691 -48.120  1.00  6.26           O  
ATOM    205  CB  THR A  27      17.728   9.065 -45.880  1.00 10.31           C  
ATOM    206  CG2 THR A  27      16.376   9.288 -46.563  1.00 11.62           C  
ATOM    207  OG1 THR A  27      17.596   9.364 -44.486  1.00  9.45           O  
ATOM    208  N   THR A  28      17.444   6.540 -48.085  1.00 10.51           N  
ATOM    209  CA  THR A  28      17.411   6.259 -49.517  1.00 11.12           C  
ATOM    210  C   THR A  28      16.011   6.595 -50.018  1.00 13.14           C  
ATOM    211  O   THR A  28      15.194   7.154 -49.278  1.00  9.23           O  
ATOM    212  CB  THR A  28      17.660   4.766 -49.804  1.00  9.62           C  
ATOM    213  CG2 THR A  28      18.940   4.282 -49.106  1.00  9.13           C  
ATOM    214  OG1 THR A  28      16.538   4.005 -49.337  1.00  8.42           O  
ATOM    215  N   GLY A  29      15.721   6.223 -51.260  1.00 16.64           N  
ATOM    216  CA  GLY A  29      14.385   6.400 -51.811  1.00 12.08           C  
ATOM    217  C   GLY A  29      13.340   5.598 -51.055  1.00 19.97           C  
ATOM    218  O   GLY A  29      12.146   5.914 -51.108  1.00 16.32           O  
ATOM    219  N   LYS A  30      13.780   4.562 -50.345  1.00 10.25           N  
ATOM    220  CA  LYS A  30      12.855   3.714 -49.601  1.00 11.77           C  
ATOM    221  C   LYS A  30      12.516   4.268 -48.220  1.00 15.81           C  
ATOM    222  O   LYS A  30      11.603   3.779 -47.567  1.00 20.46           O  
ATOM    223  CB  LYS A  30      13.406   2.296 -49.458  1.00 14.74           C  
ATOM    224  CG  LYS A  30      13.860   1.685 -50.776  1.00 22.79           C  
ATOM    225  CD  LYS A  30      12.749   1.679 -51.805  1.00 24.12           C  
ATOM    226  CE  LYS A  30      11.665   0.691 -51.438  1.00 26.52           C  
ATOM    227  NZ  LYS A  30      10.861   0.308 -52.642  1.00 33.62           N1+
ATOM    228  N   GLY A  31      13.257   5.274 -47.775  1.00 10.50           N  
ATOM    229  CA  GLY A  31      12.990   5.885 -46.486  1.00 15.77           C  
ATOM    230  C   GLY A  31      14.229   5.991 -45.617  1.00 10.40           C  
ATOM    231  O   GLY A  31      15.345   5.922 -46.114  1.00  8.67           O  
ATOM    232  N   MET A  32      14.026   6.172 -44.314  1.00 10.37           N  
ATOM    233  CA  MET A  32      15.131   6.358 -43.387  1.00  9.46           C  
ATOM    234  C   MET A  32      15.299   5.098 -42.568  1.00 10.21           C  
ATOM    235  O   MET A  32      14.331   4.553 -42.052  1.00  9.26           O  
ATOM    236  CB  MET A  32      14.873   7.551 -42.465  1.00 10.06           C  
ATOM    237  CG  MET A  32      16.018   7.829 -41.475  1.00  7.63           C  
ATOM    238  SD  MET A  32      15.898   6.854 -39.953  1.00 13.32           S  
ATOM    239  CE  MET A  32      14.545   7.694 -39.136  1.00 17.19           C  
ATOM    240  N   PHE A  33      16.535   4.642 -42.453  1.00  7.33           N  
ATOM    241  CA  PHE A  33      16.823   3.407 -41.749  1.00  5.06           C  
ATOM    242  C   PHE A  33      17.763   3.692 -40.593  1.00  6.01           C  
ATOM    243  O   PHE A  33      18.843   4.239 -40.784  1.00  7.58           O  
ATOM    244  CB  PHE A  33      17.365   2.388 -42.742  1.00  8.07           C  
ATOM    245  CG  PHE A  33      16.396   2.118 -43.845  1.00  6.41           C  
ATOM    246  CD1 PHE A  33      15.406   1.158 -43.686  1.00  8.18           C  
ATOM    247  CD2 PHE A  33      16.393   2.900 -44.987  1.00  7.76           C  
ATOM    248  CE1 PHE A  33      14.459   0.948 -44.668  1.00 10.74           C  
ATOM    249  CE2 PHE A  33      15.446   2.695 -45.986  1.00  9.29           C  
ATOM    250  CZ  PHE A  33      14.484   1.715 -45.827  1.00 12.47           C  
ATOM    251  N   ARG A  34      17.323   3.346 -39.387  1.00  5.14           N  
ATOM    252  CA  ARG A  34      18.077   3.650 -38.174  1.00  4.25           C  
ATOM    253  C   ARG A  34      18.689   2.393 -37.551  1.00  6.34           C  
ATOM    254  O   ARG A  34      18.042   1.339 -37.468  1.00  7.34           O  
ATOM    255  CB  ARG A  34      17.153   4.352 -37.158  1.00  8.58           C  
ATOM    256  CG  ARG A  34      17.784   4.642 -35.780  1.00  8.09           C  
ATOM    257  CD  ARG A  34      16.715   5.193 -34.812  1.00 10.27           C  
ATOM    258  NE  ARG A  34      16.160   6.448 -35.303  1.00 11.09           N  
ATOM    259  CZ  ARG A  34      14.944   6.904 -35.017  1.00 10.52           C  
ATOM    260  NH1 ARG A  34      14.130   6.213 -34.226  1.00  8.40           N1+
ATOM    261  NH2 ARG A  34      14.548   8.063 -35.525  1.00 11.83           N  
ATOM    262  N   SER A  35      19.939   2.497 -37.119  1.00  3.71           N  
ATOM    263  CA  SER A  35      20.558   1.421 -36.352  1.00  4.84           C  
ATOM    264  C   SER A  35      21.236   1.985 -35.115  1.00  5.41           C  
ATOM    265  O   SER A  35      21.922   3.012 -35.193  1.00  6.93           O  
ATOM    266  CB  SER A  35      21.562   0.642 -37.217  1.00  4.65           C  
ATOM    267  OG  SER A  35      20.907   0.070 -38.345  1.00  7.30           O  
ATOM    268  N   CYS A  36      21.039   1.319 -33.974  1.00  5.95           N  
ATOM    269  CA  CYS A  36      21.709   1.694 -32.729  1.00  4.94           C  
ATOM    270  C   CYS A  36      22.823   0.675 -32.432  1.00  8.12           C  
ATOM    271  O   CYS A  36      22.623  -0.524 -32.577  1.00  8.38           O  
ATOM    272  CB  CYS A  36      20.711   1.719 -31.562  1.00  5.73           C  
ATOM    273  SG  CYS A  36      19.186   2.592 -31.899  1.00  9.82           S  
ATOM    274  N   VAL A  37      23.983   1.161 -32.010  1.00  6.10           N  
ATOM    275  CA  VAL A  37      25.147   0.313 -31.772  1.00  4.46           C  
ATOM    276  C   VAL A  37      25.327   0.036 -30.276  1.00  6.09           C  
ATOM    277  O   VAL A  37      25.328   0.962 -29.470  1.00  3.22           O  
ATOM    278  CB  VAL A  37      26.428   1.009 -32.293  1.00  6.47           C  
ATOM    279  CG1 VAL A  37      27.661   0.164 -32.002  1.00  6.55           C  
ATOM    280  CG2 VAL A  37      26.309   1.298 -33.795  1.00  4.52           C  
ATOM    281  N   PRO A  38      25.509  -1.243 -29.901  1.00  6.65           N  
ATOM    282  CA  PRO A  38      25.703  -1.520 -28.475  1.00  7.10           C  
ATOM    283  C   PRO A  38      27.112  -1.094 -28.053  1.00  9.71           C  
ATOM    284  O   PRO A  38      27.962  -0.830 -28.911  1.00  8.73           O  
ATOM    285  CB  PRO A  38      25.513  -3.034 -28.383  1.00  5.39           C  
ATOM    286  CG  PRO A  38      25.959  -3.548 -29.727  1.00  6.28           C  
ATOM    287  CD  PRO A  38      25.594  -2.462 -30.730  1.00  5.70           C  
ATOM    288  N   SER A  39      27.355  -0.980 -26.755  1.00  8.37           N  
ATOM    289  CA  SER A  39      28.650  -0.465 -26.322  1.00 11.67           C  
ATOM    290  C   SER A  39      29.648  -1.612 -26.325  1.00 14.40           C  
ATOM    291  O   SER A  39      29.262  -2.773 -26.215  1.00 11.37           O  
ATOM    292  CB  SER A  39      28.558   0.233 -24.959  1.00 15.47           C  
ATOM    293  OG  SER A  39      28.012   1.552 -25.085  1.00 23.10           O  
ATOM    294  N   GLY A  40      30.922  -1.280 -26.511  1.00 15.79           N  
ATOM    295  CA  GLY A  40      31.969  -2.278 -26.598  1.00 13.86           C  
ATOM    296  C   GLY A  40      33.232  -1.725 -25.972  1.00 18.53           C  
ATOM    297  O   GLY A  40      33.182  -0.747 -25.233  1.00 29.59           O  
ATOM    298  N   ALA A  41      34.368  -2.339 -26.277  1.00 19.11           N  
ATOM    299  CA  ALA A  41      35.633  -1.916 -25.702  1.00 16.37           C  
ATOM    300  C   ALA A  41      36.264  -0.819 -26.558  1.00 15.26           C  
ATOM    301  O   ALA A  41      36.152  -0.843 -27.785  1.00 16.26           O  
ATOM    302  CB  ALA A  41      36.580  -3.105 -25.577  1.00 19.56           C  
ATOM    303  N   SER A  42      36.920   0.141 -25.908  1.00 17.63           N  
ATOM    304  CA  SER A  42      37.660   1.176 -26.625  1.00 13.64           C  
ATOM    305  C   SER A  42      39.157   0.847 -26.627  1.00 16.47           C  
ATOM    306  O   SER A  42      39.961   1.544 -27.257  1.00 15.38           O  
ATOM    307  CB  SER A  42      37.402   2.556 -26.011  1.00 20.05           C  
ATOM    308  OG  SER A  42      37.805   2.593 -24.655  1.00 23.06           O  
ATOM    309  N   THR A  43      39.518  -0.225 -25.921  1.00 17.61           N  
ATOM    310  CA  THR A  43      40.903  -0.698 -25.851  1.00 18.67           C  
ATOM    311  C   THR A  43      40.944  -2.225 -25.921  1.00 22.90           C  
ATOM    312  O   THR A  43      39.904  -2.888 -25.831  1.00 20.65           O  
ATOM    313  CB  THR A  43      41.577  -0.257 -24.537  1.00 19.66           C  
ATOM    314  CG2 THR A  43      41.437   1.250 -24.331  1.00 23.87           C  
ATOM    315  OG1 THR A  43      40.970  -0.947 -23.439  1.00 21.89           O  
ATOM    316  N   GLY A  44      42.139  -2.787 -26.078  1.00 21.94           N  
ATOM    317  CA  GLY A  44      42.283  -4.234 -26.119  1.00 26.85           C  
ATOM    318  C   GLY A  44      43.168  -4.689 -27.263  1.00 23.63           C  
ATOM    319  O   GLY A  44      43.392  -3.931 -28.206  1.00 19.13           O  
ATOM    320  N   VAL A  45      43.652  -5.929 -27.203  1.00 18.90           N  
ATOM    321  CA  VAL A  45      44.705  -6.345 -28.127  1.00 14.48           C  
ATOM    322  C   VAL A  45      44.225  -6.993 -29.428  1.00 19.20           C  
ATOM    323  O   VAL A  45      44.955  -6.974 -30.418  1.00 26.22           O  
ATOM    324  CB  VAL A  45      45.765  -7.248 -27.449  1.00 19.48           C  
ATOM    325  CG1 VAL A  45      46.527  -6.470 -26.373  1.00 20.36           C  
ATOM    326  CG2 VAL A  45      45.117  -8.496 -26.862  1.00 20.55           C  
ATOM    327  N   HIS A  46      43.021  -7.559 -29.447  1.00 13.25           N  
ATOM    328  CA  HIS A  46      42.585  -8.297 -30.643  1.00 14.36           C  
ATOM    329  C   HIS A  46      41.287  -7.812 -31.291  1.00 15.57           C  
ATOM    330  O   HIS A  46      41.092  -7.983 -32.490  1.00 24.07           O  
ATOM    331  CB  HIS A  46      42.434  -9.784 -30.326  1.00 17.60           C  
ATOM    332  CG  HIS A  46      43.716 -10.453 -29.950  1.00 19.13           C  
ATOM    333  CD2 HIS A  46      44.091 -11.082 -28.812  1.00 19.66           C  
ATOM    334  ND1 HIS A  46      44.794 -10.530 -30.806  1.00 21.65           N  
ATOM    335  CE1 HIS A  46      45.781 -11.174 -30.207  1.00 15.28           C  
ATOM    336  NE2 HIS A  46      45.379 -11.521 -28.999  1.00 16.56           N  
ATOM    337  N   GLU A  47      40.390  -7.233 -30.507  1.00 14.01           N  
ATOM    338  CA  GLU A  47      39.073  -6.873 -31.034  1.00 10.13           C  
ATOM    339  C   GLU A  47      39.043  -5.489 -31.683  1.00 11.82           C  
ATOM    340  O   GLU A  47      39.932  -4.655 -31.463  1.00 10.37           O  
ATOM    341  CB  GLU A  47      38.019  -6.963 -29.931  1.00 14.19           C  
ATOM    342  CG  GLU A  47      38.225  -5.973 -28.793  1.00 15.12           C  
ATOM    343  CD  GLU A  47      37.554  -6.431 -27.503  1.00 23.66           C  
ATOM    344  OE1 GLU A  47      36.308  -6.366 -27.411  1.00 18.87           O  
ATOM    345  OE2 GLU A  47      38.280  -6.870 -26.585  1.00 22.42           O1-
ATOM    346  N   ALA A  48      38.025  -5.255 -32.507  1.00  9.83           N  
ATOM    347  CA  ALA A  48      37.798  -3.932 -33.051  1.00  7.37           C  
ATOM    348  C   ALA A  48      37.475  -3.012 -31.879  1.00  8.09           C  
ATOM    349  O   ALA A  48      36.783  -3.415 -30.938  1.00  9.72           O  
ATOM    350  CB  ALA A  48      36.644  -3.961 -34.050  1.00  5.95           C  
ATOM    351  N   VAL A  49      37.965  -1.779 -31.910  1.00  5.80           N  
ATOM    352  CA  VAL A  49      37.679  -0.882 -30.780  1.00  9.95           C  
ATOM    353  C   VAL A  49      36.740   0.269 -31.145  1.00 10.12           C  
ATOM    354  O   VAL A  49      36.876   0.887 -32.193  1.00  8.69           O  
ATOM    355  CB  VAL A  49      38.962  -0.298 -30.163  1.00 10.89           C  
ATOM    356  CG1 VAL A  49      39.813  -1.409 -29.542  1.00 15.73           C  
ATOM    357  CG2 VAL A  49      39.752   0.471 -31.216  1.00  9.65           C  
ATOM    358  N   GLU A  50      35.783   0.552 -30.270  1.00  7.74           N  
ATOM    359  CA  GLU A  50      34.909   1.703 -30.470  1.00  7.38           C  
ATOM    360  C   GLU A  50      35.680   2.958 -30.087  1.00  7.77           C  
ATOM    361  O   GLU A  50      36.635   2.897 -29.311  1.00  9.65           O  
ATOM    362  CB  GLU A  50      33.655   1.584 -29.603  1.00  9.38           C  
ATOM    363  CG  GLU A  50      33.968   1.488 -28.120  1.00 12.21           C  
ATOM    364  CD  GLU A  50      32.726   1.536 -27.241  1.00 23.95           C  
ATOM    365  OE1 GLU A  50      31.605   1.354 -27.764  1.00 18.06           O  
ATOM    366  OE2 GLU A  50      32.878   1.765 -26.023  1.00 25.95           O1-
ATOM    367  N   LEU A  51      35.260   4.093 -30.622  1.00  5.30           N  
ATOM    368  CA  LEU A  51      35.914   5.352 -30.313  1.00  8.21           C  
ATOM    369  C   LEU A  51      35.120   6.097 -29.255  1.00 10.33           C  
ATOM    370  O   LEU A  51      33.934   6.346 -29.435  1.00  7.08           O  
ATOM    371  CB  LEU A  51      36.031   6.210 -31.567  1.00  8.90           C  
ATOM    372  CG  LEU A  51      36.829   7.508 -31.399  1.00 10.06           C  
ATOM    373  CD1 LEU A  51      38.270   7.192 -30.966  1.00 10.63           C  
ATOM    374  CD2 LEU A  51      36.803   8.293 -32.703  1.00  7.48           C  
ATOM    375  N   ARG A  52      35.783   6.449 -28.154  1.00  7.02           N  
ATOM    376  CA  ARG A  52      35.168   7.263 -27.112  1.00  5.67           C  
ATOM    377  C   ARG A  52      35.891   8.605 -27.044  1.00 10.37           C  
ATOM    378  O   ARG A  52      37.032   8.714 -27.475  1.00 11.57           O  
ATOM    379  CB  ARG A  52      35.257   6.553 -25.756  1.00  8.17           C  
ATOM    380  CG  ARG A  52      34.518   5.220 -25.702  1.00 11.60           C  
ATOM    381  CD  ARG A  52      33.092   5.417 -25.204  1.00 19.57           C  
ATOM    382  NE  ARG A  52      32.258   4.235 -25.417  1.00 28.50           N  
ATOM    383  CZ  ARG A  52      30.979   4.135 -25.054  1.00 22.36           C  
ATOM    384  NH1 ARG A  52      30.365   5.151 -24.438  1.00 10.57           N1+
ATOM    385  NH2 ARG A  52      30.311   3.011 -25.309  1.00 19.22           N  
ATOM    386  N   ASP A  53      35.242   9.621 -26.485  1.00  5.55           N  
ATOM    387  CA  ASP A  53      35.812  10.969 -26.506  1.00  6.37           C  
ATOM    388  C   ASP A  53      36.916  11.190 -25.478  1.00 12.50           C  
ATOM    389  O   ASP A  53      37.879  11.915 -25.743  1.00 12.39           O  
ATOM    390  CB  ASP A  53      34.720  12.011 -26.306  1.00  6.27           C  
ATOM    391  CG  ASP A  53      33.674  11.973 -27.397  1.00  7.10           C  
ATOM    392  OD1 ASP A  53      33.961  11.464 -28.498  1.00  6.86           O  
ATOM    393  OD2 ASP A  53      32.553  12.450 -27.151  1.00  6.12           O1-
ATOM    394  N   GLY A  54      36.766  10.578 -24.308  1.00  9.34           N  
ATOM    395  CA  GLY A  54      37.754  10.694 -23.249  1.00 11.13           C  
ATOM    396  C   GLY A  54      37.770  12.062 -22.581  1.00 18.12           C  
ATOM    397  O   GLY A  54      38.767  12.451 -21.975  1.00 18.95           O  
ATOM    398  N   ASP A  55      36.673  12.799 -22.704  1.00  8.77           N  
ATOM    399  CA  ASP A  55      36.510  14.067 -21.998  1.00 13.28           C  
ATOM    400  C   ASP A  55      35.973  13.754 -20.605  1.00 13.93           C  
ATOM    401  O   ASP A  55      34.784  13.484 -20.436  1.00 11.35           O  
ATOM    402  CB  ASP A  55      35.540  14.974 -22.762  1.00 12.86           C  
ATOM    403  CG  ASP A  55      35.294  16.317 -22.063  1.00 16.09           C  
ATOM    404  OD1 ASP A  55      35.716  16.507 -20.895  1.00 14.21           O  
ATOM    405  OD2 ASP A  55      34.645  17.179 -22.695  1.00 13.90           O1-
ATOM    406  N   LYS A  56      36.858  13.769 -19.612  1.00 16.72           N  
ATOM    407  CA  LYS A  56      36.497  13.386 -18.243  1.00 14.06           C  
ATOM    408  C   LYS A  56      35.328  14.183 -17.659  1.00 13.86           C  
ATOM    409  O   LYS A  56      34.639  13.707 -16.755  1.00 20.18           O  
ATOM    410  CB  LYS A  56      37.714  13.493 -17.314  1.00 24.15           C  
ATOM    411  CG  LYS A  56      38.752  12.392 -17.507  1.00 36.48           C  
ATOM    412  CD  LYS A  56      38.122  11.008 -17.387  1.00 41.26           C  
ATOM    413  CE  LYS A  56      37.473  10.797 -16.018  1.00 44.67           C  
ATOM    414  NZ  LYS A  56      36.839   9.445 -15.890  1.00 41.10           N1+
ATOM    415  N   LYS A  57      35.107  15.388 -18.166  1.00 13.86           N  
ATOM    416  CA  LYS A  57      34.049  16.248 -17.651  1.00 18.65           C  
ATOM    417  C   LYS A  57      32.711  15.980 -18.323  1.00 21.24           C  
ATOM    418  O   LYS A  57      31.719  16.638 -18.013  1.00 19.88           O  
ATOM    419  CB  LYS A  57      34.399  17.723 -17.867  1.00 24.93           C  
ATOM    420  CG  LYS A  57      35.598  18.232 -17.082  1.00 30.98           C  
ATOM    421  CD  LYS A  57      35.964  19.634 -17.568  1.00 36.25           C  
ATOM    422  CE  LYS A  57      37.094  20.245 -16.754  1.00 56.97           C  
ATOM    423  NZ  LYS A  57      37.479  21.588 -17.284  1.00 59.05           N1+
ATOM    424  N   ARG A  58      32.678  15.044 -19.266  1.00 13.80           N  
ATOM    425  CA  ARG A  58      31.433  14.782 -19.969  1.00 10.37           C  
ATOM    426  C   ARG A  58      31.150  13.283 -20.010  1.00  8.55           C  
ATOM    427  O   ARG A  58      31.917  12.522 -20.588  1.00  5.75           O  
ATOM    428  CB  ARG A  58      31.473  15.389 -21.376  1.00 13.20           C  
ATOM    429  CG  ARG A  58      30.173  15.284 -22.111  1.00 10.45           C  
ATOM    430  CD  ARG A  58      30.141  16.104 -23.409  1.00 12.23           C  
ATOM    431  NE  ARG A  58      28.799  16.037 -23.982  1.00  8.43           N  
ATOM    432  CZ  ARG A  58      28.326  14.996 -24.668  1.00  9.14           C  
ATOM    433  NH1 ARG A  58      29.094  13.937 -24.896  1.00  6.74           N1+
ATOM    434  NH2 ARG A  58      27.080  15.010 -25.130  1.00  6.44           N  
ATOM    435  N   TYR A  59      30.061  12.868 -19.367  1.00  7.15           N  
ATOM    436  CA  TYR A  59      29.688  11.456 -19.331  1.00  7.81           C  
ATOM    437  C   TYR A  59      30.855  10.587 -18.835  1.00 10.95           C  
ATOM    438  O   TYR A  59      31.030   9.443 -19.272  1.00  7.43           O  
ATOM    439  CB  TYR A  59      29.214  10.992 -20.718  1.00  5.15           C  
ATOM    440  CG  TYR A  59      27.785  11.362 -21.067  1.00  6.92           C  
ATOM    441  CD1 TYR A  59      26.716  10.787 -20.387  1.00  5.36           C  
ATOM    442  CD2 TYR A  59      27.498  12.252 -22.103  1.00  7.02           C  
ATOM    443  CE1 TYR A  59      25.399  11.102 -20.710  1.00  7.36           C  
ATOM    444  CE2 TYR A  59      26.175  12.577 -22.434  1.00  6.26           C  
ATOM    445  CZ  TYR A  59      25.132  11.993 -21.731  1.00  6.24           C  
ATOM    446  OH  TYR A  59      23.814  12.291 -22.035  1.00  5.42           O  
ATOM    447  N   GLY A  60      31.643  11.134 -17.912  1.00  8.83           N  
ATOM    448  CA  GLY A  60      32.783  10.426 -17.357  1.00 14.47           C  
ATOM    449  C   GLY A  60      33.788   9.951 -18.396  1.00 10.61           C  
ATOM    450  O   GLY A  60      34.414   8.900 -18.230  1.00  9.99           O  
ATOM    451  N   GLY A  61      33.943  10.719 -19.467  1.00  8.28           N  
ATOM    452  CA  GLY A  61      34.865  10.358 -20.532  1.00  9.24           C  
ATOM    453  C   GLY A  61      34.285   9.410 -21.579  1.00 11.16           C  
ATOM    454  O   GLY A  61      34.988   8.994 -22.496  1.00  6.94           O  
ATOM    455  N   LYS A  62      33.002   9.072 -21.461  1.00  8.65           N  
ATOM    456  CA  LYS A  62      32.432   8.034 -22.324  1.00  7.37           C  
ATOM    457  C   LYS A  62      31.562   8.557 -23.468  1.00  4.62           C  
ATOM    458  O   LYS A  62      30.804   7.802 -24.070  1.00  5.93           O  
ATOM    459  CB  LYS A  62      31.653   7.018 -21.488  1.00  8.17           C  
ATOM    460  CG  LYS A  62      32.528   6.254 -20.495  1.00 13.47           C  
ATOM    461  CD  LYS A  62      31.717   5.283 -19.659  1.00 17.03           C  
ATOM    462  CE  LYS A  62      32.571   4.700 -18.526  1.00 21.58           C  
ATOM    463  NZ  LYS A  62      31.813   3.686 -17.741  1.00 26.21           N1+
ATOM    464  N   GLY A  63      31.669   9.844 -23.772  1.00  5.17           N  
ATOM    465  CA  GLY A  63      30.904  10.411 -24.870  1.00  4.58           C  
ATOM    466  C   GLY A  63      31.353   9.824 -26.200  1.00  4.97           C  
ATOM    467  O   GLY A  63      32.458   9.300 -26.305  1.00  4.44           O  
ATOM    468  N   VAL A  64      30.498   9.893 -27.215  1.00  7.01           N  
ATOM    469  CA  VAL A  64      30.872   9.408 -28.541  1.00  3.35           C  
ATOM    470  C   VAL A  64      30.656  10.490 -29.600  1.00  5.61           C  
ATOM    471  O   VAL A  64      30.336  10.195 -30.745  1.00  4.29           O  
ATOM    472  CB  VAL A  64      30.132   8.091 -28.927  1.00  4.31           C  
ATOM    473  CG1 VAL A  64      30.613   6.926 -28.037  1.00  5.43           C  
ATOM    474  CG2 VAL A  64      28.627   8.263 -28.828  1.00  3.72           C  
ATOM    475  N   LEU A  65      30.846  11.752 -29.209  1.00  5.14           N  
ATOM    476  CA  LEU A  65      30.732  12.859 -30.154  1.00  7.07           C  
ATOM    477  C   LEU A  65      31.715  12.736 -31.323  1.00  4.98           C  
ATOM    478  O   LEU A  65      31.395  13.115 -32.445  1.00  5.87           O  
ATOM    479  CB  LEU A  65      30.954  14.195 -29.451  1.00  7.75           C  
ATOM    480  CG  LEU A  65      29.973  14.497 -28.322  1.00  9.45           C  
ATOM    481  CD1 LEU A  65      30.339  15.859 -27.711  1.00 11.27           C  
ATOM    482  CD2 LEU A  65      28.550  14.487 -28.856  1.00  8.43           C  
ATOM    483  N   LYS A  66      32.902  12.201 -31.060  1.00  3.73           N  
ATOM    484  CA  LYS A  66      33.916  12.032 -32.115  1.00  6.16           C  
ATOM    485  C   LYS A  66      33.502  10.977 -33.138  1.00  7.07           C  
ATOM    486  O   LYS A  66      33.623  11.190 -34.343  1.00  5.19           O  
ATOM    487  CB  LYS A  66      35.276  11.668 -31.511  1.00  9.84           C  
ATOM    488  CG  LYS A  66      35.879  12.790 -30.684  1.00 12.51           C  
ATOM    489  CD  LYS A  66      37.133  12.361 -29.948  1.00 17.44           C  
ATOM    490  CE  LYS A  66      37.586  13.438 -28.975  1.00 25.09           C  
ATOM    491  NZ  LYS A  66      38.807  13.016 -28.236  1.00 33.25           N1+
ATOM    492  N   ALA A  67      33.007   9.838 -32.655  1.00  4.78           N  
ATOM    493  CA  ALA A  67      32.463   8.828 -33.554  1.00  5.03           C  
ATOM    494  C   ALA A  67      31.315   9.411 -34.370  1.00  5.30           C  
ATOM    495  O   ALA A  67      31.207   9.158 -35.567  1.00  4.43           O  
ATOM    496  CB  ALA A  67      31.999   7.579 -32.779  1.00  3.66           C  
ATOM    497  N   VAL A  68      30.454  10.185 -33.718  1.00  3.63           N  
ATOM    498  CA  VAL A  68      29.338  10.817 -34.401  1.00  3.21           C  
ATOM    499  C   VAL A  68      29.859  11.760 -35.485  1.00  6.57           C  
ATOM    500  O   VAL A  68      29.379  11.748 -36.617  1.00  7.60           O  
ATOM    501  CB  VAL A  68      28.428  11.596 -33.412  1.00  4.78           C  
ATOM    502  CG1 VAL A  68      27.554  12.587 -34.158  1.00  6.38           C  
ATOM    503  CG2 VAL A  68      27.553  10.625 -32.595  1.00  6.67           C  
ATOM    504  N   GLU A  69      30.840  12.581 -35.137  1.00  4.39           N  
ATOM    505  CA  GLU A  69      31.447  13.473 -36.130  1.00  7.58           C  
ATOM    506  C   GLU A  69      32.068  12.693 -37.302  1.00  7.01           C  
ATOM    507  O   GLU A  69      31.984  13.117 -38.464  1.00  6.12           O  
ATOM    508  CB  GLU A  69      32.511  14.360 -35.479  1.00  6.11           C  
ATOM    509  CG  GLU A  69      33.185  15.337 -36.444  1.00 10.39           C  
ATOM    510  CD  GLU A  69      34.248  16.189 -35.757  1.00 28.27           C  
ATOM    511  OE1 GLU A  69      34.972  15.664 -34.880  1.00 26.84           O  
ATOM    512  OE2 GLU A  69      34.355  17.388 -36.084  1.00 28.71           O1-
ATOM    513  N   ASN A  70      32.721  11.578 -36.989  1.00  4.12           N  
ATOM    514  CA  ASN A  70      33.290  10.735 -38.028  1.00  5.68           C  
ATOM    515  C   ASN A  70      32.230  10.243 -39.009  1.00  5.92           C  
ATOM    516  O   ASN A  70      32.454  10.238 -40.211  1.00  7.06           O  
ATOM    517  CB  ASN A  70      34.053   9.549 -37.432  1.00  6.72           C  
ATOM    518  CG  ASN A  70      35.332   9.974 -36.746  1.00 10.92           C  
ATOM    519  ND2 ASN A  70      35.875   9.096 -35.912  1.00  5.64           N  
ATOM    520  OD1 ASN A  70      35.818  11.089 -36.953  1.00  5.50           O  
ATOM    521  N   VAL A  71      31.087   9.797 -38.504  1.00  5.30           N  
ATOM    522  CA  VAL A  71      30.021   9.367 -39.404  1.00  5.35           C  
ATOM    523  C   VAL A  71      29.523  10.538 -40.271  1.00  7.84           C  
ATOM    524  O   VAL A  71      29.414  10.427 -41.494  1.00  5.85           O  
ATOM    525  CB  VAL A  71      28.822   8.779 -38.625  1.00  3.55           C  
ATOM    526  CG1 VAL A  71      27.634   8.629 -39.562  1.00  4.23           C  
ATOM    527  CG2 VAL A  71      29.209   7.442 -37.975  1.00  3.63           C  
ATOM    528  N   ASN A  72      29.225  11.656 -39.618  1.00  7.92           N  
ATOM    529  CA  ASN A  72      28.617  12.814 -40.268  1.00  4.07           C  
ATOM    530  C   ASN A  72      29.517  13.515 -41.286  1.00  9.14           C  
ATOM    531  O   ASN A  72      29.035  14.039 -42.289  1.00 10.33           O  
ATOM    532  CB  ASN A  72      28.132  13.814 -39.203  1.00  6.87           C  
ATOM    533  CG  ASN A  72      26.934  13.295 -38.422  1.00  9.99           C  
ATOM    534  ND2 ASN A  72      26.641  13.909 -37.272  1.00  6.75           N  
ATOM    535  OD1 ASN A  72      26.276  12.357 -38.857  1.00  9.83           O  
ATOM    536  N   THR A  73      30.821  13.520 -41.036  1.00  6.22           N  
ATOM    537  CA  THR A  73      31.722  14.343 -41.833  1.00  9.72           C  
ATOM    538  C   THR A  73      32.764  13.562 -42.634  1.00 10.35           C  
ATOM    539  O   THR A  73      33.380  14.122 -43.541  1.00  7.94           O  
ATOM    540  CB  THR A  73      32.462  15.399 -40.962  1.00  6.67           C  
ATOM    541  CG2 THR A  73      31.472  16.147 -40.047  1.00  6.72           C  
ATOM    542  OG1 THR A  73      33.466  14.756 -40.170  1.00  5.65           O  
ATOM    543  N   ILE A  74      32.986  12.291 -42.294  1.00  5.77           N  
ATOM    544  CA  ILE A  74      33.981  11.496 -43.018  1.00  7.29           C  
ATOM    545  C   ILE A  74      33.368  10.285 -43.727  1.00  7.23           C  
ATOM    546  O   ILE A  74      33.505  10.134 -44.942  1.00  4.40           O  
ATOM    547  CB  ILE A  74      35.119  11.033 -42.099  1.00  5.63           C  
ATOM    548  CG1 ILE A  74      35.875  12.234 -41.529  1.00  9.89           C  
ATOM    549  CG2 ILE A  74      36.076  10.095 -42.835  1.00  7.74           C  
ATOM    550  CD1 ILE A  74      36.800  11.853 -40.382  1.00  9.59           C  
ATOM    551  N   ILE A  75      32.688   9.425 -42.979  1.00  6.72           N  
ATOM    552  CA  ILE A  75      32.115   8.220 -43.584  1.00  6.02           C  
ATOM    553  C   ILE A  75      30.898   8.535 -44.447  1.00  6.22           C  
ATOM    554  O   ILE A  75      30.750   8.009 -45.564  1.00  6.84           O  
ATOM    555  CB  ILE A  75      31.755   7.168 -42.517  1.00  6.29           C  
ATOM    556  CG1 ILE A  75      32.994   6.844 -41.684  1.00  6.09           C  
ATOM    557  CG2 ILE A  75      31.209   5.899 -43.198  1.00  6.62           C  
ATOM    558  CD1 ILE A  75      32.729   5.977 -40.464  1.00 11.75           C  
ATOM    559  N   GLY A  76      30.032   9.401 -43.928  1.00  5.17           N  
ATOM    560  CA  GLY A  76      28.830   9.806 -44.634  1.00  5.80           C  
ATOM    561  C   GLY A  76      29.084  10.296 -46.052  1.00  7.93           C  
ATOM    562  O   GLY A  76      28.439   9.832 -46.997  1.00  7.90           O  
ATOM    563  N   PRO A  77      30.024  11.242 -46.216  1.00  7.01           N  
ATOM    564  CA  PRO A  77      30.282  11.733 -47.572  1.00  6.41           C  
ATOM    565  C   PRO A  77      30.851  10.631 -48.473  1.00  9.93           C  
ATOM    566  O   PRO A  77      30.600  10.641 -49.670  1.00 13.00           O  
ATOM    567  CB  PRO A  77      31.314  12.847 -47.352  1.00  9.26           C  
ATOM    568  CG  PRO A  77      31.054  13.321 -45.960  1.00 10.57           C  
ATOM    569  CD  PRO A  77      30.649  12.092 -45.186  1.00  9.59           C  
ATOM    570  N   ALA A  78      31.607   9.694 -47.905  1.00  8.83           N  
ATOM    571  CA  ALA A  78      32.165   8.601 -48.699  1.00  9.62           C  
ATOM    572  C   ALA A  78      31.081   7.600 -49.100  1.00  8.31           C  
ATOM    573  O   ALA A  78      31.273   6.794 -50.008  1.00  9.82           O  
ATOM    574  CB  ALA A  78      33.286   7.906 -47.947  1.00 11.58           C  
ATOM    575  N   LEU A  79      29.939   7.664 -48.423  1.00  6.92           N  
ATOM    576  CA  LEU A  79      28.816   6.763 -48.690  1.00  7.82           C  
ATOM    577  C   LEU A  79      27.801   7.363 -49.655  1.00  6.29           C  
ATOM    578  O   LEU A  79      27.069   6.638 -50.322  1.00  7.96           O  
ATOM    579  CB  LEU A  79      28.108   6.385 -47.375  1.00  7.29           C  
ATOM    580  CG  LEU A  79      28.800   5.321 -46.511  1.00  7.39           C  
ATOM    581  CD1 LEU A  79      28.075   5.105 -45.179  1.00  5.37           C  
ATOM    582  CD2 LEU A  79      28.899   4.013 -47.277  1.00  4.87           C  
ATOM    583  N   LEU A  80      27.739   8.689 -49.715  1.00  7.38           N  
ATOM    584  CA  LEU A  80      26.703   9.358 -50.492  1.00  7.49           C  
ATOM    585  C   LEU A  80      26.650   8.822 -51.921  1.00  9.13           C  
ATOM    586  O   LEU A  80      27.677   8.694 -52.577  1.00 11.97           O  
ATOM    587  CB  LEU A  80      26.946  10.869 -50.539  1.00  9.83           C  
ATOM    588  CG  LEU A  80      26.499  11.763 -49.389  1.00 16.38           C  
ATOM    589  CD1 LEU A  80      26.750  13.226 -49.762  1.00 16.56           C  
ATOM    590  CD2 LEU A  80      25.035  11.540 -49.064  1.00 11.12           C  
ATOM    591  N   GLY A  81      25.447   8.520 -52.391  1.00  9.07           N  
ATOM    592  CA  GLY A  81      25.243   8.117 -53.765  1.00 11.06           C  
ATOM    593  C   GLY A  81      25.541   6.654 -54.019  1.00 13.57           C  
ATOM    594  O   GLY A  81      25.258   6.148 -55.105  1.00  9.86           O  
ATOM    595  N   LYS A  82      26.108   5.970 -53.028  1.00 11.32           N  
ATOM    596  CA  LYS A  82      26.453   4.554 -53.191  1.00 13.67           C  
ATOM    597  C   LYS A  82      25.214   3.663 -53.163  1.00 13.12           C  
ATOM    598  O   LYS A  82      24.163   4.056 -52.641  1.00 10.27           O  
ATOM    599  CB  LYS A  82      27.450   4.106 -52.114  1.00 15.82           C  
ATOM    600  CG  LYS A  82      28.778   4.848 -52.150  1.00 17.62           C  
ATOM    601  CD  LYS A  82      29.628   4.394 -53.314  1.00 20.52           C  
ATOM    602  CE  LYS A  82      31.020   5.009 -53.263  1.00 29.72           C  
ATOM    603  NZ  LYS A  82      30.982   6.480 -53.508  1.00 36.69           N1+
ATOM    604  N   ASN A  83      25.349   2.463 -53.724  1.00  8.60           N  
ATOM    605  CA  ASN A  83      24.246   1.516 -53.829  1.00  9.89           C  
ATOM    606  C   ASN A  83      24.175   0.640 -52.570  1.00  7.83           C  
ATOM    607  O   ASN A  83      25.095  -0.124 -52.308  1.00  7.65           O  
ATOM    608  CB  ASN A  83      24.451   0.647 -55.074  1.00 12.83           C  
ATOM    609  CG  ASN A  83      23.330  -0.358 -55.287  1.00 13.73           C  
ATOM    610  ND2 ASN A  83      23.249  -0.899 -56.494  1.00 17.49           N  
ATOM    611  OD1 ASN A  83      22.555  -0.652 -54.376  1.00 14.01           O  
ATOM    612  N   VAL A  84      23.093   0.749 -51.795  1.00  7.57           N  
ATOM    613  CA  VAL A  84      23.020   0.008 -50.522  1.00 11.84           C  
ATOM    614  C   VAL A  84      23.099  -1.523 -50.666  1.00 10.07           C  
ATOM    615  O   VAL A  84      23.497  -2.216 -49.733  1.00  6.13           O  
ATOM    616  CB  VAL A  84      21.807   0.418 -49.636  1.00  7.21           C  
ATOM    617  CG1 VAL A  84      21.948   1.872 -49.215  1.00  5.42           C  
ATOM    618  CG2 VAL A  84      20.475   0.177 -50.342  1.00  6.69           C  
ATOM    619  N   LEU A  85      22.754  -2.031 -51.846  1.00  8.54           N  
ATOM    620  CA  LEU A  85      22.782  -3.472 -52.116  1.00 12.02           C  
ATOM    621  C   LEU A  85      24.195  -4.054 -52.076  1.00  9.56           C  
ATOM    622  O   LEU A  85      24.368  -5.261 -51.892  1.00  9.06           O  
ATOM    623  CB  LEU A  85      22.141  -3.780 -53.486  1.00  9.91           C  
ATOM    624  CG  LEU A  85      20.653  -3.453 -53.618  1.00 11.57           C  
ATOM    625  CD1 LEU A  85      20.141  -3.674 -55.055  1.00 18.01           C  
ATOM    626  CD2 LEU A  85      19.845  -4.277 -52.631  1.00 11.51           C  
ATOM    627  N   ASN A  86      25.200  -3.200 -52.246  1.00  6.77           N  
ATOM    628  CA  ASN A  86      26.590  -3.658 -52.281  1.00  8.32           C  
ATOM    629  C   ASN A  86      27.238  -3.705 -50.890  1.00  8.86           C  
ATOM    630  O   ASN A  86      28.198  -2.978 -50.606  1.00  8.39           O  
ATOM    631  CB  ASN A  86      27.426  -2.783 -53.226  1.00  8.89           C  
ATOM    632  CG  ASN A  86      26.922  -2.825 -54.661  1.00 16.73           C  
ATOM    633  ND2 ASN A  86      27.088  -1.721 -55.383  1.00 13.01           N  
ATOM    634  OD1 ASN A  86      26.390  -3.834 -55.109  1.00 17.62           O  
ATOM    635  N   GLN A  87      26.718  -4.570 -50.030  1.00  6.02           N  
ATOM    636  CA  GLN A  87      27.182  -4.641 -48.652  1.00  7.09           C  
ATOM    637  C   GLN A  87      28.698  -4.792 -48.533  1.00 10.33           C  
ATOM    638  O   GLN A  87      29.362  -4.002 -47.841  1.00  6.55           O  
ATOM    639  CB  GLN A  87      26.491  -5.793 -47.917  1.00  5.95           C  
ATOM    640  CG  GLN A  87      26.760  -5.814 -46.424  1.00  6.05           C  
ATOM    641  CD  GLN A  87      25.986  -4.731 -45.681  1.00  5.96           C  
ATOM    642  NE2 GLN A  87      26.631  -4.103 -44.696  1.00  4.97           N  
ATOM    643  OE1 GLN A  87      24.831  -4.456 -46.000  1.00  5.17           O  
ATOM    644  N   ALA A  88      29.252  -5.797 -49.211  1.00  7.69           N  
ATOM    645  CA  ALA A  88      30.669  -6.108 -49.059  1.00 10.53           C  
ATOM    646  C   ALA A  88      31.543  -4.960 -49.549  1.00 10.43           C  
ATOM    647  O   ALA A  88      32.573  -4.648 -48.948  1.00  9.79           O  
ATOM    648  CB  ALA A  88      31.027  -7.405 -49.788  1.00 11.19           C  
ATOM    649  N   GLU A  89      31.120  -4.335 -50.642  1.00  9.07           N  
ATOM    650  CA  GLU A  89      31.879  -3.244 -51.237  1.00 10.92           C  
ATOM    651  C   GLU A  89      31.906  -2.047 -50.297  1.00 12.35           C  
ATOM    652  O   GLU A  89      32.953  -1.407 -50.113  1.00  7.43           O  
ATOM    653  CB  GLU A  89      31.265  -2.826 -52.572  1.00 11.07           C  
ATOM    654  CG  GLU A  89      31.776  -1.480 -53.082  1.00 22.65           C  
ATOM    655  CD  GLU A  89      30.877  -0.877 -54.153  1.00 36.71           C  
ATOM    656  OE1 GLU A  89      30.567  -1.592 -55.133  1.00 29.40           O  
ATOM    657  OE2 GLU A  89      30.478   0.306 -54.010  1.00 28.33           O1-
ATOM    658  N   LEU A  90      30.753  -1.747 -49.704  1.00  8.97           N  
ATOM    659  CA  LEU A  90      30.657  -0.591 -48.811  1.00  8.12           C  
ATOM    660  C   LEU A  90      31.375  -0.833 -47.490  1.00  9.14           C  
ATOM    661  O   LEU A  90      32.061   0.058 -46.979  1.00 10.72           O  
ATOM    662  CB  LEU A  90      29.202  -0.178 -48.593  1.00  5.43           C  
ATOM    663  CG  LEU A  90      28.515   0.258 -49.879  1.00 11.83           C  
ATOM    664  CD1 LEU A  90      27.095   0.699 -49.609  1.00  9.30           C  
ATOM    665  CD2 LEU A  90      29.321   1.367 -50.541  1.00 19.35           C  
ATOM    666  N   ASP A  91      31.234  -2.035 -46.940  1.00  6.42           N  
ATOM    667  CA  ASP A  91      31.962  -2.378 -45.722  1.00  8.48           C  
ATOM    668  C   ASP A  91      33.459  -2.296 -45.961  1.00  6.71           C  
ATOM    669  O   ASP A  91      34.196  -1.789 -45.133  1.00  5.83           O  
ATOM    670  CB  ASP A  91      31.597  -3.785 -45.228  1.00  5.54           C  
ATOM    671  CG  ASP A  91      30.262  -3.821 -44.498  1.00 11.34           C  
ATOM    672  OD1 ASP A  91      29.805  -2.747 -44.037  1.00  7.24           O  
ATOM    673  OD2 ASP A  91      29.678  -4.927 -44.373  1.00  9.32           O1-
ATOM    674  N   GLU A  92      33.917  -2.826 -47.088  1.00  7.88           N  
ATOM    675  CA  GLU A  92      35.337  -2.796 -47.378  0.53  8.81           C  
ATOM    677  C   GLU A  92      35.817  -1.367 -47.619  1.00  9.50           C  
ATOM    678  O   GLU A  92      36.934  -1.022 -47.249  1.00  8.17           O  
ATOM    679  CB  GLU A  92      35.664  -3.745 -48.536  0.53  9.96           C  
ATOM    681  CG  GLU A  92      35.482  -5.205 -48.113  0.53 14.11           C  
ATOM    683  CD  GLU A  92      35.330  -6.171 -49.265  0.53 17.89           C  
ATOM    685  OE1 GLU A  92      35.492  -5.759 -50.432  0.53 17.52           O  
ATOM    687  OE2 GLU A  92      35.041  -7.356 -48.993  0.53 24.29           O1-
ATOM    689  N   MET A  93      34.960  -0.540 -48.213  1.00  8.27           N  
ATOM    690  CA  MET A  93      35.281   0.874 -48.410  1.00  9.07           C  
ATOM    691  C   MET A  93      35.511   1.557 -47.060  1.00 10.54           C  
ATOM    692  O   MET A  93      36.485   2.288 -46.883  1.00  7.36           O  
ATOM    693  CB  MET A  93      34.158   1.576 -49.185  1.00 10.99           C  
ATOM    694  CG  MET A  93      34.407   3.059 -49.483  1.00 14.49           C  
ATOM    695  SD  MET A  93      33.985   4.159 -48.108  1.00 11.24           S  
ATOM    696  CE  MET A  93      32.196   4.076 -48.130  1.00 10.14           C  
ATOM    697  N   MET A  94      34.611   1.317 -46.106  1.00  5.75           N  
ATOM    698  CA  MET A  94      34.749   1.891 -44.768  1.00  5.31           C  
ATOM    699  C   MET A  94      35.986   1.357 -44.049  1.00  8.22           C  
ATOM    700  O   MET A  94      36.705   2.102 -43.379  1.00  4.19           O  
ATOM    701  CB  MET A  94      33.475   1.635 -43.940  1.00  6.87           C  
ATOM    702  CG  MET A  94      32.239   2.300 -44.542  1.00  3.94           C  
ATOM    703  SD  MET A  94      30.804   2.259 -43.440  1.00  7.59           S  
ATOM    704  CE  MET A  94      30.351   0.520 -43.533  1.00  8.64           C  
ATOM    705  N   ILE A  95      36.242   0.061 -44.188  1.00  6.14           N  
ATOM    706  CA  ILE A  95      37.441  -0.504 -43.590  1.00  6.05           C  
ATOM    707  C   ILE A  95      38.678   0.213 -44.129  1.00  7.06           C  
ATOM    708  O   ILE A  95      39.582   0.564 -43.372  1.00 10.62           O  
ATOM    709  CB  ILE A  95      37.546  -2.015 -43.835  1.00  7.91           C  
ATOM    710  CG1 ILE A  95      36.531  -2.761 -42.957  1.00 10.98           C  
ATOM    711  CG2 ILE A  95      38.965  -2.511 -43.566  1.00 11.43           C  
ATOM    712  CD1 ILE A  95      36.355  -4.212 -43.337  1.00  8.86           C  
ATOM    713  N   LYS A  96      38.716   0.452 -45.435  1.00 10.99           N  
ATOM    714  CA  LYS A  96      39.896   1.097 -46.021  1.00 12.93           C  
ATOM    715  C   LYS A  96      39.990   2.569 -45.612  1.00 13.02           C  
ATOM    716  O   LYS A  96      41.082   3.097 -45.378  1.00 13.01           O  
ATOM    717  CB  LYS A  96      39.896   0.945 -47.540  1.00 16.66           C  
ATOM    718  CG  LYS A  96      41.088   1.593 -48.221  1.00 23.05           C  
ATOM    719  CD  LYS A  96      41.075   1.325 -49.724  1.00 32.15           C  
ATOM    720  CE  LYS A  96      42.120   2.170 -50.447  1.00 50.63           C  
ATOM    721  NZ  LYS A  96      41.915   3.630 -50.207  1.00 46.04           N1+
ATOM    722  N   LEU A  97      38.835   3.216 -45.508  1.00  6.67           N  
ATOM    723  CA  LEU A  97      38.751   4.609 -45.094  1.00 10.46           C  
ATOM    724  C   LEU A  97      39.316   4.799 -43.690  1.00 11.00           C  
ATOM    725  O   LEU A  97      40.015   5.771 -43.417  1.00 10.19           O  
ATOM    726  CB  LEU A  97      37.294   5.081 -45.154  1.00 12.61           C  
ATOM    727  CG  LEU A  97      37.016   6.573 -44.992  1.00 12.88           C  
ATOM    728  CD1 LEU A  97      37.696   7.385 -46.102  1.00 13.07           C  
ATOM    729  CD2 LEU A  97      35.515   6.814 -44.995  1.00 12.33           C  
ATOM    730  N   ASP A  98      39.021   3.864 -42.796  1.00  6.78           N  
ATOM    731  CA  ASP A  98      39.587   3.909 -41.448  1.00  8.91           C  
ATOM    732  C   ASP A  98      41.084   3.611 -41.480  1.00 10.84           C  
ATOM    733  O   ASP A  98      41.883   4.311 -40.851  1.00 13.62           O  
ATOM    734  CB  ASP A  98      38.865   2.912 -40.536  1.00  8.81           C  
ATOM    735  CG  ASP A  98      39.617   2.655 -39.253  1.00 13.18           C  
ATOM    736  OD1 ASP A  98      39.345   3.353 -38.247  1.00 11.82           O  
ATOM    737  OD2 ASP A  98      40.488   1.752 -39.251  1.00 13.38           O1-
ATOM    738  N   GLY A  99      41.453   2.557 -42.198  1.00 11.47           N  
ATOM    739  CA  GLY A  99      42.850   2.268 -42.488  1.00 16.40           C  
ATOM    740  C   GLY A  99      43.620   1.570 -41.382  1.00 20.56           C  
ATOM    741  O   GLY A  99      44.824   1.362 -41.498  1.00 23.85           O  
ATOM    742  N   THR A 100      42.934   1.210 -40.304  1.00 12.50           N  
ATOM    743  CA  THR A 100      43.595   0.515 -39.203  1.00 12.21           C  
ATOM    744  C   THR A 100      42.973  -0.862 -39.011  1.00 16.87           C  
ATOM    745  O   THR A 100      41.782  -1.050 -39.270  1.00 19.43           O  
ATOM    746  CB  THR A 100      43.507   1.315 -37.873  1.00 14.75           C  
ATOM    747  CG2 THR A 100      43.937   2.760 -38.082  1.00 15.81           C  
ATOM    748  OG1 THR A 100      42.166   1.283 -37.365  1.00 14.94           O  
ATOM    749  N   ASN A 101      43.766  -1.815 -38.534  1.00 14.84           N  
ATOM    750  CA  ASN A 101      43.287  -3.184 -38.347  1.00 16.90           C  
ATOM    751  C   ASN A 101      42.150  -3.324 -37.341  1.00 17.25           C  
ATOM    752  O   ASN A 101      41.302  -4.206 -37.472  1.00 21.66           O  
ATOM    753  CB  ASN A 101      44.436  -4.093 -37.914  1.00 22.77           C  
ATOM    754  CG  ASN A 101      45.381  -4.402 -39.039  1.00 25.32           C  
ATOM    755  ND2 ASN A 101      46.330  -5.301 -38.784  1.00 34.29           N  
ATOM    756  OD1 ASN A 101      45.262  -3.848 -40.136  1.00 37.81           O  
ATOM    757  N   ASN A 102      42.138  -2.472 -36.327  1.00  8.85           N  
ATOM    758  CA  ASN A 102      41.111  -2.574 -35.301  1.00  7.23           C  
ATOM    759  C   ASN A 102      40.076  -1.451 -35.352  1.00  5.71           C  
ATOM    760  O   ASN A 102      39.343  -1.254 -34.394  1.00  9.05           O  
ATOM    761  CB  ASN A 102      41.735  -2.673 -33.898  1.00  9.56           C  
ATOM    762  CG  ASN A 102      42.483  -1.404 -33.494  1.00 12.49           C  
ATOM    763  ND2 ASN A 102      43.134  -1.440 -32.333  1.00  8.96           N  
ATOM    764  OD1 ASN A 102      42.466  -0.409 -34.211  1.00  9.83           O  
ATOM    765  N   LYS A 103      40.012  -0.738 -36.474  1.00  6.07           N  
ATOM    766  CA  LYS A 103      39.013   0.315 -36.690  1.00  8.49           C  
ATOM    767  C   LYS A 103      39.120   1.427 -35.648  1.00  7.77           C  
ATOM    768  O   LYS A 103      38.147   2.121 -35.358  1.00  7.18           O  
ATOM    769  CB  LYS A 103      37.596  -0.276 -36.708  1.00  7.67           C  
ATOM    770  CG  LYS A 103      37.380  -1.298 -37.825  1.00  7.76           C  
ATOM    771  CD  LYS A 103      35.969  -1.916 -37.813  1.00  6.74           C  
ATOM    772  CE  LYS A 103      35.793  -2.901 -38.972  1.00  6.22           C  
ATOM    773  NZ  LYS A 103      36.733  -4.048 -38.883  1.00  8.01           N1+
ATOM    774  N   GLY A 104      40.316   1.603 -35.102  1.00  7.03           N  
ATOM    775  CA  GLY A 104      40.522   2.542 -34.015  1.00  8.87           C  
ATOM    776  C   GLY A 104      40.615   4.005 -34.415  1.00 10.72           C  
ATOM    777  O   GLY A 104      40.580   4.889 -33.553  1.00 11.39           O  
ATOM    778  N   LYS A 105      40.743   4.277 -35.706  1.00 10.41           N  
ATOM    779  CA  LYS A 105      40.812   5.664 -36.159  1.00 10.22           C  
ATOM    780  C   LYS A 105      39.418   6.298 -36.196  1.00  9.77           C  
ATOM    781  O   LYS A 105      39.171   7.301 -35.540  1.00 12.07           O  
ATOM    782  CB  LYS A 105      41.486   5.775 -37.528  1.00 14.73           C  
ATOM    783  CG  LYS A 105      41.570   7.215 -38.026  1.00 20.01           C  
ATOM    784  CD  LYS A 105      41.995   7.302 -39.482  1.00 30.74           C  
ATOM    785  CE  LYS A 105      43.468   7.652 -39.618  1.00 43.79           C  
ATOM    786  NZ  LYS A 105      43.837   7.948 -41.040  1.00 49.33           N1+
ATOM    787  N   LEU A 106      38.505   5.697 -36.952  1.00 10.02           N  
ATOM    788  CA  LEU A 106      37.146   6.223 -37.059  1.00  8.60           C  
ATOM    789  C   LEU A 106      36.222   5.667 -35.970  1.00  9.97           C  
ATOM    790  O   LEU A 106      35.248   6.327 -35.574  1.00  6.26           O  
ATOM    791  CB  LEU A 106      36.571   5.937 -38.445  1.00  9.17           C  
ATOM    792  CG  LEU A 106      37.385   6.565 -39.592  1.00 16.70           C  
ATOM    793  CD1 LEU A 106      36.756   6.293 -40.949  1.00 10.04           C  
ATOM    794  CD2 LEU A 106      37.569   8.060 -39.379  1.00 14.80           C  
ATOM    795  N   GLY A 107      36.534   4.457 -35.502  1.00  6.47           N  
ATOM    796  CA  GLY A 107      35.746   3.790 -34.479  1.00  4.88           C  
ATOM    797  C   GLY A 107      34.910   2.654 -35.038  1.00  5.17           C  
ATOM    798  O   GLY A 107      34.174   2.832 -36.016  1.00  4.46           O  
ATOM    799  N   ALA A 108      35.021   1.479 -34.421  1.00  5.27           N  
ATOM    800  CA  ALA A 108      34.209   0.337 -34.831  1.00  4.72           C  
ATOM    801  C   ALA A 108      32.727   0.644 -34.673  1.00  4.26           C  
ATOM    802  O   ALA A 108      31.891   0.078 -35.381  1.00  5.81           O  
ATOM    803  CB  ALA A 108      34.571  -0.906 -34.023  1.00  4.29           C  
ATOM    804  N   ASN A 109      32.413   1.531 -33.736  1.00  3.77           N  
ATOM    805  CA  ASN A 109      31.029   1.902 -33.471  1.00  6.57           C  
ATOM    806  C   ASN A 109      30.465   2.752 -34.600  1.00  4.43           C  
ATOM    807  O   ASN A 109      29.340   2.518 -35.060  1.00  4.97           O  
ATOM    808  CB  ASN A 109      30.847   2.549 -32.069  1.00  4.13           C  
ATOM    809  CG  ASN A 109      31.842   3.692 -31.781  1.00  6.82           C  
ATOM    810  ND2 ASN A 109      31.517   4.508 -30.774  1.00  5.16           N  
ATOM    811  OD1 ASN A 109      32.894   3.818 -32.417  1.00  6.32           O  
ATOM    812  N   ALA A 110      31.263   3.714 -35.070  1.00  6.35           N  
ATOM    813  CA  ALA A 110      30.892   4.531 -36.225  1.00  3.55           C  
ATOM    814  C   ALA A 110      30.655   3.652 -37.444  1.00  5.21           C  
ATOM    815  O   ALA A 110      29.643   3.771 -38.137  1.00  4.07           O  
ATOM    816  CB  ALA A 110      31.986   5.549 -36.537  1.00  4.98           C  
ATOM    817  N   ILE A 111      31.611   2.771 -37.706  1.00  4.93           N  
ATOM    818  CA  ILE A 111      31.541   1.911 -38.875  1.00  6.69           C  
ATOM    819  C   ILE A 111      30.375   0.919 -38.834  1.00  4.96           C  
ATOM    820  O   ILE A 111      29.661   0.745 -39.832  1.00  4.62           O  
ATOM    821  CB  ILE A 111      32.875   1.194 -39.095  1.00  5.48           C  
ATOM    822  CG1 ILE A 111      33.953   2.230 -39.467  1.00  4.82           C  
ATOM    823  CG2 ILE A 111      32.742   0.145 -40.204  1.00  6.13           C  
ATOM    824  CD1 ILE A 111      35.376   1.644 -39.591  1.00  7.83           C  
ATOM    825  N   LEU A 112      30.169   0.283 -37.689  1.00  5.06           N  
ATOM    826  CA  LEU A 112      29.104  -0.712 -37.580  1.00  5.19           C  
ATOM    827  C   LEU A 112      27.719  -0.092 -37.735  1.00  4.49           C  
ATOM    828  O   LEU A 112      26.827  -0.682 -38.348  1.00  4.29           O  
ATOM    829  CB  LEU A 112      29.197  -1.478 -36.253  1.00  4.40           C  
ATOM    830  CG  LEU A 112      28.064  -2.498 -36.084  1.00  6.65           C  
ATOM    831  CD1 LEU A 112      28.165  -3.572 -37.160  1.00  7.02           C  
ATOM    832  CD2 LEU A 112      28.076  -3.136 -34.696  1.00  6.42           C  
ATOM    833  N   GLY A 113      27.525   1.094 -37.173  1.00  4.63           N  
ATOM    834  CA  GLY A 113      26.233   1.753 -37.290  1.00  4.18           C  
ATOM    835  C   GLY A 113      25.902   1.931 -38.764  1.00  7.80           C  
ATOM    836  O   GLY A 113      24.757   1.714 -39.191  1.00  4.85           O  
ATOM    837  N   CYS A 114      26.907   2.338 -39.542  1.00  4.20           N  
ATOM    838  CA  CYS A 114      26.719   2.505 -40.984  1.00  6.43           C  
ATOM    839  C   CYS A 114      26.434   1.164 -41.662  1.00  5.29           C  
ATOM    840  O   CYS A 114      25.515   1.052 -42.475  1.00  4.56           O  
ATOM    841  CB  CYS A 114      27.931   3.176 -41.614  1.00  5.46           C  
ATOM    842  SG  CYS A 114      28.176   4.918 -41.120  1.00  6.22           S  
ATOM    843  N   SER A 115      27.219   0.148 -41.315  1.00  6.79           N  
ATOM    844  CA  SER A 115      27.062  -1.179 -41.915  1.00  4.77           C  
ATOM    845  C   SER A 115      25.640  -1.728 -41.729  1.00  5.58           C  
ATOM    846  O   SER A 115      25.034  -2.262 -42.677  1.00  6.37           O  
ATOM    847  CB  SER A 115      28.116  -2.137 -41.340  1.00  7.20           C  
ATOM    848  OG  SER A 115      28.160  -3.369 -42.044  1.00  8.36           O  
ATOM    849  N   MET A 116      25.104  -1.582 -40.522  0.51  5.55           N  
ATOM    851  CA  MET A 116      23.769  -2.090 -40.207  0.51  5.74           C  
ATOM    853  C   MET A 116      22.676  -1.323 -40.939  0.51  5.76           C  
ATOM    855  O   MET A 116      21.729  -1.914 -41.458  0.51  4.69           O  
ATOM    857  CB  MET A 116      23.518  -2.019 -38.702  0.51  5.50           C  
ATOM    859  CG  MET A 116      24.532  -2.779 -37.866  0.51  5.96           C  
ATOM    861  SD  MET A 116      24.377  -2.368 -36.111  0.51  9.18           S  
ATOM    863  CE  MET A 116      22.751  -3.028 -35.745  0.51  7.28           C  
ATOM    865  N   SER A 117      22.793   0.001 -40.973  1.00  4.18           N  
ATOM    866  CA  SER A 117      21.771   0.804 -41.640  1.00  4.84           C  
ATOM    867  C   SER A 117      21.797   0.637 -43.161  1.00  5.81           C  
ATOM    868  O   SER A 117      20.753   0.709 -43.807  1.00  6.20           O  
ATOM    869  CB  SER A 117      21.847   2.273 -41.238  1.00  6.11           C  
ATOM    870  OG  SER A 117      21.384   2.410 -39.900  1.00  8.08           O  
ATOM    871  N   ILE A 118      22.983   0.422 -43.723  1.00  4.04           N  
ATOM    872  CA  ILE A 118      23.097   0.076 -45.142  1.00  6.75           C  
ATOM    873  C   ILE A 118      22.295  -1.201 -45.386  1.00  5.97           C  
ATOM    874  O   ILE A 118      21.467  -1.263 -46.289  1.00  4.56           O  
ATOM    875  CB  ILE A 118      24.560  -0.181 -45.564  1.00  5.36           C  
ATOM    876  CG1 ILE A 118      25.333   1.138 -45.667  1.00  5.48           C  
ATOM    877  CG2 ILE A 118      24.603  -0.937 -46.904  1.00  8.15           C  
ATOM    878  CD1 ILE A 118      26.866   0.986 -45.650  1.00  5.45           C  
ATOM    879  N   CYS A 119      22.534  -2.211 -44.551  1.00  7.57           N  
ATOM    880  CA  CYS A 119      21.827  -3.492 -44.659  1.00  4.85           C  
ATOM    881  C   CYS A 119      20.293  -3.371 -44.559  1.00  6.33           C  
ATOM    882  O   CYS A 119      19.558  -4.007 -45.319  1.00  6.36           O  
ATOM    883  CB  CYS A 119      22.363  -4.473 -43.615  1.00  5.00           C  
ATOM    884  SG  CYS A 119      21.839  -6.178 -43.814  1.00  8.84           S  
ATOM    885  N   ARG A 120      19.804  -2.573 -43.615  1.00  6.15           N  
ATOM    886  CA  ARG A 120      18.364  -2.370 -43.487  1.00  7.19           C  
ATOM    887  C   ARG A 120      17.788  -1.686 -44.726  1.00  7.16           C  
ATOM    888  O   ARG A 120      16.717  -2.064 -45.216  1.00  5.62           O  
ATOM    889  CB  ARG A 120      18.047  -1.549 -42.232  1.00  6.80           C  
ATOM    890  CG  ARG A 120      18.155  -2.357 -40.939  1.00  9.57           C  
ATOM    891  CD  ARG A 120      17.831  -1.516 -39.693  1.00 13.65           C  
ATOM    892  NE  ARG A 120      17.420  -2.374 -38.579  1.00 12.91           N  
ATOM    893  CZ  ARG A 120      18.073  -2.492 -37.428  1.00 13.52           C  
ATOM    894  NH1 ARG A 120      19.185  -1.803 -37.207  1.00 13.08           N1+
ATOM    895  NH2 ARG A 120      17.605  -3.301 -36.491  1.00  9.95           N  
ATOM    896  N   ALA A 121      18.499  -0.679 -45.229  1.00  4.30           N  
ATOM    897  CA  ALA A 121      18.057   0.015 -46.439  1.00  7.96           C  
ATOM    898  C   ALA A 121      17.990  -0.954 -47.626  1.00  8.00           C  
ATOM    899  O   ALA A 121      17.068  -0.887 -48.437  1.00  6.86           O  
ATOM    900  CB  ALA A 121      18.987   1.179 -46.759  1.00  8.26           C  
ATOM    901  N   ALA A 122      18.973  -1.847 -47.717  1.00  6.61           N  
ATOM    902  CA  ALA A 122      19.027  -2.848 -48.792  1.00  8.60           C  
ATOM    903  C   ALA A 122      17.863  -3.844 -48.729  1.00  8.93           C  
ATOM    904  O   ALA A 122      17.254  -4.186 -49.758  1.00  7.59           O  
ATOM    905  CB  ALA A 122      20.348  -3.590 -48.745  1.00  6.06           C  
ATOM    906  N   ALA A 123      17.559  -4.324 -47.526  1.00  7.04           N  
ATOM    907  CA  ALA A 123      16.403  -5.209 -47.340  1.00  8.29           C  
ATOM    908  C   ALA A 123      15.114  -4.560 -47.855  1.00  9.97           C  
ATOM    909  O   ALA A 123      14.293  -5.208 -48.521  1.00 10.76           O  
ATOM    910  CB  ALA A 123      16.250  -5.590 -45.888  1.00  5.59           C  
ATOM    911  N   ALA A 124      14.926  -3.285 -47.536  1.00  6.23           N  
ATOM    912  CA  ALA A 124      13.754  -2.560 -48.018  1.00  7.69           C  
ATOM    913  C   ALA A 124      13.776  -2.435 -49.553  1.00  8.78           C  
ATOM    914  O   ALA A 124      12.736  -2.534 -50.206  1.00  9.77           O  
ATOM    915  CB  ALA A 124      13.676  -1.196 -47.373  1.00 10.17           C  
ATOM    916  N   GLU A 125      14.963  -2.223 -50.117  1.00 10.70           N  
ATOM    917  CA  GLU A 125      15.111  -2.124 -51.567  1.00 10.58           C  
ATOM    918  C   GLU A 125      14.675  -3.424 -52.242  1.00 12.95           C  
ATOM    919  O   GLU A 125      14.053  -3.397 -53.297  1.00 14.81           O  
ATOM    920  CB  GLU A 125      16.557  -1.798 -51.933  1.00 11.54           C  
ATOM    921  CG  GLU A 125      16.806  -1.601 -53.415  1.00 11.61           C  
ATOM    922  CD  GLU A 125      16.050  -0.410 -53.988  1.00 18.18           C  
ATOM    923  OE1 GLU A 125      15.578   0.441 -53.204  1.00 19.54           O  
ATOM    924  OE2 GLU A 125      15.941  -0.328 -55.229  1.00 21.97           O1-
ATOM    925  N   LYS A 126      14.998  -4.557 -51.622  1.00  9.15           N  
ATOM    926  CA  LYS A 126      14.606  -5.871 -52.143  1.00 14.11           C  
ATOM    927  C   LYS A 126      13.187  -6.273 -51.752  1.00 15.69           C  
ATOM    928  O   LYS A 126      12.708  -7.346 -52.137  1.00 15.08           O  
ATOM    929  CB  LYS A 126      15.580  -6.949 -51.665  1.00 11.38           C  
ATOM    930  CG  LYS A 126      17.041  -6.618 -51.901  1.00 15.81           C  
ATOM    931  CD  LYS A 126      17.495  -7.016 -53.290  1.00 26.58           C  
ATOM    932  CE  LYS A 126      17.409  -8.521 -53.467  1.00 28.50           C  
ATOM    933  NZ  LYS A 126      18.238  -8.995 -54.611  1.00 43.11           N1+
ATOM    934  N   GLY A 127      12.515  -5.419 -50.990  1.00 10.39           N  
ATOM    935  CA  GLY A 127      11.186  -5.733 -50.499  1.00 12.40           C  
ATOM    936  C   GLY A 127      11.155  -6.940 -49.574  1.00 19.70           C  
ATOM    937  O   GLY A 127      10.186  -7.707 -49.581  1.00 11.31           O  
ATOM    938  N   LEU A 128      12.201  -7.109 -48.764  1.00 10.83           N  
ATOM    939  CA  LEU A 128      12.281  -8.254 -47.849  1.00  8.63           C  
ATOM    940  C   LEU A 128      12.405  -7.845 -46.389  1.00 11.57           C  
ATOM    941  O   LEU A 128      12.961  -6.792 -46.080  1.00  9.99           O  
ATOM    942  CB  LEU A 128      13.491  -9.125 -48.191  1.00  7.49           C  
ATOM    943  CG  LEU A 128      13.564  -9.710 -49.600  1.00 16.95           C  
ATOM    944  CD1 LEU A 128      14.950 -10.315 -49.817  1.00 13.98           C  
ATOM    945  CD2 LEU A 128      12.463 -10.746 -49.802  1.00 15.37           C  
ATOM    946  N   PRO A 129      11.901  -8.691 -45.478  1.00 10.71           N  
ATOM    947  CA  PRO A 129      12.191  -8.461 -44.058  1.00 10.01           C  
ATOM    948  C   PRO A 129      13.692  -8.622 -43.843  1.00  8.37           C  
ATOM    949  O   PRO A 129      14.336  -9.375 -44.588  1.00  6.95           O  
ATOM    950  CB  PRO A 129      11.456  -9.601 -43.347  1.00 12.27           C  
ATOM    951  CG  PRO A 129      10.576 -10.230 -44.350  1.00 12.97           C  
ATOM    952  CD  PRO A 129      11.080  -9.891 -45.709  1.00 10.49           C  
ATOM    953  N   LEU A 130      14.239  -7.948 -42.836  1.00  9.24           N  
ATOM    954  CA  LEU A 130      15.672  -8.016 -42.569  1.00  8.17           C  
ATOM    955  C   LEU A 130      16.222  -9.446 -42.496  1.00  5.33           C  
ATOM    956  O   LEU A 130      17.215  -9.757 -43.146  1.00  5.09           O  
ATOM    957  CB  LEU A 130      16.014  -7.252 -41.282  1.00  9.29           C  
ATOM    958  CG  LEU A 130      17.511  -7.110 -40.985  1.00  7.03           C  
ATOM    959  CD1 LEU A 130      18.247  -6.540 -42.210  1.00  4.88           C  
ATOM    960  CD2 LEU A 130      17.713  -6.210 -39.777  1.00  7.83           C  
ATOM    961  N   TYR A 131      15.599 -10.320 -41.708  1.00  6.47           N  
ATOM    962  CA  TYR A 131      16.151 -11.675 -41.562  1.00  8.31           C  
ATOM    963  C   TYR A 131      16.251 -12.399 -42.908  1.00  8.82           C  
ATOM    964  O   TYR A 131      17.208 -13.140 -43.171  1.00  6.56           O  
ATOM    965  CB  TYR A 131      15.331 -12.514 -40.570  1.00  7.68           C  
ATOM    966  CG  TYR A 131      13.893 -12.707 -40.977  1.00  7.02           C  
ATOM    967  CD1 TYR A 131      13.519 -13.771 -41.786  1.00 11.30           C  
ATOM    968  CD2 TYR A 131      12.902 -11.835 -40.535  1.00  8.44           C  
ATOM    969  CE1 TYR A 131      12.193 -13.952 -42.160  1.00 11.27           C  
ATOM    970  CE2 TYR A 131      11.580 -12.005 -40.903  1.00  8.88           C  
ATOM    971  CZ  TYR A 131      11.237 -13.068 -41.720  1.00 11.79           C  
ATOM    972  OH  TYR A 131       9.924 -13.248 -42.090  1.00 13.83           O  
ATOM    973  N   LYS A 132      15.256 -12.179 -43.759  1.00  5.94           N  
ATOM    974  CA  LYS A 132      15.220 -12.838 -45.059  1.00  7.51           C  
ATOM    975  C   LYS A 132      16.275 -12.273 -45.996  1.00  7.47           C  
ATOM    976  O   LYS A 132      16.899 -13.007 -46.760  1.00 11.02           O  
ATOM    977  CB  LYS A 132      13.839 -12.676 -45.688  1.00 11.45           C  
ATOM    978  CG  LYS A 132      13.660 -13.478 -46.965  1.00 13.22           C  
ATOM    979  CD  LYS A 132      13.874 -14.960 -46.694  1.00 19.87           C  
ATOM    980  CE  LYS A 132      13.362 -15.804 -47.861  1.00 25.98           C  
ATOM    981  NZ  LYS A 132      13.736 -17.241 -47.707  1.00 35.55           N1+
ATOM    982  N   TYR A 133      16.469 -10.958 -45.945  1.00  8.47           N  
ATOM    983  CA  TYR A 133      17.474 -10.332 -46.787  1.00 10.19           C  
ATOM    984  C   TYR A 133      18.845 -10.843 -46.372  1.00  9.78           C  
ATOM    985  O   TYR A 133      19.686 -11.142 -47.213  1.00  9.84           O  
ATOM    986  CB  TYR A 133      17.424  -8.805 -46.691  1.00  6.94           C  
ATOM    987  CG  TYR A 133      18.588  -8.167 -47.408  1.00 10.32           C  
ATOM    988  CD1 TYR A 133      18.727  -8.298 -48.793  1.00 10.75           C  
ATOM    989  CD2 TYR A 133      19.561  -7.456 -46.710  1.00  8.54           C  
ATOM    990  CE1 TYR A 133      19.813  -7.732 -49.464  1.00  9.39           C  
ATOM    991  CE2 TYR A 133      20.644  -6.885 -47.371  1.00 11.73           C  
ATOM    992  CZ  TYR A 133      20.764  -7.030 -48.748  1.00 12.09           C  
ATOM    993  OH  TYR A 133      21.831  -6.463 -49.421  1.00  9.42           O  
ATOM    994  N   LEU A 134      19.062 -10.941 -45.061  1.00  8.05           N  
ATOM    995  CA  LEU A 134      20.306 -11.459 -44.514  1.00  4.34           C  
ATOM    996  C   LEU A 134      20.572 -12.892 -44.970  1.00  7.65           C  
ATOM    997  O   LEU A 134      21.704 -13.233 -45.317  1.00  5.91           O  
ATOM    998  CB  LEU A 134      20.289 -11.396 -42.977  1.00  6.95           C  
ATOM    999  CG  LEU A 134      20.570 -10.012 -42.392  1.00  8.72           C  
ATOM   1000  CD1 LEU A 134      20.376  -9.986 -40.869  1.00  6.26           C  
ATOM   1001  CD2 LEU A 134      21.980  -9.585 -42.760  1.00  7.90           C  
ATOM   1002  N   ALA A 135      19.534 -13.728 -44.959  1.00  7.98           N  
ATOM   1003  CA  ALA A 135      19.679 -15.112 -45.421  1.00  8.84           C  
ATOM   1004  C   ALA A 135      20.095 -15.149 -46.898  1.00 10.18           C  
ATOM   1005  O   ALA A 135      20.989 -15.902 -47.290  1.00 10.72           O  
ATOM   1006  CB  ALA A 135      18.387 -15.899 -45.205  1.00  8.03           C  
ATOM   1007  N   GLU A 136      19.453 -14.319 -47.708  1.00 12.41           N  
ATOM   1008  CA  GLU A 136      19.753 -14.240 -49.135  0.52 13.96           C  
ATOM   1010  C   GLU A 136      21.188 -13.782 -49.357  1.00 13.81           C  
ATOM   1011  O   GLU A 136      21.925 -14.350 -50.144  1.00 12.57           O  
ATOM   1012  CB  GLU A 136      18.781 -13.278 -49.821  0.52 14.66           C  
ATOM   1014  CG  GLU A 136      19.230 -12.809 -51.195  0.52 16.21           C  
ATOM   1016  CD  GLU A 136      18.251 -11.836 -51.821  0.52 17.73           C  
ATOM   1018  OE1 GLU A 136      18.651 -10.688 -52.105  0.52 15.59           O  
ATOM   1020  OE2 GLU A 136      17.080 -12.219 -52.025  0.52 21.47           O1-
ATOM   1022  N   LEU A 137      21.580 -12.748 -48.625  1.00 12.78           N  
ATOM   1023  CA  LEU A 137      22.917 -12.187 -48.723  1.00 12.16           C  
ATOM   1024  C   LEU A 137      24.019 -13.188 -48.369  1.00 13.19           C  
ATOM   1025  O   LEU A 137      25.119 -13.128 -48.918  1.00 15.27           O  
ATOM   1026  CB  LEU A 137      23.007 -10.960 -47.815  1.00 14.11           C  
ATOM   1027  CG  LEU A 137      24.162  -9.980 -47.980  1.00 15.55           C  
ATOM   1028  CD1 LEU A 137      24.225  -9.461 -49.408  1.00 14.76           C  
ATOM   1029  CD2 LEU A 137      23.980  -8.840 -46.985  1.00 14.52           C  
ATOM   1030  N   THR A 138      23.724 -14.107 -47.457  1.00  8.21           N  
ATOM   1031  CA  THR A 138      24.736 -15.023 -46.944  1.00 11.43           C  
ATOM   1032  C   THR A 138      24.519 -16.452 -47.415  1.00 10.92           C  
ATOM   1033  O   THR A 138      25.193 -17.368 -46.960  1.00 12.03           O  
ATOM   1034  CB  THR A 138      24.784 -15.007 -45.406  1.00 10.19           C  
ATOM   1035  CG2 THR A 138      25.149 -13.614 -44.916  1.00  8.25           C  
ATOM   1036  OG1 THR A 138      23.500 -15.379 -44.880  1.00  8.13           O  
ATOM   1037  N   GLY A 139      23.555 -16.633 -48.309  1.00 11.20           N  
ATOM   1038  CA  GLY A 139      23.358 -17.909 -48.969  1.00 16.39           C  
ATOM   1039  C   GLY A 139      22.714 -18.970 -48.103  1.00 16.43           C  
ATOM   1040  O   GLY A 139      22.887 -20.157 -48.352  1.00 14.31           O  
ATOM   1041  N   HIS A 140      21.968 -18.555 -47.084  1.00 10.50           N  
ATOM   1042  CA  HIS A 140      21.266 -19.517 -46.241  1.00 11.98           C  
ATOM   1043  C   HIS A 140      19.882 -19.833 -46.791  1.00 13.80           C  
ATOM   1044  O   HIS A 140      19.007 -18.971 -46.833  1.00 18.03           O  
ATOM   1045  CB  HIS A 140      21.189 -19.019 -44.798  1.00  8.95           C  
ATOM   1046  CG  HIS A 140      22.503 -19.079 -44.090  1.00 11.20           C  
ATOM   1047  CD2 HIS A 140      23.119 -20.095 -43.441  1.00  9.19           C  
ATOM   1048  ND1 HIS A 140      23.375 -18.014 -44.054  1.00 12.02           N  
ATOM   1049  CE1 HIS A 140      24.464 -18.362 -43.389  1.00  9.59           C  
ATOM   1050  NE2 HIS A 140      24.334 -19.620 -43.010  1.00 11.12           N  
ATOM   1051  N   LYS A 141      19.693 -21.076 -47.218  1.00 14.27           N  
ATOM   1052  CA  LYS A 141      18.429 -21.504 -47.807  1.00 16.45           C  
ATOM   1053  C   LYS A 141      17.461 -21.992 -46.736  1.00 20.09           C  
ATOM   1054  O   LYS A 141      16.261 -22.073 -46.972  1.00 18.77           O  
ATOM   1055  CB  LYS A 141      18.664 -22.629 -48.820  1.00 22.86           C  
ATOM   1056  CG  LYS A 141      19.644 -22.287 -49.933  1.00 30.14           C  
ATOM   1057  CD  LYS A 141      19.058 -21.290 -50.915  1.00 37.08           C  
ATOM   1058  CE  LYS A 141      19.876 -21.254 -52.204  1.00 47.24           C  
ATOM   1059  NZ  LYS A 141      21.329 -21.035 -51.945  1.00 38.87           N1+
ATOM   1060  N   GLU A 142      17.998 -22.332 -45.568  1.00 19.78           N  
ATOM   1061  CA  GLU A 142      17.186 -22.779 -44.442  1.00 19.70           C  
ATOM   1062  C   GLU A 142      17.404 -21.841 -43.263  1.00 19.71           C  
ATOM   1063  O   GLU A 142      18.530 -21.413 -42.998  1.00 14.88           O  
ATOM   1064  CB  GLU A 142      17.564 -24.203 -44.033  1.00 21.38           C  
ATOM   1065  CG  GLU A 142      17.387 -25.256 -45.118  1.00 38.20           C  
ATOM   1066  CD  GLU A 142      17.970 -26.607 -44.715  1.00 59.32           C  
ATOM   1067  OE1 GLU A 142      18.598 -26.693 -43.634  1.00 41.73           O  
ATOM   1068  OE2 GLU A 142      17.804 -27.584 -45.478  1.00 57.92           O1-
ATOM   1069  N   MET A 143      16.319 -21.502 -42.578  1.00 17.75           N  
ATOM   1070  CA  MET A 143      16.402 -20.710 -41.354  1.00 10.67           C  
ATOM   1071  C   MET A 143      15.788 -21.521 -40.220  1.00 13.47           C  
ATOM   1072  O   MET A 143      14.946 -22.396 -40.446  1.00 11.53           O  
ATOM   1073  CB  MET A 143      15.692 -19.356 -41.519  1.00 11.73           C  
ATOM   1074  CG  MET A 143      16.368 -18.439 -42.558  1.00 10.31           C  
ATOM   1075  SD  MET A 143      15.519 -16.875 -42.847  1.00 15.41           S  
ATOM   1076  CE  MET A 143      13.887 -17.483 -43.268  1.00 19.68           C  
ATOM   1077  N   THR A 144      16.225 -21.234 -39.005  1.00  6.38           N  
ATOM   1078  CA  THR A 144      15.775 -21.963 -37.829  1.00  8.00           C  
ATOM   1079  C   THR A 144      15.599 -20.929 -36.736  1.00  9.17           C  
ATOM   1080  O   THR A 144      16.412 -19.996 -36.642  1.00  9.27           O  
ATOM   1081  CB  THR A 144      16.866 -22.967 -37.400  1.00 10.63           C  
ATOM   1082  CG2 THR A 144      16.393 -23.854 -36.281  1.00 10.38           C  
ATOM   1083  OG1 THR A 144      17.253 -23.764 -38.533  1.00 10.97           O  
ATOM   1084  N   MET A 145      14.543 -21.063 -35.934  1.00  7.43           N  
ATOM   1085  CA  MET A 145      14.416 -20.262 -34.721  1.00  5.90           C  
ATOM   1086  C   MET A 145      15.437 -20.759 -33.708  1.00  8.57           C  
ATOM   1087  O   MET A 145      15.556 -21.962 -33.466  1.00  6.96           O  
ATOM   1088  CB  MET A 145      13.001 -20.357 -34.128  1.00  7.55           C  
ATOM   1089  CG  MET A 145      11.908 -19.748 -35.005  1.00  5.60           C  
ATOM   1090  SD  MET A 145      12.272 -18.037 -35.521  1.00  8.58           S  
ATOM   1091  CE  MET A 145      12.225 -17.169 -33.943  1.00  5.00           C  
ATOM   1092  N   PRO A 146      16.188 -19.832 -33.109  1.00  5.06           N  
ATOM   1093  CA  PRO A 146      17.273 -20.222 -32.218  1.00  5.01           C  
ATOM   1094  C   PRO A 146      16.774 -20.587 -30.824  1.00  6.95           C  
ATOM   1095  O   PRO A 146      15.711 -20.115 -30.404  1.00  3.84           O  
ATOM   1096  CB  PRO A 146      18.114 -18.946 -32.131  1.00  5.89           C  
ATOM   1097  CG  PRO A 146      17.084 -17.831 -32.273  1.00  5.33           C  
ATOM   1098  CD  PRO A 146      16.113 -18.372 -33.309  1.00  4.27           C  
ATOM   1099  N   VAL A 147      17.552 -21.394 -30.107  1.00  5.66           N  
ATOM   1100  CA  VAL A 147      17.347 -21.522 -28.674  1.00  4.45           C  
ATOM   1101  C   VAL A 147      17.831 -20.240 -28.002  1.00  6.94           C  
ATOM   1102  O   VAL A 147      18.982 -19.845 -28.185  1.00  6.21           O  
ATOM   1103  CB  VAL A 147      18.129 -22.703 -28.046  1.00  5.33           C  
ATOM   1104  CG1 VAL A 147      17.866 -22.753 -26.536  1.00  6.21           C  
ATOM   1105  CG2 VAL A 147      17.725 -24.030 -28.685  1.00  7.15           C  
ATOM   1106  N   PRO A 148      16.954 -19.588 -27.223  1.00  5.34           N  
ATOM   1107  CA  PRO A 148      17.412 -18.434 -26.442  1.00  5.86           C  
ATOM   1108  C   PRO A 148      17.971 -18.876 -25.089  1.00  9.19           C  
ATOM   1109  O   PRO A 148      17.427 -19.769 -24.426  1.00  7.78           O  
ATOM   1110  CB  PRO A 148      16.137 -17.620 -26.244  1.00  3.93           C  
ATOM   1111  CG  PRO A 148      15.033 -18.666 -26.206  1.00  4.75           C  
ATOM   1112  CD  PRO A 148      15.507 -19.829 -27.071  1.00  5.03           C  
ATOM   1113  N   CYS A 149      19.068 -18.249 -24.697  1.00  5.39           N  
ATOM   1114  CA  CYS A 149      19.724 -18.538 -23.428  0.55  6.70           C  
ATOM   1116  C   CYS A 149      19.669 -17.279 -22.583  1.00  6.48           C  
ATOM   1117  O   CYS A 149      20.163 -16.230 -23.001  1.00  5.15           O  
ATOM   1118  CB  CYS A 149      21.183 -18.966 -23.636  0.55  9.88           C  
ATOM   1120  SG  CYS A 149      21.440 -20.728 -24.069  0.55 12.34           S  
ATOM   1122  N   PHE A 150      19.070 -17.389 -21.400  1.00  5.77           N  
ATOM   1123  CA  PHE A 150      18.747 -16.214 -20.584  1.00  6.63           C  
ATOM   1124  C   PHE A 150      19.564 -16.102 -19.297  1.00  6.82           C  
ATOM   1125  O   PHE A 150      19.531 -16.999 -18.454  1.00  5.60           O  
ATOM   1126  CB  PHE A 150      17.268 -16.246 -20.162  1.00  6.76           C  
ATOM   1127  CG  PHE A 150      16.282 -16.401 -21.295  1.00  6.59           C  
ATOM   1128  CD1 PHE A 150      15.584 -15.300 -21.782  1.00  5.26           C  
ATOM   1129  CD2 PHE A 150      15.994 -17.659 -21.818  1.00  7.08           C  
ATOM   1130  CE1 PHE A 150      14.644 -15.438 -22.814  1.00  4.55           C  
ATOM   1131  CE2 PHE A 150      15.063 -17.812 -22.835  1.00  3.97           C  
ATOM   1132  CZ  PHE A 150      14.381 -16.697 -23.336  1.00  3.87           C  
ATOM   1133  N   ASN A 151      20.269 -14.987 -19.140  1.00  7.90           N  
ATOM   1134  CA  ASN A 151      20.972 -14.675 -17.900  0.60  6.65           C  
ATOM   1136  C   ASN A 151      20.018 -14.793 -16.697  1.00  7.68           C  
ATOM   1137  O   ASN A 151      18.924 -14.230 -16.704  1.00  7.98           O  
ATOM   1138  CB  ASN A 151      21.559 -13.262 -18.038  0.60  9.63           C  
ATOM   1140  CG  ASN A 151      22.113 -12.709 -16.745  0.60 12.86           C  
ATOM   1142  ND2 ASN A 151      23.330 -13.104 -16.399  0.60  9.42           N  
ATOM   1144  OD1 ASN A 151      21.472 -11.892 -16.092  0.60 15.78           O  
ATOM   1146  N   VAL A 152      20.425 -15.537 -15.667  1.00  6.71           N  
ATOM   1147  CA  VAL A 152      19.592 -15.641 -14.465  1.00  7.50           C  
ATOM   1148  C   VAL A 152      20.331 -15.373 -13.151  1.00  6.26           C  
ATOM   1149  O   VAL A 152      19.773 -14.770 -12.237  1.00  4.72           O  
ATOM   1150  CB  VAL A 152      18.836 -16.987 -14.375  1.00  5.45           C  
ATOM   1151  CG1 VAL A 152      17.679 -17.004 -15.377  1.00  8.96           C  
ATOM   1152  CG2 VAL A 152      19.780 -18.152 -14.605  1.00 10.09           C  
ATOM   1153  N   ILE A 153      21.575 -15.822 -13.056  1.00  6.69           N  
ATOM   1154  CA  ILE A 153      22.355 -15.628 -11.836  1.00  8.11           C  
ATOM   1155  C   ILE A 153      23.749 -15.097 -12.165  1.00  9.58           C  
ATOM   1156  O   ILE A 153      24.436 -15.642 -13.029  1.00  8.00           O  
ATOM   1157  CB  ILE A 153      22.470 -16.935 -11.008  1.00  7.13           C  
ATOM   1158  CG1 ILE A 153      21.106 -17.328 -10.431  1.00 10.05           C  
ATOM   1159  CG2 ILE A 153      23.494 -16.770  -9.886  1.00  6.07           C  
ATOM   1160  CD1 ILE A 153      21.133 -18.606  -9.596  1.00 15.27           C  
ATOM   1161  N   ASN A 154      24.157 -14.044 -11.457  1.00  7.75           N  
ATOM   1162  CA  ASN A 154      25.435 -13.385 -11.689  1.00  8.80           C  
ATOM   1163  C   ASN A 154      26.471 -13.717 -10.611  1.00 10.68           C  
ATOM   1164  O   ASN A 154      26.144 -13.845  -9.425  1.00  5.96           O  
ATOM   1165  CB  ASN A 154      25.253 -11.861 -11.722  1.00  6.69           C  
ATOM   1166  CG  ASN A 154      24.337 -11.400 -12.842  1.00 18.45           C  
ATOM   1167  ND2 ASN A 154      23.535 -10.373 -12.566  1.00 14.87           N  
ATOM   1168  OD1 ASN A 154      24.354 -11.952 -13.944  1.00 15.69           O  
ATOM   1169  N   GLY A 155      27.726 -13.822 -11.034  1.00  9.39           N  
ATOM   1170  CA  GLY A 155      28.828 -14.052 -10.121  1.00  7.99           C  
ATOM   1171  C   GLY A 155      30.034 -13.282 -10.617  1.00  9.00           C  
ATOM   1172  O   GLY A 155      29.885 -12.287 -11.325  1.00  6.16           O  
ATOM   1173  N   GLY A 156      31.227 -13.752 -10.263  1.00  8.99           N  
ATOM   1174  CA  GLY A 156      32.455 -13.124 -10.705  1.00  6.83           C  
ATOM   1175  C   GLY A 156      32.526 -11.650 -10.344  1.00  7.58           C  
ATOM   1176  O   GLY A 156      32.135 -11.238  -9.252  1.00  8.73           O  
ATOM   1177  N   ALA A 157      33.024 -10.854 -11.282  1.00  9.51           N  
ATOM   1178  CA  ALA A 157      33.137  -9.408 -11.113  1.00  9.81           C  
ATOM   1179  C   ALA A 157      31.786  -8.687 -11.090  1.00 11.41           C  
ATOM   1180  O   ALA A 157      31.723  -7.475 -10.848  1.00 13.25           O  
ATOM   1181  CB  ALA A 157      34.021  -8.834 -12.220  1.00 12.15           C  
ATOM   1182  N   HIS A 158      30.710  -9.424 -11.329  1.00 10.47           N  
ATOM   1183  CA  HIS A 158      29.383  -8.816 -11.430  1.00 14.04           C  
ATOM   1184  C   HIS A 158      28.523  -8.986 -10.173  1.00 14.36           C  
ATOM   1185  O   HIS A 158      27.354  -8.594 -10.147  1.00 11.99           O  
ATOM   1186  CB  HIS A 158      28.639  -9.361 -12.648  1.00 11.32           C  
ATOM   1187  CG  HIS A 158      29.250  -8.969 -13.961  1.00 18.25           C  
ATOM   1188  CD2 HIS A 158      30.247  -8.100 -14.259  1.00 17.71           C  
ATOM   1189  ND1 HIS A 158      28.832  -9.500 -15.164  1.00 15.78           N  
ATOM   1190  CE1 HIS A 158      29.551  -8.982 -16.145  1.00 17.46           C  
ATOM   1191  NE2 HIS A 158      30.413  -8.125 -15.623  1.00 16.33           N  
ATOM   1192  N   ALA A 159      29.097  -9.569  -9.130  1.00  9.62           N  
ATOM   1193  CA  ALA A 159      28.354  -9.776  -7.889  1.00 10.73           C  
ATOM   1194  C   ALA A 159      29.296  -9.880  -6.701  1.00 12.91           C  
ATOM   1195  O   ALA A 159      30.439 -10.314  -6.837  1.00 11.87           O  
ATOM   1196  CB  ALA A 159      27.495 -11.028  -7.986  1.00 10.47           C  
ATOM   1197  N   GLY A 160      28.806  -9.490  -5.531  1.00 11.81           N  
ATOM   1198  CA  GLY A 160      29.610  -9.547  -4.326  1.00 13.40           C  
ATOM   1199  C   GLY A 160      29.597 -10.924  -3.689  1.00 15.58           C  
ATOM   1200  O   GLY A 160      30.276 -11.149  -2.698  1.00 15.37           O  
ATOM   1201  N   ASN A 161      28.826 -11.847  -4.260  1.00  7.93           N  
ATOM   1202  CA  ASN A 161      28.749 -13.211  -3.730  1.00 10.55           C  
ATOM   1203  C   ASN A 161      30.073 -13.959  -3.884  1.00 11.19           C  
ATOM   1204  O   ASN A 161      31.049 -13.401  -4.388  1.00 11.18           O  
ATOM   1205  CB  ASN A 161      27.589 -13.987  -4.378  1.00 11.49           C  
ATOM   1206  CG  ASN A 161      27.686 -14.037  -5.904  1.00 10.96           C  
ATOM   1207  ND2 ASN A 161      26.533 -14.124  -6.570  1.00  6.21           N  
ATOM   1208  OD1 ASN A 161      28.780 -14.015  -6.472  1.00  9.98           O  
ATOM   1209  N   ALA A 162      30.111 -15.209  -3.425  1.00 11.21           N  
ATOM   1210  CA  ALA A 162      31.318 -16.029  -3.510  1.00 13.40           C  
ATOM   1211  C   ALA A 162      31.448 -16.749  -4.857  1.00 14.28           C  
ATOM   1212  O   ALA A 162      32.431 -17.450  -5.110  1.00 11.54           O  
ATOM   1213  CB  ALA A 162      31.351 -17.047  -2.367  1.00 12.69           C  
ATOM   1214  N   LEU A 163      30.451 -16.581  -5.716  1.00 12.08           N  
ATOM   1215  CA  LEU A 163      30.398 -17.317  -6.975  1.00 11.96           C  
ATOM   1216  C   LEU A 163      31.496 -16.875  -7.942  1.00 14.78           C  
ATOM   1217  O   LEU A 163      31.629 -15.687  -8.262  1.00 10.80           O  
ATOM   1218  CB  LEU A 163      29.018 -17.162  -7.622  1.00  8.53           C  
ATOM   1219  CG  LEU A 163      28.819 -17.783  -9.002  1.00  7.38           C  
ATOM   1220  CD1 LEU A 163      29.117 -19.285  -8.999  1.00 10.68           C  
ATOM   1221  CD2 LEU A 163      27.399 -17.490  -9.484  1.00  5.68           C  
ATOM   1222  N   ALA A 164      32.283 -17.839  -8.417  1.00 10.36           N  
ATOM   1223  CA  ALA A 164      33.432 -17.521  -9.261  1.00  8.90           C  
ATOM   1224  C   ALA A 164      33.004 -17.156 -10.685  1.00  6.73           C  
ATOM   1225  O   ALA A 164      33.522 -16.209 -11.280  1.00  8.41           O  
ATOM   1226  CB  ALA A 164      34.417 -18.689  -9.282  1.00 10.91           C  
ATOM   1227  N   MET A 165      32.058 -17.916 -11.223  1.00  7.63           N  
ATOM   1228  CA  MET A 165      31.637 -17.743 -12.606  1.00  8.86           C  
ATOM   1229  C   MET A 165      30.865 -16.438 -12.797  1.00  8.33           C  
ATOM   1230  O   MET A 165      30.161 -15.988 -11.896  1.00  7.48           O  
ATOM   1231  CB  MET A 165      30.777 -18.929 -13.067  1.00  9.80           C  
ATOM   1232  CG  MET A 165      31.475 -20.286 -13.001  1.00 13.91           C  
ATOM   1233  SD  MET A 165      31.433 -21.005 -11.348  1.00 15.18           S  
ATOM   1234  CE  MET A 165      32.722 -22.248 -11.479  1.00 17.20           C  
ATOM   1235  N   GLN A 166      30.980 -15.858 -13.984  1.00  7.42           N  
ATOM   1236  CA  GLN A 166      30.316 -14.587 -14.280  1.00  9.03           C  
ATOM   1237  C   GLN A 166      28.792 -14.702 -14.336  1.00  7.88           C  
ATOM   1238  O   GLN A 166      28.080 -13.844 -13.823  1.00  7.28           O  
ATOM   1239  CB  GLN A 166      30.856 -14.000 -15.587  1.00  5.70           C  
ATOM   1240  CG  GLN A 166      30.464 -12.546 -15.805  1.00 13.83           C  
ATOM   1241  CD  GLN A 166      31.441 -11.822 -16.704  1.00 20.58           C  
ATOM   1242  NE2 GLN A 166      31.128 -11.773 -17.985  1.00 14.72           N  
ATOM   1243  OE1 GLN A 166      32.475 -11.321 -16.252  1.00 22.53           O  
ATOM   1244  N   GLU A 167      28.285 -15.753 -14.976  1.00  7.05           N  
ATOM   1245  CA  GLU A 167      26.842 -15.926 -15.064  1.00  9.75           C  
ATOM   1246  C   GLU A 167      26.436 -17.350 -15.370  1.00  7.94           C  
ATOM   1247  O   GLU A 167      27.165 -18.098 -16.027  1.00  9.75           O  
ATOM   1248  CB  GLU A 167      26.268 -15.046 -16.180  1.00 11.15           C  
ATOM   1249  CG  GLU A 167      26.954 -15.291 -17.503  1.00 15.63           C  
ATOM   1250  CD  GLU A 167      26.206 -14.734 -18.687  1.00 26.30           C  
ATOM   1251  OE1 GLU A 167      25.044 -14.311 -18.508  1.00 29.90           O  
ATOM   1252  OE2 GLU A 167      26.779 -14.735 -19.800  1.00 25.69           O1-
ATOM   1253  N   PHE A 168      25.240 -17.684 -14.915  1.00  4.81           N  
ATOM   1254  CA  PHE A 168      24.511 -18.856 -15.360  1.00  9.35           C  
ATOM   1255  C   PHE A 168      23.307 -18.406 -16.182  1.00  6.59           C  
ATOM   1256  O   PHE A 168      22.641 -17.436 -15.832  1.00  6.96           O  
ATOM   1257  CB  PHE A 168      24.025 -19.658 -14.152  1.00  7.61           C  
ATOM   1258  CG  PHE A 168      25.122 -20.391 -13.439  1.00  7.76           C  
ATOM   1259  CD1 PHE A 168      25.658 -21.556 -13.980  1.00 12.87           C  
ATOM   1260  CD2 PHE A 168      25.634 -19.912 -12.243  1.00 10.87           C  
ATOM   1261  CE1 PHE A 168      26.689 -22.235 -13.330  1.00 12.70           C  
ATOM   1262  CE2 PHE A 168      26.665 -20.584 -11.589  1.00 15.48           C  
ATOM   1263  CZ  PHE A 168      27.190 -21.745 -12.131  1.00  8.48           C  
ATOM   1264  N   MET A 169      23.033 -19.121 -17.267  1.00  6.53           N  
ATOM   1265  CA  MET A 169      21.849 -18.880 -18.088  1.00  6.09           C  
ATOM   1266  C   MET A 169      20.975 -20.127 -18.110  1.00  6.68           C  
ATOM   1267  O   MET A 169      21.457 -21.230 -17.862  1.00  5.56           O  
ATOM   1268  CB  MET A 169      22.265 -18.566 -19.521  1.00  6.12           C  
ATOM   1269  CG  MET A 169      23.105 -17.312 -19.675  1.00  7.30           C  
ATOM   1270  SD  MET A 169      23.728 -17.150 -21.360  1.00 16.82           S  
ATOM   1271  CE  MET A 169      25.065 -18.337 -21.300  1.00 22.25           C  
ATOM   1272  N   ILE A 170      19.687 -19.947 -18.379  1.00  7.12           N  
ATOM   1273  CA  ILE A 170      18.816 -21.082 -18.681  1.00  9.04           C  
ATOM   1274  C   ILE A 170      18.475 -21.100 -20.161  1.00  8.45           C  
ATOM   1275  O   ILE A 170      18.251 -20.049 -20.756  1.00  7.24           O  
ATOM   1276  CB  ILE A 170      17.504 -21.084 -17.857  1.00  6.44           C  
ATOM   1277  CG1 ILE A 170      16.715 -19.780 -18.044  1.00  5.03           C  
ATOM   1278  CG2 ILE A 170      17.800 -21.373 -16.388  1.00  6.90           C  
ATOM   1279  CD1 ILE A 170      15.348 -19.799 -17.312  1.00  8.03           C  
ATOM   1280  N   CYS A 171      18.435 -22.300 -20.740  1.00  7.80           N  
ATOM   1281  CA  CYS A 171      18.188 -22.469 -22.168  0.44  7.76           C  
ATOM   1283  C   CYS A 171      17.107 -23.526 -22.386  1.00  6.19           C  
ATOM   1284  O   CYS A 171      17.314 -24.698 -22.090  1.00  7.26           O  
ATOM   1285  CB  CYS A 171      19.474 -22.896 -22.883  0.44  9.29           C  
ATOM   1287  SG  CYS A 171      20.928 -21.893 -22.489  0.44 14.41           S  
ATOM   1289  N   PRO A 172      15.941 -23.109 -22.895  1.00  6.10           N  
ATOM   1290  CA  PRO A 172      14.801 -24.013 -23.100  1.00  8.77           C  
ATOM   1291  C   PRO A 172      14.984 -24.867 -24.349  1.00  7.46           C  
ATOM   1292  O   PRO A 172      14.277 -24.678 -25.338  1.00  7.22           O  
ATOM   1293  CB  PRO A 172      13.615 -23.056 -23.281  1.00  9.65           C  
ATOM   1294  CG  PRO A 172      14.128 -21.696 -22.875  1.00  9.50           C  
ATOM   1295  CD  PRO A 172      15.577 -21.703 -23.149  1.00  8.94           C  
ATOM   1296  N   THR A 173      15.937 -25.791 -24.292  1.00  6.17           N  
ATOM   1297  CA  THR A 173      16.250 -26.638 -25.443  1.00  6.60           C  
ATOM   1298  C   THR A 173      15.144 -27.649 -25.745  1.00  8.98           C  
ATOM   1299  O   THR A 173      15.101 -28.217 -26.838  1.00  7.22           O  
ATOM   1300  CB  THR A 173      17.568 -27.392 -25.220  1.00  9.09           C  
ATOM   1301  CG2 THR A 173      18.738 -26.416 -25.187  1.00  6.02           C  
ATOM   1302  OG1 THR A 173      17.507 -28.074 -23.968  1.00 10.30           O  
ATOM   1303  N   GLY A 174      14.257 -27.870 -24.778  1.00 10.73           N  
ATOM   1304  CA  GLY A 174      13.156 -28.808 -24.948  1.00  8.81           C  
ATOM   1305  C   GLY A 174      11.836 -28.166 -25.359  1.00 16.08           C  
ATOM   1306  O   GLY A 174      10.816 -28.848 -25.443  1.00  9.91           O  
ATOM   1307  N   ALA A 175      11.837 -26.856 -25.610  1.00 10.41           N  
ATOM   1308  CA  ALA A 175      10.654 -26.197 -26.175  1.00  9.65           C  
ATOM   1309  C   ALA A 175      10.422 -26.724 -27.584  1.00 11.93           C  
ATOM   1310  O   ALA A 175      11.314 -27.319 -28.180  1.00 11.62           O  
ATOM   1311  CB  ALA A 175      10.845 -24.680 -26.210  1.00  7.98           C  
ATOM   1312  N   THR A 176       9.232 -26.503 -28.125  1.00  8.94           N  
ATOM   1313  CA  THR A 176       8.929 -26.975 -29.470  1.00 11.94           C  
ATOM   1314  C   THR A 176       8.853 -25.824 -30.468  1.00 11.21           C  
ATOM   1315  O   THR A 176       8.873 -26.037 -31.673  1.00 11.52           O  
ATOM   1316  CB  THR A 176       7.640 -27.819 -29.505  1.00 15.56           C  
ATOM   1317  CG2 THR A 176       7.741 -28.961 -28.508  1.00 23.66           C  
ATOM   1318  OG1 THR A 176       6.517 -26.998 -29.173  1.00 20.03           O  
ATOM   1319  N   ASN A 177       8.781 -24.601 -29.950  1.00 12.70           N  
ATOM   1320  CA  ASN A 177       8.859 -23.407 -30.783  1.00  9.62           C  
ATOM   1321  C   ASN A 177       9.402 -22.229 -29.979  1.00 10.13           C  
ATOM   1322  O   ASN A 177       9.602 -22.336 -28.769  1.00  6.67           O  
ATOM   1323  CB  ASN A 177       7.508 -23.064 -31.415  1.00  9.73           C  
ATOM   1324  CG  ASN A 177       6.428 -22.818 -30.388  1.00 10.53           C  
ATOM   1325  ND2 ASN A 177       5.374 -23.631 -30.416  1.00 17.42           N  
ATOM   1326  OD1 ASN A 177       6.527 -21.903 -29.587  1.00 14.13           O  
ATOM   1327  N   PHE A 178       9.658 -21.114 -30.648  1.00  7.71           N  
ATOM   1328  CA  PHE A 178      10.273 -20.001 -29.949  1.00  8.50           C  
ATOM   1329  C   PHE A 178       9.343 -19.304 -28.950  1.00  7.66           C  
ATOM   1330  O   PHE A 178       9.786 -18.938 -27.867  1.00  7.87           O  
ATOM   1331  CB  PHE A 178      10.899 -18.977 -30.903  1.00  7.43           C  
ATOM   1332  CG  PHE A 178      11.750 -17.980 -30.188  1.00  7.05           C  
ATOM   1333  CD1 PHE A 178      13.108 -18.212 -30.005  1.00  6.00           C  
ATOM   1334  CD2 PHE A 178      11.181 -16.844 -29.624  1.00  6.96           C  
ATOM   1335  CE1 PHE A 178      13.896 -17.304 -29.296  1.00  4.30           C  
ATOM   1336  CE2 PHE A 178      11.964 -15.941 -28.920  1.00  7.35           C  
ATOM   1337  CZ  PHE A 178      13.322 -16.175 -28.759  1.00  4.79           C  
ATOM   1338  N   HIS A 179       8.070 -19.104 -29.300  1.00  7.27           N  
ATOM   1339  CA  HIS A 179       7.082 -18.495 -28.397  0.61  8.16           C  
ATOM   1341  C   HIS A 179       7.030 -19.273 -27.078  1.00  7.96           C  
ATOM   1342  O   HIS A 179       6.948 -18.709 -25.984  1.00  7.57           O  
ATOM   1343  CB  HIS A 179       5.678 -18.523 -29.035  0.61 10.13           C  
ATOM   1345  CG  HIS A 179       5.430 -17.450 -30.057  0.61  9.18           C  
ATOM   1347  CD2 HIS A 179       4.581 -16.393 -30.049  0.61 12.31           C  
ATOM   1349  ND1 HIS A 179       6.070 -17.413 -31.278  0.61 11.41           N  
ATOM   1351  CE1 HIS A 179       5.642 -16.372 -31.970  0.61  6.50           C  
ATOM   1353  NE2 HIS A 179       4.737 -15.737 -31.246  0.61 12.02           N  
ATOM   1355  N   GLU A 180       7.040 -20.600 -27.206  1.00  9.16           N  
ATOM   1356  CA  GLU A 180       6.995 -21.483 -26.043  1.00 11.74           C  
ATOM   1357  C   GLU A 180       8.296 -21.410 -25.246  1.00  6.98           C  
ATOM   1358  O   GLU A 180       8.280 -21.419 -24.019  1.00  9.16           O  
ATOM   1359  CB  GLU A 180       6.713 -22.929 -26.468  1.00 10.71           C  
ATOM   1360  CG  GLU A 180       6.749 -23.926 -25.331  1.00 19.05           C  
ATOM   1361  CD  GLU A 180       6.353 -25.328 -25.773  1.00 23.28           C  
ATOM   1362  OE1 GLU A 180       7.235 -26.079 -26.232  1.00 22.07           O  
ATOM   1363  OE2 GLU A 180       5.154 -25.670 -25.671  1.00 26.76           O1-
ATOM   1364  N   ALA A 181       9.425 -21.341 -25.948  1.00  8.73           N  
ATOM   1365  CA  ALA A 181      10.721 -21.213 -25.279  1.00  6.99           C  
ATOM   1366  C   ALA A 181      10.764 -19.971 -24.394  1.00  6.09           C  
ATOM   1367  O   ALA A 181      11.223 -20.018 -23.254  1.00  5.25           O  
ATOM   1368  CB  ALA A 181      11.862 -21.170 -26.307  1.00  7.01           C  
ATOM   1369  N   LEU A 182      10.298 -18.854 -24.937  1.00  6.22           N  
ATOM   1370  CA  LEU A 182      10.302 -17.609 -24.191  1.00  5.07           C  
ATOM   1371  C   LEU A 182       9.392 -17.719 -22.976  1.00  6.39           C  
ATOM   1372  O   LEU A 182       9.752 -17.297 -21.877  1.00  5.22           O  
ATOM   1373  CB  LEU A 182       9.856 -16.459 -25.085  1.00  5.80           C  
ATOM   1374  CG  LEU A 182       9.812 -15.083 -24.424  1.00  5.51           C  
ATOM   1375  CD1 LEU A 182      11.181 -14.736 -23.826  1.00  5.62           C  
ATOM   1376  CD2 LEU A 182       9.387 -14.047 -25.451  1.00  6.71           C  
ATOM   1377  N   ARG A 183       8.212 -18.292 -23.167  1.00  5.86           N  
ATOM   1378  CA  ARG A 183       7.295 -18.453 -22.038  1.00  5.96           C  
ATOM   1379  C   ARG A 183       7.894 -19.321 -20.934  1.00  6.36           C  
ATOM   1380  O   ARG A 183       7.852 -18.960 -19.755  1.00  8.29           O  
ATOM   1381  CB  ARG A 183       5.968 -19.041 -22.479  1.00  8.34           C  
ATOM   1382  CG  ARG A 183       5.121 -19.433 -21.278  1.00 11.00           C  
ATOM   1383  CD  ARG A 183       3.684 -19.560 -21.669  1.00 20.11           C  
ATOM   1384  NE  ARG A 183       3.440 -20.813 -22.354  1.00 18.20           N  
ATOM   1385  CZ  ARG A 183       3.193 -21.954 -21.723  1.00 28.91           C  
ATOM   1386  NH1 ARG A 183       3.184 -21.985 -20.395  1.00 17.61           N1+
ATOM   1387  NH2 ARG A 183       2.965 -23.061 -22.420  1.00 33.55           N  
ATOM   1388  N   MET A 184       8.444 -20.472 -21.312  1.00  7.76           N  
ATOM   1389  CA  MET A 184       9.093 -21.357 -20.347  1.00  6.93           C  
ATOM   1390  C   MET A 184      10.135 -20.605 -19.532  1.00  5.85           C  
ATOM   1391  O   MET A 184      10.205 -20.737 -18.310  1.00  8.28           O  
ATOM   1392  CB  MET A 184       9.778 -22.527 -21.068  1.00  8.10           C  
ATOM   1393  CG  MET A 184       8.810 -23.538 -21.669  1.00 12.40           C  
ATOM   1394  SD  MET A 184       9.633 -24.666 -22.816  1.00 17.10           S  
ATOM   1395  CE  MET A 184      10.858 -25.381 -21.760  1.00  7.97           C  
ATOM   1396  N   ALA A 185      10.962 -19.819 -20.216  1.00  5.81           N  
ATOM   1397  CA  ALA A 185      12.026 -19.091 -19.529  1.00  6.27           C  
ATOM   1398  C   ALA A 185      11.489 -17.972 -18.645  1.00  5.43           C  
ATOM   1399  O   ALA A 185      12.008 -17.739 -17.555  1.00  5.17           O  
ATOM   1400  CB  ALA A 185      13.041 -18.552 -20.523  1.00  5.19           C  
ATOM   1401  N   ALA A 186      10.450 -17.282 -19.114  1.00  5.10           N  
ATOM   1402  CA  ALA A 186       9.824 -16.222 -18.332  1.00  5.55           C  
ATOM   1403  C   ALA A 186       9.200 -16.786 -17.061  1.00  7.69           C  
ATOM   1404  O   ALA A 186       9.348 -16.221 -15.977  1.00  5.76           O  
ATOM   1405  CB  ALA A 186       8.768 -15.493 -19.161  1.00  5.57           C  
ATOM   1406  N   GLU A 187       8.495 -17.907 -17.198  1.00  8.47           N  
ATOM   1407  CA  GLU A 187       7.880 -18.549 -16.037  1.00  5.27           C  
ATOM   1408  C   GLU A 187       8.955 -19.035 -15.065  1.00  8.12           C  
ATOM   1409  O   GLU A 187       8.827 -18.869 -13.850  1.00  8.27           O  
ATOM   1410  CB  GLU A 187       6.971 -19.702 -16.480  1.00  8.33           C  
ATOM   1411  CG  GLU A 187       5.746 -19.231 -17.234  1.00  8.70           C  
ATOM   1412  CD  GLU A 187       4.918 -20.357 -17.822  1.00 11.03           C  
ATOM   1413  OE1 GLU A 187       5.324 -21.541 -17.716  1.00 14.80           O  
ATOM   1414  OE2 GLU A 187       3.858 -20.052 -18.399  1.00  8.79           O1-
ATOM   1415  N   THR A 188      10.027 -19.623 -15.594  1.00  4.64           N  
ATOM   1416  CA  THR A 188      11.090 -20.114 -14.731  1.00  5.71           C  
ATOM   1417  C   THR A 188      11.764 -18.959 -13.990  1.00  6.53           C  
ATOM   1418  O   THR A 188      12.081 -19.062 -12.812  1.00  8.24           O  
ATOM   1419  CB  THR A 188      12.135 -20.934 -15.520  1.00  9.79           C  
ATOM   1420  CG2 THR A 188      13.215 -21.471 -14.592  1.00  6.85           C  
ATOM   1421  OG1 THR A 188      11.483 -22.031 -16.173  1.00  7.97           O  
ATOM   1422  N   TYR A 189      11.979 -17.860 -14.700  1.00  5.94           N  
ATOM   1423  CA  TYR A 189      12.598 -16.675 -14.133  1.00  5.88           C  
ATOM   1424  C   TYR A 189      11.746 -16.106 -13.006  1.00  4.27           C  
ATOM   1425  O   TYR A 189      12.268 -15.691 -11.967  1.00  6.62           O  
ATOM   1426  CB  TYR A 189      12.795 -15.639 -15.247  1.00  3.99           C  
ATOM   1427  CG  TYR A 189      13.342 -14.297 -14.817  1.00  4.21           C  
ATOM   1428  CD1 TYR A 189      14.700 -14.055 -14.789  1.00  3.79           C  
ATOM   1429  CD2 TYR A 189      12.482 -13.252 -14.494  1.00  7.89           C  
ATOM   1430  CE1 TYR A 189      15.203 -12.809 -14.420  1.00  5.64           C  
ATOM   1431  CE2 TYR A 189      12.967 -12.016 -14.130  1.00  7.58           C  
ATOM   1432  CZ  TYR A 189      14.331 -11.797 -14.094  1.00  5.46           C  
ATOM   1433  OH  TYR A 189      14.808 -10.554 -13.721  1.00  4.18           O  
ATOM   1434  N   GLN A 190      10.436 -16.083 -13.208  1.00  6.62           N  
ATOM   1435  CA  GLN A 190       9.537 -15.594 -12.164  1.00 11.46           C  
ATOM   1436  C   GLN A 190       9.526 -16.552 -10.971  1.00 12.33           C  
ATOM   1437  O   GLN A 190       9.450 -16.117  -9.821  1.00  9.56           O  
ATOM   1438  CB  GLN A 190       8.117 -15.368 -12.710  1.00 10.75           C  
ATOM   1439  CG  GLN A 190       7.996 -14.223 -13.730  1.00  9.58           C  
ATOM   1440  CD  GLN A 190       8.392 -12.866 -13.158  1.00 13.86           C  
ATOM   1441  NE2 GLN A 190       8.862 -11.968 -14.025  1.00 14.51           N  
ATOM   1442  OE1 GLN A 190       8.286 -12.631 -11.948  1.00 16.26           O  
ATOM   1443  N   CYS A 191       9.614 -17.856 -11.242  1.00  9.63           N  
ATOM   1444  CA  CYS A 191       9.768 -18.838 -10.172  1.00 10.67           C  
ATOM   1445  C   CYS A 191      11.063 -18.619  -9.395  1.00 13.87           C  
ATOM   1446  O   CYS A 191      11.055 -18.627  -8.167  1.00 10.67           O  
ATOM   1447  CB  CYS A 191       9.706 -20.271 -10.710  1.00 11.72           C  
ATOM   1448  SG  CYS A 191       8.053 -20.787 -11.161  1.00 13.39           S  
ATOM   1449  N   LEU A 192      12.168 -18.419 -10.113  1.00  8.70           N  
ATOM   1450  CA  LEU A 192      13.454 -18.123  -9.490  1.00  6.94           C  
ATOM   1451  C   LEU A 192      13.377 -16.861  -8.629  1.00 10.64           C  
ATOM   1452  O   LEU A 192      13.992 -16.774  -7.560  1.00 10.10           O  
ATOM   1453  CB  LEU A 192      14.535 -17.924 -10.565  1.00  8.16           C  
ATOM   1454  CG  LEU A 192      15.929 -17.572 -10.045  1.00  7.65           C  
ATOM   1455  CD1 LEU A 192      16.417 -18.618  -9.046  1.00  7.36           C  
ATOM   1456  CD2 LEU A 192      16.922 -17.418 -11.186  1.00 10.74           C  
ATOM   1457  N   LYS A 193      12.643 -15.869  -9.115  1.00  6.54           N  
ATOM   1458  CA  LYS A 193      12.522 -14.611  -8.392  1.00  7.01           C  
ATOM   1459  C   LYS A 193      11.832 -14.844  -7.044  1.00 11.28           C  
ATOM   1460  O   LYS A 193      12.255 -14.331  -6.004  1.00  9.29           O  
ATOM   1461  CB  LYS A 193      11.750 -13.607  -9.236  1.00  7.02           C  
ATOM   1462  CG  LYS A 193      11.506 -12.274  -8.543  1.00 12.13           C  
ATOM   1463  CD  LYS A 193      10.768 -11.301  -9.445  1.00 15.14           C  
ATOM   1464  CE  LYS A 193      10.580  -9.965  -8.719  1.00 30.56           C  
ATOM   1465  NZ  LYS A 193       9.890  -8.939  -9.547  1.00 29.59           N1+
ATOM   1466  N   VAL A 194      10.772 -15.638  -7.072  1.00 11.21           N  
ATOM   1467  CA  VAL A 194      10.072 -16.043  -5.856  1.00 13.90           C  
ATOM   1468  C   VAL A 194      10.980 -16.796  -4.888  1.00 13.51           C  
ATOM   1469  O   VAL A 194      11.016 -16.488  -3.692  1.00 13.80           O  
ATOM   1470  CB  VAL A 194       8.851 -16.911  -6.208  1.00 13.82           C  
ATOM   1471  CG1 VAL A 194       8.251 -17.538  -4.941  1.00 16.88           C  
ATOM   1472  CG2 VAL A 194       7.832 -16.069  -6.943  1.00 12.85           C  
ATOM   1473  N   VAL A 195      11.726 -17.771  -5.404  1.00 10.86           N  
ATOM   1474  CA  VAL A 195      12.666 -18.533  -4.579  1.00 13.49           C  
ATOM   1475  C   VAL A 195      13.706 -17.622  -3.940  1.00 12.37           C  
ATOM   1476  O   VAL A 195      13.978 -17.704  -2.739  1.00 13.04           O  
ATOM   1477  CB  VAL A 195      13.376 -19.640  -5.397  1.00 12.82           C  
ATOM   1478  CG1 VAL A 195      14.504 -20.264  -4.593  1.00 16.29           C  
ATOM   1479  CG2 VAL A 195      12.374 -20.704  -5.848  1.00 13.85           C  
ATOM   1480  N   ILE A 196      14.291 -16.743  -4.743  1.00  9.45           N  
ATOM   1481  CA  ILE A 196      15.312 -15.839  -4.230  1.00  9.94           C  
ATOM   1482  C   ILE A 196      14.766 -14.897  -3.157  1.00  8.39           C  
ATOM   1483  O   ILE A 196      15.426 -14.662  -2.149  1.00 15.71           O  
ATOM   1484  CB  ILE A 196      16.008 -15.047  -5.363  1.00  9.39           C  
ATOM   1485  CG1 ILE A 196      16.948 -15.998  -6.127  1.00  8.82           C  
ATOM   1486  CG2 ILE A 196      16.760 -13.841  -4.774  1.00  8.21           C  
ATOM   1487  CD1 ILE A 196      17.540 -15.436  -7.412  1.00  4.94           C  
ATOM   1488  N   LYS A 197      13.569 -14.366  -3.367  1.00  9.52           N  
ATOM   1489  CA  LYS A 197      12.971 -13.488  -2.360  1.00 11.40           C  
ATOM   1490  C   LYS A 197      12.803 -14.233  -1.037  1.00 15.30           C  
ATOM   1491  O   LYS A 197      13.201 -13.743   0.015  1.00 11.87           O  
ATOM   1492  CB  LYS A 197      11.631 -12.934  -2.820  1.00 11.41           C  
ATOM   1493  CG  LYS A 197      11.034 -11.932  -1.834  1.00 19.83           C  
ATOM   1494  CD  LYS A 197       9.726 -11.353  -2.339  1.00 28.17           C  
ATOM   1495  CE  LYS A 197       9.112 -10.414  -1.301  1.00 28.37           C  
ATOM   1496  NZ  LYS A 197       7.879  -9.755  -1.819  1.00 44.50           N1+
ATOM   1497  N   ALA A 198      12.223 -15.426  -1.101  1.00 15.10           N  
ATOM   1498  CA  ALA A 198      12.022 -16.235   0.097  1.00 15.64           C  
ATOM   1499  C   ALA A 198      13.334 -16.511   0.837  1.00 18.41           C  
ATOM   1500  O   ALA A 198      13.394 -16.434   2.062  1.00 15.51           O  
ATOM   1501  CB  ALA A 198      11.318 -17.543  -0.259  1.00 15.94           C  
ATOM   1502  N   LYS A 199      14.390 -16.817   0.091  1.00 14.49           N  
ATOM   1503  CA  LYS A 199      15.633 -17.258   0.705  1.00 14.04           C  
ATOM   1504  C   LYS A 199      16.607 -16.131   1.035  1.00 15.27           C  
ATOM   1505  O   LYS A 199      17.338 -16.222   2.019  1.00 17.88           O  
ATOM   1506  CB  LYS A 199      16.327 -18.299  -0.175  1.00 16.70           C  
ATOM   1507  CG  LYS A 199      17.686 -18.754   0.361  1.00 26.88           C  
ATOM   1508  CD  LYS A 199      18.166 -20.002  -0.375  1.00 33.42           C  
ATOM   1509  CE  LYS A 199      19.514 -20.491   0.133  1.00 39.19           C  
ATOM   1510  NZ  LYS A 199      19.948 -21.696  -0.638  1.00 40.15           N1+
ATOM   1511  N   TYR A 200      16.620 -15.072   0.224  1.00 10.77           N  
ATOM   1512  CA  TYR A 200      17.651 -14.043   0.361  1.00 11.61           C  
ATOM   1513  C   TYR A 200      17.091 -12.652   0.625  1.00 12.52           C  
ATOM   1514  O   TYR A 200      17.854 -11.727   0.913  1.00 15.58           O  
ATOM   1515  CB  TYR A 200      18.562 -13.991  -0.880  1.00 16.14           C  
ATOM   1516  CG  TYR A 200      19.232 -15.301  -1.221  1.00 11.70           C  
ATOM   1517  CD1 TYR A 200      20.488 -15.621  -0.706  1.00 12.26           C  
ATOM   1518  CD2 TYR A 200      18.615 -16.215  -2.065  1.00 15.86           C  
ATOM   1519  CE1 TYR A 200      21.102 -16.829  -1.013  1.00 18.96           C  
ATOM   1520  CE2 TYR A 200      19.220 -17.418  -2.377  1.00 14.84           C  
ATOM   1521  CZ  TYR A 200      20.459 -17.718  -1.849  1.00 18.83           C  
ATOM   1522  OH  TYR A 200      21.048 -18.914  -2.173  1.00 24.01           O  
ATOM   1523  N   GLY A 201      15.776 -12.492   0.506  1.00 12.85           N  
ATOM   1524  CA  GLY A 201      15.159 -11.200   0.770  1.00 17.04           C  
ATOM   1525  C   GLY A 201      14.768 -10.410  -0.471  1.00 17.76           C  
ATOM   1526  O   GLY A 201      15.256 -10.676  -1.571  1.00 12.56           O  
ATOM   1527  N   GLN A 202      13.895  -9.422  -0.285  1.00 10.68           N  
ATOM   1528  CA  GLN A 202      13.347  -8.653  -1.400  1.00 11.53           C  
ATOM   1529  C   GLN A 202      14.436  -7.984  -2.229  1.00 12.82           C  
ATOM   1530  O   GLN A 202      14.373  -7.974  -3.468  1.00 11.89           O  
ATOM   1531  CB  GLN A 202      12.362  -7.583  -0.894  1.00 14.26           C  
ATOM   1532  CG  GLN A 202      11.751  -6.726  -2.009  1.00 18.88           C  
ATOM   1533  CD  GLN A 202      10.695  -5.737  -1.500  1.00 24.24           C  
ATOM   1534  NE2 GLN A 202      10.034  -5.043  -2.426  1.00 21.89           N  
ATOM   1535  OE1 GLN A 202      10.477  -5.607  -0.297  1.00 24.79           O  
ATOM   1536  N   ASP A 203      15.424  -7.410  -1.555  1.00  9.53           N  
ATOM   1537  CA  ASP A 203      16.437  -6.626  -2.247  1.00 11.66           C  
ATOM   1538  C   ASP A 203      17.330  -7.497  -3.144  1.00 11.77           C  
ATOM   1539  O   ASP A 203      17.987  -6.994  -4.063  1.00  8.26           O  
ATOM   1540  CB  ASP A 203      17.267  -5.808  -1.249  1.00 17.21           C  
ATOM   1541  CG  ASP A 203      16.423  -4.778  -0.485  1.00 24.02           C  
ATOM   1542  OD1 ASP A 203      15.356  -4.371  -1.001  1.00 18.63           O  
ATOM   1543  OD2 ASP A 203      16.829  -4.369   0.629  1.00 16.69           O1-
ATOM   1544  N   ALA A 204      17.344  -8.800  -2.880  1.00  8.54           N  
ATOM   1545  CA  ALA A 204      18.091  -9.728  -3.722  1.00 10.56           C  
ATOM   1546  C   ALA A 204      17.404  -9.984  -5.073  1.00 11.34           C  
ATOM   1547  O   ALA A 204      17.959 -10.681  -5.921  1.00 10.77           O  
ATOM   1548  CB  ALA A 204      18.359 -11.050  -2.979  1.00 11.63           C  
ATOM   1549  N   THR A 205      16.209  -9.421  -5.278  1.00  7.52           N  
ATOM   1550  CA  THR A 205      15.533  -9.533  -6.573  1.00  7.93           C  
ATOM   1551  C   THR A 205      15.744  -8.320  -7.482  1.00 10.84           C  
ATOM   1552  O   THR A 205      15.209  -8.266  -8.591  1.00 10.29           O  
ATOM   1553  CB  THR A 205      14.022  -9.804  -6.428  1.00 10.00           C  
ATOM   1554  CG2 THR A 205      13.789 -11.020  -5.542  1.00 12.67           C  
ATOM   1555  OG1 THR A 205      13.379  -8.664  -5.854  1.00 10.78           O  
ATOM   1556  N   ASN A 206      16.505  -7.336  -7.018  1.00  3.64           N  
ATOM   1557  CA  ASN A 206      16.957  -6.290  -7.925  1.00  8.57           C  
ATOM   1558  C   ASN A 206      17.904  -6.913  -8.943  1.00  8.04           C  
ATOM   1559  O   ASN A 206      18.490  -7.959  -8.673  1.00 10.07           O  
ATOM   1560  CB  ASN A 206      17.607  -5.152  -7.141  1.00  6.60           C  
ATOM   1561  CG  ASN A 206      16.592  -4.410  -6.302  1.00 10.83           C  
ATOM   1562  ND2 ASN A 206      16.946  -4.102  -5.063  1.00  9.74           N  
ATOM   1563  OD1 ASN A 206      15.478  -4.151  -6.762  1.00 10.79           O  
ATOM   1564  N   VAL A 207      18.039  -6.301 -10.118  1.00  5.05           N  
ATOM   1565  CA  VAL A 207      18.717  -6.984 -11.221  1.00  5.72           C  
ATOM   1566  C   VAL A 207      19.995  -6.310 -11.703  1.00  6.41           C  
ATOM   1567  O   VAL A 207      20.175  -5.089 -11.570  1.00  4.06           O  
ATOM   1568  CB  VAL A 207      17.777  -7.162 -12.450  1.00  5.08           C  
ATOM   1569  CG1 VAL A 207      16.525  -7.928 -12.044  1.00  8.37           C  
ATOM   1570  CG2 VAL A 207      17.425  -5.799 -13.048  1.00  3.65           C  
ATOM   1571  N   GLY A 208      20.869  -7.119 -12.294  1.00  4.84           N  
ATOM   1572  CA  GLY A 208      22.102  -6.628 -12.871  1.00  5.25           C  
ATOM   1573  C   GLY A 208      21.906  -6.073 -14.272  1.00  5.95           C  
ATOM   1574  O   GLY A 208      20.771  -5.934 -14.748  1.00  4.13           O  
ATOM   1575  N   ASP A 209      23.015  -5.769 -14.940  1.00  4.21           N  
ATOM   1576  CA  ASP A 209      22.967  -5.072 -16.234  1.00  6.85           C  
ATOM   1577  C   ASP A 209      22.137  -5.809 -17.284  1.00  5.00           C  
ATOM   1578  O   ASP A 209      21.495  -5.176 -18.123  1.00  4.92           O  
ATOM   1579  CB  ASP A 209      24.374  -4.846 -16.798  1.00  7.43           C  
ATOM   1580  CG  ASP A 209      25.136  -3.744 -16.079  1.00 13.50           C  
ATOM   1581  OD1 ASP A 209      24.506  -2.900 -15.413  1.00 10.03           O  
ATOM   1582  OD2 ASP A 209      26.376  -3.716 -16.201  1.00 10.73           O1-
ATOM   1583  N   GLU A 210      22.177  -7.141 -17.249  1.00  5.01           N  
ATOM   1584  CA  GLU A 210      21.504  -7.965 -18.256  1.00  3.92           C  
ATOM   1585  C   GLU A 210      20.205  -8.609 -17.758  1.00  3.89           C  
ATOM   1586  O   GLU A 210      19.636  -9.468 -18.417  1.00  3.86           O  
ATOM   1587  CB  GLU A 210      22.490  -8.991 -18.851  1.00  6.96           C  
ATOM   1588  CG  GLU A 210      23.713  -8.274 -19.477  1.00 11.17           C  
ATOM   1589  CD  GLU A 210      24.749  -9.190 -20.119  1.00 17.18           C  
ATOM   1590  OE1 GLU A 210      24.880 -10.362 -19.711  1.00 13.25           O  
ATOM   1591  OE2 GLU A 210      25.451  -8.714 -21.037  1.00 20.80           O1-
ATOM   1592  N   GLY A 211      19.727  -8.181 -16.592  1.00  5.66           N  
ATOM   1593  CA  GLY A 211      18.408  -8.584 -16.132  1.00  3.69           C  
ATOM   1594  C   GLY A 211      18.379  -9.725 -15.130  1.00  5.23           C  
ATOM   1595  O   GLY A 211      17.319 -10.051 -14.614  1.00  8.71           O  
ATOM   1596  N   GLY A 212      19.535 -10.321 -14.857  1.00  7.25           N  
ATOM   1597  CA  GLY A 212      19.635 -11.437 -13.926  1.00  5.93           C  
ATOM   1598  C   GLY A 212      19.803 -11.017 -12.471  1.00  8.73           C  
ATOM   1599  O   GLY A 212      20.016  -9.838 -12.164  1.00  8.82           O  
ATOM   1600  N   PHE A 213      19.707 -11.990 -11.568  1.00  5.82           N  
ATOM   1601  CA  PHE A 213      19.809 -11.722 -10.135  1.00  7.25           C  
ATOM   1602  C   PHE A 213      21.221 -12.007  -9.618  1.00  8.33           C  
ATOM   1603  O   PHE A 213      21.993 -12.730 -10.245  1.00  5.44           O  
ATOM   1604  CB  PHE A 213      18.788 -12.560  -9.355  1.00  6.12           C  
ATOM   1605  CG  PHE A 213      17.380 -12.442  -9.867  1.00  5.71           C  
ATOM   1606  CD1 PHE A 213      16.674 -11.249  -9.749  1.00  7.90           C  
ATOM   1607  CD2 PHE A 213      16.751 -13.529 -10.452  1.00  5.83           C  
ATOM   1608  CE1 PHE A 213      15.369 -11.142 -10.214  1.00  6.44           C  
ATOM   1609  CE2 PHE A 213      15.445 -13.436 -10.916  1.00  5.63           C  
ATOM   1610  CZ  PHE A 213      14.751 -12.241 -10.804  1.00  7.58           C  
ATOM   1611  N   ALA A 214      21.542 -11.432  -8.467  1.00  5.59           N  
ATOM   1612  CA  ALA A 214      22.833 -11.635  -7.824  1.00  9.00           C  
ATOM   1613  C   ALA A 214      22.678 -12.090  -6.365  1.00  7.95           C  
ATOM   1614  O   ALA A 214      23.158 -11.425  -5.454  1.00 10.08           O  
ATOM   1615  CB  ALA A 214      23.644 -10.365  -7.888  1.00  8.00           C  
ATOM   1616  N   PRO A 215      22.014 -13.232  -6.149  1.00 10.56           N  
ATOM   1617  CA  PRO A 215      21.805 -13.735  -4.785  1.00  7.68           C  
ATOM   1618  C   PRO A 215      23.143 -14.072  -4.143  1.00 11.14           C  
ATOM   1619  O   PRO A 215      24.079 -14.437  -4.847  1.00  9.36           O  
ATOM   1620  CB  PRO A 215      20.988 -15.006  -5.007  1.00  7.53           C  
ATOM   1621  CG  PRO A 215      21.400 -15.477  -6.372  1.00  8.36           C  
ATOM   1622  CD  PRO A 215      21.560 -14.196  -7.168  1.00  8.20           C  
ATOM   1623  N   ASN A 216      23.243 -13.934  -2.825  1.00  9.50           N  
ATOM   1624  CA  ASN A 216      24.513 -14.150  -2.148  1.00 11.50           C  
ATOM   1625  C   ASN A 216      24.816 -15.638  -1.971  1.00 15.78           C  
ATOM   1626  O   ASN A 216      24.803 -16.148  -0.850  1.00 13.41           O  
ATOM   1627  CB  ASN A 216      24.497 -13.455  -0.777  1.00 15.94           C  
ATOM   1628  CG  ASN A 216      25.849 -13.475  -0.093  1.00 22.93           C  
ATOM   1629  ND2 ASN A 216      25.841 -13.553   1.234  1.00 20.11           N  
ATOM   1630  OD1 ASN A 216      26.889 -13.420  -0.748  1.00 20.71           O  
ATOM   1631  N   VAL A 217      25.087 -16.336  -3.070  1.00 12.87           N  
ATOM   1632  CA  VAL A 217      25.339 -17.776  -2.998  1.00 14.65           C  
ATOM   1633  C   VAL A 217      26.776 -18.073  -2.564  1.00 13.14           C  
ATOM   1634  O   VAL A 217      27.660 -17.229  -2.692  1.00 13.55           O  
ATOM   1635  CB  VAL A 217      25.033 -18.480  -4.339  1.00 11.05           C  
ATOM   1636  CG1 VAL A 217      23.558 -18.373  -4.660  1.00 11.92           C  
ATOM   1637  CG2 VAL A 217      25.891 -17.885  -5.467  1.00  8.31           C  
ATOM   1638  N   SER A 218      27.002 -19.279  -2.044  1.00 15.68           N  
ATOM   1639  CA  SER A 218      28.313 -19.676  -1.535  1.00 17.95           C  
ATOM   1640  C   SER A 218      29.242 -20.215  -2.620  1.00 15.53           C  
ATOM   1641  O   SER A 218      30.440 -20.388  -2.396  1.00 15.57           O  
ATOM   1642  CB  SER A 218      28.139 -20.756  -0.470  1.00 21.05           C  
ATOM   1643  OG  SER A 218      27.558 -21.911  -1.048  1.00 20.77           O  
ATOM   1644  N   GLY A 219      28.686 -20.489  -3.792  1.00 14.79           N  
ATOM   1645  CA  GLY A 219      29.440 -21.117  -4.859  1.00 15.11           C  
ATOM   1646  C   GLY A 219      28.538 -21.648  -5.956  1.00 11.50           C  
ATOM   1647  O   GLY A 219      27.331 -21.434  -5.933  1.00 12.91           O  
ATOM   1648  N   ALA A 220      29.128 -22.348  -6.916  1.00 12.51           N  
ATOM   1649  CA  ALA A 220      28.385 -22.826  -8.079  1.00 13.05           C  
ATOM   1650  C   ALA A 220      27.241 -23.766  -7.699  1.00 11.78           C  
ATOM   1651  O   ALA A 220      26.154 -23.708  -8.277  1.00  9.77           O  
ATOM   1652  CB  ALA A 220      29.326 -23.506  -9.067  1.00 16.50           C  
ATOM   1653  N   ARG A 221      27.473 -24.637  -6.725  1.00 11.34           N  
ATOM   1654  CA  ARG A 221      26.470 -25.650  -6.429  1.00 10.51           C  
ATOM   1655  C   ARG A 221      25.199 -25.019  -5.874  1.00  9.40           C  
ATOM   1656  O   ARG A 221      24.102 -25.408  -6.241  1.00 10.86           O  
ATOM   1657  CB  ARG A 221      27.031 -26.737  -5.506  1.00 10.23           C  
ATOM   1658  CG  ARG A 221      28.122 -27.549  -6.199  1.00 12.42           C  
ATOM   1659  CD  ARG A 221      28.709 -28.637  -5.304  1.00 16.71           C  
ATOM   1660  NE  ARG A 221      29.696 -29.423  -6.039  1.00 18.32           N  
ATOM   1661  CZ  ARG A 221      30.955 -29.044  -6.233  1.00 23.88           C  
ATOM   1662  NH1 ARG A 221      31.380 -27.889  -5.740  1.00 24.09           N1+
ATOM   1663  NH2 ARG A 221      31.790 -29.814  -6.926  1.00 21.86           N  
ATOM   1664  N   GLU A 222      25.348 -24.033  -5.002  1.00 10.79           N  
ATOM   1665  CA  GLU A 222      24.176 -23.362  -4.455  1.00 14.17           C  
ATOM   1666  C   GLU A 222      23.422 -22.653  -5.585  1.00 12.13           C  
ATOM   1667  O   GLU A 222      22.193 -22.659  -5.629  1.00 11.53           O  
ATOM   1668  CB  GLU A 222      24.578 -22.369  -3.357  1.00 13.38           C  
ATOM   1669  CG  GLU A 222      23.401 -21.749  -2.620  1.00 22.63           C  
ATOM   1670  CD  GLU A 222      23.833 -20.785  -1.520  1.00 27.86           C  
ATOM   1671  OE1 GLU A 222      25.009 -20.846  -1.107  1.00 20.00           O  
ATOM   1672  OE2 GLU A 222      22.999 -19.960  -1.068  1.00 29.62           O1-
ATOM   1673  N   ALA A 223      24.163 -22.041  -6.499  1.00  9.90           N  
ATOM   1674  CA  ALA A 223      23.522 -21.350  -7.630  1.00 11.92           C  
ATOM   1675  C   ALA A 223      22.777 -22.340  -8.518  1.00 11.09           C  
ATOM   1676  O   ALA A 223      21.622 -22.116  -8.894  1.00  9.47           O  
ATOM   1677  CB  ALA A 223      24.550 -20.580  -8.441  1.00 10.05           C  
ATOM   1678  N   LEU A 224      23.448 -23.438  -8.851  1.00  8.25           N  
ATOM   1679  CA  LEU A 224      22.854 -24.467  -9.692  1.00  8.27           C  
ATOM   1680  C   LEU A 224      21.620 -25.075  -9.032  1.00 10.32           C  
ATOM   1681  O   LEU A 224      20.627 -25.358  -9.701  1.00 10.88           O  
ATOM   1682  CB  LEU A 224      23.896 -25.531 -10.048  1.00  8.69           C  
ATOM   1683  CG  LEU A 224      25.000 -24.998 -10.974  1.00  9.67           C  
ATOM   1684  CD1 LEU A 224      26.194 -25.948 -11.035  1.00 12.36           C  
ATOM   1685  CD2 LEU A 224      24.456 -24.742 -12.371  1.00  8.53           C  
ATOM   1686  N   ASP A 225      21.677 -25.265  -7.713  1.00 10.06           N  
ATOM   1687  CA  ASP A 225      20.521 -25.755  -6.966  1.00 11.20           C  
ATOM   1688  C   ASP A 225      19.302 -24.834  -7.136  1.00  9.67           C  
ATOM   1689  O   ASP A 225      18.182 -25.301  -7.361  1.00  9.26           O  
ATOM   1690  CB  ASP A 225      20.855 -25.885  -5.475  1.00 10.84           C  
ATOM   1691  CG  ASP A 225      21.754 -27.083  -5.170  1.00 16.54           C  
ATOM   1692  OD1 ASP A 225      21.831 -28.025  -5.989  1.00 14.03           O  
ATOM   1693  OD2 ASP A 225      22.378 -27.083  -4.093  1.00 17.36           O1-
ATOM   1694  N   LEU A 226      19.523 -23.527  -7.018  1.00  9.52           N  
ATOM   1695  CA  LEU A 226      18.441 -22.557  -7.209  1.00 10.97           C  
ATOM   1696  C   LEU A 226      17.801 -22.677  -8.592  1.00  8.96           C  
ATOM   1697  O   LEU A 226      16.589 -22.565  -8.748  1.00  7.10           O  
ATOM   1698  CB  LEU A 226      18.963 -21.131  -7.026  1.00 12.81           C  
ATOM   1699  CG  LEU A 226      19.415 -20.678  -5.638  1.00 12.80           C  
ATOM   1700  CD1 LEU A 226      20.015 -19.285  -5.739  1.00  9.91           C  
ATOM   1701  CD2 LEU A 226      18.243 -20.685  -4.665  1.00 15.94           C  
ATOM   1702  N   LEU A 227      18.622 -22.901  -9.605  1.00  9.26           N  
ATOM   1703  CA  LEU A 227      18.101 -23.020 -10.955  1.00  8.19           C  
ATOM   1704  C   LEU A 227      17.290 -24.304 -11.118  1.00  7.20           C  
ATOM   1705  O   LEU A 227      16.205 -24.289 -11.687  1.00  9.30           O  
ATOM   1706  CB  LEU A 227      19.240 -22.937 -11.974  1.00  7.44           C  
ATOM   1707  CG  LEU A 227      20.002 -21.603 -11.941  1.00 10.06           C  
ATOM   1708  CD1 LEU A 227      20.988 -21.529 -13.096  1.00  9.75           C  
ATOM   1709  CD2 LEU A 227      19.024 -20.436 -12.003  1.00  7.81           C  
ATOM   1710  N   VAL A 228      17.808 -25.414 -10.606  1.00  9.58           N  
ATOM   1711  CA  VAL A 228      17.087 -26.685 -10.710  1.00  8.81           C  
ATOM   1712  C   VAL A 228      15.756 -26.605  -9.962  1.00 10.43           C  
ATOM   1713  O   VAL A 228      14.727 -27.130 -10.422  1.00  9.57           O  
ATOM   1714  CB  VAL A 228      17.943 -27.861 -10.189  1.00 11.86           C  
ATOM   1715  CG1 VAL A 228      17.070 -29.080  -9.928  1.00 17.35           C  
ATOM   1716  CG2 VAL A 228      19.068 -28.171 -11.184  1.00 12.67           C  
ATOM   1717  N   GLU A 229      15.769 -25.913  -8.826  1.00 11.78           N  
ATOM   1718  CA  GLU A 229      14.543 -25.683  -8.068  1.00  9.38           C  
ATOM   1719  C   GLU A 229      13.531 -24.846  -8.853  1.00 10.23           C  
ATOM   1720  O   GLU A 229      12.355 -25.199  -8.948  1.00 10.42           O  
ATOM   1721  CB  GLU A 229      14.847 -25.021  -6.725  1.00  8.79           C  
ATOM   1722  CG  GLU A 229      13.602 -24.656  -5.940  1.00 13.34           C  
ATOM   1723  CD  GLU A 229      13.919 -24.023  -4.587  1.00 23.18           C  
ATOM   1724  OE1 GLU A 229      15.117 -23.865  -4.266  1.00 24.73           O  
ATOM   1725  OE2 GLU A 229      12.969 -23.684  -3.846  1.00 20.01           O1-
ATOM   1726  N   ALA A 230      13.995 -23.742  -9.429  1.00  7.95           N  
ATOM   1727  CA  ALA A 230      13.132 -22.865 -10.215  1.00  7.75           C  
ATOM   1728  C   ALA A 230      12.543 -23.600 -11.409  1.00  8.04           C  
ATOM   1729  O   ALA A 230      11.357 -23.470 -11.715  1.00  7.46           O  
ATOM   1730  CB  ALA A 230      13.925 -21.654 -10.699  1.00  9.67           C  
ATOM   1731  N   ILE A 231      13.387 -24.360 -12.096  1.00  6.38           N  
ATOM   1732  CA  ILE A 231      12.941 -25.160 -13.227  1.00  5.40           C  
ATOM   1733  C   ILE A 231      11.869 -26.180 -12.813  1.00  7.91           C  
ATOM   1734  O   ILE A 231      10.879 -26.378 -13.525  1.00  7.59           O  
ATOM   1735  CB  ILE A 231      14.125 -25.885 -13.895  1.00  6.48           C  
ATOM   1736  CG1 ILE A 231      15.023 -24.871 -14.629  1.00  7.83           C  
ATOM   1737  CG2 ILE A 231      13.621 -26.931 -14.892  1.00  8.31           C  
ATOM   1738  CD1 ILE A 231      16.332 -25.462 -15.097  1.00  7.16           C  
ATOM   1739  N   ALA A 232      12.071 -26.833 -11.672  1.00  9.85           N  
ATOM   1740  CA  ALA A 232      11.077 -27.791 -11.176  1.00  9.84           C  
ATOM   1741  C   ALA A 232       9.764 -27.089 -10.807  1.00  7.94           C  
ATOM   1742  O   ALA A 232       8.677 -27.587 -11.107  1.00  9.90           O  
ATOM   1743  CB  ALA A 232      11.630 -28.578  -9.992  1.00  8.17           C  
ATOM   1744  N   LYS A 233       9.861 -25.931 -10.160  1.00  9.26           N  
ATOM   1745  CA  LYS A 233       8.661 -25.184  -9.777  1.00 11.02           C  
ATOM   1746  C   LYS A 233       7.858 -24.768 -11.001  1.00 10.89           C  
ATOM   1747  O   LYS A 233       6.633 -24.760 -10.969  1.00  9.86           O  
ATOM   1748  CB  LYS A 233       9.009 -23.941  -8.945  1.00 13.83           C  
ATOM   1749  CG  LYS A 233       9.637 -24.234  -7.585  1.00 25.42           C  
ATOM   1750  CD  LYS A 233       8.587 -24.407  -6.496  1.00 34.71           C  
ATOM   1751  CE  LYS A 233       9.212 -24.957  -5.211  1.00 34.91           C  
ATOM   1752  NZ  LYS A 233      10.273 -24.070  -4.651  1.00 30.42           N1+
ATOM   1753  N   ALA A 234       8.544 -24.415 -12.085  1.00  9.02           N  
ATOM   1754  CA  ALA A 234       7.843 -24.025 -13.309  1.00  7.94           C  
ATOM   1755  C   ALA A 234       7.288 -25.239 -14.065  1.00  9.77           C  
ATOM   1756  O   ALA A 234       6.456 -25.090 -14.965  1.00 12.55           O  
ATOM   1757  CB  ALA A 234       8.761 -23.201 -14.220  1.00  5.05           C  
ATOM   1758  N   GLY A 235       7.765 -26.430 -13.707  1.00 11.14           N  
ATOM   1759  CA  GLY A 235       7.303 -27.665 -14.316  1.00 14.19           C  
ATOM   1760  C   GLY A 235       8.008 -28.075 -15.604  1.00 14.38           C  
ATOM   1761  O   GLY A 235       7.436 -28.801 -16.429  1.00 14.07           O  
ATOM   1762  N   TYR A 236       9.249 -27.627 -15.783  1.00 12.60           N  
ATOM   1763  CA  TYR A 236       9.967 -27.884 -17.025  1.00 10.17           C  
ATOM   1764  C   TYR A 236      11.254 -28.686 -16.848  1.00 13.00           C  
ATOM   1765  O   TYR A 236      12.159 -28.618 -17.681  1.00  8.82           O  
ATOM   1766  CB  TYR A 236      10.252 -26.565 -17.748  1.00 10.17           C  
ATOM   1767  CG  TYR A 236       8.997 -25.808 -18.117  1.00  8.38           C  
ATOM   1768  CD1 TYR A 236       8.037 -26.386 -18.935  1.00  7.97           C  
ATOM   1769  CD2 TYR A 236       8.777 -24.519 -17.660  1.00  9.79           C  
ATOM   1770  CE1 TYR A 236       6.888 -25.700 -19.295  1.00 12.55           C  
ATOM   1771  CE2 TYR A 236       7.619 -23.816 -18.012  1.00  7.77           C  
ATOM   1772  CZ  TYR A 236       6.684 -24.417 -18.827  1.00 10.22           C  
ATOM   1773  OH  TYR A 236       5.536 -23.751 -19.190  1.00 10.96           O  
ATOM   1774  N   THR A 237      11.342 -29.455 -15.769  1.00 12.76           N  
ATOM   1775  CA  THR A 237      12.497 -30.329 -15.586  1.00  8.37           C  
ATOM   1776  C   THR A 237      12.667 -31.212 -16.822  1.00 10.94           C  
ATOM   1777  O   THR A 237      11.704 -31.817 -17.300  1.00 11.06           O  
ATOM   1778  CB  THR A 237      12.341 -31.203 -14.331  1.00  8.90           C  
ATOM   1779  CG2 THR A 237      13.583 -32.071 -14.107  1.00 11.23           C  
ATOM   1780  OG1 THR A 237      12.149 -30.344 -13.202  1.00 10.31           O  
ATOM   1781  N   GLY A 238      13.885 -31.256 -17.355  1.00 11.64           N  
ATOM   1782  CA  GLY A 238      14.162 -32.038 -18.543  1.00 12.52           C  
ATOM   1783  C   GLY A 238      13.928 -31.301 -19.850  1.00 17.15           C  
ATOM   1784  O   GLY A 238      14.233 -31.831 -20.919  1.00 18.94           O  
ATOM   1785  N   LYS A 239      13.376 -30.092 -19.779  1.00  8.90           N  
ATOM   1786  CA  LYS A 239      13.164 -29.293 -20.979  1.00  9.03           C  
ATOM   1787  C   LYS A 239      13.959 -27.998 -20.973  1.00  9.38           C  
ATOM   1788  O   LYS A 239      13.984 -27.286 -21.972  1.00  9.86           O  
ATOM   1789  CB  LYS A 239      11.674 -28.992 -21.196  1.00 14.64           C  
ATOM   1790  CG  LYS A 239      10.857 -30.237 -21.486  1.00 15.56           C  
ATOM   1791  CD  LYS A 239       9.473 -29.883 -22.001  1.00 29.86           C  
ATOM   1792  CE  LYS A 239       8.667 -31.144 -22.269  1.00 42.22           C  
ATOM   1793  NZ  LYS A 239       9.470 -32.137 -23.051  1.00 44.53           N1+
ATOM   1794  N   ILE A 240      14.579 -27.694 -19.839  1.00  8.76           N  
ATOM   1795  CA  ILE A 240      15.435 -26.517 -19.704  1.00  8.94           C  
ATOM   1796  C   ILE A 240      16.815 -26.946 -19.239  1.00  8.28           C  
ATOM   1797  O   ILE A 240      16.957 -27.723 -18.287  1.00 11.05           O  
ATOM   1798  CB  ILE A 240      14.853 -25.488 -18.699  1.00  8.21           C  
ATOM   1799  CG1 ILE A 240      13.474 -25.024 -19.157  1.00  8.81           C  
ATOM   1800  CG2 ILE A 240      15.792 -24.283 -18.540  1.00  5.82           C  
ATOM   1801  CD1 ILE A 240      12.780 -24.054 -18.181  1.00  9.33           C  
ATOM   1802  N   GLU A 241      17.835 -26.430 -19.912  1.00  5.83           N  
ATOM   1803  CA  GLU A 241      19.204 -26.758 -19.569  1.00  7.41           C  
ATOM   1804  C   GLU A 241      19.954 -25.505 -19.166  1.00  6.85           C  
ATOM   1805  O   GLU A 241      19.461 -24.391 -19.342  1.00  8.09           O  
ATOM   1806  CB  GLU A 241      19.899 -27.450 -20.740  1.00  7.68           C  
ATOM   1807  CG  GLU A 241      19.364 -28.839 -21.006  1.00 11.61           C  
ATOM   1808  CD  GLU A 241      20.062 -29.500 -22.174  1.00 18.80           C  
ATOM   1809  OE1 GLU A 241      19.665 -29.226 -23.324  1.00 13.78           O  
ATOM   1810  OE2 GLU A 241      21.012 -30.281 -21.938  1.00 21.05           O1-
ATOM   1811  N   ILE A 242      21.148 -25.692 -18.626  1.00  5.94           N  
ATOM   1812  CA  ILE A 242      21.882 -24.587 -18.031  1.00  7.83           C  
ATOM   1813  C   ILE A 242      23.172 -24.298 -18.794  1.00  8.03           C  
ATOM   1814  O   ILE A 242      23.910 -25.207 -19.153  1.00  9.44           O  
ATOM   1815  CB  ILE A 242      22.160 -24.865 -16.537  1.00  6.44           C  
ATOM   1816  CG1 ILE A 242      20.826 -24.983 -15.781  1.00  6.81           C  
ATOM   1817  CG2 ILE A 242      23.034 -23.772 -15.942  1.00  7.30           C  
ATOM   1818  CD1 ILE A 242      20.942 -25.598 -14.382  1.00  9.50           C  
ATOM   1819  N   ALA A 243      23.423 -23.022 -19.063  1.00  7.53           N  
ATOM   1820  CA  ALA A 243      24.697 -22.600 -19.632  1.00  7.96           C  
ATOM   1821  C   ALA A 243      25.513 -21.871 -18.560  1.00 10.26           C  
ATOM   1822  O   ALA A 243      24.970 -21.093 -17.786  1.00 10.52           O  
ATOM   1823  CB  ALA A 243      24.472 -21.707 -20.846  1.00 10.87           C  
ATOM   1824  N   MET A 244      26.816 -22.128 -18.517  1.00  8.32           N  
ATOM   1825  CA  MET A 244      27.684 -21.542 -17.503  1.00 12.45           C  
ATOM   1826  C   MET A 244      28.775 -20.684 -18.154  1.00 16.31           C  
ATOM   1827  O   MET A 244      29.659 -21.226 -18.826  1.00 17.23           O  
ATOM   1828  CB  MET A 244      28.315 -22.671 -16.674  1.00 13.33           C  
ATOM   1829  CG  MET A 244      29.362 -22.226 -15.650  1.00 17.35           C  
ATOM   1830  SD  MET A 244      29.786 -23.545 -14.477  1.00 20.64           S  
ATOM   1831  CE  MET A 244      30.705 -24.670 -15.537  1.00 19.70           C  
ATOM   1832  N   ASP A 245      28.717 -19.358 -17.979  1.00  8.14           N  
ATOM   1833  CA  ASP A 245      29.801 -18.495 -18.463  1.00  8.77           C  
ATOM   1834  C   ASP A 245      30.785 -18.239 -17.336  1.00 10.61           C  
ATOM   1835  O   ASP A 245      30.507 -17.468 -16.424  1.00  8.92           O  
ATOM   1836  CB  ASP A 245      29.285 -17.177 -19.043  1.00 12.06           C  
ATOM   1837  CG  ASP A 245      30.421 -16.226 -19.491  1.00 24.91           C  
ATOM   1838  OD1 ASP A 245      31.589 -16.660 -19.698  1.00 13.79           O  
ATOM   1839  OD2 ASP A 245      30.134 -15.017 -19.645  1.00 29.25           O1-
ATOM   1840  N   CYS A 246      31.930 -18.910 -17.393  1.00  6.22           N  
ATOM   1841  CA  CYS A 246      32.927 -18.796 -16.338  1.00 10.43           C  
ATOM   1842  C   CYS A 246      33.729 -17.499 -16.421  1.00  8.76           C  
ATOM   1843  O   CYS A 246      34.196 -17.014 -15.404  1.00 11.66           O  
ATOM   1844  CB  CYS A 246      33.895 -19.985 -16.371  1.00 12.87           C  
ATOM   1845  SG  CYS A 246      33.090 -21.579 -16.377  1.00 13.55           S  
ATOM   1846  N   ALA A 247      33.887 -16.945 -17.623  1.00  9.01           N  
ATOM   1847  CA  ALA A 247      34.802 -15.818 -17.824  1.00  8.62           C  
ATOM   1848  C   ALA A 247      36.087 -16.077 -17.036  1.00 11.92           C  
ATOM   1849  O   ALA A 247      36.536 -15.224 -16.263  1.00 11.96           O  
ATOM   1850  CB  ALA A 247      34.146 -14.491 -17.385  1.00  9.91           C  
ATOM   1851  N   ALA A 248      36.679 -17.259 -17.229  1.00  7.43           N  
ATOM   1852  CA  ALA A 248      37.767 -17.717 -16.358  1.00  9.56           C  
ATOM   1853  C   ALA A 248      38.991 -16.799 -16.302  1.00 10.60           C  
ATOM   1854  O   ALA A 248      39.801 -16.917 -15.383  1.00 12.56           O  
ATOM   1855  CB  ALA A 248      38.181 -19.152 -16.706  1.00  7.04           C  
ATOM   1856  N   SER A 249      39.132 -15.889 -17.266  1.00  8.76           N  
ATOM   1857  CA  SER A 249      40.251 -14.948 -17.237  1.00 12.70           C  
ATOM   1858  C   SER A 249      40.171 -14.121 -15.968  1.00 13.81           C  
ATOM   1859  O   SER A 249      41.186 -13.644 -15.463  1.00 14.37           O  
ATOM   1860  CB  SER A 249      40.245 -14.007 -18.447  1.00  9.83           C  
ATOM   1861  OG  SER A 249      40.457 -14.696 -19.665  1.00 15.84           O  
ATOM   1862  N   GLU A 250      38.956 -13.955 -15.457  1.00  9.46           N  
ATOM   1863  CA  GLU A 250      38.726 -13.128 -14.271  1.00 12.01           C  
ATOM   1864  C   GLU A 250      39.392 -13.692 -13.004  1.00 17.31           C  
ATOM   1865  O   GLU A 250      39.828 -12.937 -12.128  1.00 12.61           O  
ATOM   1866  CB  GLU A 250      37.220 -12.940 -14.045  1.00 10.89           C  
ATOM   1867  CG  GLU A 250      36.839 -12.540 -12.614  1.00 15.05           C  
ATOM   1868  CD  GLU A 250      37.279 -11.124 -12.253  1.00 24.22           C  
ATOM   1869  OE1 GLU A 250      37.606 -10.342 -13.175  1.00 19.32           O  
ATOM   1870  OE2 GLU A 250      37.298 -10.797 -11.046  1.00 17.37           O1-
ATOM   1871  N   PHE A 251      39.466 -15.016 -12.904  1.00 11.75           N  
ATOM   1872  CA  PHE A 251      40.052 -15.629 -11.721  1.00 15.33           C  
ATOM   1873  C   PHE A 251      41.337 -16.430 -11.993  1.00 17.70           C  
ATOM   1874  O   PHE A 251      41.756 -17.249 -11.178  1.00 14.91           O  
ATOM   1875  CB  PHE A 251      39.016 -16.445 -10.935  1.00 12.75           C  
ATOM   1876  CG  PHE A 251      38.283 -17.484 -11.748  1.00 16.52           C  
ATOM   1877  CD1 PHE A 251      38.856 -18.723 -12.001  1.00 17.00           C  
ATOM   1878  CD2 PHE A 251      37.000 -17.238 -12.216  1.00 12.36           C  
ATOM   1879  CE1 PHE A 251      38.174 -19.684 -12.731  1.00 15.29           C  
ATOM   1880  CE2 PHE A 251      36.305 -18.199 -12.947  1.00 10.86           C  
ATOM   1881  CZ  PHE A 251      36.892 -19.421 -13.202  1.00 12.27           C  
ATOM   1882  N   TYR A 252      41.970 -16.153 -13.125  1.00 12.88           N  
ATOM   1883  CA  TYR A 252      43.210 -16.821 -13.504  1.00 15.27           C  
ATOM   1884  C   TYR A 252      44.418 -16.043 -12.999  1.00 22.46           C  
ATOM   1885  O   TYR A 252      44.511 -14.835 -13.197  1.00 17.58           O  
ATOM   1886  CB  TYR A 252      43.281 -16.946 -15.024  1.00 15.15           C  
ATOM   1887  CG  TYR A 252      44.516 -17.642 -15.548  1.00 18.18           C  
ATOM   1888  CD1 TYR A 252      44.793 -18.961 -15.207  1.00 18.02           C  
ATOM   1889  CD2 TYR A 252      45.393 -16.990 -16.407  1.00 22.50           C  
ATOM   1890  CE1 TYR A 252      45.915 -19.606 -15.699  1.00 18.47           C  
ATOM   1891  CE2 TYR A 252      46.515 -17.630 -16.903  1.00 22.20           C  
ATOM   1892  CZ  TYR A 252      46.768 -18.937 -16.546  1.00 22.83           C  
ATOM   1893  OH  TYR A 252      47.886 -19.578 -17.035  1.00 32.17           O  
ATOM   1894  N   ASN A 253      45.340 -16.743 -12.343  1.00 19.43           N  
ATOM   1895  CA  ASN A 253      46.607 -16.150 -11.921  1.00 23.51           C  
ATOM   1896  C   ASN A 253      47.693 -16.553 -12.905  1.00 24.53           C  
ATOM   1897  O   ASN A 253      48.115 -17.709 -12.941  1.00 25.48           O  
ATOM   1898  CB  ASN A 253      46.974 -16.611 -10.506  1.00 29.47           C  
ATOM   1899  CG  ASN A 253      48.218 -15.918  -9.964  1.00 34.82           C  
ATOM   1900  ND2 ASN A 253      48.199 -15.599  -8.675  1.00 30.03           N  
ATOM   1901  OD1 ASN A 253      49.180 -15.674 -10.694  1.00 37.45           O  
ATOM   1902  N   GLU A 254      48.138 -15.595 -13.707  1.00 27.56           N  
ATOM   1903  CA  GLU A 254      49.022 -15.879 -14.830  1.00 34.34           C  
ATOM   1904  C   GLU A 254      50.406 -16.366 -14.412  1.00 38.56           C  
ATOM   1905  O   GLU A 254      51.054 -17.111 -15.146  1.00 40.20           O  
ATOM   1906  CB  GLU A 254      49.147 -14.648 -15.732  1.00 40.02           C  
ATOM   1907  CG  GLU A 254      47.824 -14.199 -16.343  1.00 41.45           C  
ATOM   1908  CD  GLU A 254      48.015 -13.394 -17.616  1.00 53.91           C  
ATOM   1909  OE1 GLU A 254      47.556 -12.230 -17.665  1.00 53.42           O  
ATOM   1910  OE2 GLU A 254      48.626 -13.931 -18.569  1.00 54.65           O1-
ATOM   1911  N   GLU A 255      50.856 -15.950 -13.234  1.00 39.29           N  
ATOM   1912  CA  GLU A 255      52.183 -16.335 -12.761  1.00 45.65           C  
ATOM   1913  C   GLU A 255      52.217 -17.751 -12.190  1.00 33.94           C  
ATOM   1914  O   GLU A 255      53.153 -18.505 -12.443  1.00 39.03           O  
ATOM   1915  CB  GLU A 255      52.717 -15.314 -11.751  1.00 46.28           C  
ATOM   1916  CG  GLU A 255      53.013 -13.954 -12.380  1.00 53.22           C  
ATOM   1917  CD  GLU A 255      53.616 -12.962 -11.401  1.00 77.56           C  
ATOM   1918  OE1 GLU A 255      53.634 -13.258 -10.186  1.00 79.87           O  
ATOM   1919  OE2 GLU A 255      54.072 -11.886 -11.851  1.00 70.00           O1-
ATOM   1920  N   THR A 256      51.188 -18.114 -11.436  1.00 30.31           N  
ATOM   1921  CA  THR A 256      51.131 -19.431 -10.820  1.00 28.49           C  
ATOM   1922  C   THR A 256      50.429 -20.456 -11.710  1.00 30.43           C  
ATOM   1923  O   THR A 256      50.502 -21.659 -11.459  1.00 27.49           O  
ATOM   1924  CB  THR A 256      50.418 -19.374  -9.456  1.00 32.09           C  
ATOM   1925  CG2 THR A 256      51.111 -18.376  -8.544  1.00 26.27           C  
ATOM   1926  OG1 THR A 256      49.053 -18.975  -9.642  1.00 28.17           O  
ATOM   1927  N   LYS A 257      49.750 -19.972 -12.747  1.00 26.02           N  
ATOM   1928  CA  LYS A 257      48.966 -20.835 -13.625  1.00 24.11           C  
ATOM   1929  C   LYS A 257      47.801 -21.502 -12.893  1.00 21.62           C  
ATOM   1930  O   LYS A 257      47.330 -22.561 -13.306  1.00 27.66           O  
ATOM   1931  CB  LYS A 257      49.854 -21.902 -14.280  1.00 31.74           C  
ATOM   1932  CG  LYS A 257      50.544 -21.460 -15.571  1.00 36.68           C  
ATOM   1933  CD  LYS A 257      51.466 -20.271 -15.362  1.00 41.33           C  
ATOM   1934  CE  LYS A 257      52.216 -19.929 -16.649  1.00 49.88           C  
ATOM   1935  NZ  LYS A 257      52.937 -18.624 -16.566  1.00 44.36           N1+
ATOM   1936  N   LYS A 258      47.327 -20.878 -11.818  1.00 22.85           N  
ATOM   1937  CA  LYS A 258      46.197 -21.421 -11.062  1.00 22.97           C  
ATOM   1938  C   LYS A 258      44.904 -20.642 -11.300  1.00 19.09           C  
ATOM   1939  O   LYS A 258      44.925 -19.444 -11.583  1.00 16.82           O  
ATOM   1940  CB  LYS A 258      46.500 -21.450  -9.563  1.00 18.06           C  
ATOM   1941  CG  LYS A 258      47.732 -22.264  -9.182  1.00 28.29           C  
ATOM   1942  CD  LYS A 258      47.476 -23.747  -9.312  1.00 22.98           C  
ATOM   1943  CE  LYS A 258      48.765 -24.539  -9.166  1.00 35.04           C  
ATOM   1944  NZ  LYS A 258      49.312 -24.417  -7.795  1.00 33.77           N1+
ATOM   1945  N   TYR A 259      43.785 -21.341 -11.170  1.00 15.57           N  
ATOM   1946  CA  TYR A 259      42.464 -20.736 -11.270  1.00 17.64           C  
ATOM   1947  C   TYR A 259      41.819 -20.713  -9.886  1.00 20.75           C  
ATOM   1948  O   TYR A 259      41.587 -21.764  -9.274  1.00 17.39           O  
ATOM   1949  CB  TYR A 259      41.602 -21.531 -12.249  1.00 12.92           C  
ATOM   1950  CG  TYR A 259      42.011 -21.367 -13.702  1.00 11.48           C  
ATOM   1951  CD1 TYR A 259      41.410 -20.403 -14.501  1.00 10.61           C  
ATOM   1952  CD2 TYR A 259      42.985 -22.178 -14.272  1.00 11.23           C  
ATOM   1953  CE1 TYR A 259      41.768 -20.246 -15.837  1.00 13.49           C  
ATOM   1954  CE2 TYR A 259      43.360 -22.024 -15.607  1.00 13.63           C  
ATOM   1955  CZ  TYR A 259      42.739 -21.058 -16.383  1.00 11.72           C  
ATOM   1956  OH  TYR A 259      43.084 -20.898 -17.706  1.00 11.73           O  
ATOM   1957  N   ASP A 260      41.537 -19.516  -9.381  1.00 14.14           N  
ATOM   1958  CA  ASP A 260      41.037 -19.387  -8.014  1.00 14.46           C  
ATOM   1959  C   ASP A 260      39.523 -19.273  -7.980  1.00 14.16           C  
ATOM   1960  O   ASP A 260      38.969 -18.221  -8.295  1.00 13.98           O  
ATOM   1961  CB  ASP A 260      41.663 -18.163  -7.357  1.00 16.57           C  
ATOM   1962  CG  ASP A 260      41.360 -18.070  -5.882  1.00 18.67           C  
ATOM   1963  OD1 ASP A 260      40.552 -18.873  -5.356  1.00 15.60           O  
ATOM   1964  OD2 ASP A 260      41.930 -17.168  -5.249  1.00 18.85           O1-
ATOM   1965  N   LEU A 261      38.851 -20.352  -7.596  1.00 12.56           N  
ATOM   1966  CA  LEU A 261      37.395 -20.346  -7.558  1.00 13.32           C  
ATOM   1967  C   LEU A 261      36.865 -19.677  -6.298  1.00 13.65           C  
ATOM   1968  O   LEU A 261      35.659 -19.660  -6.060  1.00 15.97           O  
ATOM   1969  CB  LEU A 261      36.844 -21.770  -7.662  1.00 18.19           C  
ATOM   1970  CG  LEU A 261      37.190 -22.577  -8.911  1.00 12.95           C  
ATOM   1971  CD1 LEU A 261      36.574 -23.955  -8.802  1.00 19.97           C  
ATOM   1972  CD2 LEU A 261      36.692 -21.864 -10.160  1.00 16.96           C  
ATOM   1973  N   GLY A 262      37.771 -19.131  -5.488  1.00 15.11           N  
ATOM   1974  CA  GLY A 262      37.389 -18.469  -4.251  1.00 18.52           C  
ATOM   1975  C   GLY A 262      38.021 -17.094  -4.111  1.00 15.89           C  
ATOM   1976  O   GLY A 262      38.330 -16.642  -3.010  1.00 15.07           O  
ATOM   1977  N   LYS A 263      38.205 -16.424  -5.240  1.00 13.63           N  
ATOM   1978  CA  LYS A 263      38.812 -15.102  -5.269  1.00 13.63           C  
ATOM   1979  C   LYS A 263      38.151 -14.120  -4.302  1.00 16.36           C  
ATOM   1980  O   LYS A 263      38.824 -13.268  -3.715  1.00 16.85           O  
ATOM   1981  CB  LYS A 263      38.735 -14.549  -6.692  1.00 16.53           C  
ATOM   1982  CG  LYS A 263      39.560 -13.318  -6.932  1.00 24.59           C  
ATOM   1983  CD  LYS A 263      39.377 -12.812  -8.359  1.00 19.78           C  
ATOM   1984  CE  LYS A 263      40.003 -11.449  -8.530  1.00 23.79           C  
ATOM   1985  NZ  LYS A 263      39.891 -10.965  -9.924  1.00 17.84           N1+
ATOM   1986  N   LYS A 264      36.832 -14.231  -4.157  1.00 12.27           N  
ATOM   1987  CA  LYS A 264      36.054 -13.274  -3.372  1.00 14.35           C  
ATOM   1988  C   LYS A 264      35.806 -13.759  -1.941  1.00 17.06           C  
ATOM   1989  O   LYS A 264      35.039 -13.149  -1.195  1.00 17.33           O  
ATOM   1990  CB  LYS A 264      34.711 -12.972  -4.066  1.00 13.56           C  
ATOM   1991  CG  LYS A 264      34.833 -12.274  -5.420  1.00 11.23           C  
ATOM   1992  CD  LYS A 264      33.462 -12.041  -6.084  1.00  9.64           C  
ATOM   1993  CE  LYS A 264      32.906 -13.307  -6.729  1.00 12.34           C  
ATOM   1994  NZ  LYS A 264      31.462 -13.169  -7.116  1.00  8.87           N1+
ATOM   1995  N   ILE A 265      36.442 -14.861  -1.557  1.00 14.00           N  
ATOM   1996  CA  ILE A 265      36.239 -15.417  -0.217  1.00 16.35           C  
ATOM   1997  C   ILE A 265      37.408 -15.052   0.694  1.00 17.12           C  
ATOM   1998  O   ILE A 265      38.560 -15.308   0.352  1.00 18.85           O  
ATOM   1999  CB  ILE A 265      36.101 -16.953  -0.254  1.00 22.28           C  
ATOM   2000  CG1 ILE A 265      34.882 -17.369  -1.078  1.00 21.16           C  
ATOM   2001  CG2 ILE A 265      36.019 -17.514   1.161  1.00 18.80           C  
ATOM   2002  CD1 ILE A 265      34.732 -18.878  -1.248  1.00 19.77           C  
ATOM   2003  N   PRO A 266      37.114 -14.455   1.862  1.00 22.55           N  
ATOM   2004  CA  PRO A 266      38.183 -14.042   2.784  1.00 27.59           C  
ATOM   2005  C   PRO A 266      39.106 -15.208   3.143  1.00 21.27           C  
ATOM   2006  O   PRO A 266      38.641 -16.343   3.296  1.00 21.09           O  
ATOM   2007  CB  PRO A 266      37.417 -13.561   4.020  1.00 24.96           C  
ATOM   2008  CG  PRO A 266      36.068 -13.171   3.496  1.00 34.88           C  
ATOM   2009  CD  PRO A 266      35.773 -14.145   2.389  1.00 23.18           C  
ATOM   2010  N   ALA A 267      40.395 -14.913   3.292  1.00 23.06           N  
ATOM   2011  CA  ALA A 267      41.423 -15.933   3.507  1.00 25.86           C  
ATOM   2012  C   ALA A 267      41.089 -16.967   4.591  1.00 24.22           C  
ATOM   2013  O   ALA A 267      41.380 -18.151   4.427  1.00 24.34           O  
ATOM   2014  CB  ALA A 267      42.766 -15.273   3.794  1.00 26.55           C  
ATOM   2015  N   ASP A 268      40.471 -16.527   5.684  1.00 26.41           N  
ATOM   2016  CA  ASP A 268      40.216 -17.415   6.825  1.00 28.08           C  
ATOM   2017  C   ASP A 268      38.903 -18.209   6.728  1.00 28.02           C  
ATOM   2018  O   ASP A 268      38.538 -18.954   7.635  1.00 30.21           O  
ATOM   2019  CB  ASP A 268      40.254 -16.616   8.131  1.00 34.41           C  
ATOM   2020  CG  ASP A 268      39.213 -15.506   8.171  1.00 47.88           C  
ATOM   2021  OD1 ASP A 268      38.751 -15.066   7.090  1.00 37.74           O  
ATOM   2022  OD2 ASP A 268      38.858 -15.072   9.290  1.00 44.50           O1-
ATOM   2023  N   LYS A 269      38.194 -18.048   5.623  1.00 32.37           N  
ATOM   2024  CA  LYS A 269      36.937 -18.755   5.427  1.00 36.18           C  
ATOM   2025  C   LYS A 269      37.074 -19.633   4.201  1.00 37.35           C  
ATOM   2026  O   LYS A 269      36.129 -20.308   3.788  1.00 42.08           O  
ATOM   2027  CB  LYS A 269      35.796 -17.758   5.211  1.00 34.75           C  
ATOM   2028  CG  LYS A 269      35.494 -16.874   6.410  1.00 47.59           C  
ATOM   2029  CD  LYS A 269      34.078 -17.107   6.916  1.00 52.24           C  
ATOM   2030  CE  LYS A 269      33.856 -18.569   7.278  1.00 51.84           C  
ATOM   2031  NZ  LYS A 269      32.510 -18.799   7.877  1.00 58.74           N1+
ATOM   2032  N   LYS A 270      38.268 -19.615   3.624  1.00 27.26           N  
ATOM   2033  CA  LYS A 270      38.465 -20.146   2.292  1.00 27.87           C  
ATOM   2034  C   LYS A 270      38.939 -21.586   2.275  1.00 29.29           C  
ATOM   2035  O   LYS A 270      39.997 -21.908   2.806  1.00 31.66           O  
ATOM   2036  CB  LYS A 270      39.442 -19.266   1.516  1.00 25.65           C  
ATOM   2037  CG  LYS A 270      39.570 -19.637   0.059  1.00 26.14           C  
ATOM   2038  CD  LYS A 270      40.359 -18.583  -0.683  1.00 29.88           C  
ATOM   2039  CE  LYS A 270      40.564 -18.969  -2.138  1.00 28.34           C  
ATOM   2040  NZ  LYS A 270      41.486 -18.007  -2.793  1.00 25.23           N1+
ATOM   2041  N   ASP A 271      38.138 -22.441   1.650  1.00 25.83           N  
ATOM   2042  CA  ASP A 271      38.541 -23.798   1.328  1.00 24.38           C  
ATOM   2043  C   ASP A 271      39.780 -23.735   0.444  1.00 24.60           C  
ATOM   2044  O   ASP A 271      39.749 -23.128  -0.624  1.00 31.36           O  
ATOM   2045  CB  ASP A 271      37.400 -24.497   0.589  1.00 30.61           C  
ATOM   2046  CG  ASP A 271      37.745 -25.910   0.172  1.00 30.29           C  
ATOM   2047  OD1 ASP A 271      38.918 -26.315   0.307  1.00 30.00           O  
ATOM   2048  OD2 ASP A 271      36.833 -26.617  -0.305  1.00 43.45           O1-
ATOM   2049  N   PRO A 272      40.887 -24.352   0.892  1.00 29.69           N  
ATOM   2050  CA  PRO A 272      42.137 -24.345   0.117  1.00 26.10           C  
ATOM   2051  C   PRO A 272      42.042 -25.103  -1.211  1.00 22.31           C  
ATOM   2052  O   PRO A 272      42.813 -24.827  -2.131  1.00 29.31           O  
ATOM   2053  CB  PRO A 272      43.142 -25.023   1.059  1.00 27.70           C  
ATOM   2054  CG  PRO A 272      42.308 -25.809   2.016  1.00 27.40           C  
ATOM   2055  CD  PRO A 272      41.046 -25.016   2.197  1.00 31.81           C  
ATOM   2056  N   SER A 273      41.102 -26.030  -1.329  1.00 22.45           N  
ATOM   2057  CA  SER A 273      40.964 -26.774  -2.581  1.00 24.14           C  
ATOM   2058  C   SER A 273      40.397 -25.909  -3.717  1.00 30.23           C  
ATOM   2059  O   SER A 273      40.422 -26.316  -4.882  1.00 21.51           O  
ATOM   2060  CB  SER A 273      40.093 -28.014  -2.385  1.00 23.01           C  
ATOM   2061  OG  SER A 273      38.735 -27.643  -2.243  1.00 29.43           O  
ATOM   2062  N   LEU A 274      39.893 -24.722  -3.381  1.00 20.20           N  
ATOM   2063  CA  LEU A 274      39.314 -23.828  -4.391  1.00 17.27           C  
ATOM   2064  C   LEU A 274      40.343 -23.292  -5.390  1.00 21.94           C  
ATOM   2065  O   LEU A 274      39.992 -22.903  -6.511  1.00 19.27           O  
ATOM   2066  CB  LEU A 274      38.537 -22.684  -3.732  1.00 18.09           C  
ATOM   2067  CG  LEU A 274      37.257 -23.108  -3.000  1.00 23.32           C  
ATOM   2068  CD1 LEU A 274      36.667 -21.947  -2.192  1.00 24.88           C  
ATOM   2069  CD2 LEU A 274      36.224 -23.682  -3.958  1.00 21.51           C  
ATOM   2070  N   VAL A 275      41.612 -23.271  -4.997  1.00 20.44           N  
ATOM   2071  CA  VAL A 275      42.663 -22.854  -5.921  1.00 19.65           C  
ATOM   2072  C   VAL A 275      43.094 -24.072  -6.720  1.00 29.02           C  
ATOM   2073  O   VAL A 275      43.675 -25.008  -6.173  1.00 25.19           O  
ATOM   2074  CB  VAL A 275      43.869 -22.245  -5.191  1.00 23.92           C  
ATOM   2075  CG1 VAL A 275      44.946 -21.843  -6.190  1.00 19.91           C  
ATOM   2076  CG2 VAL A 275      43.434 -21.048  -4.351  1.00 21.16           C  
ATOM   2077  N   LYS A 276      42.796 -24.069  -8.014  1.00 20.23           N  
ATOM   2078  CA  LYS A 276      42.957 -25.279  -8.806  1.00 25.88           C  
ATOM   2079  C   LYS A 276      43.908 -25.126  -9.975  1.00 22.27           C  
ATOM   2080  O   LYS A 276      44.053 -24.036 -10.542  1.00 19.48           O  
ATOM   2081  CB  LYS A 276      41.593 -25.755  -9.299  1.00 20.78           C  
ATOM   2082  CG  LYS A 276      40.658 -26.093  -8.161  1.00 23.65           C  
ATOM   2083  CD  LYS A 276      39.307 -26.524  -8.652  1.00 20.02           C  
ATOM   2084  CE  LYS A 276      38.392 -26.856  -7.484  1.00 23.20           C  
ATOM   2085  NZ  LYS A 276      38.784 -28.125  -6.820  1.00 20.73           N1+
ATOM   2086  N   ASP A 277      44.573 -26.222 -10.331  1.00 17.73           N  
ATOM   2087  CA  ASP A 277      45.288 -26.247 -11.599  1.00 22.88           C  
ATOM   2088  C   ASP A 277      44.282 -26.630 -12.683  1.00 20.98           C  
ATOM   2089  O   ASP A 277      43.117 -26.900 -12.380  1.00 18.41           O  
ATOM   2090  CB  ASP A 277      46.507 -27.190 -11.576  1.00 22.11           C  
ATOM   2091  CG  ASP A 277      46.138 -28.654 -11.340  1.00 26.07           C  
ATOM   2092  OD1 ASP A 277      44.939 -28.992 -11.235  1.00 23.87           O  
ATOM   2093  OD2 ASP A 277      47.071 -29.483 -11.271  1.00 29.86           O1-
ATOM   2094  N   VAL A 278      44.724 -26.642 -13.935  1.00 16.30           N  
ATOM   2095  CA  VAL A 278      43.835 -26.965 -15.048  1.00 12.96           C  
ATOM   2096  C   VAL A 278      43.101 -28.297 -14.857  1.00 17.92           C  
ATOM   2097  O   VAL A 278      41.888 -28.371 -15.043  1.00 15.55           O  
ATOM   2098  CB  VAL A 278      44.583 -26.915 -16.396  1.00 23.56           C  
ATOM   2099  CG1 VAL A 278      43.760 -27.574 -17.521  1.00 16.55           C  
ATOM   2100  CG2 VAL A 278      44.947 -25.469 -16.739  1.00 11.51           C  
ATOM   2101  N   ASP A 279      43.817 -29.349 -14.468  1.00 18.10           N  
ATOM   2102  CA  ASP A 279      43.159 -30.643 -14.285  1.00 21.50           C  
ATOM   2103  C   ASP A 279      42.109 -30.592 -13.180  1.00 17.81           C  
ATOM   2104  O   ASP A 279      41.044 -31.205 -13.294  1.00 17.95           O  
ATOM   2105  CB  ASP A 279      44.174 -31.758 -14.010  1.00 27.58           C  
ATOM   2106  CG  ASP A 279      44.998 -32.103 -15.229  1.00 27.66           C  
ATOM   2107  OD1 ASP A 279      44.523 -31.853 -16.356  1.00 28.03           O  
ATOM   2108  OD2 ASP A 279      46.121 -32.621 -15.064  1.00 39.30           O1-
ATOM   2109  N   GLY A 280      42.415 -29.856 -12.116  1.00 15.76           N  
ATOM   2110  CA  GLY A 280      41.495 -29.708 -11.001  1.00 18.28           C  
ATOM   2111  C   GLY A 280      40.261 -28.925 -11.410  1.00 18.95           C  
ATOM   2112  O   GLY A 280      39.134 -29.269 -11.043  1.00 16.00           O  
ATOM   2113  N   LEU A 281      40.474 -27.864 -12.180  1.00 18.43           N  
ATOM   2114  CA  LEU A 281      39.357 -27.085 -12.701  1.00 16.35           C  
ATOM   2115  C   LEU A 281      38.489 -27.960 -13.597  1.00 10.30           C  
ATOM   2116  O   LEU A 281      37.266 -27.977 -13.470  1.00 18.71           O  
ATOM   2117  CB  LEU A 281      39.861 -25.866 -13.466  1.00 12.00           C  
ATOM   2118  CG  LEU A 281      38.784 -24.875 -13.925  1.00 11.26           C  
ATOM   2119  CD1 LEU A 281      37.901 -24.463 -12.746  1.00 12.14           C  
ATOM   2120  CD2 LEU A 281      39.450 -23.667 -14.568  1.00 10.87           C  
ATOM   2121  N   ILE A 282      39.123 -28.702 -14.497  1.00 16.04           N  
ATOM   2122  CA  ILE A 282      38.376 -29.605 -15.364  1.00 15.51           C  
ATOM   2123  C   ILE A 282      37.522 -30.547 -14.516  1.00 16.48           C  
ATOM   2124  O   ILE A 282      36.336 -30.740 -14.787  1.00 19.57           O  
ATOM   2125  CB  ILE A 282      39.297 -30.390 -16.325  1.00 15.07           C  
ATOM   2126  CG1 ILE A 282      39.889 -29.444 -17.378  1.00 17.96           C  
ATOM   2127  CG2 ILE A 282      38.522 -31.504 -17.022  1.00 17.22           C  
ATOM   2128  CD1 ILE A 282      40.899 -30.101 -18.324  1.00 18.14           C  
ATOM   2129  N   ALA A 283      38.123 -31.107 -13.474  1.00 17.42           N  
ATOM   2130  CA  ALA A 283      37.426 -32.039 -12.599  1.00 15.67           C  
ATOM   2131  C   ALA A 283      36.170 -31.399 -12.003  1.00 16.22           C  
ATOM   2132  O   ALA A 283      35.102 -32.010 -11.961  1.00 12.17           O  
ATOM   2133  CB  ALA A 283      38.362 -32.526 -11.495  1.00 18.20           C  
ATOM   2134  N   GLU A 284      36.312 -30.158 -11.548  1.00 15.64           N  
ATOM   2135  CA  GLU A 284      35.198 -29.416 -10.973  1.00 13.90           C  
ATOM   2136  C   GLU A 284      34.067 -29.259 -11.994  1.00 15.82           C  
ATOM   2137  O   GLU A 284      32.897 -29.501 -11.686  1.00 14.26           O  
ATOM   2138  CB  GLU A 284      35.688 -28.040 -10.506  1.00 16.40           C  
ATOM   2139  CG  GLU A 284      34.638 -27.191  -9.821  1.00 19.25           C  
ATOM   2140  CD  GLU A 284      34.489 -27.511  -8.346  1.00 25.03           C  
ATOM   2141  OE1 GLU A 284      35.189 -28.420  -7.849  1.00 23.26           O  
ATOM   2142  OE2 GLU A 284      33.673 -26.845  -7.677  1.00 23.01           O1-
ATOM   2143  N   TYR A 285      34.425 -28.851 -13.214  1.00 13.45           N  
ATOM   2144  CA  TYR A 285      33.439 -28.666 -14.278  1.00 11.72           C  
ATOM   2145  C   TYR A 285      32.727 -29.979 -14.563  1.00 16.59           C  
ATOM   2146  O   TYR A 285      31.514 -30.017 -14.737  1.00 11.47           O  
ATOM   2147  CB  TYR A 285      34.123 -28.173 -15.558  1.00 12.92           C  
ATOM   2148  CG  TYR A 285      34.651 -26.752 -15.501  1.00 14.31           C  
ATOM   2149  CD1 TYR A 285      34.090 -25.803 -14.649  1.00 14.35           C  
ATOM   2150  CD2 TYR A 285      35.701 -26.353 -16.321  1.00 13.33           C  
ATOM   2151  CE1 TYR A 285      34.571 -24.494 -14.616  1.00 10.31           C  
ATOM   2152  CE2 TYR A 285      36.186 -25.054 -16.296  1.00 11.80           C  
ATOM   2153  CZ  TYR A 285      35.625 -24.130 -15.445  1.00 14.22           C  
ATOM   2154  OH  TYR A 285      36.124 -22.842 -15.439  1.00 13.34           O  
ATOM   2155  N   VAL A 286      33.498 -31.060 -14.623  1.00 12.09           N  
ATOM   2156  CA  VAL A 286      32.936 -32.379 -14.874  1.00 11.00           C  
ATOM   2157  C   VAL A 286      31.951 -32.758 -13.773  1.00 14.49           C  
ATOM   2158  O   VAL A 286      30.890 -33.316 -14.043  1.00 12.36           O  
ATOM   2159  CB  VAL A 286      34.051 -33.448 -15.000  1.00 14.75           C  
ATOM   2160  CG1 VAL A 286      33.466 -34.852 -14.968  1.00 17.36           C  
ATOM   2161  CG2 VAL A 286      34.829 -33.227 -16.284  1.00 18.57           C  
ATOM   2162  N   ASP A 287      32.293 -32.427 -12.532  1.00 15.62           N  
ATOM   2163  CA  ASP A 287      31.402 -32.717 -11.414  1.00 13.28           C  
ATOM   2164  C   ASP A 287      30.065 -31.955 -11.492  1.00 12.80           C  
ATOM   2165  O   ASP A 287      29.019 -32.527 -11.193  1.00 11.71           O  
ATOM   2166  CB  ASP A 287      32.090 -32.465 -10.069  1.00 11.89           C  
ATOM   2167  CG  ASP A 287      31.345 -33.113  -8.911  1.00 24.64           C  
ATOM   2168  OD1 ASP A 287      31.330 -34.361  -8.836  1.00 27.11           O  
ATOM   2169  OD2 ASP A 287      30.768 -32.386  -8.081  1.00 25.52           O1-
ATOM   2170  N   TYR A 288      30.093 -30.680 -11.880  1.00 11.38           N  
ATOM   2171  CA  TYR A 288      28.840 -29.939 -12.049  1.00 13.36           C  
ATOM   2172  C   TYR A 288      27.996 -30.640 -13.091  1.00  8.58           C  
ATOM   2173  O   TYR A 288      26.789 -30.807 -12.930  1.00 12.75           O  
ATOM   2174  CB  TYR A 288      29.075 -28.505 -12.530  1.00 10.97           C  
ATOM   2175  CG  TYR A 288      29.920 -27.644 -11.636  1.00 15.55           C  
ATOM   2176  CD1 TYR A 288      30.040 -27.913 -10.285  1.00 17.20           C  
ATOM   2177  CD2 TYR A 288      30.607 -26.555 -12.152  1.00 17.12           C  
ATOM   2178  CE1 TYR A 288      30.816 -27.123  -9.475  1.00 17.33           C  
ATOM   2179  CE2 TYR A 288      31.383 -25.759 -11.347  1.00 18.27           C  
ATOM   2180  CZ  TYR A 288      31.486 -26.049 -10.009  1.00 17.24           C  
ATOM   2181  OH  TYR A 288      32.268 -25.259  -9.199  1.00 18.20           O  
ATOM   2182  N   GLY A 289      28.642 -31.028 -14.184  1.00 11.38           N  
ATOM   2183  CA  GLY A 289      27.957 -31.659 -15.292  1.00 12.58           C  
ATOM   2184  C   GLY A 289      27.309 -32.984 -14.945  1.00 16.51           C  
ATOM   2185  O   GLY A 289      26.329 -33.374 -15.573  1.00 15.42           O  
ATOM   2186  N   LYS A 290      27.859 -33.683 -13.955  1.00 16.46           N  
ATOM   2187  CA  LYS A 290      27.298 -34.966 -13.534  1.00 17.44           C  
ATOM   2188  C   LYS A 290      26.055 -34.789 -12.671  1.00 19.48           C  
ATOM   2189  O   LYS A 290      25.227 -35.692 -12.572  1.00 19.82           O  
ATOM   2190  CB  LYS A 290      28.321 -35.792 -12.747  1.00 19.55           C  
ATOM   2191  CG  LYS A 290      29.645 -36.074 -13.460  1.00 30.14           C  
ATOM   2192  CD  LYS A 290      30.423 -37.180 -12.728  1.00 39.43           C  
ATOM   2193  CE  LYS A 290      31.939 -36.932 -12.695  1.00 42.24           C  
ATOM   2194  NZ  LYS A 290      32.393 -36.081 -11.532  1.00 29.81           N1+
ATOM   2195  N   HIS A 291      25.939 -33.637 -12.020  1.00 12.59           N  
ATOM   2196  CA  HIS A 291      24.866 -33.424 -11.057  1.00 15.17           C  
ATOM   2197  C   HIS A 291      23.819 -32.426 -11.539  1.00 15.20           C  
ATOM   2198  O   HIS A 291      22.739 -32.310 -10.953  1.00 14.33           O  
ATOM   2199  CB  HIS A 291      25.444 -32.966  -9.712  1.00 15.37           C  
ATOM   2200  CG  HIS A 291      26.257 -34.018  -9.021  1.00 22.34           C  
ATOM   2201  CD2 HIS A 291      25.888 -35.044  -8.220  1.00 20.99           C  
ATOM   2202  ND1 HIS A 291      27.628 -34.102  -9.145  1.00 22.29           N  
ATOM   2203  CE1 HIS A 291      28.069 -35.128  -8.438  1.00 29.27           C  
ATOM   2204  NE2 HIS A 291      27.033 -35.718  -7.870  1.00 31.15           N  
ATOM   2205  N   TYR A 292      24.135 -31.712 -12.613  1.00 14.30           N  
ATOM   2206  CA  TYR A 292      23.253 -30.659 -13.096  1.00 11.36           C  
ATOM   2207  C   TYR A 292      23.187 -30.680 -14.605  1.00 11.06           C  
ATOM   2208  O   TYR A 292      24.160 -31.055 -15.260  1.00  9.92           O  
ATOM   2209  CB  TYR A 292      23.770 -29.304 -12.637  1.00 11.22           C  
ATOM   2210  CG  TYR A 292      23.876 -29.177 -11.148  1.00 11.95           C  
ATOM   2211  CD1 TYR A 292      22.751 -28.884 -10.376  1.00 10.98           C  
ATOM   2212  CD2 TYR A 292      25.093 -29.342 -10.502  1.00 13.01           C  
ATOM   2213  CE1 TYR A 292      22.837 -28.766  -9.003  1.00 12.02           C  
ATOM   2214  CE2 TYR A 292      25.187 -29.216  -9.130  1.00 15.82           C  
ATOM   2215  CZ  TYR A 292      24.056 -28.927  -8.387  1.00 15.24           C  
ATOM   2216  OH  TYR A 292      24.148 -28.807  -7.019  1.00 17.68           O  
ATOM   2217  N   PRO A 293      22.037 -30.265 -15.164  1.00  9.58           N  
ATOM   2218  CA  PRO A 293      21.834 -30.319 -16.615  1.00 11.68           C  
ATOM   2219  C   PRO A 293      22.561 -29.171 -17.335  1.00 11.86           C  
ATOM   2220  O   PRO A 293      21.928 -28.301 -17.914  1.00  9.21           O  
ATOM   2221  CB  PRO A 293      20.318 -30.185 -16.748  1.00 11.80           C  
ATOM   2222  CG  PRO A 293      19.927 -29.339 -15.551  1.00 12.24           C  
ATOM   2223  CD  PRO A 293      20.837 -29.794 -14.446  1.00 11.41           C  
ATOM   2224  N   ILE A 294      23.884 -29.175 -17.271  1.00  9.59           N  
ATOM   2225  CA  ILE A 294      24.695 -28.131 -17.890  1.00 14.14           C  
ATOM   2226  C   ILE A 294      24.986 -28.521 -19.332  1.00 16.25           C  
ATOM   2227  O   ILE A 294      25.562 -29.571 -19.580  1.00 14.65           O  
ATOM   2228  CB  ILE A 294      26.003 -27.937 -17.105  1.00 13.94           C  
ATOM   2229  CG1 ILE A 294      25.673 -27.469 -15.678  1.00  9.40           C  
ATOM   2230  CG2 ILE A 294      26.920 -26.944 -17.811  1.00 11.11           C  
ATOM   2231  CD1 ILE A 294      26.846 -27.352 -14.778  1.00 13.06           C  
ATOM   2232  N   ALA A 295      24.558 -27.691 -20.279  1.00  9.23           N  
ATOM   2233  CA  ALA A 295      24.692 -28.018 -21.699  1.00 14.13           C  
ATOM   2234  C   ALA A 295      25.875 -27.324 -22.376  1.00 16.32           C  
ATOM   2235  O   ALA A 295      26.386 -27.810 -23.385  1.00 15.85           O  
ATOM   2236  CB  ALA A 295      23.388 -27.716 -22.453  1.00 15.99           C  
ATOM   2237  N   SER A 296      26.314 -26.193 -21.832  1.00  9.85           N  
ATOM   2238  CA  SER A 296      27.438 -25.483 -22.425  1.00 11.96           C  
ATOM   2239  C   SER A 296      28.232 -24.716 -21.380  1.00  8.69           C  
ATOM   2240  O   SER A 296      27.709 -24.324 -20.332  1.00  8.83           O  
ATOM   2241  CB  SER A 296      26.983 -24.544 -23.555  1.00 12.21           C  
ATOM   2242  OG  SER A 296      26.145 -23.519 -23.052  1.00 17.05           O  
ATOM   2243  N   ILE A 297      29.514 -24.535 -21.662  1.00  7.85           N  
ATOM   2244  CA  ILE A 297      30.378 -23.759 -20.797  1.00  7.23           C  
ATOM   2245  C   ILE A 297      31.139 -22.757 -21.644  1.00 11.56           C  
ATOM   2246  O   ILE A 297      31.801 -23.130 -22.611  1.00  8.25           O  
ATOM   2247  CB  ILE A 297      31.396 -24.658 -20.065  1.00 10.79           C  
ATOM   2248  CG1 ILE A 297      30.674 -25.730 -19.256  1.00 16.35           C  
ATOM   2249  CG2 ILE A 297      32.272 -23.828 -19.151  1.00  9.38           C  
ATOM   2250  CD1 ILE A 297      31.593 -26.482 -18.292  1.00 23.84           C  
ATOM   2251  N   GLU A 298      31.038 -21.484 -21.275  1.00 11.08           N  
ATOM   2252  CA  GLU A 298      31.684 -20.403 -22.004  1.00  7.25           C  
ATOM   2253  C   GLU A 298      32.932 -19.922 -21.253  1.00  6.61           C  
ATOM   2254  O   GLU A 298      32.925 -19.816 -20.022  1.00  9.30           O  
ATOM   2255  CB  GLU A 298      30.687 -19.248 -22.194  1.00  6.21           C  
ATOM   2256  CG  GLU A 298      31.233 -18.074 -22.976  1.00 12.05           C  
ATOM   2257  CD  GLU A 298      30.254 -16.902 -23.024  1.00 15.88           C  
ATOM   2258  OE1 GLU A 298      29.027 -17.135 -23.110  1.00 12.68           O  
ATOM   2259  OE2 GLU A 298      30.720 -15.747 -22.970  1.00 18.64           O1-
ATOM   2260  N   ASP A 299      33.995 -19.638 -22.002  1.00  5.82           N  
ATOM   2261  CA  ASP A 299      35.292 -19.257 -21.437  1.00  7.73           C  
ATOM   2262  C   ASP A 299      35.676 -20.046 -20.171  1.00  9.09           C  
ATOM   2263  O   ASP A 299      35.953 -19.450 -19.127  1.00  8.10           O  
ATOM   2264  CB  ASP A 299      35.347 -17.746 -21.164  1.00  6.57           C  
ATOM   2265  CG  ASP A 299      35.562 -16.928 -22.427  1.00 12.68           C  
ATOM   2266  OD1 ASP A 299      36.119 -17.471 -23.412  1.00  6.85           O  
ATOM   2267  OD2 ASP A 299      35.186 -15.738 -22.431  1.00  9.47           O1-
ATOM   2268  N   PRO A 300      35.720 -21.389 -20.267  1.00  9.77           N  
ATOM   2269  CA  PRO A 300      36.092 -22.221 -19.109  1.00 10.12           C  
ATOM   2270  C   PRO A 300      37.508 -21.957 -18.611  1.00  9.61           C  
ATOM   2271  O   PRO A 300      37.784 -22.211 -17.438  1.00 12.69           O  
ATOM   2272  CB  PRO A 300      36.005 -23.659 -19.655  1.00 12.71           C  
ATOM   2273  CG  PRO A 300      36.079 -23.512 -21.167  1.00  9.46           C  
ATOM   2274  CD  PRO A 300      35.368 -22.207 -21.441  1.00  8.02           C  
ATOM   2275  N   PHE A 301      38.384 -21.487 -19.494  1.00  7.18           N  
ATOM   2276  CA  PHE A 301      39.768 -21.157 -19.138  1.00 10.18           C  
ATOM   2277  C   PHE A 301      40.127 -19.772 -19.660  1.00  7.67           C  
ATOM   2278  O   PHE A 301      39.373 -19.191 -20.439  1.00 10.64           O  
ATOM   2279  CB  PHE A 301      40.724 -22.216 -19.696  1.00 10.12           C  
ATOM   2280  CG  PHE A 301      40.271 -23.608 -19.422  1.00 11.00           C  
ATOM   2281  CD1 PHE A 301      40.452 -24.170 -18.172  1.00 10.43           C  
ATOM   2282  CD2 PHE A 301      39.612 -24.338 -20.394  1.00 13.25           C  
ATOM   2283  CE1 PHE A 301      39.994 -25.441 -17.893  1.00 10.48           C  
ATOM   2284  CE2 PHE A 301      39.163 -25.614 -20.124  1.00 10.58           C  
ATOM   2285  CZ  PHE A 301      39.346 -26.163 -18.872  1.00 15.43           C  
ATOM   2286  N   ALA A 302      41.270 -19.247 -19.229  1.00 10.53           N  
ATOM   2287  CA  ALA A 302      41.706 -17.905 -19.618  1.00 11.47           C  
ATOM   2288  C   ALA A 302      41.906 -17.705 -21.127  1.00 11.74           C  
ATOM   2289  O   ALA A 302      42.104 -18.662 -21.884  1.00 11.17           O  
ATOM   2290  CB  ALA A 302      42.967 -17.494 -18.830  1.00 14.17           C  
ATOM   2291  N   GLU A 303      41.865 -16.444 -21.550  1.00 12.95           N  
ATOM   2292  CA  GLU A 303      41.796 -16.076 -22.971  1.00 12.13           C  
ATOM   2293  C   GLU A 303      42.990 -16.505 -23.825  1.00 16.40           C  
ATOM   2294  O   GLU A 303      42.908 -16.474 -25.055  1.00 15.56           O  
ATOM   2295  CB  GLU A 303      41.588 -14.562 -23.116  1.00 16.52           C  
ATOM   2296  CG  GLU A 303      42.776 -13.750 -22.620  1.00 17.51           C  
ATOM   2297  CD  GLU A 303      42.496 -12.256 -22.544  1.00 31.05           C  
ATOM   2298  OE1 GLU A 303      41.372 -11.829 -22.877  1.00 36.26           O  
ATOM   2299  OE2 GLU A 303      43.407 -11.507 -22.147  1.00 42.12           O1-
ATOM   2300  N   ASP A 304      44.094 -16.888 -23.192  1.00 13.97           N  
ATOM   2301  CA  ASP A 304      45.238 -17.422 -23.946  1.00 17.84           C  
ATOM   2302  C   ASP A 304      45.777 -18.752 -23.410  1.00 16.04           C  
ATOM   2303  O   ASP A 304      46.908 -19.141 -23.715  1.00 14.97           O  
ATOM   2304  CB  ASP A 304      46.372 -16.401 -24.024  1.00 17.83           C  
ATOM   2305  CG  ASP A 304      46.000 -15.186 -24.840  1.00 23.03           C  
ATOM   2306  OD1 ASP A 304      45.752 -15.347 -26.053  1.00 25.54           O  
ATOM   2307  OD2 ASP A 304      45.971 -14.071 -24.277  1.00 34.27           O1-
ATOM   2308  N   ASP A 305      44.972 -19.456 -22.621  1.00 14.85           N  
ATOM   2309  CA  ASP A 305      45.412 -20.739 -22.084  1.00 14.06           C  
ATOM   2310  C   ASP A 305      45.078 -21.858 -23.070  1.00 11.75           C  
ATOM   2311  O   ASP A 305      44.280 -22.749 -22.769  1.00 12.63           O  
ATOM   2312  CB  ASP A 305      44.767 -21.018 -20.729  1.00  9.97           C  
ATOM   2313  CG  ASP A 305      45.501 -22.082 -19.953  1.00 16.06           C  
ATOM   2314  OD1 ASP A 305      46.364 -22.749 -20.555  1.00 13.94           O  
ATOM   2315  OD2 ASP A 305      45.214 -22.254 -18.752  1.00 12.79           O1-
ATOM   2316  N   TRP A 306      45.687 -21.801 -24.249  1.00 10.81           N  
ATOM   2317  CA  TRP A 306      45.333 -22.716 -25.335  1.00 12.45           C  
ATOM   2318  C   TRP A 306      45.431 -24.184 -24.943  1.00 15.30           C  
ATOM   2319  O   TRP A 306      44.569 -24.986 -25.309  1.00 12.36           O  
ATOM   2320  CB  TRP A 306      46.177 -22.444 -26.582  1.00 10.79           C  
ATOM   2321  CG  TRP A 306      45.922 -21.114 -27.183  1.00 13.16           C  
ATOM   2322  CD1 TRP A 306      46.703 -20.003 -27.071  1.00 16.47           C  
ATOM   2323  CD2 TRP A 306      44.800 -20.738 -27.994  1.00 14.23           C  
ATOM   2324  CE2 TRP A 306      44.973 -19.384 -28.342  1.00 15.09           C  
ATOM   2325  CE3 TRP A 306      43.665 -21.416 -28.457  1.00 13.71           C  
ATOM   2326  NE1 TRP A 306      46.143 -18.961 -27.767  1.00 18.86           N  
ATOM   2327  CZ2 TRP A 306      44.056 -18.690 -29.140  1.00 12.43           C  
ATOM   2328  CZ3 TRP A 306      42.750 -20.721 -29.256  1.00 10.06           C  
ATOM   2329  CH2 TRP A 306      42.953 -19.375 -29.583  1.00 12.07           C  
ATOM   2330  N   ALA A 307      46.472 -24.537 -24.197  1.00 14.88           N  
ATOM   2331  CA  ALA A 307      46.661 -25.927 -23.801  1.00 15.46           C  
ATOM   2332  C   ALA A 307      45.482 -26.426 -22.978  1.00 17.03           C  
ATOM   2333  O   ALA A 307      45.052 -27.571 -23.132  1.00 16.91           O  
ATOM   2334  CB  ALA A 307      47.961 -26.103 -23.033  1.00 16.37           C  
ATOM   2335  N   ALA A 308      44.953 -25.572 -22.104  1.00 10.96           N  
ATOM   2336  CA  ALA A 308      43.844 -25.982 -21.255  1.00 11.77           C  
ATOM   2337  C   ALA A 308      42.561 -26.160 -22.073  1.00 11.60           C  
ATOM   2338  O   ALA A 308      41.856 -27.151 -21.909  1.00 10.76           O  
ATOM   2339  CB  ALA A 308      43.626 -24.986 -20.104  1.00 15.25           C  
ATOM   2340  N   TRP A 309      42.268 -25.198 -22.944  1.00 11.92           N  
ATOM   2341  CA  TRP A 309      41.111 -25.286 -23.832  1.00 10.46           C  
ATOM   2342  C   TRP A 309      41.177 -26.547 -24.684  1.00 12.68           C  
ATOM   2343  O   TRP A 309      40.198 -27.266 -24.828  1.00 13.01           O  
ATOM   2344  CB  TRP A 309      41.071 -24.086 -24.775  1.00 10.19           C  
ATOM   2345  CG  TRP A 309      40.558 -22.799 -24.180  1.00 10.49           C  
ATOM   2346  CD1 TRP A 309      41.285 -21.861 -23.511  1.00  9.44           C  
ATOM   2347  CD2 TRP A 309      39.215 -22.288 -24.259  1.00  9.90           C  
ATOM   2348  CE2 TRP A 309      39.203 -21.041 -23.598  1.00  9.13           C  
ATOM   2349  CE3 TRP A 309      38.025 -22.765 -24.819  1.00  7.80           C  
ATOM   2350  NE1 TRP A 309      40.475 -20.809 -23.139  1.00 10.50           N  
ATOM   2351  CZ2 TRP A 309      38.042 -20.264 -23.474  1.00 10.48           C  
ATOM   2352  CZ3 TRP A 309      36.868 -21.988 -24.705  1.00  9.70           C  
ATOM   2353  CH2 TRP A 309      36.890 -20.752 -24.037  1.00  9.42           C  
ATOM   2354  N   ASN A 310      42.335 -26.803 -25.281  1.00 11.55           N  
ATOM   2355  CA  ASN A 310      42.461 -27.996 -26.117  1.00 14.80           C  
ATOM   2356  C   ASN A 310      42.263 -29.281 -25.318  1.00 14.50           C  
ATOM   2357  O   ASN A 310      41.567 -30.205 -25.754  1.00 13.74           O  
ATOM   2358  CB  ASN A 310      43.797 -28.013 -26.855  1.00 14.29           C  
ATOM   2359  CG  ASN A 310      44.062 -29.336 -27.517  1.00 17.80           C  
ATOM   2360  ND2 ASN A 310      44.836 -30.176 -26.852  1.00  9.16           N  
ATOM   2361  OD1 ASN A 310      43.551 -29.616 -28.603  1.00 18.83           O  
ATOM   2362  N   LYS A 311      42.878 -29.345 -24.144  1.00 11.52           N  
ATOM   2363  CA  LYS A 311      42.715 -30.506 -23.281  1.00 11.94           C  
ATOM   2364  C   LYS A 311      41.238 -30.775 -22.957  1.00 13.80           C  
ATOM   2365  O   LYS A 311      40.765 -31.906 -23.059  1.00 12.29           O  
ATOM   2366  CB  LYS A 311      43.523 -30.335 -21.991  1.00 14.34           C  
ATOM   2367  CG  LYS A 311      43.460 -31.534 -21.063  1.00 20.73           C  
ATOM   2368  CD  LYS A 311      44.590 -31.498 -20.033  1.00 19.79           C  
ATOM   2369  CE  LYS A 311      44.645 -32.804 -19.249  1.00 42.23           C  
ATOM   2370  NZ  LYS A 311      45.851 -32.886 -18.370  1.00 46.13           N1+
ATOM   2371  N   PHE A 312      40.518 -29.729 -22.565  1.00  9.24           N  
ATOM   2372  CA  PHE A 312      39.097 -29.844 -22.228  1.00  9.19           C  
ATOM   2373  C   PHE A 312      38.248 -30.268 -23.440  1.00 11.24           C  
ATOM   2374  O   PHE A 312      37.375 -31.134 -23.335  1.00 14.36           O  
ATOM   2375  CB  PHE A 312      38.603 -28.496 -21.681  1.00  8.18           C  
ATOM   2376  CG  PHE A 312      37.272 -28.558 -21.004  1.00 11.70           C  
ATOM   2377  CD1 PHE A 312      37.050 -29.433 -19.952  1.00  9.10           C  
ATOM   2378  CD2 PHE A 312      36.248 -27.706 -21.387  1.00 12.86           C  
ATOM   2379  CE1 PHE A 312      35.818 -29.484 -19.316  1.00 16.37           C  
ATOM   2380  CE2 PHE A 312      35.018 -27.744 -20.749  1.00 14.13           C  
ATOM   2381  CZ  PHE A 312      34.798 -28.635 -19.716  1.00 16.08           C  
ATOM   2382  N   THR A 313      38.500 -29.651 -24.589  1.00 13.10           N  
ATOM   2383  CA  THR A 313      37.744 -29.970 -25.802  1.00 12.30           C  
ATOM   2384  C   THR A 313      37.997 -31.423 -26.232  1.00 14.27           C  
ATOM   2385  O   THR A 313      37.060 -32.146 -26.570  1.00 15.21           O  
ATOM   2386  CB  THR A 313      38.073 -28.979 -26.954  1.00 11.32           C  
ATOM   2387  CG2 THR A 313      37.265 -29.304 -28.215  1.00 15.66           C  
ATOM   2388  OG1 THR A 313      37.749 -27.644 -26.539  1.00 12.82           O  
ATOM   2389  N   VAL A 314      39.256 -31.855 -26.188  1.00 11.76           N  
ATOM   2390  CA  VAL A 314      39.594 -33.243 -26.529  1.00 14.37           C  
ATOM   2391  C   VAL A 314      38.907 -34.241 -25.585  1.00 11.47           C  
ATOM   2392  O   VAL A 314      38.279 -35.202 -26.031  1.00  9.42           O  
ATOM   2393  CB  VAL A 314      41.130 -33.491 -26.554  1.00 11.21           C  
ATOM   2394  CG1 VAL A 314      41.437 -34.987 -26.658  1.00 11.53           C  
ATOM   2395  CG2 VAL A 314      41.775 -32.736 -27.711  1.00 15.57           C  
ATOM   2396  N   GLU A 315      39.010 -34.010 -24.282  1.00 12.86           N  
ATOM   2397  CA  GLU A 315      38.413 -34.934 -23.323  1.00 11.27           C  
ATOM   2398  C   GLU A 315      36.884 -34.872 -23.326  1.00 23.30           C  
ATOM   2399  O   GLU A 315      36.226 -35.781 -22.833  1.00 19.49           O  
ATOM   2400  CB  GLU A 315      38.978 -34.698 -21.923  1.00 19.58           C  
ATOM   2401  CG  GLU A 315      40.480 -34.883 -21.869  1.00 22.87           C  
ATOM   2402  CD  GLU A 315      41.092 -34.443 -20.547  1.00 31.73           C  
ATOM   2403  OE1 GLU A 315      40.418 -33.728 -19.773  1.00 29.53           O  
ATOM   2404  OE2 GLU A 315      42.250 -34.824 -20.281  1.00 33.64           O1-
ATOM   2405  N   HIS A 316      36.320 -33.819 -23.913  1.00 23.15           N  
ATOM   2406  CA  HIS A 316      34.864 -33.714 -24.036  1.00 20.74           C  
ATOM   2407  C   HIS A 316      34.419 -33.210 -25.407  1.00 23.12           C  
ATOM   2408  O   HIS A 316      33.681 -32.233 -25.520  1.00 18.86           O  
ATOM   2409  CB  HIS A 316      34.315 -32.874 -22.891  1.00 21.17           C  
ATOM   2410  CG  HIS A 316      34.832 -33.314 -21.558  1.00 18.84           C  
ATOM   2411  CD2 HIS A 316      35.881 -32.879 -20.821  1.00 19.33           C  
ATOM   2412  ND1 HIS A 316      34.284 -34.371 -20.859  1.00 29.50           N  
ATOM   2413  CE1 HIS A 316      34.962 -34.553 -19.738  1.00 18.72           C  
ATOM   2414  NE2 HIS A 316      35.940 -33.665 -19.694  1.00 16.06           N  
ATOM   2415  N   GLY A 317      34.860 -33.921 -26.448  1.00 31.82           N  
ATOM   2416  CA  GLY A 317      34.596 -33.550 -27.829  1.00 27.05           C  
ATOM   2417  C   GLY A 317      33.149 -33.273 -28.203  1.00 28.03           C  
ATOM   2418  O   GLY A 317      32.893 -32.511 -29.140  1.00 30.02           O  
ATOM   2419  N   ASN A 318      32.207 -33.875 -27.478  1.00 32.30           N  
ATOM   2420  CA  ASN A 318      30.781 -33.766 -27.808  1.00 29.61           C  
ATOM   2421  C   ASN A 318      30.064 -32.592 -27.147  1.00 27.06           C  
ATOM   2422  O   ASN A 318      28.909 -32.297 -27.473  1.00 20.08           O  
ATOM   2423  CB  ASN A 318      30.033 -35.053 -27.427  1.00 27.57           C  
ATOM   2424  CG  ASN A 318      30.226 -36.175 -28.439  1.00 33.51           C  
ATOM   2425  ND2 ASN A 318      30.258 -35.823 -29.718  1.00 23.77           N  
ATOM   2426  OD1 ASN A 318      30.331 -37.346 -28.070  1.00 33.86           O  
ATOM   2427  N   PHE A 319      30.736 -31.931 -26.214  1.00 25.45           N  
ATOM   2428  CA  PHE A 319      30.059 -30.973 -25.336  1.00 25.04           C  
ATOM   2429  C   PHE A 319      30.334 -29.516 -25.746  1.00 16.76           C  
ATOM   2430  O   PHE A 319      31.439 -29.208 -26.186  1.00 17.12           O  
ATOM   2431  CB  PHE A 319      30.489 -31.247 -23.897  1.00 17.50           C  
ATOM   2432  CG  PHE A 319      29.933 -30.287 -22.906  1.00 17.30           C  
ATOM   2433  CD1 PHE A 319      28.691 -30.508 -22.331  1.00 33.05           C  
ATOM   2434  CD2 PHE A 319      30.668 -29.183 -22.510  1.00 21.97           C  
ATOM   2435  CE1 PHE A 319      28.174 -29.627 -21.395  1.00 24.31           C  
ATOM   2436  CE2 PHE A 319      30.162 -28.298 -21.581  1.00 24.52           C  
ATOM   2437  CZ  PHE A 319      28.912 -28.521 -21.020  1.00 27.58           C  
ATOM   2438  N   GLN A 320      29.336 -28.627 -25.619  1.00 21.26           N  
ATOM   2439  CA  GLN A 320      29.481 -27.257 -26.145  1.00 16.05           C  
ATOM   2440  C   GLN A 320      30.434 -26.400 -25.318  1.00  9.16           C  
ATOM   2441  O   GLN A 320      30.156 -26.056 -24.172  1.00  8.27           O  
ATOM   2442  CB  GLN A 320      28.137 -26.525 -26.348  1.00 12.52           C  
ATOM   2443  CG  GLN A 320      28.331 -25.167 -27.041  1.00  9.70           C  
ATOM   2444  CD  GLN A 320      27.033 -24.460 -27.406  1.00  8.76           C  
ATOM   2445  NE2 GLN A 320      27.157 -23.369 -28.131  1.00  6.73           N  
ATOM   2446  OE1 GLN A 320      25.936 -24.896 -27.052  1.00 12.45           O  
ATOM   2447  N   ILE A 321      31.562 -26.069 -25.929  1.00  9.99           N  
ATOM   2448  CA  ILE A 321      32.631 -25.324 -25.281  1.00  6.53           C  
ATOM   2449  C   ILE A 321      32.810 -24.025 -26.059  1.00  7.49           C  
ATOM   2450  O   ILE A 321      33.337 -24.033 -27.168  1.00  9.56           O  
ATOM   2451  CB  ILE A 321      33.939 -26.172 -25.278  1.00  7.83           C  
ATOM   2452  CG1 ILE A 321      33.726 -27.425 -24.424  1.00 13.85           C  
ATOM   2453  CG2 ILE A 321      35.144 -25.353 -24.787  1.00  5.72           C  
ATOM   2454  CD1 ILE A 321      34.745 -28.538 -24.641  1.00  8.60           C  
ATOM   2455  N   VAL A 322      32.347 -22.915 -25.479  1.00  7.05           N  
ATOM   2456  CA  VAL A 322      32.161 -21.677 -26.232  1.00  6.92           C  
ATOM   2457  C   VAL A 322      33.298 -20.685 -26.014  1.00  8.42           C  
ATOM   2458  O   VAL A 322      33.649 -20.361 -24.871  1.00  8.13           O  
ATOM   2459  CB  VAL A 322      30.820 -20.990 -25.863  1.00  6.34           C  
ATOM   2460  CG1 VAL A 322      30.495 -19.878 -26.859  1.00 13.74           C  
ATOM   2461  CG2 VAL A 322      29.688 -22.013 -25.802  1.00  7.05           C  
ATOM   2462  N   GLY A 323      33.869 -20.196 -27.112  1.00  5.71           N  
ATOM   2463  CA  GLY A 323      34.878 -19.156 -27.026  1.00  7.41           C  
ATOM   2464  C   GLY A 323      34.264 -17.765 -27.057  1.00 10.27           C  
ATOM   2465  O   GLY A 323      33.519 -17.453 -27.986  1.00  7.46           O  
ATOM   2466  N   ASP A 324      34.563 -16.940 -26.045  1.00  9.41           N  
ATOM   2467  CA  ASP A 324      34.137 -15.534 -26.024  1.00  7.43           C  
ATOM   2468  C   ASP A 324      35.367 -14.642 -25.966  1.00  8.15           C  
ATOM   2469  O   ASP A 324      35.841 -14.171 -27.005  1.00 10.37           O  
ATOM   2470  CB  ASP A 324      33.186 -15.239 -24.845  1.00  9.26           C  
ATOM   2471  CG  ASP A 324      32.839 -13.746 -24.715  1.00 11.13           C  
ATOM   2472  OD1 ASP A 324      33.001 -12.981 -25.689  1.00 11.40           O  
ATOM   2473  OD2 ASP A 324      32.400 -13.333 -23.628  1.00 15.14           O1-
ATOM   2474  N   ASP A 325      35.897 -14.416 -24.761  1.00  8.38           N  
ATOM   2475  CA  ASP A 325      37.166 -13.694 -24.625  1.00 11.99           C  
ATOM   2476  C   ASP A 325      38.264 -14.373 -25.442  1.00 11.03           C  
ATOM   2477  O   ASP A 325      39.172 -13.714 -25.958  1.00 12.63           O  
ATOM   2478  CB  ASP A 325      37.614 -13.631 -23.167  1.00 10.59           C  
ATOM   2479  CG  ASP A 325      36.778 -12.662 -22.332  1.00 17.74           C  
ATOM   2480  OD1 ASP A 325      36.050 -11.838 -22.923  1.00 14.28           O  
ATOM   2481  OD2 ASP A 325      36.862 -12.728 -21.085  1.00 16.31           O1-
ATOM   2482  N   LEU A 326      38.187 -15.697 -25.544  1.00  9.96           N  
ATOM   2483  CA  LEU A 326      39.175 -16.457 -26.316  1.00 11.10           C  
ATOM   2484  C   LEU A 326      39.246 -15.966 -27.758  1.00  8.37           C  
ATOM   2485  O   LEU A 326      40.324 -15.934 -28.357  1.00 12.54           O  
ATOM   2486  CB  LEU A 326      38.840 -17.961 -26.298  1.00  8.00           C  
ATOM   2487  CG  LEU A 326      39.800 -18.900 -27.044  1.00  7.56           C  
ATOM   2488  CD1 LEU A 326      41.114 -19.088 -26.274  1.00  8.51           C  
ATOM   2489  CD2 LEU A 326      39.148 -20.264 -27.313  1.00  7.72           C  
ATOM   2490  N   LEU A 327      38.097 -15.579 -28.312  1.00  7.62           N  
ATOM   2491  CA  LEU A 327      37.964 -15.369 -29.756  1.00  6.72           C  
ATOM   2492  C   LEU A 327      37.610 -13.946 -30.194  1.00 10.48           C  
ATOM   2493  O   LEU A 327      37.997 -13.518 -31.281  1.00 10.01           O  
ATOM   2494  CB  LEU A 327      36.906 -16.325 -30.320  1.00  8.94           C  
ATOM   2495  CG  LEU A 327      37.125 -17.815 -30.038  1.00  8.13           C  
ATOM   2496  CD1 LEU A 327      35.929 -18.660 -30.504  1.00  8.18           C  
ATOM   2497  CD2 LEU A 327      38.425 -18.304 -30.676  1.00  8.82           C  
ATOM   2498  N   VAL A 328      36.848 -13.239 -29.363  1.00  9.07           N  
ATOM   2499  CA  VAL A 328      36.388 -11.871 -29.657  1.00  6.88           C  
ATOM   2500  C   VAL A 328      35.857 -11.638 -31.085  1.00 10.60           C  
ATOM   2501  O   VAL A 328      36.085 -10.588 -31.682  1.00  9.01           O  
ATOM   2502  CB  VAL A 328      37.438 -10.795 -29.238  1.00 10.95           C  
ATOM   2503  CG1 VAL A 328      37.658 -10.840 -27.724  1.00  8.05           C  
ATOM   2504  CG2 VAL A 328      38.755 -10.990 -29.967  1.00  8.93           C  
ATOM   2505  N   THR A 329      35.132 -12.619 -31.615  1.00  7.00           N  
ATOM   2506  CA  THR A 329      34.514 -12.492 -32.932  1.00  8.21           C  
ATOM   2507  C   THR A 329      35.556 -12.182 -34.006  1.00 13.64           C  
ATOM   2508  O   THR A 329      35.244 -11.563 -35.017  1.00 18.23           O  
ATOM   2509  CB  THR A 329      33.403 -11.395 -32.937  1.00  8.73           C  
ATOM   2510  CG2 THR A 329      32.481 -11.558 -34.138  1.00  9.51           C  
ATOM   2511  OG1 THR A 329      32.623 -11.501 -31.736  1.00  5.75           O  
ATOM   2512  N   ASN A 330      36.786 -12.640 -33.789  1.00 10.80           N  
ATOM   2513  CA  ASN A 330      37.902 -12.292 -34.662  1.00 11.17           C  
ATOM   2514  C   ASN A 330      38.333 -13.489 -35.513  1.00 11.37           C  
ATOM   2515  O   ASN A 330      38.734 -14.515 -34.981  1.00 12.02           O  
ATOM   2516  CB  ASN A 330      39.069 -11.777 -33.814  1.00  9.73           C  
ATOM   2517  CG  ASN A 330      40.255 -11.327 -34.650  1.00 21.32           C  
ATOM   2518  ND2 ASN A 330      40.444 -10.021 -34.756  1.00 22.97           N  
ATOM   2519  OD1 ASN A 330      40.998 -12.146 -35.178  1.00 17.97           O  
ATOM   2520  N   PRO A 331      38.229 -13.361 -36.846  1.00 15.20           N  
ATOM   2521  CA  PRO A 331      38.515 -14.479 -37.756  1.00 15.14           C  
ATOM   2522  C   PRO A 331      39.892 -15.112 -37.521  1.00 14.47           C  
ATOM   2523  O   PRO A 331      40.030 -16.336 -37.595  1.00 11.56           O  
ATOM   2524  CB  PRO A 331      38.436 -13.827 -39.141  1.00 18.12           C  
ATOM   2525  CG  PRO A 331      37.482 -12.693 -38.957  1.00 23.87           C  
ATOM   2526  CD  PRO A 331      37.770 -12.164 -37.570  1.00 17.46           C  
ATOM   2527  N   ALA A 332      40.898 -14.291 -37.234  1.00  9.50           N  
ATOM   2528  CA  ALA A 332      42.235 -14.808 -36.981  1.00  9.78           C  
ATOM   2529  C   ALA A 332      42.305 -15.623 -35.693  1.00 14.04           C  
ATOM   2530  O   ALA A 332      42.988 -16.648 -35.640  1.00  8.32           O  
ATOM   2531  CB  ALA A 332      43.259 -13.672 -36.963  1.00 13.96           C  
ATOM   2532  N   ARG A 333      41.594 -15.177 -34.656  1.00 10.16           N  
ATOM   2533  CA  ARG A 333      41.537 -15.936 -33.413  1.00 11.26           C  
ATOM   2534  C   ARG A 333      40.747 -17.229 -33.615  1.00 10.48           C  
ATOM   2535  O   ARG A 333      41.140 -18.291 -33.106  1.00 10.17           O  
ATOM   2536  CB  ARG A 333      40.931 -15.106 -32.266  1.00  9.81           C  
ATOM   2537  CG  ARG A 333      41.751 -13.879 -31.893  1.00 11.81           C  
ATOM   2538  CD  ARG A 333      43.003 -14.255 -31.099  1.00 14.01           C  
ATOM   2539  NE  ARG A 333      42.676 -14.797 -29.777  1.00 15.99           N  
ATOM   2540  CZ  ARG A 333      43.583 -15.089 -28.850  1.00 19.83           C  
ATOM   2541  NH1 ARG A 333      44.869 -14.887 -29.106  1.00 15.73           N1+
ATOM   2542  NH2 ARG A 333      43.211 -15.567 -27.667  1.00 12.94           N  
ATOM   2543  N   VAL A 334      39.638 -17.135 -34.351  1.00  8.90           N  
ATOM   2544  CA  VAL A 334      38.822 -18.314 -34.647  1.00  8.11           C  
ATOM   2545  C   VAL A 334      39.675 -19.358 -35.367  1.00 10.61           C  
ATOM   2546  O   VAL A 334      39.665 -20.530 -35.008  1.00  9.52           O  
ATOM   2547  CB  VAL A 334      37.564 -17.959 -35.475  1.00 10.71           C  
ATOM   2548  CG1 VAL A 334      36.883 -19.224 -36.007  1.00 11.35           C  
ATOM   2549  CG2 VAL A 334      36.571 -17.151 -34.617  1.00  8.21           C  
ATOM   2550  N   GLN A 335      40.435 -18.921 -36.367  1.00 13.36           N  
ATOM   2551  CA  GLN A 335      41.296 -19.849 -37.103  1.00 13.72           C  
ATOM   2552  C   GLN A 335      42.301 -20.540 -36.187  1.00 11.49           C  
ATOM   2553  O   GLN A 335      42.524 -21.744 -36.299  1.00 13.33           O  
ATOM   2554  CB  GLN A 335      42.008 -19.154 -38.268  1.00 14.89           C  
ATOM   2555  CG  GLN A 335      42.696 -20.137 -39.224  1.00 15.69           C  
ATOM   2556  CD  GLN A 335      41.713 -21.072 -39.919  1.00 19.10           C  
ATOM   2557  NE2 GLN A 335      41.905 -22.376 -39.744  1.00 20.12           N  
ATOM   2558  OE1 GLN A 335      40.793 -20.624 -40.604  1.00 18.74           O  
ATOM   2559  N   MET A 336      42.903 -19.781 -35.277  0.66 12.93           N  
ATOM   2561  CA  MET A 336      43.836 -20.356 -34.311  0.66 14.69           C  
ATOM   2563  C   MET A 336      43.170 -21.426 -33.437  0.66 14.22           C  
ATOM   2565  O   MET A 336      43.745 -22.489 -33.200  0.66 13.46           O  
ATOM   2567  CB  MET A 336      44.460 -19.254 -33.444  0.66 13.18           C  
ATOM   2569  CG  MET A 336      45.468 -19.754 -32.423  0.66 14.36           C  
ATOM   2571  SD  MET A 336      46.370 -18.407 -31.618  0.66 17.82           S  
ATOM   2573  CE  MET A 336      47.353 -17.812 -32.991  0.66 22.66           C  
ATOM   2575  N   ALA A 337      41.956 -21.149 -32.963  1.00 12.42           N  
ATOM   2576  CA  ALA A 337      41.213 -22.121 -32.161  1.00 10.32           C  
ATOM   2577  C   ALA A 337      40.963 -23.387 -32.976  1.00 10.85           C  
ATOM   2578  O   ALA A 337      41.077 -24.503 -32.467  1.00 12.99           O  
ATOM   2579  CB  ALA A 337      39.885 -21.529 -31.664  1.00  8.79           C  
ATOM   2580  N   MET A 338      40.620 -23.208 -34.246  1.00 11.94           N  
ATOM   2581  CA  MET A 338      40.381 -24.351 -35.120  1.00 17.19           C  
ATOM   2582  C   MET A 338      41.653 -25.155 -35.346  1.00 15.07           C  
ATOM   2583  O   MET A 338      41.634 -26.385 -35.314  1.00 18.29           O  
ATOM   2584  CB  MET A 338      39.804 -23.892 -36.447  1.00 12.71           C  
ATOM   2585  CG  MET A 338      38.383 -23.399 -36.304  1.00 11.48           C  
ATOM   2586  SD  MET A 338      37.876 -22.591 -37.814  1.00 17.35           S  
ATOM   2587  CE  MET A 338      36.156 -22.227 -37.395  1.00 11.11           C  
ATOM   2588  N   ASP A 339      42.758 -24.456 -35.555  1.00 14.88           N  
ATOM   2589  CA  ASP A 339      44.044 -25.122 -35.743  1.00 16.76           C  
ATOM   2590  C   ASP A 339      44.483 -25.875 -34.481  1.00 20.59           C  
ATOM   2591  O   ASP A 339      45.128 -26.924 -34.558  1.00 18.25           O  
ATOM   2592  CB  ASP A 339      45.111 -24.115 -36.181  1.00 13.35           C  
ATOM   2593  CG  ASP A 339      44.828 -23.522 -37.558  1.00 21.22           C  
ATOM   2594  OD1 ASP A 339      43.963 -24.064 -38.278  1.00 21.04           O  
ATOM   2595  OD2 ASP A 339      45.468 -22.511 -37.925  1.00 23.17           O1-
ATOM   2596  N   LYS A 340      44.117 -25.350 -33.317  1.00 15.92           N  
ATOM   2597  CA  LYS A 340      44.572 -25.929 -32.059  1.00 15.86           C  
ATOM   2598  C   LYS A 340      43.529 -26.834 -31.442  1.00 12.99           C  
ATOM   2599  O   LYS A 340      43.753 -27.418 -30.387  1.00 16.42           O  
ATOM   2600  CB  LYS A 340      44.980 -24.832 -31.067  1.00 12.36           C  
ATOM   2601  CG  LYS A 340      46.139 -23.983 -31.553  1.00 13.93           C  
ATOM   2602  CD  LYS A 340      46.513 -22.891 -30.539  1.00 15.17           C  
ATOM   2603  CE  LYS A 340      47.744 -22.116 -31.020  1.00 19.84           C  
ATOM   2604  NZ  LYS A 340      48.259 -21.172 -29.988  1.00 27.93           N1+
ATOM   2605  N   ASN A 341      42.381 -26.948 -32.100  1.00 17.88           N  
ATOM   2606  CA  ASN A 341      41.279 -27.731 -31.555  1.00 17.47           C  
ATOM   2607  C   ASN A 341      40.910 -27.259 -30.148  1.00 13.56           C  
ATOM   2608  O   ASN A 341      40.769 -28.061 -29.220  1.00 16.42           O  
ATOM   2609  CB  ASN A 341      41.652 -29.211 -31.534  1.00 23.84           C  
ATOM   2610  CG  ASN A 341      40.495 -30.101 -31.914  1.00 29.83           C  
ATOM   2611  ND2 ASN A 341      40.690 -31.408 -31.781  1.00 25.62           N  
ATOM   2612  OD1 ASN A 341      39.440 -29.622 -32.344  1.00 29.67           O  
ATOM   2613  N   ALA A 342      40.743 -25.949 -29.998  1.00 12.49           N  
ATOM   2614  CA  ALA A 342      40.620 -25.342 -28.674  1.00 13.04           C  
ATOM   2615  C   ALA A 342      39.196 -25.253 -28.141  1.00 14.13           C  
ATOM   2616  O   ALA A 342      38.997 -25.144 -26.938  1.00 10.22           O  
ATOM   2617  CB  ALA A 342      41.271 -23.952 -28.665  1.00 11.91           C  
ATOM   2618  N   CYS A 343      38.210 -25.267 -29.032  1.00  9.98           N  
ATOM   2619  CA  CYS A 343      36.818 -25.170 -28.613  1.00 10.43           C  
ATOM   2620  C   CYS A 343      35.921 -25.648 -29.751  1.00 15.49           C  
ATOM   2621  O   CYS A 343      36.417 -26.089 -30.781  1.00 14.79           O  
ATOM   2622  CB  CYS A 343      36.472 -23.724 -28.232  1.00  7.55           C  
ATOM   2623  SG  CYS A 343      36.731 -22.500 -29.553  1.00 11.40           S  
ATOM   2624  N   ASN A 344      34.604 -25.569 -29.577  1.00 10.70           N  
ATOM   2625  CA  ASN A 344      33.708 -26.000 -30.653  1.00 13.59           C  
ATOM   2626  C   ASN A 344      32.481 -25.104 -30.842  1.00 11.44           C  
ATOM   2627  O   ASN A 344      31.503 -25.488 -31.479  1.00  5.76           O  
ATOM   2628  CB  ASN A 344      33.306 -27.470 -30.461  1.00  8.70           C  
ATOM   2629  CG  ASN A 344      32.598 -27.701 -29.167  1.00 14.07           C  
ATOM   2630  ND2 ASN A 344      32.641 -28.937 -28.676  1.00 14.21           N  
ATOM   2631  OD1 ASN A 344      32.014 -26.775 -28.597  1.00 12.53           O  
ATOM   2632  N   SER A 345      32.550 -23.892 -30.304  1.00  9.20           N  
ATOM   2633  CA  SER A 345      31.449 -22.946 -30.435  1.00  7.81           C  
ATOM   2634  C   SER A 345      32.012 -21.538 -30.266  1.00 10.32           C  
ATOM   2635  O   SER A 345      33.031 -21.353 -29.585  1.00  6.70           O  
ATOM   2636  CB  SER A 345      30.368 -23.248 -29.393  1.00  6.35           C  
ATOM   2637  OG  SER A 345      29.264 -22.367 -29.531  1.00  6.00           O  
ATOM   2638  N   VAL A 346      31.374 -20.558 -30.902  1.00  8.51           N  
ATOM   2639  CA  VAL A 346      31.865 -19.181 -30.873  1.00  7.62           C  
ATOM   2640  C   VAL A 346      30.742 -18.179 -30.562  1.00  8.78           C  
ATOM   2641  O   VAL A 346      29.632 -18.291 -31.086  1.00  9.40           O  
ATOM   2642  CB  VAL A 346      32.545 -18.801 -32.225  1.00  9.04           C  
ATOM   2643  CG1 VAL A 346      31.605 -19.042 -33.400  1.00  9.31           C  
ATOM   2644  CG2 VAL A 346      33.018 -17.350 -32.220  1.00  9.11           C  
ATOM   2645  N   LEU A 347      31.024 -17.196 -29.714  1.00  7.52           N  
ATOM   2646  CA  LEU A 347      30.072 -16.102 -29.543  1.00  7.70           C  
ATOM   2647  C   LEU A 347      30.232 -15.104 -30.689  1.00 10.58           C  
ATOM   2648  O   LEU A 347      31.344 -14.844 -31.151  1.00 11.59           O  
ATOM   2649  CB  LEU A 347      30.291 -15.358 -28.229  1.00 10.14           C  
ATOM   2650  CG  LEU A 347      29.658 -15.800 -26.919  1.00 14.43           C  
ATOM   2651  CD1 LEU A 347      29.489 -14.560 -26.037  1.00 11.14           C  
ATOM   2652  CD2 LEU A 347      28.331 -16.490 -27.131  1.00  7.73           C  
ATOM   2653  N   ILE A 348      29.123 -14.526 -31.132  1.00  6.33           N  
ATOM   2654  CA  ILE A 348      29.179 -13.488 -32.156  1.00  5.83           C  
ATOM   2655  C   ILE A 348      28.703 -12.143 -31.594  1.00  8.63           C  
ATOM   2656  O   ILE A 348      27.514 -11.948 -31.326  1.00  5.88           O  
ATOM   2657  CB  ILE A 348      28.324 -13.854 -33.395  1.00  9.07           C  
ATOM   2658  CG1 ILE A 348      28.767 -15.195 -33.993  1.00  5.66           C  
ATOM   2659  CG2 ILE A 348      28.417 -12.757 -34.453  1.00  9.01           C  
ATOM   2660  CD1 ILE A 348      30.156 -15.183 -34.572  1.00  8.81           C  
ATOM   2661  N   LYS A 349      29.642 -11.218 -31.440  1.00  5.72           N  
ATOM   2662  CA  LYS A 349      29.336  -9.854 -31.029  1.00  6.67           C  
ATOM   2663  C   LYS A 349      29.706  -8.937 -32.182  1.00  6.60           C  
ATOM   2664  O   LYS A 349      30.886  -8.631 -32.403  1.00  6.50           O  
ATOM   2665  CB  LYS A 349      30.126  -9.504 -29.754  1.00  5.92           C  
ATOM   2666  CG  LYS A 349      29.716 -10.350 -28.543  1.00  6.53           C  
ATOM   2667  CD  LYS A 349      30.641 -10.140 -27.340  1.00  5.21           C  
ATOM   2668  CE  LYS A 349      30.135 -10.891 -26.098  1.00 13.61           C  
ATOM   2669  NZ  LYS A 349      31.099 -10.859 -24.942  1.00 12.77           N1+
ATOM   2670  N   VAL A 350      28.699  -8.493 -32.930  0.66  6.94           N  
ATOM   2672  CA  VAL A 350      28.956  -7.737 -34.154  0.66  6.83           C  
ATOM   2674  C   VAL A 350      29.870  -6.540 -33.910  0.66  6.88           C  
ATOM   2676  O   VAL A 350      30.754  -6.260 -34.719  0.66  6.82           O  
ATOM   2678  CB  VAL A 350      27.660  -7.278 -34.873  0.66  6.28           C  
ATOM   2680  CG1 VAL A 350      26.995  -8.460 -35.592  0.66  8.56           C  
ATOM   2682  CG2 VAL A 350      26.699  -6.607 -33.893  0.66  7.20           C  
ATOM   2684  N   ASN A 351      29.674  -5.836 -32.797  1.00  5.56           N  
ATOM   2685  CA  ASN A 351      30.498  -4.644 -32.548  1.00  7.02           C  
ATOM   2686  C   ASN A 351      31.952  -4.941 -32.192  1.00  9.24           C  
ATOM   2687  O   ASN A 351      32.792  -4.036 -32.155  1.00 10.39           O  
ATOM   2688  CB  ASN A 351      29.843  -3.647 -31.577  1.00  9.09           C  
ATOM   2689  CG  ASN A 351      29.898  -4.088 -30.133  1.00 11.16           C  
ATOM   2690  ND2 ASN A 351      30.106  -3.132 -29.246  1.00 11.41           N  
ATOM   2691  OD1 ASN A 351      29.741  -5.260 -29.812  1.00 11.42           O  
ATOM   2692  N   GLN A 352      32.257  -6.210 -31.956  1.00  6.46           N  
ATOM   2693  CA  GLN A 352      33.636  -6.610 -31.698  1.00  7.02           C  
ATOM   2694  C   GLN A 352      34.424  -6.751 -32.982  1.00  7.13           C  
ATOM   2695  O   GLN A 352      35.640  -6.861 -32.936  1.00  9.06           O  
ATOM   2696  CB  GLN A 352      33.700  -7.944 -30.955  1.00  9.88           C  
ATOM   2697  CG  GLN A 352      33.768  -7.816 -29.467  1.00 13.90           C  
ATOM   2698  CD  GLN A 352      34.020  -9.153 -28.787  1.00 11.16           C  
ATOM   2699  NE2 GLN A 352      34.626  -9.103 -27.611  1.00  9.19           N  
ATOM   2700  OE1 GLN A 352      33.659 -10.216 -29.309  1.00  7.45           O  
ATOM   2701  N   ILE A 353      33.744  -6.779 -34.128  1.00  6.63           N  
ATOM   2702  CA  ILE A 353      34.443  -6.884 -35.409  0.41  8.24           C  
ATOM   2704  C   ILE A 353      34.183  -5.658 -36.288  1.00  8.77           C  
ATOM   2705  O   ILE A 353      35.076  -5.178 -36.983  1.00  8.09           O  
ATOM   2706  CB  ILE A 353      34.111  -8.206 -36.148  0.41  8.46           C  
ATOM   2708  CG1 ILE A 353      35.002  -8.372 -37.383  0.41 10.40           C  
ATOM   2710  CG2 ILE A 353      32.634  -8.271 -36.511  0.41  8.65           C  
ATOM   2712  CD1 ILE A 353      36.475  -8.484 -37.056  0.41  9.75           C  
ATOM   2714  N   GLY A 354      32.958  -5.138 -36.253  1.00 10.28           N  
ATOM   2715  CA  GLY A 354      32.705  -3.823 -36.828  1.00  5.69           C  
ATOM   2716  C   GLY A 354      31.976  -3.662 -38.148  1.00  3.87           C  
ATOM   2717  O   GLY A 354      31.512  -2.561 -38.452  1.00  5.98           O  
ATOM   2718  N   THR A 355      31.912  -4.720 -38.948  1.00  5.24           N  
ATOM   2719  CA  THR A 355      31.105  -4.689 -40.164  1.00  5.49           C  
ATOM   2720  C   THR A 355      30.298  -5.970 -40.252  1.00  5.10           C  
ATOM   2721  O   THR A 355      30.705  -7.008 -39.728  1.00  4.70           O  
ATOM   2722  CB  THR A 355      31.942  -4.583 -41.464  1.00  8.55           C  
ATOM   2723  CG2 THR A 355      32.808  -3.306 -41.482  1.00  5.99           C  
ATOM   2724  OG1 THR A 355      32.773  -5.743 -41.599  1.00  5.47           O  
ATOM   2725  N   LEU A 356      29.176  -5.903 -40.953  1.00  4.47           N  
ATOM   2726  CA  LEU A 356      28.389  -7.100 -41.191  1.00  4.58           C  
ATOM   2727  C   LEU A 356      29.165  -8.067 -42.087  1.00  5.74           C  
ATOM   2728  O   LEU A 356      29.140  -9.268 -41.874  1.00  5.21           O  
ATOM   2729  CB  LEU A 356      27.056  -6.738 -41.814  1.00  4.41           C  
ATOM   2730  CG  LEU A 356      26.131  -5.978 -40.866  1.00  8.81           C  
ATOM   2731  CD1 LEU A 356      24.839  -5.638 -41.588  1.00  7.49           C  
ATOM   2732  CD2 LEU A 356      25.863  -6.791 -39.621  1.00  9.02           C  
ATOM   2733  N   THR A 357      29.888  -7.537 -43.065  1.00  5.51           N  
ATOM   2734  CA  THR A 357      30.636  -8.401 -43.975  1.00  6.24           C  
ATOM   2735  C   THR A 357      31.625  -9.317 -43.253  1.00  6.40           C  
ATOM   2736  O   THR A 357      31.664 -10.517 -43.515  1.00  5.49           O  
ATOM   2737  CB  THR A 357      31.322  -7.591 -45.081  1.00  6.13           C  
ATOM   2738  CG2 THR A 357      32.211  -8.498 -45.931  1.00  9.83           C  
ATOM   2739  OG1 THR A 357      30.305  -7.000 -45.903  1.00  6.03           O  
ATOM   2740  N   GLU A 358      32.404  -8.765 -42.327  1.00  4.98           N  
ATOM   2741  CA  GLU A 358      33.345  -9.579 -41.562  1.00  8.51           C  
ATOM   2742  C   GLU A 358      32.618 -10.503 -40.591  1.00  6.66           C  
ATOM   2743  O   GLU A 358      33.054 -11.622 -40.356  1.00  7.44           O  
ATOM   2744  CB  GLU A 358      34.343  -8.699 -40.810  1.00  6.43           C  
ATOM   2745  CG  GLU A 358      35.111  -7.763 -41.716  1.00  6.28           C  
ATOM   2746  CD  GLU A 358      35.857  -6.705 -40.935  1.00 10.73           C  
ATOM   2747  OE1 GLU A 358      35.222  -5.698 -40.555  1.00  8.01           O  
ATOM   2748  OE2 GLU A 358      37.067  -6.891 -40.689  1.00 10.10           O1-
ATOM   2749  N   THR A 359      31.513 -10.028 -40.024  1.00  5.89           N  
ATOM   2750  CA  THR A 359      30.653 -10.887 -39.219  1.00  5.02           C  
ATOM   2751  C   THR A 359      30.215 -12.123 -40.019  1.00  5.50           C  
ATOM   2752  O   THR A 359      30.318 -13.251 -39.531  1.00  6.31           O  
ATOM   2753  CB  THR A 359      29.398 -10.131 -38.713  1.00  8.54           C  
ATOM   2754  CG2 THR A 359      28.499 -11.061 -37.907  1.00  6.05           C  
ATOM   2755  OG1 THR A 359      29.798  -9.027 -37.890  1.00  5.76           O  
ATOM   2756  N   PHE A 360      29.715 -11.915 -41.238  1.00  5.54           N  
ATOM   2757  CA  PHE A 360      29.289 -13.051 -42.075  1.00  7.93           C  
ATOM   2758  C   PHE A 360      30.436 -14.056 -42.243  1.00  8.73           C  
ATOM   2759  O   PHE A 360      30.231 -15.269 -42.245  1.00  8.25           O  
ATOM   2760  CB  PHE A 360      28.826 -12.588 -43.461  1.00  6.25           C  
ATOM   2761  CG  PHE A 360      27.684 -11.606 -43.439  1.00  7.36           C  
ATOM   2762  CD1 PHE A 360      26.819 -11.540 -42.359  1.00  4.85           C  
ATOM   2763  CD2 PHE A 360      27.480 -10.744 -44.512  1.00  8.69           C  
ATOM   2764  CE1 PHE A 360      25.764 -10.631 -42.346  1.00  5.64           C  
ATOM   2765  CE2 PHE A 360      26.438  -9.822 -44.499  1.00  8.45           C  
ATOM   2766  CZ  PHE A 360      25.575  -9.774 -43.412  1.00  7.17           C  
ATOM   2767  N   LYS A 361      31.649 -13.543 -42.388  1.00  9.64           N  
ATOM   2768  CA  LYS A 361      32.807 -14.393 -42.628  1.00 10.31           C  
ATOM   2769  C   LYS A 361      33.163 -15.237 -41.399  1.00  8.13           C  
ATOM   2770  O   LYS A 361      33.460 -16.427 -41.516  1.00  8.39           O  
ATOM   2771  CB  LYS A 361      33.996 -13.533 -43.066  1.00 11.80           C  
ATOM   2772  CG  LYS A 361      35.327 -14.276 -43.167  1.00 18.35           C  
ATOM   2773  CD  LYS A 361      35.512 -14.864 -44.557  1.00 32.12           C  
ATOM   2774  CE  LYS A 361      36.933 -15.375 -44.787  1.00 42.84           C  
ATOM   2775  NZ  LYS A 361      37.178 -16.725 -44.205  1.00 44.06           N1+
ATOM   2776  N   THR A 362      33.140 -14.619 -40.221  1.00  6.90           N  
ATOM   2777  CA  THR A 362      33.421 -15.345 -38.990  1.00  7.92           C  
ATOM   2778  C   THR A 362      32.403 -16.465 -38.794  1.00  7.98           C  
ATOM   2779  O   THR A 362      32.762 -17.593 -38.429  1.00  6.81           O  
ATOM   2780  CB  THR A 362      33.400 -14.396 -37.777  1.00  9.12           C  
ATOM   2781  CG2 THR A 362      33.706 -15.156 -36.497  1.00 10.78           C  
ATOM   2782  OG1 THR A 362      34.395 -13.388 -37.965  1.00  9.73           O  
ATOM   2783  N   ILE A 363      31.134 -16.152 -39.046  1.00  5.69           N  
ATOM   2784  CA  ILE A 363      30.072 -17.144 -38.897  1.00  7.03           C  
ATOM   2785  C   ILE A 363      30.264 -18.279 -39.904  1.00 10.16           C  
ATOM   2786  O   ILE A 363      30.137 -19.449 -39.558  1.00  6.52           O  
ATOM   2787  CB  ILE A 363      28.678 -16.508 -39.062  1.00  8.94           C  
ATOM   2788  CG1 ILE A 363      28.376 -15.600 -37.861  1.00  7.52           C  
ATOM   2789  CG2 ILE A 363      27.598 -17.591 -39.200  1.00  7.62           C  
ATOM   2790  CD1 ILE A 363      27.123 -14.751 -38.016  1.00  6.36           C  
ATOM   2791  N   LYS A 364      30.579 -17.920 -41.147  0.51 10.62           N  
ATOM   2793  CA  LYS A 364      30.796 -18.904 -42.209  0.51 11.85           C  
ATOM   2795  C   LYS A 364      31.907 -19.901 -41.854  0.51 10.16           C  
ATOM   2797  O   LYS A 364      31.755 -21.107 -42.053  0.51  9.70           O  
ATOM   2799  CB  LYS A 364      31.115 -18.192 -43.528  0.51 12.67           C  
ATOM   2801  CG  LYS A 364      31.242 -19.113 -44.738  0.51 13.57           C  
ATOM   2803  CD  LYS A 364      31.535 -18.303 -45.999  0.51 16.43           C  
ATOM   2805  CE  LYS A 364      31.479 -19.158 -47.257  0.51 24.06           C  
ATOM   2807  NZ  LYS A 364      32.670 -20.038 -47.394  0.51 21.84           N1+
ATOM   2809  N   MET A 365      33.017 -19.391 -41.327  1.00  8.27           N  
ATOM   2810  CA  MET A 365      34.126 -20.228 -40.863  1.00  9.72           C  
ATOM   2811  C   MET A 365      33.656 -21.250 -39.851  1.00 11.27           C  
ATOM   2812  O   MET A 365      33.991 -22.431 -39.941  1.00  9.13           O  
ATOM   2813  CB  MET A 365      35.222 -19.383 -40.191  1.00  8.70           C  
ATOM   2814  CG  MET A 365      35.941 -18.425 -41.087  1.00 16.15           C  
ATOM   2815  SD  MET A 365      36.988 -17.323 -40.105  1.00 18.15           S  
ATOM   2816  CE  MET A 365      38.280 -18.459 -39.549  1.00 13.50           C  
ATOM   2817  N   ALA A 366      32.893 -20.785 -38.865  1.00  8.73           N  
ATOM   2818  CA  ALA A 366      32.412 -21.666 -37.820  1.00  6.33           C  
ATOM   2819  C   ALA A 366      31.433 -22.706 -38.371  1.00  8.74           C  
ATOM   2820  O   ALA A 366      31.505 -23.878 -38.018  1.00  9.03           O  
ATOM   2821  CB  ALA A 366      31.763 -20.849 -36.675  1.00  6.03           C  
ATOM   2822  N   GLN A 367      30.522 -22.280 -39.239  1.00  6.53           N  
ATOM   2823  CA  GLN A 367      29.548 -23.207 -39.796  1.00  8.80           C  
ATOM   2824  C   GLN A 367      30.206 -24.312 -40.636  1.00 10.65           C  
ATOM   2825  O   GLN A 367      29.781 -25.473 -40.601  1.00  9.00           O  
ATOM   2826  CB  GLN A 367      28.486 -22.447 -40.584  1.00 12.47           C  
ATOM   2827  CG  GLN A 367      27.626 -21.564 -39.673  1.00 10.99           C  
ATOM   2828  CD  GLN A 367      26.507 -20.867 -40.412  1.00 10.01           C  
ATOM   2829  NE2 GLN A 367      25.402 -20.631 -39.720  1.00  9.09           N  
ATOM   2830  OE1 GLN A 367      26.629 -20.547 -41.584  1.00 10.91           O  
ATOM   2831  N   GLU A 368      31.259 -23.957 -41.360  1.00  9.67           N  
ATOM   2832  CA  GLU A 368      32.004 -24.941 -42.153  1.00 11.45           C  
ATOM   2833  C   GLU A 368      32.712 -25.983 -41.280  1.00 12.02           C  
ATOM   2834  O   GLU A 368      33.002 -27.095 -41.728  1.00 10.84           O  
ATOM   2835  CB  GLU A 368      33.003 -24.234 -43.073  1.00  8.86           C  
ATOM   2836  CG  GLU A 368      32.342 -23.423 -44.162  1.00 15.65           C  
ATOM   2837  CD  GLU A 368      33.339 -22.694 -45.044  1.00 20.17           C  
ATOM   2838  OE1 GLU A 368      34.463 -22.394 -44.580  1.00 19.68           O  
ATOM   2839  OE2 GLU A 368      32.987 -22.415 -46.205  1.00 25.35           O1-
ATOM   2840  N   LYS A 369      32.973 -25.630 -40.029  1.00  8.06           N  
ATOM   2841  CA  LYS A 369      33.635 -26.543 -39.101  1.00  9.49           C  
ATOM   2842  C   LYS A 369      32.641 -27.278 -38.224  1.00 10.35           C  
ATOM   2843  O   LYS A 369      33.034 -28.086 -37.394  1.00  7.84           O  
ATOM   2844  CB  LYS A 369      34.645 -25.798 -38.222  1.00 14.25           C  
ATOM   2845  CG  LYS A 369      35.878 -25.339 -38.959  1.00 23.01           C  
ATOM   2846  CD  LYS A 369      36.796 -26.508 -39.274  1.00 30.55           C  
ATOM   2847  CE  LYS A 369      38.086 -26.021 -39.926  1.00 37.24           C  
ATOM   2848  NZ  LYS A 369      37.833 -25.398 -41.254  1.00 33.90           N1+
ATOM   2849  N   GLY A 370      31.353 -26.987 -38.405  1.00  6.43           N  
ATOM   2850  CA  GLY A 370      30.303 -27.622 -37.627  1.00  6.09           C  
ATOM   2851  C   GLY A 370      30.277 -27.141 -36.189  1.00  9.51           C  
ATOM   2852  O   GLY A 370      29.802 -27.834 -35.289  1.00 10.01           O  
ATOM   2853  N   TRP A 371      30.786 -25.936 -35.970  1.00  6.19           N  
ATOM   2854  CA  TRP A 371      30.814 -25.353 -34.638  1.00  6.07           C  
ATOM   2855  C   TRP A 371      29.441 -24.812 -34.230  1.00  8.93           C  
ATOM   2856  O   TRP A 371      28.592 -24.533 -35.081  1.00  7.62           O  
ATOM   2857  CB  TRP A 371      31.792 -24.178 -34.621  1.00  7.21           C  
ATOM   2858  CG  TRP A 371      33.208 -24.533 -34.345  1.00  9.04           C  
ATOM   2859  CD1 TRP A 371      33.786 -25.775 -34.393  1.00 13.31           C  
ATOM   2860  CD2 TRP A 371      34.233 -23.625 -33.953  1.00 10.11           C  
ATOM   2861  CE2 TRP A 371      35.416 -24.372 -33.789  1.00 13.11           C  
ATOM   2862  CE3 TRP A 371      34.266 -22.245 -33.736  1.00  9.96           C  
ATOM   2863  NE1 TRP A 371      35.117 -25.684 -34.062  1.00 14.46           N  
ATOM   2864  CZ2 TRP A 371      36.620 -23.785 -33.413  1.00 14.24           C  
ATOM   2865  CZ3 TRP A 371      35.465 -21.663 -33.359  1.00 15.27           C  
ATOM   2866  CH2 TRP A 371      36.625 -22.434 -33.202  1.00 10.68           C  
ATOM   2867  N   GLY A 372      29.249 -24.648 -32.925  1.00  6.32           N  
ATOM   2868  CA  GLY A 372      28.151 -23.846 -32.418  1.00  6.95           C  
ATOM   2869  C   GLY A 372      28.391 -22.374 -32.729  1.00  6.81           C  
ATOM   2870  O   GLY A 372      29.535 -21.918 -32.756  1.00  6.16           O  
ATOM   2871  N   VAL A 373      27.312 -21.633 -32.978  1.00  5.97           N  
ATOM   2872  CA  VAL A 373      27.394 -20.194 -33.200  1.00  5.11           C  
ATOM   2873  C   VAL A 373      26.303 -19.524 -32.374  1.00  9.37           C  
ATOM   2874  O   VAL A 373      25.120 -19.809 -32.567  1.00  5.62           O  
ATOM   2875  CB  VAL A 373      27.166 -19.831 -34.677  1.00  5.95           C  
ATOM   2876  CG1 VAL A 373      27.137 -18.319 -34.856  1.00  6.46           C  
ATOM   2877  CG2 VAL A 373      28.251 -20.453 -35.563  1.00  6.57           C  
ATOM   2878  N   MET A 374      26.698 -18.649 -31.454  1.00  6.94           N  
ATOM   2879  CA  MET A 374      25.730 -18.016 -30.558  1.00  6.94           C  
ATOM   2880  C   MET A 374      25.791 -16.495 -30.688  1.00  4.12           C  
ATOM   2881  O   MET A 374      26.752 -15.880 -30.245  1.00  6.34           O  
ATOM   2882  CB  MET A 374      25.985 -18.437 -29.101  1.00  4.67           C  
ATOM   2883  CG  MET A 374      24.947 -17.897 -28.098  1.00  8.31           C  
ATOM   2884  SD  MET A 374      25.220 -18.375 -26.360  1.00 12.38           S  
ATOM   2885  CE  MET A 374      24.653 -20.081 -26.373  1.00 17.40           C  
ATOM   2886  N   ALA A 375      24.783 -15.895 -31.322  1.00  6.19           N  
ATOM   2887  CA  ALA A 375      24.685 -14.431 -31.362  1.00  8.13           C  
ATOM   2888  C   ALA A 375      24.601 -13.942 -29.924  1.00  7.05           C  
ATOM   2889  O   ALA A 375      23.972 -14.579 -29.096  1.00  7.24           O  
ATOM   2890  CB  ALA A 375      23.455 -14.002 -32.125  1.00  7.04           C  
ATOM   2891  N   SER A 376      25.235 -12.818 -29.617  1.00  5.73           N  
ATOM   2892  CA  SER A 376      25.297 -12.372 -28.232  1.00  4.28           C  
ATOM   2893  C   SER A 376      25.029 -10.882 -28.079  1.00  6.23           C  
ATOM   2894  O   SER A 376      25.479 -10.089 -28.890  1.00  5.15           O  
ATOM   2895  CB  SER A 376      26.675 -12.670 -27.654  1.00  6.08           C  
ATOM   2896  OG  SER A 376      26.791 -12.116 -26.358  1.00  5.21           O  
ATOM   2897  N   HIS A 377      24.312 -10.517 -27.023  1.00  7.09           N  
ATOM   2898  CA  HIS A 377      24.197  -9.120 -26.617  1.00  7.97           C  
ATOM   2899  C   HIS A 377      25.524  -8.586 -26.043  1.00  9.09           C  
ATOM   2900  O   HIS A 377      26.490  -9.341 -25.871  1.00  7.61           O  
ATOM   2901  CB  HIS A 377      23.073  -8.942 -25.575  1.00  3.89           C  
ATOM   2902  CG  HIS A 377      23.234  -9.771 -24.326  1.00  5.46           C  
ATOM   2903  CD2 HIS A 377      22.483  -9.826 -23.198  1.00  4.31           C  
ATOM   2904  ND1 HIS A 377      24.254 -10.683 -24.147  1.00  6.37           N  
ATOM   2905  CE1 HIS A 377      24.133 -11.255 -22.959  1.00  5.83           C  
ATOM   2906  NE2 HIS A 377      23.067 -10.752 -22.363  1.00  8.71           N  
ATOM   2907  N   ARG A 378      25.552  -7.286 -25.765  1.00  5.23           N  
ATOM   2908  CA  ARG A 378      26.575  -6.672 -24.916  1.00  7.32           C  
ATOM   2909  C   ARG A 378      25.916  -6.215 -23.608  1.00  7.78           C  
ATOM   2910  O   ARG A 378      24.685  -6.081 -23.529  1.00  3.85           O  
ATOM   2911  CB  ARG A 378      27.223  -5.470 -25.615  1.00  5.31           C  
ATOM   2912  CG  ARG A 378      27.787  -5.764 -27.007  1.00  5.16           C  
ATOM   2913  CD  ARG A 378      28.817  -6.905 -26.970  1.00  6.95           C  
ATOM   2914  NE  ARG A 378      29.902  -6.677 -26.005  1.00  9.08           N  
ATOM   2915  CZ  ARG A 378      31.103  -6.198 -26.327  1.00 11.02           C  
ATOM   2916  NH1 ARG A 378      31.381  -5.894 -27.585  1.00  8.99           N1+
ATOM   2917  NH2 ARG A 378      32.038  -6.045 -25.394  1.00 11.65           N  
ATOM   2918  N   SER A 379      26.726  -5.956 -22.584  1.00  7.52           N  
ATOM   2919  CA  SER A 379      26.179  -5.503 -21.310  1.00  7.61           C  
ATOM   2920  C   SER A 379      25.448  -4.173 -21.491  1.00  7.27           C  
ATOM   2921  O   SER A 379      24.397  -3.951 -20.893  1.00  7.42           O  
ATOM   2922  CB  SER A 379      27.280  -5.388 -20.254  1.00 11.21           C  
ATOM   2923  OG  SER A 379      28.255  -4.443 -20.653  1.00 10.71           O  
ATOM   2924  N   GLY A 380      26.012  -3.287 -22.303  1.00  6.29           N  
ATOM   2925  CA  GLY A 380      25.321  -2.063 -22.692  1.00  9.43           C  
ATOM   2926  C   GLY A 380      24.578  -2.243 -24.015  1.00  7.56           C  
ATOM   2927  O   GLY A 380      25.162  -2.081 -25.090  1.00  5.73           O  
ATOM   2928  N   GLU A 381      23.298  -2.601 -23.942  1.00  3.95           N  
ATOM   2929  CA  GLU A 381      22.506  -2.814 -25.151  1.00  4.13           C  
ATOM   2930  C   GLU A 381      21.663  -1.593 -25.476  1.00  4.39           C  
ATOM   2931  O   GLU A 381      21.713  -0.580 -24.769  1.00  4.04           O  
ATOM   2932  CB  GLU A 381      21.598  -4.043 -25.010  1.00  4.24           C  
ATOM   2933  CG  GLU A 381      22.183  -5.335 -25.543  1.00  5.00           C  
ATOM   2934  CD  GLU A 381      22.482  -5.276 -27.038  1.00  4.01           C  
ATOM   2935  OE1 GLU A 381      21.750  -4.582 -27.784  1.00  6.13           O  
ATOM   2936  OE2 GLU A 381      23.456  -5.931 -27.462  1.00  6.35           O1-
ATOM   2937  N   THR A 382      20.881  -1.701 -26.546  1.00  4.64           N  
ATOM   2938  CA  THR A 382      19.986  -0.635 -26.948  1.00  3.65           C  
ATOM   2939  C   THR A 382      18.647  -1.219 -27.354  1.00  4.76           C  
ATOM   2940  O   THR A 382      18.453  -2.441 -27.332  1.00  3.38           O  
ATOM   2941  CB  THR A 382      20.531   0.157 -28.152  1.00  5.56           C  
ATOM   2942  CG2 THR A 382      21.982   0.592 -27.927  1.00  5.10           C  
ATOM   2943  OG1 THR A 382      20.444  -0.651 -29.327  1.00  5.93           O  
ATOM   2944  N   GLU A 383      17.734  -0.333 -27.747  1.00  3.23           N  
ATOM   2945  CA  GLU A 383      16.411  -0.730 -28.203  1.00  3.62           C  
ATOM   2946  C   GLU A 383      16.421  -1.306 -29.631  1.00  7.18           C  
ATOM   2947  O   GLU A 383      15.369  -1.616 -30.193  1.00  5.31           O  
ATOM   2948  CB  GLU A 383      15.442   0.466 -28.093  1.00  6.57           C  
ATOM   2949  CG  GLU A 383      15.888   1.750 -28.831  1.00  4.63           C  
ATOM   2950  CD  GLU A 383      16.665   2.739 -27.942  1.00  9.77           C  
ATOM   2951  OE1 GLU A 383      17.521   2.302 -27.149  1.00  8.85           O  
ATOM   2952  OE2 GLU A 383      16.428   3.965 -28.045  1.00  6.06           O1-
ATOM   2953  N   ASP A 384      17.613  -1.453 -30.208  1.00  4.05           N  
ATOM   2954  CA  ASP A 384      17.779  -1.983 -31.564  1.00  8.10           C  
ATOM   2955  C   ASP A 384      17.667  -3.518 -31.562  1.00  5.87           C  
ATOM   2956  O   ASP A 384      18.257  -4.178 -30.710  1.00  7.17           O  
ATOM   2957  CB  ASP A 384      19.144  -1.541 -32.110  1.00  5.90           C  
ATOM   2958  CG  ASP A 384      19.343  -1.897 -33.575  1.00 10.65           C  
ATOM   2959  OD1 ASP A 384      19.148  -3.065 -33.953  1.00 12.75           O  
ATOM   2960  OD2 ASP A 384      19.696  -0.998 -34.354  1.00 10.38           O1-
ATOM   2961  N   THR A 385      16.919  -4.086 -32.509  1.00  3.39           N  
ATOM   2962  CA  THR A 385      16.670  -5.530 -32.505  1.00  5.48           C  
ATOM   2963  C   THR A 385      17.449  -6.316 -33.573  1.00  4.82           C  
ATOM   2964  O   THR A 385      17.160  -7.484 -33.832  1.00  4.66           O  
ATOM   2965  CB  THR A 385      15.173  -5.825 -32.666  1.00  6.40           C  
ATOM   2966  CG2 THR A 385      14.374  -5.195 -31.515  1.00  5.02           C  
ATOM   2967  OG1 THR A 385      14.716  -5.278 -33.908  1.00  6.21           O  
ATOM   2968  N   PHE A 386      18.438  -5.676 -34.185  1.00  4.62           N  
ATOM   2969  CA  PHE A 386      19.173  -6.288 -35.293  1.00  5.82           C  
ATOM   2970  C   PHE A 386      19.588  -7.744 -35.068  1.00  4.50           C  
ATOM   2971  O   PHE A 386      19.388  -8.588 -35.939  1.00  6.26           O  
ATOM   2972  CB  PHE A 386      20.400  -5.445 -35.665  1.00  6.87           C  
ATOM   2973  CG  PHE A 386      21.011  -5.826 -36.986  1.00  7.16           C  
ATOM   2974  CD1 PHE A 386      20.710  -5.116 -38.132  1.00 11.85           C  
ATOM   2975  CD2 PHE A 386      21.879  -6.900 -37.077  1.00 12.75           C  
ATOM   2976  CE1 PHE A 386      21.261  -5.468 -39.337  1.00 10.20           C  
ATOM   2977  CE2 PHE A 386      22.430  -7.253 -38.293  1.00 12.46           C  
ATOM   2978  CZ  PHE A 386      22.111  -6.540 -39.415  1.00  8.01           C  
ATOM   2979  N   ILE A 387      20.167  -8.056 -33.914  1.00  3.87           N  
ATOM   2980  CA  ILE A 387      20.675  -9.413 -33.715  1.00  3.91           C  
ATOM   2981  C   ILE A 387      19.598 -10.506 -33.747  1.00  6.40           C  
ATOM   2982  O   ILE A 387      19.917 -11.675 -33.941  1.00  6.27           O  
ATOM   2983  CB  ILE A 387      21.575  -9.576 -32.457  1.00  4.61           C  
ATOM   2984  CG1 ILE A 387      20.793  -9.314 -31.166  1.00  4.69           C  
ATOM   2985  CG2 ILE A 387      22.817  -8.696 -32.562  1.00  7.77           C  
ATOM   2986  CD1 ILE A 387      21.579  -9.736 -29.900  1.00  5.31           C  
ATOM   2987  N   ALA A 388      18.338 -10.135 -33.552  1.00  4.29           N  
ATOM   2988  CA  ALA A 388      17.248 -11.103 -33.705  1.00  5.27           C  
ATOM   2989  C   ALA A 388      17.132 -11.527 -35.171  1.00  4.29           C  
ATOM   2990  O   ALA A 388      17.053 -12.718 -35.492  1.00  6.76           O  
ATOM   2991  CB  ALA A 388      15.931 -10.507 -33.206  1.00  5.90           C  
ATOM   2992  N   ASP A 389      17.136 -10.557 -36.074  1.00  4.31           N  
ATOM   2993  CA  ASP A 389      17.054 -10.891 -37.494  1.00  6.10           C  
ATOM   2994  C   ASP A 389      18.332 -11.594 -37.933  1.00  8.46           C  
ATOM   2995  O   ASP A 389      18.299 -12.529 -38.733  1.00  5.01           O  
ATOM   2996  CB  ASP A 389      16.795  -9.644 -38.330  1.00  6.89           C  
ATOM   2997  CG  ASP A 389      15.386  -9.110 -38.140  1.00  9.47           C  
ATOM   2998  OD1 ASP A 389      14.535  -9.360 -39.026  1.00  9.14           O  
ATOM   2999  OD2 ASP A 389      15.134  -8.451 -37.102  1.00  9.91           O1-
ATOM   3000  N   LEU A 390      19.455 -11.153 -37.380  1.00  6.07           N  
ATOM   3001  CA  LEU A 390      20.746 -11.749 -37.707  1.00  6.80           C  
ATOM   3002  C   LEU A 390      20.790 -13.242 -37.363  1.00  5.90           C  
ATOM   3003  O   LEU A 390      21.171 -14.065 -38.186  1.00  5.85           O  
ATOM   3004  CB  LEU A 390      21.866 -11.027 -36.962  1.00  5.68           C  
ATOM   3005  CG  LEU A 390      23.246 -11.643 -37.208  1.00  8.90           C  
ATOM   3006  CD1 LEU A 390      23.692 -11.333 -38.624  1.00  8.48           C  
ATOM   3007  CD2 LEU A 390      24.246 -11.086 -36.220  1.00 16.08           C  
ATOM   3008  N   VAL A 391      20.405 -13.590 -36.142  1.00  5.03           N  
ATOM   3009  CA  VAL A 391      20.536 -14.971 -35.702  1.00  7.15           C  
ATOM   3010  C   VAL A 391      19.651 -15.911 -36.530  1.00  5.92           C  
ATOM   3011  O   VAL A 391      20.006 -17.062 -36.774  1.00  6.98           O  
ATOM   3012  CB  VAL A 391      20.254 -15.123 -34.182  1.00  7.62           C  
ATOM   3013  CG1 VAL A 391      18.756 -14.999 -33.891  1.00  4.27           C  
ATOM   3014  CG2 VAL A 391      20.769 -16.457 -33.694  1.00  8.31           C  
ATOM   3015  N   VAL A 392      18.502 -15.418 -36.970  1.00  6.11           N  
ATOM   3016  CA  VAL A 392      17.598 -16.255 -37.750  1.00  5.65           C  
ATOM   3017  C   VAL A 392      18.097 -16.368 -39.194  1.00  7.34           C  
ATOM   3018  O   VAL A 392      18.234 -17.469 -39.730  1.00  6.65           O  
ATOM   3019  CB  VAL A 392      16.149 -15.724 -37.701  1.00  5.12           C  
ATOM   3020  CG1 VAL A 392      15.245 -16.562 -38.601  1.00  5.67           C  
ATOM   3021  CG2 VAL A 392      15.621 -15.765 -36.254  1.00  3.43           C  
ATOM   3022  N   GLY A 393      18.410 -15.231 -39.806  1.00  5.36           N  
ATOM   3023  CA  GLY A 393      18.799 -15.224 -41.207  1.00  7.14           C  
ATOM   3024  C   GLY A 393      20.096 -15.967 -41.498  1.00  9.00           C  
ATOM   3025  O   GLY A 393      20.286 -16.477 -42.610  1.00 10.88           O  
ATOM   3026  N   LEU A 394      20.994 -16.019 -40.516  1.00  5.79           N  
ATOM   3027  CA  LEU A 394      22.281 -16.701 -40.673  1.00  9.81           C  
ATOM   3028  C   LEU A 394      22.232 -18.135 -40.131  1.00  8.36           C  
ATOM   3029  O   LEU A 394      23.245 -18.842 -40.132  1.00  9.95           O  
ATOM   3030  CB  LEU A 394      23.410 -15.919 -39.981  1.00  6.63           C  
ATOM   3031  CG  LEU A 394      24.025 -14.668 -40.637  1.00  9.48           C  
ATOM   3032  CD1 LEU A 394      25.224 -15.048 -41.465  1.00  9.33           C  
ATOM   3033  CD2 LEU A 394      22.997 -13.885 -41.485  1.00  6.68           C  
ATOM   3034  N   ASN A 395      21.057 -18.555 -39.671  1.00  8.30           N  
ATOM   3035  CA  ASN A 395      20.846 -19.930 -39.217  1.00 10.68           C  
ATOM   3036  C   ASN A 395      21.805 -20.356 -38.108  1.00  8.59           C  
ATOM   3037  O   ASN A 395      22.346 -21.464 -38.148  1.00  7.47           O  
ATOM   3038  CB  ASN A 395      20.946 -20.902 -40.406  1.00  6.47           C  
ATOM   3039  CG  ASN A 395      20.156 -22.183 -40.184  1.00 15.23           C  
ATOM   3040  ND2 ASN A 395      20.629 -23.284 -40.770  1.00 12.86           N  
ATOM   3041  OD1 ASN A 395      19.132 -22.181 -39.505  1.00  9.12           O  
ATOM   3042  N   CYS A 396      22.009 -19.482 -37.114  1.00  5.92           N  
ATOM   3043  CA  CYS A 396      22.999 -19.727 -36.061  1.00  6.01           C  
ATOM   3044  C   CYS A 396      22.507 -20.688 -34.987  1.00  5.85           C  
ATOM   3045  O   CYS A 396      23.306 -21.393 -34.372  1.00  7.25           O  
ATOM   3046  CB  CYS A 396      23.414 -18.409 -35.391  1.00  9.52           C  
ATOM   3047  SG  CYS A 396      24.138 -17.181 -36.509  1.00 12.33           S  
ATOM   3048  N   LYS A 397      21.202 -20.656 -34.733  1.00  6.01           N  
ATOM   3049  CA  LYS A 397      20.523 -21.607 -33.845  0.56  6.78           C  
ATOM   3051  C   LYS A 397      20.637 -21.346 -32.341  1.00  5.92           C  
ATOM   3052  O   LYS A 397      20.003 -22.039 -31.543  1.00  5.55           O  
ATOM   3053  CB  LYS A 397      20.893 -23.053 -34.186  0.56  8.84           C  
ATOM   3055  CG  LYS A 397      20.324 -23.501 -35.529  0.56  9.05           C  
ATOM   3057  CD  LYS A 397      20.546 -24.984 -35.777  0.56 13.41           C  
ATOM   3059  CE  LYS A 397      22.018 -25.314 -35.950  0.56 10.35           C  
ATOM   3061  NZ  LYS A 397      22.198 -26.707 -36.477  0.56 13.35           N1+
ATOM   3063  N   GLN A 398      21.424 -20.349 -31.944  1.00  2.92           N  
ATOM   3064  CA  GLN A 398      21.446 -19.953 -30.529  1.00  5.46           C  
ATOM   3065  C   GLN A 398      21.560 -18.446 -30.396  1.00  5.53           C  
ATOM   3066  O   GLN A 398      22.220 -17.801 -31.196  1.00  5.46           O  
ATOM   3067  CB  GLN A 398      22.629 -20.571 -29.780  1.00  4.49           C  
ATOM   3068  CG  GLN A 398      22.592 -22.085 -29.654  1.00  9.94           C  
ATOM   3069  CD  GLN A 398      23.780 -22.592 -28.881  1.00  9.21           C  
ATOM   3070  NE2 GLN A 398      24.960 -22.499 -29.484  1.00  7.10           N  
ATOM   3071  OE1 GLN A 398      23.650 -23.027 -27.738  1.00  7.36           O  
ATOM   3072  N   ILE A 399      20.954 -17.891 -29.360  1.00  4.31           N  
ATOM   3073  CA  ILE A 399      21.182 -16.485 -29.074  1.00  4.10           C  
ATOM   3074  C   ILE A 399      21.175 -16.268 -27.568  1.00  4.95           C  
ATOM   3075  O   ILE A 399      20.357 -16.852 -26.854  1.00  5.81           O  
ATOM   3076  CB  ILE A 399      20.129 -15.577 -29.774  1.00  3.95           C  
ATOM   3077  CG1 ILE A 399      20.334 -14.111 -29.380  1.00  3.78           C  
ATOM   3078  CG2 ILE A 399      18.710 -16.042 -29.435  1.00  5.47           C  
ATOM   3079  CD1 ILE A 399      19.484 -13.127 -30.188  1.00  3.77           C  
ATOM   3080  N   LYS A 400      22.109 -15.460 -27.074  1.00  4.13           N  
ATOM   3081  CA  LYS A 400      22.008 -15.026 -25.691  1.00  3.60           C  
ATOM   3082  C   LYS A 400      21.862 -13.515 -25.688  1.00  5.11           C  
ATOM   3083  O   LYS A 400      22.749 -12.786 -26.154  1.00  4.62           O  
ATOM   3084  CB  LYS A 400      23.182 -15.506 -24.822  1.00  5.92           C  
ATOM   3085  CG  LYS A 400      24.499 -14.815 -25.044  1.00  9.33           C  
ATOM   3086  CD  LYS A 400      25.537 -15.381 -24.061  1.00 14.08           C  
ATOM   3087  CE  LYS A 400      26.591 -14.360 -23.687  1.00 16.71           C  
ATOM   3088  NZ  LYS A 400      27.534 -14.863 -22.629  1.00 13.33           N1+
ATOM   3089  N   THR A 401      20.716 -13.044 -25.214  1.00  2.94           N  
ATOM   3090  CA  THR A 401      20.467 -11.614 -25.253  1.00  2.81           C  
ATOM   3091  C   THR A 401      19.713 -11.067 -24.038  1.00  6.39           C  
ATOM   3092  O   THR A 401      19.006 -10.062 -24.130  1.00  5.56           O  
ATOM   3093  CB  THR A 401      19.830 -11.182 -26.602  1.00  3.49           C  
ATOM   3094  CG2 THR A 401      18.422 -11.790 -26.813  1.00  2.52           C  
ATOM   3095  OG1 THR A 401      19.791  -9.753 -26.674  1.00  3.01           O  
ATOM   3096  N   GLY A 402      19.895 -11.744 -22.906  1.00  4.17           N  
ATOM   3097  CA  GLY A 402      19.486 -11.230 -21.613  1.00  4.52           C  
ATOM   3098  C   GLY A 402      18.521 -12.137 -20.878  1.00  5.28           C  
ATOM   3099  O   GLY A 402      17.969 -13.085 -21.450  1.00  3.58           O  
ATOM   3100  N   ALA A 403      18.313 -11.832 -19.597  1.00  4.97           N  
ATOM   3101  CA  ALA A 403      17.168 -12.359 -18.868  1.00  6.25           C  
ATOM   3102  C   ALA A 403      15.900 -11.902 -19.591  1.00  5.39           C  
ATOM   3103  O   ALA A 403      15.948 -10.978 -20.398  1.00  7.54           O  
ATOM   3104  CB  ALA A 403      17.167 -11.820 -17.455  1.00  4.28           C  
ATOM   3105  N   PRO A 404      14.760 -12.539 -19.294  1.00  4.02           N  
ATOM   3106  CA  PRO A 404      13.478 -12.031 -19.788  1.00  6.06           C  
ATOM   3107  C   PRO A 404      13.064 -10.820 -18.946  1.00  8.66           C  
ATOM   3108  O   PRO A 404      11.991 -10.806 -18.349  1.00  6.42           O  
ATOM   3109  CB  PRO A 404      12.531 -13.214 -19.571  1.00  9.39           C  
ATOM   3110  CG  PRO A 404      13.110 -13.930 -18.373  1.00  5.73           C  
ATOM   3111  CD  PRO A 404      14.602 -13.712 -18.408  1.00  5.69           C  
ATOM   3112  N   CYS A 405      13.925  -9.800 -18.925  1.00  5.12           N  
ATOM   3113  CA  CYS A 405      13.740  -8.633 -18.055  1.00  5.95           C  
ATOM   3114  C   CYS A 405      14.634  -7.512 -18.564  1.00  4.87           C  
ATOM   3115  O   CYS A 405      15.788  -7.764 -18.917  1.00  3.48           O  
ATOM   3116  CB  CYS A 405      14.133  -8.983 -16.614  1.00  5.57           C  
ATOM   3117  SG  CYS A 405      14.040  -7.612 -15.425  1.00  9.25           S  
ATOM   3118  N   ARG A 406      14.102  -6.289 -18.577  1.00  4.48           N  
ATOM   3119  CA  ARG A 406      14.747  -5.093 -19.162  1.00  3.89           C  
ATOM   3120  C   ARG A 406      14.527  -5.077 -20.682  1.00  3.37           C  
ATOM   3121  O   ARG A 406      14.924  -5.999 -21.381  1.00  3.68           O  
ATOM   3122  CB  ARG A 406      16.248  -5.009 -18.840  1.00  4.11           C  
ATOM   3123  CG  ARG A 406      16.583  -5.008 -17.352  1.00  3.64           C  
ATOM   3124  CD  ARG A 406      18.119  -5.031 -17.113  1.00  3.99           C  
ATOM   3125  NE  ARG A 406      18.774  -3.846 -17.660  1.00  4.05           N  
ATOM   3126  CZ  ARG A 406      19.577  -3.036 -16.974  1.00  6.08           C  
ATOM   3127  NH1 ARG A 406      19.842  -3.285 -15.695  1.00  4.76           N1+
ATOM   3128  NH2 ARG A 406      20.121  -1.978 -17.574  1.00  3.84           N  
ATOM   3129  N   SER A 407      13.901  -4.024 -21.198  1.00  3.07           N  
ATOM   3130  CA  SER A 407      13.456  -4.054 -22.595  1.00  3.88           C  
ATOM   3131  C   SER A 407      14.548  -4.040 -23.671  1.00  5.72           C  
ATOM   3132  O   SER A 407      14.266  -4.367 -24.821  1.00  6.78           O  
ATOM   3133  CB  SER A 407      12.403  -2.975 -22.868  1.00  3.65           C  
ATOM   3134  OG  SER A 407      11.204  -3.273 -22.163  1.00  5.87           O  
ATOM   3135  N   GLU A 408      15.774  -3.656 -23.327  1.00  4.67           N  
ATOM   3136  CA  GLU A 408      16.878  -3.807 -24.281  1.00  2.89           C  
ATOM   3137  C   GLU A 408      17.139  -5.294 -24.501  1.00  4.24           C  
ATOM   3138  O   GLU A 408      17.776  -5.684 -25.485  1.00  3.15           O  
ATOM   3139  CB  GLU A 408      18.160  -3.109 -23.810  1.00  3.74           C  
ATOM   3140  CG  GLU A 408      18.931  -3.849 -22.721  1.00  4.11           C  
ATOM   3141  CD  GLU A 408      18.476  -3.485 -21.307  1.00  4.79           C  
ATOM   3142  OE1 GLU A 408      17.500  -2.717 -21.150  1.00  3.88           O  
ATOM   3143  OE2 GLU A 408      19.103  -3.972 -20.350  1.00  3.24           O1-
ATOM   3144  N   ARG A 409      16.641  -6.114 -23.578  1.00  3.54           N  
ATOM   3145  CA  ARG A 409      16.653  -7.567 -23.749  1.00  3.80           C  
ATOM   3146  C   ARG A 409      15.350  -8.045 -24.391  1.00  4.25           C  
ATOM   3147  O   ARG A 409      15.378  -8.725 -25.410  1.00  4.00           O  
ATOM   3148  CB  ARG A 409      16.851  -8.292 -22.402  1.00  4.72           C  
ATOM   3149  CG  ARG A 409      17.876  -7.640 -21.459  1.00  2.07           C  
ATOM   3150  CD  ARG A 409      19.314  -7.634 -22.023  1.00  4.55           C  
ATOM   3151  NE  ARG A 409      20.056  -6.506 -21.456  1.00  3.51           N  
ATOM   3152  CZ  ARG A 409      21.321  -6.197 -21.710  1.00  6.44           C  
ATOM   3153  NH1 ARG A 409      22.071  -6.957 -22.509  1.00  5.46           N1+
ATOM   3154  NH2 ARG A 409      21.838  -5.110 -21.158  1.00  3.94           N  
ATOM   3155  N   LEU A 410      14.209  -7.703 -23.796  1.00  3.63           N  
ATOM   3156  CA  LEU A 410      12.934  -8.171 -24.343  1.00  5.23           C  
ATOM   3157  C   LEU A 410      12.703  -7.753 -25.798  1.00  4.22           C  
ATOM   3158  O   LEU A 410      12.038  -8.468 -26.534  1.00  3.81           O  
ATOM   3159  CB  LEU A 410      11.735  -7.703 -23.518  1.00  3.22           C  
ATOM   3160  CG  LEU A 410      11.376  -8.424 -22.212  1.00  5.29           C  
ATOM   3161  CD1 LEU A 410      11.584  -9.930 -22.299  1.00  3.68           C  
ATOM   3162  CD2 LEU A 410      12.146  -7.824 -21.047  1.00  4.70           C  
ATOM   3163  N   CYS A 411      13.224  -6.601 -26.213  1.00  3.49           N  
ATOM   3164  CA  CYS A 411      12.924  -6.155 -27.572  1.00  3.72           C  
ATOM   3165  C   CYS A 411      13.451  -7.179 -28.599  1.00  4.54           C  
ATOM   3166  O   CYS A 411      12.797  -7.440 -29.607  1.00  6.72           O  
ATOM   3167  CB  CYS A 411      13.376  -4.707 -27.840  1.00  3.71           C  
ATOM   3168  SG  CYS A 411      15.170  -4.409 -27.885  1.00  5.41           S  
ATOM   3169  N   LYS A 412      14.587  -7.813 -28.302  1.00  3.53           N  
ATOM   3170  CA  LYS A 412      15.095  -8.904 -29.146  1.00  3.87           C  
ATOM   3171  C   LYS A 412      14.153 -10.108 -29.108  1.00  3.74           C  
ATOM   3172  O   LYS A 412      13.799 -10.653 -30.145  1.00  4.06           O  
ATOM   3173  CB  LYS A 412      16.480  -9.375 -28.675  1.00  2.20           C  
ATOM   3174  CG  LYS A 412      17.663  -8.542 -29.155  1.00  3.99           C  
ATOM   3175  CD  LYS A 412      17.685  -7.173 -28.503  1.00  3.47           C  
ATOM   3176  CE  LYS A 412      19.035  -6.513 -28.671  1.00  4.70           C  
ATOM   3177  NZ  LYS A 412      19.041  -5.173 -28.003  1.00  3.29           N1+
ATOM   3178  N   TYR A 413      13.769 -10.535 -27.904  1.00  3.18           N  
ATOM   3179  CA  TYR A 413      12.880 -11.705 -27.762  1.00  3.69           C  
ATOM   3180  C   TYR A 413      11.518 -11.469 -28.407  1.00  4.65           C  
ATOM   3181  O   TYR A 413      10.948 -12.370 -29.037  1.00  5.35           O  
ATOM   3182  CB  TYR A 413      12.743 -12.116 -26.292  1.00  3.33           C  
ATOM   3183  CG  TYR A 413      14.053 -12.558 -25.672  1.00  3.39           C  
ATOM   3184  CD1 TYR A 413      14.840 -13.537 -26.284  1.00  4.71           C  
ATOM   3185  CD2 TYR A 413      14.529 -11.973 -24.507  1.00  3.82           C  
ATOM   3186  CE1 TYR A 413      16.044 -13.946 -25.727  1.00  4.44           C  
ATOM   3187  CE2 TYR A 413      15.743 -12.366 -23.945  1.00  3.26           C  
ATOM   3188  CZ  TYR A 413      16.495 -13.350 -24.558  1.00  3.36           C  
ATOM   3189  OH  TYR A 413      17.697 -13.753 -24.008  1.00  3.02           O  
ATOM   3190  N   ASN A 414      10.999 -10.251 -28.262  1.00  5.73           N  
ATOM   3191  CA  ASN A 414       9.750  -9.873 -28.912  1.00  3.75           C  
ATOM   3192  C   ASN A 414       9.870  -9.920 -30.433  1.00  8.55           C  
ATOM   3193  O   ASN A 414       8.961 -10.400 -31.141  1.00  5.00           O  
ATOM   3194  CB  ASN A 414       9.299  -8.476 -28.460  1.00  5.47           C  
ATOM   3195  CG  ASN A 414       8.856  -8.439 -27.000  1.00  7.33           C  
ATOM   3196  ND2 ASN A 414       8.928  -7.249 -26.388  1.00  5.77           N  
ATOM   3197  OD1 ASN A 414       8.461  -9.464 -26.424  1.00  6.97           O  
ATOM   3198  N   GLN A 415      10.993  -9.423 -30.942  1.00  5.87           N  
ATOM   3199  CA  GLN A 415      11.246  -9.472 -32.377  1.00  5.39           C  
ATOM   3200  C   GLN A 415      11.355 -10.920 -32.854  1.00  6.01           C  
ATOM   3201  O   GLN A 415      10.845 -11.275 -33.914  1.00  5.61           O  
ATOM   3202  CB  GLN A 415      12.516  -8.677 -32.747  1.00  6.30           C  
ATOM   3203  CG  GLN A 415      12.891  -8.778 -34.227  1.00  6.06           C  
ATOM   3204  CD  GLN A 415      11.939  -8.018 -35.155  1.00 11.55           C  
ATOM   3205  NE2 GLN A 415      12.348  -7.855 -36.416  1.00 10.09           N  
ATOM   3206  OE1 GLN A 415      10.861  -7.579 -34.747  1.00 10.22           O  
ATOM   3207  N   LEU A 416      12.018 -11.768 -32.073  1.00  5.53           N  
ATOM   3208  CA  LEU A 416      12.093 -13.182 -32.435  1.00  4.46           C  
ATOM   3209  C   LEU A 416      10.698 -13.811 -32.522  1.00  8.46           C  
ATOM   3210  O   LEU A 416      10.411 -14.552 -33.462  1.00  5.06           O  
ATOM   3211  CB  LEU A 416      13.000 -13.951 -31.473  1.00  3.39           C  
ATOM   3212  CG  LEU A 416      14.483 -13.670 -31.716  1.00  4.63           C  
ATOM   3213  CD1 LEU A 416      15.332 -14.106 -30.528  1.00  4.69           C  
ATOM   3214  CD2 LEU A 416      14.978 -14.331 -33.025  1.00  4.85           C  
ATOM   3215  N   MET A 417       9.821 -13.493 -31.567  1.00  4.17           N  
ATOM   3216  CA  MET A 417       8.432 -13.948 -31.666  1.00  6.07           C  
ATOM   3217  C   MET A 417       7.718 -13.485 -32.953  1.00  7.17           C  
ATOM   3218  O   MET A 417       7.018 -14.278 -33.605  1.00  8.73           O  
ATOM   3219  CB  MET A 417       7.632 -13.570 -30.417  1.00  8.45           C  
ATOM   3220  CG  MET A 417       7.975 -14.434 -29.207  1.00  6.64           C  
ATOM   3221  SD  MET A 417       6.704 -14.364 -27.920  1.00  8.76           S  
ATOM   3222  CE  MET A 417       6.795 -12.633 -27.427  1.00  5.82           C  
ATOM   3223  N   ARG A 418       7.902 -12.220 -33.328  1.00  5.33           N  
ATOM   3224  CA  ARG A 418       7.306 -11.682 -34.550  1.00  6.04           C  
ATOM   3225  C   ARG A 418       7.807 -12.421 -35.787  1.00  6.89           C  
ATOM   3226  O   ARG A 418       7.037 -12.728 -36.699  1.00  8.72           O  
ATOM   3227  CB  ARG A 418       7.604 -10.177 -34.705  1.00  7.01           C  
ATOM   3228  CG  ARG A 418       6.930  -9.256 -33.677  1.00 12.47           C  
ATOM   3229  CD  ARG A 418       7.345  -7.781 -33.881  1.00  9.66           C  
ATOM   3230  NE  ARG A 418       7.125  -7.001 -32.664  1.00 19.23           N  
ATOM   3231  CZ  ARG A 418       8.089  -6.427 -31.957  1.00 14.49           C  
ATOM   3232  NH1 ARG A 418       9.359  -6.509 -32.362  1.00 12.74           N1+
ATOM   3233  NH2 ARG A 418       7.783  -5.743 -30.860  1.00 21.39           N  
ATOM   3234  N   ILE A 419       9.107 -12.688 -35.831  1.00  4.32           N  
ATOM   3235  CA  ILE A 419       9.692 -13.390 -36.978  1.00  5.21           C  
ATOM   3236  C   ILE A 419       9.086 -14.788 -37.111  1.00  8.47           C  
ATOM   3237  O   ILE A 419       8.713 -15.221 -38.206  1.00 10.94           O  
ATOM   3238  CB  ILE A 419      11.240 -13.478 -36.847  1.00  4.95           C  
ATOM   3239  CG1 ILE A 419      11.857 -12.071 -36.976  1.00  7.19           C  
ATOM   3240  CG2 ILE A 419      11.814 -14.454 -37.876  1.00  4.48           C  
ATOM   3241  CD1 ILE A 419      13.314 -11.987 -36.547  1.00  5.94           C  
ATOM   3242  N   GLU A 420       8.982 -15.496 -35.993  1.00  9.05           N  
ATOM   3243  CA  GLU A 420       8.358 -16.825 -36.002  1.00  7.44           C  
ATOM   3244  C   GLU A 420       6.900 -16.777 -36.460  1.00  9.07           C  
ATOM   3245  O   GLU A 420       6.464 -17.592 -37.275  1.00 11.43           O  
ATOM   3246  CB  GLU A 420       8.435 -17.469 -34.620  1.00  5.97           C  
ATOM   3247  CG  GLU A 420       7.764 -18.843 -34.573  1.00  9.36           C  
ATOM   3248  CD  GLU A 420       8.089 -19.587 -33.301  1.00  8.36           C  
ATOM   3249  OE1 GLU A 420       7.490 -19.261 -32.255  1.00 11.09           O  
ATOM   3250  OE2 GLU A 420       8.963 -20.473 -33.346  1.00 10.61           O1-
ATOM   3251  N   GLU A 421       6.154 -15.813 -35.934  1.00  7.80           N  
ATOM   3252  CA  GLU A 421       4.764 -15.621 -36.318  1.00 11.00           C  
ATOM   3253  C   GLU A 421       4.627 -15.381 -37.820  1.00 13.06           C  
ATOM   3254  O   GLU A 421       3.748 -15.940 -38.457  1.00 11.34           O  
ATOM   3255  CB  GLU A 421       4.151 -14.452 -35.541  1.00 13.18           C  
ATOM   3256  CG  GLU A 421       2.693 -14.189 -35.886  1.00 20.35           C  
ATOM   3257  CD  GLU A 421       2.152 -12.942 -35.212  1.00 24.96           C  
ATOM   3258  OE1 GLU A 421       2.809 -12.436 -34.281  1.00 23.49           O  
ATOM   3259  OE2 GLU A 421       1.078 -12.465 -35.615  1.00 31.19           O1-
ATOM   3260  N   GLU A 422       5.512 -14.558 -38.375  1.00  8.84           N  
ATOM   3261  CA  GLU A 422       5.470 -14.180 -39.788  1.00 13.31           C  
ATOM   3262  C   GLU A 422       5.807 -15.347 -40.717  1.00 18.76           C  
ATOM   3263  O   GLU A 422       5.243 -15.479 -41.802  1.00 18.41           O  
ATOM   3264  CB  GLU A 422       6.424 -13.006 -40.048  1.00 14.92           C  
ATOM   3265  CG  GLU A 422       6.541 -12.577 -41.504  1.00 20.45           C  
ATOM   3266  CD  GLU A 422       7.228 -11.228 -41.656  1.00 27.03           C  
ATOM   3267  OE1 GLU A 422       8.475 -11.182 -41.643  1.00 17.01           O  
ATOM   3268  OE2 GLU A 422       6.521 -10.207 -41.792  1.00 33.17           O1-
ATOM   3269  N   LEU A 423       6.726 -16.193 -40.279  1.00 13.45           N  
ATOM   3270  CA  LEU A 423       7.197 -17.305 -41.088  1.00 11.89           C  
ATOM   3271  C   LEU A 423       6.231 -18.483 -41.068  1.00 26.94           C  
ATOM   3272  O   LEU A 423       6.092 -19.197 -42.059  1.00 28.15           O  
ATOM   3273  CB  LEU A 423       8.586 -17.736 -40.624  1.00 11.60           C  
ATOM   3274  CG  LEU A 423       9.699 -16.818 -41.133  1.00 10.09           C  
ATOM   3275  CD1 LEU A 423      11.054 -17.154 -40.509  1.00 11.14           C  
ATOM   3276  CD2 LEU A 423       9.788 -16.906 -42.651  1.00 11.43           C  
ATOM   3277  N   GLY A 424       5.561 -18.682 -39.940  1.00 16.89           N  
ATOM   3278  CA  GLY A 424       4.660 -19.806 -39.789  1.00 24.78           C  
ATOM   3279  C   GLY A 424       5.344 -21.104 -39.389  1.00 29.20           C  
ATOM   3280  O   GLY A 424       5.390 -21.447 -38.210  1.00 28.16           O  
ATOM   3281  N   ASN A 425       5.898 -21.806 -40.372  1.00 20.26           N  
ATOM   3282  CA  ASN A 425       6.332 -23.198 -40.219  1.00 26.79           C  
ATOM   3283  C   ASN A 425       7.793 -23.448 -39.775  1.00 26.81           C  
ATOM   3284  O   ASN A 425       8.220 -24.597 -39.615  1.00 31.98           O  
ATOM   3285  CB  ASN A 425       6.056 -23.932 -41.536  1.00 34.24           C  
ATOM   3286  CG  ASN A 425       6.228 -25.431 -41.423  1.00 44.90           C  
ATOM   3287  ND2 ASN A 425       6.436 -26.094 -42.563  1.00 41.53           N  
ATOM   3288  OD1 ASN A 425       6.171 -25.993 -40.326  1.00 42.76           O  
ATOM   3289  N   ILE A 426       8.551 -22.385 -39.566  1.00 17.65           N  
ATOM   3290  CA  ILE A 426       9.991 -22.497 -39.290  1.00 12.35           C  
ATOM   3291  C   ILE A 426      10.333 -23.407 -38.095  1.00 11.80           C  
ATOM   3292  O   ILE A 426       9.725 -23.311 -37.033  1.00 11.23           O  
ATOM   3293  CB  ILE A 426      10.591 -21.085 -39.080  1.00 14.23           C  
ATOM   3294  CG1 ILE A 426      12.108 -21.143 -38.859  1.00  9.31           C  
ATOM   3295  CG2 ILE A 426       9.860 -20.371 -37.951  1.00 12.28           C  
ATOM   3296  CD1 ILE A 426      12.750 -19.767 -38.840  1.00 11.56           C  
ATOM   3297  N   PRO A 427      11.310 -24.309 -38.274  1.00 11.12           N  
ATOM   3298  CA  PRO A 427      11.711 -25.237 -37.211  1.00 15.19           C  
ATOM   3299  C   PRO A 427      12.393 -24.533 -36.044  1.00 12.10           C  
ATOM   3300  O   PRO A 427      12.970 -23.455 -36.201  1.00  8.99           O  
ATOM   3301  CB  PRO A 427      12.722 -26.159 -37.906  1.00 18.37           C  
ATOM   3302  CG  PRO A 427      12.502 -25.953 -39.366  1.00 23.36           C  
ATOM   3303  CD  PRO A 427      12.045 -24.557 -39.525  1.00 12.65           C  
ATOM   3304  N   TYR A 428      12.326 -25.163 -34.881  1.00 10.57           N  
ATOM   3305  CA  TYR A 428      12.995 -24.672 -33.690  1.00 13.26           C  
ATOM   3306  C   TYR A 428      14.240 -25.526 -33.479  1.00 12.87           C  
ATOM   3307  O   TYR A 428      14.179 -26.746 -33.608  1.00 12.10           O  
ATOM   3308  CB  TYR A 428      12.051 -24.793 -32.489  1.00  8.12           C  
ATOM   3309  CG  TYR A 428      12.670 -24.363 -31.180  1.00 10.40           C  
ATOM   3310  CD1 TYR A 428      12.968 -23.023 -30.942  1.00  8.10           C  
ATOM   3311  CD2 TYR A 428      12.941 -25.284 -30.180  1.00  6.45           C  
ATOM   3312  CE1 TYR A 428      13.538 -22.612 -29.751  1.00  7.14           C  
ATOM   3313  CE2 TYR A 428      13.507 -24.882 -28.977  1.00 11.78           C  
ATOM   3314  CZ  TYR A 428      13.807 -23.542 -28.772  1.00  7.91           C  
ATOM   3315  OH  TYR A 428      14.361 -23.130 -27.583  1.00  6.43           O  
ATOM   3316  N   ALA A 429      15.365 -24.895 -33.153  1.00  8.31           N  
ATOM   3317  CA  ALA A 429      16.647 -25.602 -33.058  1.00 10.13           C  
ATOM   3318  C   ALA A 429      16.688 -26.759 -32.045  1.00 10.95           C  
ATOM   3319  O   ALA A 429      17.335 -27.779 -32.285  1.00 11.15           O  
ATOM   3320  CB  ALA A 429      17.780 -24.606 -32.772  1.00 10.27           C  
ATOM   3321  N   GLY A 430      16.036 -26.587 -30.900  1.00 12.29           N  
ATOM   3322  CA  GLY A 430      16.012 -27.632 -29.889  1.00 10.71           C  
ATOM   3323  C   GLY A 430      17.395 -27.983 -29.372  1.00 17.80           C  
ATOM   3324  O   GLY A 430      18.146 -27.099 -28.952  1.00 14.89           O  
ATOM   3325  N   LYS A 431      17.749 -29.267 -29.400  1.00 10.67           N  
ATOM   3326  CA  LYS A 431      19.060 -29.681 -28.901  1.00 14.53           C  
ATOM   3327  C   LYS A 431      20.151 -29.647 -29.974  1.00 19.64           C  
ATOM   3328  O   LYS A 431      21.306 -29.956 -29.705  1.00 17.26           O  
ATOM   3329  CB  LYS A 431      18.986 -31.056 -28.226  1.00 19.98           C  
ATOM   3330  CG  LYS A 431      18.156 -31.042 -26.938  1.00 20.53           C  
ATOM   3331  CD  LYS A 431      18.372 -32.303 -26.112  1.00 25.95           C  
ATOM   3332  CE  LYS A 431      17.529 -32.279 -24.847  1.00 28.53           C  
ATOM   3333  NZ  LYS A 431      17.744 -33.488 -24.001  1.00 37.89           N1+
ATOM   3334  N   ASN A 432      19.779 -29.252 -31.185  1.00 11.74           N  
ATOM   3335  CA  ASN A 432      20.737 -29.136 -32.276  1.00  9.87           C  
ATOM   3336  C   ASN A 432      21.422 -27.774 -32.270  1.00 14.84           C  
ATOM   3337  O   ASN A 432      20.851 -26.787 -32.722  1.00 19.43           O  
ATOM   3338  CB  ASN A 432      20.034 -29.351 -33.613  1.00 15.12           C  
ATOM   3339  CG  ASN A 432      19.298 -30.676 -33.669  1.00 28.00           C  
ATOM   3340  ND2 ASN A 432      20.017 -31.756 -33.385  1.00 26.93           N  
ATOM   3341  OD1 ASN A 432      18.093 -30.729 -33.941  1.00 27.82           O  
ATOM   3342  N   TRP A 433      22.639 -27.720 -31.745  1.00 10.95           N  
ATOM   3343  CA  TRP A 433      23.379 -26.465 -31.684  1.00 12.20           C  
ATOM   3344  C   TRP A 433      24.529 -26.382 -32.694  1.00  9.20           C  
ATOM   3345  O   TRP A 433      24.910 -25.292 -33.130  1.00  8.99           O  
ATOM   3346  CB  TRP A 433      23.906 -26.236 -30.263  1.00 11.19           C  
ATOM   3347  CG  TRP A 433      24.745 -27.360 -29.709  1.00 12.85           C  
ATOM   3348  CD1 TRP A 433      24.304 -28.453 -29.006  1.00 14.36           C  
ATOM   3349  CD2 TRP A 433      26.172 -27.480 -29.782  1.00 11.13           C  
ATOM   3350  CE2 TRP A 433      26.526 -28.674 -29.118  1.00 16.72           C  
ATOM   3351  CE3 TRP A 433      27.183 -26.696 -30.358  1.00 11.30           C  
ATOM   3352  NE1 TRP A 433      25.368 -29.249 -28.657  1.00 11.45           N  
ATOM   3353  CZ2 TRP A 433      27.854 -29.105 -29.005  1.00 12.80           C  
ATOM   3354  CZ3 TRP A 433      28.505 -27.121 -30.239  1.00 10.73           C  
ATOM   3355  CH2 TRP A 433      28.824 -28.322 -29.570  1.00 15.79           C  
ATOM   3356  N   ARG A 434      25.115 -27.520 -33.052  1.00 11.53           N  
ATOM   3357  CA  ARG A 434      26.195 -27.492 -34.041  1.00  9.74           C  
ATOM   3358  C   ARG A 434      25.666 -27.007 -35.391  1.00 10.62           C  
ATOM   3359  O   ARG A 434      24.687 -27.545 -35.916  1.00 10.98           O  
ATOM   3360  CB  ARG A 434      26.859 -28.865 -34.183  1.00 13.85           C  
ATOM   3361  CG  ARG A 434      27.581 -29.306 -32.916  1.00 16.57           C  
ATOM   3362  CD  ARG A 434      28.408 -30.548 -33.153  1.00 19.42           C  
ATOM   3363  NE  ARG A 434      29.050 -31.009 -31.926  1.00 21.77           N  
ATOM   3364  CZ  ARG A 434      30.332 -30.816 -31.636  1.00 16.81           C  
ATOM   3365  NH1 ARG A 434      31.120 -30.171 -32.485  1.00 17.87           N1+
ATOM   3366  NH2 ARG A 434      30.823 -31.268 -30.493  1.00 26.33           N  
ATOM   3367  N   ASN A 435      26.305 -25.980 -35.942  1.00 10.14           N  
ATOM   3368  CA  ASN A 435      25.875 -25.412 -37.219  1.00  7.63           C  
ATOM   3369  C   ASN A 435      26.287 -26.282 -38.394  1.00 12.62           C  
ATOM   3370  O   ASN A 435      27.114 -27.187 -38.254  1.00 10.24           O  
ATOM   3371  CB  ASN A 435      26.440 -23.996 -37.402  1.00  7.38           C  
ATOM   3372  CG  ASN A 435      25.693 -22.956 -36.572  1.00  9.52           C  
ATOM   3373  ND2 ASN A 435      25.270 -23.351 -35.383  1.00  9.18           N  
ATOM   3374  OD1 ASN A 435      25.500 -21.821 -36.996  1.00  8.26           O  
ATOM   3375  N   SER A 436      25.713 -26.011 -39.558  1.00 11.36           N  
ATOM   3376  CA  SER A 436      26.187 -26.659 -40.779  1.00 16.96           C  
ATOM   3377  C   SER A 436      26.183 -25.653 -41.907  1.00 23.06           C  
ATOM   3378  O   SER A 436      25.756 -24.510 -41.736  1.00 20.25           O  
ATOM   3379  CB  SER A 436      25.313 -27.857 -41.154  1.00 17.24           C  
ATOM   3380  OG  SER A 436      24.108 -27.425 -41.757  1.00 23.66           O  
ATOM   3381  N   THR A 437      26.644 -26.086 -43.069  1.00 25.92           N  
ATOM   3382  CA  THR A 437      26.714 -25.193 -44.209  1.00 38.16           C  
ATOM   3383  C   THR A 437      25.368 -25.162 -44.948  1.00 42.36           C  
ATOM   3384  O   THR A 437      25.151 -24.332 -45.826  1.00 42.36           O  
ATOM   3385  CB  THR A 437      27.869 -25.597 -45.149  1.00 31.90           C  
ATOM   3386  CG2 THR A 437      27.606 -26.975 -45.760  1.00 37.70           C  
ATOM   3387  OG1 THR A 437      28.015 -24.620 -46.184  1.00 51.44           O  
ATOM   3388  N   ALA A 438      24.462 -26.061 -44.571  1.00 37.14           N  
ATOM   3389  CA  ALA A 438      23.128 -26.096 -45.163  1.00 44.01           C  
ATOM   3390  C   ALA A 438      22.265 -24.944 -44.650  1.00 48.77           C  
ATOM   3391  O   ALA A 438      22.505 -23.774 -44.958  1.00 38.40           O  
ATOM   3392  CB  ALA A 438      22.450 -27.432 -44.879  1.00 46.43           C  
ATOM   3393  OXT ALA A 438      21.305 -25.159 -43.907  1.00 52.92           O1-
TER
ATOM   3394  N   LEU B   1     -13.157   6.199 -48.994  1.00 44.81           N  
ATOM   3395  CA  LEU B   1     -12.242   5.075 -48.795  1.00 44.67           C  
ATOM   3396  C   LEU B   1     -10.926   5.326 -49.534  1.00 42.97           C  
ATOM   3397  O   LEU B   1     -10.886   5.307 -50.767  1.00 40.01           O  
ATOM   3398  CB  LEU B   1     -12.885   3.770 -49.274  1.00 38.82           C  
ATOM   3399  CG  LEU B   1     -12.383   2.466 -48.643  1.00 42.51           C  
ATOM   3400  CD1 LEU B   1     -12.979   2.263 -47.250  1.00 27.73           C  
ATOM   3401  CD2 LEU B   1     -12.680   1.266 -49.535  1.00 37.73           C  
ATOM   3402  N   GLY B   2      -9.857   5.568 -48.775  1.00 31.09           N  
ATOM   3403  CA  GLY B   2      -8.564   5.931 -49.341  1.00 25.53           C  
ATOM   3404  C   GLY B   2      -7.385   5.524 -48.464  1.00 21.12           C  
ATOM   3405  O   GLY B   2      -7.477   4.560 -47.709  1.00 21.63           O  
ATOM   3406  N   SER B   3      -6.280   6.256 -48.564  1.00 21.31           N  
ATOM   3407  CA  SER B   3      -5.067   5.936 -47.812  1.00 20.97           C  
ATOM   3408  C   SER B   3      -5.284   5.989 -46.302  1.00 21.48           C  
ATOM   3409  O   SER B   3      -4.591   5.316 -45.535  1.00 23.67           O  
ATOM   3410  CB  SER B   3      -3.941   6.890 -48.194  1.00 21.75           C  
ATOM   3411  OG  SER B   3      -4.360   8.231 -48.028  1.00 30.34           O  
ATOM   3412  N   MET B   4      -6.249   6.795 -45.883  1.00 19.02           N  
ATOM   3413  CA  MET B   4      -6.528   6.997 -44.467  1.00 15.45           C  
ATOM   3414  C   MET B   4      -7.382   5.887 -43.872  1.00 15.84           C  
ATOM   3415  O   MET B   4      -7.631   5.875 -42.666  1.00 16.37           O  
ATOM   3416  CB  MET B   4      -7.200   8.358 -44.249  1.00 18.90           C  
ATOM   3417  CG  MET B   4      -8.660   8.473 -44.731  1.00 20.72           C  
ATOM   3418  SD  MET B   4      -8.976   8.282 -46.506  1.00 28.62           S  
ATOM   3419  CE  MET B   4      -7.753   9.384 -47.217  1.00 27.11           C  
ATOM   3420  N   SER B   5      -7.826   4.952 -44.709  1.00 15.81           N  
ATOM   3421  CA  SER B   5      -8.737   3.894 -44.260  1.00 13.50           C  
ATOM   3422  C   SER B   5      -7.978   2.717 -43.662  1.00 12.32           C  
ATOM   3423  O   SER B   5      -6.980   2.270 -44.219  1.00 15.75           O  
ATOM   3424  CB  SER B   5      -9.601   3.393 -45.427  1.00 19.75           C  
ATOM   3425  OG  SER B   5     -10.319   4.459 -46.030  1.00 16.82           O  
ATOM   3426  N   ILE B   6      -8.469   2.198 -42.543  1.00 13.74           N  
ATOM   3427  CA  ILE B   6      -7.859   1.028 -41.931  1.00 14.78           C  
ATOM   3428  C   ILE B   6      -8.059  -0.221 -42.799  1.00 18.04           C  
ATOM   3429  O   ILE B   6      -9.192  -0.592 -43.113  1.00 19.09           O  
ATOM   3430  CB  ILE B   6      -8.412   0.791 -40.523  1.00 11.00           C  
ATOM   3431  CG1 ILE B   6      -8.063   1.982 -39.627  1.00 11.29           C  
ATOM   3432  CG2 ILE B   6      -7.886  -0.523 -39.942  1.00  9.81           C  
ATOM   3433  CD1 ILE B   6      -8.736   1.961 -38.275  1.00 15.05           C  
ATOM   3434  N   GLN B   7      -6.953  -0.861 -43.179  1.00 15.04           N  
ATOM   3435  CA  GLN B   7      -6.995  -2.076 -43.989  1.00 14.81           C  
ATOM   3436  C   GLN B   7      -6.799  -3.333 -43.159  1.00 19.20           C  
ATOM   3437  O   GLN B   7      -7.243  -4.407 -43.545  1.00 14.71           O  
ATOM   3438  CB  GLN B   7      -5.916  -2.044 -45.064  1.00 15.42           C  
ATOM   3439  CG  GLN B   7      -5.985  -0.847 -45.976  1.00 21.01           C  
ATOM   3440  CD  GLN B   7      -4.806  -0.808 -46.918  1.00 24.63           C  
ATOM   3441  NE2 GLN B   7      -4.539   0.358 -47.490  1.00 18.84           N  
ATOM   3442  OE1 GLN B   7      -4.130  -1.817 -47.117  1.00 23.82           O  
ATOM   3443  N   LYS B   8      -6.116  -3.209 -42.028  1.00 12.34           N  
ATOM   3444  CA  LYS B   8      -5.802  -4.387 -41.228  1.00 14.09           C  
ATOM   3445  C   LYS B   8      -5.519  -4.006 -39.788  1.00 11.33           C  
ATOM   3446  O   LYS B   8      -4.918  -2.972 -39.529  1.00 10.94           O  
ATOM   3447  CB  LYS B   8      -4.592  -5.125 -41.811  1.00 16.36           C  
ATOM   3448  CG  LYS B   8      -4.223  -6.403 -41.056  1.00 15.41           C  
ATOM   3449  CD  LYS B   8      -3.034  -7.099 -41.705  1.00 27.68           C  
ATOM   3450  CE  LYS B   8      -2.609  -8.326 -40.905  1.00 33.10           C  
ATOM   3451  NZ  LYS B   8      -1.519  -9.081 -41.588  1.00 41.22           N1+
ATOM   3452  N   VAL B   9      -5.979  -4.840 -38.864  1.00  9.85           N  
ATOM   3453  CA  VAL B   9      -5.731  -4.639 -37.441  1.00 12.30           C  
ATOM   3454  C   VAL B   9      -5.294  -5.974 -36.881  1.00 14.27           C  
ATOM   3455  O   VAL B   9      -5.947  -6.987 -37.105  1.00 15.78           O  
ATOM   3456  CB  VAL B   9      -6.994  -4.171 -36.689  1.00 11.08           C  
ATOM   3457  CG1 VAL B   9      -6.711  -3.995 -35.184  1.00 10.91           C  
ATOM   3458  CG2 VAL B   9      -7.519  -2.883 -37.288  1.00  8.32           C  
ATOM   3459  N   HIS B  10      -4.183  -5.985 -36.158  1.00 14.91           N  
ATOM   3460  CA  HIS B  10      -3.667  -7.242 -35.647  1.00 13.36           C  
ATOM   3461  C   HIS B  10      -2.901  -7.004 -34.360  1.00 14.88           C  
ATOM   3462  O   HIS B  10      -2.025  -6.133 -34.294  1.00 12.88           O  
ATOM   3463  CB  HIS B  10      -2.770  -7.913 -36.688  1.00  9.43           C  
ATOM   3464  CG  HIS B  10      -2.153  -9.196 -36.219  1.00 18.65           C  
ATOM   3465  CD2 HIS B  10      -0.870  -9.508 -35.917  1.00 16.47           C  
ATOM   3466  ND1 HIS B  10      -2.888 -10.344 -36.002  1.00 16.58           N  
ATOM   3467  CE1 HIS B  10      -2.083 -11.308 -35.586  1.00 19.01           C  
ATOM   3468  NE2 HIS B  10      -0.853 -10.827 -35.530  1.00 17.72           N  
ATOM   3469  N   ALA B  11      -3.249  -7.773 -33.338  1.00 15.53           N  
ATOM   3470  CA  ALA B  11      -2.584  -7.681 -32.048  1.00 15.53           C  
ATOM   3471  C   ALA B  11      -1.831  -8.960 -31.764  1.00 14.74           C  
ATOM   3472  O   ALA B  11      -2.138 -10.013 -32.334  1.00 13.42           O  
ATOM   3473  CB  ALA B  11      -3.591  -7.427 -30.946  1.00 11.22           C  
ATOM   3474  N   ARG B  12      -0.854  -8.867 -30.868  1.00  9.84           N  
ATOM   3475  CA  ARG B  12      -0.121 -10.040 -30.442  1.00  9.56           C  
ATOM   3476  C   ARG B  12       0.383  -9.819 -29.029  1.00  8.24           C  
ATOM   3477  O   ARG B  12       0.426  -8.693 -28.530  1.00  7.71           O  
ATOM   3478  CB  ARG B  12       1.036 -10.357 -31.401  1.00 11.27           C  
ATOM   3479  CG  ARG B  12       2.217  -9.394 -31.297  1.00 12.64           C  
ATOM   3480  CD  ARG B  12       3.394  -9.846 -32.158  1.00 13.93           C  
ATOM   3481  NE  ARG B  12       3.044  -9.910 -33.572  1.00 10.76           N  
ATOM   3482  CZ  ARG B  12       3.011  -8.857 -34.381  1.00 12.58           C  
ATOM   3483  NH1 ARG B  12       3.293  -7.656 -33.907  1.00 12.11           N1+
ATOM   3484  NH2 ARG B  12       2.682  -8.998 -35.659  1.00 11.70           N  
ATOM   3485  N   GLU B  13       0.745 -10.910 -28.377  1.00  7.51           N  
ATOM   3486  CA  GLU B  13       1.223 -10.864 -27.010  1.00  9.94           C  
ATOM   3487  C   GLU B  13       2.751 -10.739 -27.031  1.00 10.53           C  
ATOM   3488  O   GLU B  13       3.426 -11.535 -27.678  1.00  9.23           O  
ATOM   3489  CB  GLU B  13       0.789 -12.149 -26.304  1.00 12.69           C  
ATOM   3490  CG  GLU B  13       1.209 -12.281 -24.853  1.00 10.56           C  
ATOM   3491  CD  GLU B  13       0.840 -13.646 -24.294  1.00 16.42           C  
ATOM   3492  OE1 GLU B  13       1.382 -14.651 -24.805  1.00 14.12           O  
ATOM   3493  OE2 GLU B  13      -0.008 -13.718 -23.373  1.00 12.90           O1-
ATOM   3494  N   ILE B  14       3.284  -9.730 -26.345  1.00  6.94           N  
ATOM   3495  CA  ILE B  14       4.731  -9.546 -26.213  1.00  5.95           C  
ATOM   3496  C   ILE B  14       5.063  -9.507 -24.718  1.00  8.45           C  
ATOM   3497  O   ILE B  14       4.161  -9.601 -23.888  1.00  8.66           O  
ATOM   3498  CB  ILE B  14       5.205  -8.230 -26.873  1.00  5.78           C  
ATOM   3499  CG1 ILE B  14       4.352  -7.051 -26.376  1.00  9.78           C  
ATOM   3500  CG2 ILE B  14       5.137  -8.325 -28.398  1.00  6.86           C  
ATOM   3501  CD1 ILE B  14       5.020  -5.684 -26.525  1.00  8.02           C  
ATOM   3502  N   LEU B  15       6.341  -9.384 -24.365  1.00  5.57           N  
ATOM   3503  CA  LEU B  15       6.716  -9.238 -22.954  1.00  6.47           C  
ATOM   3504  C   LEU B  15       7.173  -7.813 -22.646  1.00  7.61           C  
ATOM   3505  O   LEU B  15       7.920  -7.202 -23.429  1.00  5.27           O  
ATOM   3506  CB  LEU B  15       7.816 -10.228 -22.542  1.00  6.36           C  
ATOM   3507  CG  LEU B  15       7.517 -11.728 -22.611  1.00  6.67           C  
ATOM   3508  CD1 LEU B  15       8.667 -12.519 -21.996  1.00  6.91           C  
ATOM   3509  CD2 LEU B  15       6.206 -12.051 -21.905  1.00 11.80           C  
ATOM   3510  N   ASP B  16       6.731  -7.303 -21.496  1.00  6.65           N  
ATOM   3511  CA  ASP B  16       7.098  -5.973 -21.041  1.00  7.28           C  
ATOM   3512  C   ASP B  16       8.417  -6.020 -20.278  1.00  6.46           C  
ATOM   3513  O   ASP B  16       9.027  -7.079 -20.145  1.00  6.25           O  
ATOM   3514  CB  ASP B  16       5.980  -5.325 -20.201  1.00  6.76           C  
ATOM   3515  CG  ASP B  16       5.827  -5.947 -18.801  1.00 11.47           C  
ATOM   3516  OD1 ASP B  16       6.700  -6.720 -18.347  1.00  6.53           O  
ATOM   3517  OD2 ASP B  16       4.823  -5.617 -18.129  1.00 11.27           O1-
ATOM   3518  N   SER B  17       8.845  -4.874 -19.769  1.00  5.29           N  
ATOM   3519  CA  SER B  17      10.176  -4.753 -19.185  1.00  4.19           C  
ATOM   3520  C   SER B  17      10.387  -5.568 -17.914  1.00  8.27           C  
ATOM   3521  O   SER B  17      11.529  -5.792 -17.504  1.00  6.24           O  
ATOM   3522  CB  SER B  17      10.487  -3.284 -18.912  1.00  5.09           C  
ATOM   3523  OG  SER B  17       9.591  -2.760 -17.943  1.00  7.92           O  
ATOM   3524  N   ARG B  18       9.294  -5.989 -17.282  1.00  6.07           N  
ATOM   3525  CA  ARG B  18       9.376  -6.830 -16.093  1.00 11.93           C  
ATOM   3526  C   ARG B  18       9.303  -8.302 -16.479  1.00 11.65           C  
ATOM   3527  O   ARG B  18       9.431  -9.174 -15.629  1.00  9.87           O  
ATOM   3528  CB  ARG B  18       8.261  -6.487 -15.092  1.00  8.39           C  
ATOM   3529  CG  ARG B  18       8.382  -5.080 -14.501  1.00 12.26           C  
ATOM   3530  CD  ARG B  18       7.183  -4.738 -13.612  1.00 12.89           C  
ATOM   3531  NE  ARG B  18       6.952  -5.792 -12.637  1.00 23.88           N  
ATOM   3532  CZ  ARG B  18       5.781  -6.053 -12.073  1.00 26.10           C  
ATOM   3533  NH1 ARG B  18       4.713  -5.328 -12.381  1.00 36.31           N1+
ATOM   3534  NH2 ARG B  18       5.684  -7.038 -11.197  1.00 30.99           N  
ATOM   3535  N   GLY B  19       9.105  -8.562 -17.767  1.00  7.26           N  
ATOM   3536  CA  GLY B  19       8.995  -9.922 -18.268  1.00  8.49           C  
ATOM   3537  C   GLY B  19       7.592 -10.510 -18.201  1.00 10.58           C  
ATOM   3538  O   GLY B  19       7.433 -11.722 -18.297  1.00  9.40           O  
ATOM   3539  N   ASN B  20       6.579  -9.655 -18.035  1.00  8.66           N  
ATOM   3540  CA  ASN B  20       5.190 -10.114 -18.037  1.00  8.15           C  
ATOM   3541  C   ASN B  20       4.514  -9.796 -19.364  1.00 10.24           C  
ATOM   3542  O   ASN B  20       4.860  -8.816 -20.026  1.00  8.52           O  
ATOM   3543  CB  ASN B  20       4.384  -9.501 -16.878  1.00  8.25           C  
ATOM   3544  CG  ASN B  20       4.970  -9.828 -15.517  1.00 11.73           C  
ATOM   3545  ND2 ASN B  20       5.166 -11.113 -15.246  1.00 11.38           N  
ATOM   3546  OD1 ASN B  20       5.249  -8.930 -14.718  1.00 15.86           O  
ATOM   3547  N   PRO B  21       3.542 -10.625 -19.766  1.00  7.74           N  
ATOM   3548  CA  PRO B  21       2.900 -10.366 -21.052  1.00  6.42           C  
ATOM   3549  C   PRO B  21       2.188  -9.013 -21.091  1.00  8.10           C  
ATOM   3550  O   PRO B  21       1.673  -8.521 -20.079  1.00  8.49           O  
ATOM   3551  CB  PRO B  21       1.877 -11.510 -21.179  1.00  6.98           C  
ATOM   3552  CG  PRO B  21       2.412 -12.587 -20.290  1.00  9.89           C  
ATOM   3553  CD  PRO B  21       3.049 -11.865 -19.139  1.00  7.85           C  
ATOM   3554  N   THR B  22       2.192  -8.410 -22.272  1.00  7.27           N  
ATOM   3555  CA  THR B  22       1.347  -7.257 -22.562  1.00  7.64           C  
ATOM   3556  C   THR B  22       0.991  -7.294 -24.040  1.00  9.87           C  
ATOM   3557  O   THR B  22       1.399  -8.215 -24.759  1.00  8.16           O  
ATOM   3558  CB  THR B  22       1.981  -5.903 -22.148  1.00  7.91           C  
ATOM   3559  CG2 THR B  22       3.225  -5.579 -22.995  1.00  5.86           C  
ATOM   3560  OG1 THR B  22       1.013  -4.858 -22.319  1.00  8.51           O  
ATOM   3561  N   ILE B  23       0.211  -6.316 -24.494  1.00  8.01           N  
ATOM   3562  CA  ILE B  23      -0.302  -6.358 -25.842  1.00  9.10           C  
ATOM   3563  C   ILE B  23       0.371  -5.338 -26.743  1.00  9.30           C  
ATOM   3564  O   ILE B  23       0.669  -4.215 -26.322  1.00  8.62           O  
ATOM   3565  CB  ILE B  23      -1.834  -6.107 -25.848  1.00  9.71           C  
ATOM   3566  CG1 ILE B  23      -2.422  -6.308 -27.244  1.00 13.30           C  
ATOM   3567  CG2 ILE B  23      -2.149  -4.717 -25.301  1.00 11.00           C  
ATOM   3568  CD1 ILE B  23      -3.943  -6.476 -27.243  1.00 15.83           C  
ATOM   3569  N   GLU B  24       0.625  -5.725 -27.987  1.00  9.23           N  
ATOM   3570  CA  GLU B  24       0.943  -4.719 -28.983  1.00  6.91           C  
ATOM   3571  C   GLU B  24      -0.037  -4.849 -30.137  1.00  9.98           C  
ATOM   3572  O   GLU B  24      -0.480  -5.955 -30.482  1.00  7.73           O  
ATOM   3573  CB  GLU B  24       2.413  -4.771 -29.440  1.00  9.55           C  
ATOM   3574  CG  GLU B  24       2.721  -5.773 -30.522  1.00 10.08           C  
ATOM   3575  CD  GLU B  24       4.213  -5.875 -30.821  1.00 12.66           C  
ATOM   3576  OE1 GLU B  24       5.014  -5.174 -30.165  1.00  9.25           O  
ATOM   3577  OE2 GLU B  24       4.585  -6.665 -31.710  1.00 11.15           O1-
ATOM   3578  N   VAL B  25      -0.396  -3.698 -30.699  1.00  8.64           N  
ATOM   3579  CA  VAL B  25      -1.417  -3.624 -31.723  1.00  9.75           C  
ATOM   3580  C   VAL B  25      -0.847  -2.960 -32.960  1.00  9.01           C  
ATOM   3581  O   VAL B  25      -0.229  -1.889 -32.883  1.00 10.66           O  
ATOM   3582  CB  VAL B  25      -2.635  -2.798 -31.254  1.00  8.05           C  
ATOM   3583  CG1 VAL B  25      -3.622  -2.633 -32.399  1.00  8.96           C  
ATOM   3584  CG2 VAL B  25      -3.296  -3.455 -30.038  1.00  7.99           C  
ATOM   3585  N   GLU B  26      -1.064  -3.597 -34.101  1.00  6.30           N  
ATOM   3586  CA  GLU B  26      -0.610  -3.063 -35.375  1.00  8.60           C  
ATOM   3587  C   GLU B  26      -1.796  -2.705 -36.254  1.00 14.30           C  
ATOM   3588  O   GLU B  26      -2.694  -3.521 -36.470  1.00 12.10           O  
ATOM   3589  CB  GLU B  26       0.282  -4.077 -36.091  1.00  9.91           C  
ATOM   3590  CG  GLU B  26       1.618  -4.288 -35.390  1.00 10.58           C  
ATOM   3591  CD  GLU B  26       2.507  -5.297 -36.097  1.00 12.77           C  
ATOM   3592  OE1 GLU B  26       2.042  -5.920 -37.079  1.00 12.07           O  
ATOM   3593  OE2 GLU B  26       3.667  -5.479 -35.655  1.00 13.30           O1-
ATOM   3594  N   ILE B  27      -1.797  -1.476 -36.752  1.00 10.29           N  
ATOM   3595  CA  ILE B  27      -2.849  -1.033 -37.648  1.00 13.44           C  
ATOM   3596  C   ILE B  27      -2.252  -0.635 -38.986  1.00 14.17           C  
ATOM   3597  O   ILE B  27      -1.280   0.128 -39.048  1.00 11.41           O  
ATOM   3598  CB  ILE B  27      -3.672   0.110 -37.028  1.00 10.37           C  
ATOM   3599  CG1 ILE B  27      -4.520  -0.452 -35.879  1.00  8.71           C  
ATOM   3600  CG2 ILE B  27      -4.558   0.769 -38.087  1.00 11.67           C  
ATOM   3601  CD1 ILE B  27      -5.428   0.549 -35.219  1.00 13.24           C  
ATOM   3602  N   THR B  28      -2.822  -1.174 -40.059  1.00 14.26           N  
ATOM   3603  CA  THR B  28      -2.297  -0.914 -41.392  1.00 12.70           C  
ATOM   3604  C   THR B  28      -3.241  -0.045 -42.213  1.00 16.90           C  
ATOM   3605  O   THR B  28      -4.453  -0.285 -42.263  1.00 14.36           O  
ATOM   3606  CB  THR B  28      -1.995  -2.220 -42.158  1.00 16.54           C  
ATOM   3607  CG2 THR B  28      -1.402  -1.907 -43.522  1.00 15.20           C  
ATOM   3608  OG1 THR B  28      -1.062  -3.016 -41.413  1.00 15.31           O  
ATOM   3609  N   THR B  29      -2.672   0.979 -42.834  1.00 14.52           N  
ATOM   3610  CA  THR B  29      -3.408   1.837 -43.748  1.00 14.31           C  
ATOM   3611  C   THR B  29      -2.615   1.930 -45.048  1.00 17.61           C  
ATOM   3612  O   THR B  29      -1.631   1.205 -45.236  1.00 17.08           O  
ATOM   3613  CB  THR B  29      -3.588   3.252 -43.169  1.00 15.72           C  
ATOM   3614  CG2 THR B  29      -4.095   3.184 -41.747  1.00 13.04           C  
ATOM   3615  OG1 THR B  29      -2.337   3.948 -43.201  1.00 14.50           O  
ATOM   3616  N   GLY B  30      -3.025   2.832 -45.935  1.00 18.37           N  
ATOM   3617  CA  GLY B  30      -2.283   3.064 -47.163  1.00 19.29           C  
ATOM   3618  C   GLY B  30      -0.895   3.644 -46.914  1.00 21.31           C  
ATOM   3619  O   GLY B  30      -0.032   3.603 -47.792  1.00 16.47           O  
ATOM   3620  N   LYS B  31      -0.674   4.191 -45.721  1.00 17.85           N  
ATOM   3621  CA  LYS B  31       0.631   4.757 -45.380  1.00 16.71           C  
ATOM   3622  C   LYS B  31       1.562   3.719 -44.767  1.00 18.12           C  
ATOM   3623  O   LYS B  31       2.741   3.995 -44.543  1.00 19.41           O  
ATOM   3624  CB  LYS B  31       0.481   5.939 -44.424  1.00 15.82           C  
ATOM   3625  CG  LYS B  31      -0.203   7.149 -45.044  1.00 19.84           C  
ATOM   3626  CD  LYS B  31       0.571   7.657 -46.239  1.00 24.82           C  
ATOM   3627  CE  LYS B  31       0.072   9.028 -46.676  1.00 31.36           C  
ATOM   3628  NZ  LYS B  31      -1.412   9.052 -46.799  1.00 33.47           N1+
ATOM   3629  N   GLY B  32       1.036   2.528 -44.492  1.00 13.53           N  
ATOM   3630  CA  GLY B  32       1.858   1.458 -43.959  1.00 15.62           C  
ATOM   3631  C   GLY B  32       1.318   0.846 -42.681  1.00 15.69           C  
ATOM   3632  O   GLY B  32       0.135   0.993 -42.357  1.00 13.58           O  
ATOM   3633  N   MET B  33       2.189   0.142 -41.958  1.00 12.11           N  
ATOM   3634  CA  MET B  33       1.798  -0.514 -40.718  1.00 10.34           C  
ATOM   3635  C   MET B  33       2.299   0.317 -39.535  1.00 17.40           C  
ATOM   3636  O   MET B  33       3.417   0.825 -39.559  1.00 13.97           O  
ATOM   3637  CB  MET B  33       2.361  -1.938 -40.667  1.00 13.90           C  
ATOM   3638  CG  MET B  33       2.010  -2.726 -39.417  1.00 15.70           C  
ATOM   3639  SD  MET B  33       3.083  -2.359 -38.003  1.00 15.43           S  
ATOM   3640  CE  MET B  33       4.542  -3.323 -38.417  1.00 11.40           C  
ATOM   3641  N   PHE B  34       1.467   0.459 -38.512  1.00 11.75           N  
ATOM   3642  CA  PHE B  34       1.823   1.255 -37.339  1.00 12.41           C  
ATOM   3643  C   PHE B  34       1.621   0.446 -36.075  1.00 10.93           C  
ATOM   3644  O   PHE B  34       0.563  -0.150 -35.870  1.00  8.50           O  
ATOM   3645  CB  PHE B  34       1.017   2.558 -37.329  1.00  8.66           C  
ATOM   3646  CG  PHE B  34       1.214   3.361 -38.572  1.00 10.86           C  
ATOM   3647  CD1 PHE B  34       2.245   4.283 -38.657  1.00 13.50           C  
ATOM   3648  CD2 PHE B  34       0.430   3.127 -39.692  1.00 12.21           C  
ATOM   3649  CE1 PHE B  34       2.464   4.997 -39.827  1.00 17.51           C  
ATOM   3650  CE2 PHE B  34       0.641   3.840 -40.857  1.00 13.42           C  
ATOM   3651  CZ  PHE B  34       1.660   4.777 -40.922  1.00 15.37           C  
ATOM   3652  N   ARG B  35       2.664   0.402 -35.250  1.00 10.37           N  
ATOM   3653  CA  ARG B  35       2.694  -0.466 -34.076  1.00  7.18           C  
ATOM   3654  C   ARG B  35       2.714   0.340 -32.783  1.00  9.20           C  
ATOM   3655  O   ARG B  35       3.422   1.347 -32.668  1.00  7.82           O  
ATOM   3656  CB  ARG B  35       3.924  -1.383 -34.140  1.00 10.74           C  
ATOM   3657  CG  ARG B  35       4.079  -2.361 -32.970  1.00  9.45           C  
ATOM   3658  CD  ARG B  35       5.395  -3.143 -33.103  1.00 11.91           C  
ATOM   3659  NE  ARG B  35       5.412  -3.951 -34.318  1.00 12.81           N  
ATOM   3660  CZ  ARG B  35       6.514  -4.375 -34.928  1.00 12.87           C  
ATOM   3661  NH1 ARG B  35       7.712  -4.050 -34.454  1.00 12.00           N1+
ATOM   3662  NH2 ARG B  35       6.415  -5.116 -36.023  1.00  9.74           N  
ATOM   3663  N   SER B  36       1.932  -0.117 -31.811  1.00  7.21           N  
ATOM   3664  CA  SER B  36       1.944   0.460 -30.475  1.00  9.55           C  
ATOM   3665  C   SER B  36       1.975  -0.666 -29.448  1.00  9.36           C  
ATOM   3666  O   SER B  36       1.301  -1.685 -29.624  1.00 12.79           O  
ATOM   3667  CB  SER B  36       0.697   1.322 -30.256  1.00  5.24           C  
ATOM   3668  OG  SER B  36       0.615   2.343 -31.220  1.00  9.07           O  
ATOM   3669  N   CYS B  37       2.763  -0.488 -28.387  1.00 10.82           N  
ATOM   3670  CA  CYS B  37       2.794  -1.449 -27.278  1.00  9.86           C  
ATOM   3671  C   CYS B  37       2.212  -0.807 -26.019  1.00 14.14           C  
ATOM   3672  O   CYS B  37       2.448   0.372 -25.749  1.00 10.98           O  
ATOM   3673  CB  CYS B  37       4.226  -1.916 -26.983  1.00  6.03           C  
ATOM   3674  SG  CYS B  37       5.261  -2.176 -28.419  1.00 13.90           S  
ATOM   3675  N   VAL B  38       1.482  -1.590 -25.233  1.00  9.35           N  
ATOM   3676  CA  VAL B  38       0.806  -1.061 -24.043  1.00  5.72           C  
ATOM   3677  C   VAL B  38       1.559  -1.408 -22.765  1.00  7.48           C  
ATOM   3678  O   VAL B  38       1.937  -2.564 -22.566  1.00  9.51           O  
ATOM   3679  CB  VAL B  38      -0.624  -1.628 -23.948  1.00  8.23           C  
ATOM   3680  CG1 VAL B  38      -1.304  -1.181 -22.657  1.00 12.01           C  
ATOM   3681  CG2 VAL B  38      -1.429  -1.205 -25.175  1.00 10.61           C  
ATOM   3682  N   PRO B  39       1.782  -0.412 -21.893  1.00  6.23           N  
ATOM   3683  CA  PRO B  39       2.511  -0.641 -20.639  1.00  7.55           C  
ATOM   3684  C   PRO B  39       1.585  -1.191 -19.557  1.00 14.01           C  
ATOM   3685  O   PRO B  39       0.401  -1.410 -19.837  1.00 14.13           O  
ATOM   3686  CB  PRO B  39       2.992   0.761 -20.264  1.00  8.15           C  
ATOM   3687  CG  PRO B  39       1.919   1.665 -20.800  1.00 11.35           C  
ATOM   3688  CD  PRO B  39       1.415   1.006 -22.070  1.00 10.04           C  
ATOM   3689  N   SER B  40       2.115  -1.396 -18.352  1.00 18.51           N  
ATOM   3690  CA  SER B  40       1.348  -1.963 -17.240  1.00 17.47           C  
ATOM   3691  C   SER B  40       2.008  -1.681 -15.877  1.00 21.22           C  
ATOM   3692  O   SER B  40       3.207  -1.877 -15.709  1.00 11.50           O  
ATOM   3693  CB  SER B  40       1.202  -3.471 -17.436  1.00 22.69           C  
ATOM   3694  OG  SER B  40       0.598  -4.068 -16.301  1.00 28.09           O  
ATOM   3695  N   GLY B  41       1.221  -1.244 -14.897  0.79 20.25           N  
ATOM   3696  CA  GLY B  41       1.774  -0.851 -13.608  0.79 18.97           C  
ATOM   3697  C   GLY B  41       1.938  -1.973 -12.594  0.79 28.61           C  
ATOM   3698  O   GLY B  41       1.104  -2.867 -12.521  0.79 30.18           O  
ATOM   3699  N   ALA B  42       3.009  -1.923 -11.800  0.64 27.88           N  
ATOM   3700  CA  ALA B  42       3.262  -2.957 -10.792  0.64 29.37           C  
ATOM   3701  C   ALA B  42       2.175  -2.914  -9.737  0.64 35.93           C  
ATOM   3702  O   ALA B  42       1.599  -3.940  -9.372  0.64 39.39           O  
ATOM   3703  CB  ALA B  42       4.631  -2.770 -10.146  0.64 27.76           C  
ATOM   3704  N   SER B  43       1.913  -1.712  -9.241  0.69 34.82           N  
ATOM   3705  CA  SER B  43       0.791  -1.472  -8.348  0.69 34.64           C  
ATOM   3706  C   SER B  43      -0.076  -0.402  -8.993  0.69 39.45           C  
ATOM   3707  O   SER B  43       0.433   0.511  -9.649  0.69 29.98           O  
ATOM   3708  CB  SER B  43       1.274  -1.024  -6.969  0.69 35.61           C  
ATOM   3709  OG  SER B  43       1.803   0.287  -7.015  0.69 34.90           O  
ATOM   3710  N   THR B  44      -1.386  -0.518  -8.813  0.79 33.94           N  
ATOM   3711  CA  THR B  44      -2.322   0.317  -9.550  0.79 40.14           C  
ATOM   3712  C   THR B  44      -3.381   0.935  -8.644  0.79 42.89           C  
ATOM   3713  O   THR B  44      -3.953   0.252  -7.792  0.79 39.43           O  
ATOM   3714  CB  THR B  44      -3.026  -0.506 -10.637  0.79 36.77           C  
ATOM   3715  CG2 THR B  44      -1.996  -1.153 -11.545  0.79 32.51           C  
ATOM   3716  OG1 THR B  44      -3.827  -1.527 -10.023  0.79 23.66           O  
ATOM   3717  N   GLY B  45      -3.637   2.229  -8.832  0.95 33.60           N  
ATOM   3718  CA  GLY B  45      -4.684   2.903  -8.088  0.95 22.91           C  
ATOM   3719  C   GLY B  45      -5.991   2.133  -8.198  0.95 33.55           C  
ATOM   3720  O   GLY B  45      -6.302   1.571  -9.244  0.95 35.30           O  
ATOM   3721  N   VAL B  46      -6.755   2.114  -7.111  1.00 36.36           N  
ATOM   3722  CA  VAL B  46      -8.021   1.394  -7.041  1.00 36.18           C  
ATOM   3723  C   VAL B  46      -9.043   1.828  -8.107  1.00 45.49           C  
ATOM   3724  O   VAL B  46     -10.023   1.114  -8.360  1.00 42.01           O  
ATOM   3725  CB  VAL B  46      -8.653   1.562  -5.641  1.00 37.89           C  
ATOM   3726  CG1 VAL B  46      -9.065   3.017  -5.413  1.00 33.90           C  
ATOM   3727  CG2 VAL B  46      -9.843   0.629  -5.471  1.00 43.35           C  
ATOM   3728  N   HIS B  47      -8.806   2.987  -8.730  1.00 41.35           N  
ATOM   3729  CA  HIS B  47      -9.779   3.605  -9.644  1.00 41.55           C  
ATOM   3730  C   HIS B  47      -9.432   3.511 -11.149  1.00 37.57           C  
ATOM   3731  O   HIS B  47     -10.210   3.960 -12.001  1.00 25.92           O  
ATOM   3732  CB  HIS B  47      -9.996   5.079  -9.257  1.00 36.92           C  
ATOM   3733  CG  HIS B  47     -11.374   5.383  -8.748  1.00 51.81           C  
ATOM   3734  CD2 HIS B  47     -12.530   5.640  -9.406  1.00 53.44           C  
ATOM   3735  ND1 HIS B  47     -11.675   5.457  -7.403  1.00 38.43           N  
ATOM   3736  CE1 HIS B  47     -12.956   5.743  -7.255  1.00 43.85           C  
ATOM   3737  NE2 HIS B  47     -13.499   5.857  -8.454  1.00 56.30           N  
ATOM   3738  N   GLU B  48      -8.273   2.938 -11.479  1.00 42.26           N  
ATOM   3739  CA  GLU B  48      -7.835   2.853 -12.877  1.00 20.03           C  
ATOM   3740  C   GLU B  48      -8.866   2.141 -13.757  1.00 34.57           C  
ATOM   3741  O   GLU B  48      -9.606   1.282 -13.276  1.00 39.46           O  
ATOM   3742  CB  GLU B  48      -6.498   2.095 -12.982  1.00 32.29           C  
ATOM   3743  CG  GLU B  48      -5.458   2.457 -11.932  1.00 23.40           C  
ATOM   3744  CD  GLU B  48      -4.026   2.199 -12.390  1.00 33.87           C  
ATOM   3745  OE1 GLU B  48      -3.094   2.495 -11.610  1.00 36.99           O  
ATOM   3746  OE2 GLU B  48      -3.826   1.711 -13.529  1.00 32.54           O1-
ATOM   3747  N   ALA B  49      -8.916   2.493 -15.044  1.00 26.18           N  
ATOM   3748  CA  ALA B  49      -9.517   1.604 -16.033  1.00 14.85           C  
ATOM   3749  C   ALA B  49      -8.755   0.283 -15.919  1.00 13.66           C  
ATOM   3750  O   ALA B  49      -7.593   0.280 -15.532  1.00 17.84           O  
ATOM   3751  CB  ALA B  49      -9.379   2.181 -17.432  1.00 17.67           C  
ATOM   3752  N   VAL B  50      -9.385  -0.840 -16.240  1.00 12.18           N  
ATOM   3753  CA  VAL B  50      -8.736  -2.125 -15.972  1.00 17.05           C  
ATOM   3754  C   VAL B  50      -8.194  -2.849 -17.200  1.00 17.03           C  
ATOM   3755  O   VAL B  50      -8.846  -2.913 -18.235  1.00 12.25           O  
ATOM   3756  CB  VAL B  50      -9.643  -3.071 -15.162  1.00 20.03           C  
ATOM   3757  CG1 VAL B  50      -9.939  -2.463 -13.791  1.00 30.89           C  
ATOM   3758  CG2 VAL B  50     -10.915  -3.343 -15.901  1.00 21.86           C  
ATOM   3759  N   GLU B  51      -6.986  -3.387 -17.068  1.00 18.50           N  
ATOM   3760  CA  GLU B  51      -6.398  -4.207 -18.122  1.00 21.70           C  
ATOM   3761  C   GLU B  51      -6.995  -5.596 -18.017  1.00 16.57           C  
ATOM   3762  O   GLU B  51      -7.216  -6.096 -16.919  1.00 26.46           O  
ATOM   3763  CB  GLU B  51      -4.872  -4.280 -17.972  1.00 20.38           C  
ATOM   3764  CG  GLU B  51      -4.411  -4.862 -16.645  1.00 24.28           C  
ATOM   3765  CD  GLU B  51      -2.909  -4.780 -16.444  1.00 30.25           C  
ATOM   3766  OE1 GLU B  51      -2.248  -3.993 -17.152  1.00 31.40           O  
ATOM   3767  OE2 GLU B  51      -2.387  -5.502 -15.567  1.00 22.38           O1-
ATOM   3768  N   LEU B  52      -7.265  -6.217 -19.158  1.00 21.07           N  
ATOM   3769  CA  LEU B  52      -7.767  -7.587 -19.173  1.00 15.79           C  
ATOM   3770  C   LEU B  52      -6.603  -8.589 -19.184  1.00 19.96           C  
ATOM   3771  O   LEU B  52      -5.779  -8.586 -20.102  1.00 19.14           O  
ATOM   3772  CB  LEU B  52      -8.665  -7.799 -20.387  1.00 13.20           C  
ATOM   3773  CG  LEU B  52      -9.284  -9.186 -20.537  1.00 23.56           C  
ATOM   3774  CD1 LEU B  52     -10.297  -9.445 -19.421  1.00 23.02           C  
ATOM   3775  CD2 LEU B  52      -9.925  -9.320 -21.906  1.00 17.46           C  
ATOM   3776  N   ARG B  53      -6.539  -9.422 -18.147  1.00 17.76           N  
ATOM   3777  CA  ARG B  53      -5.565 -10.502 -18.039  1.00 15.79           C  
ATOM   3778  C   ARG B  53      -6.306 -11.835 -18.153  1.00 22.99           C  
ATOM   3779  O   ARG B  53      -7.509 -11.895 -17.907  1.00 20.60           O  
ATOM   3780  CB  ARG B  53      -4.842 -10.436 -16.696  1.00 14.60           C  
ATOM   3781  CG  ARG B  53      -4.038  -9.173 -16.463  1.00 20.38           C  
ATOM   3782  CD  ARG B  53      -2.652  -9.309 -17.023  1.00 22.83           C  
ATOM   3783  NE  ARG B  53      -1.872  -8.082 -16.887  1.00 31.99           N  
ATOM   3784  CZ  ARG B  53      -0.652  -7.918 -17.391  1.00 28.33           C  
ATOM   3785  NH1 ARG B  53      -0.071  -8.910 -18.058  1.00 13.25           N1+
ATOM   3786  NH2 ARG B  53      -0.015  -6.764 -17.229  1.00 22.99           N  
ATOM   3787  N   ASP B  54      -5.589 -12.898 -18.517  1.00 13.29           N  
ATOM   3788  CA  ASP B  54      -6.214 -14.186 -18.818  1.00 16.38           C  
ATOM   3789  C   ASP B  54      -6.625 -14.974 -17.574  1.00 20.54           C  
ATOM   3790  O   ASP B  54      -7.620 -15.701 -17.595  1.00 23.52           O  
ATOM   3791  CB  ASP B  54      -5.291 -15.044 -19.686  1.00 17.55           C  
ATOM   3792  CG  ASP B  54      -5.048 -14.438 -21.059  1.00 19.33           C  
ATOM   3793  OD1 ASP B  54      -5.863 -13.599 -21.501  1.00 14.41           O  
ATOM   3794  OD2 ASP B  54      -4.044 -14.810 -21.698  1.00 14.76           O1-
ATOM   3795  N   GLY B  55      -5.844 -14.842 -16.507  1.00 18.09           N  
ATOM   3796  CA  GLY B  55      -6.115 -15.536 -15.259  1.00 18.66           C  
ATOM   3797  C   GLY B  55      -5.832 -17.029 -15.304  1.00 26.84           C  
ATOM   3798  O   GLY B  55      -6.217 -17.762 -14.395  1.00 26.35           O  
ATOM   3799  N   ASP B  56      -5.165 -17.483 -16.361  1.00 16.71           N  
ATOM   3800  CA  ASP B  56      -4.796 -18.892 -16.494  1.00 23.14           C  
ATOM   3801  C   ASP B  56      -3.528 -19.141 -15.702  1.00 22.59           C  
ATOM   3802  O   ASP B  56      -2.428 -18.855 -16.172  1.00 18.37           O  
ATOM   3803  CB  ASP B  56      -4.577 -19.248 -17.965  1.00 18.57           C  
ATOM   3804  CG  ASP B  56      -4.130 -20.689 -18.168  1.00 23.74           C  
ATOM   3805  OD1 ASP B  56      -3.903 -21.415 -17.175  1.00 21.18           O  
ATOM   3806  OD2 ASP B  56      -3.999 -21.092 -19.340  1.00 21.58           O1-
ATOM   3807  N   LYS B  57      -3.675 -19.675 -14.495  1.00 23.12           N  
ATOM   3808  CA  LYS B  57      -2.528 -19.809 -13.598  1.00 28.26           C  
ATOM   3809  C   LYS B  57      -1.428 -20.735 -14.128  1.00 18.17           C  
ATOM   3810  O   LYS B  57      -0.319 -20.746 -13.601  1.00 23.27           O  
ATOM   3811  CB  LYS B  57      -2.974 -20.220 -12.189  1.00 24.56           C  
ATOM   3812  CG  LYS B  57      -3.188 -19.031 -11.248  1.00 39.56           C  
ATOM   3813  CD  LYS B  57      -4.083 -17.954 -11.879  1.00 32.86           C  
ATOM   3814  CE  LYS B  57      -3.924 -16.604 -11.178  1.00 44.65           C  
ATOM   3815  NZ  LYS B  57      -4.641 -15.492 -11.879  1.00 35.53           N1+
ATOM   3816  N   LYS B  58      -1.734 -21.498 -15.170  1.00 18.47           N  
ATOM   3817  CA  LYS B  58      -0.748 -22.389 -15.780  1.00 25.42           C  
ATOM   3818  C   LYS B  58       0.087 -21.671 -16.841  1.00 25.74           C  
ATOM   3819  O   LYS B  58       1.050 -22.232 -17.372  1.00 22.24           O  
ATOM   3820  CB  LYS B  58      -1.436 -23.602 -16.422  1.00 21.76           C  
ATOM   3821  CG  LYS B  58      -2.276 -24.445 -15.461  1.00 34.78           C  
ATOM   3822  CD  LYS B  58      -1.420 -25.063 -14.366  1.00 45.52           C  
ATOM   3823  CE  LYS B  58      -2.224 -26.040 -13.516  1.00 56.19           C  
ATOM   3824  NZ  LYS B  58      -1.474 -26.480 -12.301  1.00 66.37           N1+
ATOM   3825  N   ARG B  59      -0.287 -20.436 -17.158  1.00 19.36           N  
ATOM   3826  CA  ARG B  59       0.383 -19.705 -18.226  1.00 15.11           C  
ATOM   3827  C   ARG B  59       0.809 -18.312 -17.767  1.00 18.13           C  
ATOM   3828  O   ARG B  59      -0.040 -17.475 -17.447  1.00 14.36           O  
ATOM   3829  CB  ARG B  59      -0.539 -19.606 -19.440  1.00 16.73           C  
ATOM   3830  CG  ARG B  59       0.181 -19.193 -20.692  1.00 15.73           C  
ATOM   3831  CD  ARG B  59      -0.652 -19.354 -21.959  1.00 13.60           C  
ATOM   3832  NE  ARG B  59       0.139 -18.871 -23.087  1.00 13.07           N  
ATOM   3833  CZ  ARG B  59       0.287 -17.589 -23.406  1.00 15.44           C  
ATOM   3834  NH1 ARG B  59      -0.343 -16.645 -22.710  1.00 11.39           N1+
ATOM   3835  NH2 ARG B  59       1.059 -17.249 -24.435  1.00 10.76           N  
ATOM   3836  N   TYR B  60       2.121 -18.067 -17.729  1.00 14.59           N  
ATOM   3837  CA  TYR B  60       2.638 -16.761 -17.315  1.00  9.93           C  
ATOM   3838  C   TYR B  60       2.064 -16.334 -15.958  1.00 16.19           C  
ATOM   3839  O   TYR B  60       1.790 -15.156 -15.726  1.00 14.00           O  
ATOM   3840  CB  TYR B  60       2.336 -15.692 -18.379  1.00 10.38           C  
ATOM   3841  CG  TYR B  60       3.260 -15.693 -19.593  1.00 11.12           C  
ATOM   3842  CD1 TYR B  60       4.598 -15.336 -19.468  1.00 12.17           C  
ATOM   3843  CD2 TYR B  60       2.786 -16.020 -20.866  1.00  9.38           C  
ATOM   3844  CE1 TYR B  60       5.443 -15.320 -20.571  1.00  5.98           C  
ATOM   3845  CE2 TYR B  60       3.625 -16.008 -21.979  1.00  9.45           C  
ATOM   3846  CZ  TYR B  60       4.958 -15.657 -21.816  1.00  9.02           C  
ATOM   3847  OH  TYR B  60       5.817 -15.623 -22.897  1.00 12.89           O  
ATOM   3848  N   GLY B  61       1.882 -17.294 -15.060  1.00 11.54           N  
ATOM   3849  CA  GLY B  61       1.385 -16.997 -13.727  1.00 14.84           C  
ATOM   3850  C   GLY B  61       0.037 -16.309 -13.725  1.00 14.58           C  
ATOM   3851  O   GLY B  61      -0.284 -15.547 -12.811  1.00 21.66           O  
ATOM   3852  N   GLY B  62      -0.751 -16.572 -14.760  1.00 13.14           N  
ATOM   3853  CA  GLY B  62      -2.076 -16.004 -14.880  1.00 14.00           C  
ATOM   3854  C   GLY B  62      -2.091 -14.618 -15.483  1.00 15.15           C  
ATOM   3855  O   GLY B  62      -3.112 -13.942 -15.445  1.00 13.87           O  
ATOM   3856  N   LYS B  63      -0.966 -14.196 -16.056  1.00 12.47           N  
ATOM   3857  CA  LYS B  63      -0.841 -12.829 -16.540  1.00 10.70           C  
ATOM   3858  C   LYS B  63      -0.841 -12.711 -18.054  1.00 10.44           C  
ATOM   3859  O   LYS B  63      -0.512 -11.653 -18.595  1.00 12.32           O  
ATOM   3860  CB  LYS B  63       0.403 -12.155 -15.945  1.00 10.69           C  
ATOM   3861  CG  LYS B  63       0.392 -12.088 -14.425  1.00 17.26           C  
ATOM   3862  CD  LYS B  63       1.600 -11.340 -13.884  1.00 20.27           C  
ATOM   3863  CE  LYS B  63       1.497 -11.166 -12.374  1.00 37.00           C  
ATOM   3864  NZ  LYS B  63       2.713 -10.550 -11.772  1.00 31.04           N1+
ATOM   3865  N   GLY B  64      -1.217 -13.787 -18.743  1.00  8.31           N  
ATOM   3866  CA  GLY B  64      -1.340 -13.740 -20.186  1.00 10.37           C  
ATOM   3867  C   GLY B  64      -2.339 -12.692 -20.657  1.00 13.04           C  
ATOM   3868  O   GLY B  64      -3.232 -12.290 -19.904  1.00 13.37           O  
ATOM   3869  N   VAL B  65      -2.193 -12.242 -21.900  1.00  9.88           N  
ATOM   3870  CA  VAL B  65      -3.180 -11.335 -22.484  1.00 10.65           C  
ATOM   3871  C   VAL B  65      -3.759 -11.871 -23.787  1.00 10.25           C  
ATOM   3872  O   VAL B  65      -4.134 -11.108 -24.673  1.00  9.93           O  
ATOM   3873  CB  VAL B  65      -2.633  -9.895 -22.687  1.00 10.63           C  
ATOM   3874  CG1 VAL B  65      -2.343  -9.248 -21.347  1.00 11.75           C  
ATOM   3875  CG2 VAL B  65      -1.394  -9.885 -23.592  1.00  7.46           C  
ATOM   3876  N   LEU B  66      -3.861 -13.191 -23.896  1.00 11.68           N  
ATOM   3877  CA  LEU B  66      -4.460 -13.793 -25.081  1.00 12.58           C  
ATOM   3878  C   LEU B  66      -5.895 -13.310 -25.296  1.00 11.51           C  
ATOM   3879  O   LEU B  66      -6.336 -13.117 -26.431  1.00 12.77           O  
ATOM   3880  CB  LEU B  66      -4.420 -15.315 -24.977  1.00 15.71           C  
ATOM   3881  CG  LEU B  66      -2.989 -15.825 -24.832  1.00 11.52           C  
ATOM   3882  CD1 LEU B  66      -2.945 -17.338 -24.706  1.00 18.08           C  
ATOM   3883  CD2 LEU B  66      -2.175 -15.341 -26.027  1.00 12.35           C  
ATOM   3884  N   LYS B  67      -6.613 -13.102 -24.203  1.00 15.58           N  
ATOM   3885  CA  LYS B  67      -7.988 -12.629 -24.307  1.00 18.21           C  
ATOM   3886  C   LYS B  67      -8.040 -11.213 -24.867  1.00 13.34           C  
ATOM   3887  O   LYS B  67      -8.825 -10.933 -25.764  1.00 14.70           O  
ATOM   3888  CB  LYS B  67      -8.704 -12.733 -22.964  1.00 16.08           C  
ATOM   3889  CG  LYS B  67      -9.044 -14.176 -22.590  1.00 23.04           C  
ATOM   3890  CD  LYS B  67      -9.598 -14.286 -21.175  1.00 31.27           C  
ATOM   3891  CE  LYS B  67      -9.851 -15.749 -20.793  1.00 27.10           C  
ATOM   3892  NZ  LYS B  67     -10.262 -15.883 -19.365  1.00 30.34           N1+
ATOM   3893  N   ALA B  68      -7.200 -10.323 -24.347  1.00 14.91           N  
ATOM   3894  CA  ALA B  68      -7.127  -8.967 -24.891  1.00 10.00           C  
ATOM   3895  C   ALA B  68      -6.760  -8.995 -26.373  1.00 13.51           C  
ATOM   3896  O   ALA B  68      -7.345  -8.278 -27.183  1.00 11.92           O  
ATOM   3897  CB  ALA B  68      -6.133  -8.126 -24.107  1.00 10.60           C  
ATOM   3898  N   VAL B  69      -5.794  -9.837 -26.724  1.00 12.30           N  
ATOM   3899  CA  VAL B  69      -5.373  -9.995 -28.113  1.00  9.06           C  
ATOM   3900  C   VAL B  69      -6.526 -10.460 -29.012  1.00 13.58           C  
ATOM   3901  O   VAL B  69      -6.752  -9.887 -30.075  1.00 11.91           O  
ATOM   3902  CB  VAL B  69      -4.150 -10.944 -28.217  1.00 10.50           C  
ATOM   3903  CG1 VAL B  69      -3.854 -11.317 -29.666  1.00 10.99           C  
ATOM   3904  CG2 VAL B  69      -2.934 -10.296 -27.552  1.00  9.67           C  
ATOM   3905  N   GLU B  70      -7.276 -11.473 -28.586  1.00 13.39           N  
ATOM   3906  CA  GLU B  70      -8.408 -11.931 -29.376  0.51 16.33           C  
ATOM   3908  C   GLU B  70      -9.477 -10.848 -29.487  1.00 14.85           C  
ATOM   3909  O   GLU B  70     -10.099 -10.685 -30.537  1.00 22.17           O  
ATOM   3910  CB  GLU B  70      -8.986 -13.222 -28.803  0.51 16.39           C  
ATOM   3912  CG  GLU B  70      -8.147 -14.427 -29.166  0.51 19.84           C  
ATOM   3914  CD  GLU B  70      -7.799 -14.441 -30.644  0.51 21.81           C  
ATOM   3916  OE1 GLU B  70      -8.705 -14.726 -31.458  0.51 20.97           O  
ATOM   3918  OE2 GLU B  70      -6.631 -14.149 -30.992  0.51 20.98           O1-
ATOM   3920  N   ASN B  71      -9.673 -10.103 -28.405  1.00 12.99           N  
ATOM   3921  CA  ASN B  71     -10.616  -8.988 -28.430  1.00 17.02           C  
ATOM   3922  C   ASN B  71     -10.266  -8.002 -29.534  1.00 15.60           C  
ATOM   3923  O   ASN B  71     -11.126  -7.577 -30.300  1.00 16.49           O  
ATOM   3924  CB  ASN B  71     -10.687  -8.294 -27.070  1.00 15.63           C  
ATOM   3925  CG  ASN B  71     -11.506  -9.082 -26.071  1.00 16.11           C  
ATOM   3926  ND2 ASN B  71     -11.448  -8.696 -24.802  1.00 14.71           N  
ATOM   3927  OD1 ASN B  71     -12.187 -10.033 -26.444  1.00 20.39           O  
ATOM   3928  N   VAL B  72      -8.990  -7.646 -29.632  1.00 15.25           N  
ATOM   3929  CA  VAL B  72      -8.554  -6.806 -30.739  1.00  9.97           C  
ATOM   3930  C   VAL B  72      -8.742  -7.491 -32.081  1.00 11.08           C  
ATOM   3931  O   VAL B  72      -9.264  -6.894 -33.022  1.00 13.86           O  
ATOM   3932  CB  VAL B  72      -7.079  -6.407 -30.618  1.00  8.72           C  
ATOM   3933  CG1 VAL B  72      -6.648  -5.670 -31.882  1.00 10.40           C  
ATOM   3934  CG2 VAL B  72      -6.869  -5.571 -29.386  1.00 11.79           C  
ATOM   3935  N   ASN B  73      -8.308  -8.741 -32.192  1.00 11.87           N  
ATOM   3936  CA  ASN B  73      -8.307  -9.384 -33.507  1.00 12.85           C  
ATOM   3937  C   ASN B  73      -9.695  -9.744 -34.056  1.00 13.43           C  
ATOM   3938  O   ASN B  73      -9.897  -9.729 -35.267  1.00 18.61           O  
ATOM   3939  CB  ASN B  73      -7.394 -10.613 -33.517  1.00 14.97           C  
ATOM   3940  CG  ASN B  73      -5.927 -10.241 -33.370  1.00 22.82           C  
ATOM   3941  ND2 ASN B  73      -5.109 -11.186 -32.914  1.00 11.89           N  
ATOM   3942  OD1 ASN B  73      -5.540  -9.111 -33.661  1.00 16.85           O  
ATOM   3943  N   THR B  74     -10.639 -10.053 -33.171  1.00 17.44           N  
ATOM   3944  CA  THR B  74     -11.945 -10.554 -33.609  1.00 18.17           C  
ATOM   3945  C   THR B  74     -13.127  -9.646 -33.249  1.00 20.88           C  
ATOM   3946  O   THR B  74     -14.254  -9.883 -33.689  1.00 15.00           O  
ATOM   3947  CB  THR B  74     -12.225 -11.956 -33.040  1.00 13.13           C  
ATOM   3948  CG2 THR B  74     -11.076 -12.908 -33.352  1.00 16.51           C  
ATOM   3949  OG1 THR B  74     -12.408 -11.870 -31.622  1.00 18.56           O  
ATOM   3950  N   ILE B  75     -12.879  -8.615 -32.449  1.00 14.67           N  
ATOM   3951  CA  ILE B  75     -13.954  -7.715 -32.037  1.00 13.83           C  
ATOM   3952  C   ILE B  75     -13.688  -6.254 -32.416  1.00 16.85           C  
ATOM   3953  O   ILE B  75     -14.394  -5.683 -33.245  1.00 15.42           O  
ATOM   3954  CB  ILE B  75     -14.273  -7.862 -30.536  1.00 17.88           C  
ATOM   3955  CG1 ILE B  75     -14.864  -9.249 -30.262  1.00 15.28           C  
ATOM   3956  CG2 ILE B  75     -15.257  -6.791 -30.086  1.00 16.56           C  
ATOM   3957  CD1 ILE B  75     -14.999  -9.575 -28.800  1.00 19.61           C  
ATOM   3958  N   ILE B  76     -12.663  -5.646 -31.832  1.00 12.37           N  
ATOM   3959  CA  ILE B  76     -12.374  -4.259 -32.161  1.00 18.03           C  
ATOM   3960  C   ILE B  76     -11.910  -4.123 -33.609  1.00 14.34           C  
ATOM   3961  O   ILE B  76     -12.410  -3.284 -34.351  1.00 14.97           O  
ATOM   3962  CB  ILE B  76     -11.337  -3.644 -31.207  1.00 12.25           C  
ATOM   3963  CG1 ILE B  76     -11.827  -3.736 -29.759  1.00 15.50           C  
ATOM   3964  CG2 ILE B  76     -11.088  -2.201 -31.581  1.00 11.44           C  
ATOM   3965  CD1 ILE B  76     -10.766  -3.410 -28.728  1.00 16.56           C  
ATOM   3966  N   GLY B  77     -10.950  -4.950 -34.013  1.00 16.83           N  
ATOM   3967  CA  GLY B  77     -10.399  -4.864 -35.360  1.00  9.35           C  
ATOM   3968  C   GLY B  77     -11.432  -4.901 -36.474  1.00 15.75           C  
ATOM   3969  O   GLY B  77     -11.454  -4.014 -37.335  1.00 14.49           O  
ATOM   3970  N   PRO B  78     -12.285  -5.940 -36.481  1.00 19.27           N  
ATOM   3971  CA  PRO B  78     -13.378  -5.997 -37.455  1.00 22.20           C  
ATOM   3972  C   PRO B  78     -14.198  -4.704 -37.470  1.00 19.83           C  
ATOM   3973  O   PRO B  78     -14.577  -4.246 -38.549  1.00 19.02           O  
ATOM   3974  CB  PRO B  78     -14.214  -7.179 -36.953  1.00 22.57           C  
ATOM   3975  CG  PRO B  78     -13.188  -8.111 -36.378  1.00 19.83           C  
ATOM   3976  CD  PRO B  78     -12.157  -7.204 -35.725  1.00 13.83           C  
ATOM   3977  N   ALA B  79     -14.436  -4.111 -36.300  1.00 14.92           N  
ATOM   3978  CA  ALA B  79     -15.225  -2.881 -36.223  1.00 20.08           C  
ATOM   3979  C   ALA B  79     -14.466  -1.651 -36.708  1.00 19.83           C  
ATOM   3980  O   ALA B  79     -15.071  -0.604 -36.945  1.00 18.07           O  
ATOM   3981  CB  ALA B  79     -15.746  -2.657 -34.799  1.00 19.85           C  
ATOM   3982  N   LEU B  80     -13.145  -1.772 -36.845  1.00 16.54           N  
ATOM   3983  CA  LEU B  80     -12.314  -0.647 -37.272  1.00 14.23           C  
ATOM   3984  C   LEU B  80     -12.027  -0.666 -38.773  1.00 15.68           C  
ATOM   3985  O   LEU B  80     -11.700   0.363 -39.358  1.00 10.41           O  
ATOM   3986  CB  LEU B  80     -10.978  -0.631 -36.505  1.00 16.04           C  
ATOM   3987  CG  LEU B  80     -10.956  -0.160 -35.047  1.00 12.45           C  
ATOM   3988  CD1 LEU B  80      -9.556  -0.352 -34.451  1.00  9.77           C  
ATOM   3989  CD2 LEU B  80     -11.370   1.292 -34.936  1.00 16.53           C  
ATOM   3990  N   LEU B  81     -12.131  -1.841 -39.392  1.00 17.69           N  
ATOM   3991  CA  LEU B  81     -11.816  -1.976 -40.814  1.00 13.80           C  
ATOM   3992  C   LEU B  81     -12.598  -0.955 -41.633  1.00 21.80           C  
ATOM   3993  O   LEU B  81     -13.785  -0.743 -41.401  1.00 19.18           O  
ATOM   3994  CB  LEU B  81     -12.125  -3.393 -41.312  1.00 17.80           C  
ATOM   3995  CG  LEU B  81     -11.221  -4.525 -40.823  1.00 20.39           C  
ATOM   3996  CD1 LEU B  81     -11.588  -5.851 -41.493  1.00 17.59           C  
ATOM   3997  CD2 LEU B  81      -9.769  -4.179 -41.102  1.00 14.69           C  
ATOM   3998  N   GLY B  82     -11.923  -0.316 -42.582  1.00 19.15           N  
ATOM   3999  CA  GLY B  82     -12.555   0.681 -43.426  1.00 18.20           C  
ATOM   4000  C   GLY B  82     -12.666   2.075 -42.832  1.00 18.22           C  
ATOM   4001  O   GLY B  82     -12.855   3.047 -43.564  1.00 22.38           O  
ATOM   4002  N   LYS B  83     -12.547   2.195 -41.514  1.00 14.01           N  
ATOM   4003  CA  LYS B  83     -12.716   3.500 -40.875  1.00 14.69           C  
ATOM   4004  C   LYS B  83     -11.538   4.461 -41.084  1.00 17.19           C  
ATOM   4005  O   LYS B  83     -10.413   4.056 -41.409  1.00 14.67           O  
ATOM   4006  CB  LYS B  83     -13.043   3.347 -39.388  1.00 15.76           C  
ATOM   4007  CG  LYS B  83     -14.190   2.375 -39.097  1.00 25.58           C  
ATOM   4008  CD  LYS B  83     -15.494   2.813 -39.746  1.00 30.16           C  
ATOM   4009  CE  LYS B  83     -16.641   1.873 -39.392  1.00 26.89           C  
ATOM   4010  NZ  LYS B  83     -16.624   0.596 -40.167  1.00 40.50           N1+
ATOM   4011  N   ASN B  84     -11.816   5.743 -40.888  1.00 16.80           N  
ATOM   4012  CA  ASN B  84     -10.857   6.808 -41.137  1.00 18.51           C  
ATOM   4013  C   ASN B  84     -10.038   7.117 -39.881  1.00 10.85           C  
ATOM   4014  O   ASN B  84     -10.580   7.606 -38.891  1.00 14.77           O  
ATOM   4015  CB  ASN B  84     -11.624   8.051 -41.586  1.00 22.12           C  
ATOM   4016  CG  ASN B  84     -10.720   9.194 -41.991  1.00 19.19           C  
ATOM   4017  ND2 ASN B  84     -11.293  10.166 -42.692  1.00 19.81           N  
ATOM   4018  OD1 ASN B  84      -9.534   9.222 -41.670  1.00 18.08           O  
ATOM   4019  N   VAL B  85      -8.735   6.846 -39.926  1.00 14.99           N  
ATOM   4020  CA  VAL B  85      -7.878   7.023 -38.748  1.00 10.31           C  
ATOM   4021  C   VAL B  85      -7.798   8.467 -38.260  1.00 12.10           C  
ATOM   4022  O   VAL B  85      -7.428   8.715 -37.114  1.00 11.03           O  
ATOM   4023  CB  VAL B  85      -6.427   6.511 -38.977  1.00 10.66           C  
ATOM   4024  CG1 VAL B  85      -6.411   5.017 -39.294  1.00  9.80           C  
ATOM   4025  CG2 VAL B  85      -5.730   7.323 -40.058  1.00  9.34           C  
ATOM   4026  N   LEU B  86      -8.132   9.418 -39.127  1.00 12.20           N  
ATOM   4027  CA  LEU B  86      -8.128  10.826 -38.733  1.00 14.56           C  
ATOM   4028  C   LEU B  86      -9.208  11.163 -37.712  1.00 12.37           C  
ATOM   4029  O   LEU B  86      -9.115  12.169 -37.019  1.00 17.50           O  
ATOM   4030  CB  LEU B  86      -8.257  11.735 -39.954  1.00 14.23           C  
ATOM   4031  CG  LEU B  86      -7.084  11.641 -40.931  1.00 13.11           C  
ATOM   4032  CD1 LEU B  86      -7.409  12.350 -42.237  1.00 19.31           C  
ATOM   4033  CD2 LEU B  86      -5.818  12.215 -40.303  1.00 15.23           C  
ATOM   4034  N   ASN B  87     -10.230  10.323 -37.620  1.00 13.30           N  
ATOM   4035  CA  ASN B  87     -11.335  10.578 -36.701  1.00 18.70           C  
ATOM   4036  C   ASN B  87     -11.071   9.972 -35.328  1.00 15.79           C  
ATOM   4037  O   ASN B  87     -11.738   9.016 -34.916  1.00 14.44           O  
ATOM   4038  CB  ASN B  87     -12.648  10.037 -37.274  1.00 17.56           C  
ATOM   4039  CG  ASN B  87     -13.031  10.699 -38.583  1.00 21.76           C  
ATOM   4040  ND2 ASN B  87     -13.743   9.965 -39.428  1.00 25.10           N  
ATOM   4041  OD1 ASN B  87     -12.695  11.858 -38.830  1.00 19.04           O  
ATOM   4042  N   GLN B  88     -10.097  10.539 -34.621  1.00 13.07           N  
ATOM   4043  CA  GLN B  88      -9.642   9.981 -33.348  1.00 10.18           C  
ATOM   4044  C   GLN B  88     -10.766   9.868 -32.304  1.00 12.70           C  
ATOM   4045  O   GLN B  88     -10.967   8.809 -31.721  1.00 13.01           O  
ATOM   4046  CB  GLN B  88      -8.470  10.804 -32.794  1.00  8.03           C  
ATOM   4047  CG  GLN B  88      -7.835  10.220 -31.533  1.00 10.28           C  
ATOM   4048  CD  GLN B  88      -6.939   9.026 -31.835  1.00  9.14           C  
ATOM   4049  NE2 GLN B  88      -7.027   7.984 -31.010  1.00  8.09           N  
ATOM   4050  OE1 GLN B  88      -6.184   9.043 -32.805  1.00 11.86           O  
ATOM   4051  N   ALA B  89     -11.490  10.959 -32.065  1.00 12.02           N  
ATOM   4052  CA  ALA B  89     -12.544  10.948 -31.054  1.00 15.59           C  
ATOM   4053  C   ALA B  89     -13.693   9.988 -31.418  1.00 15.62           C  
ATOM   4054  O   ALA B  89     -14.217   9.268 -30.559  1.00 15.12           O  
ATOM   4055  CB  ALA B  89     -13.060  12.361 -30.805  1.00 17.33           C  
ATOM   4056  N   GLU B  90     -14.071   9.970 -32.692  1.00 12.62           N  
ATOM   4057  CA  GLU B  90     -15.102   9.049 -33.161  1.00 19.20           C  
ATOM   4058  C   GLU B  90     -14.718   7.576 -32.920  1.00 16.41           C  
ATOM   4059  O   GLU B  90     -15.528   6.779 -32.432  1.00 10.89           O  
ATOM   4060  CB  GLU B  90     -15.389   9.295 -34.646  1.00 16.01           C  
ATOM   4061  CG  GLU B  90     -16.399   8.332 -35.259  1.00 30.59           C  
ATOM   4062  CD  GLU B  90     -16.554   8.525 -36.765  1.00 45.03           C  
ATOM   4063  OE1 GLU B  90     -16.474   9.685 -37.231  1.00 32.48           O  
ATOM   4064  OE2 GLU B  90     -16.752   7.516 -37.479  1.00 42.49           O1-
ATOM   4065  N   LEU B  91     -13.478   7.220 -33.249  1.00 14.08           N  
ATOM   4066  CA  LEU B  91     -13.035   5.833 -33.115  1.00 14.85           C  
ATOM   4067  C   LEU B  91     -12.872   5.427 -31.652  1.00 11.40           C  
ATOM   4068  O   LEU B  91     -13.255   4.318 -31.255  1.00 13.67           O  
ATOM   4069  CB  LEU B  91     -11.750   5.587 -33.922  1.00 11.97           C  
ATOM   4070  CG  LEU B  91     -11.973   5.720 -35.434  1.00 14.60           C  
ATOM   4071  CD1 LEU B  91     -10.680   5.525 -36.232  1.00 12.96           C  
ATOM   4072  CD2 LEU B  91     -13.053   4.750 -35.902  1.00 17.23           C  
ATOM   4073  N   ASP B  92     -12.314   6.328 -30.850  1.00 13.20           N  
ATOM   4074  CA  ASP B  92     -12.172   6.082 -29.419  1.00 12.11           C  
ATOM   4075  C   ASP B  92     -13.541   5.867 -28.764  1.00 15.72           C  
ATOM   4076  O   ASP B  92     -13.724   4.949 -27.965  1.00 16.78           O  
ATOM   4077  CB  ASP B  92     -11.422   7.234 -28.737  1.00 10.56           C  
ATOM   4078  CG  ASP B  92      -9.918   7.128 -28.900  1.00 12.14           C  
ATOM   4079  OD1 ASP B  92      -9.435   6.014 -29.183  1.00 12.03           O  
ATOM   4080  OD2 ASP B  92      -9.210   8.151 -28.736  1.00 13.39           O1-
ATOM   4081  N   GLU B  93     -14.502   6.717 -29.105  1.00 15.48           N  
ATOM   4082  CA  GLU B  93     -15.833   6.613 -28.515  1.00 14.38           C  
ATOM   4083  C   GLU B  93     -16.522   5.321 -28.958  1.00 16.34           C  
ATOM   4084  O   GLU B  93     -17.233   4.675 -28.179  1.00 16.62           O  
ATOM   4085  CB  GLU B  93     -16.675   7.839 -28.879  1.00 19.63           C  
ATOM   4086  CG  GLU B  93     -18.055   7.851 -28.230  1.00 33.90           C  
ATOM   4087  CD  GLU B  93     -17.991   7.707 -26.717  1.00 38.27           C  
ATOM   4088  OE1 GLU B  93     -17.085   8.309 -26.094  1.00 31.13           O  
ATOM   4089  OE2 GLU B  93     -18.844   6.983 -26.152  1.00 42.99           O1-
ATOM   4090  N   MET B  94     -16.291   4.939 -30.209  1.00 14.56           N  
ATOM   4091  CA  MET B  94     -16.813   3.681 -30.733  1.00 15.89           C  
ATOM   4092  C   MET B  94     -16.317   2.477 -29.925  1.00 19.39           C  
ATOM   4093  O   MET B  94     -17.091   1.573 -29.585  1.00 16.31           O  
ATOM   4094  CB  MET B  94     -16.450   3.536 -32.209  1.00 17.33           C  
ATOM   4095  CG  MET B  94     -17.058   2.323 -32.877  1.00 23.73           C  
ATOM   4096  SD  MET B  94     -16.099   0.824 -32.587  1.00 26.50           S  
ATOM   4097  CE  MET B  94     -14.713   1.111 -33.693  1.00 24.65           C  
ATOM   4098  N   MET B  95     -15.027   2.463 -29.603  1.00 14.41           N  
ATOM   4099  CA  MET B  95     -14.483   1.363 -28.817  1.00 10.15           C  
ATOM   4100  C   MET B  95     -15.009   1.400 -27.382  1.00 11.52           C  
ATOM   4101  O   MET B  95     -15.218   0.354 -26.758  1.00 14.28           O  
ATOM   4102  CB  MET B  95     -12.947   1.383 -28.837  1.00 10.19           C  
ATOM   4103  CG  MET B  95     -12.347   1.179 -30.219  1.00 12.33           C  
ATOM   4104  SD  MET B  95     -10.533   1.063 -30.211  1.00 13.96           S  
ATOM   4105  CE  MET B  95     -10.093   2.742 -29.759  1.00 14.50           C  
ATOM   4106  N   ILE B  96     -15.219   2.606 -26.854  1.00 12.07           N  
ATOM   4107  CA  ILE B  96     -15.775   2.751 -25.512  1.00 13.98           C  
ATOM   4108  C   ILE B  96     -17.161   2.105 -25.441  1.00 17.45           C  
ATOM   4109  O   ILE B  96     -17.484   1.408 -24.476  1.00 16.84           O  
ATOM   4110  CB  ILE B  96     -15.815   4.232 -25.075  1.00 19.63           C  
ATOM   4111  CG1 ILE B  96     -14.419   4.682 -24.629  1.00 12.69           C  
ATOM   4112  CG2 ILE B  96     -16.828   4.449 -23.945  1.00 19.38           C  
ATOM   4113  CD1 ILE B  96     -14.243   6.179 -24.577  1.00 17.71           C  
ATOM   4114  N   LYS B  97     -17.960   2.308 -26.485  1.00 16.72           N  
ATOM   4115  CA  LYS B  97     -19.313   1.751 -26.530  1.00 16.86           C  
ATOM   4116  C   LYS B  97     -19.344   0.252 -26.819  1.00 18.64           C  
ATOM   4117  O   LYS B  97     -20.232  -0.458 -26.345  1.00 15.97           O  
ATOM   4118  CB  LYS B  97     -20.182   2.519 -27.524  1.00 15.93           C  
ATOM   4119  CG  LYS B  97     -20.548   3.905 -27.026  1.00 24.75           C  
ATOM   4120  CD  LYS B  97     -21.662   4.517 -27.854  1.00 29.06           C  
ATOM   4121  CE  LYS B  97     -21.818   6.001 -27.551  1.00 39.70           C  
ATOM   4122  NZ  LYS B  97     -22.254   6.250 -26.148  1.00 39.68           N1+
ATOM   4123  N   LEU B  98     -18.374  -0.235 -27.586  1.00 18.03           N  
ATOM   4124  CA  LEU B  98     -18.251  -1.675 -27.784  1.00 16.75           C  
ATOM   4125  C   LEU B  98     -18.101  -2.362 -26.437  1.00 23.69           C  
ATOM   4126  O   LEU B  98     -18.782  -3.347 -26.151  1.00 22.41           O  
ATOM   4127  CB  LEU B  98     -17.047  -2.012 -28.671  1.00 20.89           C  
ATOM   4128  CG  LEU B  98     -17.271  -2.110 -30.177  1.00 22.82           C  
ATOM   4129  CD1 LEU B  98     -15.975  -2.550 -30.871  1.00 18.07           C  
ATOM   4130  CD2 LEU B  98     -18.419  -3.069 -30.507  1.00 23.40           C  
ATOM   4131  N   ASP B  99     -17.208  -1.828 -25.607  1.00 20.03           N  
ATOM   4132  CA  ASP B  99     -16.928  -2.406 -24.296  1.00 20.88           C  
ATOM   4133  C   ASP B  99     -18.137  -2.284 -23.369  1.00 19.71           C  
ATOM   4134  O   ASP B  99     -18.524  -3.252 -22.722  1.00 21.03           O  
ATOM   4135  CB  ASP B  99     -15.701  -1.743 -23.659  1.00 16.96           C  
ATOM   4136  CG  ASP B  99     -15.498  -2.161 -22.214  1.00 24.41           C  
ATOM   4137  OD1 ASP B  99     -14.701  -3.097 -21.965  1.00 23.26           O  
ATOM   4138  OD2 ASP B  99     -16.143  -1.558 -21.325  1.00 22.12           O1-
ATOM   4139  N   GLY B 100     -18.698  -1.080 -23.292  1.00 23.24           N  
ATOM   4140  CA  GLY B 100     -19.956  -0.845 -22.610  1.00 21.56           C  
ATOM   4141  C   GLY B 100     -19.907  -0.709 -21.100  1.00 26.36           C  
ATOM   4142  O   GLY B 100     -20.953  -0.619 -20.455  1.00 24.75           O  
ATOM   4143  N   THR B 101     -18.705  -0.693 -20.533  1.00 19.47           N  
ATOM   4144  CA  THR B 101     -18.541  -0.598 -19.085  1.00 21.44           C  
ATOM   4145  C   THR B 101     -17.644   0.588 -18.745  1.00 24.06           C  
ATOM   4146  O   THR B 101     -16.749   0.931 -19.512  1.00 20.73           O  
ATOM   4147  CB  THR B 101     -17.945  -1.896 -18.496  1.00 26.45           C  
ATOM   4148  CG2 THR B 101     -18.595  -3.125 -19.144  1.00 23.50           C  
ATOM   4149  OG1 THR B 101     -16.528  -1.932 -18.721  1.00 23.33           O  
ATOM   4150  N   ASN B 102     -17.877   1.222 -17.602  1.00 26.43           N  
ATOM   4151  CA  ASN B 102     -17.098   2.410 -17.272  1.00 28.74           C  
ATOM   4152  C   ASN B 102     -15.598   2.140 -17.079  1.00 27.04           C  
ATOM   4153  O   ASN B 102     -14.781   3.010 -17.372  1.00 33.85           O  
ATOM   4154  CB  ASN B 102     -17.696   3.188 -16.092  1.00 35.91           C  
ATOM   4155  CG  ASN B 102     -17.690   2.397 -14.803  1.00 52.11           C  
ATOM   4156  ND2 ASN B 102     -16.764   2.733 -13.905  1.00 57.17           N  
ATOM   4157  OD1 ASN B 102     -18.517   1.505 -14.604  1.00 58.54           O  
ATOM   4158  N   ASN B 103     -15.232   0.942 -16.621  1.00 22.59           N  
ATOM   4159  CA  ASN B 103     -13.810   0.631 -16.413  1.00 17.22           C  
ATOM   4160  C   ASN B 103     -13.120  -0.095 -17.572  1.00 17.58           C  
ATOM   4161  O   ASN B 103     -11.990  -0.560 -17.427  1.00 17.50           O  
ATOM   4162  CB  ASN B 103     -13.568  -0.106 -15.075  1.00 17.48           C  
ATOM   4163  CG  ASN B 103     -14.111  -1.546 -15.062  1.00 20.03           C  
ATOM   4164  ND2 ASN B 103     -14.079  -2.167 -13.887  1.00 28.95           N  
ATOM   4165  OD1 ASN B 103     -14.544  -2.087 -16.081  1.00 16.68           O  
ATOM   4166  N   LYS B 104     -13.791  -0.181 -18.720  1.00 15.74           N  
ATOM   4167  CA  LYS B 104     -13.252  -0.891 -19.883  1.00 17.57           C  
ATOM   4168  C   LYS B 104     -12.860  -2.354 -19.592  1.00 20.59           C  
ATOM   4169  O   LYS B 104     -11.974  -2.913 -20.240  1.00 18.00           O  
ATOM   4170  CB  LYS B 104     -12.069  -0.113 -20.486  1.00 14.99           C  
ATOM   4171  CG  LYS B 104     -12.432   1.311 -20.959  1.00 11.73           C  
ATOM   4172  CD  LYS B 104     -11.218   2.047 -21.560  1.00 13.08           C  
ATOM   4173  CE  LYS B 104     -11.613   3.408 -22.145  1.00 12.79           C  
ATOM   4174  NZ  LYS B 104     -12.149   4.331 -21.091  1.00 10.80           N1+
ATOM   4175  N   GLY B 105     -13.552  -2.976 -18.642  1.00 20.33           N  
ATOM   4176  CA  GLY B 105     -13.184  -4.297 -18.162  1.00 19.12           C  
ATOM   4177  C   GLY B 105     -13.677  -5.462 -18.997  1.00 21.45           C  
ATOM   4178  O   GLY B 105     -13.352  -6.612 -18.710  1.00 23.33           O  
ATOM   4179  N   LYS B 106     -14.455  -5.165 -20.031  1.00 19.55           N  
ATOM   4180  CA  LYS B 106     -14.968  -6.187 -20.939  1.00 21.78           C  
ATOM   4181  C   LYS B 106     -13.952  -6.531 -22.027  1.00 21.59           C  
ATOM   4182  O   LYS B 106     -13.513  -7.675 -22.141  1.00 19.83           O  
ATOM   4183  CB  LYS B 106     -16.263  -5.701 -21.596  1.00 26.30           C  
ATOM   4184  CG  LYS B 106     -17.086  -6.791 -22.276  1.00 29.14           C  
ATOM   4185  CD  LYS B 106     -17.931  -7.548 -21.256  1.00 34.77           C  
ATOM   4186  CE  LYS B 106     -18.831  -8.581 -21.926  1.00 46.40           C  
ATOM   4187  NZ  LYS B 106     -18.041  -9.634 -22.626  1.00 51.14           N1+
ATOM   4188  N   LEU B 107     -13.596  -5.539 -22.840  1.00 16.89           N  
ATOM   4189  CA  LEU B 107     -12.589  -5.737 -23.889  1.00 15.54           C  
ATOM   4190  C   LEU B 107     -11.175  -5.592 -23.332  1.00 17.27           C  
ATOM   4191  O   LEU B 107     -10.224  -6.191 -23.847  1.00 13.38           O  
ATOM   4192  CB  LEU B 107     -12.790  -4.734 -25.020  1.00 14.18           C  
ATOM   4193  CG  LEU B 107     -14.117  -4.786 -25.777  1.00 21.58           C  
ATOM   4194  CD1 LEU B 107     -14.238  -3.572 -26.671  1.00 23.63           C  
ATOM   4195  CD2 LEU B 107     -14.211  -6.061 -26.588  1.00 24.59           C  
ATOM   4196  N   GLY B 108     -11.058  -4.796 -22.274  1.00 15.72           N  
ATOM   4197  CA  GLY B 108      -9.789  -4.515 -21.635  1.00 16.01           C  
ATOM   4198  C   GLY B 108      -9.273  -3.145 -22.040  1.00  9.63           C  
ATOM   4199  O   GLY B 108      -9.217  -2.830 -23.226  1.00 12.18           O  
ATOM   4200  N   ALA B 109      -8.908  -2.327 -21.056  1.00 13.77           N  
ATOM   4201  CA  ALA B 109      -8.342  -1.006 -21.330  1.00 12.27           C  
ATOM   4202  C   ALA B 109      -7.081  -1.140 -22.168  1.00  9.05           C  
ATOM   4203  O   ALA B 109      -6.747  -0.235 -22.944  1.00  8.98           O  
ATOM   4204  CB  ALA B 109      -8.034  -0.272 -20.027  1.00  9.58           C  
ATOM   4205  N   ASN B 110      -6.386  -2.268 -22.008  1.00  9.88           N  
ATOM   4206  CA  ASN B 110      -5.157  -2.520 -22.759  1.00 10.04           C  
ATOM   4207  C   ASN B 110      -5.433  -2.765 -24.233  1.00 11.41           C  
ATOM   4208  O   ASN B 110      -4.737  -2.229 -25.083  1.00 13.45           O  
ATOM   4209  CB  ASN B 110      -4.290  -3.644 -22.138  1.00 10.62           C  
ATOM   4210  CG  ASN B 110      -5.068  -4.922 -21.861  1.00 18.93           C  
ATOM   4211  ND2 ASN B 110      -4.343  -6.034 -21.710  1.00 11.05           N  
ATOM   4212  OD1 ASN B 110      -6.299  -4.912 -21.765  1.00 14.37           O  
ATOM   4213  N   ALA B 111      -6.461  -3.556 -24.533  1.00 10.53           N  
ATOM   4214  CA  ALA B 111      -6.871  -3.781 -25.921  1.00  9.15           C  
ATOM   4215  C   ALA B 111      -7.263  -2.476 -26.619  1.00 10.11           C  
ATOM   4216  O   ALA B 111      -6.824  -2.191 -27.734  1.00 10.37           O  
ATOM   4217  CB  ALA B 111      -8.041  -4.776 -25.976  1.00 10.80           C  
ATOM   4218  N   ILE B 112      -8.107  -1.694 -25.956  1.00 10.12           N  
ATOM   4219  CA  ILE B 112      -8.582  -0.433 -26.505  1.00  9.53           C  
ATOM   4220  C   ILE B 112      -7.448   0.576 -26.701  1.00 11.35           C  
ATOM   4221  O   ILE B 112      -7.347   1.208 -27.756  1.00  9.65           O  
ATOM   4222  CB  ILE B 112      -9.675   0.187 -25.607  1.00 11.66           C  
ATOM   4223  CG1 ILE B 112     -10.923  -0.715 -25.602  1.00 13.80           C  
ATOM   4224  CG2 ILE B 112     -10.023   1.585 -26.084  1.00 12.93           C  
ATOM   4225  CD1 ILE B 112     -11.963  -0.346 -24.549  1.00 14.42           C  
ATOM   4226  N   LEU B 113      -6.597   0.735 -25.695  1.00  6.50           N  
ATOM   4227  CA  LEU B 113      -5.516   1.723 -25.801  1.00  9.14           C  
ATOM   4228  C   LEU B 113      -4.550   1.406 -26.952  1.00  9.03           C  
ATOM   4229  O   LEU B 113      -4.098   2.310 -27.662  1.00  9.01           O  
ATOM   4230  CB  LEU B 113      -4.739   1.859 -24.491  1.00  6.15           C  
ATOM   4231  CG  LEU B 113      -3.597   2.883 -24.581  1.00  9.49           C  
ATOM   4232  CD1 LEU B 113      -4.151   4.271 -24.859  1.00 11.79           C  
ATOM   4233  CD2 LEU B 113      -2.713   2.897 -23.327  1.00 10.05           C  
ATOM   4234  N   GLY B 114      -4.220   0.128 -27.123  1.00 11.21           N  
ATOM   4235  CA  GLY B 114      -3.340  -0.278 -28.213  1.00  4.88           C  
ATOM   4236  C   GLY B 114      -3.863   0.186 -29.561  1.00  9.82           C  
ATOM   4237  O   GLY B 114      -3.103   0.703 -30.380  1.00  7.80           O  
ATOM   4238  N   CYS B 115      -5.162  -0.011 -29.798  1.00  8.65           N  
ATOM   4239  CA  CYS B 115      -5.793   0.474 -31.026  1.00  9.22           C  
ATOM   4240  C   CYS B 115      -5.786   2.002 -31.081  1.00  7.59           C  
ATOM   4241  O   CYS B 115      -5.497   2.593 -32.115  1.00  7.38           O  
ATOM   4242  CB  CYS B 115      -7.229  -0.051 -31.139  1.00 10.24           C  
ATOM   4243  SG  CYS B 115      -7.370  -1.862 -31.188  1.00 13.06           S  
ATOM   4244  N   SER B 116      -6.119   2.635 -29.957  1.00  7.01           N  
ATOM   4245  CA  SER B 116      -6.183   4.084 -29.890  1.00  8.57           C  
ATOM   4246  C   SER B 116      -4.848   4.697 -30.355  1.00  8.42           C  
ATOM   4247  O   SER B 116      -4.816   5.629 -31.177  1.00  6.62           O  
ATOM   4248  CB  SER B 116      -6.524   4.522 -28.455  1.00  9.53           C  
ATOM   4249  OG  SER B 116      -6.858   5.905 -28.388  1.00  9.12           O  
ATOM   4250  N   MET B 117      -3.747   4.167 -29.836  0.57  7.00           N  
ATOM   4252  CA  MET B 117      -2.432   4.716 -30.155  0.57  8.48           C  
ATOM   4254  C   MET B 117      -2.019   4.478 -31.610  0.57  8.34           C  
ATOM   4256  O   MET B 117      -1.448   5.358 -32.251  0.57  9.17           O  
ATOM   4258  CB  MET B 117      -1.371   4.162 -29.202  0.57  7.88           C  
ATOM   4260  CG  MET B 117      -1.480   4.705 -27.783  0.57  9.51           C  
ATOM   4262  SD  MET B 117      -0.058   4.261 -26.768  0.57 15.66           S  
ATOM   4264  CE  MET B 117      -0.296   2.490 -26.577  0.57  7.24           C  
ATOM   4266  N   SER B 118      -2.300   3.290 -32.133  1.00  8.61           N  
ATOM   4267  CA  SER B 118      -1.919   2.987 -33.512  1.00  8.72           C  
ATOM   4268  C   SER B 118      -2.771   3.765 -34.504  1.00 11.35           C  
ATOM   4269  O   SER B 118      -2.286   4.184 -35.547  1.00  9.14           O  
ATOM   4270  CB  SER B 118      -1.948   1.480 -33.791  1.00  9.71           C  
ATOM   4271  OG  SER B 118      -0.907   0.845 -33.060  1.00 10.82           O  
ATOM   4272  N   ILE B 119      -4.040   3.969 -34.170  1.00  7.93           N  
ATOM   4273  CA  ILE B 119      -4.877   4.850 -34.969  1.00  9.46           C  
ATOM   4274  C   ILE B 119      -4.188   6.205 -35.096  1.00  8.71           C  
ATOM   4275  O   ILE B 119      -4.048   6.738 -36.187  1.00 10.61           O  
ATOM   4276  CB  ILE B 119      -6.255   5.033 -34.322  1.00  7.59           C  
ATOM   4277  CG1 ILE B 119      -7.110   3.772 -34.542  1.00  8.48           C  
ATOM   4278  CG2 ILE B 119      -6.958   6.265 -34.894  1.00  9.70           C  
ATOM   4279  CD1 ILE B 119      -8.271   3.655 -33.561  1.00  9.49           C  
ATOM   4280  N   CYS B 120      -3.757   6.744 -33.959  1.00  9.20           N  
ATOM   4281  CA  CYS B 120      -3.096   8.045 -33.896  1.00  7.77           C  
ATOM   4282  C   CYS B 120      -1.799   8.100 -34.715  1.00  8.17           C  
ATOM   4283  O   CYS B 120      -1.541   9.079 -35.430  1.00  8.97           O  
ATOM   4284  CB  CYS B 120      -2.816   8.404 -32.436  1.00  9.51           C  
ATOM   4285  SG  CYS B 120      -2.334  10.115 -32.185  1.00 11.66           S  
ATOM   4286  N   ARG B 121      -0.975   7.057 -34.610  1.00  9.37           N  
ATOM   4287  CA  ARG B 121       0.265   6.984 -35.382  0.56  9.09           C  
ATOM   4289  C   ARG B 121      -0.026   6.969 -36.881  1.00 10.75           C  
ATOM   4290  O   ARG B 121       0.640   7.648 -37.668  1.00  7.72           O  
ATOM   4291  CB  ARG B 121       1.064   5.734 -35.003  0.56 10.56           C  
ATOM   4293  CG  ARG B 121       1.598   5.727 -33.569  0.56 11.17           C  
ATOM   4295  CD  ARG B 121       2.607   4.597 -33.374  0.56 10.80           C  
ATOM   4297  NE  ARG B 121       3.280   4.656 -32.078  0.56 12.48           N  
ATOM   4299  CZ  ARG B 121       4.343   5.416 -31.822  0.56 11.21           C  
ATOM   4301  NH1 ARG B 121       4.853   6.190 -32.769  0.56 15.11           N1+
ATOM   4303  NH2 ARG B 121       4.897   5.402 -30.620  0.56 12.28           N  
ATOM   4305  N   ALA B 122      -1.024   6.183 -37.275  1.00  8.19           N  
ATOM   4306  CA  ALA B 122      -1.404   6.091 -38.682  1.00 11.80           C  
ATOM   4307  C   ALA B 122      -1.898   7.437 -39.207  1.00 10.30           C  
ATOM   4308  O   ALA B 122      -1.659   7.791 -40.368  1.00  9.38           O  
ATOM   4309  CB  ALA B 122      -2.477   5.018 -38.873  1.00  8.61           C  
ATOM   4310  N   ALA B 123      -2.588   8.184 -38.346  1.00  9.37           N  
ATOM   4311  CA  ALA B 123      -3.138   9.492 -38.717  1.00 10.02           C  
ATOM   4312  C   ALA B 123      -2.037  10.528 -38.912  1.00 12.13           C  
ATOM   4313  O   ALA B 123      -2.092  11.350 -39.825  1.00 10.04           O  
ATOM   4314  CB  ALA B 123      -4.133   9.975 -37.663  1.00  8.45           C  
ATOM   4315  N   ALA B 124      -1.042  10.502 -38.039  1.00  9.52           N  
ATOM   4316  CA  ALA B 124       0.084  11.406 -38.186  1.00  9.28           C  
ATOM   4317  C   ALA B 124       0.734  11.195 -39.556  1.00  9.13           C  
ATOM   4318  O   ALA B 124       1.068  12.156 -40.254  1.00 12.24           O  
ATOM   4319  CB  ALA B 124       1.095  11.185 -37.059  1.00  7.27           C  
ATOM   4320  N   ALA B 125       0.920   9.932 -39.934  1.00 10.72           N  
ATOM   4321  CA  ALA B 125       1.520   9.617 -41.226  1.00 12.61           C  
ATOM   4322  C   ALA B 125       0.612  10.119 -42.346  1.00 16.22           C  
ATOM   4323  O   ALA B 125       1.081  10.646 -43.350  1.00 14.30           O  
ATOM   4324  CB  ALA B 125       1.755   8.128 -41.353  1.00 16.14           C  
ATOM   4325  N   GLU B 126      -0.695   9.966 -42.151  1.00 16.17           N  
ATOM   4326  CA  GLU B 126      -1.676  10.428 -43.123  1.00 14.34           C  
ATOM   4327  C   GLU B 126      -1.550  11.928 -43.362  1.00 18.71           C  
ATOM   4328  O   GLU B 126      -1.713  12.397 -44.487  1.00 16.74           O  
ATOM   4329  CB  GLU B 126      -3.088  10.102 -42.643  1.00 14.49           C  
ATOM   4330  CG  GLU B 126      -4.150  10.323 -43.684  1.00 18.07           C  
ATOM   4331  CD  GLU B 126      -3.965   9.442 -44.914  1.00 27.65           C  
ATOM   4332  OE1 GLU B 126      -3.273   8.392 -44.839  1.00 23.15           O  
ATOM   4333  OE2 GLU B 126      -4.525   9.810 -45.963  1.00 28.47           O1-
ATOM   4334  N   LYS B 127      -1.255  12.676 -42.303  1.00 11.85           N  
ATOM   4335  CA  LYS B 127      -1.093  14.125 -42.408  1.00 13.92           C  
ATOM   4336  C   LYS B 127       0.328  14.522 -42.780  1.00 14.19           C  
ATOM   4337  O   LYS B 127       0.629  15.708 -42.961  1.00 16.52           O  
ATOM   4338  CB  LYS B 127      -1.481  14.791 -41.086  1.00 15.39           C  
ATOM   4339  CG  LYS B 127      -2.974  14.852 -40.832  1.00 16.94           C  
ATOM   4340  CD  LYS B 127      -3.532  16.168 -41.341  1.00 25.20           C  
ATOM   4341  CE  LYS B 127      -4.857  16.486 -40.681  1.00 34.18           C  
ATOM   4342  NZ  LYS B 127      -5.141  17.943 -40.736  1.00 35.78           N1+
ATOM   4343  N   GLY B 128       1.206  13.535 -42.888  1.00 12.82           N  
ATOM   4344  CA  GLY B 128       2.599  13.806 -43.199  1.00 19.66           C  
ATOM   4345  C   GLY B 128       3.347  14.513 -42.076  1.00 16.68           C  
ATOM   4346  O   GLY B 128       4.294  15.261 -42.323  1.00 16.30           O  
ATOM   4347  N   LEU B 129       2.934  14.266 -40.837  1.00 16.93           N  
ATOM   4348  CA  LEU B 129       3.539  14.928 -39.679  1.00 12.84           C  
ATOM   4349  C   LEU B 129       4.217  13.930 -38.749  1.00 10.07           C  
ATOM   4350  O   LEU B 129       3.759  12.796 -38.622  1.00  9.79           O  
ATOM   4351  CB  LEU B 129       2.462  15.670 -38.887  1.00 10.32           C  
ATOM   4352  CG  LEU B 129       1.654  16.758 -39.599  1.00 15.39           C  
ATOM   4353  CD1 LEU B 129       0.529  17.248 -38.696  1.00  9.60           C  
ATOM   4354  CD2 LEU B 129       2.570  17.913 -40.008  1.00 15.27           C  
ATOM   4355  N   PRO B 130       5.306  14.351 -38.079  1.00 12.92           N  
ATOM   4356  CA  PRO B 130       5.789  13.497 -36.988  1.00 11.49           C  
ATOM   4357  C   PRO B 130       4.712  13.421 -35.898  1.00 10.13           C  
ATOM   4358  O   PRO B 130       3.887  14.329 -35.790  1.00  8.26           O  
ATOM   4359  CB  PRO B 130       7.053  14.213 -36.501  1.00 13.54           C  
ATOM   4360  CG  PRO B 130       6.955  15.617 -37.016  1.00 13.16           C  
ATOM   4361  CD  PRO B 130       6.144  15.548 -38.279  1.00 12.39           C  
ATOM   4362  N   LEU B 131       4.706  12.341 -35.126  1.00 11.24           N  
ATOM   4363  CA  LEU B 131       3.643  12.101 -34.147  1.00 10.15           C  
ATOM   4364  C   LEU B 131       3.442  13.278 -33.182  1.00  8.71           C  
ATOM   4365  O   LEU B 131       2.307  13.696 -32.927  1.00  8.63           O  
ATOM   4366  CB  LEU B 131       3.916  10.799 -33.381  1.00  6.14           C  
ATOM   4367  CG  LEU B 131       2.951  10.420 -32.258  1.00 10.79           C  
ATOM   4368  CD1 LEU B 131       1.515  10.262 -32.802  1.00  7.38           C  
ATOM   4369  CD2 LEU B 131       3.418   9.129 -31.582  1.00  9.59           C  
ATOM   4370  N   TYR B 132       4.529  13.835 -32.653  1.00  7.45           N  
ATOM   4371  CA  TYR B 132       4.374  14.926 -31.693  1.00  6.85           C  
ATOM   4372  C   TYR B 132       3.635  16.109 -32.323  1.00  7.47           C  
ATOM   4373  O   TYR B 132       2.819  16.767 -31.677  1.00  8.29           O  
ATOM   4374  CB  TYR B 132       5.722  15.363 -31.105  1.00  8.82           C  
ATOM   4375  CG  TYR B 132       6.715  15.878 -32.113  1.00  8.05           C  
ATOM   4376  CD1 TYR B 132       6.708  17.205 -32.506  1.00 12.14           C  
ATOM   4377  CD2 TYR B 132       7.671  15.029 -32.672  1.00 10.56           C  
ATOM   4378  CE1 TYR B 132       7.627  17.683 -33.431  1.00 15.02           C  
ATOM   4379  CE2 TYR B 132       8.587  15.494 -33.592  1.00 13.55           C  
ATOM   4380  CZ  TYR B 132       8.559  16.824 -33.971  1.00 11.70           C  
ATOM   4381  OH  TYR B 132       9.473  17.289 -34.886  1.00 18.21           O  
ATOM   4382  N   LYS B 133       3.906  16.359 -33.597  1.00  8.68           N  
ATOM   4383  CA  LYS B 133       3.322  17.504 -34.279  1.00 11.38           C  
ATOM   4384  C   LYS B 133       1.846  17.252 -34.564  1.00  9.09           C  
ATOM   4385  O   LYS B 133       1.003  18.144 -34.414  1.00  9.81           O  
ATOM   4386  CB  LYS B 133       4.084  17.792 -35.580  1.00 10.66           C  
ATOM   4387  CG  LYS B 133       3.624  19.051 -36.287  1.00 19.59           C  
ATOM   4388  CD  LYS B 133       3.845  20.275 -35.420  1.00 28.36           C  
ATOM   4389  CE  LYS B 133       3.449  21.551 -36.154  1.00 40.24           C  
ATOM   4390  NZ  LYS B 133       3.779  22.762 -35.357  1.00 39.69           N1+
ATOM   4391  N   TYR B 134       1.531  16.037 -34.997  1.00  6.91           N  
ATOM   4392  CA  TYR B 134       0.133  15.653 -35.154  1.00 10.72           C  
ATOM   4393  C   TYR B 134      -0.633  15.780 -33.825  1.00 11.10           C  
ATOM   4394  O   TYR B 134      -1.759  16.282 -33.780  1.00  9.63           O  
ATOM   4395  CB  TYR B 134       0.014  14.232 -35.709  1.00  9.83           C  
ATOM   4396  CG  TYR B 134      -1.423  13.790 -35.858  1.00 10.37           C  
ATOM   4397  CD1 TYR B 134      -2.267  14.394 -36.795  1.00 10.42           C  
ATOM   4398  CD2 TYR B 134      -1.941  12.780 -35.061  1.00  8.11           C  
ATOM   4399  CE1 TYR B 134      -3.606  13.996 -36.924  1.00 13.39           C  
ATOM   4400  CE2 TYR B 134      -3.266  12.377 -35.180  1.00 11.95           C  
ATOM   4401  CZ  TYR B 134      -4.091  12.987 -36.111  1.00 11.74           C  
ATOM   4402  OH  TYR B 134      -5.399  12.574 -36.207  1.00 14.23           O  
ATOM   4403  N   LEU B 135      -0.019  15.323 -32.741  1.00  8.41           N  
ATOM   4404  CA  LEU B 135      -0.642  15.434 -31.423  1.00  7.10           C  
ATOM   4405  C   LEU B 135      -0.925  16.889 -31.066  1.00  7.94           C  
ATOM   4406  O   LEU B 135      -1.991  17.207 -30.541  1.00 10.13           O  
ATOM   4407  CB  LEU B 135       0.216  14.755 -30.350  1.00  5.99           C  
ATOM   4408  CG  LEU B 135       0.157  13.222 -30.412  1.00  7.02           C  
ATOM   4409  CD1 LEU B 135       1.205  12.576 -29.504  1.00  8.75           C  
ATOM   4410  CD2 LEU B 135      -1.224  12.745 -30.021  1.00 10.10           C  
ATOM   4411  N   ALA B 136       0.024  17.773 -31.370  1.00  8.99           N  
ATOM   4412  CA  ALA B 136      -0.154  19.204 -31.135  1.00  9.26           C  
ATOM   4413  C   ALA B 136      -1.347  19.765 -31.922  1.00 13.19           C  
ATOM   4414  O   ALA B 136      -2.196  20.468 -31.367  1.00 12.48           O  
ATOM   4415  CB  ALA B 136       1.130  19.968 -31.474  1.00 10.38           C  
ATOM   4416  N   GLU B 137      -1.421  19.450 -33.211  1.00 12.65           N  
ATOM   4417  CA  GLU B 137      -2.509  19.964 -34.025  0.51 15.53           C  
ATOM   4419  C   GLU B 137      -3.847  19.372 -33.583  1.00 17.87           C  
ATOM   4420  O   GLU B 137      -4.831  20.089 -33.469  1.00 18.28           O  
ATOM   4421  CB  GLU B 137      -2.212  19.743 -35.514  0.51 16.64           C  
ATOM   4423  CG  GLU B 137      -0.824  20.258 -35.886  0.51 16.84           C  
ATOM   4425  CD  GLU B 137      -0.625  20.517 -37.363  0.51 16.43           C  
ATOM   4427  OE1 GLU B 137      -1.463  20.082 -38.181  0.51 17.58           O  
ATOM   4429  OE2 GLU B 137       0.386  21.167 -37.702  0.51 15.69           O1-
ATOM   4431  N   LEU B 138      -3.867  18.074 -33.307  1.00 15.25           N  
ATOM   4432  CA  LEU B 138      -5.083  17.399 -32.859  1.00 12.90           C  
ATOM   4433  C   LEU B 138      -5.645  18.018 -31.584  1.00 20.41           C  
ATOM   4434  O   LEU B 138      -6.847  17.971 -31.343  1.00 16.78           O  
ATOM   4435  CB  LEU B 138      -4.793  15.916 -32.634  1.00 14.25           C  
ATOM   4436  CG  LEU B 138      -5.925  14.902 -32.446  1.00 18.13           C  
ATOM   4437  CD1 LEU B 138      -6.771  14.809 -33.702  1.00 20.72           C  
ATOM   4438  CD2 LEU B 138      -5.339  13.534 -32.103  1.00 13.81           C  
ATOM   4439  N   THR B 139      -4.776  18.609 -30.769  1.00 15.86           N  
ATOM   4440  CA  THR B 139      -5.187  19.106 -29.461  1.00 17.20           C  
ATOM   4441  C   THR B 139      -5.111  20.631 -29.329  1.00 12.87           C  
ATOM   4442  O   THR B 139      -5.239  21.171 -28.231  1.00 20.03           O  
ATOM   4443  CB  THR B 139      -4.368  18.443 -28.328  1.00 10.91           C  
ATOM   4444  CG2 THR B 139      -4.598  16.936 -28.321  1.00 11.23           C  
ATOM   4445  OG1 THR B 139      -2.976  18.712 -28.522  1.00  9.67           O  
ATOM   4446  N   GLY B 140      -4.888  21.318 -30.443  1.00 16.08           N  
ATOM   4447  CA  GLY B 140      -4.913  22.772 -30.458  1.00 17.38           C  
ATOM   4448  C   GLY B 140      -3.723  23.471 -29.820  1.00 17.55           C  
ATOM   4449  O   GLY B 140      -3.793  24.656 -29.500  1.00 16.47           O  
ATOM   4450  N   HIS B 141      -2.619  22.756 -29.643  1.00 11.60           N  
ATOM   4451  CA  HIS B 141      -1.425  23.368 -29.066  1.00 13.88           C  
ATOM   4452  C   HIS B 141      -0.569  24.052 -30.121  1.00 14.63           C  
ATOM   4453  O   HIS B 141      -0.011  23.400 -30.995  1.00 17.31           O  
ATOM   4454  CB  HIS B 141      -0.610  22.338 -28.286  1.00 12.39           C  
ATOM   4455  CG  HIS B 141      -1.233  21.950 -26.982  1.00  9.65           C  
ATOM   4456  CD2 HIS B 141      -1.181  22.535 -25.762  1.00 11.41           C  
ATOM   4457  ND1 HIS B 141      -2.042  20.841 -26.840  1.00 11.62           N  
ATOM   4458  CE1 HIS B 141      -2.454  20.756 -25.588  1.00  7.16           C  
ATOM   4459  NE2 HIS B 141      -1.944  21.770 -24.914  1.00  9.69           N  
ATOM   4460  N   LYS B 142      -0.477  25.374 -30.032  1.00 12.46           N  
ATOM   4461  CA  LYS B 142       0.296  26.155 -30.989  1.00 23.75           C  
ATOM   4462  C   LYS B 142       1.761  26.259 -30.574  1.00 25.46           C  
ATOM   4463  O   LYS B 142       2.622  26.590 -31.389  1.00 24.03           O  
ATOM   4464  CB  LYS B 142      -0.307  27.553 -31.148  1.00 23.60           C  
ATOM   4465  CG  LYS B 142      -1.657  27.585 -31.856  1.00 29.11           C  
ATOM   4466  CD  LYS B 142      -1.489  27.534 -33.372  1.00 46.72           C  
ATOM   4467  CE  LYS B 142      -2.808  27.796 -34.106  1.00 47.28           C  
ATOM   4468  NZ  LYS B 142      -3.816  26.718 -33.867  1.00 43.65           N1+
ATOM   4469  N   GLU B 143       2.037  25.984 -29.303  1.00 15.64           N  
ATOM   4470  CA  GLU B 143       3.418  25.966 -28.814  1.00 26.43           C  
ATOM   4471  C   GLU B 143       3.825  24.629 -28.188  1.00 16.23           C  
ATOM   4472  O   GLU B 143       3.013  23.935 -27.574  1.00 10.39           O  
ATOM   4473  CB  GLU B 143       3.681  27.122 -27.842  1.00 30.00           C  
ATOM   4474  CG  GLU B 143       2.784  27.160 -26.618  1.00 33.32           C  
ATOM   4475  CD  GLU B 143       2.596  28.578 -26.091  1.00 48.94           C  
ATOM   4476  OE1 GLU B 143       2.609  28.776 -24.853  1.00 43.53           O  
ATOM   4477  OE2 GLU B 143       2.432  29.497 -26.927  1.00 45.41           O1-
ATOM   4478  N   MET B 144       5.089  24.268 -28.390  1.00 16.20           N  
ATOM   4479  CA  MET B 144       5.651  23.048 -27.827  1.00 12.78           C  
ATOM   4480  C   MET B 144       6.905  23.387 -27.029  1.00 12.76           C  
ATOM   4481  O   MET B 144       7.621  24.340 -27.339  1.00 10.61           O  
ATOM   4482  CB  MET B 144       5.959  22.013 -28.919  1.00 11.55           C  
ATOM   4483  CG  MET B 144       4.713  21.466 -29.625  1.00 19.37           C  
ATOM   4484  SD  MET B 144       5.071  20.218 -30.897  1.00 20.91           S  
ATOM   4485  CE  MET B 144       6.381  21.054 -31.778  1.00 22.50           C  
ATOM   4486  N   THR B 145       7.148  22.609 -25.984  1.00  9.23           N  
ATOM   4487  CA  THR B 145       8.269  22.847 -25.087  1.00  7.26           C  
ATOM   4488  C   THR B 145       8.880  21.496 -24.753  1.00  5.24           C  
ATOM   4489  O   THR B 145       8.147  20.515 -24.604  1.00  6.78           O  
ATOM   4490  CB  THR B 145       7.780  23.489 -23.775  1.00 11.38           C  
ATOM   4491  CG2 THR B 145       8.951  24.011 -22.944  1.00 11.86           C  
ATOM   4492  OG1 THR B 145       6.894  24.578 -24.067  1.00 16.71           O  
ATOM   4493  N   MET B 146      10.207  21.424 -24.654  1.00  7.61           N  
ATOM   4494  CA  MET B 146      10.839  20.196 -24.162  1.00  8.95           C  
ATOM   4495  C   MET B 146      10.606  20.122 -22.656  1.00  5.69           C  
ATOM   4496  O   MET B 146      10.799  21.110 -21.953  1.00  7.03           O  
ATOM   4497  CB  MET B 146      12.339  20.163 -24.470  1.00  3.54           C  
ATOM   4498  CG  MET B 146      12.691  20.094 -25.968  1.00  5.16           C  
ATOM   4499  SD  MET B 146      11.862  18.741 -26.825  1.00  8.67           S  
ATOM   4500  CE  MET B 146      12.538  17.329 -25.955  1.00  5.82           C  
ATOM   4501  N   PRO B 147      10.181  18.953 -22.155  1.00  5.32           N  
ATOM   4502  CA  PRO B 147       9.818  18.847 -20.741  1.00  4.31           C  
ATOM   4503  C   PRO B 147      11.041  18.682 -19.853  1.00  6.88           C  
ATOM   4504  O   PRO B 147      12.085  18.210 -20.316  1.00  4.63           O  
ATOM   4505  CB  PRO B 147       8.998  17.549 -20.699  1.00  8.22           C  
ATOM   4506  CG  PRO B 147       9.648  16.698 -21.759  1.00  7.31           C  
ATOM   4507  CD  PRO B 147      10.002  17.680 -22.872  1.00  3.70           C  
ATOM   4508  N   VAL B 148      10.906  19.046 -18.581  1.00  4.65           N  
ATOM   4509  CA  VAL B 148      11.893  18.646 -17.586  1.00  5.53           C  
ATOM   4510  C   VAL B 148      11.691  17.162 -17.316  1.00  5.63           C  
ATOM   4511  O   VAL B 148      10.582  16.743 -16.984  1.00  7.68           O  
ATOM   4512  CB  VAL B 148      11.705  19.406 -16.255  1.00  6.42           C  
ATOM   4513  CG1 VAL B 148      12.645  18.851 -15.182  1.00  8.29           C  
ATOM   4514  CG2 VAL B 148      11.926  20.893 -16.456  1.00  8.32           C  
ATOM   4515  N   PRO B 149      12.751  16.356 -17.478  1.00  4.34           N  
ATOM   4516  CA  PRO B 149      12.668  14.931 -17.143  1.00  5.06           C  
ATOM   4517  C   PRO B 149      12.941  14.707 -15.656  1.00  5.52           C  
ATOM   4518  O   PRO B 149      13.844  15.328 -15.095  1.00  5.86           O  
ATOM   4519  CB  PRO B 149      13.782  14.311 -17.993  1.00  4.16           C  
ATOM   4520  CG  PRO B 149      14.833  15.404 -18.081  1.00  5.43           C  
ATOM   4521  CD  PRO B 149      14.054  16.718 -18.070  1.00  5.65           C  
ATOM   4522  N   CYS B 150      12.150  13.849 -15.020  1.00  6.44           N  
ATOM   4523  CA  CYS B 150      12.383  13.481 -13.629  1.00  6.55           C  
ATOM   4524  C   CYS B 150      12.725  11.999 -13.541  1.00  4.97           C  
ATOM   4525  O   CYS B 150      11.942  11.160 -13.962  1.00  7.85           O  
ATOM   4526  CB  CYS B 150      11.163  13.802 -12.762  1.00 12.26           C  
ATOM   4527  SG  CYS B 150      11.033  15.579 -12.379  1.00 19.18           S  
ATOM   4528  N   PHE B 151      13.890  11.692 -12.977  1.00  4.20           N  
ATOM   4529  CA  PHE B 151      14.462  10.348 -13.057  1.00  5.03           C  
ATOM   4530  C   PHE B 151      14.412   9.616 -11.715  1.00  6.90           C  
ATOM   4531  O   PHE B 151      14.984  10.099 -10.743  1.00  5.76           O  
ATOM   4532  CB  PHE B 151      15.939  10.438 -13.472  1.00  5.91           C  
ATOM   4533  CG  PHE B 151      16.174  11.150 -14.786  1.00  5.83           C  
ATOM   4534  CD1 PHE B 151      16.350  10.423 -15.958  1.00  5.60           C  
ATOM   4535  CD2 PHE B 151      16.252  12.534 -14.842  1.00  4.98           C  
ATOM   4536  CE1 PHE B 151      16.580  11.064 -17.169  1.00  5.53           C  
ATOM   4537  CE2 PHE B 151      16.478  13.192 -16.050  1.00  3.55           C  
ATOM   4538  CZ  PHE B 151      16.635  12.453 -17.224  1.00  5.63           C  
ATOM   4539  N   ASN B 152      13.765   8.449 -11.677  1.00  5.10           N  
ATOM   4540  CA  ASN B 152      13.758   7.634 -10.470  0.57  8.38           C  
ATOM   4542  C   ASN B 152      15.190   7.199 -10.137  1.00  9.40           C  
ATOM   4543  O   ASN B 152      15.914   6.683 -10.982  1.00 14.49           O  
ATOM   4544  CB  ASN B 152      12.842   6.418 -10.642  0.57 13.55           C  
ATOM   4546  CG  ASN B 152      12.259   5.930  -9.325  0.57 15.67           C  
ATOM   4548  ND2 ASN B 152      11.307   5.007  -9.409  0.57 11.69           N  
ATOM   4550  OD1 ASN B 152      12.666   6.370  -8.245  0.57 13.62           O  
ATOM   4552  N   VAL B 153      15.618   7.457  -8.905  1.00  4.90           N  
ATOM   4553  CA  VAL B 153      16.994   7.104  -8.517  1.00  6.97           C  
ATOM   4554  C   VAL B 153      17.104   6.298  -7.231  1.00  6.68           C  
ATOM   4555  O   VAL B 153      18.066   5.557  -7.046  1.00  5.60           O  
ATOM   4556  CB  VAL B 153      17.912   8.343  -8.356  1.00  9.93           C  
ATOM   4557  CG1 VAL B 153      18.385   8.852  -9.705  1.00 11.94           C  
ATOM   4558  CG2 VAL B 153      17.198   9.424  -7.555  1.00 12.98           C  
ATOM   4559  N   ILE B 154      16.155   6.478  -6.320  1.00  6.77           N  
ATOM   4560  CA  ILE B 154      16.165   5.721  -5.079  1.00  6.94           C  
ATOM   4561  C   ILE B 154      14.762   5.255  -4.774  1.00  6.87           C  
ATOM   4562  O   ILE B 154      13.829   6.052  -4.793  1.00 10.28           O  
ATOM   4563  CB  ILE B 154      16.691   6.560  -3.884  1.00  5.54           C  
ATOM   4564  CG1 ILE B 154      18.186   6.848  -4.050  1.00 11.94           C  
ATOM   4565  CG2 ILE B 154      16.415   5.842  -2.567  1.00  7.49           C  
ATOM   4566  CD1 ILE B 154      18.729   7.827  -3.024  1.00 17.25           C  
ATOM   4567  N   ASN B 155      14.621   3.968  -4.469  1.00  6.52           N  
ATOM   4568  CA  ASN B 155      13.318   3.362  -4.227  1.00  7.64           C  
ATOM   4569  C   ASN B 155      13.070   3.040  -2.769  1.00 11.17           C  
ATOM   4570  O   ASN B 155      13.998   2.728  -2.027  1.00  7.67           O  
ATOM   4571  CB  ASN B 155      13.175   2.048  -5.002  1.00 12.91           C  
ATOM   4572  CG  ASN B 155      13.428   2.210  -6.483  1.00 16.09           C  
ATOM   4573  ND2 ASN B 155      13.982   1.169  -7.104  1.00 15.02           N  
ATOM   4574  OD1 ASN B 155      13.138   3.251  -7.064  1.00 18.85           O  
ATOM   4575  N   GLY B 156      11.799   3.074  -2.385  1.00  7.12           N  
ATOM   4576  CA  GLY B 156      11.383   2.683  -1.050  1.00  9.11           C  
ATOM   4577  C   GLY B 156       9.987   2.090  -1.100  1.00 11.03           C  
ATOM   4578  O   GLY B 156       9.579   1.548  -2.126  1.00 13.43           O  
ATOM   4579  N   GLY B 157       9.251   2.210  -0.001  1.00 15.28           N  
ATOM   4580  CA  GLY B 157       7.885   1.735   0.051  1.00 13.51           C  
ATOM   4581  C   GLY B 157       7.804   0.254  -0.239  1.00 17.31           C  
ATOM   4582  O   GLY B 157       8.640  -0.519   0.225  1.00 15.59           O  
ATOM   4583  N   ALA B 158       6.806  -0.141  -1.022  1.00 12.47           N  
ATOM   4584  CA  ALA B 158       6.576  -1.551  -1.284  1.00 13.02           C  
ATOM   4585  C   ALA B 158       7.625  -2.106  -2.251  1.00 15.55           C  
ATOM   4586  O   ALA B 158       7.633  -3.297  -2.548  1.00 18.89           O  
ATOM   4587  CB  ALA B 158       5.164  -1.765  -1.829  1.00 13.30           C  
ATOM   4588  N   HIS B 159       8.526  -1.239  -2.712  1.00 18.31           N  
ATOM   4589  CA  HIS B 159       9.494  -1.611  -3.741  1.00 21.97           C  
ATOM   4590  C   HIS B 159      10.886  -1.910  -3.198  1.00 22.31           C  
ATOM   4591  O   HIS B 159      11.815  -2.159  -3.959  1.00 25.09           O  
ATOM   4592  CB  HIS B 159       9.578  -0.515  -4.814  1.00 19.67           C  
ATOM   4593  CG  HIS B 159       8.295  -0.302  -5.556  1.00 20.46           C  
ATOM   4594  CD2 HIS B 159       7.106  -0.948  -5.482  1.00 28.49           C  
ATOM   4595  ND1 HIS B 159       8.139   0.680  -6.511  1.00 23.02           N  
ATOM   4596  CE1 HIS B 159       6.909   0.630  -6.993  1.00 28.78           C  
ATOM   4597  NE2 HIS B 159       6.262  -0.349  -6.386  1.00 26.94           N  
ATOM   4598  N   ALA B 160      11.040  -1.871  -1.885  1.00 17.41           N  
ATOM   4599  CA  ALA B 160      12.344  -2.121  -1.299  1.00 18.91           C  
ATOM   4600  C   ALA B 160      12.200  -2.610   0.124  1.00 14.47           C  
ATOM   4601  O   ALA B 160      11.198  -2.331   0.785  1.00 15.37           O  
ATOM   4602  CB  ALA B 160      13.205  -0.866  -1.345  1.00 11.44           C  
ATOM   4603  N   GLY B 161      13.216  -3.325   0.591  1.00 16.33           N  
ATOM   4604  CA  GLY B 161      13.215  -3.863   1.932  1.00 16.46           C  
ATOM   4605  C   GLY B 161      13.788  -2.890   2.935  1.00 21.64           C  
ATOM   4606  O   GLY B 161      13.827  -3.185   4.132  1.00 18.47           O  
ATOM   4607  N   ASN B 162      14.248  -1.733   2.457  1.00 12.65           N  
ATOM   4608  CA  ASN B 162      14.762  -0.712   3.361  1.00 13.78           C  
ATOM   4609  C   ASN B 162      13.645  -0.154   4.257  1.00 11.41           C  
ATOM   4610  O   ASN B 162      12.498  -0.567   4.135  1.00 13.20           O  
ATOM   4611  CB  ASN B 162      15.483   0.401   2.585  1.00 13.27           C  
ATOM   4612  CG  ASN B 162      14.615   1.032   1.504  1.00 14.85           C  
ATOM   4613  ND2 ASN B 162      15.256   1.556   0.460  1.00 10.18           N  
ATOM   4614  OD1 ASN B 162      13.387   1.048   1.605  1.00 14.08           O  
ATOM   4615  N   ALA B 163      13.983   0.771   5.153  1.00 12.92           N  
ATOM   4616  CA  ALA B 163      13.000   1.356   6.071  1.00 17.47           C  
ATOM   4617  C   ALA B 163      12.258   2.543   5.456  1.00 15.09           C  
ATOM   4618  O   ALA B 163      11.358   3.118   6.071  1.00 14.50           O  
ATOM   4619  CB  ALA B 163      13.672   1.783   7.361  1.00 16.48           C  
ATOM   4620  N   LEU B 164      12.649   2.904   4.239  1.00 12.52           N  
ATOM   4621  CA  LEU B 164      12.097   4.066   3.553  1.00 10.23           C  
ATOM   4622  C   LEU B 164      10.609   3.919   3.209  1.00 11.54           C  
ATOM   4623  O   LEU B 164      10.216   3.025   2.456  1.00 11.09           O  
ATOM   4624  CB  LEU B 164      12.899   4.317   2.278  1.00 12.77           C  
ATOM   4625  CG  LEU B 164      12.655   5.608   1.511  1.00 11.11           C  
ATOM   4626  CD1 LEU B 164      12.862   6.835   2.411  1.00  9.51           C  
ATOM   4627  CD2 LEU B 164      13.593   5.640   0.315  1.00 11.89           C  
ATOM   4628  N   ALA B 165       9.793   4.834   3.728  1.00 14.42           N  
ATOM   4629  CA  ALA B 165       8.343   4.782   3.513  1.00 10.31           C  
ATOM   4630  C   ALA B 165       7.924   5.150   2.083  1.00 12.39           C  
ATOM   4631  O   ALA B 165       7.049   4.509   1.489  1.00  7.81           O  
ATOM   4632  CB  ALA B 165       7.638   5.695   4.512  1.00  9.43           C  
ATOM   4633  N   MET B 166       8.542   6.196   1.542  1.00 10.27           N  
ATOM   4634  CA  MET B 166       8.160   6.723   0.239  1.00  8.38           C  
ATOM   4635  C   MET B 166       8.585   5.790  -0.883  1.00  9.38           C  
ATOM   4636  O   MET B 166       9.634   5.133  -0.814  1.00  9.80           O  
ATOM   4637  CB  MET B 166       8.752   8.116   0.013  1.00  8.02           C  
ATOM   4638  CG  MET B 166       8.267   9.160   1.000  1.00 15.19           C  
ATOM   4639  SD  MET B 166       9.279   9.159   2.494  1.00 14.34           S  
ATOM   4640  CE  MET B 166       8.155   9.929   3.649  1.00 14.49           C  
ATOM   4641  N   GLN B 167       7.772   5.753  -1.927  1.00  6.78           N  
ATOM   4642  CA  GLN B 167       7.982   4.820  -3.018  1.00  9.66           C  
ATOM   4643  C   GLN B 167       9.191   5.180  -3.867  1.00 10.47           C  
ATOM   4644  O   GLN B 167       9.961   4.303  -4.267  1.00 11.45           O  
ATOM   4645  CB  GLN B 167       6.736   4.751  -3.893  1.00 10.89           C  
ATOM   4646  CG  GLN B 167       6.779   3.653  -4.930  1.00 18.35           C  
ATOM   4647  CD  GLN B 167       5.394   3.111  -5.218  1.00 24.73           C  
ATOM   4648  NE2 GLN B 167       4.860   3.465  -6.373  1.00 18.72           N  
ATOM   4649  OE1 GLN B 167       4.802   2.398  -4.396  1.00 23.24           O  
ATOM   4650  N   GLU B 168       9.363   6.462  -4.162  1.00  7.67           N  
ATOM   4651  CA  GLU B 168      10.544   6.851  -4.919  1.00 12.60           C  
ATOM   4652  C   GLU B 168      10.978   8.299  -4.740  1.00 10.01           C  
ATOM   4653  O   GLU B 168      10.175   9.180  -4.414  1.00  9.17           O  
ATOM   4654  CB  GLU B 168      10.343   6.554  -6.406  1.00 14.15           C  
ATOM   4655  CG  GLU B 168       9.476   7.564  -7.118  1.00 16.22           C  
ATOM   4656  CD  GLU B 168       8.588   6.940  -8.175  1.00 26.66           C  
ATOM   4657  OE1 GLU B 168       8.274   7.626  -9.176  1.00 17.22           O  
ATOM   4658  OE2 GLU B 168       8.187   5.770  -7.998  1.00 37.89           O1-
ATOM   4659  N   PHE B 169      12.273   8.515  -4.952  1.00  8.75           N  
ATOM   4660  CA  PHE B 169      12.855   9.842  -5.041  1.00  6.89           C  
ATOM   4661  C   PHE B 169      13.418  10.009  -6.432  1.00 10.19           C  
ATOM   4662  O   PHE B 169      14.105   9.121  -6.939  1.00 12.22           O  
ATOM   4663  CB  PHE B 169      13.967  10.018  -4.009  1.00  8.07           C  
ATOM   4664  CG  PHE B 169      13.451  10.080  -2.594  1.00 10.26           C  
ATOM   4665  CD1 PHE B 169      13.190  11.300  -1.993  1.00 12.84           C  
ATOM   4666  CD2 PHE B 169      13.160   8.923  -1.904  1.00 19.32           C  
ATOM   4667  CE1 PHE B 169      12.686  11.366  -0.706  1.00 14.11           C  
ATOM   4668  CE2 PHE B 169      12.660   8.980  -0.615  1.00 23.39           C  
ATOM   4669  CZ  PHE B 169      12.428  10.210  -0.017  1.00 16.01           C  
ATOM   4670  N   MET B 170      13.129  11.153  -7.040  1.00  4.95           N  
ATOM   4671  CA  MET B 170      13.573  11.434  -8.400  1.00  7.99           C  
ATOM   4672  C   MET B 170      14.470  12.661  -8.440  1.00  7.64           C  
ATOM   4673  O   MET B 170      14.351  13.542  -7.606  1.00  6.18           O  
ATOM   4674  CB  MET B 170      12.361  11.686  -9.293  1.00  6.56           C  
ATOM   4675  CG  MET B 170      11.507  10.452  -9.556  1.00  9.33           C  
ATOM   4676  SD  MET B 170       9.991  10.970 -10.383  1.00 14.52           S  
ATOM   4677  CE  MET B 170       8.985  11.414  -8.958  1.00 16.19           C  
ATOM   4678  N   ILE B 171      15.357  12.732  -9.424  1.00  5.54           N  
ATOM   4679  CA  ILE B 171      16.086  13.971  -9.660  1.00  4.44           C  
ATOM   4680  C   ILE B 171      15.574  14.638 -10.939  1.00  8.56           C  
ATOM   4681  O   ILE B 171      15.312  13.965 -11.938  1.00  4.99           O  
ATOM   4682  CB  ILE B 171      17.605  13.758  -9.735  1.00  3.92           C  
ATOM   4683  CG1 ILE B 171      17.959  12.694 -10.785  1.00  5.60           C  
ATOM   4684  CG2 ILE B 171      18.156  13.360  -8.357  1.00  6.94           C  
ATOM   4685  CD1 ILE B 171      19.470  12.587 -11.034  1.00  4.15           C  
ATOM   4686  N   CYS B 172      15.420  15.957 -10.897  1.00  5.44           N  
ATOM   4687  CA  CYS B 172      14.874  16.707 -12.028  1.00  7.98           C  
ATOM   4688  C   CYS B 172      15.770  17.897 -12.355  1.00  7.28           C  
ATOM   4689  O   CYS B 172      15.863  18.833 -11.564  1.00  6.49           O  
ATOM   4690  CB  CYS B 172      13.465  17.216 -11.692  1.00 11.42           C  
ATOM   4691  SG  CYS B 172      12.384  16.011 -10.861  1.00 12.01           S  
ATOM   4692  N   PRO B 173      16.446  17.859 -13.519  1.00  7.09           N  
ATOM   4693  CA  PRO B 173      17.379  18.920 -13.917  1.00  6.82           C  
ATOM   4694  C   PRO B 173      16.651  20.162 -14.414  1.00  8.07           C  
ATOM   4695  O   PRO B 173      16.740  20.517 -15.594  1.00  6.76           O  
ATOM   4696  CB  PRO B 173      18.176  18.283 -15.067  1.00  8.22           C  
ATOM   4697  CG  PRO B 173      17.910  16.790 -14.953  1.00  8.11           C  
ATOM   4698  CD  PRO B 173      16.512  16.705 -14.435  1.00  6.91           C  
ATOM   4699  N   THR B 174      15.935  20.814 -13.508  1.00  7.21           N  
ATOM   4700  CA  THR B 174      15.219  22.044 -13.833  1.00  7.85           C  
ATOM   4701  C   THR B 174      16.161  23.160 -14.295  1.00 10.78           C  
ATOM   4702  O   THR B 174      15.735  24.106 -14.961  1.00 11.14           O  
ATOM   4703  CB  THR B 174      14.408  22.537 -12.628  1.00  9.25           C  
ATOM   4704  CG2 THR B 174      13.302  21.563 -12.303  1.00  8.14           C  
ATOM   4705  OG1 THR B 174      15.267  22.640 -11.486  1.00 12.26           O  
ATOM   4706  N   GLY B 175      17.439  23.052 -13.949  1.00  8.42           N  
ATOM   4707  CA  GLY B 175      18.397  24.095 -14.284  1.00 10.28           C  
ATOM   4708  C   GLY B 175      19.176  23.864 -15.566  1.00 10.95           C  
ATOM   4709  O   GLY B 175      20.045  24.658 -15.924  1.00  9.68           O  
ATOM   4710  N   ALA B 176      18.893  22.764 -16.257  1.00 10.23           N  
ATOM   4711  CA  ALA B 176      19.501  22.531 -17.569  1.00 10.80           C  
ATOM   4712  C   ALA B 176      18.994  23.594 -18.538  1.00  8.33           C  
ATOM   4713  O   ALA B 176      17.971  24.231 -18.281  1.00 10.24           O  
ATOM   4714  CB  ALA B 176      19.142  21.142 -18.084  1.00  8.79           C  
ATOM   4715  N   THR B 177      19.693  23.780 -19.653  1.00  9.07           N  
ATOM   4716  CA  THR B 177      19.262  24.774 -20.640  1.00 12.82           C  
ATOM   4717  C   THR B 177      18.559  24.129 -21.831  1.00 14.22           C  
ATOM   4718  O   THR B 177      17.903  24.813 -22.618  1.00  8.94           O  
ATOM   4719  CB  THR B 177      20.437  25.630 -21.146  1.00 13.39           C  
ATOM   4720  CG2 THR B 177      21.071  26.386 -19.989  1.00 17.17           C  
ATOM   4721  OG1 THR B 177      21.423  24.778 -21.735  1.00 22.37           O  
ATOM   4722  N   ASN B 178      18.713  22.815 -21.971  1.00  9.71           N  
ATOM   4723  CA  ASN B 178      18.017  22.081 -23.026  1.00  7.89           C  
ATOM   4724  C   ASN B 178      17.884  20.631 -22.618  1.00  7.26           C  
ATOM   4725  O   ASN B 178      18.404  20.235 -21.568  1.00  5.24           O  
ATOM   4726  CB  ASN B 178      18.731  22.212 -24.381  1.00  9.26           C  
ATOM   4727  CG  ASN B 178      20.151  21.669 -24.358  1.00  9.88           C  
ATOM   4728  ND2 ASN B 178      21.113  22.504 -24.740  1.00 14.98           N  
ATOM   4729  OD1 ASN B 178      20.382  20.518 -24.012  1.00  9.68           O  
ATOM   4730  N   PHE B 179      17.181  19.840 -23.426  1.00  7.14           N  
ATOM   4731  CA  PHE B 179      16.910  18.466 -23.035  1.00  4.94           C  
ATOM   4732  C   PHE B 179      18.132  17.553 -23.088  1.00  8.29           C  
ATOM   4733  O   PHE B 179      18.315  16.728 -22.203  1.00  5.92           O  
ATOM   4734  CB  PHE B 179      15.775  17.836 -23.841  1.00  5.92           C  
ATOM   4735  CG  PHE B 179      15.281  16.576 -23.226  1.00  4.37           C  
ATOM   4736  CD1 PHE B 179      14.268  16.616 -22.286  1.00  5.00           C  
ATOM   4737  CD2 PHE B 179      15.893  15.360 -23.511  1.00  6.18           C  
ATOM   4738  CE1 PHE B 179      13.825  15.473 -21.669  1.00  5.55           C  
ATOM   4739  CE2 PHE B 179      15.455  14.191 -22.887  1.00  6.20           C  
ATOM   4740  CZ  PHE B 179      14.416  14.254 -21.966  1.00  4.57           C  
ATOM   4741  N   HIS B 180      18.955  17.655 -24.130  1.00  6.45           N  
ATOM   4742  CA  HIS B 180      20.176  16.854 -24.232  0.49  7.30           C  
ATOM   4744  C   HIS B 180      21.046  17.044 -22.987  1.00  9.34           C  
ATOM   4745  O   HIS B 180      21.620  16.108 -22.446  1.00  6.68           O  
ATOM   4746  CB  HIS B 180      20.990  17.272 -25.463  0.49  9.59           C  
ATOM   4748  CG  HIS B 180      20.418  16.809 -26.769  0.49  9.37           C  
ATOM   4750  CD2 HIS B 180      20.898  15.945 -27.695  0.49 12.66           C  
ATOM   4752  ND1 HIS B 180      19.215  17.266 -27.263  0.49  9.92           N  
ATOM   4754  CE1 HIS B 180      18.973  16.700 -28.432  0.49  5.67           C  
ATOM   4756  NE2 HIS B 180      19.979  15.892 -28.716  0.49 11.19           N  
ATOM   4758  N   GLU B 181      21.157  18.300 -22.565  1.00 10.03           N  
ATOM   4759  CA  GLU B 181      21.930  18.655 -21.380  1.00  6.96           C  
ATOM   4760  C   GLU B 181      21.285  18.138 -20.099  1.00  8.03           C  
ATOM   4761  O   GLU B 181      21.981  17.670 -19.187  1.00  6.52           O  
ATOM   4762  CB  GLU B 181      22.126  20.175 -21.288  1.00 10.30           C  
ATOM   4763  CG  GLU B 181      22.777  20.626 -19.980  1.00 13.59           C  
ATOM   4764  CD  GLU B 181      23.045  22.126 -19.924  1.00 25.56           C  
ATOM   4765  OE1 GLU B 181      22.206  22.862 -19.368  1.00 20.29           O  
ATOM   4766  OE2 GLU B 181      24.099  22.566 -20.434  1.00 26.99           O1-
ATOM   4767  N   ALA B 182      19.961  18.245 -20.016  1.00  5.80           N  
ATOM   4768  CA  ALA B 182      19.232  17.702 -18.870  1.00  6.53           C  
ATOM   4769  C   ALA B 182      19.501  16.200 -18.706  1.00  8.11           C  
ATOM   4770  O   ALA B 182      19.759  15.722 -17.608  1.00  5.26           O  
ATOM   4771  CB  ALA B 182      17.733  17.967 -19.005  1.00  6.38           C  
ATOM   4772  N   LEU B 183      19.440  15.454 -19.803  1.00  4.93           N  
ATOM   4773  CA  LEU B 183      19.695  14.012 -19.743  1.00  4.78           C  
ATOM   4774  C   LEU B 183      21.132  13.744 -19.304  1.00  4.30           C  
ATOM   4775  O   LEU B 183      21.394  12.860 -18.479  1.00  5.26           O  
ATOM   4776  CB  LEU B 183      19.431  13.363 -21.107  1.00  3.75           C  
ATOM   4777  CG  LEU B 183      19.579  11.841 -21.183  1.00  5.43           C  
ATOM   4778  CD1 LEU B 183      18.703  11.112 -20.125  1.00  3.73           C  
ATOM   4779  CD2 LEU B 183      19.271  11.345 -22.595  1.00  2.77           C  
ATOM   4780  N   ARG B 184      22.070  14.506 -19.847  1.00  5.80           N  
ATOM   4781  CA  ARG B 184      23.470  14.297 -19.477  1.00  5.97           C  
ATOM   4782  C   ARG B 184      23.692  14.563 -17.988  1.00  6.06           C  
ATOM   4783  O   ARG B 184      24.376  13.800 -17.307  1.00  5.35           O  
ATOM   4784  CB  ARG B 184      24.415  15.184 -20.287  1.00  9.46           C  
ATOM   4785  CG  ARG B 184      25.848  15.077 -19.771  1.00  8.57           C  
ATOM   4786  CD  ARG B 184      26.839  15.671 -20.734  1.00 16.33           C  
ATOM   4787  NE  ARG B 184      26.796  17.122 -20.675  1.00 18.70           N  
ATOM   4788  CZ  ARG B 184      27.546  17.855 -19.862  1.00 20.65           C  
ATOM   4789  NH1 ARG B 184      28.393  17.270 -19.030  1.00 17.82           N1+
ATOM   4790  NH2 ARG B 184      27.443  19.175 -19.880  1.00 29.08           N  
ATOM   4791  N   MET B 185      23.109  15.648 -17.483  1.00  6.08           N  
ATOM   4792  CA  MET B 185      23.238  15.994 -16.064  1.00  6.17           C  
ATOM   4793  C   MET B 185      22.739  14.863 -15.180  1.00  4.27           C  
ATOM   4794  O   MET B 185      23.382  14.494 -14.200  1.00  5.47           O  
ATOM   4795  CB  MET B 185      22.465  17.279 -15.756  1.00  9.14           C  
ATOM   4796  CG  MET B 185      23.109  18.501 -16.360  1.00  8.16           C  
ATOM   4797  SD  MET B 185      22.102  19.976 -16.180  1.00 13.36           S  
ATOM   4798  CE  MET B 185      21.757  19.948 -14.440  1.00  9.55           C  
ATOM   4799  N   ALA B 186      21.594  14.300 -15.540  1.00  3.98           N  
ATOM   4800  CA  ALA B 186      21.006  13.223 -14.762  1.00  7.14           C  
ATOM   4801  C   ALA B 186      21.829  11.937 -14.860  1.00  6.68           C  
ATOM   4802  O   ALA B 186      22.020  11.242 -13.864  1.00  4.34           O  
ATOM   4803  CB  ALA B 186      19.545  12.967 -15.200  1.00  5.56           C  
ATOM   4804  N   ALA B 187      22.287  11.610 -16.065  1.00  3.95           N  
ATOM   4805  CA  ALA B 187      23.110  10.421 -16.254  1.00  4.97           C  
ATOM   4806  C   ALA B 187      24.392  10.504 -15.436  1.00  4.26           C  
ATOM   4807  O   ALA B 187      24.804   9.527 -14.820  1.00  5.16           O  
ATOM   4808  CB  ALA B 187      23.436  10.221 -17.721  1.00  4.28           C  
ATOM   4809  N   GLU B 188      25.035  11.673 -15.450  1.00  3.02           N  
ATOM   4810  CA  GLU B 188      26.265  11.860 -14.681  1.00  5.33           C  
ATOM   4811  C   GLU B 188      25.991  11.751 -13.175  1.00  5.34           C  
ATOM   4812  O   GLU B 188      26.774  11.163 -12.427  1.00  6.11           O  
ATOM   4813  CB  GLU B 188      26.905  13.214 -15.019  1.00  5.22           C  
ATOM   4814  CG  GLU B 188      27.585  13.230 -16.406  1.00  4.95           C  
ATOM   4815  CD  GLU B 188      28.008  14.619 -16.854  1.00  9.70           C  
ATOM   4816  OE1 GLU B 188      27.843  15.594 -16.087  1.00  9.21           O  
ATOM   4817  OE2 GLU B 188      28.517  14.734 -17.987  1.00  9.63           O1-
ATOM   4818  N   THR B 189      24.878  12.332 -12.741  1.00  3.80           N  
ATOM   4819  CA  THR B 189      24.499  12.307 -11.326  1.00  3.67           C  
ATOM   4820  C   THR B 189      24.153  10.879 -10.897  1.00  4.78           C  
ATOM   4821  O   THR B 189      24.489  10.438  -9.796  1.00  5.46           O  
ATOM   4822  CB  THR B 189      23.307  13.251 -11.075  1.00  5.64           C  
ATOM   4823  CG2 THR B 189      22.840  13.188  -9.611  1.00  4.71           C  
ATOM   4824  OG1 THR B 189      23.698  14.598 -11.383  1.00  3.93           O  
ATOM   4825  N   TYR B 190      23.461  10.167 -11.781  1.00  5.16           N  
ATOM   4826  CA  TYR B 190      23.142   8.755 -11.562  1.00  4.37           C  
ATOM   4827  C   TYR B 190      24.408   7.900 -11.418  1.00  4.65           C  
ATOM   4828  O   TYR B 190      24.474   7.038 -10.546  1.00  7.20           O  
ATOM   4829  CB  TYR B 190      22.283   8.244 -12.716  1.00  4.00           C  
ATOM   4830  CG  TYR B 190      21.937   6.777 -12.642  1.00  6.46           C  
ATOM   4831  CD1 TYR B 190      20.792   6.351 -11.988  1.00  5.83           C  
ATOM   4832  CD2 TYR B 190      22.745   5.820 -13.258  1.00  5.30           C  
ATOM   4833  CE1 TYR B 190      20.460   4.991 -11.926  1.00  7.37           C  
ATOM   4834  CE2 TYR B 190      22.417   4.471 -13.209  1.00  5.89           C  
ATOM   4835  CZ  TYR B 190      21.279   4.065 -12.539  1.00  5.05           C  
ATOM   4836  OH  TYR B 190      20.948   2.727 -12.487  1.00  8.65           O  
ATOM   4837  N   GLN B 191      25.421   8.146 -12.248  1.00  5.91           N  
ATOM   4838  CA  GLN B 191      26.682   7.405 -12.113  1.00  7.15           C  
ATOM   4839  C   GLN B 191      27.423   7.781 -10.826  1.00  4.67           C  
ATOM   4840  O   GLN B 191      28.017   6.927 -10.174  1.00  4.57           O  
ATOM   4841  CB  GLN B 191      27.587   7.572 -13.337  1.00  8.43           C  
ATOM   4842  CG  GLN B 191      27.005   6.971 -14.627  1.00 11.71           C  
ATOM   4843  CD  GLN B 191      26.817   5.455 -14.572  1.00 14.93           C  
ATOM   4844  NE2 GLN B 191      25.873   4.944 -15.370  1.00 11.54           N  
ATOM   4845  OE1 GLN B 191      27.503   4.753 -13.825  1.00 13.49           O  
ATOM   4846  N   CYS B 192      27.393   9.055 -10.459  1.00  3.78           N  
ATOM   4847  CA  CYS B 192      27.971   9.466  -9.173  1.00  4.82           C  
ATOM   4848  C   CYS B 192      27.243   8.808  -7.990  1.00  7.97           C  
ATOM   4849  O   CYS B 192      27.868   8.374  -7.024  1.00  8.17           O  
ATOM   4850  CB  CYS B 192      27.936  10.984  -9.016  1.00  4.91           C  
ATOM   4851  SG  CYS B 192      29.088  11.888 -10.059  1.00  9.11           S  
ATOM   4852  N   LEU B 193      25.920   8.743  -8.073  1.00  5.83           N  
ATOM   4853  CA  LEU B 193      25.123   8.063  -7.063  1.00  5.49           C  
ATOM   4854  C   LEU B 193      25.493   6.579  -6.973  1.00  7.50           C  
ATOM   4855  O   LEU B 193      25.602   6.036  -5.882  1.00  5.53           O  
ATOM   4856  CB  LEU B 193      23.630   8.207  -7.368  1.00  4.76           C  
ATOM   4857  CG  LEU B 193      22.682   7.521  -6.378  1.00  6.25           C  
ATOM   4858  CD1 LEU B 193      22.900   8.064  -4.963  1.00  6.87           C  
ATOM   4859  CD2 LEU B 193      21.229   7.731  -6.818  1.00  9.43           C  
ATOM   4860  N   LYS B 194      25.675   5.926  -8.117  1.00  4.69           N  
ATOM   4861  CA  LYS B 194      26.059   4.512  -8.117  1.00  7.78           C  
ATOM   4862  C   LYS B 194      27.372   4.281  -7.345  1.00  6.33           C  
ATOM   4863  O   LYS B 194      27.497   3.324  -6.592  1.00  9.33           O  
ATOM   4864  CB  LYS B 194      26.182   3.986  -9.547  1.00  6.28           C  
ATOM   4865  CG  LYS B 194      26.543   2.506  -9.625  1.00  7.79           C  
ATOM   4866  CD  LYS B 194      26.698   2.037 -11.080  1.00 15.43           C  
ATOM   4867  CE  LYS B 194      27.292   0.623 -11.118  1.00 28.77           C  
ATOM   4868  NZ  LYS B 194      27.343   0.012 -12.488  1.00 35.62           N1+
ATOM   4869  N   VAL B 195      28.339   5.164  -7.558  1.00  6.35           N  
ATOM   4870  CA  VAL B 195      29.628   5.129  -6.864  1.00  7.62           C  
ATOM   4871  C   VAL B 195      29.483   5.311  -5.354  1.00 10.12           C  
ATOM   4872  O   VAL B 195      30.020   4.528  -4.568  1.00  8.68           O  
ATOM   4873  CB  VAL B 195      30.579   6.202  -7.437  1.00  7.62           C  
ATOM   4874  CG1 VAL B 195      31.782   6.412  -6.528  1.00  9.69           C  
ATOM   4875  CG2 VAL B 195      31.034   5.785  -8.833  1.00 11.75           C  
ATOM   4876  N   VAL B 196      28.753   6.345  -4.955  1.00  7.14           N  
ATOM   4877  CA  VAL B 196      28.458   6.576  -3.538  1.00  9.19           C  
ATOM   4878  C   VAL B 196      27.775   5.366  -2.906  1.00 10.49           C  
ATOM   4879  O   VAL B 196      28.139   4.924  -1.808  1.00  9.07           O  
ATOM   4880  CB  VAL B 196      27.563   7.812  -3.346  1.00 11.14           C  
ATOM   4881  CG1 VAL B 196      27.140   7.955  -1.872  1.00 12.42           C  
ATOM   4882  CG2 VAL B 196      28.287   9.068  -3.834  1.00  8.95           C  
ATOM   4883  N   ILE B 197      26.778   4.820  -3.590  1.00  6.70           N  
ATOM   4884  CA  ILE B 197      26.067   3.669  -3.046  1.00  4.85           C  
ATOM   4885  C   ILE B 197      26.965   2.432  -2.923  1.00  9.13           C  
ATOM   4886  O   ILE B 197      26.907   1.709  -1.926  1.00  9.96           O  
ATOM   4887  CB  ILE B 197      24.802   3.352  -3.856  1.00  8.43           C  
ATOM   4888  CG1 ILE B 197      23.747   4.433  -3.586  1.00  7.00           C  
ATOM   4889  CG2 ILE B 197      24.280   1.954  -3.514  1.00  6.25           C  
ATOM   4890  CD1 ILE B 197      22.464   4.267  -4.372  1.00 10.07           C  
ATOM   4891  N   LYS B 198      27.794   2.186  -3.928  1.00  7.59           N  
ATOM   4892  CA  LYS B 198      28.732   1.067  -3.851  1.00  8.48           C  
ATOM   4893  C   LYS B 198      29.662   1.191  -2.642  1.00 10.56           C  
ATOM   4894  O   LYS B 198      29.926   0.207  -1.950  1.00 12.83           O  
ATOM   4895  CB  LYS B 198      29.568   0.940  -5.127  1.00 10.21           C  
ATOM   4896  CG  LYS B 198      30.538  -0.239  -5.067  1.00 13.90           C  
ATOM   4897  CD  LYS B 198      31.292  -0.451  -6.367  1.00 22.28           C  
ATOM   4898  CE  LYS B 198      32.170  -1.694  -6.271  1.00 27.76           C  
ATOM   4899  NZ  LYS B 198      32.987  -1.908  -7.498  1.00 38.19           N1+
ATOM   4900  N   ALA B 199      30.157   2.400  -2.392  1.00  9.40           N  
ATOM   4901  CA  ALA B 199      31.125   2.608  -1.323  1.00 14.45           C  
ATOM   4902  C   ALA B 199      30.472   2.416   0.038  1.00 12.80           C  
ATOM   4903  O   ALA B 199      31.072   1.852   0.945  1.00 16.70           O  
ATOM   4904  CB  ALA B 199      31.762   3.995  -1.424  1.00 10.03           C  
ATOM   4905  N   LYS B 200      29.228   2.866   0.166  1.00 11.17           N  
ATOM   4906  CA  LYS B 200      28.535   2.842   1.444  1.00 11.20           C  
ATOM   4907  C   LYS B 200      27.788   1.541   1.712  1.00 13.51           C  
ATOM   4908  O   LYS B 200      27.786   1.056   2.840  1.00 11.95           O  
ATOM   4909  CB  LYS B 200      27.570   4.034   1.545  1.00 10.47           C  
ATOM   4910  CG  LYS B 200      26.877   4.146   2.889  1.00 19.99           C  
ATOM   4911  CD  LYS B 200      26.143   5.475   3.022  1.00 26.83           C  
ATOM   4912  CE  LYS B 200      25.423   5.583   4.363  1.00 31.71           C  
ATOM   4913  NZ  LYS B 200      24.622   6.839   4.470  1.00 31.31           N1+
ATOM   4914  N   TYR B 201      27.159   0.972   0.682  1.00  8.46           N  
ATOM   4915  CA  TYR B 201      26.283  -0.191   0.867  1.00  8.95           C  
ATOM   4916  C   TYR B 201      26.780  -1.473   0.202  1.00  9.79           C  
ATOM   4917  O   TYR B 201      26.172  -2.529   0.366  1.00 10.23           O  
ATOM   4918  CB  TYR B 201      24.866   0.124   0.360  1.00  8.40           C  
ATOM   4919  CG  TYR B 201      24.279   1.354   1.007  1.00 11.92           C  
ATOM   4920  CD1 TYR B 201      23.628   1.276   2.234  1.00 13.05           C  
ATOM   4921  CD2 TYR B 201      24.408   2.604   0.408  1.00 10.67           C  
ATOM   4922  CE1 TYR B 201      23.096   2.423   2.844  1.00 13.04           C  
ATOM   4923  CE2 TYR B 201      23.886   3.749   1.010  1.00 13.10           C  
ATOM   4924  CZ  TYR B 201      23.233   3.646   2.224  1.00 14.94           C  
ATOM   4925  OH  TYR B 201      22.719   4.777   2.813  1.00 19.84           O  
ATOM   4926  N   GLY B 202      27.860  -1.379  -0.566  1.00 11.51           N  
ATOM   4927  CA  GLY B 202      28.400  -2.547  -1.249  1.00 13.31           C  
ATOM   4928  C   GLY B 202      27.962  -2.712  -2.702  1.00 11.24           C  
ATOM   4929  O   GLY B 202      26.992  -2.108  -3.156  1.00  9.75           O  
ATOM   4930  N   GLN B 203      28.683  -3.548  -3.438  1.00 13.30           N  
ATOM   4931  CA  GLN B 203      28.407  -3.752  -4.858  1.00 13.86           C  
ATOM   4932  C   GLN B 203      26.962  -4.148  -5.161  1.00 11.62           C  
ATOM   4933  O   GLN B 203      26.335  -3.579  -6.051  1.00 10.18           O  
ATOM   4934  CB  GLN B 203      29.352  -4.807  -5.440  1.00 15.23           C  
ATOM   4935  CG  GLN B 203      29.144  -5.049  -6.927  1.00 16.25           C  
ATOM   4936  CD  GLN B 203      30.115  -6.064  -7.487  1.00 16.59           C  
ATOM   4937  NE2 GLN B 203      30.191  -6.142  -8.810  1.00 17.19           N  
ATOM   4938  OE1 GLN B 203      30.801  -6.759  -6.740  1.00 15.88           O  
ATOM   4939  N   ASP B 204      26.431  -5.126  -4.433  1.00  8.90           N  
ATOM   4940  CA  ASP B 204      25.115  -5.666  -4.776  1.00  9.32           C  
ATOM   4941  C   ASP B 204      24.004  -4.642  -4.567  1.00 11.24           C  
ATOM   4942  O   ASP B 204      22.901  -4.788  -5.105  1.00  8.34           O  
ATOM   4943  CB  ASP B 204      24.824  -6.935  -3.981  1.00 13.38           C  
ATOM   4944  CG  ASP B 204      25.812  -8.042  -4.280  1.00 16.97           C  
ATOM   4945  OD1 ASP B 204      26.436  -8.018  -5.368  1.00 13.09           O  
ATOM   4946  OD2 ASP B 204      25.961  -8.935  -3.424  1.00 17.19           O1-
ATOM   4947  N   ALA B 205      24.308  -3.605  -3.789  1.00  8.19           N  
ATOM   4948  CA  ALA B 205      23.390  -2.491  -3.595  1.00  8.14           C  
ATOM   4949  C   ALA B 205      23.234  -1.618  -4.843  1.00  8.99           C  
ATOM   4950  O   ALA B 205      22.391  -0.718  -4.853  1.00  6.83           O  
ATOM   4951  CB  ALA B 205      23.813  -1.632  -2.384  1.00  6.26           C  
ATOM   4952  N   THR B 206      24.036  -1.872  -5.882  1.00  7.54           N  
ATOM   4953  CA  THR B 206      23.863  -1.149  -7.149  1.00  8.03           C  
ATOM   4954  C   THR B 206      23.079  -1.926  -8.212  1.00  8.24           C  
ATOM   4955  O   THR B 206      22.949  -1.468  -9.342  1.00  5.77           O  
ATOM   4956  CB  THR B 206      25.189  -0.650  -7.764  1.00  7.15           C  
ATOM   4957  CG2 THR B 206      25.917   0.263  -6.800  1.00  6.95           C  
ATOM   4958  OG1 THR B 206      26.021  -1.762  -8.099  1.00 11.47           O  
ATOM   4959  N   ASN B 207      22.560  -3.099  -7.867  1.00  6.73           N  
ATOM   4960  CA  ASN B 207      21.574  -3.722  -8.740  1.00  6.81           C  
ATOM   4961  C   ASN B 207      20.319  -2.843  -8.762  1.00  6.49           C  
ATOM   4962  O   ASN B 207      20.098  -2.070  -7.834  1.00  7.19           O  
ATOM   4963  CB  ASN B 207      21.284  -5.155  -8.297  1.00  6.33           C  
ATOM   4964  CG  ASN B 207      22.505  -6.053  -8.457  1.00 14.68           C  
ATOM   4965  ND2 ASN B 207      23.075  -6.044  -9.649  1.00  8.98           N  
ATOM   4966  OD1 ASN B 207      22.957  -6.703  -7.509  1.00 12.81           O  
ATOM   4967  N   VAL B 208      19.504  -2.941  -9.807  1.00  5.76           N  
ATOM   4968  CA  VAL B 208      18.445  -1.943  -9.993  1.00  4.96           C  
ATOM   4969  C   VAL B 208      17.021  -2.462  -9.859  1.00  4.63           C  
ATOM   4970  O   VAL B 208      16.753  -3.652 -10.059  1.00  5.68           O  
ATOM   4971  CB  VAL B 208      18.621  -1.167 -11.333  1.00  4.99           C  
ATOM   4972  CG1 VAL B 208      19.992  -0.466 -11.357  1.00  3.36           C  
ATOM   4973  CG2 VAL B 208      18.461  -2.097 -12.541  1.00  4.00           C  
ATOM   4974  N   GLY B 209      16.108  -1.556  -9.507  1.00  4.24           N  
ATOM   4975  CA  GLY B 209      14.694  -1.874  -9.479  1.00  6.30           C  
ATOM   4976  C   GLY B 209      14.048  -1.822 -10.857  1.00  8.40           C  
ATOM   4977  O   GLY B 209      14.728  -1.615 -11.869  1.00  6.57           O  
ATOM   4978  N   ASP B 210      12.728  -1.992 -10.889  1.00  8.13           N  
ATOM   4979  CA  ASP B 210      11.962  -2.038 -12.139  1.00 10.90           C  
ATOM   4980  C   ASP B 210      12.195  -0.829 -13.034  1.00  7.59           C  
ATOM   4981  O   ASP B 210      12.143  -0.932 -14.264  1.00  6.17           O  
ATOM   4982  CB  ASP B 210      10.460  -2.136 -11.846  1.00  9.99           C  
ATOM   4983  CG  ASP B 210      10.046  -3.498 -11.340  1.00 14.92           C  
ATOM   4984  OD1 ASP B 210      10.805  -4.479 -11.512  1.00 11.68           O  
ATOM   4985  OD2 ASP B 210       8.942  -3.583 -10.779  1.00 13.00           O1-
ATOM   4986  N   GLU B 211      12.429   0.327 -12.422  1.00  5.90           N  
ATOM   4987  CA  GLU B 211      12.555   1.556 -13.194  1.00  8.42           C  
ATOM   4988  C   GLU B 211      13.997   2.043 -13.336  1.00  7.85           C  
ATOM   4989  O   GLU B 211      14.242   3.120 -13.877  1.00  9.17           O  
ATOM   4990  CB  GLU B 211      11.652   2.639 -12.602  1.00  9.75           C  
ATOM   4991  CG  GLU B 211      10.183   2.247 -12.607  1.00 12.49           C  
ATOM   4992  CD  GLU B 211       9.280   3.363 -12.121  1.00 19.43           C  
ATOM   4993  OE1 GLU B 211       9.786   4.328 -11.504  1.00 18.86           O  
ATOM   4994  OE2 GLU B 211       8.068   3.281 -12.374  1.00 19.13           O1-
ATOM   4995  N   GLY B 212      14.949   1.240 -12.861  1.00  7.68           N  
ATOM   4996  CA  GLY B 212      16.359   1.506 -13.097  1.00  3.84           C  
ATOM   4997  C   GLY B 212      17.077   2.202 -11.950  1.00  6.05           C  
ATOM   4998  O   GLY B 212      18.276   2.475 -12.035  1.00  7.20           O  
ATOM   4999  N   GLY B 213      16.346   2.484 -10.879  1.00  7.10           N  
ATOM   5000  CA  GLY B 213      16.912   3.156  -9.718  1.00  9.99           C  
ATOM   5001  C   GLY B 213      17.445   2.179  -8.681  1.00 10.75           C  
ATOM   5002  O   GLY B 213      17.284   0.965  -8.828  1.00  6.69           O  
ATOM   5003  N   PHE B 214      18.075   2.708  -7.633  1.00  6.11           N  
ATOM   5004  CA  PHE B 214      18.681   1.876  -6.602  1.00  6.05           C  
ATOM   5005  C   PHE B 214      17.809   1.757  -5.346  1.00  6.89           C  
ATOM   5006  O   PHE B 214      16.985   2.622  -5.062  1.00  7.90           O  
ATOM   5007  CB  PHE B 214      20.045   2.444  -6.221  1.00  4.68           C  
ATOM   5008  CG  PHE B 214      20.940   2.704  -7.397  1.00  7.26           C  
ATOM   5009  CD1 PHE B 214      21.476   1.650  -8.123  1.00  7.93           C  
ATOM   5010  CD2 PHE B 214      21.257   3.998  -7.766  1.00  5.61           C  
ATOM   5011  CE1 PHE B 214      22.304   1.890  -9.220  1.00  5.32           C  
ATOM   5012  CE2 PHE B 214      22.095   4.246  -8.846  1.00  6.74           C  
ATOM   5013  CZ  PHE B 214      22.614   3.191  -9.575  1.00  5.52           C  
ATOM   5014  N   ALA B 215      17.998   0.679  -4.597  1.00  7.50           N  
ATOM   5015  CA  ALA B 215      17.265   0.474  -3.352  1.00  7.76           C  
ATOM   5016  C   ALA B 215      18.213   0.251  -2.173  1.00 11.30           C  
ATOM   5017  O   ALA B 215      18.136  -0.776  -1.492  1.00  9.01           O  
ATOM   5018  CB  ALA B 215      16.301  -0.717  -3.488  1.00 10.78           C  
ATOM   5019  N   PRO B 216      19.102   1.215  -1.915  1.00  8.07           N  
ATOM   5020  CA  PRO B 216      20.023   1.032  -0.787  1.00 10.30           C  
ATOM   5021  C   PRO B 216      19.270   0.933   0.552  1.00 12.27           C  
ATOM   5022  O   PRO B 216      18.151   1.449   0.698  1.00  6.47           O  
ATOM   5023  CB  PRO B 216      20.881   2.296  -0.829  1.00  7.68           C  
ATOM   5024  CG  PRO B 216      19.976   3.336  -1.456  1.00  9.84           C  
ATOM   5025  CD  PRO B 216      19.163   2.576  -2.483  1.00  5.77           C  
ATOM   5026  N   ASN B 217      19.879   0.260   1.519  1.00  9.54           N  
ATOM   5027  CA  ASN B 217      19.243   0.078   2.821  1.00 11.71           C  
ATOM   5028  C   ASN B 217      19.325   1.331   3.703  1.00 15.79           C  
ATOM   5029  O   ASN B 217      20.019   1.340   4.724  1.00 15.26           O  
ATOM   5030  CB  ASN B 217      19.851  -1.128   3.541  1.00 14.40           C  
ATOM   5031  CG  ASN B 217      18.999  -1.600   4.696  1.00 24.16           C  
ATOM   5032  ND2 ASN B 217      19.635  -2.197   5.699  1.00 29.78           N  
ATOM   5033  OD1 ASN B 217      17.779  -1.428   4.692  1.00 24.16           O  
ATOM   5034  N   VAL B 218      18.627   2.392   3.305  1.00 12.29           N  
ATOM   5035  CA  VAL B 218      18.639   3.633   4.077  1.00 12.96           C  
ATOM   5036  C   VAL B 218      17.686   3.552   5.277  1.00 16.61           C  
ATOM   5037  O   VAL B 218      16.768   2.726   5.305  1.00 11.79           O  
ATOM   5038  CB  VAL B 218      18.291   4.859   3.208  1.00  9.82           C  
ATOM   5039  CG1 VAL B 218      19.361   5.077   2.134  1.00 10.85           C  
ATOM   5040  CG2 VAL B 218      16.921   4.686   2.560  1.00  9.28           C  
ATOM   5041  N   SER B 219      17.924   4.412   6.265  1.00 12.62           N  
ATOM   5042  CA  SER B 219      17.161   4.420   7.511  1.00 17.99           C  
ATOM   5043  C   SER B 219      15.857   5.201   7.391  1.00 15.16           C  
ATOM   5044  O   SER B 219      14.946   5.029   8.201  1.00 13.70           O  
ATOM   5045  CB  SER B 219      18.000   5.048   8.623  1.00 18.97           C  
ATOM   5046  OG  SER B 219      18.227   6.421   8.350  1.00 17.46           O  
ATOM   5047  N   GLY B 220      15.777   6.075   6.395  1.00 10.74           N  
ATOM   5048  CA  GLY B 220      14.587   6.887   6.196  1.00 10.86           C  
ATOM   5049  C   GLY B 220      14.811   7.917   5.112  1.00  9.45           C  
ATOM   5050  O   GLY B 220      15.818   7.866   4.410  1.00 11.46           O  
ATOM   5051  N   ALA B 221      13.891   8.866   4.979  1.00 10.32           N
[truncated: 138,511 more chars]
