# Supplementary material for: Structural Descriptors for Subunit Interface Regions in Homodimers: Effect of Lipid Membrane and Secondary Structure Type
Source: J Chem Inf Model. 2025 Mar 27;65(7):3117–26. doi: 10.1021/acs.jcim.4c01233 (PMC12004529; doi:10.1021/acs.jcim.4c01233)
Supplement: Supplementary file 3 — ci4c01233_si_003.tar [file ci4c01233_si_003.tar › database/alpha/4u04_cytop.pdb]

HEADER    4u04_chain_A
ATOM      1  N   GLY A   1     -43.415 -27.233  27.594  1.00 24.10           N  
ATOM      2  CA  GLY A   1     -42.857 -27.475  26.244  1.00 24.10           C  
ATOM      3  C   GLY A   1     -42.816 -26.202  25.470  1.00 24.10           C  
ATOM      4  O   GLY A   1     -43.075 -25.127  26.009  1.00 24.10           O  
ATOM      5  N   LYS A   2     -42.485 -26.297  24.170  1.00255.21           N  
ATOM      6  CA  LYS A   2     -42.421 -25.123  23.357  1.00255.21           C  
ATOM     12  C   LYS A   2     -43.816 -24.646  23.140  1.00255.21           C  
ATOM     13  O   LYS A   2     -44.742 -25.436  22.965  1.00255.21           O  
ATOM      7  CB  LYS A   2     -41.810 -25.365  21.966  1.00255.21           C  
ATOM      8  CG  LYS A   2     -40.290 -25.547  21.956  1.00255.21           C  
ATOM      9  CD  LYS A   2     -39.512 -24.285  22.339  1.00255.21           C  
ATOM     10  CE  LYS A   2     -39.357 -24.077  23.847  1.00255.21           C  
ATOM     11  NZ  LYS A   2     -38.570 -22.850  24.106  1.00255.21           N1+
ATOM     14  N   LEU A   3     -43.992 -23.313  23.173  1.00224.55           N  
ATOM     15  CA  LEU A   3     -45.278 -22.737  22.926  1.00224.55           C  
ATOM     20  C   LEU A   3     -45.164 -22.021  21.624  1.00224.55           C  
ATOM     21  O   LEU A   3     -44.065 -21.713  21.166  1.00224.55           O  
ATOM     16  CB  LEU A   3     -45.721 -21.703  23.976  1.00224.55           C  
ATOM     17  CG  LEU A   3     -45.976 -22.306  25.370  1.00224.55           C  
ATOM     18  CD1 LEU A   3     -46.433 -21.231  26.370  1.00224.55           C  
ATOM     19  CD2 LEU A   3     -46.941 -23.498  25.288  1.00224.55           C  
ATOM     22  N   GLU A   4     -46.315 -21.753  20.982  1.00270.49           N  
ATOM     23  CA  GLU A   4     -46.289 -21.053  19.734  1.00270.49           C  
ATOM     29  C   GLU A   4     -45.661 -19.734  20.018  1.00270.49           C  
ATOM     30  O   GLU A   4     -45.900 -19.143  21.071  1.00270.49           O  
ATOM     24  CB  GLU A   4     -47.693 -20.782  19.169  1.00270.49           C  
ATOM     25  CG  GLU A   4     -47.697 -20.041  17.831  1.00270.49           C  
ATOM     26  CD  GLU A   4     -49.150 -19.853  17.418  1.00270.49           C  
ATOM     27  OE1 GLU A   4     -50.043 -20.250  18.213  1.00270.49           O  
ATOM     28  OE2 GLU A   4     -49.388 -19.313  16.306  1.00270.49           O1-
ATOM     31  N   ALA A   5     -44.815 -19.242  19.088  1.00208.04           N  
ATOM     32  CA  ALA A   5     -44.190 -17.983  19.350  1.00208.04           C  
ATOM     34  C   ALA A   5     -45.296 -16.993  19.478  1.00208.04           C  
ATOM     35  O   ALA A   5     -46.101 -16.811  18.566  1.00208.04           O  
ATOM     33  CB  ALA A   5     -43.250 -17.512  18.226  1.00208.04           C  
ATOM     36  N   ARG A   6     -45.358 -16.339  20.649  1.00205.81           N  
ATOM     37  CA  ARG A   6     -46.386 -15.385  20.928  1.00205.81           C  
ATOM     45  C   ARG A   6     -46.007 -14.773  22.234  1.00205.81           C  
ATOM     46  O   ARG A   6     -46.079 -13.560  22.425  1.00205.81           O  
ATOM     38  CB  ARG A   6     -47.774 -16.023  21.104  1.00205.81           C  
ATOM     39  CG  ARG A   6     -48.905 -14.993  21.158  1.00205.81           C  
ATOM     40  CD  ARG A   6     -49.167 -14.312  19.812  1.00205.81           C  
ATOM     41  NE  ARG A   6     -50.211 -15.101  19.101  1.00205.81           N  
ATOM     42  CZ  ARG A   6     -51.466 -14.584  18.956  1.00205.81           C  
ATOM     43  NH1 ARG A   6     -51.741 -13.324  19.405  1.00205.81           N1+
ATOM     44  NH2 ARG A   6     -52.444 -15.320  18.353  1.00205.81           N  
ATOM     47  N   ALA A   7     -45.600 -15.635  23.184  1.00 27.33           N  
ATOM     48  CA  ALA A   7     -45.214 -15.208  24.495  1.00 27.33           C  
ATOM     50  C   ALA A   7     -44.013 -14.327  24.377  1.00 27.33           C  
ATOM     51  O   ALA A   7     -43.913 -13.311  25.062  1.00 27.33           O  
ATOM     49  CB  ALA A   7     -44.845 -16.381  25.417  1.00 27.33           C  
ATOM     52  N   ALA A   8     -43.068 -14.699  23.492  1.00 25.67           N  
ATOM     53  CA  ALA A   8     -41.853 -13.956  23.323  1.00 25.67           C  
ATOM     55  C   ALA A   8     -42.197 -12.584  22.839  1.00 25.67           C  
ATOM     56  O   ALA A   8     -41.569 -11.602  23.233  1.00 25.67           O  
ATOM     54  CB  ALA A   8     -40.905 -14.591  22.293  1.00 25.67           C  
ATOM     57  N   LEU A   9     -43.189 -12.488  21.936  1.00 47.42           N  
ATOM     58  CA  LEU A   9     -43.573 -11.212  21.414  1.00 47.42           C  
ATOM     63  C   LEU A   9     -44.156 -10.392  22.524  1.00 47.42           C  
ATOM     64  O   LEU A   9     -43.790  -9.233  22.706  1.00 47.42           O  
ATOM     59  CB  LEU A   9     -44.609 -11.332  20.280  1.00 47.42           C  
ATOM     60  CG  LEU A   9     -45.032  -9.987  19.660  1.00 47.42           C  
ATOM     61  CD1 LEU A   9     -43.827  -9.260  19.039  1.00 47.42           C  
ATOM     62  CD2 LEU A   9     -46.179 -10.180  18.653  1.00 47.42           C  
ATOM     65  N   ASN A  10     -45.042 -11.000  23.336  1.00 33.64           N  
ATOM     66  CA  ASN A  10     -45.709 -10.289  24.391  1.00 33.64           C  
ATOM     71  C   ASN A  10     -44.688  -9.809  25.369  1.00 33.64           C  
ATOM     72  O   ASN A  10     -44.810  -8.713  25.914  1.00 33.64           O  
ATOM     67  CB  ASN A  10     -46.726 -11.163  25.146  1.00 33.64           C  
ATOM     68  CG  ASN A  10     -47.871 -11.455  24.187  1.00 33.64           C  
ATOM     70  ND2 ASN A  10     -48.332 -12.733  24.161  1.00 33.64           N  
ATOM     69  OD1 ASN A  10     -48.341 -10.569  23.474  1.00 33.64           O  
ATOM     73  N   GLN A  11     -43.653 -10.631  25.622  1.00 79.78           N  
ATOM     74  CA  GLN A  11     -42.625 -10.285  26.558  1.00 79.78           C  
ATOM     80  C   GLN A  11     -41.868  -9.098  26.043  1.00 79.78           C  
ATOM     81  O   GLN A  11     -41.463  -8.234  26.817  1.00 79.78           O  
ATOM     75  CB  GLN A  11     -41.634 -11.433  26.819  1.00 79.78           C  
ATOM     76  CG  GLN A  11     -42.307 -12.640  27.478  1.00 79.78           C  
ATOM     77  CD  GLN A  11     -41.249 -13.705  27.729  1.00 79.78           C  
ATOM     79  NE2 GLN A  11     -40.344 -13.438  28.708  1.00 79.78           N  
ATOM     78  OE1 GLN A  11     -41.231 -14.748  27.078  1.00 79.78           O  
ATOM     82  N   ALA A  12     -41.647  -9.029  24.717  1.00 30.67           N  
ATOM     83  CA  ALA A  12     -40.922  -7.938  24.129  1.00 30.67           C  
ATOM     85  C   ALA A  12     -41.676  -6.663  24.360  1.00 30.67           C  
ATOM     86  O   ALA A  12     -41.077  -5.624  24.626  1.00 30.67           O  
ATOM     84  CB  ALA A  12     -40.748  -8.094  22.610  1.00 30.67           C  
ATOM     87  N   LEU A  13     -43.017  -6.712  24.242  1.00 92.50           N  
ATOM     88  CA  LEU A  13     -43.843  -5.551  24.426  1.00 92.50           C  
ATOM     93  C   LEU A  13     -43.765  -5.059  25.841  1.00 92.50           C  
ATOM     94  O   LEU A  13     -43.791  -3.852  26.077  1.00 92.50           O  
ATOM     89  CB  LEU A  13     -45.324  -5.775  24.067  1.00 92.50           C  
ATOM     90  CG  LEU A  13     -45.607  -5.765  22.550  1.00 92.50           C  
ATOM     91  CD1 LEU A  13     -45.351  -4.372  21.954  1.00 92.50           C  
ATOM     92  CD2 LEU A  13     -44.839  -6.865  21.802  1.00 92.50           C  
ATOM     95  N   GLU A  14     -43.693  -5.968  26.831  1.00 71.99           N  
ATOM     96  CA  GLU A  14     -43.647  -5.528  28.198  1.00 71.99           C  
ATOM    102  C   GLU A  14     -42.379  -4.766  28.435  1.00 71.99           C  
ATOM    103  O   GLU A  14     -42.376  -3.776  29.163  1.00 71.99           O  
ATOM     97  CB  GLU A  14     -43.689  -6.668  29.229  1.00 71.99           C  
ATOM     98  CG  GLU A  14     -43.714  -6.153  30.671  1.00 71.99           C  
ATOM     99  CD  GLU A  14     -43.777  -7.346  31.614  1.00 71.99           C  
ATOM    100  OE1 GLU A  14     -43.350  -8.456  31.198  1.00 71.99           O  
ATOM    101  OE2 GLU A  14     -44.257  -7.163  32.765  1.00 71.99           O1-
ATOM    104  N   MET A  15     -41.254  -5.221  27.852  1.00148.43           N  
ATOM    105  CA  MET A  15     -39.994  -4.555  28.036  1.00148.43           C  
ATOM    110  C   MET A  15     -40.047  -3.190  27.423  1.00148.43           C  
ATOM    111  O   MET A  15     -39.555  -2.223  28.002  1.00148.43           O  
ATOM    106  CB  MET A  15     -38.824  -5.302  27.370  1.00148.43           C  
ATOM    107  CG  MET A  15     -38.378  -6.558  28.122  1.00148.43           C  
ATOM    108  SD  MET A  15     -37.416  -6.239  29.634  1.00148.43           S  
ATOM    109  CE  MET A  15     -38.752  -5.439  30.566  1.00148.43           C  
ATOM    112  N   LYS A  16     -40.664  -3.071  26.233  1.00140.06           N  
ATOM    113  CA  LYS A  16     -40.697  -1.814  25.545  1.00140.06           C  
ATOM    119  C   LYS A  16     -41.414  -0.819  26.407  1.00140.06           C  
ATOM    120  O   LYS A  16     -41.016   0.343  26.475  1.00140.06           O  
ATOM    114  CB  LYS A  16     -41.410  -1.883  24.175  1.00140.06           C  
ATOM    115  CG  LYS A  16     -42.939  -2.006  24.231  1.00140.06           C  
ATOM    116  CD  LYS A  16     -43.665  -0.687  24.527  1.00140.06           C  
ATOM    117  CE  LYS A  16     -45.187  -0.813  24.599  1.00140.06           C  
ATOM    118  NZ  LYS A  16     -45.751  -0.942  23.239  1.00140.06           N1+
ATOM    121  N   ARG A  17     -42.514  -1.238  27.067  1.00139.09           N  
ATOM    122  CA  ARG A  17     -43.252  -0.308  27.878  1.00139.09           C  
ATOM    130  C   ARG A  17     -42.411   0.125  29.050  1.00139.09           C  
ATOM    131  O   ARG A  17     -42.397   1.304  29.401  1.00139.09           O  
ATOM    123  CB  ARG A  17     -44.575  -0.846  28.468  1.00139.09           C  
ATOM    124  CG  ARG A  17     -44.413  -1.982  29.478  1.00139.09           C  
ATOM    125  CD  ARG A  17     -45.654  -2.248  30.334  1.00139.09           C  
ATOM    126  NE  ARG A  17     -46.529  -3.216  29.615  1.00139.09           N  
ATOM    127  CZ  ARG A  17     -47.500  -3.887  30.303  1.00139.09           C  
ATOM    128  NH1 ARG A  17     -47.656  -3.668  31.641  1.00139.09           N1+
ATOM    129  NH2 ARG A  17     -48.309  -4.775  29.655  1.00139.09           N  
ATOM    132  N   GLN A  18     -41.695  -0.829  29.686  1.00 85.84           N  
ATOM    133  CA  GLN A  18     -40.884  -0.569  30.850  1.00 85.84           C  
ATOM    139  C   GLN A  18     -39.751   0.340  30.482  1.00 85.84           C  
ATOM    140  O   GLN A  18     -39.449   1.278  31.222  1.00 85.84           O  
ATOM    134  CB  GLN A  18     -40.245  -1.837  31.448  1.00 85.84           C  
ATOM    135  CG  GLN A  18     -41.241  -2.858  32.004  1.00 85.84           C  
ATOM    136  CD  GLN A  18     -40.433  -4.030  32.549  1.00 85.84           C  
ATOM    138  NE2 GLN A  18     -39.295  -3.715  33.224  1.00 85.84           N  
ATOM    137  OE1 GLN A  18     -40.803  -5.192  32.387  1.00 85.84           O  
ATOM    141  N   GLY A  19     -39.119   0.112  29.309  1.00 51.39           N  
ATOM    142  CA  GLY A  19     -38.036   0.959  28.898  1.00 51.39           C  
ATOM    143  C   GLY A  19     -36.823   0.191  28.424  1.00 51.39           C  
ATOM    144  O   GLY A  19     -36.176   0.642  27.481  1.00 51.39           O  
ATOM    145  N   LYS A  20     -36.473  -0.984  28.990  1.00167.88           N  
ATOM    146  CA  LYS A  20     -35.236  -1.585  28.553  1.00167.88           C  
ATOM    152  C   LYS A  20     -35.327  -1.945  27.094  1.00167.88           C  
ATOM    153  O   LYS A  20     -35.991  -2.909  26.716  1.00167.88           O  
ATOM    147  CB  LYS A  20     -34.856  -2.859  29.328  1.00167.88           C  
ATOM    148  CG  LYS A  20     -33.349  -3.108  29.318  1.00167.88           C  
ATOM    149  CD  LYS A  20     -32.739  -3.164  27.919  1.00167.88           C  
ATOM    150  CE  LYS A  20     -31.227  -2.933  27.923  1.00167.88           C  
ATOM    151  NZ  LYS A  20     -30.935  -1.507  28.200  1.00167.88           N1+
ATOM    154  N   ARG A  21     -34.650  -1.147  26.238  1.00147.53           N  
ATOM    155  CA  ARG A  21     -34.628  -1.337  24.812  1.00147.53           C  
ATOM    163  C   ARG A  21     -33.788  -2.503  24.381  1.00147.53           C  
ATOM    164  O   ARG A  21     -34.166  -3.230  23.464  1.00147.53           O  
ATOM    156  CB  ARG A  21     -34.142  -0.102  24.040  1.00147.53           C  
ATOM    157  CG  ARG A  21     -35.167   1.032  24.061  1.00147.53           C  
ATOM    158  CD  ARG A  21     -34.877   2.152  23.064  1.00147.53           C  
ATOM    159  NE  ARG A  21     -34.977   1.576  21.692  1.00147.53           N  
ATOM    160  CZ  ARG A  21     -36.193   1.444  21.087  1.00147.53           C  
ATOM    161  NH1 ARG A  21     -37.331   1.772  21.765  1.00147.53           N1+
ATOM    162  NH2 ARG A  21     -36.271   0.984  19.804  1.00147.53           N  
ATOM    165  N   GLU A  22     -32.618  -2.713  25.015  1.00 36.67           N  
ATOM    166  CA  GLU A  22     -31.736  -3.744  24.540  1.00 36.67           C  
ATOM    172  C   GLU A  22     -32.373  -5.089  24.707  1.00 36.67           C  
ATOM    173  O   GLU A  22     -32.268  -5.936  23.822  1.00 36.67           O  
ATOM    167  CB  GLU A  22     -30.363  -3.764  25.232  1.00 36.67           C  
ATOM    168  CG  GLU A  22     -29.502  -2.546  24.885  1.00 36.67           C  
ATOM    169  CD  GLU A  22     -28.137  -2.725  25.532  1.00 36.67           C  
ATOM    170  OE1 GLU A  22     -27.824  -3.872  25.947  1.00 36.67           O  
ATOM    171  OE2 GLU A  22     -27.387  -1.717  25.616  1.00 36.67           O1-
ATOM    174  N   LYS A  23     -33.045  -5.321  25.850  1.00 63.78           N  
ATOM    175  CA  LYS A  23     -33.663  -6.590  26.124  1.00 63.78           C  
ATOM    181  C   LYS A  23     -34.799  -6.831  25.177  1.00 63.78           C  
ATOM    182  O   LYS A  23     -35.067  -7.970  24.798  1.00 63.78           O  
ATOM    176  CB  LYS A  23     -34.203  -6.704  27.560  1.00 63.78           C  
ATOM    177  CG  LYS A  23     -33.087  -6.729  28.608  1.00 63.78           C  
ATOM    178  CD  LYS A  23     -33.579  -6.576  30.048  1.00 63.78           C  
ATOM    179  CE  LYS A  23     -32.445  -6.606  31.076  1.00 63.78           C  
ATOM    180  NZ  LYS A  23     -31.741  -7.907  31.016  1.00 63.78           N1+
ATOM    183  N   ALA A  24     -35.531  -5.766  24.798  1.00 37.90           N  
ATOM    184  CA  ALA A  24     -36.672  -5.909  23.936  1.00 37.90           C  
ATOM    186  C   ALA A  24     -36.261  -6.411  22.584  1.00 37.90           C  
ATOM    187  O   ALA A  24     -36.898  -7.307  22.031  1.00 37.90           O  
ATOM    185  CB  ALA A  24     -37.421  -4.581  23.722  1.00 37.90           C  
ATOM    188  N   GLN A  25     -35.171  -5.859  22.016  1.00108.23           N  
ATOM    189  CA  GLN A  25     -34.776  -6.238  20.688  1.00108.23           C  
ATOM    195  C   GLN A  25     -34.377  -7.683  20.662  1.00108.23           C  
ATOM    196  O   GLN A  25     -34.652  -8.379  19.688  1.00108.23           O  
ATOM    190  CB  GLN A  25     -33.642  -5.378  20.104  1.00108.23           C  
ATOM    191  CG  GLN A  25     -32.305  -5.499  20.827  1.00108.23           C  
ATOM    192  CD  GLN A  25     -31.329  -4.583  20.105  1.00108.23           C  
ATOM    194  NE2 GLN A  25     -31.840  -3.819  19.105  1.00108.23           N  
ATOM    193  OE1 GLN A  25     -30.141  -4.551  20.421  1.00108.23           O  
ATOM    197  N   LYS A  26     -33.710  -8.179  21.724  1.00 77.79           N  
ATOM    198  CA  LYS A  26     -33.307  -9.559  21.734  1.00 77.79           C  
ATOM    204  C   LYS A  26     -34.541 -10.408  21.726  1.00 77.79           C  
ATOM    205  O   LYS A  26     -34.597 -11.427  21.039  1.00 77.79           O  
ATOM    199  CB  LYS A  26     -32.495  -9.974  22.976  1.00 77.79           C  
ATOM    200  CG  LYS A  26     -33.338 -10.127  24.244  1.00 77.79           C  
ATOM    201  CD  LYS A  26     -32.645 -10.941  25.340  1.00 77.79           C  
ATOM    202  CE  LYS A  26     -33.548 -11.247  26.537  1.00 77.79           C  
ATOM    203  NZ  LYS A  26     -32.887 -12.212  27.443  1.00 77.79           N1+
ATOM    206  N   LEU A  27     -35.566 -10.004  22.505  1.00 42.05           N  
ATOM    207  CA  LEU A  27     -36.799 -10.733  22.624  1.00 42.05           C  
ATOM    212  C   LEU A  27     -37.505 -10.722  21.303  1.00 42.05           C  
ATOM    213  O   LEU A  27     -38.125 -11.713  20.922  1.00 42.05           O  
ATOM    208  CB  LEU A  27     -37.747 -10.120  23.668  1.00 42.05           C  
ATOM    209  CG  LEU A  27     -37.156 -10.113  25.091  1.00 42.05           C  
ATOM    210  CD1 LEU A  27     -38.148  -9.519  26.102  1.00 42.05           C  
ATOM    211  CD2 LEU A  27     -36.644 -11.506  25.494  1.00 42.05           C  
ATOM    214  N   PHE A  28     -37.456  -9.582  20.582  1.00 72.14           N  
ATOM    215  CA  PHE A  28     -38.095  -9.480  19.298  1.00 72.14           C  
ATOM    223  C   PHE A  28     -37.439 -10.419  18.333  1.00 72.14           C  
ATOM    224  O   PHE A  28     -38.114 -11.117  17.578  1.00 72.14           O  
ATOM    216  CB  PHE A  28     -38.011  -8.079  18.658  1.00 72.14           C  
ATOM    217  CG  PHE A  28     -38.994  -7.170  19.310  1.00 72.14           C  
ATOM    218  CD1 PHE A  28     -40.334  -7.291  19.021  1.00 72.14           C  
ATOM    219  CD2 PHE A  28     -38.587  -6.185  20.182  1.00 72.14           C  
ATOM    220  CE1 PHE A  28     -41.259  -6.460  19.605  1.00 72.14           C  
ATOM    221  CE2 PHE A  28     -39.507  -5.349  20.769  1.00 72.14           C  
ATOM    222  CZ  PHE A  28     -40.845  -5.487  20.484  1.00 72.14           C  
ATOM    225  N   MET A  29     -36.094 -10.460  18.337  1.00103.61           N  
ATOM    226  CA  MET A  29     -35.329 -11.258  17.418  1.00103.61           C  
ATOM    231  C   MET A  29     -35.606 -12.714  17.641  1.00103.61           C  
ATOM    232  O   MET A  29     -35.610 -13.498  16.694  1.00103.61           O  
ATOM    227  CB  MET A  29     -33.812 -11.064  17.574  1.00103.61           C  
ATOM    228  CG  MET A  29     -33.326  -9.655  17.227  1.00103.61           C  
ATOM    229  SD  MET A  29     -33.503  -9.202  15.477  1.00103.61           S  
ATOM    230  CE  MET A  29     -32.658  -7.603  15.640  1.00103.61           C  
ATOM    233  N   HIS A  30     -35.808 -13.114  18.911  1.00 40.09           N  
ATOM    234  CA  HIS A  30     -36.029 -14.486  19.275  1.00 40.09           C  
ATOM    241  C   HIS A  30     -37.310 -14.967  18.655  1.00 40.09           C  
ATOM    242  O   HIS A  30     -37.372 -16.077  18.128  1.00 40.09           O  
ATOM    237  CB  HIS A  30     -36.142 -14.650  20.804  1.00 40.09           C  
ATOM    236  CG  HIS A  30     -36.089 -16.069  21.287  1.00 40.09           C  
ATOM    239  CD2 HIS A  30     -35.033 -16.781  21.767  1.00 40.09           C  
ATOM    235  ND1 HIS A  30     -37.169 -16.920  21.338  1.00 40.09           N  
ATOM    240  CE1 HIS A  30     -36.717 -18.095  21.844  1.00 40.09           C  
ATOM    238  NE2 HIS A  30     -35.427 -18.058  22.120  1.00 40.09           N  
ATOM    243  N   ALA A  31     -38.367 -14.132  18.695  1.00 40.16           N  
ATOM    244  CA  ALA A  31     -39.658 -14.498  18.180  1.00 40.16           C  
ATOM    246  C   ALA A  31     -39.556 -14.749  16.707  1.00 40.16           C  
ATOM    247  O   ALA A  31     -40.227 -15.635  16.180  1.00 40.16           O  
ATOM    245  CB  ALA A  31     -40.723 -13.406  18.381  1.00 40.16           C  
ATOM    248  N   LEU A  32     -38.759 -13.933  15.994  1.00 62.66           N  
ATOM    249  CA  LEU A  32     -38.581 -14.088  14.577  1.00 62.66           C  
ATOM    254  C   LEU A  32     -37.819 -15.354  14.308  1.00 62.66           C  
ATOM    255  O   LEU A  32     -38.081 -16.049  13.327  1.00 62.66           O  
ATOM    250  CB  LEU A  32     -37.804 -12.923  13.941  1.00 62.66           C  
ATOM    251  CG  LEU A  32     -38.492 -11.556  14.131  1.00 62.66           C  
ATOM    252  CD1 LEU A  32     -37.801 -10.466  13.307  1.00 62.66           C  
ATOM    253  CD2 LEU A  32     -40.001 -11.625  13.859  1.00 62.66           C  
ATOM    256  N   LYS A  33     -36.840 -15.684  15.174  1.00154.03           N  
ATOM    257  CA  LYS A  33     -36.019 -16.847  14.975  1.00154.03           C  
ATOM    263  C   LYS A  33     -36.906 -18.055  14.997  1.00154.03           C  
ATOM    264  O   LYS A  33     -36.775 -18.946  14.157  1.00154.03           O  
ATOM    258  CB  LYS A  33     -34.982 -17.021  16.101  1.00154.03           C  
ATOM    259  CG  LYS A  33     -33.856 -18.007  15.782  1.00154.03           C  
ATOM    260  CD  LYS A  33     -32.840 -17.469  14.772  1.00154.03           C  
ATOM    261  CE  LYS A  33     -32.160 -16.172  15.221  1.00154.03           C  
ATOM    262  NZ  LYS A  33     -33.101 -15.035  15.091  1.00154.03           N1+
ATOM    265  N   MET A  34     -37.839 -18.118  15.967  1.00 87.74           N  
ATOM    266  CA  MET A  34     -38.721 -19.244  16.068  1.00 87.74           C  
ATOM    271  C   MET A  34     -39.579 -19.306  14.842  1.00 87.74           C  
ATOM    272  O   MET A  34     -39.723 -20.368  14.238  1.00 87.74           O  
ATOM    267  CB  MET A  34     -39.718 -19.123  17.231  1.00 87.74           C  
ATOM    268  CG  MET A  34     -39.119 -19.194  18.634  1.00 87.74           C  
ATOM    269  SD  MET A  34     -40.337 -18.824  19.932  1.00 87.74           S  
ATOM    270  CE  MET A  34     -39.361 -19.473  21.317  1.00 87.74           C  
ATOM    273  N   ASP A  35     -40.168 -18.159  14.441  1.00 77.53           N  
ATOM    274  CA  ASP A  35     -41.066 -18.143  13.320  1.00 77.53           C  
ATOM    279  C   ASP A  35     -40.811 -16.897  12.517  1.00 77.53           C  
ATOM    280  O   ASP A  35     -41.243 -15.813  12.898  1.00 77.53           O  
ATOM    275  CB  ASP A  35     -42.536 -18.090  13.770  1.00 77.53           C  
ATOM    276  CG  ASP A  35     -43.440 -18.161  12.551  1.00 77.53           C  
ATOM    277  OD1 ASP A  35     -42.907 -18.337  11.425  1.00 77.53           O  
ATOM    278  OD2 ASP A  35     -44.679 -18.035  12.727  1.00 77.53           O1-
ATOM    281  N   PRO A  36     -40.116 -17.016  11.417  1.00 89.63           N  
ATOM    282  CA  PRO A  36     -39.791 -15.908  10.553  1.00 89.63           C  
ATOM    286  C   PRO A  36     -40.974 -15.307   9.838  1.00 89.63           C  
ATOM    287  O   PRO A  36     -40.865 -14.179   9.360  1.00 89.63           O  
ATOM    284  CB  PRO A  36     -38.736 -16.447   9.583  1.00 89.63           C  
ATOM    285  CG  PRO A  36     -38.918 -17.977   9.627  1.00 89.63           C  
ATOM    283  CD  PRO A  36     -39.423 -18.238  11.054  1.00 89.63           C  
ATOM    288  N   ASP A  37     -42.058 -16.085   9.664  1.00103.63           N  
ATOM    289  CA  ASP A  37     -43.300 -15.756   9.006  1.00103.63           C  
ATOM    294  C   ASP A  37     -44.269 -15.017   9.888  1.00103.63           C  
ATOM    295  O   ASP A  37     -45.372 -14.716   9.443  1.00103.63           O  
ATOM    290  CB  ASP A  37     -44.025 -16.991   8.449  1.00103.63           C  
ATOM    291  CG  ASP A  37     -43.211 -17.497   7.268  1.00103.63           C  
ATOM    292  OD1 ASP A  37     -42.201 -16.830   6.917  1.00103.63           O  
ATOM    293  OD2 ASP A  37     -43.591 -18.553   6.697  1.00103.63           O1-
ATOM    296  N   PHE A  38     -43.956 -14.805  11.178  1.00136.57           N  
ATOM    297  CA  PHE A  38     -44.897 -14.272  12.135  1.00136.57           C  
ATOM    305  C   PHE A  38     -45.218 -12.825  11.859  1.00136.57           C  
ATOM    306  O   PHE A  38     -44.477 -11.915  12.229  1.00136.57           O  
ATOM    298  CB  PHE A  38     -44.338 -14.481  13.559  1.00136.57           C  
ATOM    299  CG  PHE A  38     -45.333 -14.162  14.618  1.00136.57           C  
ATOM    300  CD1 PHE A  38     -46.580 -14.739  14.635  1.00136.57           C  
ATOM    301  CD2 PHE A  38     -44.982 -13.330  15.653  1.00136.57           C  
ATOM    302  CE1 PHE A  38     -47.473 -14.444  15.638  1.00136.57           C  
ATOM    303  CE2 PHE A  38     -45.865 -13.029  16.658  1.00136.57           C  
ATOM    304  CZ  PHE A  38     -47.121 -13.583  16.649  1.00136.57           C  
ATOM    307  N   VAL A  39     -46.413 -12.596  11.263  1.00 72.78           N  
ATOM    308  CA  VAL A  39     -46.886 -11.315  10.800  1.00 72.78           C  
ATOM    312  C   VAL A  39     -46.985 -10.328  11.924  1.00 72.78           C  
ATOM    313  O   VAL A  39     -46.654  -9.158  11.741  1.00 72.78           O  
ATOM    309  CB  VAL A  39     -48.255 -11.360  10.185  1.00 72.78           C  
ATOM    310  CG1 VAL A  39     -48.684  -9.914   9.904  1.00 72.78           C  
ATOM    311  CG2 VAL A  39     -48.222 -12.230   8.924  1.00 72.78           C  
ATOM    314  N   ASP A  40     -47.487 -10.755  13.099  1.00 62.37           N  
ATOM    315  CA  ASP A  40     -47.683  -9.872  14.219  1.00 62.37           C  
ATOM    320  C   ASP A  40     -46.371  -9.373  14.763  1.00 62.37           C  
ATOM    321  O   ASP A  40     -46.252  -8.204  15.124  1.00 62.37           O  
ATOM    316  CB  ASP A  40     -48.432 -10.561  15.370  1.00 62.37           C  
ATOM    317  CG  ASP A  40     -49.857 -10.812  14.897  1.00 62.37           C  
ATOM    318  OD1 ASP A  40     -50.540  -9.820  14.527  1.00 62.37           O  
ATOM    319  OD2 ASP A  40     -50.273 -11.999  14.884  1.00 62.37           O1-
ATOM    322  N   ALA A  41     -45.359 -10.255  14.869  1.00 49.04           N  
ATOM    323  CA  ALA A  41     -44.069  -9.891  15.403  1.00 49.04           C  
ATOM    325  C   ALA A  41     -43.401  -8.912  14.491  1.00 49.04           C  
ATOM    326  O   ALA A  41     -42.675  -8.031  14.945  1.00 49.04           O  
ATOM    324  CB  ALA A  41     -43.099 -11.076  15.540  1.00 49.04           C  
ATOM    327  N   LEU A  42     -43.592  -9.082  13.170  1.00 57.19           N  
ATOM    328  CA  LEU A  42     -42.960  -8.246  12.193  1.00 57.19           C  
ATOM    333  C   LEU A  42     -43.435  -6.828  12.350  1.00 57.19           C  
ATOM    334  O   LEU A  42     -42.628  -5.899  12.328  1.00 57.19           O  
ATOM    329  CB  LEU A  42     -43.260  -8.684  10.748  1.00 57.19           C  
ATOM    330  CG  LEU A  42     -42.634 -10.041  10.363  1.00 57.19           C  
ATOM    331  CD1 LEU A  42     -42.974 -10.423   8.913  1.00 57.19           C  
ATOM    332  CD2 LEU A  42     -41.122 -10.045  10.627  1.00 57.19           C  
ATOM    335  N   THR A  43     -44.760  -6.625  12.509  1.00 45.58           N  
ATOM    336  CA  THR A  43     -45.325  -5.307  12.631  1.00 45.58           C  
ATOM    340  C   THR A  43     -44.881  -4.650  13.910  1.00 45.58           C  
ATOM    341  O   THR A  43     -44.524  -3.473  13.915  1.00 45.58           O  
ATOM    337  CB  THR A  43     -46.827  -5.322  12.622  1.00 45.58           C  
ATOM    339  CG2 THR A  43     -47.302  -5.953  11.303  1.00 45.58           C  
ATOM    338  OG1 THR A  43     -47.319  -6.066  13.727  1.00 45.58           O  
ATOM    342  N   GLU A  44     -44.898  -5.393  15.034  1.00 77.56           N  
ATOM    343  CA  GLU A  44     -44.540  -4.855  16.324  1.00 77.56           C  
ATOM    349  C   GLU A  44     -43.090  -4.482  16.344  1.00 77.56           C  
ATOM    350  O   GLU A  44     -42.709  -3.489  16.964  1.00 77.56           O  
ATOM    344  CB  GLU A  44     -44.780  -5.843  17.479  1.00 77.56           C  
ATOM    345  CG  GLU A  44     -46.259  -6.025  17.825  1.00 77.56           C  
ATOM    346  CD  GLU A  44     -46.703  -4.798  18.609  1.00 77.56           C  
ATOM    347  OE1 GLU A  44     -45.827  -4.150  19.242  1.00 77.56           O  
ATOM    348  OE2 GLU A  44     -47.925  -4.495  18.589  1.00 77.56           O1-
ATOM    351  N   PHE A  45     -42.235  -5.295  15.699  1.00103.73           N  
ATOM    352  CA  PHE A  45     -40.829  -5.014  15.662  1.00103.73           C  
ATOM    360  C   PHE A  45     -40.622  -3.782  14.834  1.00103.73           C  
ATOM    361  O   PHE A  45     -39.726  -2.985  15.111  1.00103.73           O  
ATOM    353  CB  PHE A  45     -39.991  -6.166  15.072  1.00103.73           C  
ATOM    354  CG  PHE A  45     -38.544  -5.841  15.259  1.00103.73           C  
ATOM    355  CD1 PHE A  45     -37.914  -6.130  16.448  1.00103.73           C  
ATOM    356  CD2 PHE A  45     -37.812  -5.238  14.263  1.00103.73           C  
ATOM    357  CE1 PHE A  45     -36.584  -5.837  16.645  1.00103.73           C  
ATOM    358  CE2 PHE A  45     -36.480  -4.942  14.451  1.00103.73           C  
ATOM    359  CZ  PHE A  45     -35.860  -5.242  15.642  1.00103.73           C  
ATOM    362  N   GLY A  46     -41.427  -3.612  13.765  1.00 33.55           N  
ATOM    363  CA  GLY A  46     -41.294  -2.483  12.886  1.00 33.55           C  
ATOM    364  C   GLY A  46     -41.591  -1.194  13.601  1.00 33.55           C  
ATOM    365  O   GLY A  46     -40.843  -0.225  13.478  1.00 33.55           O  
ATOM    366  N   ILE A  47     -42.693  -1.145  14.376  1.00 53.73           N  
ATOM    367  CA  ILE A  47     -43.087   0.049  15.079  1.00 53.73           C  
ATOM    372  C   ILE A  47     -42.028   0.372  16.088  1.00 53.73           C  
ATOM    373  O   ILE A  47     -41.744   1.537  16.358  1.00 53.73           O  
ATOM    368  CB  ILE A  47     -44.379  -0.094  15.828  1.00 53.73           C  
ATOM    369  CG1 ILE A  47     -44.246  -1.148  16.939  1.00 53.73           C  
ATOM    370  CG2 ILE A  47     -45.493  -0.390  14.806  1.00 53.73           C  
ATOM    371  CD1 ILE A  47     -45.356  -1.068  17.983  1.00 53.73           C  
ATOM    374  N   PHE A  48     -41.451  -0.677  16.704  1.00102.36           N  
ATOM    375  CA  PHE A  48     -40.427  -0.564  17.706  1.00102.36           C  
ATOM    383  C   PHE A  48     -39.214   0.091  17.121  1.00102.36           C  
ATOM    384  O   PHE A  48     -38.623   0.980  17.732  1.00102.36           O  
ATOM    376  CB  PHE A  48     -40.028  -1.954  18.246  1.00102.36           C  
ATOM    377  CG  PHE A  48     -38.803  -1.877  19.096  1.00102.36           C  
ATOM    378  CD1 PHE A  48     -38.884  -1.591  20.441  1.00102.36           C  
ATOM    379  CD2 PHE A  48     -37.564  -2.101  18.540  1.00102.36           C  
ATOM    380  CE1 PHE A  48     -37.746  -1.529  21.211  1.00102.36           C  
ATOM    381  CE2 PHE A  48     -36.422  -2.040  19.305  1.00102.36           C  
ATOM    382  CZ  PHE A  48     -36.514  -1.754  20.645  1.00102.36           C  
ATOM    385  N   SER A  49     -38.825  -0.329  15.907  1.00 86.42           N  
ATOM    386  CA  SER A  49     -37.656   0.159  15.231  1.00 86.42           C  
ATOM    389  C   SER A  49     -37.802   1.619  14.918  1.00 86.42           C  
ATOM    390  O   SER A  49     -36.816   2.354  14.897  1.00 86.42           O  
ATOM    387  CB  SER A  49     -37.435  -0.576  13.901  1.00 86.42           C  
ATOM    388  OG  SER A  49     -36.365   0.021  13.188  1.00 86.42           O  
ATOM    391  N   GLU A  50     -39.040   2.079  14.672  1.00 63.65           N  
ATOM    392  CA  GLU A  50     -39.300   3.442  14.302  1.00 63.65           C  
ATOM    398  C   GLU A  50     -38.944   4.362  15.430  1.00 63.65           C  
ATOM    399  O   GLU A  50     -38.599   5.521  15.200  1.00 63.65           O  
ATOM    393  CB  GLU A  50     -40.760   3.684  13.880  1.00 63.65           C  
ATOM    394  CG  GLU A  50     -41.091   2.945  12.579  1.00 63.65           C  
ATOM    395  CD  GLU A  50     -42.421   3.433  12.020  1.00 63.65           C  
ATOM    396  OE1 GLU A  50     -43.446   3.349  12.746  1.00 63.65           O  
ATOM    397  OE2 GLU A  50     -42.427   3.890  10.845  1.00 63.65           O1-
ATOM    400  N   GLU A  51     -39.033   3.882  16.683  1.00 52.44           N  
ATOM    401  CA  GLU A  51     -38.738   4.706  17.822  1.00 52.44           C  
ATOM    407  C   GLU A  51     -37.306   5.157  17.734  1.00 52.44           C  
ATOM    408  O   GLU A  51     -36.979   6.277  18.121  1.00 52.44           O  
ATOM    402  CB  GLU A  51     -38.953   3.962  19.151  1.00 52.44           C  
ATOM    403  CG  GLU A  51     -40.430   3.640  19.399  1.00 52.44           C  
ATOM    404  CD  GLU A  51     -40.543   2.811  20.669  1.00 52.44           C  
ATOM    405  OE1 GLU A  51     -39.688   2.998  21.576  1.00 52.44           O  
ATOM    406  OE2 GLU A  51     -41.484   1.976  20.749  1.00 52.44           O1-
ATOM    409  N   ASP A  52     -36.418   4.273  17.247  1.00 72.78           N  
ATOM    410  CA  ASP A  52     -35.021   4.538  17.025  1.00 72.78           C  
ATOM    415  C   ASP A  52     -34.887   5.458  15.847  1.00 72.78           C  
ATOM    416  O   ASP A  52     -33.818   6.009  15.595  1.00 72.78           O  
ATOM    411  CB  ASP A  52     -34.201   3.275  16.717  1.00 72.78           C  
ATOM    412  CG  ASP A  52     -33.985   2.535  18.026  1.00 72.78           C  
ATOM    413  OD1 ASP A  52     -33.665   3.215  19.036  1.00 72.78           O  
ATOM    414  OD2 ASP A  52     -34.142   1.285  18.035  1.00 72.78           O1-
ATOM    417  N   LYS A  53     -35.979   5.646  15.084  1.00120.45           N  
ATOM    418  CA  LYS A  53     -35.967   6.386  13.856  1.00120.45           C  
ATOM    424  C   LYS A  53     -35.276   5.598  12.788  1.00120.45           C  
ATOM    425  O   LYS A  53     -34.649   6.157  11.889  1.00120.45           O  
ATOM    419  CB  LYS A  53     -35.364   7.797  13.933  1.00120.45           C  
ATOM    420  CG  LYS A  53     -36.399   8.837  14.364  1.00120.45           C  
ATOM    421  CD  LYS A  53     -35.839  10.246  14.559  1.00120.45           C  
ATOM    422  CE  LYS A  53     -36.920  11.330  14.511  1.00120.45           C  
ATOM    423  NZ  LYS A  53     -37.977  11.043  15.504  1.00120.45           N1+
ATOM    426  N   ASP A  54     -35.400   4.256  12.863  1.00 55.13           N  
ATOM    427  CA  ASP A  54     -34.886   3.395  11.835  1.00 55.13           C  
ATOM    432  C   ASP A  54     -36.060   3.012  10.979  1.00 55.13           C  
ATOM    433  O   ASP A  54     -36.622   1.927  11.120  1.00 55.13           O  
ATOM    428  CB  ASP A  54     -34.252   2.102  12.380  1.00 55.13           C  
ATOM    429  CG  ASP A  54     -33.546   1.387  11.235  1.00 55.13           C  
ATOM    430  OD1 ASP A  54     -33.588   1.910  10.089  1.00 55.13           O  
ATOM    431  OD2 ASP A  54     -32.959   0.302  11.492  1.00 55.13           O1-
ATOM    434  N   ILE A  55     -36.467   3.933  10.082  1.00 68.46           N  
ATOM    435  CA  ILE A  55     -37.581   3.745   9.192  1.00 68.46           C  
ATOM    440  C   ILE A  55     -37.291   2.709   8.150  1.00 68.46           C  
ATOM    441  O   ILE A  55     -38.190   1.978   7.734  1.00 68.46           O  
ATOM    436  CB  ILE A  55     -38.035   4.978   8.476  1.00 68.46           C  
ATOM    437  CG1 ILE A  55     -39.358   4.652   7.761  1.00 68.46           C  
ATOM    438  CG2 ILE A  55     -36.915   5.462   7.541  1.00 68.46           C  
ATOM    439  CD1 ILE A  55     -40.100   5.871   7.236  1.00 68.46           C  
ATOM    442  N   ILE A  56     -36.038   2.645   7.657  1.00 47.12           N  
ATOM    443  CA  ILE A  56     -35.720   1.717   6.606  1.00 47.12           C  
ATOM    448  C   ILE A  56     -35.999   0.331   7.094  1.00 47.12           C  
ATOM    449  O   ILE A  56     -36.570  -0.481   6.368  1.00 47.12           O  
ATOM    444  CB  ILE A  56     -34.282   1.790   6.179  1.00 47.12           C  
ATOM    445  CG1 ILE A  56     -33.978   3.177   5.584  1.00 47.12           C  
ATOM    446  CG2 ILE A  56     -34.010   0.635   5.200  1.00 47.12           C  
ATOM    447  CD1 ILE A  56     -32.486   3.452   5.405  1.00 47.12           C  
ATOM    450  N   GLN A  57     -35.598   0.022   8.342  1.00 50.73           N  
ATOM    451  CA  GLN A  57     -35.824  -1.286   8.889  1.00 50.73           C  
ATOM    457  C   GLN A  57     -37.299  -1.510   9.058  1.00 50.73           C  
ATOM    458  O   GLN A  57     -37.807  -2.587   8.754  1.00 50.73           O  
ATOM    452  CB  GLN A  57     -35.138  -1.475  10.253  1.00 50.73           C  
ATOM    453  CG  GLN A  57     -35.269  -2.887  10.820  1.00 50.73           C  
ATOM    454  CD  GLN A  57     -34.406  -2.968  12.070  1.00 50.73           C  
ATOM    456  NE2 GLN A  57     -33.707  -4.121  12.246  1.00 50.73           N  
ATOM    455  OE1 GLN A  57     -34.343  -2.029  12.862  1.00 50.73           O  
ATOM    459  N   ALA A  58     -38.042  -0.487   9.524  1.00 34.98           N  
ATOM    460  CA  ALA A  58     -39.446  -0.653   9.787  1.00 34.98           C  
ATOM    462  C   ALA A  58     -40.176  -0.996   8.523  1.00 34.98           C  
ATOM    463  O   ALA A  58     -41.029  -1.883   8.519  1.00 34.98           O  
ATOM    461  CB  ALA A  58     -40.092   0.617  10.367  1.00 34.98           C  
ATOM    464  N   ASP A  59     -39.852  -0.311   7.410  1.00 74.44           N  
ATOM    465  CA  ASP A  59     -40.520  -0.531   6.156  1.00 74.44           C  
ATOM    470  C   ASP A  59     -40.254  -1.935   5.701  1.00 74.44           C  
ATOM    471  O   ASP A  59     -41.135  -2.586   5.140  1.00 74.44           O  
ATOM    466  CB  ASP A  59     -40.049   0.450   5.066  1.00 74.44           C  
ATOM    467  CG  ASP A  59     -40.825   0.171   3.790  1.00 74.44           C  
ATOM    468  OD1 ASP A  59     -40.412  -0.756   3.046  1.00 74.44           O  
ATOM    469  OD2 ASP A  59     -41.827   0.888   3.533  1.00 74.44           O1-
ATOM    472  N   TYR A  60     -39.026  -2.442   5.938  1.00 56.93           N  
ATOM    473  CA  TYR A  60     -38.642  -3.772   5.543  1.00 56.93           C  
ATOM    482  C   TYR A  60     -39.517  -4.752   6.261  1.00 56.93           C  
ATOM    483  O   TYR A  60     -40.012  -5.702   5.656  1.00 56.93           O  
ATOM    474  CB  TYR A  60     -37.183  -4.082   5.922  1.00 56.93           C  
ATOM    475  CG  TYR A  60     -36.881  -5.490   5.541  1.00 56.93           C  
ATOM    476  CD1 TYR A  60     -37.148  -6.524   6.410  1.00 56.93           C  
ATOM    477  CD2 TYR A  60     -36.329  -5.777   4.316  1.00 56.93           C  
ATOM    478  CE1 TYR A  60     -36.866  -7.824   6.063  1.00 56.93           C  
ATOM    479  CE2 TYR A  60     -36.046  -7.076   3.963  1.00 56.93           C  
ATOM    480  CZ  TYR A  60     -36.313  -8.101   4.837  1.00 56.93           C  
ATOM    481  OH  TYR A  60     -36.021  -9.432   4.474  1.00 56.93           O  
ATOM    484  N   LEU A  61     -39.729  -4.539   7.575  1.00106.19           N  
ATOM    485  CA  LEU A  61     -40.543  -5.421   8.368  1.00106.19           C  
ATOM    490  C   LEU A  61     -41.974  -5.390   7.913  1.00106.19           C  
ATOM    491  O   LEU A  61     -42.626  -6.432   7.879  1.00106.19           O  
ATOM    486  CB  LEU A  61     -40.533  -5.116   9.881  1.00106.19           C  
ATOM    487  CG  LEU A  61     -39.281  -5.603  10.641  1.00106.19           C  
ATOM    488  CD1 LEU A  61     -39.176  -7.136  10.593  1.00106.19           C  
ATOM    489  CD2 LEU A  61     -37.994  -4.910  10.181  1.00106.19           C  
ATOM    492  N   TYR A  62     -42.518  -4.200   7.573  1.00 76.41           N  
ATOM    493  CA  TYR A  62     -43.891  -4.106   7.148  1.00 76.41           C  
ATOM    502  C   TYR A  62     -44.055  -4.812   5.831  1.00 76.41           C  
ATOM    503  O   TYR A  62     -45.086  -5.436   5.585  1.00 76.41           O  
ATOM    494  CB  TYR A  62     -44.403  -2.665   6.940  1.00 76.41           C  
ATOM    495  CG  TYR A  62     -44.330  -1.919   8.232  1.00 76.41           C  
ATOM    496  CD1 TYR A  62     -45.075  -2.307   9.323  1.00 76.41           C  
ATOM    497  CD2 TYR A  62     -43.541  -0.795   8.338  1.00 76.41           C  
ATOM    498  CE1 TYR A  62     -45.006  -1.605  10.506  1.00 76.41           C  
ATOM    499  CE2 TYR A  62     -43.468  -0.089   9.517  1.00 76.41           C  
ATOM    500  CZ  TYR A  62     -44.199  -0.497  10.606  1.00 76.41           C  
ATOM    501  OH  TYR A  62     -44.124   0.225  11.815  1.00 76.41           O  
ATOM    504  N   THR A  63     -43.063  -4.679   4.926  1.00 49.37           N  
ATOM    505  CA  THR A  63     -43.100  -5.295   3.624  1.00 49.37           C  
ATOM    509  C   THR A  63     -43.051  -6.788   3.774  1.00 49.37           C  
ATOM    510  O   THR A  63     -43.727  -7.516   3.050  1.00 49.37           O  
ATOM    506  CB  THR A  63     -41.926  -4.912   2.771  1.00 49.37           C  
ATOM    508  CG2 THR A  63     -42.069  -5.592   1.399  1.00 49.37           C  
ATOM    507  OG1 THR A  63     -41.870  -3.504   2.609  1.00 49.37           O  
ATOM    511  N   ARG A  64     -42.219  -7.278   4.712  1.00 87.84           N  
ATOM    512  CA  ARG A  64     -42.053  -8.684   4.957  1.00 87.84           C  
ATOM    520  C   ARG A  64     -43.357  -9.230   5.440  1.00 87.84           C  
ATOM    521  O   ARG A  64     -43.735 -10.348   5.099  1.00 87.84           O  
ATOM    513  CB  ARG A  64     -40.986  -8.945   6.036  1.00 87.84           C  
ATOM    514  CG  ARG A  64     -40.529 -10.398   6.153  1.00 87.84           C  
ATOM    515  CD  ARG A  64     -39.402 -10.574   7.173  1.00 87.84           C  
ATOM    516  NE  ARG A  64     -38.898 -11.972   7.069  1.00 87.84           N  
ATOM    517  CZ  ARG A  64     -37.554 -12.197   6.981  1.00 87.84           C  
ATOM    518  NH1 ARG A  64     -36.695 -11.135   6.950  1.00 87.84           N1+
ATOM    519  NH2 ARG A  64     -37.072 -13.472   6.912  1.00 87.84           N  
ATOM    522  N   ALA A  65     -44.071  -8.453   6.277  1.00 39.23           N  
ATOM    523  CA  ALA A  65     -45.327  -8.889   6.822  1.00 39.23           C  
ATOM    525  C   ALA A  65     -46.343  -9.044   5.727  1.00 39.23           C  
ATOM    526  O   ALA A  65     -47.071 -10.035   5.694  1.00 39.23           O  
ATOM    524  CB  ALA A  65     -45.906  -7.895   7.845  1.00 39.23           C  
ATOM    527  N   LEU A  66     -46.399  -8.069   4.796  1.00 59.19           N  
ATOM    528  CA  LEU A  66     -47.369  -8.038   3.731  1.00 59.19           C  
ATOM    533  C   LEU A  66     -47.157  -9.182   2.790  1.00 59.19           C  
ATOM    534  O   LEU A  66     -48.114  -9.685   2.204  1.00 59.19           O  
ATOM    529  CB  LEU A  66     -47.330  -6.730   2.920  1.00 59.19           C  
ATOM    530  CG  LEU A  66     -47.784  -5.502   3.730  1.00 59.19           C  
ATOM    531  CD1 LEU A  66     -47.730  -4.220   2.885  1.00 59.19           C  
ATOM    532  CD2 LEU A  66     -49.168  -5.736   4.361  1.00 59.19           C  
ATOM    535  N   THR A  67     -45.902  -9.616   2.586  1.00 43.64           N  
ATOM    536  CA  THR A  67     -45.687 -10.697   1.671  1.00 43.64           C  
ATOM    540  C   THR A  67     -46.450 -11.890   2.163  1.00 43.64           C  
ATOM    541  O   THR A  67     -47.053 -12.605   1.362  1.00 43.64           O  
ATOM    537  CB  THR A  67     -44.242 -11.089   1.547  1.00 43.64           C  
ATOM    539  CG2 THR A  67     -43.441  -9.876   1.044  1.00 43.64           C  
ATOM    538  OG1 THR A  67     -43.739 -11.522   2.801  1.00 43.64           O  
ATOM    542  N   ILE A  68     -46.408 -12.172   3.485  1.00 95.53           N  
ATOM    543  CA  ILE A  68     -47.146 -13.287   4.022  1.00 95.53           C  
ATOM    548  C   ILE A  68     -48.621 -13.018   3.965  1.00 95.53           C  
ATOM    549  O   ILE A  68     -49.374 -13.827   3.424  1.00 95.53           O  
ATOM    544  CB  ILE A  68     -46.817 -13.600   5.457  1.00 95.53           C  
ATOM    545  CG1 ILE A  68     -45.364 -14.090   5.606  1.00 95.53           C  
ATOM    546  CG2 ILE A  68     -47.849 -14.625   5.952  1.00 95.53           C  
ATOM    547  CD1 ILE A  68     -44.307 -13.013   5.389  1.00 95.53           C  
ATOM    550  N   SER A  69     -49.080 -11.867   4.513  1.00113.23           N  
ATOM    551  CA  SER A  69     -50.483 -11.558   4.456  1.00113.23           C  
ATOM    554  C   SER A  69     -50.631 -10.145   3.977  1.00113.23           C  
ATOM    555  O   SER A  69     -50.408  -9.188   4.715  1.00113.23           O  
ATOM    552  CB  SER A  69     -51.218 -11.687   5.808  1.00113.23           C  
ATOM    553  OG  SER A  69     -50.730 -10.738   6.745  1.00113.23           O  
ATOM    556  N   PRO A  70     -51.029  -9.995   2.746  1.00112.57           N  
ATOM    557  CA  PRO A  70     -51.153  -8.675   2.186  1.00112.57           C  
ATOM    561  C   PRO A  70     -52.257  -7.852   2.776  1.00112.57           C  
ATOM    562  O   PRO A  70     -52.227  -6.630   2.640  1.00112.57           O  
ATOM    559  CB  PRO A  70     -51.271  -8.878   0.676  1.00112.57           C  
ATOM    560  CG  PRO A  70     -50.501 -10.189   0.429  1.00112.57           C  
ATOM    558  CD  PRO A  70     -50.655 -10.977   1.740  1.00112.57           C  
ATOM    563  N   TYR A  71     -53.261  -8.513   3.369  1.00 93.97           N  
ATOM    564  CA  TYR A  71     -54.450  -7.941   3.933  1.00 93.97           C  
ATOM    573  C   TYR A  71     -54.214  -7.253   5.251  1.00 93.97           C  
ATOM    574  O   TYR A  71     -54.927  -6.309   5.582  1.00 93.97           O  
ATOM    565  CB  TYR A  71     -55.535  -9.018   4.078  1.00 93.97           C  
ATOM    566  CG  TYR A  71     -55.573  -9.631   2.716  1.00 93.97           C  
ATOM    567  CD1 TYR A  71     -56.190  -8.996   1.662  1.00 93.97           C  
ATOM    568  CD2 TYR A  71     -54.967 -10.847   2.491  1.00 93.97           C  
ATOM    569  CE1 TYR A  71     -56.203  -9.568   0.410  1.00 93.97           C  
ATOM    570  CE2 TYR A  71     -54.977 -11.425   1.244  1.00 93.97           C  
ATOM    571  CZ  TYR A  71     -55.595 -10.785   0.198  1.00 93.97           C  
ATOM    572  OH  TYR A  71     -55.608 -11.372  -1.084  1.00 93.97           O  
ATOM    575  N   HIS A  72     -53.234  -7.738   6.042  1.00 95.74           N  
ATOM    576  CA  HIS A  72     -52.972  -7.328   7.401  1.00 95.74           C  
ATOM    583  C   HIS A  72     -53.056  -5.829   7.537  1.00 95.74           C  
ATOM    584  O   HIS A  72     -52.248  -5.082   6.989  1.00 95.74           O  
ATOM    579  CB  HIS A  72     -51.577  -7.803   7.856  1.00 95.74           C  
ATOM    578  CG  HIS A  72     -51.397  -7.918   9.339  1.00 95.74           C  
ATOM    581  CD2 HIS A  72     -51.114  -6.976  10.278  1.00 95.74           C  
ATOM    577  ND1 HIS A  72     -51.487  -9.111  10.019  1.00 95.74           N  
ATOM    582  CE1 HIS A  72     -51.256  -8.836  11.328  1.00 95.74           C  
ATOM    580  NE2 HIS A  72     -51.024  -7.552  11.533  1.00 95.74           N  
ATOM    585  N   GLU A  73     -54.044  -5.379   8.343  1.00 86.64           N  
ATOM    586  CA  GLU A  73     -54.397  -4.001   8.570  1.00 86.64           C  
ATOM    592  C   GLU A  73     -53.280  -3.230   9.220  1.00 86.64           C  
ATOM    593  O   GLU A  73     -52.967  -2.120   8.792  1.00 86.64           O  
ATOM    587  CB  GLU A  73     -55.645  -3.905   9.464  1.00 86.64           C  
ATOM    588  CG  GLU A  73     -55.499  -4.696  10.767  1.00 86.64           C  
ATOM    589  CD  GLU A  73     -56.868  -4.786  11.425  1.00 86.64           C  
ATOM    590  OE1 GLU A  73     -57.808  -4.118  10.916  1.00 86.64           O  
ATOM    591  OE2 GLU A  73     -56.998  -5.527  12.436  1.00 86.64           O1-
ATOM    594  N   LYS A  74     -52.640  -3.795  10.263  1.00161.14           N  
ATOM    595  CA  LYS A  74     -51.581  -3.121  10.975  1.00161.14           C  
ATOM    601  C   LYS A  74     -50.433  -2.851  10.054  1.00161.14           C  
ATOM    602  O   LYS A  74     -49.793  -1.805  10.137  1.00161.14           O  
ATOM    596  CB  LYS A  74     -50.966  -4.000  12.077  1.00161.14           C  
ATOM    597  CG  LYS A  74     -51.590  -3.918  13.467  1.00161.14           C  
ATOM    598  CD  LYS A  74     -51.311  -2.586  14.159  1.00161.14           C  
ATOM    599  CE  LYS A  74     -51.153  -2.722  15.673  1.00161.14           C  
ATOM    600  NZ  LYS A  74     -49.850  -3.358  15.982  1.00161.14           N1+
ATOM    603  N   ALA A  75     -50.083  -3.842   9.217  1.00 42.11           N  
ATOM    604  CA  ALA A  75     -48.980  -3.711   8.306  1.00 42.11           C  
ATOM    606  C   ALA A  75     -49.291  -2.724   7.224  1.00 42.11           C  
ATOM    607  O   ALA A  75     -48.456  -1.894   6.867  1.00 42.11           O  
ATOM    605  CB  ALA A  75     -48.613  -5.038   7.620  1.00 42.11           C  
ATOM    608  N   LEU A  76     -50.520  -2.799   6.679  1.00 94.46           N  
ATOM    609  CA  LEU A  76     -50.937  -2.007   5.552  1.00 94.46           C  
ATOM    614  C   LEU A  76     -50.933  -0.556   5.918  1.00 94.46           C  
ATOM    615  O   LEU A  76     -50.463   0.276   5.143  1.00 94.46           O  
ATOM    610  CB  LEU A  76     -52.352  -2.416   5.075  1.00 94.46           C  
ATOM    611  CG  LEU A  76     -52.888  -1.776   3.770  1.00 94.46           C  
ATOM    612  CD1 LEU A  76     -54.260  -2.375   3.415  1.00 94.46           C  
ATOM    613  CD2 LEU A  76     -52.958  -0.240   3.822  1.00 94.46           C  
ATOM    616  N   VAL A  77     -51.447  -0.207   7.111  1.00 91.28           N  
ATOM    617  CA  VAL A  77     -51.543   1.178   7.472  1.00 91.28           C  
ATOM    621  C   VAL A  77     -50.171   1.778   7.540  1.00 91.28           C  
ATOM    622  O   VAL A  77     -49.962   2.893   7.070  1.00 91.28           O  
ATOM    618  CB  VAL A  77     -52.240   1.399   8.792  1.00 91.28           C  
ATOM    619  CG1 VAL A  77     -51.390   0.809   9.930  1.00 91.28           C  
ATOM    620  CG2 VAL A  77     -52.536   2.900   8.943  1.00 91.28           C  
ATOM    623  N   ASN A  78     -49.206   1.063   8.155  1.00 63.70           N  
ATOM    624  CA  ASN A  78     -47.857   1.538   8.304  1.00 63.70           C  
ATOM    629  C   ASN A  78     -47.117   1.542   7.000  1.00 63.70           C  
ATOM    630  O   ASN A  78     -46.397   2.493   6.699  1.00 63.70           O  
ATOM    625  CB  ASN A  78     -47.047   0.706   9.311  1.00 63.70           C  
ATOM    626  CG  ASN A  78     -47.542   1.079  10.702  1.00 63.70           C  
ATOM    628  ND2 ASN A  78     -48.375   0.194  11.312  1.00 63.70           N  
ATOM    627  OD1 ASN A  78     -47.201   2.138  11.227  1.00 63.70           O  
ATOM    631  N   ARG A  79     -47.285   0.484   6.181  1.00148.69           N  
ATOM    632  CA  ARG A  79     -46.540   0.370   4.961  1.00148.69           C  
ATOM    640  C   ARG A  79     -46.825   1.526   4.060  1.00148.69           C  
ATOM    641  O   ARG A  79     -45.908   2.094   3.468  1.00148.69           O  
ATOM    633  CB  ARG A  79     -46.851  -0.892   4.144  1.00148.69           C  
ATOM    634  CG  ARG A  79     -46.217  -0.762   2.762  1.00148.69           C  
ATOM    635  CD  ARG A  79     -45.881  -2.067   2.056  1.00148.69           C  
ATOM    636  NE  ARG A  79     -44.900  -1.679   1.007  1.00148.69           N  
ATOM    637  CZ  ARG A  79     -43.648  -1.324   1.414  1.00148.69           C  
ATOM    638  NH1 ARG A  79     -43.379  -1.271   2.751  1.00148.69           N1+
ATOM    639  NH2 ARG A  79     -42.682  -0.989   0.510  1.00148.69           N  
ATOM    642  N   ASP A  80     -48.105   1.921   3.947  1.00 37.50           N  
ATOM    643  CA  ASP A  80     -48.480   2.968   3.043  1.00 37.50           C  
ATOM    648  C   ASP A  80     -47.781   4.237   3.420  1.00 37.50           C  
ATOM    649  O   ASP A  80     -47.371   4.997   2.546  1.00 37.50           O  
ATOM    644  CB  ASP A  80     -49.991   3.254   3.044  1.00 37.50           C  
ATOM    645  CG  ASP A  80     -50.690   2.107   2.327  1.00 37.50           C  
ATOM    646  OD1 ASP A  80     -49.996   1.363   1.586  1.00 37.50           O  
ATOM    647  OD2 ASP A  80     -51.929   1.965   2.504  1.00 37.50           O1-
ATOM    650  N   ARG A  81     -47.664   4.523   4.731  1.00 86.66           N  
ATOM    651  CA  ARG A  81     -47.034   5.734   5.177  1.00 86.66           C  
ATOM    659  C   ARG A  81     -45.559   5.730   4.873  1.00 86.66           C  
ATOM    660  O   ARG A  81     -45.020   6.702   4.348  1.00 86.66           O  
ATOM    652  CB  ARG A  81     -47.198   5.945   6.693  1.00 86.66           C  
ATOM    653  CG  ARG A  81     -46.704   7.304   7.187  1.00 86.66           C  
ATOM    654  CD  ARG A  81     -46.925   7.523   8.684  1.00 86.66           C  
ATOM    655  NE  ARG A  81     -45.643   7.237   9.389  1.00 86.66           N  
ATOM    656  CZ  ARG A  81     -45.404   6.039  10.004  1.00 86.66           C  
ATOM    657  NH1 ARG A  81     -46.338   5.044  10.007  1.00 86.66           N1+
ATOM    658  NH2 ARG A  81     -44.214   5.844  10.639  1.00 86.66           N  
ATOM    661  N   THR A  82     -44.879   4.615   5.201  1.00 64.24           N  
ATOM    662  CA  THR A  82     -43.453   4.453   5.096  1.00 64.24           C  
ATOM    666  C   THR A  82     -42.950   4.319   3.687  1.00 64.24           C  
ATOM    667  O   THR A  82     -41.819   4.710   3.400  1.00 64.24           O  
ATOM    663  CB  THR A  82     -42.961   3.262   5.868  1.00 64.24           C  
ATOM    665  CG2 THR A  82     -43.358   3.437   7.345  1.00 64.24           C  
ATOM    664  OG1 THR A  82     -43.526   2.066   5.349  1.00 64.24           O  
ATOM    668  N   LEU A  83     -43.752   3.747   2.771  1.00128.88           N  
ATOM    669  CA  LEU A  83     -43.249   3.400   1.469  1.00128.88           C  
ATOM    674  C   LEU A  83     -42.715   4.607   0.743  1.00128.88           C  
ATOM    675  O   LEU A  83     -41.582   4.555   0.266  1.00128.88           O  
ATOM    670  CB  LEU A  83     -44.336   2.705   0.617  1.00128.88           C  
ATOM    671  CG  LEU A  83     -43.868   1.991  -0.675  1.00128.88           C  
ATOM    672  CD1 LEU A  83     -45.064   1.361  -1.401  1.00128.88           C  
ATOM    673  CD2 LEU A  83     -43.061   2.895  -1.616  1.00128.88           C  
ATOM    676  N   PRO A  84     -43.426   5.694   0.618  1.00 79.28           N  
ATOM    677  CA  PRO A  84     -42.909   6.830  -0.098  1.00 79.28           C  
ATOM    681  C   PRO A  84     -41.786   7.504   0.621  1.00 79.28           C  
ATOM    682  O   PRO A  84     -40.944   8.112  -0.037  1.00 79.28           O  
ATOM    679  CB  PRO A  84     -44.110   7.735  -0.378  1.00 79.28           C  
ATOM    680  CG  PRO A  84     -45.227   7.197   0.537  1.00 79.28           C  
ATOM    678  CD  PRO A  84     -44.873   5.711   0.714  1.00 79.28           C  
ATOM    683  N   LEU A  85     -41.769   7.436   1.965  1.00 45.57           N  
ATOM    684  CA  LEU A  85     -40.748   8.095   2.725  1.00 45.57           C  
ATOM    689  C   LEU A  85     -39.430   7.422   2.490  1.00 45.57           C  
ATOM    690  O   LEU A  85     -38.405   8.086   2.342  1.00 45.57           O  
ATOM    685  CB  LEU A  85     -41.022   8.108   4.238  1.00 45.57           C  
ATOM    686  CG  LEU A  85     -39.921   8.825   5.045  1.00 45.57           C  
ATOM    687  CD1 LEU A  85     -39.757  10.282   4.585  1.00 45.57           C  
ATOM    688  CD2 LEU A  85     -40.182   8.735   6.556  1.00 45.57           C  
ATOM    691  N   VAL A  86     -39.430   6.075   2.452  1.00 41.25           N  
ATOM    692  CA  VAL A  86     -38.231   5.306   2.257  1.00 41.25           C  
ATOM    696  C   VAL A  86     -37.691   5.610   0.897  1.00 41.25           C  
ATOM    697  O   VAL A  86     -36.480   5.719   0.700  1.00 41.25           O  
ATOM    693  CB  VAL A  86     -38.483   3.827   2.345  1.00 41.25           C  
ATOM    694  CG1 VAL A  86     -37.182   3.084   2.004  1.00 41.25           C  
ATOM    695  CG2 VAL A  86     -39.037   3.506   3.744  1.00 41.25           C  
ATOM    698  N   GLU A  87     -38.598   5.774  -0.079  1.00 86.75           N  
ATOM    699  CA  GLU A  87     -38.196   6.000  -1.434  1.00 86.75           C  
ATOM    705  C   GLU A  87     -37.389   7.264  -1.471  1.00 86.75           C  
ATOM    706  O   GLU A  87     -36.369   7.331  -2.155  1.00 86.75           O  
ATOM    700  CB  GLU A  87     -39.399   6.179  -2.377  1.00 86.75           C  
ATOM    701  CG  GLU A  87     -40.422   5.036  -2.324  1.00 86.75           C  
ATOM    702  CD  GLU A  87     -39.734   3.698  -2.575  1.00 86.75           C  
ATOM    703  OE1 GLU A  87     -38.794   3.354  -1.810  1.00 86.75           O  
ATOM    704  OE2 GLU A  87     -40.153   2.995  -3.533  1.00 86.75           O1-
ATOM    707  N   GLU A  88     -37.831   8.302  -0.731  1.00 85.97           N  
ATOM    708  CA  GLU A  88     -37.145   9.567  -0.673  1.00 85.97           C  
ATOM    714  C   GLU A  88     -35.803   9.400  -0.036  1.00 85.97           C  
ATOM    715  O   GLU A  88     -34.799   9.901  -0.541  1.00 85.97           O  
ATOM    709  CB  GLU A  88     -37.892  10.607   0.178  1.00 85.97           C  
ATOM    710  CG  GLU A  88     -36.999  11.750   0.661  1.00 85.97           C  
ATOM    711  CD  GLU A  88     -36.670  12.690  -0.483  1.00 85.97           C  
ATOM    712  OE1 GLU A  88     -35.715  12.390  -1.249  1.00 85.97           O  
ATOM    713  OE2 GLU A  88     -37.369  13.730  -0.602  1.00 85.97           O1-
ATOM    716  N   ILE A  89     -35.752   8.656   1.081  1.00 38.01           N  
ATOM    717  CA  ILE A  89     -34.536   8.513   1.825  1.00 38.01           C  
ATOM    722  C   ILE A  89     -33.528   7.885   0.929  1.00 38.01           C  
ATOM    723  O   ILE A  89     -32.365   8.287   0.906  1.00 38.01           O  
ATOM    718  CB  ILE A  89     -34.700   7.612   3.015  1.00 38.01           C  
ATOM    719  CG1 ILE A  89     -35.713   8.215   4.001  1.00 38.01           C  
ATOM    720  CG2 ILE A  89     -33.312   7.354   3.625  1.00 38.01           C  
ATOM    721  CD1 ILE A  89     -36.193   7.226   5.061  1.00 38.01           C  
ATOM    724  N   ASP A  90     -33.961   6.877   0.156  1.00 47.61           N  
ATOM    725  CA  ASP A  90     -33.056   6.187  -0.707  1.00 47.61           C  
ATOM    730  C   ASP A  90     -32.497   7.168  -1.698  1.00 47.61           C  
ATOM    731  O   ASP A  90     -31.297   7.172  -1.967  1.00 47.61           O  
ATOM    726  CB  ASP A  90     -33.734   5.060  -1.508  1.00 47.61           C  
ATOM    727  CG  ASP A  90     -34.087   3.921  -0.556  1.00 47.61           C  
ATOM    728  OD1 ASP A  90     -33.423   3.804   0.509  1.00 47.61           O  
ATOM    729  OD2 ASP A  90     -35.029   3.151  -0.887  1.00 47.61           O1-
ATOM    732  N   GLN A  91     -33.358   8.048  -2.243  1.00 88.17           N  
ATOM    733  CA  GLN A  91     -32.983   8.981  -3.274  1.00 88.17           C  
ATOM    739  C   GLN A  91     -31.962   9.958  -2.772  1.00 88.17           C  
ATOM    740  O   GLN A  91     -31.014  10.296  -3.482  1.00 88.17           O  
ATOM    734  CB  GLN A  91     -34.193   9.779  -3.800  1.00 88.17           C  
ATOM    735  CG  GLN A  91     -33.895  10.723  -4.972  1.00 88.17           C  
ATOM    736  CD  GLN A  91     -33.581  12.119  -4.448  1.00 88.17           C  
ATOM    738  NE2 GLN A  91     -34.566  13.048  -4.580  1.00 88.17           N  
ATOM    737  OE1 GLN A  91     -32.490  12.381  -3.946  1.00 88.17           O  
ATOM    741  N   ARG A  92     -32.114  10.440  -1.527  1.00 83.90           N  
ATOM    742  CA  ARG A  92     -31.204  11.435  -1.034  1.00 83.90           C  
ATOM    750  C   ARG A  92     -29.828  10.855  -0.996  1.00 83.90           C  
ATOM    751  O   ARG A  92     -28.846  11.533  -1.299  1.00 83.90           O  
ATOM    743  CB  ARG A  92     -31.525  11.911   0.395  1.00 83.90           C  
ATOM    744  CG  ARG A  92     -32.787  12.772   0.509  1.00 83.90           C  
ATOM    745  CD  ARG A  92     -32.962  13.397   1.895  1.00 83.90           C  
ATOM    746  NE  ARG A  92     -33.166  12.283   2.861  1.00 83.90           N  
ATOM    747  CZ  ARG A  92     -34.422  11.963   3.284  1.00 83.90           C  
ATOM    748  NH1 ARG A  92     -35.488  12.716   2.891  1.00 83.90           N1+
ATOM    749  NH2 ARG A  92     -34.611  10.897   4.113  1.00 83.90           N  
ATOM    752  N   TYR A  93     -29.734   9.568  -0.628  1.00130.11           N  
ATOM    753  CA  TYR A  93     -28.487   8.890  -0.468  1.00130.11           C  
ATOM    762  C   TYR A  93     -27.771   8.858  -1.787  1.00130.11           C  
ATOM    763  O   TYR A  93     -26.554   9.023  -1.841  1.00130.11           O  
ATOM    754  CB  TYR A  93     -28.703   7.445   0.022  1.00130.11           C  
ATOM    755  CG  TYR A  93     -27.396   6.792   0.313  1.00130.11           C  
ATOM    756  CD1 TYR A  93     -26.797   6.970   1.538  1.00130.11           C  
ATOM    757  CD2 TYR A  93     -26.768   6.006  -0.627  1.00130.11           C  
ATOM    758  CE1 TYR A  93     -25.595   6.370   1.828  1.00130.11           C  
ATOM    759  CE2 TYR A  93     -25.565   5.402  -0.342  1.00130.11           C  
ATOM    760  CZ  TYR A  93     -24.977   5.582   0.887  1.00130.11           C  
ATOM    761  OH  TYR A  93     -23.743   4.962   1.182  1.00130.11           O  
ATOM    764  N   PHE A  94     -28.502   8.636  -2.895  1.00 87.33           N  
ATOM    765  CA  PHE A  94     -27.851   8.558  -4.174  1.00 87.33           C  
ATOM    773  C   PHE A  94     -27.219   9.875  -4.534  1.00 87.33           C  
ATOM    774  O   PHE A  94     -26.087   9.915  -5.018  1.00 87.33           O  
ATOM    766  CB  PHE A  94     -28.789   8.194  -5.342  1.00 87.33           C  
ATOM    767  CG  PHE A  94     -29.288   6.795  -5.192  1.00 87.33           C  
ATOM    768  CD1 PHE A  94     -28.421   5.725  -5.221  1.00 87.33           C  
ATOM    769  CD2 PHE A  94     -30.637   6.548  -5.070  1.00 87.33           C  
ATOM    770  CE1 PHE A  94     -28.887   4.437  -5.096  1.00 87.33           C  
ATOM    771  CE2 PHE A  94     -31.109   5.262  -4.948  1.00 87.33           C  
ATOM    772  CZ  PHE A  94     -30.235   4.203  -4.956  1.00 87.33           C  
ATOM    775  N   SER A  95     -27.935  10.993  -4.307  1.00 47.20           N  
ATOM    776  CA  SER A  95     -27.452  12.290  -4.707  1.00 47.20           C  
ATOM    779  C   SER A  95     -26.180  12.607  -3.993  1.00 47.20           C  
ATOM    780  O   SER A  95     -25.256  13.179  -4.574  1.00 47.20           O  
ATOM    777  CB  SER A  95     -28.453  13.419  -4.403  1.00 47.20           C  
ATOM    778  OG  SER A  95     -28.654  13.534  -3.002  1.00 47.20           O  
ATOM    781  N   ILE A  96     -26.095  12.230  -2.707  1.00102.06           N  
ATOM    782  CA  ILE A  96     -24.917  12.535  -1.955  1.00102.06           C  
ATOM    787  C   ILE A  96     -23.778  11.806  -2.596  1.00102.06           C  
ATOM    788  O   ILE A  96     -22.669  12.327  -2.714  1.00102.06           O  
ATOM    783  CB  ILE A  96     -25.020  12.152  -0.501  1.00102.06           C  
ATOM    784  CG1 ILE A  96     -23.978  12.910   0.332  1.00102.06           C  
ATOM    785  CG2 ILE A  96     -24.898  10.628  -0.363  1.00102.06           C  
ATOM    786  CD1 ILE A  96     -24.235  12.818   1.836  1.00102.06           C  
ATOM    789  N   ILE A  97     -24.040  10.568  -3.052  1.00 82.11           N  
ATOM    790  CA  ILE A  97     -23.022   9.767  -3.656  1.00 82.11           C  
ATOM    795  C   ILE A  97     -22.522  10.460  -4.890  1.00 82.11           C  
ATOM    796  O   ILE A  97     -21.327  10.437  -5.183  1.00 82.11           O  
ATOM    791  CB  ILE A  97     -23.485   8.397  -4.060  1.00 82.11           C  
ATOM    792  CG1 ILE A  97     -23.960   7.610  -2.829  1.00 82.11           C  
ATOM    793  CG2 ILE A  97     -22.328   7.711  -4.807  1.00 82.11           C  
ATOM    794  CD1 ILE A  97     -24.701   6.323  -3.187  1.00 82.11           C  
ATOM    797  N   ASP A  98     -23.424  11.113  -5.645  1.00 84.64           N  
ATOM    798  CA  ASP A  98     -23.067  11.715  -6.900  1.00 84.64           C  
ATOM    803  C   ASP A  98     -21.963  12.730  -6.719  1.00 84.64           C  
ATOM    804  O   ASP A  98     -21.011  12.771  -7.500  1.00 84.64           O  
ATOM    799  CB  ASP A  98     -24.257  12.437  -7.566  1.00 84.64           C  
ATOM    800  CG  ASP A  98     -25.291  11.394  -7.981  1.00 84.64           C  
ATOM    801  OD1 ASP A  98     -25.008  10.178  -7.813  1.00 84.64           O  
ATOM    802  OD2 ASP A  98     -26.377  11.800  -8.476  1.00 84.64           O1-
ATOM    805  N   SER A  99     -22.041  13.578  -5.680  1.00123.82           N  
ATOM    806  CA  SER A  99     -21.054  14.612  -5.514  1.00123.82           C  
ATOM    809  C   SER A  99     -19.705  14.004  -5.275  1.00123.82           C  
ATOM    810  O   SER A  99     -18.696  14.393  -5.869  1.00123.82           O  
ATOM    807  CB  SER A  99     -21.349  15.494  -4.290  1.00123.82           C  
ATOM    808  OG  SER A  99     -22.659  16.031  -4.391  1.00123.82           O  
ATOM    811  N   LYS A 100     -19.674  12.981  -4.412  1.00109.92           N  
ATOM    812  CA  LYS A 100     -18.439  12.380  -4.007  1.00109.92           C  
ATOM    818  C   LYS A 100     -17.743  11.844  -5.213  1.00109.92           C  
ATOM    819  O   LYS A 100     -16.512  11.791  -5.266  1.00109.92           O  
ATOM    813  CB  LYS A 100     -18.639  11.198  -3.044  1.00109.92           C  
ATOM    814  CG  LYS A 100     -19.172  11.591  -1.665  1.00109.92           C  
ATOM    815  CD  LYS A 100     -19.650  10.392  -0.844  1.00109.92           C  
ATOM    816  CE  LYS A 100     -19.926  10.719   0.625  1.00109.92           C  
ATOM    817  NZ  LYS A 100     -21.192  11.468   0.754  1.00109.92           N1+
ATOM    820  N   VAL A 101     -18.531  11.406  -6.209  1.00 75.78           N  
ATOM    821  CA  VAL A 101     -17.982  10.822  -7.395  1.00 75.78           C  
ATOM    825  C   VAL A 101     -17.109  11.819  -8.103  1.00 75.78           C  
ATOM    826  O   VAL A 101     -16.031  11.481  -8.598  1.00 75.78           O  
ATOM    822  CB  VAL A 101     -19.042  10.351  -8.355  1.00 75.78           C  
ATOM    823  CG1 VAL A 101     -18.362   9.787  -9.616  1.00 75.78           C  
ATOM    824  CG2 VAL A 101     -19.935   9.327  -7.630  1.00 75.78           C  
ATOM    827  N   LYS A 102     -17.530  13.092  -8.177  1.00 94.48           N  
ATOM    828  CA  LYS A 102     -16.695  13.996  -8.913  1.00 94.48           C  
ATOM    834  C   LYS A 102     -15.340  14.117  -8.277  1.00 94.48           C  
ATOM    835  O   LYS A 102     -14.308  13.973  -8.936  1.00 94.48           O  
ATOM    829  CB  LYS A 102     -17.290  15.407  -9.063  1.00 94.48           C  
ATOM    830  CG  LYS A 102     -18.432  15.456 -10.081  1.00 94.48           C  
ATOM    831  CD  LYS A 102     -19.160  16.799 -10.144  1.00 94.48           C  
ATOM    832  CE  LYS A 102     -20.136  16.895 -11.317  1.00 94.48           C  
ATOM    833  NZ  LYS A 102     -20.719  18.254 -11.381  1.00 94.48           N1+
ATOM    836  N   LYS A 103     -15.303  14.311  -6.951  1.00117.58           N  
ATOM    837  CA  LYS A 103     -14.047  14.565  -6.305  1.00117.58           C  
ATOM    843  C   LYS A 103     -13.145  13.392  -6.501  1.00117.58           C  
ATOM    844  O   LYS A 103     -11.948  13.516  -6.764  1.00117.58           O  
ATOM    838  CB  LYS A 103     -14.207  14.761  -4.786  1.00117.58           C  
ATOM    839  CG  LYS A 103     -15.064  15.973  -4.414  1.00117.58           C  
ATOM    840  CD  LYS A 103     -15.547  15.967  -2.962  1.00117.58           C  
ATOM    841  CE  LYS A 103     -14.479  16.387  -1.951  1.00117.58           C  
ATOM    842  NZ  LYS A 103     -15.042  16.357  -0.583  1.00117.58           N1+
ATOM    845  N   VAL A 104     -13.742  12.203  -6.398  1.00201.21           N  
ATOM    846  CA  VAL A 104     -13.061  10.949  -6.431  1.00201.21           C  
ATOM    850  C   VAL A 104     -12.524  10.612  -7.783  1.00201.21           C  
ATOM    851  O   VAL A 104     -11.776   9.640  -7.900  1.00201.21           O  
ATOM    847  CB  VAL A 104     -13.885   9.794  -5.924  1.00201.21           C  
ATOM    848  CG1 VAL A 104     -14.188  10.035  -4.440  1.00201.21           C  
ATOM    849  CG2 VAL A 104     -15.149   9.641  -6.775  1.00201.21           C  
ATOM    852  N   MET A 105     -12.831  11.432  -8.811  1.00202.42           N  
ATOM    853  CA  MET A 105     -12.541  11.149 -10.189  1.00202.42           C  
ATOM    858  C   MET A 105     -11.109  10.717 -10.299  1.00202.42           C  
ATOM    859  O   MET A 105     -10.738  10.020 -11.241  1.00202.42           O  
ATOM    854  CB  MET A 105     -12.800  12.345 -11.125  1.00202.42           C  
ATOM    855  CG  MET A 105     -12.771  11.953 -12.602  1.00202.42           C  
ATOM    856  SD  MET A 105     -13.563  13.158 -13.708  1.00202.42           S  
ATOM    857  CE  MET A 105     -15.251  12.589 -13.347  1.00202.42           C  
ATOM    860  N   SER A 106     -10.224  11.130  -9.378  1.00182.86           N  
ATOM    861  CA  SER A 106      -8.906  10.525  -9.519  1.00182.86           C  
ATOM    864  C   SER A 106      -8.554   9.499  -8.413  1.00182.86           C  
ATOM    865  O   SER A 106      -8.641   9.835  -7.232  1.00182.86           O  
ATOM    862  CB  SER A 106      -7.771  11.563  -9.520  1.00182.86           C  
ATOM    863  OG  SER A 106      -7.703  12.213  -8.259  1.00182.86           O  
ATOM    866  N   ILE A 107      -8.149   8.204  -8.740  1.00360.58           N  
ATOM    867  CA  ILE A 107      -7.638   7.197  -7.746  1.00360.58           C  
ATOM    872  C   ILE A 107      -7.174   5.728  -8.268  1.00360.58           C  
ATOM    873  O   ILE A 107      -7.916   5.211  -9.101  1.00360.58           O  
ATOM    868  CB  ILE A 107      -8.636   6.937  -6.671  1.00360.58           C  
ATOM    869  CG1 ILE A 107      -7.997   6.174  -5.497  1.00360.58           C  
ATOM    870  CG2 ILE A 107      -9.817   6.202  -7.324  1.00360.58           C  
ATOM    871  CD1 ILE A 107      -6.964   6.998  -4.730  1.00360.58           C  
ATOM    874  N   PRO A 108      -6.006   5.034  -7.840  1.00393.26           N  
ATOM    875  CA  PRO A 108      -5.403   3.658  -8.169  1.00393.26           C  
ATOM    879  C   PRO A 108      -5.919   2.329  -7.587  1.00393.26           C  
ATOM    880  O   PRO A 108      -5.338   1.272  -7.865  1.00393.26           O  
ATOM    877  CB  PRO A 108      -3.913   3.777  -7.857  1.00393.26           C  
ATOM    878  CG  PRO A 108      -3.615   5.279  -7.913  1.00393.26           C  
ATOM    876  CD  PRO A 108      -4.926   5.950  -7.482  1.00393.26           C  
ATOM    881  N   LYS A 109      -6.923   2.347  -6.716  1.00132.45           N  
ATOM    882  CA  LYS A 109      -7.296   1.154  -5.986  1.00132.45           C  
ATOM    888  C   LYS A 109      -7.931  -0.018  -6.743  1.00132.45           C  
ATOM    889  O   LYS A 109      -7.405  -1.121  -6.624  1.00132.45           O  
ATOM    883  CB  LYS A 109      -8.221   1.542  -4.828  1.00132.45           C  
ATOM    884  CG  LYS A 109      -7.548   2.575  -3.915  1.00132.45           C  
ATOM    885  CD  LYS A 109      -8.509   3.380  -3.039  1.00132.45           C  
ATOM    886  CE  LYS A 109      -7.814   4.514  -2.277  1.00132.45           C  
ATOM    887  NZ  LYS A 109      -8.821   5.391  -1.639  1.00132.45           N1+
ATOM    890  N   GLY A 110      -9.040   0.100  -7.531  1.00125.20           N  
ATOM    891  CA  GLY A 110      -9.536  -1.181  -8.037  1.00125.20           C  
ATOM    892  C   GLY A 110     -10.797  -1.111  -8.885  1.00125.20           C  
ATOM    893  O   GLY A 110     -11.464  -0.079  -8.936  1.00125.20           O  
ATOM    894  N   ASN A 111     -11.143  -2.245  -9.579  1.00210.22           N  
ATOM    895  CA  ASN A 111     -12.301  -2.345 -10.456  1.00210.22           C  
ATOM    900  C   ASN A 111     -13.280  -3.520 -10.227  1.00210.22           C  
ATOM    901  O   ASN A 111     -12.956  -4.648 -10.595  1.00210.22           O  
ATOM    896  CB  ASN A 111     -11.913  -2.399 -11.948  1.00210.22           C  
ATOM    897  CG  ASN A 111     -11.459  -1.022 -12.427  1.00210.22           C  
ATOM    899  ND2 ASN A 111     -10.606  -0.323 -11.631  1.00210.22           N  
ATOM    898  OD1 ASN A 111     -11.850  -0.581 -13.505  1.00210.22           O  
ATOM    902  N   SER A 112     -14.516  -3.277  -9.664  1.00278.85           N  
ATOM    903  CA  SER A 112     -15.667  -4.193  -9.521  1.00278.85           C  
ATOM    906  C   SER A 112     -15.948  -4.529  -8.068  1.00278.85           C  
ATOM    907  O   SER A 112     -14.979  -4.629  -7.344  1.00278.85           O  
ATOM    904  CB  SER A 112     -15.546  -5.488 -10.328  1.00278.85           C  
ATOM    905  OG  SER A 112     -15.382  -5.183 -11.703  1.00278.85           O  
ATOM    908  N   ALA A 113     -17.232  -4.770  -7.606  1.00317.58           N  
ATOM    909  CA  ALA A 113     -17.555  -4.884  -6.171  1.00317.58           C  
ATOM    911  C   ALA A 113     -18.586  -5.930  -5.811  1.00317.58           C  
ATOM    912  O   ALA A 113     -19.461  -6.230  -6.620  1.00317.58           O  
ATOM    910  CB  ALA A 113     -18.283  -3.659  -5.592  1.00317.58           C  
ATOM    913  N   LEU A 114     -18.458  -6.501  -4.570  1.00353.83           N  
ATOM    914  CA  LEU A 114     -19.410  -7.375  -3.904  1.00353.83           C  
ATOM    919  C   LEU A 114     -18.956  -8.798  -3.650  1.00353.83           C  
ATOM    920  O   LEU A 114     -17.776  -9.063  -3.427  1.00353.83           O  
ATOM    915  CB  LEU A 114     -20.793  -7.371  -4.528  1.00353.83           C  
ATOM    916  CG  LEU A 114     -21.648  -6.137  -4.196  1.00353.83           C  
ATOM    917  CD1 LEU A 114     -20.897  -4.810  -4.369  1.00353.83           C  
ATOM    918  CD2 LEU A 114     -22.928  -6.198  -5.032  1.00353.83           C  
ATOM    921  N   ARG A 115     -19.937  -9.744  -3.676  1.00341.71           N  
ATOM    922  CA  ARG A 115     -19.937 -11.176  -3.402  1.00341.71           C  
ATOM    930  C   ARG A 115     -18.743 -11.779  -2.732  1.00341.71           C  
ATOM    931  O   ARG A 115     -17.586 -11.576  -3.091  1.00341.71           O  
ATOM    923  CB  ARG A 115     -20.351 -12.107  -4.566  1.00341.71           C  
ATOM    924  CG  ARG A 115     -21.832 -12.483  -4.622  1.00341.71           C  
ATOM    925  CD  ARG A 115     -22.805 -11.417  -5.127  1.00341.71           C  
ATOM    926  NE  ARG A 115     -24.139 -12.071  -5.092  1.00341.71           N  
ATOM    927  CZ  ARG A 115     -25.325 -11.396  -5.118  1.00341.71           C  
ATOM    928  NH1 ARG A 115     -25.357 -10.039  -5.199  1.00341.71           N1+
ATOM    929  NH2 ARG A 115     -26.495 -12.099  -5.061  1.00341.71           N  
ATOM    932  N   ARG A 116     -19.064 -12.534  -1.659  1.00167.27           N  
ATOM    933  CA  ARG A 116     -18.152 -13.296  -0.855  1.00167.27           C  
ATOM    941  C   ARG A 116     -17.664 -14.518  -1.569  1.00167.27           C  
ATOM    942  O   ARG A 116     -16.480 -14.843  -1.511  1.00167.27           O  
ATOM    934  CB  ARG A 116     -18.781 -13.777   0.458  1.00167.27           C  
ATOM    935  CG  ARG A 116     -17.779 -14.370   1.461  1.00167.27           C  
ATOM    936  CD  ARG A 116     -17.330 -15.809   1.192  1.00167.27           C  
ATOM    937  NE  ARG A 116     -16.594 -16.289   2.396  1.00167.27           N  
ATOM    938  CZ  ARG A 116     -16.304 -17.615   2.525  1.00167.27           C  
ATOM    939  NH1 ARG A 116     -16.621 -18.472   1.511  1.00167.27           N1+
ATOM    940  NH2 ARG A 116     -15.706 -18.084   3.660  1.00167.27           N  
ATOM    943  N   VAL A 117     -18.567 -15.218  -2.286  1.00177.67           N  
ATOM    944  CA  VAL A 117     -18.208 -16.491  -2.847  1.00177.67           C  
ATOM    948  C   VAL A 117     -17.035 -16.326  -3.754  1.00177.67           C  
ATOM    949  O   VAL A 117     -16.080 -17.091  -3.666  1.00177.67           O  
ATOM    945  CB  VAL A 117     -19.335 -17.140  -3.601  1.00177.67           C  
ATOM    946  CG1 VAL A 117     -19.769 -16.223  -4.755  1.00177.67           C  
ATOM    947  CG2 VAL A 117     -18.872 -18.536  -4.052  1.00177.67           C  
ATOM    950  N   MET A 118     -17.096 -15.327  -4.647  1.00334.41           N  
ATOM    951  CA  MET A 118     -16.068 -14.909  -5.559  1.00334.41           C  
ATOM    956  C   MET A 118     -16.536 -13.531  -5.844  1.00334.41           C  
ATOM    957  O   MET A 118     -17.658 -13.295  -5.418  1.00334.41           O  
ATOM    952  CB  MET A 118     -16.062 -15.659  -6.905  1.00334.41           C  
ATOM    953  CG  MET A 118     -15.533 -17.099  -6.871  1.00334.41           C  
ATOM    954  SD  MET A 118     -16.650 -18.349  -6.167  1.00334.41           S  
ATOM    955  CE  MET A 118     -17.886 -18.256  -7.491  1.00334.41           C  
ATOM    958  N   GLU A 119     -15.704 -12.632  -6.460  1.00377.70           N  
ATOM    959  CA  GLU A 119     -15.956 -11.274  -6.948  1.00377.70           C  
ATOM    965  C   GLU A 119     -14.657 -10.863  -7.659  1.00377.70           C  
ATOM    966  O   GLU A 119     -13.932 -11.805  -7.936  1.00377.70           O  
ATOM    960  CB  GLU A 119     -16.598 -10.331  -5.959  1.00377.70           C  
ATOM    961  CG  GLU A 119     -18.021 -10.692  -5.634  1.00377.70           C  
ATOM    962  CD  GLU A 119     -19.056  -9.924  -6.376  1.00377.70           C  
ATOM    963  OE1 GLU A 119     -18.934  -8.681  -6.350  1.00377.70           O  
ATOM    964  OE2 GLU A 119     -20.005 -10.546  -6.913  1.00377.70           O1-
ATOM    967  N   GLU A 120     -14.313  -9.595  -8.087  1.00310.27           N  
ATOM    968  CA  GLU A 120     -13.005  -9.352  -8.754  1.00310.27           C  
ATOM    974  C   GLU A 120     -12.670  -7.879  -9.096  1.00310.27           C  
ATOM    975  O   GLU A 120     -13.566  -7.168  -9.533  1.00310.27           O  
ATOM    969  CB  GLU A 120     -12.797 -10.231  -9.978  1.00310.27           C  
ATOM    970  CG  GLU A 120     -11.961 -11.501  -9.770  1.00310.27           C  
ATOM    971  CD  GLU A 120     -11.959 -12.307 -11.062  1.00310.27           C  
ATOM    972  OE1 GLU A 120     -12.940 -12.170 -11.838  1.00310.27           O  
ATOM    973  OE2 GLU A 120     -10.983 -13.072 -11.290  1.00310.27           O1-
ATOM    976  N   THR A 121     -11.382  -7.340  -8.893  1.00400.16           N  
ATOM    977  CA  THR A 121     -11.119  -5.872  -8.989  1.00400.16           C  
ATOM    981  C   THR A 121      -9.604  -5.344  -8.901  1.00400.16           C  
ATOM    982  O   THR A 121      -8.724  -6.196  -8.945  1.00400.16           O  
ATOM    978  CB  THR A 121     -12.127  -5.327  -8.054  1.00400.16           C  
ATOM    980  CG2 THR A 121     -12.063  -6.240  -6.836  1.00400.16           C  
ATOM    979  OG1 THR A 121     -12.017  -3.949  -7.792  1.00400.16           O  
ATOM    983  N   TYR A 122      -9.196  -3.979  -8.875  1.00372.33           N  
ATOM    984  CA  TYR A 122      -7.762  -3.623  -9.158  1.00372.33           C  
ATOM    993  C   TYR A 122      -6.645  -4.015  -8.255  1.00372.33           C  
ATOM    994  O   TYR A 122      -6.385  -5.201  -8.198  1.00372.33           O  
ATOM    985  CB  TYR A 122      -7.450  -2.249  -9.786  1.00372.33           C  
ATOM    986  CG  TYR A 122      -7.405  -2.487 -11.261  1.00372.33           C  
ATOM    987  CD1 TYR A 122      -6.287  -3.091 -11.793  1.00372.33           C  
ATOM    988  CD2 TYR A 122      -8.423  -2.126 -12.113  1.00372.33           C  
ATOM    989  CE1 TYR A 122      -6.176  -3.342 -13.138  1.00372.33           C  
ATOM    990  CE2 TYR A 122      -8.317  -2.375 -13.464  1.00372.33           C  
ATOM    991  CZ  TYR A 122      -7.196  -2.982 -13.981  1.00372.33           C  
ATOM    992  OH  TYR A 122      -7.092  -3.236 -15.364  1.00372.33           O  
ATOM    995  N   TYR A 123      -5.953  -3.140  -7.494  1.00182.79           N  
ATOM    996  CA  TYR A 123      -4.946  -3.769  -6.672  1.00182.79           C  
ATOM   1005  C   TYR A 123      -5.562  -4.097  -5.371  1.00182.79           C  
ATOM   1006  O   TYR A 123      -5.665  -5.246  -4.948  1.00182.79           O  
ATOM    997  CB  TYR A 123      -3.696  -2.910  -6.428  1.00182.79           C  
ATOM    998  CG  TYR A 123      -2.821  -3.080  -7.624  1.00182.79           C  
ATOM    999  CD1 TYR A 123      -3.103  -2.468  -8.822  1.00182.79           C  
ATOM   1000  CD2 TYR A 123      -1.698  -3.872  -7.536  1.00182.79           C  
ATOM   1001  CE1 TYR A 123      -2.279  -2.642  -9.910  1.00182.79           C  
ATOM   1002  CE2 TYR A 123      -0.869  -4.049  -8.619  1.00182.79           C  
ATOM   1003  CZ  TYR A 123      -1.160  -3.433  -9.809  1.00182.79           C  
ATOM   1004  OH  TYR A 123      -0.312  -3.611 -10.924  1.00182.79           O  
ATOM   1007  N   HIS A 124      -6.086  -3.030  -4.751  1.00 95.29           N  
ATOM   1008  CA  HIS A 124      -6.699  -3.147  -3.476  1.00 95.29           C  
ATOM   1015  C   HIS A 124      -7.904  -3.923  -3.741  1.00 95.29           C  
ATOM   1016  O   HIS A 124      -8.365  -4.723  -2.928  1.00 95.29           O  
ATOM   1011  CB  HIS A 124      -7.099  -1.782  -2.895  1.00 95.29           C  
ATOM   1010  CG  HIS A 124      -7.700  -1.854  -1.523  1.00 95.29           C  
ATOM   1013  CD2 HIS A 124      -7.106  -1.997  -0.307  1.00 95.29           C  
ATOM   1009  ND1 HIS A 124      -9.051  -1.762  -1.275  1.00 95.29           N  
ATOM   1014  CE1 HIS A 124      -9.207  -1.853   0.070  1.00 95.29           C  
ATOM   1012  NE2 HIS A 124      -8.055  -1.997   0.701  1.00 95.29           N  
ATOM   1017  N   HIS A 125      -8.495  -3.656  -4.908  1.00263.26           N  
ATOM   1018  CA  HIS A 125      -9.679  -4.389  -5.022  1.00263.26           C  
ATOM   1025  C   HIS A 125      -9.497  -5.823  -5.448  1.00263.26           C  
ATOM   1026  O   HIS A 125     -10.212  -6.677  -4.936  1.00263.26           O  
ATOM   1021  CB  HIS A 125     -10.849  -3.498  -5.365  1.00263.26           C  
ATOM   1020  CG  HIS A 125     -12.056  -4.142  -4.811  1.00263.26           C  
ATOM   1023  CD2 HIS A 125     -13.319  -4.109  -5.271  1.00263.26           C  
ATOM   1019  ND1 HIS A 125     -12.037  -5.109  -3.829  1.00263.26           N  
ATOM   1024  CE1 HIS A 125     -13.285  -5.638  -3.781  1.00263.26           C  
ATOM   1022  NE2 HIS A 125     -14.096  -5.073  -4.652  1.00263.26           N  
ATOM   1027  N   ILE A 126      -8.477  -6.162  -6.280  1.00153.67           N  
ATOM   1028  CA  ILE A 126      -8.242  -7.544  -6.643  1.00153.67           C  
ATOM   1033  C   ILE A 126      -8.060  -8.279  -5.348  1.00153.67           C  
ATOM   1034  O   ILE A 126      -8.464  -9.432  -5.205  1.00153.67           O  
ATOM   1029  CB  ILE A 126      -7.019  -7.763  -7.494  1.00153.67           C  
ATOM   1030  CG1 ILE A 126      -7.095  -9.107  -8.232  1.00153.67           C  
ATOM   1031  CG2 ILE A 126      -5.763  -7.603  -6.626  1.00153.67           C  
ATOM   1032  CD1 ILE A 126      -6.068  -9.219  -9.361  1.00153.67           C  
ATOM   1035  N   TYR A 127      -7.449  -7.606  -4.358  1.00 89.41           N  
ATOM   1036  CA  TYR A 127      -7.245  -8.171  -3.053  1.00 89.41           C  
ATOM   1045  C   TYR A 127      -8.558  -8.483  -2.369  1.00 89.41           C  
ATOM   1046  O   TYR A 127      -8.739  -9.589  -1.864  1.00 89.41           O  
ATOM   1037  CB  TYR A 127      -6.422  -7.203  -2.175  1.00 89.41           C  
ATOM   1038  CG  TYR A 127      -6.419  -7.628  -0.746  1.00 89.41           C  
ATOM   1039  CD1 TYR A 127      -5.678  -8.704  -0.315  1.00 89.41           C  
ATOM   1040  CD2 TYR A 127      -7.149  -6.912   0.176  1.00 89.41           C  
ATOM   1041  CE1 TYR A 127      -5.685  -9.067   1.012  1.00 89.41           C  
ATOM   1042  CE2 TYR A 127      -7.158  -7.268   1.504  1.00 89.41           C  
ATOM   1043  CZ  TYR A 127      -6.424  -8.351   1.923  1.00 89.41           C  
ATOM   1044  OH  TYR A 127      -6.429  -8.723   3.283  1.00 89.41           O  
ATOM   1047  N   HIS A 128      -9.518  -7.536  -2.322  1.00 87.61           N  
ATOM   1048  CA  HIS A 128     -10.760  -7.809  -1.637  1.00 87.61           C  
ATOM   1055  C   HIS A 128     -11.631  -8.758  -2.396  1.00 87.61           C  
ATOM   1056  O   HIS A 128     -12.375  -9.532  -1.793  1.00 87.61           O  
ATOM   1051  CB  HIS A 128     -11.556  -6.554  -1.244  1.00 87.61           C  
ATOM   1050  CG  HIS A 128     -10.920  -5.884  -0.061  1.00 87.61           C  
ATOM   1053  CD2 HIS A 128     -10.111  -4.793   0.015  1.00 87.61           C  
ATOM   1049  ND1 HIS A 128     -11.053  -6.344   1.231  1.00 87.61           N  
ATOM   1054  CE1 HIS A 128     -10.324  -5.517   2.019  1.00 87.61           C  
ATOM   1052  NE2 HIS A 128      -9.732  -4.560   1.327  1.00 87.61           N  
ATOM   1057  N   THR A 129     -11.586  -8.709  -3.739  1.00225.68           N  
ATOM   1058  CA  THR A 129     -12.395  -9.585  -4.527  1.00225.68           C  
ATOM   1062  C   THR A 129     -12.092 -11.009  -4.262  1.00225.68           C  
ATOM   1063  O   THR A 129     -13.029 -11.795  -4.177  1.00225.68           O  
ATOM   1059  CB  THR A 129     -12.174  -9.481  -5.981  1.00225.68           C  
ATOM   1061  CG2 THR A 129     -10.846  -8.875  -6.397  1.00225.68           C  
ATOM   1060  OG1 THR A 129     -12.165 -10.805  -6.455  1.00225.68           O  
ATOM   1064  N   VAL A 130     -10.797 -11.383  -4.250  1.00 75.53           N  
ATOM   1065  CA  VAL A 130     -10.340 -12.729  -4.027  1.00 75.53           C  
ATOM   1069  C   VAL A 130     -10.441 -13.104  -2.577  1.00 75.53           C  
ATOM   1070  O   VAL A 130     -10.772 -14.238  -2.242  1.00 75.53           O  
ATOM   1066  CB  VAL A 130      -8.919 -12.919  -4.470  1.00 75.53           C  
ATOM   1067  CG1 VAL A 130      -8.857 -12.634  -5.983  1.00 75.53           C  
ATOM   1068  CG2 VAL A 130      -7.994 -12.019  -3.632  1.00 75.53           C  
ATOM   1071  N   ALA A 131     -10.145 -12.155  -1.670  1.00 46.13           N  
ATOM   1072  CA  ALA A 131     -10.112 -12.421  -0.256  1.00 46.13           C  
ATOM   1074  C   ALA A 131     -11.470 -12.842   0.228  1.00 46.13           C  
ATOM   1075  O   ALA A 131     -11.583 -13.720   1.083  1.00 46.13           O  
ATOM   1073  CB  ALA A 131      -9.690 -11.193   0.570  1.00 46.13           C  
ATOM   1076  N   ILE A 132     -12.538 -12.224  -0.312  1.00 97.06           N  
ATOM   1077  CA  ILE A 132     -13.891 -12.473   0.099  1.00 97.06           C  
ATOM   1082  C   ILE A 132     -14.199 -13.923  -0.170  1.00 97.06           C  
ATOM   1083  O   ILE A 132     -15.003 -14.519   0.543  1.00 97.06           O  
ATOM   1078  CB  ILE A 132     -14.871 -11.567  -0.602  1.00 97.06           C  
ATOM   1079  CG1 ILE A 132     -16.167 -11.432   0.214  1.00 97.06           C  
ATOM   1080  CG2 ILE A 132     -15.067 -12.063  -2.044  1.00 97.06           C  
ATOM   1081  CD1 ILE A 132     -17.125 -10.368  -0.326  1.00 97.06           C  
ATOM   1084  N   GLU A 133     -13.640 -14.494  -1.264  1.00204.33           N  
ATOM   1085  CA  GLU A 133     -13.759 -15.899  -1.582  1.00204.33           C  
ATOM   1091  C   GLU A 133     -12.905 -16.789  -0.715  1.00204.33           C  
ATOM   1092  O   GLU A 133     -13.198 -17.981  -0.641  1.00204.33           O  
ATOM   1086  CB  GLU A 133     -13.546 -16.332  -3.049  1.00204.33           C  
ATOM   1087  CG  GLU A 133     -12.455 -15.663  -3.855  1.00204.33           C  
ATOM   1088  CD  GLU A 133     -13.170 -14.471  -4.434  1.00204.33           C  
ATOM   1089  OE1 GLU A 133     -14.169 -14.037  -3.794  1.00204.33           O  
ATOM   1090  OE2 GLU A 133     -12.729 -13.946  -5.491  1.00204.33           O1-
ATOM   1093  N   GLY A 134     -11.826 -16.283  -0.060  1.00 62.29           N  
ATOM   1094  CA  GLY A 134     -11.008 -17.160   0.751  1.00 62.29           C  
ATOM   1095  C   GLY A 134      -9.529 -17.095   0.412  1.00 62.29           C  
ATOM   1096  O   GLY A 134      -8.740 -17.853   0.978  1.00 62.29           O  
ATOM   1097  N   ASN A 135      -9.099 -16.205  -0.508  1.00 76.71           N  
ATOM   1098  CA  ASN A 135      -7.710 -16.105  -0.904  1.00 76.71           C  
ATOM   1103  C   ASN A 135      -6.868 -15.487   0.193  1.00 76.71           C  
ATOM   1104  O   ASN A 135      -7.214 -14.457   0.769  1.00 76.71           O  
ATOM   1099  CB  ASN A 135      -7.537 -15.247  -2.173  1.00 76.71           C  
ATOM   1100  CG  ASN A 135      -6.152 -15.460  -2.768  1.00 76.71           C  
ATOM   1102  ND2 ASN A 135      -6.101 -15.717  -4.103  1.00 76.71           N  
ATOM   1101  OD1 ASN A 135      -5.143 -15.392  -2.069  1.00 76.71           O  
ATOM   1105  N   THR A 136      -5.722 -16.142   0.491  1.00148.13           N  
ATOM   1106  CA  THR A 136      -4.725 -15.843   1.494  1.00148.13           C  
ATOM   1110  C   THR A 136      -3.801 -14.697   1.131  1.00148.13           C  
ATOM   1111  O   THR A 136      -3.208 -14.083   2.017  1.00148.13           O  
ATOM   1107  CB  THR A 136      -3.829 -17.016   1.741  1.00148.13           C  
ATOM   1109  CG2 THR A 136      -2.896 -16.664   2.904  1.00148.13           C  
ATOM   1108  OG1 THR A 136      -4.593 -18.162   2.081  1.00148.13           O  
ATOM   1112  N   LEU A 137      -3.601 -14.412  -0.174  1.00 78.32           N  
ATOM   1113  CA  LEU A 137      -2.604 -13.472  -0.649  1.00 78.32           C  
ATOM   1118  C   LEU A 137      -2.829 -12.079  -0.125  1.00 78.32           C  
ATOM   1119  O   LEU A 137      -3.962 -11.640   0.060  1.00 78.32           O  
ATOM   1114  CB  LEU A 137      -2.572 -13.370  -2.187  1.00 78.32           C  
ATOM   1115  CG  LEU A 137      -2.118 -14.654  -2.917  1.00 78.32           C  
ATOM   1116  CD1 LEU A 137      -2.141 -14.464  -4.441  1.00 78.32           C  
ATOM   1117  CD2 LEU A 137      -0.738 -15.122  -2.431  1.00 78.32           C  
ATOM   1120  N   THR A 138      -1.708 -11.356   0.131  1.00 44.84           N  
ATOM   1121  CA  THR A 138      -1.704 -10.002   0.630  1.00 44.84           C  
ATOM   1125  C   THR A 138      -1.679  -9.043  -0.537  1.00 44.84           C  
ATOM   1126  O   THR A 138      -1.494  -9.450  -1.684  1.00 44.84           O  
ATOM   1122  CB  THR A 138      -0.506  -9.685   1.476  1.00 44.84           C  
ATOM   1124  CG2 THR A 138      -0.448 -10.683   2.646  1.00 44.84           C  
ATOM   1123  OG1 THR A 138       0.679  -9.773   0.699  1.00 44.84           O  
ATOM   1127  N   LEU A 139      -1.872  -7.731  -0.248  1.00133.06           N  
ATOM   1128  CA  LEU A 139      -1.956  -6.650  -1.205  1.00133.06           C  
ATOM   1133  C   LEU A 139      -0.623  -6.467  -1.878  1.00133.06           C  
ATOM   1134  O   LEU A 139      -0.556  -6.232  -3.086  1.00133.06           O  
ATOM   1129  CB  LEU A 139      -2.326  -5.324  -0.505  1.00133.06           C  
ATOM   1130  CG  LEU A 139      -2.778  -4.155  -1.411  1.00133.06           C  
ATOM   1131  CD1 LEU A 139      -3.075  -2.909  -0.561  1.00133.06           C  
ATOM   1132  CD2 LEU A 139      -1.805  -3.856  -2.560  1.00133.06           C  
ATOM   1135  N   SER A 140       0.468  -6.538  -1.087  1.00 48.77           N  
ATOM   1136  CA  SER A 140       1.799  -6.374  -1.596  1.00 48.77           C  
ATOM   1139  C   SER A 140       2.142  -7.537  -2.478  1.00 48.77           C  
ATOM   1140  O   SER A 140       2.830  -7.376  -3.485  1.00 48.77           O  
ATOM   1137  CB  SER A 140       2.859  -6.325  -0.481  1.00 48.77           C  
ATOM   1138  OG  SER A 140       2.916  -7.575   0.192  1.00 48.77           O  
ATOM   1141  N   GLU A 141       1.689  -8.753  -2.106  1.00 48.53           N  
ATOM   1142  CA  GLU A 141       1.983  -9.922  -2.890  1.00 48.53           C  
ATOM   1148  C   GLU A 141       1.302  -9.802  -4.214  1.00 48.53           C  
ATOM   1149  O   GLU A 141       1.878 -10.121  -5.252  1.00 48.53           O  
ATOM   1143  CB  GLU A 141       1.505 -11.228  -2.230  1.00 48.53           C  
ATOM   1144  CG  GLU A 141       2.314 -11.620  -0.993  1.00 48.53           C  
ATOM   1145  CD  GLU A 141       1.741 -12.919  -0.442  1.00 48.53           C  
ATOM   1146  OE1 GLU A 141       0.621 -13.297  -0.878  1.00 48.53           O  
ATOM   1147  OE2 GLU A 141       2.411 -13.550   0.418  1.00 48.53           O1-
ATOM   1150  N   ILE A 142       0.047  -9.316  -4.204  1.00 67.30           N  
ATOM   1151  CA  ILE A 142      -0.724  -9.170  -5.406  1.00 67.30           C  
ATOM   1156  C   ILE A 142      -0.033  -8.198  -6.308  1.00 67.30           C  
ATOM   1157  O   ILE A 142       0.061  -8.434  -7.511  1.00 67.30           O  
ATOM   1152  CB  ILE A 142      -2.111  -8.659  -5.143  1.00 67.30           C  
ATOM   1153  CG1 ILE A 142      -2.915  -9.713  -4.360  1.00 67.30           C  
ATOM   1154  CG2 ILE A 142      -2.745  -8.244  -6.482  1.00 67.30           C  
ATOM   1155  CD1 ILE A 142      -4.233  -9.190  -3.796  1.00 67.30           C  
ATOM   1158  N   ARG A 143       0.493  -7.087  -5.752  1.00116.82           N  
ATOM   1159  CA  ARG A 143       1.101  -6.076  -6.571  1.00116.82           C  
ATOM   1167  C   ARG A 143       2.268  -6.681  -7.276  1.00116.82           C  
ATOM   1168  O   ARG A 143       2.490  -6.395  -8.452  1.00116.82           O  
ATOM   1160  CB  ARG A 143       1.652  -4.878  -5.780  1.00116.82           C  
ATOM   1161  CG  ARG A 143       2.272  -3.827  -6.706  1.00116.82           C  
ATOM   1162  CD  ARG A 143       3.248  -2.864  -6.028  1.00116.82           C  
ATOM   1163  NE  ARG A 143       2.481  -1.950  -5.140  1.00116.82           N  
ATOM   1164  CZ  ARG A 143       3.116  -0.874  -4.589  1.00116.82           C  
ATOM   1165  NH1 ARG A 143       4.433  -0.647  -4.868  1.00116.82           N1+
ATOM   1166  NH2 ARG A 143       2.439  -0.025  -3.763  1.00116.82           N  
ATOM   1169  N   HIS A 144       3.043  -7.518  -6.553  1.00 64.80           N  
ATOM   1170  CA  HIS A 144       4.224  -8.140  -7.078  1.00 64.80           C  
ATOM   1177  C   HIS A 144       3.854  -9.063  -8.190  1.00 64.80           C  
ATOM   1178  O   HIS A 144       4.480  -9.045  -9.246  1.00 64.80           O  
ATOM   1173  CB  HIS A 144       4.987  -8.957  -6.019  1.00 64.80           C  
ATOM   1172  CG  HIS A 144       6.276  -9.540  -6.520  1.00 64.80           C  
ATOM   1175  CD2 HIS A 144       7.512  -8.979  -6.621  1.00 64.80           C  
ATOM   1171  ND1 HIS A 144       6.411 -10.830  -6.986  1.00 64.80           N  
ATOM   1176  CE1 HIS A 144       7.711 -10.985  -7.340  1.00 64.80           C  
ATOM   1174  NE2 HIS A 144       8.420  -9.888  -7.138  1.00 64.80           N  
ATOM   1179  N   ILE A 145       2.798  -9.874  -8.004  1.00114.40           N  
ATOM   1180  CA  ILE A 145       2.474 -10.861  -8.989  1.00114.40           C  
ATOM   1185  C   ILE A 145       2.132 -10.175 -10.280  1.00114.40           C  
ATOM   1186  O   ILE A 145       2.578 -10.596 -11.346  1.00114.40           O  
ATOM   1181  CB  ILE A 145       1.362 -11.772  -8.535  1.00114.40           C  
ATOM   1182  CG1 ILE A 145       1.415 -13.099  -9.300  1.00114.40           C  
ATOM   1183  CG2 ILE A 145       0.016 -11.041  -8.652  1.00114.40           C  
ATOM   1184  CD1 ILE A 145       0.599 -14.204  -8.628  1.00114.40           C  
ATOM   1187  N   LEU A 146       1.324  -9.098 -10.229  1.00142.87           N  
ATOM   1188  CA  LEU A 146       0.946  -8.395 -11.424  1.00142.87           C  
ATOM   1193  C   LEU A 146       2.082  -7.632 -12.044  1.00142.87           C  
ATOM   1194  O   LEU A 146       2.252  -7.664 -13.264  1.00142.87           O  
ATOM   1189  CB  LEU A 146      -0.223  -7.415 -11.220  1.00142.87           C  
ATOM   1190  CG  LEU A 146      -1.578  -8.108 -10.969  1.00142.87           C  
ATOM   1191  CD1 LEU A 146      -1.653  -8.805  -9.610  1.00142.87           C  
ATOM   1192  CD2 LEU A 146      -2.734  -7.132 -11.150  1.00142.87           C  
ATOM   1195  N   GLU A 147       2.873  -6.894 -11.239  1.00 98.01           N  
ATOM   1196  CA  GLU A 147       3.902  -6.080 -11.826  1.00 98.01           C  
ATOM   1202  C   GLU A 147       4.970  -6.939 -12.442  1.00 98.01           C  
ATOM   1203  O   GLU A 147       5.263  -6.817 -13.630  1.00 98.01           O  
ATOM   1197  CB  GLU A 147       4.608  -5.190 -10.792  1.00 98.01           C  
ATOM   1198  CG  GLU A 147       3.701  -4.129 -10.169  1.00 98.01           C  
ATOM   1199  CD  GLU A 147       4.504  -3.426  -9.086  1.00 98.01           C  
ATOM   1200  OE1 GLU A 147       4.721  -4.055  -8.015  1.00 98.01           O  
ATOM   1201  OE2 GLU A 147       4.920  -2.259  -9.315  1.00 98.01           O1-
ATOM   1204  N   THR A 148       5.576  -7.834 -11.629  1.00136.41           N  
ATOM   1205  CA  THR A 148       6.669  -8.674 -12.048  1.00136.41           C  
ATOM   1209  C   THR A 148       6.213  -9.796 -12.933  1.00136.41           C  
ATOM   1210  O   THR A 148       6.881 -10.137 -13.909  1.00136.41           O  
ATOM   1206  CB  THR A 148       7.432  -9.280 -10.904  1.00136.41           C  
ATOM   1208  CG2 THR A 148       6.606 -10.409 -10.277  1.00136.41           C  
ATOM   1207  OG1 THR A 148       8.656  -9.821 -11.371  1.00136.41           O  
ATOM   1211  N   ARG A 149       5.041 -10.381 -12.627  1.00137.09           N  
ATOM   1212  CA  ARG A 149       4.539 -11.533 -13.323  1.00137.09           C  
ATOM   1220  C   ARG A 149       5.346 -12.743 -12.965  1.00137.09           C  
ATOM   1221  O   ARG A 149       5.369 -13.722 -13.710  1.00137.09           O  
ATOM   1213  CB  ARG A 149       4.531 -11.377 -14.856  1.00137.09           C  
ATOM   1214  CG  ARG A 149       3.605 -10.262 -15.352  1.00137.09           C  
ATOM   1215  CD  ARG A 149       2.114 -10.506 -15.094  1.00137.09           C  
ATOM   1216  NE  ARG A 149       1.380  -9.329 -15.641  1.00137.09           N  
ATOM   1217  CZ  ARG A 149       0.032  -9.197 -15.466  1.00137.09           C  
ATOM   1218  NH1 ARG A 149      -0.667 -10.106 -14.727  1.00137.09           N1+
ATOM   1219  NH2 ARG A 149      -0.620  -8.148 -16.048  1.00137.09           N  
ATOM   1222  N   TYR A 150       5.997 -12.721 -11.785  1.00 88.11           N  
ATOM   1223  CA  TYR A 150       6.733 -13.857 -11.314  1.00 88.11           C  
ATOM   1232  C   TYR A 150       6.120 -14.260 -10.007  1.00 88.11           C  
ATOM   1233  O   TYR A 150       5.495 -13.452  -9.322  1.00 88.11           O  
ATOM   1224  CB  TYR A 150       8.248 -13.629 -11.186  1.00 88.11           C  
ATOM   1225  CG  TYR A 150       8.732 -13.605 -12.600  1.00 88.11           C  
ATOM   1226  CD1 TYR A 150       8.974 -14.783 -13.271  1.00 88.11           C  
ATOM   1227  CD2 TYR A 150       8.931 -12.414 -13.262  1.00 88.11           C  
ATOM   1228  CE1 TYR A 150       9.408 -14.774 -14.577  1.00 88.11           C  
ATOM   1229  CE2 TYR A 150       9.365 -12.399 -14.568  1.00 88.11           C  
ATOM   1230  CZ  TYR A 150       9.604 -13.579 -15.228  1.00 88.11           C  
ATOM   1231  OH  TYR A 150      10.046 -13.562 -16.568  1.00 88.11           O  
ATOM   1234  N   ALA A 151       6.262 -15.556  -9.662  1.00 47.98           N  
ATOM   1235  CA  ALA A 151       5.588 -16.155  -8.545  1.00 47.98           C  
ATOM   1237  C   ALA A 151       6.065 -15.647  -7.223  1.00 47.98           C  
ATOM   1238  O   ALA A 151       7.217 -15.252  -7.055  1.00 47.98           O  
ATOM   1236  CB  ALA A 151       5.713 -17.687  -8.519  1.00 47.98           C  
ATOM   1239  N   VAL A 152       5.122 -15.632  -6.255  1.00 61.70           N  
ATOM   1240  CA  VAL A 152       5.368 -15.295  -4.881  1.00 61.70           C  
ATOM   1244  C   VAL A 152       5.730 -16.594  -4.227  1.00 61.70           C  
ATOM   1245  O   VAL A 152       5.047 -17.597  -4.427  1.00 61.70           O  
ATOM   1241  CB  VAL A 152       4.143 -14.754  -4.198  1.00 61.70           C  
ATOM   1242  CG1 VAL A 152       4.447 -14.559  -2.704  1.00 61.70           C  
ATOM   1243  CG2 VAL A 152       3.704 -13.467  -4.923  1.00 61.70           C  
ATOM   1246  N   PRO A 153       6.787 -16.630  -3.465  1.00 68.58           N  
ATOM   1247  CA  PRO A 153       7.152 -17.895  -2.881  1.00 68.58           C  
ATOM   1251  C   PRO A 153       6.285 -18.325  -1.739  1.00 68.58           C  
ATOM   1252  O   PRO A 153       5.813 -17.474  -0.987  1.00 68.58           O  
ATOM   1249  CB  PRO A 153       8.629 -17.779  -2.510  1.00 68.58           C  
ATOM   1250  CG  PRO A 153       9.172 -16.754  -3.518  1.00 68.58           C  
ATOM   1248  CD  PRO A 153       7.963 -15.858  -3.835  1.00 68.58           C  
ATOM   1253  N   GLY A 154       6.064 -19.649  -1.605  1.00 26.18           N  
ATOM   1254  CA  GLY A 154       5.380 -20.211  -0.475  1.00 26.18           C  
ATOM   1255  C   GLY A 154       3.889 -20.151  -0.628  1.00 26.18           C  
ATOM   1256  O   GLY A 154       3.173 -20.528   0.299  1.00 26.18           O  
ATOM   1257  N   LYS A 155       3.366 -19.690  -1.781  1.00127.71           N  
ATOM   1258  CA  LYS A 155       1.934 -19.623  -1.905  1.00127.71           C  
ATOM   1264  C   LYS A 155       1.519 -20.568  -2.990  1.00127.71           C  
ATOM   1265  O   LYS A 155       2.314 -20.918  -3.860  1.00127.71           O  
ATOM   1259  CB  LYS A 155       1.403 -18.233  -2.302  1.00127.71           C  
ATOM   1260  CG  LYS A 155       1.891 -17.105  -1.390  1.00127.71           C  
ATOM   1261  CD  LYS A 155       1.653 -17.341   0.103  1.00127.71           C  
ATOM   1262  CE  LYS A 155       0.421 -16.636   0.667  1.00127.71           C  
ATOM   1263  NZ  LYS A 155       0.436 -16.718   2.145  1.00127.71           N1+
ATOM   1266  N   SER A 156       0.244 -21.011  -2.959  1.00 31.41           N  
ATOM   1267  CA  SER A 156      -0.245 -21.958  -3.923  1.00 31.41           C  
ATOM   1270  C   SER A 156      -0.417 -21.280  -5.246  1.00 31.41           C  
ATOM   1271  O   SER A 156      -0.656 -20.077  -5.326  1.00 31.41           O  
ATOM   1268  CB  SER A 156      -1.602 -22.573  -3.540  1.00 31.41           C  
ATOM   1269  OG  SER A 156      -2.607 -21.571  -3.536  1.00 31.41           O  
ATOM   1272  N   LEU A 157      -0.276 -22.067  -6.332  1.00 88.52           N  
ATOM   1273  CA  LEU A 157      -0.399 -21.591  -7.682  1.00 88.52           C  
ATOM   1278  C   LEU A 157      -1.820 -21.204  -7.965  1.00 88.52           C  
ATOM   1279  O   LEU A 157      -2.066 -20.269  -8.723  1.00 88.52           O  
ATOM   1274  CB  LEU A 157       0.038 -22.628  -8.729  1.00 88.52           C  
ATOM   1275  CG  LEU A 157       1.539 -22.965  -8.643  1.00 88.52           C  
ATOM   1276  CD1 LEU A 157       1.878 -23.652  -7.310  1.00 88.52           C  
ATOM   1277  CD2 LEU A 157       2.005 -23.766  -9.866  1.00 88.52           C  
ATOM   1280  N   GLU A 158      -2.798 -21.927  -7.381  1.00 48.34           N  
ATOM   1281  CA  GLU A 158      -4.186 -21.652  -7.641  1.00 48.34           C  
ATOM   1287  C   GLU A 158      -4.497 -20.255  -7.206  1.00 48.34           C  
ATOM   1288  O   GLU A 158      -5.146 -19.507  -7.935  1.00 48.34           O  
ATOM   1282  CB  GLU A 158      -5.136 -22.569  -6.851  1.00 48.34           C  
ATOM   1283  CG  GLU A 158      -6.618 -22.288  -7.117  1.00 48.34           C  
ATOM   1284  CD  GLU A 158      -7.434 -23.095  -6.118  1.00 48.34           C  
ATOM   1285  OE1 GLU A 158      -7.286 -24.346  -6.106  1.00 48.34           O  
ATOM   1286  OE2 GLU A 158      -8.214 -22.471  -5.350  1.00 48.34           O1-
ATOM   1289  N   GLU A 159      -4.025 -19.860  -6.005  1.00 52.41           N  
ATOM   1290  CA  GLU A 159      -4.319 -18.564  -5.458  1.00 52.41           C  
ATOM   1296  C   GLU A 159      -3.708 -17.496  -6.313  1.00 52.41           C  
ATOM   1297  O   GLU A 159      -4.302 -16.437  -6.510  1.00 52.41           O  
ATOM   1291  CB  GLU A 159      -3.767 -18.374  -4.031  1.00 52.41           C  
ATOM   1292  CG  GLU A 159      -4.494 -19.201  -2.967  1.00 52.41           C  
ATOM   1293  CD  GLU A 159      -3.844 -18.913  -1.620  1.00 52.41           C  
ATOM   1294  OE1 GLU A 159      -2.747 -18.295  -1.612  1.00 52.41           O  
ATOM   1295  OE2 GLU A 159      -4.436 -19.311  -0.581  1.00 52.41           O1-
ATOM   1298  N   GLN A 160      -2.481 -17.733  -6.809  1.00 72.74           N  
ATOM   1299  CA  GLN A 160      -1.783 -16.785  -7.629  1.00 72.74           C  
ATOM   1305  C   GLN A 160      -2.461 -16.675  -8.963  1.00 72.74           C  
ATOM   1306  O   GLN A 160      -2.490 -15.598  -9.554  1.00 72.74           O  
ATOM   1300  CB  GLN A 160      -0.305 -17.160  -7.807  1.00 72.74           C  
ATOM   1301  CG  GLN A 160       0.438 -17.091  -6.470  1.00 72.74           C  
ATOM   1302  CD  GLN A 160       1.865 -17.568  -6.668  1.00 72.74           C  
ATOM   1304  NE2 GLN A 160       2.037 -18.910  -6.804  1.00 72.74           N  
ATOM   1303  OE1 GLN A 160       2.803 -16.772  -6.701  1.00 72.74           O  
ATOM   1307  N   ASN A 161      -2.996 -17.805  -9.473  1.00 55.99           N  
ATOM   1308  CA  ASN A 161      -3.692 -17.879 -10.733  1.00 55.99           C  
ATOM   1313  C   ASN A 161      -4.969 -17.098 -10.652  1.00 55.99           C  
ATOM   1314  O   ASN A 161      -5.399 -16.507 -11.639  1.00 55.99           O  
ATOM   1309  CB  ASN A 161      -4.095 -19.315 -11.111  1.00 55.99           C  
ATOM   1310  CG  ASN A 161      -2.832 -20.118 -11.366  1.00 55.99           C  
ATOM   1312  ND2 ASN A 161      -2.871 -21.428 -11.000  1.00 55.99           N  
ATOM   1311  OD1 ASN A 161      -1.842 -19.598 -11.876  1.00 55.99           O  
ATOM   1315  N   GLU A 162      -5.634 -17.112  -9.480  1.00 56.63           N  
ATOM   1316  CA  GLU A 162      -6.884 -16.421  -9.315  1.00 56.63           C  
ATOM   1322  C   GLU A 162      -6.630 -14.960  -9.515  1.00 56.63           C  
ATOM   1323  O   GLU A 162      -7.425 -14.261 -10.144  1.00 56.63           O  
ATOM   1317  CB  GLU A 162      -7.463 -16.601  -7.899  1.00 56.63           C  
ATOM   1318  CG  GLU A 162      -7.859 -18.046  -7.583  1.00 56.63           C  
ATOM   1319  CD  GLU A 162      -8.348 -18.114  -6.142  1.00 56.63           C  
ATOM   1320  OE1 GLU A 162      -8.127 -17.125  -5.393  1.00 56.63           O  
ATOM   1321  OE2 GLU A 162      -8.948 -19.158  -5.771  1.00 56.63           O1-
ATOM   1324  N   VAL A 163      -5.502 -14.463  -8.967  1.00 60.39           N  
ATOM   1325  CA  VAL A 163      -5.151 -13.074  -9.071  1.00 60.39           C  
ATOM   1329  C   VAL A 163      -4.875 -12.711 -10.499  1.00 60.39           C  
ATOM   1330  O   VAL A 163      -5.296 -11.649 -10.955  1.00 60.39           O  
ATOM   1326  CB  VAL A 163      -3.938 -12.699  -8.267  1.00 60.39           C  
ATOM   1327  CG1 VAL A 163      -3.600 -11.226  -8.555  1.00 60.39           C  
ATOM   1328  CG2 VAL A 163      -4.228 -12.979  -6.782  1.00 60.39           C  
ATOM   1331  N   ILE A 164      -4.146 -13.577 -11.233  1.00 67.74           N  
ATOM   1332  CA  ILE A 164      -3.789 -13.309 -12.600  1.00 67.74           C  
ATOM   1337  C   ILE A 164      -5.021 -13.273 -13.440  1.00 67.74           C  
ATOM   1338  O   ILE A 164      -5.159 -12.413 -14.307  1.00 67.74           O  
ATOM   1333  CB  ILE A 164      -2.833 -14.321 -13.151  1.00 67.74           C  
ATOM   1334  CG1 ILE A 164      -1.531 -14.283 -12.334  1.00 67.74           C  
ATOM   1335  CG2 ILE A 164      -2.625 -14.025 -14.646  1.00 67.74           C  
ATOM   1336  CD1 ILE A 164      -0.606 -15.466 -12.603  1.00 67.74           C  
ATOM   1339  N   GLY A 165      -5.953 -14.214 -13.202  1.00 35.90           N  
ATOM   1340  CA  GLY A 165      -7.164 -14.286 -13.966  1.00 35.90           C  
ATOM   1341  C   GLY A 165      -7.953 -13.035 -13.747  1.00 35.90           C  
ATOM   1342  O   GLY A 165      -8.549 -12.510 -14.689  1.00 35.90           O  
ATOM   1343  N   MET A 166      -8.025 -12.529 -12.498  1.00229.25           N  
ATOM   1344  CA  MET A 166      -8.793 -11.329 -12.382  1.00229.25           C  
ATOM   1349  C   MET A 166      -8.136 -10.205 -13.115  1.00229.25           C  
ATOM   1350  O   MET A 166      -8.791  -9.437 -13.811  1.00229.25           O  
ATOM   1345  CB  MET A 166      -9.211 -10.848 -10.991  1.00229.25           C  
ATOM   1346  CG  MET A 166     -10.009  -9.556 -11.191  1.00229.25           C  
ATOM   1347  SD  MET A 166     -11.288  -9.666 -12.502  1.00229.25           S  
ATOM   1348  CE  MET A 166     -12.142  -8.151 -11.984  1.00229.25           C  
ATOM   1351  N   HIS A 167      -6.806 -10.079 -13.038  1.00 98.39           N  
ATOM   1352  CA  HIS A 167      -6.190  -8.966 -13.696  1.00 98.39           C  
ATOM   1359  C   HIS A 167      -6.460  -9.048 -15.178  1.00 98.39           C  
ATOM   1360  O   HIS A 167      -6.658  -8.026 -15.833  1.00 98.39           O  
ATOM   1355  CB  HIS A 167      -4.672  -8.913 -13.479  1.00 98.39           C  
ATOM   1354  CG  HIS A 167      -4.083  -7.641 -13.997  1.00 98.39           C  
ATOM   1357  CD2 HIS A 167      -3.256  -7.424 -15.055  1.00 98.39           C  
ATOM   1353  ND1 HIS A 167      -4.299  -6.406 -13.427  1.00 98.39           N  
ATOM   1358  CE1 HIS A 167      -3.593  -5.511 -14.160  1.00 98.39           C  
ATOM   1356  NE2 HIS A 167      -2.946  -6.082 -15.159  1.00 98.39           N  
ATOM   1361  N   ALA A 168      -6.455 -10.263 -15.759  1.00 44.77           N  
ATOM   1362  CA  ALA A 168      -6.722 -10.419 -17.162  1.00 44.77           C  
ATOM   1364  C   ALA A 168      -8.127  -9.985 -17.456  1.00 44.77           C  
ATOM   1365  O   ALA A 168      -8.371  -9.280 -18.433  1.00 44.77           O  
ATOM   1363  CB  ALA A 168      -6.578 -11.877 -17.637  1.00 44.77           C  
ATOM   1366  N   ALA A 169      -9.089 -10.393 -16.604  1.00 47.63           N  
ATOM   1367  CA  ALA A 169     -10.476 -10.093 -16.831  1.00 47.63           C  
ATOM   1369  C   ALA A 169     -10.698  -8.612 -16.781  1.00 47.63           C  
ATOM   1370  O   ALA A 169     -11.361  -8.056 -17.655  1.00 47.63           O  
ATOM   1368  CB  ALA A 169     -11.405 -10.728 -15.782  1.00 47.63           C  
ATOM   1371  N   MET A 170     -10.142  -7.926 -15.762  1.00121.33           N  
ATOM   1372  CA  MET A 170     -10.342  -6.511 -15.640  1.00121.33           C  
ATOM   1377  C   MET A 170      -9.732  -5.823 -16.814  1.00121.33           C  
ATOM   1378  O   MET A 170     -10.362  -4.958 -17.412  1.00121.33           O  
ATOM   1373  CB  MET A 170      -9.572  -5.871 -14.488  1.00121.33           C  
ATOM   1374  CG  MET A 170     -10.071  -6.151 -13.085  1.00121.33           C  
ATOM   1375  SD  MET A 170      -8.950  -5.423 -11.870  1.00121.33           S  
ATOM   1376  CE  MET A 170      -8.088  -6.974 -11.489  1.00121.33           C  
ATOM   1379  N   LYS A 171      -8.489  -6.182 -17.183  1.00 98.87           N  
ATOM   1380  CA  LYS A 171      -7.841  -5.444 -18.225  1.00 98.87           C  
ATOM   1386  C   LYS A 171      -8.543  -5.601 -19.538  1.00 98.87           C  
ATOM   1387  O   LYS A 171      -8.531  -4.679 -20.353  1.00 98.87           O  
ATOM   1381  CB  LYS A 171      -6.326  -5.647 -18.351  1.00 98.87           C  
ATOM   1382  CG  LYS A 171      -5.617  -4.690 -17.389  1.00 98.87           C  
ATOM   1383  CD  LYS A 171      -4.096  -4.759 -17.379  1.00 98.87           C  
ATOM   1384  CE  LYS A 171      -3.463  -3.644 -16.542  1.00 98.87           C  
ATOM   1385  NZ  LYS A 171      -1.993  -3.652 -16.702  1.00 98.87           N1+
ATOM   1388  N   TYR A 172      -9.150  -6.772 -19.795  1.00 72.70           N  
ATOM   1389  CA  TYR A 172      -9.896  -7.002 -21.000  1.00 72.70           C  
ATOM   1398  C   TYR A 172     -11.085  -6.088 -21.006  1.00 72.70           C  
ATOM   1399  O   TYR A 172     -11.411  -5.480 -22.024  1.00 72.70           O  
ATOM   1390  CB  TYR A 172     -10.379  -8.460 -21.068  1.00 72.70           C  
ATOM   1391  CG  TYR A 172     -11.355  -8.647 -22.178  1.00 72.70           C  
ATOM   1392  CD1 TYR A 172     -10.948  -8.696 -23.490  1.00 72.70           C  
ATOM   1393  CD2 TYR A 172     -12.690  -8.807 -21.887  1.00 72.70           C  
ATOM   1394  CE1 TYR A 172     -11.866  -8.883 -24.498  1.00 72.70           C  
ATOM   1395  CE2 TYR A 172     -13.611  -8.993 -22.887  1.00 72.70           C  
ATOM   1396  CZ  TYR A 172     -13.198  -9.030 -24.197  1.00 72.70           C  
ATOM   1397  OH  TYR A 172     -14.141  -9.223 -25.228  1.00 72.70           O  
ATOM   1400  N   ILE A 173     -11.764  -5.968 -19.850  1.00 77.79           N  
ATOM   1401  CA  ILE A 173     -12.941  -5.158 -19.710  1.00 77.79           C  
ATOM   1406  C   ILE A 173     -12.611  -3.711 -19.916  1.00 77.79           C  
ATOM   1407  O   ILE A 173     -13.301  -3.029 -20.672  1.00 77.79           O  
ATOM   1402  CB  ILE A 173     -13.533  -5.365 -18.364  1.00 77.79           C  
ATOM   1403  CG1 ILE A 173     -13.889  -6.857 -18.273  1.00 77.79           C  
ATOM   1404  CG2 ILE A 173     -14.726  -4.409 -18.178  1.00 77.79           C  
ATOM   1405  CD1 ILE A 173     -13.897  -7.394 -16.853  1.00 77.79           C  
ATOM   1408  N   ASN A 174     -11.546  -3.189 -19.272  1.00138.12           N  
ATOM   1409  CA  ASN A 174     -11.276  -1.793 -19.467  1.00138.12           C  
ATOM   1414  C   ASN A 174     -10.841  -1.524 -20.871  1.00138.12           C  
ATOM   1415  O   ASN A 174     -11.191  -0.492 -21.442  1.00138.12           O  
ATOM   1410  CB  ASN A 174     -10.323  -1.124 -18.445  1.00138.12           C  
ATOM   1411  CG  ASN A 174      -8.984  -1.819 -18.356  1.00138.12           C  
ATOM   1413  ND2 ASN A 174      -7.890  -1.132 -18.777  1.00138.12           N  
ATOM   1412  OD1 ASN A 174      -8.906  -2.944 -17.873  1.00138.12           O  
ATOM   1416  N   THR A 175     -10.037  -2.416 -21.475  1.00139.66           N  
ATOM   1417  CA  THR A 175      -9.628  -2.122 -22.812  1.00139.66           C  
ATOM   1421  C   THR A 175     -10.777  -2.210 -23.786  1.00139.66           C  
ATOM   1422  O   THR A 175     -10.993  -1.277 -24.555  1.00139.66           O  
ATOM   1418  CB  THR A 175      -8.495  -2.995 -23.284  1.00139.66           C  
ATOM   1420  CG2 THR A 175      -8.942  -4.465 -23.368  1.00139.66           C  
ATOM   1419  OG1 THR A 175      -8.037  -2.541 -24.547  1.00139.66           O  
ATOM   1423  N   THR A 176     -11.497  -3.359 -23.825  1.00 97.90           N  
ATOM   1424  CA  THR A 176     -12.569  -3.596 -24.760  1.00 97.90           C  
ATOM   1428  C   THR A 176     -13.952  -3.075 -24.414  1.00 97.90           C  
ATOM   1429  O   THR A 176     -14.592  -2.427 -25.238  1.00 97.90           O  
ATOM   1425  CB  THR A 176     -12.724  -5.058 -25.047  1.00 97.90           C  
ATOM   1427  CG2 THR A 176     -13.827  -5.246 -26.104  1.00 97.90           C  
ATOM   1426  OG1 THR A 176     -11.498  -5.582 -25.533  1.00 97.90           O  
ATOM   1430  N   LEU A 177     -14.473  -3.425 -23.215  1.00147.86           N  
ATOM   1431  CA  LEU A 177     -15.846  -3.206 -22.803  1.00147.86           C  
ATOM   1436  C   LEU A 177     -16.284  -1.839 -22.332  1.00147.86           C  
ATOM   1437  O   LEU A 177     -17.339  -1.357 -22.743  1.00147.86           O  
ATOM   1432  CB  LEU A 177     -16.279  -4.222 -21.732  1.00147.86           C  
ATOM   1433  CG  LEU A 177     -16.399  -5.661 -22.277  1.00147.86           C  
ATOM   1434  CD1 LEU A 177     -15.071  -6.164 -22.860  1.00147.86           C  
ATOM   1435  CD2 LEU A 177     -16.965  -6.614 -21.214  1.00147.86           C  
ATOM   1438  N   VAL A 178     -15.511  -1.175 -21.449  1.00135.37           N  
ATOM   1439  CA  VAL A 178     -15.998   0.002 -20.775  1.00135.37           C  
ATOM   1443  C   VAL A 178     -16.347   1.140 -21.693  1.00135.37           C  
ATOM   1444  O   VAL A 178     -17.455   1.669 -21.622  1.00135.37           O  
ATOM   1440  CB  VAL A 178     -15.030   0.506 -19.740  1.00135.37           C  
ATOM   1441  CG1 VAL A 178     -14.957  -0.536 -18.615  1.00135.37           C  
ATOM   1442  CG2 VAL A 178     -13.664   0.741 -20.402  1.00135.37           C  
ATOM   1445  N   SER A 179     -15.411   1.555 -22.565  1.00 57.18           N  
ATOM   1446  CA  SER A 179     -15.593   2.681 -23.442  1.00 57.18           C  
ATOM   1449  C   SER A 179     -16.421   2.342 -24.649  1.00 57.18           C  
ATOM   1450  O   SER A 179     -16.909   3.241 -25.331  1.00 57.18           O  
ATOM   1447  CB  SER A 179     -14.257   3.248 -23.952  1.00 57.18           C  
ATOM   1448  OG  SER A 179     -13.490   3.747 -22.866  1.00 57.18           O  
ATOM   1451  N   ARG A 180     -16.609   1.047 -24.955  1.00101.01           N  
ATOM   1452  CA  ARG A 180     -17.243   0.665 -26.187  1.00101.01           C  
ATOM   1460  C   ARG A 180     -18.687   1.062 -26.191  1.00101.01           C  
ATOM   1461  O   ARG A 180     -19.350   1.083 -25.156  1.00101.01           O  
ATOM   1453  CB  ARG A 180     -17.153  -0.845 -26.462  1.00101.01           C  
ATOM   1454  CG  ARG A 180     -17.585  -1.253 -27.871  1.00101.01           C  
ATOM   1455  CD  ARG A 180     -17.486  -2.760 -28.106  1.00101.01           C  
ATOM   1456  NE  ARG A 180     -18.499  -3.393 -27.219  1.00101.01           N  
ATOM   1457  CZ  ARG A 180     -18.262  -4.612 -26.652  1.00101.01           C  
ATOM   1458  NH1 ARG A 180     -17.093  -5.274 -26.895  1.00101.01           N1+
ATOM   1459  NH2 ARG A 180     -19.202  -5.165 -25.831  1.00101.01           N  
ATOM   1462  N   ILE A 181     -19.203   1.406 -27.392  1.00124.41           N  
ATOM   1463  CA  ILE A 181     -20.576   1.787 -27.542  1.00124.41           C  
ATOM   1468  C   ILE A 181     -21.296   0.601 -28.092  1.00124.41           C  
ATOM   1469  O   ILE A 181     -20.788  -0.098 -28.969  1.00124.41           O  
ATOM   1464  CB  ILE A 181     -20.798   2.932 -28.484  1.00124.41           C  
ATOM   1465  CG1 ILE A 181     -22.231   3.465 -28.329  1.00124.41           C  
ATOM   1466  CG2 ILE A 181     -20.456   2.460 -29.907  1.00124.41           C  
ATOM   1467  CD1 ILE A 181     -22.491   4.099 -26.961  1.00124.41           C  
ATOM   1470  N   GLY A 182     -22.491   0.312 -27.547  1.00 33.97           N  
ATOM   1471  CA  GLY A 182     -23.233  -0.809 -28.037  1.00 33.97           C  
ATOM   1472  C   GLY A 182     -23.729  -1.566 -26.850  1.00 33.97           C  
ATOM   1473  O   GLY A 182     -23.358  -1.279 -25.713  1.00 33.97           O  
ATOM   1474  N   SER A 183     -24.581  -2.578 -27.105  1.00 39.41           N  
ATOM   1475  CA  SER A 183     -25.188  -3.349 -26.061  1.00 39.41           C  
ATOM   1478  C   SER A 183     -24.218  -4.361 -25.533  1.00 39.41           C  
ATOM   1479  O   SER A 183     -23.280  -4.766 -26.218  1.00 39.41           O  
ATOM   1476  CB  SER A 183     -26.432  -4.117 -26.540  1.00 39.41           C  
ATOM   1477  OG  SER A 183     -26.068  -5.052 -27.546  1.00 39.41           O  
ATOM   1480  N   VAL A 184     -24.433  -4.779 -24.267  1.00 48.95           N  
ATOM   1481  CA  VAL A 184     -23.633  -5.794 -23.645  1.00 48.95           C  
ATOM   1485  C   VAL A 184     -24.161  -7.102 -24.138  1.00 48.95           C  
ATOM   1486  O   VAL A 184     -25.369  -7.324 -24.174  1.00 48.95           O  
ATOM   1482  CB  VAL A 184     -23.736  -5.794 -22.145  1.00 48.95           C  
ATOM   1483  CG1 VAL A 184     -22.955  -6.999 -21.594  1.00 48.95           C  
ATOM   1484  CG2 VAL A 184     -23.238  -4.440 -21.614  1.00 48.95           C  
ATOM   1487  N   THR A 185     -23.256  -8.008 -24.543  1.00118.83           N  
ATOM   1488  CA  THR A 185     -23.661  -9.273 -25.089  1.00118.83           C  
ATOM   1492  C   THR A 185     -23.352 -10.377 -24.129  1.00118.83           C  
ATOM   1493  O   THR A 185     -22.660 -10.188 -23.129  1.00118.83           O  
ATOM   1489  CB  THR A 185     -22.971  -9.556 -26.387  1.00118.83           C  
ATOM   1491  CG2 THR A 185     -21.455  -9.529 -26.168  1.00118.83           C  
ATOM   1490  OG1 THR A 185     -23.379 -10.806 -26.913  1.00118.83           O  
ATOM   1494  N   ILE A 186     -23.910 -11.570 -24.419  1.00 49.60           N  
ATOM   1495  CA  ILE A 186     -23.714 -12.768 -23.656  1.00 49.60           C  
ATOM   1500  C   ILE A 186     -22.273 -13.159 -23.780  1.00 49.60           C  
ATOM   1501  O   ILE A 186     -21.658 -13.641 -22.829  1.00 49.60           O  
ATOM   1496  CB  ILE A 186     -24.584 -13.892 -24.142  1.00 49.60           C  
ATOM   1497  CG1 ILE A 186     -24.593 -15.049 -23.131  1.00 49.60           C  
ATOM   1498  CG2 ILE A 186     -24.129 -14.290 -25.556  1.00 49.60           C  
ATOM   1499  CD1 ILE A 186     -25.718 -16.052 -23.383  1.00 49.60           C  
ATOM   1502  N   SER A 187     -21.702 -12.956 -24.982  1.00 35.93           N  
ATOM   1503  CA  SER A 187     -20.341 -13.309 -25.257  1.00 35.93           C  
ATOM   1506  C   SER A 187     -19.445 -12.537 -24.339  1.00 35.93           C  
ATOM   1507  O   SER A 187     -18.403 -13.042 -23.928  1.00 35.93           O  
ATOM   1504  CB  SER A 187     -19.918 -12.966 -26.695  1.00 35.93           C  
ATOM   1505  OG  SER A 187     -20.678 -13.725 -27.624  1.00 35.93           O  
ATOM   1508  N   ASP A 188     -19.818 -11.289 -23.995  1.00 64.17           N  
ATOM   1509  CA  ASP A 188     -19.002 -10.472 -23.139  1.00 64.17           C  
ATOM   1514  C   ASP A 188     -18.911 -11.106 -21.781  1.00 64.17           C  
ATOM   1515  O   ASP A 188     -17.849 -11.102 -21.161  1.00 64.17           O  
ATOM   1510  CB  ASP A 188     -19.572  -9.053 -22.953  1.00 64.17           C  
ATOM   1511  CG  ASP A 188     -19.436  -8.290 -24.264  1.00 64.17           C  
ATOM   1512  OD1 ASP A 188     -18.377  -8.435 -24.930  1.00 64.17           O  
ATOM   1513  OD2 ASP A 188     -20.389  -7.539 -24.610  1.00 64.17           O1-
ATOM   1516  N   VAL A 189     -20.032 -11.659 -21.273  1.00 41.77           N  
ATOM   1517  CA  VAL A 189     -20.056 -12.271 -19.970  1.00 41.77           C  
ATOM   1521  C   VAL A 189     -19.152 -13.466 -19.968  1.00 41.77           C  
ATOM   1522  O   VAL A 189     -18.382 -13.685 -19.032  1.00 41.77           O  
ATOM   1518  CB  VAL A 189     -21.424 -12.760 -19.585  1.00 41.77           C  
ATOM   1519  CG1 VAL A 189     -21.327 -13.440 -18.208  1.00 41.77           C  
ATOM   1520  CG2 VAL A 189     -22.410 -11.579 -19.634  1.00 41.77           C  
ATOM   1523  N   LEU A 190     -19.239 -14.278 -21.035  1.00116.36           N  
ATOM   1524  CA  LEU A 190     -18.495 -15.494 -21.176  1.00116.36           C  
ATOM   1529  C   LEU A 190     -17.033 -15.164 -21.275  1.00116.36           C  
ATOM   1530  O   LEU A 190     -16.198 -15.865 -20.703  1.00116.36           O  
ATOM   1525  CB  LEU A 190     -18.986 -16.252 -22.429  1.00116.36           C  
ATOM   1526  CG  LEU A 190     -18.503 -17.702 -22.595  1.00116.36           C  
ATOM   1527  CD1 LEU A 190     -19.066 -18.328 -23.879  1.00116.36           C  
ATOM   1528  CD2 LEU A 190     -16.978 -17.798 -22.557  1.00116.36           C  
ATOM   1531  N   GLU A 191     -16.687 -14.089 -22.011  1.00 93.94           N  
ATOM   1532  CA  GLU A 191     -15.311 -13.731 -22.221  1.00 93.94           C  
ATOM   1538  C   GLU A 191     -14.691 -13.316 -20.921  1.00 93.94           C  
ATOM   1539  O   GLU A 191     -13.519 -13.596 -20.672  1.00 93.94           O  
ATOM   1533  CB  GLU A 191     -15.115 -12.596 -23.239  1.00 93.94           C  
ATOM   1534  CG  GLU A 191     -13.688 -12.557 -23.786  1.00 93.94           C  
ATOM   1535  CD  GLU A 191     -13.491 -13.830 -24.599  1.00 93.94           C  
ATOM   1536  OE1 GLU A 191     -14.499 -14.558 -24.806  1.00 93.94           O  
ATOM   1537  OE2 GLU A 191     -12.337 -14.098 -25.023  1.00 93.94           O1-
ATOM   1540  N   ILE A 192     -15.454 -12.613 -20.062  1.00 42.31           N  
ATOM   1541  CA  ILE A 192     -14.946 -12.189 -18.789  1.00 42.31           C  
ATOM   1546  C   ILE A 192     -14.657 -13.410 -17.966  1.00 42.31           C  
ATOM   1547  O   ILE A 192     -13.601 -13.518 -17.346  1.00 42.31           O  
ATOM   1542  CB  ILE A 192     -15.929 -11.350 -18.028  1.00 42.31           C  
ATOM   1543  CG1 ILE A 192     -16.251 -10.062 -18.805  1.00 42.31           C  
ATOM   1544  CG2 ILE A 192     -15.355 -11.099 -16.624  1.00 42.31           C  
ATOM   1545  CD1 ILE A 192     -17.469  -9.313 -18.266  1.00 42.31           C  
ATOM   1548  N   HIS A 193     -15.594 -14.377 -17.959  1.00 60.09           N  
ATOM   1549  CA  HIS A 193     -15.492 -15.576 -17.171  1.00 60.09           C  
ATOM   1556  C   HIS A 193     -14.338 -16.406 -17.635  1.00 60.09           C  
ATOM   1557  O   HIS A 193     -13.662 -17.045 -16.828  1.00 60.09           O  
ATOM   1552  CB  HIS A 193     -16.762 -16.436 -17.234  1.00 60.09           C  
ATOM   1551  CG  HIS A 193     -16.708 -17.585 -16.278  1.00 60.09           C  
ATOM   1554  CD2 HIS A 193     -16.967 -17.621 -14.942  1.00 60.09           C  
ATOM   1550  ND1 HIS A 193     -16.342 -18.866 -16.625  1.00 60.09           N  
ATOM   1555  CE1 HIS A 193     -16.399 -19.610 -15.491  1.00 60.09           C  
ATOM   1553  NE2 HIS A 193     -16.774 -18.897 -14.445  1.00 60.09           N  
ATOM   1558  N   ARG A 194     -14.072 -16.431 -18.953  1.00 89.10           N  
ATOM   1559  CA  ARG A 194     -12.986 -17.241 -19.417  1.00 89.10           C  
ATOM   1567  C   ARG A 194     -11.728 -16.759 -18.761  1.00 89.10           C  
ATOM   1568  O   ARG A 194     -10.871 -17.565 -18.403  1.00 89.10           O  
ATOM   1560  CB  ARG A 194     -12.766 -17.189 -20.942  1.00 89.10           C  
ATOM   1561  CG  ARG A 194     -11.591 -18.068 -21.386  1.00 89.10           C  
ATOM   1562  CD  ARG A 194     -11.756 -19.536 -20.976  1.00 89.10           C  
ATOM   1563  NE  ARG A 194     -10.474 -20.245 -21.257  1.00 89.10           N  
ATOM   1564  CZ  ARG A 194     -10.392 -21.131 -22.291  1.00 89.10           C  
ATOM   1565  NH1 ARG A 194     -11.483 -21.371 -23.076  1.00 89.10           N1+
ATOM   1566  NH2 ARG A 194      -9.221 -21.791 -22.529  1.00 89.10           N  
ATOM   1569  N   ARG A 195     -11.566 -15.428 -18.630  1.00 95.90           N  
ATOM   1570  CA  ARG A 195     -10.395 -14.838 -18.039  1.00 95.90           C  
ATOM   1578  C   ARG A 195     -10.339 -15.043 -16.544  1.00 95.90           C  
ATOM   1579  O   ARG A 195      -9.266 -15.268 -15.988  1.00 95.90           O  
ATOM   1571  CB  ARG A 195     -10.303 -13.335 -18.339  1.00 95.90           C  
ATOM   1572  CG  ARG A 195     -10.451 -13.057 -19.838  1.00 95.90           C  
ATOM   1573  CD  ARG A 195      -9.915 -11.703 -20.300  1.00 95.90           C  
ATOM   1574  NE  ARG A 195     -10.516 -11.417 -21.636  1.00 95.90           N  
ATOM   1575  CZ  ARG A 195     -10.152 -12.137 -22.736  1.00 95.90           C  
ATOM   1576  NH1 ARG A 195      -9.332 -13.217 -22.605  1.00 95.90           N1+
ATOM   1577  NH2 ARG A 195     -10.623 -11.793 -23.971  1.00 95.90           N  
ATOM   1580  N   VAL A 196     -11.487 -14.937 -15.841  1.00 77.71           N  
ATOM   1581  CA  VAL A 196     -11.504 -15.043 -14.402  1.00 77.71           C  
ATOM   1585  C   VAL A 196     -11.052 -16.416 -13.962  1.00 77.71           C  
ATOM   1586  O   VAL A 196     -10.178 -16.544 -13.107  1.00 77.71           O  
ATOM   1582  CB  VAL A 196     -12.880 -14.797 -13.847  1.00 77.71           C  
ATOM   1583  CG1 VAL A 196     -12.837 -14.998 -12.326  1.00 77.71           C  
ATOM   1584  CG2 VAL A 196     -13.350 -13.395 -14.277  1.00 77.71           C  
ATOM   1587  N   LEU A 197     -11.708 -17.471 -14.491  1.00203.61           N  
ATOM   1588  CA  LEU A 197     -11.473 -18.887 -14.288  1.00203.61           C  
ATOM   1593  C   LEU A 197     -10.379 -19.516 -15.097  1.00203.61           C  
ATOM   1594  O   LEU A 197      -9.981 -20.638 -14.791  1.00203.61           O  
ATOM   1589  CB  LEU A 197     -12.695 -19.799 -14.489  1.00203.61           C  
ATOM   1590  CG  LEU A 197     -13.521 -20.020 -13.213  1.00203.61           C  
ATOM   1591  CD1 LEU A 197     -14.643 -21.043 -13.451  1.00203.61           C  
ATOM   1592  CD2 LEU A 197     -12.606 -20.433 -12.048  1.00203.61           C  
ATOM   1595  N   GLY A 198      -9.917 -18.887 -16.190  1.00 44.54           N  
ATOM   1596  CA  GLY A 198      -9.054 -19.588 -17.108  1.00 44.54           C  
ATOM   1597  C   GLY A 198      -7.818 -20.143 -16.459  1.00 44.54           C  
ATOM   1598  O   GLY A 198      -7.465 -21.295 -16.712  1.00 44.54           O  
ATOM   1599  N   TYR A 199      -7.120 -19.353 -15.626  1.00 72.04           N  
ATOM   1600  CA  TYR A 199      -5.888 -19.773 -15.008  1.00 72.04           C  
ATOM   1609  C   TYR A 199      -6.123 -20.889 -14.028  1.00 72.04           C  
ATOM   1610  O   TYR A 199      -5.270 -21.763 -13.878  1.00 72.04           O  
ATOM   1601  CB  TYR A 199      -5.199 -18.630 -14.240  1.00 72.04           C  
ATOM   1602  CG  TYR A 199      -4.752 -17.619 -15.239  1.00 72.04           C  
ATOM   1603  CD1 TYR A 199      -3.540 -17.760 -15.873  1.00 72.04           C  
ATOM   1604  CD2 TYR A 199      -5.544 -16.536 -15.547  1.00 72.04           C  
ATOM   1605  CE1 TYR A 199      -3.119 -16.835 -16.798  1.00 72.04           C  
ATOM   1606  CE2 TYR A 199      -5.129 -15.606 -16.471  1.00 72.04           C  
ATOM   1607  CZ  TYR A 199      -3.915 -15.755 -17.097  1.00 72.04           C  
ATOM   1608  OH  TYR A 199      -3.487 -14.803 -18.046  1.00 72.04           O  
ATOM   1611  N   VAL A 200      -7.214 -20.818 -13.239  1.00 66.66           N  
ATOM   1612  CA  VAL A 200      -7.531 -21.841 -12.277  1.00 66.66           C  
ATOM   1616  C   VAL A 200      -8.076 -23.088 -12.918  1.00 66.66           C  
ATOM   1617  O   VAL A 200      -7.597 -24.182 -12.625  1.00 66.66           O  
ATOM   1613  CB  VAL A 200      -8.544 -21.387 -11.263  1.00 66.66           C  
ATOM   1614  CG1 VAL A 200      -8.851 -22.565 -10.322  1.00 66.66           C  
ATOM   1615  CG2 VAL A 200      -7.994 -20.143 -10.543  1.00 66.66           C  
ATOM   1618  N   ASP A 201      -9.095 -22.956 -13.808  1.00 88.95           N  
ATOM   1619  CA  ASP A 201      -9.734 -24.110 -14.402  1.00 88.95           C  
ATOM   1624  C   ASP A 201     -10.057 -23.811 -15.841  1.00 88.95           C  
ATOM   1625  O   ASP A 201     -11.110 -23.256 -16.150  1.00 88.95           O  
ATOM   1620  CB  ASP A 201     -11.062 -24.459 -13.700  1.00 88.95           C  
ATOM   1621  CG  ASP A 201     -11.556 -25.821 -14.170  1.00 88.95           C  
ATOM   1622  OD1 ASP A 201     -11.016 -26.327 -15.188  1.00 88.95           O  
ATOM   1623  OD2 ASP A 201     -12.476 -26.377 -13.513  1.00 88.95           O1-
ATOM   1626  N   PRO A 202      -9.180 -24.175 -16.738  1.00168.55           N  
ATOM   1627  CA  PRO A 202      -9.390 -23.905 -18.137  1.00168.55           C  
ATOM   1631  C   PRO A 202     -10.513 -24.650 -18.795  1.00168.55           C  
ATOM   1632  O   PRO A 202     -11.039 -24.148 -19.788  1.00168.55           O  
ATOM   1629  CB  PRO A 202      -8.047 -24.158 -18.816  1.00168.55           C  
ATOM   1630  CG  PRO A 202      -7.019 -23.902 -17.701  1.00168.55           C  
ATOM   1628  CD  PRO A 202      -7.766 -24.248 -16.404  1.00168.55           C  
ATOM   1633  N   VAL A 203     -10.869 -25.861 -18.324  1.00123.09           N  
ATOM   1634  CA  VAL A 203     -11.908 -26.594 -18.994  1.00123.09           C  
ATOM   1638  C   VAL A 203     -13.236 -25.916 -18.819  1.00123.09           C  
ATOM   1639  O   VAL A 203     -13.989 -25.754 -19.779  1.00123.09           O  
ATOM   1635  CB  VAL A 203     -12.052 -28.012 -18.515  1.00123.09           C  
ATOM   1636  CG1 VAL A 203     -10.773 -28.772 -18.888  1.00123.09           C  
ATOM   1637  CG2 VAL A 203     -12.346 -28.027 -17.006  1.00123.09           C  
ATOM   1640  N   GLU A 204     -13.547 -25.532 -17.568  1.00139.04           N  
ATOM   1641  CA  GLU A 204     -14.799 -24.959 -17.160  1.00139.04           C  
ATOM   1647  C   GLU A 204     -14.942 -23.525 -17.588  1.00139.04           C  
ATOM   1648  O   GLU A 204     -16.055 -23.050 -17.810  1.00139.04           O  
ATOM   1642  CB  GLU A 204     -14.977 -25.018 -15.636  1.00139.04           C  
ATOM   1643  CG  GLU A 204     -16.443 -25.021 -15.220  1.00139.04           C  
ATOM   1644  CD  GLU A 204     -16.986 -26.389 -15.602  1.00139.04           C  
ATOM   1645  OE1 GLU A 204     -16.162 -27.336 -15.725  1.00139.04           O  
ATOM   1646  OE2 GLU A 204     -18.226 -26.510 -15.780  1.00139.04           O1-
ATOM   1649  N   ALA A 205     -13.821 -22.783 -17.677  1.00 54.37           N  
ATOM   1650  CA  ALA A 205     -13.874 -21.368 -17.929  1.00 54.37           C  
ATOM   1652  C   ALA A 205     -14.521 -21.058 -19.247  1.00 54.37           C  
ATOM   1653  O   ALA A 205     -14.148 -21.608 -20.281  1.00 54.37           O  
ATOM   1651  CB  ALA A 205     -12.484 -20.706 -17.937  1.00 54.37           C  
ATOM   1654  N   GLY A 206     -15.499 -20.122 -19.229  1.00 36.21           N  
ATOM   1655  CA  GLY A 206     -16.139 -19.640 -20.424  1.00 36.21           C  
ATOM   1656  C   GLY A 206     -17.288 -20.507 -20.856  1.00 36.21           C  
ATOM   1657  O   GLY A 206     -17.797 -20.336 -21.964  1.00 36.21           O  
ATOM   1658  N   ARG A 207     -17.738 -21.464 -20.022  1.00 84.33           N  
ATOM   1659  CA  ARG A 207     -18.853 -22.262 -20.454  1.00 84.33           C  
ATOM   1667  C   ARG A 207     -19.830 -22.344 -19.327  1.00 84.33           C  
ATOM   1668  O   ARG A 207     -19.460 -22.221 -18.160  1.00 84.33           O  
ATOM   1660  CB  ARG A 207     -18.497 -23.702 -20.872  1.00 84.33           C  
ATOM   1661  CG  ARG A 207     -17.858 -24.568 -19.781  1.00 84.33           C  
ATOM   1662  CD  ARG A 207     -17.571 -25.994 -20.263  1.00 84.33           C  
ATOM   1663  NE  ARG A 207     -16.773 -26.701 -19.221  1.00 84.33           N  
ATOM   1664  CZ  ARG A 207     -16.574 -28.049 -19.320  1.00 84.33           C  
ATOM   1665  NH1 ARG A 207     -17.155 -28.747 -20.338  1.00 84.33           N1+
ATOM   1666  NH2 ARG A 207     -15.794 -28.701 -18.410  1.00 84.33           N  
ATOM   1669  N   PHE A 208     -21.120 -22.561 -19.662  1.00 90.18           N  
ATOM   1670  CA  PHE A 208     -22.161 -22.584 -18.676  1.00 90.18           C  
ATOM   1678  C   PHE A 208     -22.157 -23.892 -17.945  1.00 90.18           C  
ATOM   1679  O   PHE A 208     -21.628 -24.894 -18.422  1.00 90.18           O  
ATOM   1671  CB  PHE A 208     -23.564 -22.320 -19.253  1.00 90.18           C  
ATOM   1672  CG  PHE A 208     -23.518 -20.951 -19.848  1.00 90.18           C  
ATOM   1673  CD1 PHE A 208     -23.441 -19.833 -19.047  1.00 90.18           C  
ATOM   1674  CD2 PHE A 208     -23.565 -20.781 -21.213  1.00 90.18           C  
ATOM   1675  CE1 PHE A 208     -23.398 -18.572 -19.597  1.00 90.18           C  
ATOM   1676  CE2 PHE A 208     -23.523 -19.523 -21.767  1.00 90.18           C  
ATOM   1677  CZ  PHE A 208     -23.437 -18.413 -20.961  1.00 90.18           C  
ATOM   1680  N   ARG A 209     -22.731 -23.871 -16.723  1.00160.66           N  
ATOM   1681  CA  ARG A 209     -22.811 -25.002 -15.840  1.00160.66           C  
ATOM   1689  C   ARG A 209     -23.741 -26.022 -16.425  1.00160.66           C  
ATOM   1690  O   ARG A 209     -24.842 -25.705 -16.873  1.00160.66           O  
ATOM   1682  CB  ARG A 209     -23.332 -24.598 -14.445  1.00160.66           C  
ATOM   1683  CG  ARG A 209     -23.650 -25.753 -13.495  1.00160.66           C  
ATOM   1684  CD  ARG A 209     -24.027 -25.279 -12.087  1.00160.66           C  
ATOM   1685  NE  ARG A 209     -24.936 -24.103 -12.227  1.00160.66           N  
ATOM   1686  CZ  ARG A 209     -26.294 -24.252 -12.243  1.00160.66           C  
ATOM   1687  NH1 ARG A 209     -26.851 -25.487 -12.082  1.00160.66           N1+
ATOM   1688  NH2 ARG A 209     -27.098 -23.161 -12.413  1.00160.66           N  
ATOM   1691  N   THR A 210     -23.243 -27.271 -16.520  1.00140.21           N  
ATOM   1692  CA  THR A 210     -23.946 -28.420 -17.019  1.00140.21           C  
ATOM   1696  C   THR A 210     -24.783 -29.122 -15.978  1.00140.21           C  
ATOM   1697  O   THR A 210     -25.741 -29.811 -16.327  1.00140.21           O  
ATOM   1693  CB  THR A 210     -23.025 -29.431 -17.627  1.00140.21           C  
ATOM   1695  CG2 THR A 210     -23.900 -30.521 -18.256  1.00140.21           C  
ATOM   1694  OG1 THR A 210     -22.237 -28.829 -18.643  1.00140.21           O  
ATOM   1698  N   THR A 211     -24.425 -29.020 -14.677  1.00117.60           N  
ATOM   1699  CA  THR A 211     -25.093 -29.831 -13.688  1.00117.60           C  
ATOM   1703  C   THR A 211     -25.823 -28.949 -12.714  1.00117.60           C  
ATOM   1704  O   THR A 211     -25.569 -27.748 -12.640  1.00117.60           O  
ATOM   1700  CB  THR A 211     -24.117 -30.651 -12.891  1.00117.60           C  
ATOM   1702  CG2 THR A 211     -24.881 -31.615 -11.970  1.00117.60           C  
ATOM   1701  OG1 THR A 211     -23.299 -31.408 -13.767  1.00117.60           O  
ATOM   1705  N   GLN A 212     -26.776 -29.533 -11.950  1.00 61.31           N  
ATOM   1706  CA  GLN A 212     -27.531 -28.813 -10.965  1.00 61.31           C  
ATOM   1712  C   GLN A 212     -26.824 -28.943  -9.651  1.00 61.31           C  
ATOM   1713  O   GLN A 212     -26.263 -29.993  -9.341  1.00 61.31           O  
ATOM   1707  CB  GLN A 212     -28.964 -29.345 -10.792  1.00 61.31           C  
ATOM   1708  CG  GLN A 212     -29.762 -28.598  -9.724  1.00 61.31           C  
ATOM   1709  CD  GLN A 212     -29.842 -27.133 -10.127  1.00 61.31           C  
ATOM   1711  NE2 GLN A 212     -30.591 -26.844 -11.222  1.00 61.31           N  
ATOM   1710  OE1 GLN A 212     -29.248 -26.268  -9.486  1.00 61.31           O  
ATOM   1714  N   VAL A 213     -26.832 -27.856  -8.846  1.00 51.50           N  
ATOM   1715  CA  VAL A 213     -26.134 -27.859  -7.590  1.00 51.50           C  
ATOM   1719  C   VAL A 213     -26.901 -27.032  -6.602  1.00 51.50           C  
ATOM   1720  O   VAL A 213     -27.879 -26.367  -6.938  1.00 51.50           O  
ATOM   1716  CB  VAL A 213     -24.767 -27.246  -7.673  1.00 51.50           C  
ATOM   1717  CG1 VAL A 213     -23.916 -28.070  -8.654  1.00 51.50           C  
ATOM   1718  CG2 VAL A 213     -24.921 -25.765  -8.059  1.00 51.50           C  
ATOM   1721  N   LEU A 214     -26.474 -27.095  -5.325  1.00 56.50           N  
ATOM   1722  CA  LEU A 214     -27.082 -26.334  -4.274  1.00 56.50           C  
ATOM   1727  C   LEU A 214     -26.056 -25.357  -3.804  1.00 56.50           C  
ATOM   1728  O   LEU A 214     -24.925 -25.734  -3.507  1.00 56.50           O  
ATOM   1723  CB  LEU A 214     -27.468 -27.204  -3.061  1.00 56.50           C  
ATOM   1724  CG  LEU A 214     -28.121 -26.434  -1.895  1.00 56.50           C  
ATOM   1725  CD1 LEU A 214     -29.513 -25.900  -2.265  1.00 56.50           C  
ATOM   1726  CD2 LEU A 214     -28.132 -27.281  -0.614  1.00 56.50           C  
ATOM   1729  N   VAL A 215     -26.412 -24.060  -3.764  1.00125.92           N  
ATOM   1730  CA  VAL A 215     -25.498 -23.082  -3.257  1.00125.92           C  
ATOM   1734  C   VAL A 215     -26.100 -22.545  -2.006  1.00125.92           C  
ATOM   1735  O   VAL A 215     -27.047 -21.759  -2.029  1.00125.92           O  
ATOM   1731  CB  VAL A 215     -25.223 -21.971  -4.230  1.00125.92           C  
ATOM   1732  CG1 VAL A 215     -24.332 -22.534  -5.348  1.00125.92           C  
ATOM   1733  CG2 VAL A 215     -26.564 -21.466  -4.780  1.00125.92           C  
ATOM   1736  N   GLY A 216     -25.536 -22.959  -0.858  1.00 37.59           N  
ATOM   1737  CA  GLY A 216     -26.098 -22.544   0.385  1.00 37.59           C  
ATOM   1738  C   GLY A 216     -27.473 -23.127   0.439  1.00 37.59           C  
ATOM   1739  O   GLY A 216     -27.668 -24.325   0.248  1.00 37.59           O  
ATOM   1740  N   HIS A 217     -28.444 -22.278   0.808  1.00 84.60           N  
ATOM   1741  CA  HIS A 217     -29.841 -22.589   0.885  1.00 84.60           C  
ATOM   1748  C   HIS A 217     -30.529 -22.489  -0.448  1.00 84.60           C  
ATOM   1749  O   HIS A 217     -31.662 -22.948  -0.581  1.00 84.60           O  
ATOM   1744  CB  HIS A 217     -30.568 -21.726   1.925  1.00 84.60           C  
ATOM   1743  CG  HIS A 217     -30.055 -22.052   3.298  1.00 84.60           C  
ATOM   1746  CD2 HIS A 217     -29.133 -21.413   4.070  1.00 84.60           C  
ATOM   1742  ND1 HIS A 217     -30.448 -23.157   4.018  1.00 84.60           N  
ATOM   1747  CE1 HIS A 217     -29.750 -23.136   5.181  1.00 84.60           C  
ATOM   1745  NE2 HIS A 217     -28.939 -22.096   5.257  1.00 84.60           N  
ATOM   1750  N   HIS A 218     -29.915 -21.827  -1.452  1.00 82.72           N  
ATOM   1751  CA  HIS A 218     -30.616 -21.578  -2.686  1.00 82.72           C  
ATOM   1758  C   HIS A 218     -30.264 -22.564  -3.766  1.00 82.72           C  
ATOM   1759  O   HIS A 218     -29.133 -23.037  -3.867  1.00 82.72           O  
ATOM   1754  CB  HIS A 218     -30.355 -20.161  -3.227  1.00 82.72           C  
ATOM   1753  CG  HIS A 218     -31.161 -19.805  -4.441  1.00 82.72           C  
ATOM   1756  CD2 HIS A 218     -32.457 -19.405  -4.550  1.00 82.72           C  
ATOM   1752  ND1 HIS A 218     -30.665 -19.825  -5.725  1.00 82.72           N  
ATOM   1757  CE1 HIS A 218     -31.676 -19.436  -6.541  1.00 82.72           C  
ATOM   1755  NE2 HIS A 218     -32.784 -19.170  -5.874  1.00 82.72           N  
ATOM   1760  N   ILE A 219     -31.279 -22.903  -4.598  1.00110.80           N  
ATOM   1761  CA  ILE A 219     -31.126 -23.773  -5.734  1.00110.80           C  
ATOM   1766  C   ILE A 219     -31.319 -22.919  -6.956  1.00110.80           C  
ATOM   1767  O   ILE A 219     -32.402 -22.391  -7.207  1.00110.80           O  
ATOM   1762  CB  ILE A 219     -32.147 -24.878  -5.794  1.00110.80           C  
ATOM   1763  CG1 ILE A 219     -31.907 -25.917  -4.688  1.00110.80           C  
ATOM   1764  CG2 ILE A 219     -32.116 -25.484  -7.207  1.00110.80           C  
ATOM   1765  CD1 ILE A 219     -30.610 -26.703  -4.884  1.00110.80           C  
ATOM   1768  N   PRO A 220     -30.270 -22.780  -7.722  1.00125.56           N  
ATOM   1769  CA  PRO A 220     -30.300 -21.964  -8.909  1.00125.56           C  
ATOM   1773  C   PRO A 220     -30.988 -22.682 -10.027  1.00125.56           C  
ATOM   1774  O   PRO A 220     -31.305 -23.860  -9.869  1.00125.56           O  
ATOM   1771  CB  PRO A 220     -28.846 -21.593  -9.212  1.00125.56           C  
ATOM   1772  CG  PRO A 220     -28.007 -22.542  -8.339  1.00125.56           C  
ATOM   1770  CD  PRO A 220     -28.933 -22.861  -7.159  1.00125.56           C  
ATOM   1775  N   PRO A 221     -31.215 -22.027 -11.134  1.00 76.30           N  
ATOM   1776  CA  PRO A 221     -31.924 -22.647 -12.218  1.00 76.30           C  
ATOM   1780  C   PRO A 221     -31.193 -23.830 -12.766  1.00 76.30           C  
ATOM   1781  O   PRO A 221     -29.968 -23.884 -12.673  1.00 76.30           O  
ATOM   1778  CB  PRO A 221     -32.201 -21.535 -13.221  1.00 76.30           C  
ATOM   1779  CG  PRO A 221     -32.292 -20.279 -12.333  1.00 76.30           C  
ATOM   1777  CD  PRO A 221     -31.380 -20.584 -11.135  1.00 76.30           C  
ATOM   1782  N   HIS A 222     -31.947 -24.798 -13.320  1.00 62.83           N  
ATOM   1783  CA  HIS A 222     -31.398 -26.016 -13.843  1.00 62.83           C  
ATOM   1790  C   HIS A 222     -30.584 -25.644 -15.048  1.00 62.83           C  
ATOM   1791  O   HIS A 222     -30.931 -24.707 -15.761  1.00 62.83           O  
ATOM   1786  CB  HIS A 222     -32.519 -27.012 -14.231  1.00 62.83           C  
ATOM   1785  CG  HIS A 222     -32.083 -28.437 -14.416  1.00 62.83           C  
ATOM   1788  CD2 HIS A 222     -32.004 -29.199 -15.542  1.00 62.83           C  
ATOM   1784  ND1 HIS A 222     -31.652 -29.246 -13.387  1.00 62.83           N  
ATOM   1789  CE1 HIS A 222     -31.336 -30.445 -13.935  1.00 62.83           C  
ATOM   1787  NE2 HIS A 222     -31.533 -30.465 -15.241  1.00 62.83           N  
ATOM   1792  N   PRO A 223     -29.510 -26.343 -15.314  1.00 79.61           N  
ATOM   1793  CA  PRO A 223     -28.623 -26.034 -16.404  1.00 79.61           C  
ATOM   1797  C   PRO A 223     -29.347 -25.924 -17.713  1.00 79.61           C  
ATOM   1798  O   PRO A 223     -28.826 -25.265 -18.612  1.00 79.61           O  
ATOM   1795  CB  PRO A 223     -27.549 -27.127 -16.386  1.00 79.61           C  
ATOM   1796  CG  PRO A 223     -28.201 -28.288 -15.614  1.00 79.61           C  
ATOM   1794  CD  PRO A 223     -29.161 -27.584 -14.644  1.00 79.61           C  
ATOM   1799  N   GLN A 224     -30.516 -26.574 -17.863  1.00 88.14           N  
ATOM   1800  CA  GLN A 224     -31.272 -26.489 -19.081  1.00 88.14           C  
ATOM   1806  C   GLN A 224     -31.753 -25.078 -19.270  1.00 88.14           C  
ATOM   1807  O   GLN A 224     -31.801 -24.580 -20.393  1.00 88.14           O  
ATOM   1801  CB  GLN A 224     -32.527 -27.377 -19.045  1.00 88.14           C  
ATOM   1802  CG  GLN A 224     -33.362 -27.313 -20.323  1.00 88.14           C  
ATOM   1803  CD  GLN A 224     -34.581 -28.201 -20.129  1.00 88.14           C  
ATOM   1805  NE2 GLN A 224     -35.440 -28.288 -21.180  1.00 88.14           N  
ATOM   1804  OE1 GLN A 224     -34.771 -28.794 -19.068  1.00 88.14           O  
ATOM   1808  N   ASP A 225     -32.179 -24.439 -18.161  1.00 62.83           N  
ATOM   1809  CA  ASP A 225     -32.734 -23.111 -18.079  1.00 62.83           C  
ATOM   1814  C   ASP A 225     -31.709 -22.012 -18.206  1.00 62.83           C  
ATOM   1815  O   ASP A 225     -32.056 -20.898 -18.592  1.00 62.83           O  
ATOM   1810  CB  ASP A 225     -33.477 -22.873 -16.752  1.00 62.83           C  
ATOM   1811  CG  ASP A 225     -34.738 -23.724 -16.752  1.00 62.83           C  
ATOM   1812  OD1 ASP A 225     -35.210 -24.087 -17.862  1.00 62.83           O  
ATOM   1813  OD2 ASP A 225     -35.247 -24.026 -15.639  1.00 62.83           O1-
ATOM   1816  N   VAL A 226     -30.429 -22.277 -17.876  1.00 59.07           N  
ATOM   1817  CA  VAL A 226     -29.419 -21.255 -17.745  1.00 59.07           C  
ATOM   1821  C   VAL A 226     -29.271 -20.396 -18.967  1.00 59.07           C  
ATOM   1822  O   VAL A 226     -29.179 -19.176 -18.842  1.00 59.07           O  
ATOM   1818  CB  VAL A 226     -28.058 -21.820 -17.445  1.00 59.07           C  
ATOM   1819  CG1 VAL A 226     -27.025 -20.682 -17.522  1.00 59.07           C  
ATOM   1820  CG2 VAL A 226     -28.108 -22.522 -16.075  1.00 59.07           C  
ATOM   1823  N   GLU A 227     -29.230 -20.974 -20.181  1.00 76.19           N  
ATOM   1824  CA  GLU A 227     -28.992 -20.145 -21.332  1.00 76.19           C  
ATOM   1830  C   GLU A 227     -30.103 -19.153 -21.506  1.00 76.19           C  
ATOM   1831  O   GLU A 227     -29.853 -17.971 -21.737  1.00 76.19           O  
ATOM   1825  CB  GLU A 227     -28.872 -20.935 -22.645  1.00 76.19           C  
ATOM   1826  CG  GLU A 227     -27.608 -21.789 -22.727  1.00 76.19           C  
ATOM   1827  CD  GLU A 227     -27.592 -22.444 -24.098  1.00 76.19           C  
ATOM   1828  OE1 GLU A 227     -27.629 -21.692 -25.108  1.00 76.19           O  
ATOM   1829  OE2 GLU A 227     -27.544 -23.702 -24.157  1.00 76.19           O1-
ATOM   1832  N   LYS A 228     -31.362 -19.606 -21.385  1.00 99.91           N  
ATOM   1833  CA  LYS A 228     -32.494 -18.748 -21.594  1.00 99.91           C  
ATOM   1839  C   LYS A 228     -32.495 -17.670 -20.555  1.00 99.91           C  
ATOM   1840  O   LYS A 228     -32.728 -16.500 -20.861  1.00 99.91           O  
ATOM   1834  CB  LYS A 228     -33.817 -19.523 -21.494  1.00 99.91           C  
ATOM   1835  CG  LYS A 228     -35.054 -18.772 -21.999  1.00 99.91           C  
ATOM   1836  CD  LYS A 228     -35.445 -17.533 -21.190  1.00 99.91           C  
ATOM   1837  CE  LYS A 228     -36.769 -16.925 -21.657  1.00 99.91           C  
ATOM   1838  NZ  LYS A 228     -37.176 -15.826 -20.760  1.00 99.91           N1+
ATOM   1841  N   GLN A 229     -32.211 -18.033 -19.291  1.00147.23           N  
ATOM   1842  CA  GLN A 229     -32.243 -17.057 -18.245  1.00147.23           C  
ATOM   1848  C   GLN A 229     -31.172 -16.035 -18.480  1.00147.23           C  
ATOM   1849  O   GLN A 229     -31.328 -14.868 -18.132  1.00147.23           O  
ATOM   1843  CB  GLN A 229     -32.109 -17.646 -16.835  1.00147.23           C  
ATOM   1844  CG  GLN A 229     -30.801 -18.369 -16.535  1.00147.23           C  
ATOM   1845  CD  GLN A 229     -30.968 -18.826 -15.103  1.00147.23           C  
ATOM   1847  NE2 GLN A 229     -31.988 -18.232 -14.427  1.00147.23           N  
ATOM   1846  OE1 GLN A 229     -30.226 -19.669 -14.603  1.00147.23           O  
ATOM   1850  N   MET A 230     -30.026 -16.456 -19.037  1.00183.43           N  
ATOM   1851  CA  MET A 230     -28.948 -15.554 -19.320  1.00183.43           C  
ATOM   1856  C   MET A 230     -29.360 -14.620 -20.421  1.00183.43           C  
ATOM   1857  O   MET A 230     -29.002 -13.443 -20.421  1.00183.43           O  
ATOM   1852  CB  MET A 230     -27.678 -16.314 -19.749  1.00183.43           C  
ATOM   1853  CG  MET A 230     -26.365 -15.552 -19.554  1.00183.43           C  
ATOM   1854  SD  MET A 230     -25.812 -15.387 -17.825  1.00183.43           S  
ATOM   1855  CE  MET A 230     -26.656 -13.810 -17.519  1.00183.43           C  
ATOM   1858  N   GLN A 231     -30.113 -15.140 -21.409  1.00 48.20           N  
ATOM   1859  CA  GLN A 231     -30.551 -14.376 -22.545  1.00 48.20           C  
ATOM   1865  C   GLN A 231     -31.474 -13.296 -22.064  1.00 48.20           C  
ATOM   1866  O   GLN A 231     -31.393 -12.150 -22.505  1.00 48.20           O  
ATOM   1860  CB  GLN A 231     -31.314 -15.268 -23.537  1.00 48.20           C  
ATOM   1861  CG  GLN A 231     -30.463 -16.442 -24.029  1.00 48.20           C  
ATOM   1862  CD  GLN A 231     -31.374 -17.448 -24.717  1.00 48.20           C  
ATOM   1864  NE2 GLN A 231     -30.842 -18.676 -24.959  1.00 48.20           N  
ATOM   1863  OE1 GLN A 231     -32.527 -17.151 -25.024  1.00 48.20           O  
ATOM   1867  N   GLU A 232     -32.380 -13.641 -21.129  1.00 97.90           N  
ATOM   1868  CA  GLU A 232     -33.328 -12.696 -20.614  1.00 97.90           C  
ATOM   1874  C   GLU A 232     -32.603 -11.649 -19.818  1.00 97.90           C  
ATOM   1875  O   GLU A 232     -32.968 -10.475 -19.853  1.00 97.90           O  
ATOM   1869  CB  GLU A 232     -34.425 -13.349 -19.744  1.00 97.90           C  
ATOM   1870  CG  GLU A 232     -33.913 -14.056 -18.491  1.00 97.90           C  
ATOM   1871  CD  GLU A 232     -35.046 -14.862 -17.883  1.00 97.90           C  
ATOM   1872  OE1 GLU A 232     -36.177 -14.807 -18.434  1.00 97.90           O  
ATOM   1873  OE2 GLU A 232     -34.794 -15.553 -16.861  1.00 97.90           O1-
ATOM   1876  N   PHE A 233     -31.553 -12.056 -19.078  1.00 69.66           N  
ATOM   1877  CA  PHE A 233     -30.788 -11.178 -18.234  1.00 69.66           C  
ATOM   1885  C   PHE A 233     -30.118 -10.122 -19.064  1.00 69.66           C  
ATOM   1886  O   PHE A 233     -30.195  -8.935 -18.752  1.00 69.66           O  
ATOM   1878  CB  PHE A 233     -29.721 -11.971 -17.453  1.00 69.66           C  
ATOM   1879  CG  PHE A 233     -28.888 -11.077 -16.600  1.00 69.66           C  
ATOM   1880  CD1 PHE A 233     -29.423 -10.438 -15.506  1.00 69.66           C  
ATOM   1881  CD2 PHE A 233     -27.549 -10.917 -16.876  1.00 69.66           C  
ATOM   1882  CE1 PHE A 233     -28.636  -9.628 -14.720  1.00 69.66           C  
ATOM   1883  CE2 PHE A 233     -26.757 -10.110 -16.093  1.00 69.66           C  
ATOM   1884  CZ  PHE A 233     -27.303  -9.461 -15.013  1.00 69.66           C  
ATOM   1887  N   VAL A 234     -29.454 -10.532 -20.160  1.00110.47           N  
ATOM   1888  CA  VAL A 234     -28.744  -9.627 -21.019  1.00110.47           C  
ATOM   1892  C   VAL A 234     -29.710  -8.693 -21.683  1.00110.47           C  
ATOM   1893  O   VAL A 234     -29.373  -7.538 -21.939  1.00110.47           O  
ATOM   1889  CB  VAL A 234     -27.916 -10.349 -22.046  1.00110.47           C  
ATOM   1890  CG1 VAL A 234     -28.808 -11.295 -22.857  1.00110.47           C  
ATOM   1891  CG2 VAL A 234     -27.183  -9.303 -22.896  1.00110.47           C  
ATOM   1894  N   GLN A 235     -30.931  -9.171 -21.997  1.00 68.47           N  
ATOM   1895  CA  GLN A 235     -31.925  -8.336 -22.618  1.00 68.47           C  
ATOM   1901  C   GLN A 235     -32.274  -7.232 -21.663  1.00 68.47           C  
ATOM   1902  O   GLN A 235     -32.437  -6.081 -22.063  1.00 68.47           O  
ATOM   1896  CB  GLN A 235     -33.236  -9.078 -22.933  1.00 68.47           C  
ATOM   1897  CG  GLN A 235     -33.127 -10.118 -24.049  1.00 68.47           C  
ATOM   1898  CD  GLN A 235     -34.506 -10.743 -24.222  1.00 68.47           C  
ATOM   1900  NE2 GLN A 235     -34.636 -11.678 -25.200  1.00 68.47           N  
ATOM   1899  OE1 GLN A 235     -35.446 -10.409 -23.501  1.00 68.47           O  
ATOM   1903  N   TRP A 236     -32.392  -7.564 -20.363  1.00 66.42           N  
ATOM   1904  CA  TRP A 236     -32.742  -6.613 -19.343  1.00 66.42           C  
ATOM   1915  C   TRP A 236     -31.684  -5.560 -19.232  1.00 66.42           C  
ATOM   1916  O   TRP A 236     -31.990  -4.378 -19.082  1.00 66.42           O  
ATOM   1905  CB  TRP A 236     -32.891  -7.252 -17.950  1.00 66.42           C  
ATOM   1906  CG  TRP A 236     -33.052  -6.245 -16.836  1.00 66.42           C  
ATOM   1908  CD1 TRP A 236     -34.117  -5.454 -16.520  1.00 66.42           C  
ATOM   1907  CD2 TRP A 236     -32.031  -5.960 -15.866  1.00 66.42           C  
ATOM   1910  CE2 TRP A 236     -32.539  -4.986 -15.006  1.00 66.42           C  
ATOM   1911  CE3 TRP A 236     -30.773  -6.467 -15.707  1.00 66.42           C  
ATOM   1909  NE1 TRP A 236     -33.817  -4.683 -15.421  1.00 66.42           N  
ATOM   1912  CZ2 TRP A 236     -31.792  -4.503 -13.969  1.00 66.42           C  
ATOM   1913  CZ3 TRP A 236     -30.024  -5.980 -14.658  1.00 66.42           C  
ATOM   1914  CH2 TRP A 236     -30.523  -5.017 -13.807  1.00 66.42           C  
ATOM   1917  N   LEU A 237     -30.405  -5.965 -19.315  1.00 63.45           N  
ATOM   1918  CA  LEU A 237     -29.303  -5.053 -19.152  1.00 63.45           C  
ATOM   1923  C   LEU A 237     -29.398  -3.977 -20.191  1.00 63.45           C  
ATOM   1924  O   LEU A 237     -29.074  -2.823 -19.921  1.00 63.45           O  
ATOM   1919  CB  LEU A 237     -27.939  -5.750 -19.328  1.00 63.45           C  
ATOM   1920  CG  LEU A 237     -27.594  -6.745 -18.203  1.00 63.45           C  
ATOM   1921  CD1 LEU A 237     -26.249  -7.446 -18.468  1.00 63.45           C  
ATOM   1922  CD2 LEU A 237     -27.624  -6.056 -16.828  1.00 63.45           C  
ATOM   1925  N   ASN A 238     -29.790  -4.342 -21.423  1.00 62.18           N  
ATOM   1926  CA  ASN A 238     -29.922  -3.437 -22.535  1.00 62.18           C  
ATOM   1931  C   ASN A 238     -31.159  -2.581 -22.467  1.00 62.18           C  
ATOM   1932  O   ASN A 238     -31.171  -1.488 -23.030  1.00 62.18           O  
ATOM   1927  CB  ASN A 238     -29.916  -4.160 -23.890  1.00 62.18           C  
ATOM   1928  CG  ASN A 238     -28.498  -4.668 -24.105  1.00 62.18           C  
ATOM   1930  ND2 ASN A 238     -28.365  -5.965 -24.494  1.00 62.18           N  
ATOM   1929  OD1 ASN A 238     -27.530  -3.932 -23.922  1.00 62.18           O  
ATOM   1933  N   SER A 239     -32.237  -3.054 -21.805  1.00 50.35           N  
ATOM   1934  CA  SER A 239     -33.515  -2.385 -21.823  1.00 50.35           C  
ATOM   1937  C   SER A 239     -33.443  -1.007 -21.231  1.00 50.35           C  
ATOM   1938  O   SER A 239     -32.521  -0.662 -20.495  1.00 50.35           O  
ATOM   1935  CB  SER A 239     -34.619  -3.156 -21.075  1.00 50.35           C  
ATOM   1936  OG  SER A 239     -34.336  -3.200 -19.684  1.00 50.35           O  
ATOM   1939  N   GLU A 240     -34.448  -0.177 -21.593  1.00 75.62           N  
ATOM   1940  CA  GLU A 240     -34.575   1.191 -21.167  1.00 75.62           C  
ATOM   1946  C   GLU A 240     -34.857   1.254 -19.698  1.00 75.62           C  
ATOM   1947  O   GLU A 240     -34.424   2.189 -19.026  1.00 75.62           O  
ATOM   1941  CB  GLU A 240     -35.692   1.971 -21.887  1.00 75.62           C  
ATOM   1942  CG  GLU A 240     -37.082   1.353 -21.742  1.00 75.62           C  
ATOM   1943  CD  GLU A 240     -37.210   0.277 -22.809  1.00 75.62           C  
ATOM   1944  OE1 GLU A 240     -36.816   0.555 -23.972  1.00 75.62           O  
ATOM   1945  OE2 GLU A 240     -37.695  -0.837 -22.475  1.00 75.62           O1-
ATOM   1948  N   GLU A 241     -35.594   0.267 -19.156  1.00 68.03           N  
ATOM   1949  CA  GLU A 241     -35.949   0.317 -17.767  1.00 68.03           C  
ATOM   1955  C   GLU A 241     -34.689   0.344 -16.959  1.00 68.03           C  
ATOM   1956  O   GLU A 241     -34.576   1.095 -15.991  1.00 68.03           O  
ATOM   1950  CB  GLU A 241     -36.748  -0.910 -17.288  1.00 68.03           C  
ATOM   1951  CG  GLU A 241     -38.148  -1.039 -17.895  1.00 68.03           C  
ATOM   1952  CD  GLU A 241     -38.074  -1.968 -19.099  1.00 68.03           C  
ATOM   1953  OE1 GLU A 241     -37.002  -2.597 -19.299  1.00 68.03           O  
ATOM   1954  OE2 GLU A 241     -39.094  -2.066 -19.831  1.00 68.03           O1-
ATOM   1957  N   ALA A 242     -33.699  -0.474 -17.357  1.00 36.03           N  
ATOM   1958  CA  ALA A 242     -32.450  -0.580 -16.660  1.00 36.03           C  
ATOM   1960  C   ALA A 242     -31.737   0.738 -16.693  1.00 36.03           C  
ATOM   1961  O   ALA A 242     -31.103   1.129 -15.713  1.00 36.03           O  
ATOM   1959  CB  ALA A 242     -31.509  -1.628 -17.284  1.00 36.03           C  
ATOM   1962  N   MET A 243     -31.798   1.440 -17.841  1.00160.51           N  
ATOM   1963  CA  MET A 243     -31.115   2.691 -18.011  1.00160.51           C  
ATOM   1968  C   MET A 243     -31.685   3.746 -17.115  1.00160.51           C  
ATOM   1969  O   MET A 243     -30.941   4.508 -16.499  1.00160.51           O  
ATOM   1964  CB  MET A 243     -31.199   3.232 -19.447  1.00160.51           C  
ATOM   1965  CG  MET A 243     -30.280   4.431 -19.685  1.00160.51           C  
ATOM   1966  SD  MET A 243     -28.509   4.020 -19.800  1.00160.51           S  
ATOM   1967  CE  MET A 243     -28.284   3.493 -18.074  1.00160.51           C  
ATOM   1970  N   ASN A 244     -33.025   3.806 -16.997  1.00106.30           N  
ATOM   1971  CA  ASN A 244     -33.641   4.862 -16.251  1.00106.30           C  
ATOM   1976  C   ASN A 244     -33.242   4.803 -14.807  1.00106.30           C  
ATOM   1977  O   ASN A 244     -33.160   5.842 -14.155  1.00106.30           O  
ATOM   1972  CB  ASN A 244     -35.176   4.920 -16.386  1.00106.30           C  
ATOM   1973  CG  ASN A 244     -35.809   3.610 -15.951  1.00106.30           C  
ATOM   1975  ND2 ASN A 244     -36.563   2.978 -16.890  1.00106.30           N  
ATOM   1974  OD1 ASN A 244     -35.655   3.167 -14.815  1.00106.30           O  
ATOM   1978  N   LEU A 245     -32.976   3.599 -14.264  1.00 65.00           N  
ATOM   1979  CA  LEU A 245     -32.628   3.469 -12.874  1.00 65.00           C  
ATOM   1984  C   LEU A 245     -31.312   4.134 -12.607  1.00 65.00           C  
ATOM   1985  O   LEU A 245     -30.520   4.372 -13.517  1.00 65.00           O  
ATOM   1980  CB  LEU A 245     -32.496   2.015 -12.386  1.00 65.00           C  
ATOM   1981  CG  LEU A 245     -33.826   1.244 -12.292  1.00 65.00           C  
ATOM   1982  CD1 LEU A 245     -33.592  -0.194 -11.798  1.00 65.00           C  
ATOM   1983  CD2 LEU A 245     -34.845   1.998 -11.419  1.00 65.00           C  
ATOM   1986  N   HIS A 246     -31.081   4.490 -11.322  1.00 69.46           N  
ATOM   1987  CA  HIS A 246     -29.853   5.093 -10.882  1.00 69.46           C  
ATOM   1994  C   HIS A 246     -28.802   4.045 -11.054  1.00 69.46           C  
ATOM   1995  O   HIS A 246     -29.068   2.857 -10.883  1.00 69.46           O  
ATOM   1990  CB  HIS A 246     -29.887   5.514  -9.401  1.00 69.46           C  
ATOM   1989  CG  HIS A 246     -28.675   6.281  -8.968  1.00 69.46           C  
ATOM   1992  CD2 HIS A 246     -28.462   7.625  -8.912  1.00 69.46           C  
ATOM   1988  ND1 HIS A 246     -27.509   5.697  -8.528  1.00 69.46           N  
ATOM   1993  CE1 HIS A 246     -26.654   6.709  -8.229  1.00 69.46           C  
ATOM   1991  NE2 HIS A 246     -27.188   7.897  -8.447  1.00 69.46           N  
ATOM   1996  N   PRO A 247     -27.608   4.451 -11.389  1.00 86.63           N  
ATOM   1997  CA  PRO A 247     -26.574   3.499 -11.669  1.00 86.63           C  
ATOM   2001  C   PRO A 247     -26.301   2.574 -10.524  1.00 86.63           C  
ATOM   2002  O   PRO A 247     -26.027   1.398 -10.765  1.00 86.63           O  
ATOM   1999  CB  PRO A 247     -25.381   4.325 -12.144  1.00 86.63           C  
ATOM   2000  CG  PRO A 247     -26.040   5.561 -12.789  1.00 86.63           C  
ATOM   1998  CD  PRO A 247     -27.370   5.731 -12.034  1.00 86.63           C  
ATOM   2003  N   VAL A 248     -26.379   3.066  -9.274  1.00 61.68           N  
ATOM   2004  CA  VAL A 248     -26.104   2.233  -8.136  1.00 61.68           C  
ATOM   2008  C   VAL A 248     -27.126   1.135  -8.042  1.00 61.68           C  
ATOM   2009  O   VAL A 248     -26.789   0.007  -7.686  1.00 61.68           O  
ATOM   2005  CB  VAL A 248     -26.114   2.987  -6.836  1.00 61.68           C  
ATOM   2006  CG1 VAL A 248     -25.937   1.979  -5.687  1.00 61.68           C  
ATOM   2007  CG2 VAL A 248     -25.014   4.063  -6.882  1.00 61.68           C  
ATOM   2010  N   GLU A 249     -28.413   1.437  -8.309  1.00 75.33           N  
ATOM   2011  CA  GLU A 249     -29.417   0.411  -8.209  1.00 75.33           C  
ATOM   2017  C   GLU A 249     -29.245  -0.602  -9.305  1.00 75.33           C  
ATOM   2018  O   GLU A 249     -29.298  -1.806  -9.064  1.00 75.33           O  
ATOM   2012  CB  GLU A 249     -30.857   0.946  -8.257  1.00 75.33           C  
ATOM   2013  CG  GLU A 249     -31.892  -0.142  -7.960  1.00 75.33           C  
ATOM   2014  CD  GLU A 249     -33.227   0.528  -7.679  1.00 75.33           C  
ATOM   2015  OE1 GLU A 249     -33.339   1.757  -7.931  1.00 75.33           O  
ATOM   2016  OE2 GLU A 249     -34.149  -0.182  -7.198  1.00 75.33           O1-
ATOM   2019  N   PHE A 250     -28.995  -0.134 -10.542  1.00 76.68           N  
ATOM   2020  CA  PHE A 250     -28.875  -0.979 -11.699  1.00 76.68           C  
ATOM   2028  C   PHE A 250     -27.705  -1.904 -11.540  1.00 76.68           C  
ATOM   2029  O   PHE A 250     -27.797  -3.088 -11.862  1.00 76.68           O  
ATOM   2021  CB  PHE A 250     -28.728  -0.135 -12.983  1.00 76.68           C  
ATOM   2022  CG  PHE A 250     -28.377  -0.995 -14.145  1.00 76.68           C  
ATOM   2023  CD1 PHE A 250     -29.239  -1.956 -14.615  1.00 76.68           C  
ATOM   2024  CD2 PHE A 250     -27.184  -0.796 -14.797  1.00 76.68           C  
ATOM   2025  CE1 PHE A 250     -28.892  -2.729 -15.700  1.00 76.68           C  
ATOM   2026  CE2 PHE A 250     -26.831  -1.563 -15.880  1.00 76.68           C  
ATOM   2027  CZ  PHE A 250     -27.687  -2.536 -16.332  1.00 76.68           C  
ATOM   2030  N   ALA A 251     -26.569  -1.390 -11.038  1.00 38.86           N  
ATOM   2031  CA  ALA A 251     -25.404  -2.214 -10.865  1.00 38.86           C  
ATOM   2033  C   ALA A 251     -25.705  -3.301  -9.875  1.00 38.86           C  
ATOM   2034  O   ALA A 251     -25.325  -4.453 -10.077  1.00 38.86           O  
ATOM   2032  CB  ALA A 251     -24.198  -1.429 -10.325  1.00 38.86           C  
ATOM   2035  N   ALA A 252     -26.396  -2.946  -8.773  1.00 49.10           N  
ATOM   2036  CA  ALA A 252     -26.715  -3.853  -7.703  1.00 49.10           C  
ATOM   2038  C   ALA A 252     -27.626  -4.946  -8.181  1.00 49.10           C  
ATOM   2039  O   ALA A 252     -27.418  -6.115  -7.862  1.00 49.10           O  
ATOM   2037  CB  ALA A 252     -27.456  -3.135  -6.558  1.00 49.10           C  
ATOM   2040  N   LEU A 253     -28.668  -4.588  -8.958  1.00105.98           N  
ATOM   2041  CA  LEU A 253     -29.616  -5.558  -9.442  1.00105.98           C  
ATOM   2046  C   LEU A 253     -28.938  -6.535 -10.356  1.00105.98           C  
ATOM   2047  O   LEU A 253     -29.185  -7.738 -10.272  1.00105.98           O  
ATOM   2042  CB  LEU A 253     -30.787  -4.947 -10.243  1.00105.98           C  
ATOM   2043  CG  LEU A 253     -31.948  -4.339  -9.422  1.00105.98           C  
ATOM   2044  CD1 LEU A 253     -32.801  -5.436  -8.776  1.00105.98           C  
ATOM   2045  CD2 LEU A 253     -31.476  -3.311  -8.390  1.00105.98           C  
ATOM   2048  N   ALA A 254     -28.054  -6.051 -11.250  1.00 42.85           N  
ATOM   2049  CA  ALA A 254     -27.415  -6.918 -12.204  1.00 42.85           C  
ATOM   2051  C   ALA A 254     -26.617  -7.937 -11.474  1.00 42.85           C  
ATOM   2052  O   ALA A 254     -26.600  -9.124 -11.800  1.00 42.85           O  
ATOM   2050  CB  ALA A 254     -26.455  -6.164 -13.140  1.00 42.85           C  
ATOM   2053  N   HIS A 255     -25.947  -7.464 -10.429  1.00151.45           N  
ATOM   2054  CA  HIS A 255     -25.074  -8.206  -9.595  1.00151.45           C  
ATOM   2061  C   HIS A 255     -25.825  -9.356  -8.991  1.00151.45           C  
ATOM   2062  O   HIS A 255     -25.404 -10.508  -9.082  1.00151.45           O  
ATOM   2057  CB  HIS A 255     -24.697  -7.260  -8.483  1.00151.45           C  
ATOM   2056  CG  HIS A 255     -23.521  -7.791  -7.833  1.00151.45           C  
ATOM   2059  CD2 HIS A 255     -23.406  -8.818  -6.967  1.00151.45           C  
ATOM   2055  ND1 HIS A 255     -22.260  -7.336  -8.089  1.00151.45           N  
ATOM   2060  CE1 HIS A 255     -21.442  -8.111  -7.364  1.00151.45           C  
ATOM   2058  NE2 HIS A 255     -22.085  -9.021  -6.657  1.00151.45           N  
ATOM   2063  N   TYR A 256     -26.982  -9.060  -8.373  1.00 62.19           N  
ATOM   2064  CA  TYR A 256     -27.777 -10.046  -7.697  1.00 62.19           C  
ATOM   2073  C   TYR A 256     -28.296 -11.062  -8.666  1.00 62.19           C  
ATOM   2074  O   TYR A 256     -28.279 -12.258  -8.380  1.00 62.19           O  
ATOM   2065  CB  TYR A 256     -28.991  -9.442  -6.968  1.00 62.19           C  
ATOM   2066  CG  TYR A 256     -29.869 -10.566  -6.539  1.00 62.19           C  
ATOM   2067  CD1 TYR A 256     -29.516 -11.377  -5.486  1.00 62.19           C  
ATOM   2068  CD2 TYR A 256     -31.061 -10.799  -7.188  1.00 62.19           C  
ATOM   2069  CE1 TYR A 256     -30.333 -12.414  -5.096  1.00 62.19           C  
ATOM   2070  CE2 TYR A 256     -31.882 -11.834  -6.804  1.00 62.19           C  
ATOM   2071  CZ  TYR A 256     -31.516 -12.644  -5.756  1.00 62.19           C  
ATOM   2072  OH  TYR A 256     -32.353 -13.707  -5.358  1.00 62.19           O  
ATOM   2075  N   LYS A 257     -28.769 -10.610  -9.839  1.00 53.15           N  
ATOM   2076  CA  LYS A 257     -29.382 -11.490 -10.796  1.00 53.15           C  
ATOM   2082  C   LYS A 257     -28.403 -12.504 -11.301  1.00 53.15           C  
ATOM   2083  O   LYS A 257     -28.773 -13.651 -11.544  1.00 53.15           O  
ATOM   2077  CB  LYS A 257     -29.971 -10.740 -12.004  1.00 53.15           C  
ATOM   2078  CG  LYS A 257     -31.195  -9.893 -11.641  1.00 53.15           C  
ATOM   2079  CD  LYS A 257     -31.644  -8.937 -12.745  1.00 53.15           C  
ATOM   2080  CE  LYS A 257     -32.938  -8.190 -12.407  1.00 53.15           C  
ATOM   2081  NZ  LYS A 257     -33.380  -7.384 -13.567  1.00 53.15           N1+
ATOM   2084  N   LEU A 258     -27.134 -12.111 -11.513  1.00 79.16           N  
ATOM   2085  CA  LEU A 258     -26.174 -13.049 -12.023  1.00 79.16           C  
ATOM   2090  C   LEU A 258     -25.884 -14.095 -10.989  1.00 79.16           C  
ATOM   2091  O   LEU A 258     -25.699 -15.269 -11.307  1.00 79.16           O  
ATOM   2086  CB  LEU A 258     -24.865 -12.378 -12.464  1.00 79.16           C  
ATOM   2087  CG  LEU A 258     -23.890 -13.353 -13.141  1.00 79.16           C  
ATOM   2088  CD1 LEU A 258     -24.563 -14.076 -14.312  1.00 79.16           C  
ATOM   2089  CD2 LEU A 258     -22.619 -12.632 -13.598  1.00 79.16           C  
ATOM   2092  N   VAL A 259     -25.808 -13.683  -9.712  1.00 62.37           N  
ATOM   2093  CA  VAL A 259     -25.537 -14.582  -8.629  1.00 62.37           C  
ATOM   2097  C   VAL A 259     -26.701 -15.512  -8.450  1.00 62.37           C  
ATOM   2098  O   VAL A 259     -26.523 -16.676  -8.093  1.00 62.37           O  
ATOM   2094  CB  VAL A 259     -25.206 -13.826  -7.390  1.00 62.37           C  
ATOM   2095  CG1 VAL A 259     -24.992 -14.800  -6.219  1.00 62.37           C  
ATOM   2096  CG2 VAL A 259     -23.967 -12.991  -7.771  1.00 62.37           C  
ATOM   2099  N   TYR A 260     -27.931 -15.016  -8.677  1.00 59.77           N  
ATOM   2100  CA  TYR A 260     -29.112 -15.829  -8.581  1.00 59.77           C  
ATOM   2109  C   TYR A 260     -29.061 -16.906  -9.630  1.00 59.77           C  
ATOM   2110  O   TYR A 260     -29.319 -18.075  -9.347  1.00 59.77           O  
ATOM   2101  CB  TYR A 260     -30.387 -14.998  -8.819  1.00 59.77           C  
ATOM   2102  CG  TYR A 260     -31.544 -15.920  -8.986  1.00 59.77           C  
ATOM   2103  CD1 TYR A 260     -32.180 -16.477  -7.901  1.00 59.77           C  
ATOM   2104  CD2 TYR A 260     -31.999 -16.210 -10.251  1.00 59.77           C  
ATOM   2105  CE1 TYR A 260     -33.247 -17.325  -8.084  1.00 59.77           C  
ATOM   2106  CE2 TYR A 260     -33.065 -17.057 -10.439  1.00 59.77           C  
ATOM   2107  CZ  TYR A 260     -33.689 -17.618  -9.353  1.00 59.77           C  
ATOM   2108  OH  TYR A 260     -34.783 -18.488  -9.540  1.00 59.77           O  
ATOM   2111  N   ILE A 261     -28.707 -16.537 -10.878  1.00 54.16           N  
ATOM   2112  CA  ILE A 261     -28.674 -17.458 -11.984  1.00 54.16           C  
ATOM   2117  C   ILE A 261     -27.622 -18.500 -11.746  1.00 54.16           C  
ATOM   2118  O   ILE A 261     -27.858 -19.686 -11.974  1.00 54.16           O  
ATOM   2113  CB  ILE A 261     -28.357 -16.772 -13.281  1.00 54.16           C  
ATOM   2114  CG1 ILE A 261     -29.445 -15.735 -13.611  1.00 54.16           C  
ATOM   2115  CG2 ILE A 261     -28.183 -17.842 -14.371  1.00 54.16           C  
ATOM   2116  CD1 ILE A 261     -29.060 -14.791 -14.748  1.00 54.16           C  
ATOM   2119  N   HIS A 262     -26.437 -18.084 -11.260  1.00 92.25           N  
ATOM   2120  CA  HIS A 262     -25.354 -18.999 -11.003  1.00 92.25           C  
ATOM   2127  C   HIS A 262     -25.033 -19.774 -12.263  1.00 92.25           C  
ATOM   2128  O   HIS A 262     -25.090 -21.002 -12.276  1.00 92.25           O  
ATOM   2123  CB  HIS A 262     -25.708 -19.989  -9.878  1.00 92.25           C  
ATOM   2122  CG  HIS A 262     -24.521 -20.647  -9.241  1.00 92.25           C  
ATOM   2125  CD2 HIS A 262     -23.787 -21.722  -9.633  1.00 92.25           C  
ATOM   2121  ND1 HIS A 262     -23.952 -20.212  -8.062  1.00 92.25           N  
ATOM   2126  CE1 HIS A 262     -22.911 -21.042  -7.802  1.00 92.25           C  
ATOM   2124  NE2 HIS A 262     -22.770 -21.974  -8.728  1.00 92.25           N  
ATOM   2129  N   PRO A 263     -24.725 -19.082 -13.338  1.00 95.50           N  
ATOM   2130  CA  PRO A 263     -24.444 -19.663 -14.633  1.00 95.50           C  
ATOM   2134  C   PRO A 263     -23.214 -20.530 -14.730  1.00 95.50           C  
ATOM   2135  O   PRO A 263     -23.154 -21.337 -15.659  1.00 95.50           O  
ATOM   2132  CB  PRO A 263     -24.321 -18.465 -15.576  1.00 95.50           C  
ATOM   2133  CG  PRO A 263     -23.792 -17.344 -14.665  1.00 95.50           C  
ATOM   2131  CD  PRO A 263     -24.413 -17.662 -13.294  1.00 95.50           C  
ATOM   2136  N   PHE A 264     -22.211 -20.374 -13.839  1.00 72.61           N  
ATOM   2137  CA  PHE A 264     -20.986 -21.120 -13.977  1.00 72.61           C  
ATOM   2145  C   PHE A 264     -20.811 -21.961 -12.748  1.00 72.61           C  
ATOM   2146  O   PHE A 264     -21.462 -21.738 -11.731  1.00 72.61           O  
ATOM   2138  CB  PHE A 264     -19.741 -20.217 -14.063  1.00 72.61           C  
ATOM   2139  CG  PHE A 264     -19.904 -19.285 -15.217  1.00 72.61           C  
ATOM   2140  CD1 PHE A 264     -19.733 -19.717 -16.512  1.00 72.61           C  
ATOM   2141  CD2 PHE A 264     -20.212 -17.961 -14.997  1.00 72.61           C  
ATOM   2142  CE1 PHE A 264     -19.881 -18.848 -17.569  1.00 72.61           C  
ATOM   2143  CE2 PHE A 264     -20.360 -17.086 -16.048  1.00 72.61           C  
ATOM   2144  CZ  PHE A 264     -20.196 -17.529 -17.339  1.00 72.61           C  
ATOM   2147  N   ILE A 265     -19.951 -22.998 -12.831  1.00102.26           N  
ATOM   2148  CA  ILE A 265     -19.683 -23.831 -11.693  1.00102.26           C  
ATOM   2153  C   ILE A 265     -18.929 -23.039 -10.656  1.00102.26           C  
ATOM   2154  O   ILE A 265     -19.157 -23.207  -9.459  1.00102.26           O  
ATOM   2149  CB  ILE A 265     -18.875 -25.058 -12.001  1.00102.26           C  
ATOM   2150  CG1 ILE A 265     -18.902 -26.006 -10.790  1.00102.26           C  
ATOM   2151  CG2 ILE A 265     -17.458 -24.632 -12.423  1.00102.26           C  
ATOM   2152  CD1 ILE A 265     -18.391 -27.410 -11.102  1.00102.26           C  
ATOM   2155  N   ASP A 266     -17.971 -22.187 -11.096  1.00 89.35           N  
ATOM   2156  CA  ASP A 266     -17.127 -21.417 -10.213  1.00 89.35           C  
ATOM   2161  C   ASP A 266     -16.969 -20.033 -10.784  1.00 89.35           C  
ATOM   2162  O   ASP A 266     -17.214 -19.817 -11.970  1.00 89.35           O  
ATOM   2157  CB  ASP A 266     -15.730 -22.070 -10.084  1.00 89.35           C  
ATOM   2158  CG  ASP A 266     -14.761 -21.201  -9.289  1.00 89.35           C  
ATOM   2159  OD1 ASP A 266     -14.254 -20.204  -9.868  1.00 89.35           O  
ATOM   2160  OD2 ASP A 266     -14.500 -21.529  -8.101  1.00 89.35           O1-
ATOM   2163  N   GLY A 267     -16.597 -19.051  -9.924  1.00 51.22           N  
ATOM   2164  CA  GLY A 267     -16.275 -17.706 -10.334  1.00 51.22           C  
ATOM   2165  C   GLY A 267     -17.502 -16.870 -10.580  1.00 51.22           C  
ATOM   2166  O   GLY A 267     -17.433 -15.884 -11.310  1.00 51.22           O  
ATOM   2167  N   ASN A 268     -18.661 -17.244 -10.007  1.00 58.87           N  
ATOM   2168  CA  ASN A 268     -19.882 -16.499 -10.195  1.00 58.87           C  
ATOM   2173  C   ASN A 268     -19.830 -15.179  -9.491  1.00 58.87           C  
ATOM   2174  O   ASN A 268     -20.274 -14.164 -10.030  1.00 58.87           O  
ATOM   2169  CB  ASN A 268     -21.124 -17.251  -9.690  1.00 58.87           C  
ATOM   2170  CG  ASN A 268     -21.343 -18.435 -10.617  1.00 58.87           C  
ATOM   2172  ND2 ASN A 268     -21.043 -19.662 -10.113  1.00 58.87           N  
ATOM   2171  OD1 ASN A 268     -21.757 -18.272 -11.764  1.00 58.87           O  
ATOM   2175  N   GLY A 269     -19.327 -15.162  -8.243  1.00 45.28           N  
ATOM   2176  CA  GLY A 269     -19.248 -13.930  -7.521  1.00 45.28           C  
ATOM   2177  C   GLY A 269     -18.235 -13.056  -8.207  1.00 45.28           C  
ATOM   2178  O   GLY A 269     -18.426 -11.853  -8.356  1.00 45.28           O  
ATOM   2179  N   ARG A 270     -17.112 -13.642  -8.657  1.00140.84           N  
ATOM   2180  CA  ARG A 270     -16.079 -12.862  -9.272  1.00140.84           C  
ATOM   2188  C   ARG A 270     -16.626 -12.118 -10.439  1.00140.84           C  
ATOM   2189  O   ARG A 270     -16.453 -10.904 -10.558  1.00140.84           O  
ATOM   2181  CB  ARG A 270     -14.885 -13.704  -9.784  1.00140.84           C  
ATOM   2182  CG  ARG A 270     -14.082 -14.409  -8.682  1.00140.84           C  
ATOM   2183  CD  ARG A 270     -12.560 -14.261  -8.820  1.00140.84           C  
ATOM   2184  NE  ARG A 270     -12.045 -15.420  -9.600  1.00140.84           N  
ATOM   2185  CZ  ARG A 270     -11.462 -16.466  -8.944  1.00140.84           C  
ATOM   2186  NH1 ARG A 270     -11.257 -16.411  -7.595  1.00140.84           N1+
ATOM   2187  NH2 ARG A 270     -11.076 -17.573  -9.641  1.00140.84           N  
ATOM   2190  N   THR A 271     -17.332 -12.838 -11.316  1.00127.34           N  
ATOM   2191  CA  THR A 271     -17.852 -12.269 -12.517  1.00127.34           C  
ATOM   2195  C   THR A 271     -18.912 -11.250 -12.204  1.00127.34           C  
ATOM   2196  O   THR A 271     -18.982 -10.213 -12.860  1.00127.34           O  
ATOM   2192  CB  THR A 271     -18.433 -13.328 -13.418  1.00127.34           C  
ATOM   2194  CG2 THR A 271     -19.791 -13.791 -12.865  1.00127.34           C  
ATOM   2193  OG1 THR A 271     -18.584 -12.828 -14.736  1.00127.34           O  
ATOM   2197  N   SER A 272     -19.771 -11.517 -11.195  1.00104.78           N  
ATOM   2198  CA  SER A 272     -20.854 -10.629 -10.856  1.00104.78           C  
ATOM   2201  C   SER A 272     -20.297  -9.329 -10.355  1.00104.78           C  
ATOM   2202  O   SER A 272     -20.883  -8.276 -10.605  1.00104.78           O  
ATOM   2199  CB  SER A 272     -21.740 -11.167  -9.722  1.00104.78           C  
ATOM   2200  OG  SER A 272     -22.339 -12.392 -10.106  1.00104.78           O  
ATOM   2203  N   ARG A 273     -19.167  -9.387  -9.614  1.00245.02           N  
ATOM   2204  CA  ARG A 273     -18.504  -8.234  -9.048  1.00245.02           C  
ATOM   2212  C   ARG A 273     -18.070  -7.382 -10.193  1.00245.02           C  
ATOM   2213  O   ARG A 273     -18.194  -6.162 -10.166  1.00245.02           O  
ATOM   2205  CB  ARG A 273     -17.117  -8.570  -8.360  1.00245.02           C  
ATOM   2206  CG  ARG A 273     -16.685  -7.515  -7.308  1.00245.02           C  
ATOM   2207  CD  ARG A 273     -15.242  -7.277  -6.785  1.00245.02           C  
ATOM   2208  NE  ARG A 273     -14.774  -8.239  -5.738  1.00245.02           N  
ATOM   2209  CZ  ARG A 273     -15.233  -8.260  -4.444  1.00245.02           C  
ATOM   2210  NH1 ARG A 273     -15.914  -7.212  -3.905  1.00245.02           N1+
ATOM   2211  NH2 ARG A 273     -15.109  -9.401  -3.701  1.00245.02           N  
ATOM   2214  N   LEU A 274     -17.500  -8.045 -11.214  1.00173.12           N  
ATOM   2215  CA  LEU A 274     -16.925  -7.448 -12.382  1.00173.12           C  
ATOM   2220  C   LEU A 274     -17.958  -6.786 -13.243  1.00173.12           C  
ATOM   2221  O   LEU A 274     -17.720  -5.701 -13.770  1.00173.12           O  
ATOM   2216  CB  LEU A 274     -16.160  -8.512 -13.186  1.00173.12           C  
ATOM   2217  CG  LEU A 274     -15.501  -7.971 -14.452  1.00173.12           C  
ATOM   2218  CD1 LEU A 274     -16.519  -7.803 -15.592  1.00173.12           C  
ATOM   2219  CD2 LEU A 274     -14.736  -6.676 -14.123  1.00173.12           C  
ATOM   2222  N   LEU A 275     -19.114  -7.443 -13.436  1.00 54.55           N  
ATOM   2223  CA  LEU A 275     -20.180  -6.916 -14.239  1.00 54.55           C  
ATOM   2228  C   LEU A 275     -20.723  -5.704 -13.563  1.00 54.55           C  
ATOM   2229  O   LEU A 275     -21.087  -4.728 -14.215  1.00 54.55           O  
ATOM   2224  CB  LEU A 275     -21.339  -7.914 -14.404  1.00 54.55           C  
ATOM   2225  CG  LEU A 275     -22.503  -7.382 -15.263  1.00 54.55           C  
ATOM   2226  CD1 LEU A 275     -22.049  -7.083 -16.700  1.00 54.55           C  
ATOM   2227  CD2 LEU A 275     -23.716  -8.324 -15.207  1.00 54.55           C  
ATOM   2230  N   MET A 276     -20.792  -5.752 -12.221  1.00 76.50           N  
ATOM   2231  CA  MET A 276     -21.345  -4.680 -11.450  1.00 76.50           C  
ATOM   2236  C   MET A 276     -20.565  -3.438 -11.720  1.00 76.50           C  
ATOM   2237  O   MET A 276     -21.139  -2.405 -12.059  1.00 76.50           O  
ATOM   2232  CB  MET A 276     -21.218  -4.950  -9.945  1.00 76.50           C  
ATOM   2233  CG  MET A 276     -21.682  -3.806  -9.049  1.00 76.50           C  
ATOM   2234  SD  MET A 276     -21.161  -4.041  -7.325  1.00 76.50           S  
ATOM   2235  CE  MET A 276     -21.888  -2.522  -6.660  1.00 76.50           C  
ATOM   2238  N   ASN A 277     -19.225  -3.499 -11.602  1.00141.33           N  
ATOM   2239  CA  ASN A 277     -18.472  -2.301 -11.813  1.00141.33           C  
ATOM   2244  C   ASN A 277     -18.380  -1.899 -13.244  1.00141.33           C  
ATOM   2245  O   ASN A 277     -18.109  -0.737 -13.536  1.00141.33           O  
ATOM   2240  CB  ASN A 277     -17.141  -2.183 -11.076  1.00141.33           C  
ATOM   2241  CG  ASN A 277     -17.573  -1.528  -9.767  1.00141.33           C  
ATOM   2243  ND2 ASN A 277     -17.646  -2.312  -8.668  1.00141.33           N  
ATOM   2242  OD1 ASN A 277     -17.911  -0.347  -9.736  1.00141.33           O  
ATOM   2246  N   LEU A 278     -18.556  -2.839 -14.184  1.00114.20           N  
ATOM   2247  CA  LEU A 278     -18.545  -2.449 -15.561  1.00114.20           C  
ATOM   2252  C   LEU A 278     -19.683  -1.488 -15.739  1.00114.20           C  
ATOM   2253  O   LEU A 278     -19.552  -0.473 -16.418  1.00114.20           O  
ATOM   2248  CB  LEU A 278     -18.735  -3.649 -16.508  1.00114.20           C  
ATOM   2249  CG  LEU A 278     -18.774  -3.296 -18.009  1.00114.20           C  
ATOM   2250  CD1 LEU A 278     -20.109  -2.654 -18.410  1.00114.20           C  
ATOM   2251  CD2 LEU A 278     -17.568  -2.432 -18.413  1.00114.20           C  
ATOM   2254  N   ILE A 279     -20.832  -1.792 -15.105  1.00 54.84           N  
ATOM   2255  CA  ILE A 279     -22.009  -0.970 -15.173  1.00 54.84           C  
ATOM   2260  C   ILE A 279     -21.717   0.362 -14.546  1.00 54.84           C  
ATOM   2261  O   ILE A 279     -22.097   1.399 -15.086  1.00 54.84           O  
ATOM   2256  CB  ILE A 279     -23.154  -1.570 -14.420  1.00 54.84           C  
ATOM   2257  CG1 ILE A 279     -23.566  -2.909 -15.051  1.00 54.84           C  
ATOM   2258  CG2 ILE A 279     -24.281  -0.527 -14.362  1.00 54.84           C  
ATOM   2259  CD1 ILE A 279     -24.554  -3.706 -14.203  1.00 54.84           C  
ATOM   2262  N   LEU A 280     -21.055   0.362 -13.371  1.00 69.23           N  
ATOM   2263  CA  LEU A 280     -20.740   1.579 -12.668  1.00 69.23           C  
ATOM   2268  C   LEU A 280     -19.751   2.396 -13.448  1.00 69.23           C  
ATOM   2269  O   LEU A 280     -19.898   3.612 -13.547  1.00 69.23           O  
ATOM   2264  CB  LEU A 280     -20.177   1.354 -11.253  1.00 69.23           C  
ATOM   2265  CG  LEU A 280     -21.228   0.835 -10.253  1.00 69.23           C  
ATOM   2266  CD1 LEU A 280     -20.631   0.684  -8.844  1.00 69.23           C  
ATOM   2267  CD2 LEU A 280     -22.489   1.715 -10.259  1.00 69.23           C  
ATOM   2270  N   MET A 281     -18.719   1.760 -14.042  1.00108.84           N  
ATOM   2271  CA  MET A 281     -17.728   2.519 -14.756  1.00108.84           C  
ATOM   2276  C   MET A 281     -18.362   3.204 -15.928  1.00108.84           C  
ATOM   2277  O   MET A 281     -18.006   4.336 -16.252  1.00108.84           O  
ATOM   2272  CB  MET A 281     -16.552   1.703 -15.332  1.00108.84           C  
ATOM   2273  CG  MET A 281     -15.543   1.209 -14.293  1.00108.84           C  
ATOM   2274  SD  MET A 281     -13.923   0.738 -14.982  1.00108.84           S  
ATOM   2275  CE  MET A 281     -14.456  -0.832 -15.718  1.00108.84           C  
ATOM   2278  N   GLN A 282     -19.316   2.538 -16.606  1.00 52.65           N  
ATOM   2279  CA  GLN A 282     -19.948   3.116 -17.760  1.00 52.65           C  
ATOM   2285  C   GLN A 282     -20.635   4.372 -17.316  1.00 52.65           C  
ATOM   2286  O   GLN A 282     -20.705   5.354 -18.054  1.00 52.65           O  
ATOM   2280  CB  GLN A 282     -20.985   2.173 -18.398  1.00 52.65           C  
ATOM   2281  CG  GLN A 282     -20.351   0.913 -19.002  1.00 52.65           C  
ATOM   2282  CD  GLN A 282     -21.451   0.051 -19.603  1.00 52.65           C  
ATOM   2284  NE2 GLN A 282     -21.136  -0.632 -20.737  1.00 52.65           N  
ATOM   2283  OE1 GLN A 282     -22.564  -0.013 -19.083  1.00 52.65           O  
ATOM   2287  N   ALA A 283     -21.181   4.336 -16.088  1.00 77.03           N  
ATOM   2288  CA  ALA A 283     -21.874   5.393 -15.404  1.00 77.03           C  
ATOM   2290  C   ALA A 283     -20.946   6.527 -15.045  1.00 77.03           C  
ATOM   2291  O   ALA A 283     -21.402   7.649 -14.839  1.00 77.03           O  
ATOM   2289  CB  ALA A 283     -22.547   4.914 -14.106  1.00 77.03           C  
ATOM   2292  N   GLY A 284     -19.632   6.268 -14.876  1.00 58.51           N  
ATOM   2293  CA  GLY A 284     -18.733   7.322 -14.481  1.00 58.51           C  
ATOM   2294  C   GLY A 284     -18.366   7.109 -13.042  1.00 58.51           C  
ATOM   2295  O   GLY A 284     -17.625   7.905 -12.463  1.00 58.51           O  
ATOM   2296  N   TYR A 285     -18.886   6.020 -12.435  1.00127.24           N  
ATOM   2297  CA  TYR A 285     -18.622   5.659 -11.062  1.00127.24           C  
ATOM   2306  C   TYR A 285     -17.380   4.838 -10.986  1.00127.24           C  
ATOM   2307  O   TYR A 285     -16.958   4.208 -11.953  1.00127.24           O  
ATOM   2298  CB  TYR A 285     -19.749   4.837 -10.408  1.00127.24           C  
ATOM   2299  CG  TYR A 285     -20.905   5.737 -10.136  1.00127.24           C  
ATOM   2300  CD1 TYR A 285     -21.714   6.177 -11.158  1.00127.24           C  
ATOM   2301  CD2 TYR A 285     -21.186   6.123  -8.846  1.00127.24           C  
ATOM   2302  CE1 TYR A 285     -22.782   7.002 -10.894  1.00127.24           C  
ATOM   2303  CE2 TYR A 285     -22.253   6.946  -8.576  1.00127.24           C  
ATOM   2304  CZ  TYR A 285     -23.052   7.387  -9.603  1.00127.24           C  
ATOM   2305  OH  TYR A 285     -24.148   8.231  -9.334  1.00127.24           O  
ATOM   2308  N   PRO A 286     -16.754   4.898  -9.840  1.00260.85           N  
ATOM   2309  CA  PRO A 286     -15.545   4.159  -9.667  1.00260.85           C  
ATOM   2313  C   PRO A 286     -15.884   2.767  -9.398  1.00260.85           C  
ATOM   2314  O   PRO A 286     -17.018   2.485  -9.019  1.00260.85           O  
ATOM   2311  CB  PRO A 286     -14.816   4.799  -8.484  1.00260.85           C  
ATOM   2312  CG  PRO A 286     -15.350   6.238  -8.449  1.00260.85           C  
ATOM   2310  CD  PRO A 286     -16.760   6.125  -9.055  1.00260.85           C  
ATOM   2315  N   PRO A 287     -14.951   1.904  -9.552  1.00241.07           N  
ATOM   2316  CA  PRO A 287     -15.351   0.595  -9.228  1.00241.07           C  
ATOM   2320  C   PRO A 287     -15.519   0.565  -7.751  1.00241.07           C  
ATOM   2321  O   PRO A 287     -14.950   1.398  -7.047  1.00241.07           O  
ATOM   2318  CB  PRO A 287     -14.323  -0.301  -9.815  1.00241.07           C  
ATOM   2319  CG  PRO A 287     -13.830   0.466 -11.057  1.00241.07           C  
ATOM   2317  CD  PRO A 287     -14.038   1.940 -10.683  1.00241.07           C  
ATOM   2322  N   ILE A 288     -16.329  -0.380  -7.268  1.00176.94           N  
ATOM   2323  CA  ILE A 288     -16.670  -0.434  -5.887  1.00176.94           C  
ATOM   2328  C   ILE A 288     -16.111  -1.687  -5.348  1.00176.94           C  
ATOM   2329  O   ILE A 288     -15.850  -2.609  -6.118  1.00176.94           O  
ATOM   2324  CB  ILE A 288     -18.156  -0.402  -5.649  1.00176.94           C  
ATOM   2325  CG1 ILE A 288     -18.732   0.908  -6.211  1.00176.94           C  
ATOM   2326  CG2 ILE A 288     -18.436  -0.591  -4.150  1.00176.94           C  
ATOM   2327  CD1 ILE A 288     -18.052   2.166  -5.667  1.00176.94           C  
ATOM   2330  N   THR A 289     -15.858  -1.728  -4.027  1.00121.76           N  
ATOM   2331  CA  THR A 289     -15.270  -2.876  -3.420  1.00121.76           C  
ATOM   2335  C   THR A 289     -16.132  -3.365  -2.304  1.00121.76           C  
ATOM   2336  O   THR A 289     -16.615  -2.571  -1.502  1.00121.76           O  
ATOM   2332  CB  THR A 289     -13.946  -2.552  -2.764  1.00121.76           C  
ATOM   2334  CG2 THR A 289     -13.163  -1.599  -3.687  1.00121.76           C  
ATOM   2333  OG1 THR A 289     -14.143  -1.870  -1.534  1.00121.76           O  
ATOM   2337  N   ILE A 290     -16.385  -4.689  -2.214  1.00215.62           N  
ATOM   2338  CA  ILE A 290     -16.960  -5.046  -0.956  1.00215.62           C  
ATOM   2343  C   ILE A 290     -15.853  -5.765  -0.257  1.00215.62           C  
ATOM   2344  O   ILE A 290     -15.295  -6.738  -0.766  1.00215.62           O  
ATOM   2339  CB  ILE A 290     -18.206  -5.872  -0.885  1.00215.62           C  
ATOM   2340  CG1 ILE A 290     -17.989  -7.299  -1.324  1.00215.62           C  
ATOM   2341  CG2 ILE A 290     -19.316  -5.153  -1.655  1.00215.62           C  
ATOM   2342  CD1 ILE A 290     -19.139  -8.162  -0.817  1.00215.62           C  
ATOM   2345  N   ARG A 291     -15.498  -5.256   0.938  1.00 91.94           N  
ATOM   2346  CA  ARG A 291     -14.362  -5.693   1.696  1.00 91.94           C  
ATOM   2354  C   ARG A 291     -14.536  -7.077   2.211  1.00 91.94           C  
ATOM   2355  O   ARG A 291     -15.647  -7.589   2.335  1.00 91.94           O  
ATOM   2347  CB  ARG A 291     -14.052  -4.769   2.885  1.00 91.94           C  
ATOM   2348  CG  ARG A 291     -13.410  -3.441   2.472  1.00 91.94           C  
ATOM   2349  CD  ARG A 291     -13.229  -2.469   3.640  1.00 91.94           C  
ATOM   2350  NE  ARG A 291     -12.288  -1.396   3.210  1.00 91.94           N  
ATOM   2351  CZ  ARG A 291     -10.953  -1.544   3.460  1.00 91.94           C  
ATOM   2352  NH1 ARG A 291     -10.500  -2.676   4.072  1.00 91.94           N1+
ATOM   2353  NH2 ARG A 291     -10.078  -0.555   3.113  1.00 91.94           N  
ATOM   2356  N   LYS A 292     -13.382  -7.704   2.527  1.00117.96           N  
ATOM   2357  CA  LYS A 292     -13.298  -9.059   2.981  1.00117.96           C  
ATOM   2363  C   LYS A 292     -14.046  -9.216   4.275  1.00117.96           C  
ATOM   2364  O   LYS A 292     -14.688 -10.243   4.489  1.00117.96           O  
ATOM   2358  CB  LYS A 292     -11.851  -9.547   3.181  1.00117.96           C  
ATOM   2359  CG  LYS A 292     -11.085  -8.856   4.309  1.00117.96           C  
ATOM   2360  CD  LYS A 292      -9.787  -9.585   4.655  1.00117.96           C  
ATOM   2361  CE  LYS A 292      -9.991 -11.080   4.919  1.00117.96           C  
ATOM   2362  NZ  LYS A 292      -8.690 -11.782   4.916  1.00117.96           N1+
ATOM   2365  N   GLU A 293     -14.003  -8.208   5.171  1.00139.18           N  
ATOM   2366  CA  GLU A 293     -14.653  -8.332   6.452  1.00139.18           C  
ATOM   2372  C   GLU A 293     -16.142  -8.448   6.282  1.00139.18           C  
ATOM   2373  O   GLU A 293     -16.813  -9.098   7.082  1.00139.18           O  
ATOM   2367  CB  GLU A 293     -14.378  -7.175   7.435  1.00139.18           C  
ATOM   2368  CG  GLU A 293     -14.842  -5.792   6.976  1.00139.18           C  
ATOM   2369  CD  GLU A 293     -13.654  -5.090   6.337  1.00139.18           C  
ATOM   2370  OE1 GLU A 293     -12.655  -5.786   6.013  1.00139.18           O  
ATOM   2371  OE2 GLU A 293     -13.731  -3.844   6.166  1.00139.18           O1-
ATOM   2374  N   GLN A 294     -16.675  -7.799   5.231  1.00105.35           N  
ATOM   2375  CA  GLN A 294     -18.062  -7.666   4.860  1.00105.35           C  
ATOM   2381  C   GLN A 294     -18.677  -8.946   4.377  1.00105.35           C  
ATOM   2382  O   GLN A 294     -19.886  -8.974   4.162  1.00105.35           O  
ATOM   2376  CB  GLN A 294     -18.306  -6.583   3.796  1.00105.35           C  
ATOM   2377  CG  GLN A 294     -18.074  -5.167   4.328  1.00105.35           C  
ATOM   2378  CD  GLN A 294     -18.340  -4.188   3.194  1.00105.35           C  
ATOM   2380  NE2 GLN A 294     -18.396  -2.872   3.528  1.00105.35           N  
ATOM   2379  OE1 GLN A 294     -18.498  -4.583   2.040  1.00105.35           O  
ATOM   2383  N   ARG A 295     -17.881 -10.011   4.145  1.00173.20           N  
ATOM   2384  CA  ARG A 295     -18.361 -11.204   3.495  1.00173.20           C  
ATOM   2392  C   ARG A 295     -19.633 -11.695   4.138  1.00173.20           C  
ATOM   2393  O   ARG A 295     -20.567 -12.076   3.433  1.00173.20           O  
ATOM   2385  CB  ARG A 295     -17.367 -12.368   3.568  1.00173.20           C  
ATOM   2386  CG  ARG A 295     -17.116 -12.866   4.987  1.00173.20           C  
ATOM   2387  CD  ARG A 295     -15.654 -12.777   5.410  1.00173.20           C  
ATOM   2388  NE  ARG A 295     -14.908 -13.738   4.554  1.00173.20           N  
ATOM   2389  CZ  ARG A 295     -14.817 -15.045   4.930  1.00173.20           C  
ATOM   2390  NH1 ARG A 295     -15.486 -15.486   6.035  1.00173.20           N1+
ATOM   2391  NH2 ARG A 295     -14.059 -15.913   4.200  1.00173.20           N  
ATOM   2394  N   SER A 296     -19.719 -11.709   5.481  1.00 86.00           N  
ATOM   2395  CA  SER A 296     -20.912 -12.171   6.140  1.00 86.00           C  
ATOM   2398  C   SER A 296     -22.083 -11.281   5.818  1.00 86.00           C  
ATOM   2399  O   SER A 296     -23.161 -11.767   5.481  1.00 86.00           O  
ATOM   2396  CB  SER A 296     -20.772 -12.179   7.667  1.00 86.00           C  
ATOM   2397  OG  SER A 296     -22.022 -12.505   8.251  1.00 86.00           O  
ATOM   2400  N   ASP A 297     -21.896  -9.948   5.912  1.00 47.39           N  
ATOM   2401  CA  ASP A 297     -22.956  -9.001   5.688  1.00 47.39           C  
ATOM   2406  C   ASP A 297     -23.403  -9.128   4.270  1.00 47.39           C  
ATOM   2407  O   ASP A 297     -24.590  -9.008   3.964  1.00 47.39           O  
ATOM   2402  CB  ASP A 297     -22.508  -7.542   5.878  1.00 47.39           C  
ATOM   2403  CG  ASP A 297     -22.196  -7.298   7.348  1.00 47.39           C  
ATOM   2404  OD1 ASP A 297     -22.146  -8.286   8.128  1.00 47.39           O  
ATOM   2405  OD2 ASP A 297     -21.997  -6.107   7.708  1.00 47.39           O1-
ATOM   2408  N   TYR A 298     -22.437  -9.365   3.366  1.00136.03           N  
ATOM   2409  CA  TYR A 298     -22.727  -9.461   1.973  1.00136.03           C  
ATOM   2418  C   TYR A 298     -23.627 -10.640   1.767  1.00136.03           C  
ATOM   2419  O   TYR A 298     -24.621 -10.540   1.054  1.00136.03           O  
ATOM   2410  CB  TYR A 298     -21.457  -9.626   1.135  1.00136.03           C  
ATOM   2411  CG  TYR A 298     -21.892  -9.426  -0.266  1.00136.03           C  
ATOM   2412  CD1 TYR A 298     -22.087  -8.154  -0.746  1.00136.03           C  
ATOM   2413  CD2 TYR A 298     -22.113 -10.503  -1.086  1.00136.03           C  
ATOM   2414  CE1 TYR A 298     -22.493  -7.949  -2.038  1.00136.03           C  
ATOM   2415  CE2 TYR A 298     -22.520 -10.298  -2.378  1.00136.03           C  
ATOM   2416  CZ  TYR A 298     -22.705  -9.027  -2.851  1.00136.03           C  
ATOM   2417  OH  TYR A 298     -23.120  -8.832  -4.175  1.00136.03           O  
ATOM   2420  N   TYR A 299     -23.326 -11.786   2.409  1.00105.47           N  
ATOM   2421  CA  TYR A 299     -24.159 -12.948   2.257  1.00105.47           C  
ATOM   2430  C   TYR A 299     -25.531 -12.675   2.796  1.00105.47           C  
ATOM   2431  O   TYR A 299     -26.520 -13.130   2.226  1.00105.47           O  
ATOM   2422  CB  TYR A 299     -23.676 -14.209   2.999  1.00105.47           C  
ATOM   2423  CG  TYR A 299     -22.583 -14.864   2.228  1.00105.47           C  
ATOM   2424  CD1 TYR A 299     -22.847 -15.338   0.965  1.00105.47           C  
ATOM   2425  CD2 TYR A 299     -21.333 -15.065   2.771  1.00105.47           C  
ATOM   2426  CE1 TYR A 299     -21.869 -15.964   0.234  1.00105.47           C  
ATOM   2427  CE2 TYR A 299     -20.349 -15.695   2.041  1.00105.47           C  
ATOM   2428  CZ  TYR A 299     -20.616 -16.142   0.766  1.00105.47           C  
ATOM   2429  OH  TYR A 299     -19.627 -16.791  -0.006  1.00105.47           O  
ATOM   2432  N   HIS A 300     -25.625 -11.941   3.920  1.00 48.50           N  
ATOM   2433  CA  HIS A 300     -26.882 -11.694   4.575  1.00 48.50           C  
ATOM   2440  C   HIS A 300     -27.837 -10.998   3.653  1.00 48.50           C  
ATOM   2441  O   HIS A 300     -29.005 -11.377   3.572  1.00 48.50           O  
ATOM   2436  CB  HIS A 300     -26.732 -10.807   5.821  1.00 48.50           C  
ATOM   2435  CG  HIS A 300     -28.045 -10.467   6.460  1.00 48.50           C  
ATOM   2438  CD2 HIS A 300     -28.718 -11.068   7.481  1.00 48.50           C  
ATOM   2434  ND1 HIS A 300     -28.830  -9.407   6.066  1.00 48.50           N  
ATOM   2439  CE1 HIS A 300     -29.930  -9.417   6.859  1.00 48.50           C  
ATOM   2437  NE2 HIS A 300     -29.907 -10.406   7.734  1.00 48.50           N  
ATOM   2442  N   VAL A 301     -27.381  -9.955   2.937  1.00 52.16           N  
ATOM   2443  CA  VAL A 301     -28.257  -9.210   2.076  1.00 52.16           C  
ATOM   2447  C   VAL A 301     -28.728 -10.066   0.940  1.00 52.16           C  
ATOM   2448  O   VAL A 301     -29.864  -9.926   0.492  1.00 52.16           O  
ATOM   2444  CB  VAL A 301     -27.623  -7.969   1.508  1.00 52.16           C  
ATOM   2445  CG1 VAL A 301     -27.304  -7.024   2.678  1.00 52.16           C  
ATOM   2446  CG2 VAL A 301     -26.393  -8.356   0.671  1.00 52.16           C  
ATOM   2449  N   LEU A 302     -27.860 -10.955   0.416  1.00126.41           N  
ATOM   2450  CA  LEU A 302     -28.252 -11.817  -0.664  1.00126.41           C  
ATOM   2455  C   LEU A 302     -29.333 -12.744  -0.206  1.00126.41           C  
ATOM   2456  O   LEU A 302     -30.250 -13.050  -0.966  1.00126.41           O  
ATOM   2451  CB  LEU A 302     -27.137 -12.711  -1.191  1.00126.41           C  
ATOM   2452  CG  LEU A 302     -26.165 -12.032  -2.155  1.00126.41           C  
ATOM   2453  CD1 LEU A 302     -25.412 -10.851  -1.541  1.00126.41           C  
ATOM   2454  CD2 LEU A 302     -25.230 -13.105  -2.693  1.00126.41           C  
ATOM   2457  N   GLU A 303     -29.237 -13.239   1.041  1.00 80.30           N  
ATOM   2458  CA  GLU A 303     -30.208 -14.148   1.577  1.00 80.30           C  
ATOM   2464  C   GLU A 303     -31.543 -13.464   1.609  1.00 80.30           C  
ATOM   2465  O   GLU A 303     -32.563 -14.062   1.267  1.00 80.30           O  
ATOM   2459  CB  GLU A 303     -29.852 -14.559   3.014  1.00 80.30           C  
ATOM   2460  CG  GLU A 303     -30.807 -15.567   3.647  1.00 80.30           C  
ATOM   2461  CD  GLU A 303     -30.281 -15.840   5.047  1.00 80.30           C  
ATOM   2462  OE1 GLU A 303     -30.044 -14.850   5.789  1.00 80.30           O  
ATOM   2463  OE2 GLU A 303     -30.099 -17.038   5.391  1.00 80.30           O1-
ATOM   2466  N   ALA A 304     -31.564 -12.181   2.017  1.00 34.74           N  
ATOM   2467  CA  ALA A 304     -32.770 -11.402   2.122  1.00 34.74           C  
ATOM   2469  C   ALA A 304     -33.377 -11.250   0.759  1.00 34.74           C  
ATOM   2470  O   ALA A 304     -34.599 -11.252   0.614  1.00 34.74           O  
ATOM   2468  CB  ALA A 304     -32.518  -9.989   2.674  1.00 34.74           C  
ATOM   2471  N   ALA A 305     -32.526 -11.065  -0.270  1.00 30.57           N  
ATOM   2472  CA  ALA A 305     -32.969 -10.905  -1.627  1.00 30.57           C  
ATOM   2474  C   ALA A 305     -33.629 -12.175  -2.081  1.00 30.57           C  
ATOM   2475  O   ALA A 305     -34.644 -12.136  -2.774  1.00 30.57           O  
ATOM   2473  CB  ALA A 305     -31.814 -10.606  -2.599  1.00 30.57           C  
ATOM   2476  N   ASN A 306     -33.057 -13.340  -1.707  1.00 37.34           N  
ATOM   2477  CA  ASN A 306     -33.592 -14.622  -2.080  1.00 37.34           C  
ATOM   2482  C   ASN A 306     -34.946 -14.760  -1.449  1.00 37.34           C  
ATOM   2483  O   ASN A 306     -35.856 -15.341  -2.038  1.00 37.34           O  
ATOM   2478  CB  ASN A 306     -32.731 -15.799  -1.588  1.00 37.34           C  
ATOM   2479  CG  ASN A 306     -31.441 -15.826  -2.399  1.00 37.34           C  
ATOM   2481  ND2 ASN A 306     -30.385 -16.477  -1.840  1.00 37.34           N  
ATOM   2480  OD1 ASN A 306     -31.378 -15.296  -3.506  1.00 37.34           O  
ATOM   2484  N   GLU A 307     -35.092 -14.228  -0.219  1.00 50.64           N  
ATOM   2485  CA  GLU A 307     -36.307 -14.242   0.553  1.00 50.64           C  
ATOM   2491  C   GLU A 307     -37.362 -13.416  -0.132  1.00 50.64           C  
ATOM   2492  O   GLU A 307     -38.551 -13.715  -0.008  1.00 50.64           O  
ATOM   2486  CB  GLU A 307     -36.145 -13.669   1.972  1.00 50.64           C  
ATOM   2487  CG  GLU A 307     -35.320 -14.547   2.915  1.00 50.64           C  
ATOM   2488  CD  GLU A 307     -35.260 -13.841   4.262  1.00 50.64           C  
ATOM   2489  OE1 GLU A 307     -35.852 -12.733   4.372  1.00 50.64           O  
ATOM   2490  OE2 GLU A 307     -34.624 -14.395   5.200  1.00 50.64           O1-
ATOM   2493  N   GLY A 308     -36.977 -12.364  -0.889  1.00 60.66           N  
ATOM   2494  CA  GLY A 308     -38.005 -11.578  -1.517  1.00 60.66           C  
ATOM   2495  C   GLY A 308     -37.717 -10.094  -1.539  1.00 60.66           C  
ATOM   2496  O   GLY A 308     -38.370  -9.390  -2.309  1.00 60.66           O  
ATOM   2497  N   ASP A 309     -36.776  -9.548  -0.732  1.00 80.86           N  
ATOM   2498  CA  ASP A 309     -36.567  -8.114  -0.786  1.00 80.86           C  
ATOM   2503  C   ASP A 309     -35.144  -7.786  -1.185  1.00 80.86           C  
ATOM   2504  O   ASP A 309     -34.203  -8.056  -0.440  1.00 80.86           O  
ATOM   2499  CB  ASP A 309     -36.859  -7.432   0.567  1.00 80.86           C  
ATOM   2500  CG  ASP A 309     -36.985  -5.924   0.376  1.00 80.86           C  
ATOM   2501  OD1 ASP A 309     -36.652  -5.436  -0.737  1.00 80.86           O  
ATOM   2502  OD2 ASP A 309     -37.415  -5.239   1.342  1.00 80.86           O1-
ATOM   2505  N   VAL A 310     -34.966  -7.205  -2.395  1.00 80.39           N  
ATOM   2506  CA  VAL A 310     -33.714  -6.782  -2.990  1.00 80.39           C  
ATOM   2510  C   VAL A 310     -33.169  -5.511  -2.384  1.00 80.39           C  
ATOM   2511  O   VAL A 310     -31.978  -5.230  -2.507  1.00 80.39           O  
ATOM   2507  CB  VAL A 310     -33.789  -6.556  -4.477  1.00 80.39           C  
ATOM   2508  CG1 VAL A 310     -34.144  -7.881  -5.172  1.00 80.39           C  
ATOM   2509  CG2 VAL A 310     -34.768  -5.403  -4.756  1.00 80.39           C  
ATOM   2512  N   ARG A 311     -34.025  -4.681  -1.756  1.00178.20           N  
ATOM   2513  CA  ARG A 311     -33.663  -3.364  -1.290  1.00178.20           C  
ATOM   2521  C   ARG A 311     -32.506  -3.411  -0.331  1.00178.20           C  
ATOM   2522  O   ARG A 311     -31.599  -2.594  -0.470  1.00178.20           O  
ATOM   2514  CB  ARG A 311     -34.862  -2.695  -0.606  1.00178.20           C  
ATOM   2515  CG  ARG A 311     -36.020  -2.538  -1.594  1.00178.20           C  
ATOM   2516  CD  ARG A 311     -37.400  -2.610  -0.945  1.00178.20           C  
ATOM   2517  NE  ARG A 311     -37.774  -1.251  -0.480  1.00178.20           N  
ATOM   2518  CZ  ARG A 311     -38.724  -1.127   0.490  1.00178.20           C  
ATOM   2519  NH1 ARG A 311     -39.234  -2.246   1.084  1.00178.20           N1+
ATOM   2520  NH2 ARG A 311     -39.165   0.110   0.860  1.00178.20           N  
ATOM   2523  N   PRO A 312     -32.439  -4.297   0.624  1.00 84.98           N  
ATOM   2524  CA  PRO A 312     -31.312  -4.272   1.519  1.00 84.98           C  
ATOM   2528  C   PRO A 312     -30.023  -4.490   0.794  1.00 84.98           C  
ATOM   2529  O   PRO A 312     -29.003  -3.959   1.231  1.00 84.98           O  
ATOM   2526  CB  PRO A 312     -31.634  -5.291   2.606  1.00 84.98           C  
ATOM   2527  CG  PRO A 312     -33.174  -5.241   2.679  1.00 84.98           C  
ATOM   2525  CD  PRO A 312     -33.625  -4.841   1.259  1.00 84.98           C  
ATOM   2530  N   PHE A 313     -30.047  -5.281  -0.294  1.00 85.07           N  
ATOM   2531  CA  PHE A 313     -28.893  -5.533  -1.108  1.00 85.07           C  
ATOM   2539  C   PHE A 313     -28.504  -4.248  -1.780  1.00 85.07           C  
ATOM   2540  O   PHE A 313     -27.328  -3.888  -1.808  1.00 85.07           O  
ATOM   2532  CB  PHE A 313     -29.182  -6.604  -2.182  1.00 85.07           C  
ATOM   2533  CG  PHE A 313     -27.974  -6.836  -3.024  1.00 85.07           C  
ATOM   2534  CD1 PHE A 313     -26.879  -7.509  -2.531  1.00 85.07           C  
ATOM   2535  CD2 PHE A 313     -27.956  -6.410  -4.332  1.00 85.07           C  
ATOM   2536  CE1 PHE A 313     -25.775  -7.719  -3.323  1.00 85.07           C  
ATOM   2537  CE2 PHE A 313     -26.854  -6.621  -5.125  1.00 85.07           C  
ATOM   2538  CZ  PHE A 313     -25.756  -7.271  -4.621  1.00 85.07           C  
ATOM   2541  N   ILE A 314     -29.505  -3.506  -2.303  1.00108.76           N  
ATOM   2542  CA  ILE A 314     -29.278  -2.280  -3.026  1.00108.76           C  
ATOM   2547  C   ILE A 314     -28.617  -1.308  -2.099  1.00108.76           C  
ATOM   2548  O   ILE A 314     -27.682  -0.608  -2.485  1.00108.76           O  
ATOM   2543  CB  ILE A 314     -30.559  -1.632  -3.470  1.00108.76           C  
ATOM   2544  CG1 ILE A 314     -31.375  -2.598  -4.346  1.00108.76           C  
ATOM   2545  CG2 ILE A 314     -30.206  -0.305  -4.166  1.00108.76           C  
ATOM   2546  CD1 ILE A 314     -30.614  -3.079  -5.577  1.00108.76           C  
ATOM   2549  N   ARG A 315     -29.113  -1.220  -0.851  1.00108.98           N  
ATOM   2550  CA  ARG A 315     -28.578  -0.308   0.119  1.00108.98           C  
ATOM   2558  C   ARG A 315     -27.192  -0.727   0.492  1.00108.98           C  
ATOM   2559  O   ARG A 315     -26.337   0.122   0.736  1.00108.98           O  
ATOM   2551  CB  ARG A 315     -29.413  -0.227   1.408  1.00108.98           C  
ATOM   2552  CG  ARG A 315     -30.819   0.329   1.169  1.00108.98           C  
ATOM   2553  CD  ARG A 315     -31.560   0.723   2.447  1.00108.98           C  
ATOM   2554  NE  ARG A 315     -32.943   1.108   2.049  1.00108.98           N  
ATOM   2555  CZ  ARG A 315     -33.914   0.151   1.974  1.00108.98           C  
ATOM   2556  NH1 ARG A 315     -33.623  -1.139   2.315  1.00108.98           N1+
ATOM   2557  NH2 ARG A 315     -35.170   0.482   1.558  1.00108.98           N  
ATOM   2560  N   PHE A 316     -26.937  -2.049   0.561  1.00 73.62           N  
ATOM   2561  CA  PHE A 316     -25.641  -2.539   0.937  1.00 73.62           C  
ATOM   2569  C   PHE A 316     -24.663  -2.068  -0.088  1.00 73.62           C  
ATOM   2570  O   PHE A 316     -23.569  -1.622   0.252  1.00 73.62           O  
ATOM   2562  CB  PHE A 316     -25.580  -4.075   0.990  1.00 73.62           C  
ATOM   2563  CG  PHE A 316     -24.249  -4.469   1.534  1.00 73.62           C  
ATOM   2564  CD1 PHE A 316     -24.005  -4.405   2.888  1.00 73.62           C  
ATOM   2565  CD2 PHE A 316     -23.249  -4.912   0.700  1.00 73.62           C  
ATOM   2566  CE1 PHE A 316     -22.783  -4.767   3.402  1.00 73.62           C  
ATOM   2567  CE2 PHE A 316     -22.023  -5.277   1.211  1.00 73.62           C  
ATOM   2568  CZ  PHE A 316     -21.789  -5.204   2.562  1.00 73.62           C  
ATOM   2571  N   ILE A 317     -25.037  -2.170  -1.380  1.00 85.48           N  
ATOM   2572  CA  ILE A 317     -24.192  -1.739  -2.458  1.00 85.48           C  
ATOM   2577  C   ILE A 317     -24.007  -0.251  -2.423  1.00 85.48           C  
ATOM   2578  O   ILE A 317     -22.905   0.239  -2.651  1.00 85.48           O  
ATOM   2573  CB  ILE A 317     -24.692  -2.162  -3.799  1.00 85.48           C  
ATOM   2574  CG1 ILE A 317     -24.533  -3.683  -3.898  1.00 85.48           C  
ATOM   2575  CG2 ILE A 317     -23.941  -1.374  -4.884  1.00 85.48           C  
ATOM   2576  CD1 ILE A 317     -25.111  -4.251  -5.177  1.00 85.48           C  
ATOM   2579  N   ALA A 318     -25.078   0.516  -2.146  1.00 45.60           N  
ATOM   2580  CA  ALA A 318     -24.980   1.950  -2.115  1.00 45.60           C  
ATOM   2582  C   ALA A 318     -24.034   2.360  -1.026  1.00 45.60           C  
ATOM   2583  O   ALA A 318     -23.236   3.280  -1.200  1.00 45.60           O  
ATOM   2581  CB  ALA A 318     -26.333   2.630  -1.844  1.00 45.60           C  
ATOM   2584  N   LYS A 319     -24.108   1.683   0.133  1.00 80.06           N  
ATOM   2585  CA  LYS A 319     -23.272   1.963   1.268  1.00 80.06           C  
ATOM   2591  C   LYS A 319     -21.861   1.698   0.860  1.00 80.06           C  
ATOM   2592  O   LYS A 319     -20.953   2.451   1.210  1.00 80.06           O  
ATOM   2586  CB  LYS A 319     -23.599   1.022   2.445  1.00 80.06           C  
ATOM   2587  CG  LYS A 319     -22.909   1.363   3.767  1.00 80.06           C  
ATOM   2588  CD  LYS A 319     -23.450   0.554   4.950  1.00 80.06           C  
ATOM   2589  CE  LYS A 319     -22.838   0.945   6.297  1.00 80.06           C  
ATOM   2590  NZ  LYS A 319     -23.423   0.123   7.380  1.00 80.06           N1+
ATOM   2593  N   CYS A 320     -21.649   0.608   0.096  1.00 52.86           N  
ATOM   2594  CA  CYS A 320     -20.343   0.227  -0.353  1.00 52.86           C  
ATOM   2597  C   CYS A 320     -19.806   1.300  -1.248  1.00 52.86           C  
ATOM   2598  O   CYS A 320     -18.612   1.587  -1.209  1.00 52.86           O  
ATOM   2595  CB  CYS A 320     -20.327  -1.105  -1.124  1.00 52.86           C  
ATOM   2596  SG  CYS A 320     -20.698  -2.529  -0.058  1.00 52.86           S  
ATOM   2599  N   THR A 321     -20.659   1.910  -2.100  1.00 66.51           N  
ATOM   2600  CA  THR A 321     -20.152   2.926  -2.980  1.00 66.51           C  
ATOM   2604  C   THR A 321     -19.701   4.109  -2.164  1.00 66.51           C  
ATOM   2605  O   THR A 321     -18.625   4.649  -2.401  1.00 66.51           O  
ATOM   2601  CB  THR A 321     -21.137   3.423  -4.007  1.00 66.51           C  
ATOM   2603  CG2 THR A 321     -21.680   2.215  -4.790  1.00 66.51           C  
ATOM   2602  OG1 THR A 321     -22.204   4.132  -3.400  1.00 66.51           O  
ATOM   2606  N   GLU A 322     -20.490   4.546  -1.163  1.00 74.27           N  
ATOM   2607  CA  GLU A 322     -20.115   5.726  -0.429  1.00 74.27           C  
ATOM   2613  C   GLU A 322     -18.860   5.486   0.351  1.00 74.27           C  
ATOM   2614  O   GLU A 322     -17.996   6.357   0.424  1.00 74.27           O  
ATOM   2608  CB  GLU A 322     -21.198   6.216   0.545  1.00 74.27           C  
ATOM   2609  CG  GLU A 322     -20.912   7.623   1.073  1.00 74.27           C  
ATOM   2610  CD  GLU A 322     -22.177   8.153   1.729  1.00 74.27           C  
ATOM   2611  OE1 GLU A 322     -22.516   7.673   2.842  1.00 74.27           O  
ATOM   2612  OE2 GLU A 322     -22.823   9.045   1.118  1.00 74.27           O1-
ATOM   2615  N   THR A 323     -18.721   4.296   0.958  1.00 48.27           N  
ATOM   2616  CA  THR A 323     -17.555   4.010   1.740  1.00 48.27           C  
ATOM   2620  C   THR A 323     -16.368   4.053   0.830  1.00 48.27           C  
ATOM   2621  O   THR A 323     -15.321   4.580   1.199  1.00 48.27           O  
ATOM   2617  CB  THR A 323     -17.610   2.654   2.383  1.00 48.27           C  
ATOM   2619  CG2 THR A 323     -18.847   2.600   3.296  1.00 48.27           C  
ATOM   2618  OG1 THR A 323     -17.691   1.639   1.394  1.00 48.27           O  
ATOM   2622  N   THR A 324     -16.499   3.507  -0.395  1.00147.77           N  
ATOM   2623  CA  THR A 324     -15.367   3.499  -1.270  1.00147.77           C  
ATOM   2627  C   THR A 324     -15.020   4.913  -1.557  1.00147.77           C  
ATOM   2628  O   THR A 324     -13.855   5.294  -1.493  1.00147.77           O  
ATOM   2624  CB  THR A 324     -15.570   2.738  -2.563  1.00147.77           C  
ATOM   2626  CG2 THR A 324     -16.405   3.554  -3.561  1.00147.77           C  
ATOM   2625  OG1 THR A 324     -14.309   2.455  -3.148  1.00147.77           O  
ATOM   2629  N   LEU A 325     -16.027   5.754  -1.838  1.00149.66           N  
ATOM   2630  CA  LEU A 325     -15.686   7.105  -2.143  1.00149.66           C  
ATOM   2635  C   LEU A 325     -15.079   7.774  -0.947  1.00149.66           C  
ATOM   2636  O   LEU A 325     -14.045   8.420  -1.084  1.00149.66           O  
ATOM   2631  CB  LEU A 325     -16.838   7.957  -2.716  1.00149.66           C  
ATOM   2632  CG  LEU A 325     -17.138   7.655  -4.205  1.00149.66           C  
ATOM   2633  CD1 LEU A 325     -17.805   6.294  -4.420  1.00149.66           C  
ATOM   2634  CD2 LEU A 325     -17.916   8.796  -4.868  1.00149.66           C  
ATOM   2637  N   ASP A 326     -15.641   7.586   0.268  1.00 61.06           N  
ATOM   2638  CA  ASP A 326     -15.174   8.286   1.439  1.00 61.06           C  
ATOM   2643  C   ASP A 326     -13.745   7.954   1.716  1.00 61.06           C  
ATOM   2644  O   ASP A 326     -12.966   8.830   2.091  1.00 61.06           O  
ATOM   2639  CB  ASP A 326     -15.991   7.955   2.700  1.00 61.06           C  
ATOM   2640  CG  ASP A 326     -17.366   8.590   2.540  1.00 61.06           C  
ATOM   2641  OD1 ASP A 326     -17.436   9.844   2.443  1.00 61.06           O  
ATOM   2642  OD2 ASP A 326     -18.368   7.827   2.517  1.00 61.06           O1-
ATOM   2645  N   THR A 327     -13.353   6.681   1.549  1.00 50.42           N  
ATOM   2646  CA  THR A 327     -11.992   6.330   1.807  1.00 50.42           C  
ATOM   2650  C   THR A 327     -11.138   7.073   0.835  1.00 50.42           C  
ATOM   2651  O   THR A 327     -10.084   7.595   1.196  1.00 50.42           O  
ATOM   2647  CB  THR A 327     -11.720   4.866   1.633  1.00 50.42           C  
ATOM   2649  CG2 THR A 327     -10.240   4.602   1.961  1.00 50.42           C  
ATOM   2648  OG1 THR A 327     -12.549   4.108   2.499  1.00 50.42           O  
ATOM   2652  N   LEU A 328     -11.587   7.142  -0.435  1.00152.01           N  
ATOM   2653  CA  LEU A 328     -10.866   7.831  -1.468  1.00152.01           C  
ATOM   2658  C   LEU A 328     -10.756   9.292  -1.171  1.00152.01           C  
ATOM   2659  O   LEU A 328      -9.702   9.884  -1.395  1.00152.01           O  
ATOM   2654  CB  LEU A 328     -11.499   7.740  -2.874  1.00152.01           C  
ATOM   2655  CG  LEU A 328     -11.176   6.486  -3.715  1.00152.01           C  
ATOM   2656  CD1 LEU A 328     -11.639   5.176  -3.075  1.00152.01           C  
ATOM   2657  CD2 LEU A 328     -11.736   6.649  -5.133  1.00152.01           C  
ATOM   2660  N   LEU A 329     -11.818   9.922  -0.636  1.00127.52           N  
ATOM   2661  CA  LEU A 329     -11.777  11.348  -0.466  1.00127.52           C  
ATOM   2666  C   LEU A 329     -10.684  11.750   0.468  1.00127.52           C  
ATOM   2667  O   LEU A 329     -10.160  12.856   0.352  1.00127.52           O  
ATOM   2662  CB  LEU A 329     -13.054  12.038   0.066  1.00127.52           C  
ATOM   2663  CG  LEU A 329     -14.238  12.178  -0.917  1.00127.52           C  
ATOM   2664  CD1 LEU A 329     -15.108  10.923  -0.993  1.00127.52           C  
ATOM   2665  CD2 LEU A 329     -15.059  13.436  -0.612  1.00127.52           C  
ATOM   2668  N   PHE A 330     -10.300  10.877   1.413  1.00 71.19           N  
ATOM   2669  CA  PHE A 330      -9.356  11.275   2.418  1.00 71.19           C  
ATOM   2677  C   PHE A 330      -8.094  11.816   1.814  1.00 71.19           C  
ATOM   2678  O   PHE A 330      -7.593  12.838   2.281  1.00 71.19           O  
ATOM   2670  CB  PHE A 330      -8.971  10.156   3.405  1.00 71.19           C  
ATOM   2671  CG  PHE A 330     -10.064  10.017   4.411  1.00 71.19           C  
ATOM   2672  CD1 PHE A 330     -10.173  10.939   5.427  1.00 71.19           C  
ATOM   2673  CD2 PHE A 330     -10.963   8.975   4.364  1.00 71.19           C  
ATOM   2674  CE1 PHE A 330     -11.165  10.837   6.374  1.00 71.19           C  
ATOM   2675  CE2 PHE A 330     -11.958   8.865   5.309  1.00 71.19           C  
ATOM   2676  CZ  PHE A 330     -12.061   9.797   6.315  1.00 71.19           C  
ATOM   2679  N   ALA A 331      -7.533  11.201   0.756  1.00 62.41           N  
ATOM   2680  CA  ALA A 331      -6.284  11.770   0.342  1.00 62.41           C  
ATOM   2682  C   ALA A 331      -6.136  11.760  -1.142  1.00 62.41           C  
ATOM   2683  O   ALA A 331      -7.067  11.469  -1.892  1.00 62.41           O  
ATOM   2681  CB  ALA A 331      -5.063  11.043   0.916  1.00 62.41           C  
ATOM   2684  N   THR A 332      -4.918  12.130  -1.579  1.00146.32           N  
ATOM   2685  CA  THR A 332      -4.531  12.211  -2.953  1.00146.32           C  
ATOM   2689  C   THR A 332      -4.509  10.809  -3.479  1.00146.32           C  
ATOM   2690  O   THR A 332      -5.464  10.061  -3.273  1.00146.32           O  
ATOM   2686  CB  THR A 332      -3.182  12.866  -3.111  1.00146.32           C  
ATOM   2688  CG2 THR A 332      -2.121  12.066  -2.335  1.00146.32           C  
ATOM   2687  OG1 THR A 332      -2.833  12.984  -4.483  1.00146.32           O  
ATOM   2691  N   THR A 333      -3.442  10.413  -4.198  1.00122.60           N  
ATOM   2692  CA  THR A 333      -3.414   9.094  -4.751  1.00122.60           C  
ATOM   2696  C   THR A 333      -3.565   8.111  -3.633  1.00122.60           C  
ATOM   2697  O   THR A 333      -4.404   7.212  -3.702  1.00122.60           O  
ATOM   2693  CB  THR A 333      -2.133   8.808  -5.494  1.00122.60           C  
ATOM   2695  CG2 THR A 333      -0.933   8.988  -4.554  1.00122.60           C  
ATOM   2694  OG1 THR A 333      -2.160   7.494  -6.031  1.00122.60           O  
ATOM   2698  N   GLU A 334      -2.779   8.263  -2.552  1.00208.61           N  
ATOM   2699  CA  GLU A 334      -2.940   7.360  -1.453  1.00208.61           C  
ATOM   2705  C   GLU A 334      -2.773   8.159  -0.204  1.00208.61           C  
ATOM   2706  O   GLU A 334      -1.851   8.964  -0.088  1.00208.61           O  
ATOM   2700  CB  GLU A 334      -1.906   6.224  -1.444  1.00208.61           C  
ATOM   2701  CG  GLU A 334      -2.166   5.166  -0.371  1.00208.61           C  
ATOM   2702  CD  GLU A 334      -1.218   4.008  -0.636  1.00208.61           C  
ATOM   2703  OE1 GLU A 334      -1.370   3.354  -1.702  1.00208.61           O  
ATOM   2704  OE2 GLU A 334      -0.329   3.761   0.221  1.00208.61           O1-
ATOM   2707  N   TYR A 335      -3.689   7.975   0.763  1.00113.39           N  
ATOM   2708  CA  TYR A 335      -3.585   8.728   1.974  1.00113.39           C  
ATOM   2717  C   TYR A 335      -2.375   8.317   2.739  1.00113.39           C  
ATOM   2718  O   TYR A 335      -1.682   9.161   3.306  1.00113.39           O  
ATOM   2709  CB  TYR A 335      -4.842   8.697   2.873  1.00113.39           C  
ATOM   2710  CG  TYR A 335      -5.307   7.311   3.157  1.00113.39           C  
ATOM   2711  CD1 TYR A 335      -4.716   6.533   4.126  1.00113.39           C  
ATOM   2712  CD2 TYR A 335      -6.377   6.802   2.457  1.00113.39           C  
ATOM   2713  CE1 TYR A 335      -5.178   5.262   4.377  1.00113.39           C  
ATOM   2714  CE2 TYR A 335      -6.844   5.533   2.703  1.00113.39           C  
ATOM   2715  CZ  TYR A 335      -6.242   4.760   3.664  1.00113.39           C  
ATOM   2716  OH  TYR A 335      -6.723   3.458   3.920  1.00113.39           O  
TER   
HEADER    4u04_chain_B
ATOM      1  N   GLY B   1      41.183 -16.846 -55.780  1.00 22.77           N  
ATOM      2  CA  GLY B   1      40.472 -18.138 -55.661  1.00 22.77           C  
ATOM      3  C   GLY B   1      40.418 -18.551 -54.229  1.00 22.77           C  
ATOM      4  O   GLY B   1      41.376 -18.369 -53.484  1.00 22.77           O  
ATOM      5  N   LYS B   2      39.272 -19.119 -53.810  1.00177.55           N  
ATOM      6  CA  LYS B   2      39.169 -19.533 -52.447  1.00177.55           C  
ATOM     12  C   LYS B   2      39.584 -20.965 -52.352  1.00177.55           C  
ATOM     13  O   LYS B   2      39.138 -21.815 -53.119  1.00177.55           O  
ATOM      7  CB  LYS B   2      37.747 -19.440 -51.854  1.00177.55           C  
ATOM      8  CG  LYS B   2      37.302 -18.018 -51.505  1.00177.55           C  
ATOM      9  CD  LYS B   2      35.872 -17.927 -50.959  1.00177.55           C  
ATOM     10  CE  LYS B   2      34.790 -17.890 -52.039  1.00177.55           C  
ATOM     11  NZ  LYS B   2      33.496 -17.490 -51.442  1.00177.55           N1+
ATOM     14  N   LEU B   3      40.487 -21.252 -51.396  1.00248.73           N  
ATOM     15  CA  LEU B   3      40.854 -22.607 -51.128  1.00248.73           C  
ATOM     20  C   LEU B   3      39.850 -23.027 -50.112  1.00248.73           C  
ATOM     21  O   LEU B   3      39.898 -22.586 -48.964  1.00248.73           O  
ATOM     16  CB  LEU B   3      42.285 -22.724 -50.545  1.00248.73           C  
ATOM     17  CG  LEU B   3      42.769 -24.136 -50.138  1.00248.73           C  
ATOM     18  CD1 LEU B   3      44.273 -24.119 -49.813  1.00248.73           C  
ATOM     19  CD2 LEU B   3      41.967 -24.704 -48.954  1.00248.73           C  
ATOM     22  N   GLU B   4      38.885 -23.875 -50.511  1.00231.23           N  
ATOM     23  CA  GLU B   4      37.878 -24.164 -49.546  1.00231.23           C  
ATOM     29  C   GLU B   4      37.276 -25.522 -49.774  1.00231.23           C  
ATOM     30  O   GLU B   4      37.943 -26.545 -49.650  1.00231.23           O  
ATOM     24  CB  GLU B   4      36.735 -23.135 -49.510  1.00231.23           C  
ATOM     25  CG  GLU B   4      35.876 -23.237 -48.245  1.00231.23           C  
ATOM     26  CD  GLU B   4      36.647 -22.636 -47.072  1.00231.23           C  
ATOM     27  OE1 GLU B   4      37.830 -23.025 -46.869  1.00231.23           O  
ATOM     28  OE2 GLU B   4      36.062 -21.776 -46.364  1.00231.23           O1-
ATOM     31  N   ALA B   5      35.968 -25.542 -50.107  1.00 68.48           N  
ATOM     32  CA  ALA B   5      35.162 -26.736 -50.159  1.00 68.48           C  
ATOM     34  C   ALA B   5      35.659 -27.768 -51.129  1.00 68.48           C  
ATOM     35  O   ALA B   5      35.718 -28.949 -50.790  1.00 68.48           O  
ATOM     33  CB  ALA B   5      33.701 -26.440 -50.541  1.00 68.48           C  
ATOM     36  N   ARG B   6      36.015 -27.367 -52.362  1.00183.65           N  
ATOM     37  CA  ARG B   6      36.451 -28.324 -53.341  1.00183.65           C  
ATOM     45  C   ARG B   6      37.745 -28.910 -52.874  1.00183.65           C  
ATOM     46  O   ARG B   6      37.982 -30.110 -53.002  1.00183.65           O  
ATOM     38  CB  ARG B   6      36.706 -27.670 -54.712  1.00183.65           C  
ATOM     39  CG  ARG B   6      35.515 -26.862 -55.237  1.00183.65           C  
ATOM     40  CD  ARG B   6      34.510 -27.661 -56.069  1.00183.65           C  
ATOM     41  NE  ARG B   6      35.166 -28.040 -57.355  1.00183.65           N  
ATOM     42  CZ  ARG B   6      35.827 -29.232 -57.461  1.00183.65           C  
ATOM     43  NH1 ARG B   6      35.865 -30.080 -56.393  1.00183.65           N1+
ATOM     44  NH2 ARG B   6      36.436 -29.585 -58.628  1.00183.65           N  
ATOM     47  N   ALA B   7      38.624 -28.054 -52.319  1.00 25.46           N  
ATOM     48  CA  ALA B   7      39.920 -28.459 -51.856  1.00 25.46           C  
ATOM     50  C   ALA B   7      39.774 -29.416 -50.716  1.00 25.46           C  
ATOM     51  O   ALA B   7      40.534 -30.375 -50.601  1.00 25.46           O  
ATOM     49  CB  ALA B   7      40.775 -27.280 -51.366  1.00 25.46           C  
ATOM     52  N   ALA B   8      38.800 -29.162 -49.823  1.00 33.60           N  
ATOM     53  CA  ALA B   8      38.590 -29.982 -48.663  1.00 33.60           C  
ATOM     55  C   ALA B   8      38.205 -31.371 -49.082  1.00 33.60           C  
ATOM     56  O   ALA B   8      38.599 -32.347 -48.447  1.00 33.60           O  
ATOM     54  CB  ALA B   8      37.476 -29.449 -47.752  1.00 33.60           C  
ATOM     57  N   LEU B   9      37.384 -31.489 -50.144  1.00 49.73           N  
ATOM     58  CA  LEU B   9      36.945 -32.770 -50.619  1.00 49.73           C  
ATOM     63  C   LEU B   9      38.141 -33.529 -51.109  1.00 49.73           C  
ATOM     64  O   LEU B   9      38.326 -34.697 -50.772  1.00 49.73           O  
ATOM     59  CB  LEU B   9      35.956 -32.645 -51.794  1.00 49.73           C  
ATOM     60  CG  LEU B   9      35.449 -33.991 -52.345  1.00 49.73           C  
ATOM     61  CD1 LEU B   9      34.614 -34.739 -51.294  1.00 49.73           C  
ATOM     62  CD2 LEU B   9      34.707 -33.803 -53.678  1.00 49.73           C  
ATOM     65  N   ASN B  10      39.001 -32.859 -51.898  1.00 49.36           N  
ATOM     66  CA  ASN B  10      40.156 -33.494 -52.462  1.00 49.36           C  
ATOM     71  C   ASN B  10      41.068 -33.911 -51.363  1.00 49.36           C  
ATOM     72  O   ASN B  10      41.705 -34.958 -51.457  1.00 49.36           O  
ATOM     67  CB  ASN B  10      40.964 -32.596 -53.409  1.00 49.36           C  
ATOM     68  CG  ASN B  10      40.238 -32.583 -54.741  1.00 49.36           C  
ATOM     70  ND2 ASN B  10      40.812 -33.294 -55.750  1.00 49.36           N  
ATOM     69  OD1 ASN B  10      39.183 -31.968 -54.883  1.00 49.36           O  
ATOM     73  N   GLN B  11      41.173 -33.094 -50.299  1.00 81.38           N  
ATOM     74  CA  GLN B  11      42.049 -33.429 -49.218  1.00 81.38           C  
ATOM     80  C   GLN B  11      41.552 -34.679 -48.562  1.00 81.38           C  
ATOM     81  O   GLN B  11      42.345 -35.535 -48.175  1.00 81.38           O  
ATOM     75  CB  GLN B  11      42.139 -32.334 -48.136  1.00 81.38           C  
ATOM     76  CG  GLN B  11      42.729 -31.021 -48.659  1.00 81.38           C  
ATOM     77  CD  GLN B  11      42.943 -30.062 -47.492  1.00 81.38           C  
ATOM     79  NE2 GLN B  11      42.674 -30.536 -46.247  1.00 81.38           N  
ATOM     78  OE1 GLN B  11      43.355 -28.919 -47.687  1.00 81.38           O  
ATOM     82  N   ALA B  12      40.220 -34.811 -48.411  1.00 32.77           N  
ATOM     83  CA  ALA B  12      39.618 -35.953 -47.777  1.00 32.77           C  
ATOM     85  C   ALA B  12      39.889 -37.187 -48.581  1.00 32.77           C  
ATOM     86  O   ALA B  12      40.122 -38.256 -48.020  1.00 32.77           O  
ATOM     84  CB  ALA B  12      38.093 -35.827 -47.637  1.00 32.77           C  
ATOM     87  N   LEU B  13      39.845 -37.082 -49.919  1.00101.00           N  
ATOM     88  CA  LEU B  13      40.035 -38.213 -50.780  1.00101.00           C  
ATOM     93  C   LEU B  13      41.442 -38.703 -50.589  1.00101.00           C  
ATOM     94  O   LEU B  13      41.689 -39.909 -50.570  1.00101.00           O  
ATOM     89  CB  LEU B  13      39.842 -37.833 -52.258  1.00101.00           C  
ATOM     90  CG  LEU B  13      39.672 -39.004 -53.250  1.00101.00           C  
ATOM     91  CD1 LEU B  13      39.504 -38.462 -54.679  1.00101.00           C  
ATOM     92  CD2 LEU B  13      40.781 -40.061 -53.147  1.00101.00           C  
ATOM     95  N   GLU B  14      42.398 -37.766 -50.416  1.00 85.88           N  
ATOM     96  CA  GLU B  14      43.797 -38.081 -50.305  1.00 85.88           C  
ATOM    102  C   GLU B  14      44.012 -38.986 -49.131  1.00 85.88           C  
ATOM    103  O   GLU B  14      44.702 -39.999 -49.247  1.00 85.88           O  
ATOM     97  CB  GLU B  14      44.656 -36.810 -50.101  1.00 85.88           C  
ATOM     98  CG  GLU B  14      46.166 -37.048 -50.027  1.00 85.88           C  
ATOM     99  CD  GLU B  14      46.861 -35.690 -50.091  1.00 85.88           C  
ATOM    100  OE1 GLU B  14      46.796 -34.938 -49.081  1.00 85.88           O  
ATOM    101  OE2 GLU B  14      47.463 -35.386 -51.157  1.00 85.88           O1-
ATOM    104  N   MET B  15      43.426 -38.648 -47.966  1.00107.93           N  
ATOM    105  CA  MET B  15      43.588 -39.453 -46.789  1.00107.93           C  
ATOM    110  C   MET B  15      42.910 -40.777 -46.949  1.00107.93           C  
ATOM    111  O   MET B  15      43.432 -41.793 -46.505  1.00107.93           O  
ATOM    106  CB  MET B  15      43.088 -38.761 -45.510  1.00107.93           C  
ATOM    107  CG  MET B  15      44.089 -37.726 -44.985  1.00107.93           C  
ATOM    108  SD  MET B  15      44.381 -36.300 -46.077  1.00107.93           S  
ATOM    109  CE  MET B  15      45.736 -35.610 -45.085  1.00107.93           C  
ATOM    112  N   LYS B  16      41.734 -40.803 -47.605  1.00 65.29           N  
ATOM    113  CA  LYS B  16      40.979 -42.017 -47.760  1.00 65.29           C  
ATOM    119  C   LYS B  16      41.808 -43.032 -48.481  1.00 65.29           C  
ATOM    120  O   LYS B  16      41.841 -44.199 -48.091  1.00 65.29           O  
ATOM    114  CB  LYS B  16      39.727 -41.825 -48.627  1.00 65.29           C  
ATOM    115  CG  LYS B  16      38.969 -43.137 -48.817  1.00 65.29           C  
ATOM    116  CD  LYS B  16      37.690 -43.026 -49.643  1.00 65.29           C  
ATOM    117  CE  LYS B  16      37.034 -44.391 -49.859  1.00 65.29           C  
ATOM    118  NZ  LYS B  16      35.953 -44.296 -50.859  1.00 65.29           N1+
ATOM    121  N   ARG B  17      42.475 -42.623 -49.578  1.00 98.90           N  
ATOM    122  CA  ARG B  17      43.270 -43.557 -50.325  1.00 98.90           C  
ATOM    130  C   ARG B  17      44.452 -44.001 -49.518  1.00 98.90           C  
ATOM    131  O   ARG B  17      44.799 -45.180 -49.535  1.00 98.90           O  
ATOM    123  CB  ARG B  17      43.762 -43.028 -51.689  1.00 98.90           C  
ATOM    124  CG  ARG B  17      44.580 -41.739 -51.625  1.00 98.90           C  
ATOM    125  CD  ARG B  17      44.999 -41.231 -53.005  1.00 98.90           C  
ATOM    126  NE  ARG B  17      45.427 -39.811 -52.854  1.00 98.90           N  
ATOM    127  CZ  ARG B  17      45.197 -38.955 -53.892  1.00 98.90           C  
ATOM    128  NH1 ARG B  17      44.606 -39.423 -55.025  1.00 98.90           N1+
ATOM    129  NH2 ARG B  17      45.548 -37.636 -53.797  1.00 98.90           N  
ATOM    132  N   GLN B  18      45.102 -43.067 -48.790  1.00 47.81           N  
ATOM    133  CA  GLN B  18      46.276 -43.375 -48.012  1.00 47.81           C  
ATOM    139  C   GLN B  18      45.901 -44.288 -46.880  1.00 47.81           C  
ATOM    140  O   GLN B  18      46.628 -45.241 -46.589  1.00 47.81           O  
ATOM    134  CB  GLN B  18      46.974 -42.130 -47.429  1.00 47.81           C  
ATOM    135  CG  GLN B  18      48.332 -42.453 -46.792  1.00 47.81           C  
ATOM    136  CD  GLN B  18      48.972 -41.170 -46.270  1.00 47.81           C  
ATOM    138  NE2 GLN B  18      48.170 -40.327 -45.565  1.00 47.81           N  
ATOM    137  OE1 GLN B  18      50.163 -40.931 -46.469  1.00 47.81           O  
ATOM    141  N   GLY B  19      44.732 -44.049 -46.243  1.00 53.19           N  
ATOM    142  CA  GLY B  19      44.284 -44.899 -45.174  1.00 53.19           C  
ATOM    143  C   GLY B  19      43.808 -44.148 -43.949  1.00 53.19           C  
ATOM    144  O   GLY B  19      42.845 -44.594 -43.329  1.00 53.19           O  
ATOM    145  N   LYS B  20      44.391 -42.994 -43.553  1.00153.07           N  
ATOM    146  CA  LYS B  20      43.941 -42.457 -42.291  1.00153.07           C  
ATOM    152  C   LYS B  20      42.506 -42.018 -42.384  1.00153.07           C  
ATOM    153  O   LYS B  20      42.175 -41.007 -43.003  1.00153.07           O  
ATOM    147  CB  LYS B  20      44.791 -41.287 -41.763  1.00153.07           C  
ATOM    148  CG  LYS B  20      44.665 -41.091 -40.249  1.00153.07           C  
ATOM    149  CD  LYS B  20      45.357 -42.190 -39.430  1.00153.07           C  
ATOM    150  CE  LYS B  20      44.445 -43.350 -39.022  1.00153.07           C  
ATOM    151  NZ  LYS B  20      45.253 -44.448 -38.443  1.00153.07           N1+
ATOM    154  N   ARG B  21      41.613 -42.812 -41.757  1.00101.53           N  
ATOM    155  CA  ARG B  21      40.194 -42.580 -41.730  1.00101.53           C  
ATOM    163  C   ARG B  21      39.822 -41.451 -40.813  1.00101.53           C  
ATOM    164  O   ARG B  21      38.862 -40.734 -41.084  1.00101.53           O  
ATOM    156  CB  ARG B  21      39.394 -43.824 -41.309  1.00101.53           C  
ATOM    157  CG  ARG B  21      39.571 -44.992 -42.280  1.00101.53           C  
ATOM    158  CD  ARG B  21      38.593 -46.148 -42.056  1.00101.53           C  
ATOM    159  NE  ARG B  21      37.471 -45.974 -43.021  1.00101.53           N  
ATOM    160  CZ  ARG B  21      36.336 -45.303 -42.664  1.00101.53           C  
ATOM    161  NH1 ARG B  21      36.187 -44.834 -41.389  1.00101.53           N1+
ATOM    162  NH2 ARG B  21      35.356 -45.102 -43.590  1.00101.53           N  
ATOM    165  N   GLU B  22      40.550 -41.275 -39.692  1.00104.99           N  
ATOM    166  CA  GLU B  22      40.174 -40.285 -38.719  1.00104.99           C  
ATOM    172  C   GLU B  22      40.221 -38.922 -39.334  1.00104.99           C  
ATOM    173  O   GLU B  22      39.302 -38.124 -39.161  1.00104.99           O  
ATOM    167  CB  GLU B  22      41.116 -40.278 -37.496  1.00104.99           C  
ATOM    168  CG  GLU B  22      42.560 -39.873 -37.808  1.00104.99           C  
ATOM    169  CD  GLU B  22      42.713 -38.384 -37.529  1.00104.99           C  
ATOM    170  OE1 GLU B  22      41.702 -37.757 -37.110  1.00104.99           O  
ATOM    171  OE2 GLU B  22      43.840 -37.858 -37.718  1.00104.99           O1-
ATOM    174  N   LYS B  23      41.300 -38.625 -40.079  1.00110.88           N  
ATOM    175  CA  LYS B  23      41.480 -37.344 -40.695  1.00110.88           C  
ATOM    181  C   LYS B  23      40.448 -37.140 -41.766  1.00110.88           C  
ATOM    182  O   LYS B  23      39.979 -36.026 -41.984  1.00110.88           O  
ATOM    176  CB  LYS B  23      42.849 -37.187 -41.368  1.00110.88           C  
ATOM    177  CG  LYS B  23      43.060 -35.812 -42.007  1.00110.88           C  
ATOM    178  CD  LYS B  23      43.174 -34.685 -40.981  1.00110.88           C  
ATOM    179  CE  LYS B  23      43.385 -33.306 -41.608  1.00110.88           C  
ATOM    180  NZ  LYS B  23      43.737 -32.324 -40.560  1.00110.88           N1+
ATOM    183  N   ALA B  24      40.100 -38.220 -42.492  1.00 40.50           N  
ATOM    184  CA  ALA B  24      39.210 -38.131 -43.618  1.00 40.50           C  
ATOM    186  C   ALA B  24      37.832 -37.678 -43.223  1.00 40.50           C  
ATOM    187  O   ALA B  24      37.263 -36.802 -43.873  1.00 40.50           O  
ATOM    185  CB  ALA B  24      39.062 -39.479 -44.349  1.00 40.50           C  
ATOM    188  N   GLN B  25      37.259 -38.240 -42.138  1.00 93.11           N  
ATOM    189  CA  GLN B  25      35.913 -37.893 -41.765  1.00 93.11           C  
ATOM    195  C   GLN B  25      35.847 -36.448 -41.405  1.00 93.11           C  
ATOM    196  O   GLN B  25      34.893 -35.757 -41.760  1.00 93.11           O  
ATOM    190  CB  GLN B  25      35.359 -38.677 -40.564  1.00 93.11           C  
ATOM    191  CG  GLN B  25      34.962 -40.123 -40.874  1.00 93.11           C  
ATOM    192  CD  GLN B  25      34.294 -40.676 -39.624  1.00 93.11           C  
ATOM    194  NE2 GLN B  25      34.385 -39.908 -38.506  1.00 93.11           N  
ATOM    193  OE1 GLN B  25      33.698 -41.752 -39.644  1.00 93.11           O  
ATOM    197  N   LYS B  26      36.865 -35.949 -40.692  1.00 95.00           N  
ATOM    198  CA  LYS B  26      36.872 -34.582 -40.268  1.00 95.00           C  
ATOM    204  C   LYS B  26      36.857 -33.712 -41.486  1.00 95.00           C  
ATOM    205  O   LYS B  26      36.135 -32.719 -41.549  1.00 95.00           O  
ATOM    199  CB  LYS B  26      38.141 -34.264 -39.463  1.00 95.00           C  
ATOM    200  CG  LYS B  26      38.242 -32.827 -38.961  1.00 95.00           C  
ATOM    201  CD  LYS B  26      39.301 -32.665 -37.872  1.00 95.00           C  
ATOM    202  CE  LYS B  26      38.851 -33.236 -36.526  1.00 95.00           C  
ATOM    203  NZ  LYS B  26      39.992 -33.292 -35.588  1.00 95.00           N1+
ATOM    206  N   LEU B  27      37.666 -34.082 -42.495  1.00 53.91           N  
ATOM    207  CA  LEU B  27      37.808 -33.334 -43.711  1.00 53.91           C  
ATOM    212  C   LEU B  27      36.523 -33.364 -44.485  1.00 53.91           C  
ATOM    213  O   LEU B  27      36.143 -32.370 -45.100  1.00 53.91           O  
ATOM    208  CB  LEU B  27      38.914 -33.924 -44.595  1.00 53.91           C  
ATOM    209  CG  LEU B  27      40.257 -34.021 -43.844  1.00 53.91           C  
ATOM    210  CD1 LEU B  27      41.409 -34.395 -44.787  1.00 53.91           C  
ATOM    211  CD2 LEU B  27      40.527 -32.756 -43.014  1.00 53.91           C  
ATOM    214  N   PHE B  28      35.838 -34.527 -44.505  1.00 76.47           N  
ATOM    215  CA  PHE B  28      34.599 -34.670 -45.225  1.00 76.47           C  
ATOM    223  C   PHE B  28      33.541 -33.801 -44.617  1.00 76.47           C  
ATOM    224  O   PHE B  28      32.806 -33.125 -45.333  1.00 76.47           O  
ATOM    216  CB  PHE B  28      34.043 -36.106 -45.241  1.00 76.47           C  
ATOM    217  CG  PHE B  28      34.708 -36.930 -46.298  1.00 76.47           C  
ATOM    218  CD1 PHE B  28      34.354 -36.761 -47.619  1.00 76.47           C  
ATOM    219  CD2 PHE B  28      35.643 -37.893 -45.987  1.00 76.47           C  
ATOM    220  CE1 PHE B  28      34.936 -37.513 -48.611  1.00 76.47           C  
ATOM    221  CE2 PHE B  28      36.230 -38.648 -46.976  1.00 76.47           C  
ATOM    222  CZ  PHE B  28      35.880 -38.459 -48.292  1.00 76.47           C  
ATOM    225  N   MET B  29      33.440 -33.796 -43.272  1.00131.35           N  
ATOM    226  CA  MET B  29      32.433 -33.034 -42.590  1.00131.35           C  
ATOM    231  C   MET B  29      32.631 -31.572 -42.832  1.00131.35           C  
ATOM    232  O   MET B  29      31.658 -30.826 -42.922  1.00131.35           O  
ATOM    227  CB  MET B  29      32.346 -33.268 -41.068  1.00131.35           C  
ATOM    228  CG  MET B  29      31.480 -34.474 -40.665  1.00131.35           C  
ATOM    229  SD  MET B  29      32.193 -36.134 -40.861  1.00131.35           S  
ATOM    230  CE  MET B  29      33.199 -36.019 -39.351  1.00131.35           C  
ATOM    233  N   HIS B  30      33.893 -31.109 -42.921  1.00 39.39           N  
ATOM    234  CA  HIS B  30      34.137 -29.707 -43.108  1.00 39.39           C  
ATOM    241  C   HIS B  30      33.578 -29.262 -44.428  1.00 39.39           C  
ATOM    242  O   HIS B  30      32.963 -28.200 -44.516  1.00 39.39           O  
ATOM    237  CB  HIS B  30      35.631 -29.346 -43.121  1.00 39.39           C  
ATOM    236  CG  HIS B  30      35.880 -27.866 -43.113  1.00 39.39           C  
ATOM    239  CD2 HIS B  30      35.753 -26.943 -44.105  1.00 39.39           C  
ATOM    235  ND1 HIS B  30      36.314 -27.163 -42.005  1.00 39.39           N  
ATOM    240  CE1 HIS B  30      36.425 -25.865 -42.384  1.00 39.39           C  
ATOM    238  NE2 HIS B  30      36.095 -25.681 -43.653  1.00 39.39           N  
ATOM    243  N   ALA B  31      33.773 -30.069 -45.492  1.00 48.79           N  
ATOM    244  CA  ALA B  31      33.337 -29.711 -46.814  1.00 48.79           C  
ATOM    246  C   ALA B  31      31.852 -29.539 -46.814  1.00 48.79           C  
ATOM    247  O   ALA B  31      31.327 -28.652 -47.482  1.00 48.79           O  
ATOM    245  CB  ALA B  31      33.666 -30.781 -47.869  1.00 48.79           C  
ATOM    248  N   LEU B  32      31.126 -30.420 -46.106  1.00110.33           N  
ATOM    249  CA  LEU B  32      29.697 -30.307 -46.037  1.00110.33           C  
ATOM    254  C   LEU B  32      29.288 -29.103 -45.247  1.00110.33           C  
ATOM    255  O   LEU B  32      28.296 -28.451 -45.569  1.00110.33           O  
ATOM    250  CB  LEU B  32      29.025 -31.545 -45.442  1.00110.33           C  
ATOM    251  CG  LEU B  32      28.989 -32.706 -46.447  1.00110.33           C  
ATOM    252  CD1 LEU B  32      30.384 -33.040 -46.991  1.00110.33           C  
ATOM    253  CD2 LEU B  32      28.302 -33.930 -45.839  1.00110.33           C  
ATOM    256  N   LYS B  33      30.029 -28.780 -44.172  1.00 65.57           N  
ATOM    257  CA  LYS B  33      29.650 -27.660 -43.360  1.00 65.57           C  
ATOM    263  C   LYS B  33      29.702 -26.441 -44.228  1.00 65.57           C  
ATOM    264  O   LYS B  33      28.785 -25.620 -44.205  1.00 65.57           O  
ATOM    258  CB  LYS B  33      30.615 -27.465 -42.179  1.00 65.57           C  
ATOM    259  CG  LYS B  33      30.128 -26.485 -41.109  1.00 65.57           C  
ATOM    260  CD  LYS B  33      30.912 -26.607 -39.799  1.00 65.57           C  
ATOM    261  CE  LYS B  33      30.438 -25.677 -38.680  1.00 65.57           C  
ATOM    262  NZ  LYS B  33      31.145 -26.008 -37.421  1.00 65.57           N1+
ATOM    265  N   MET B  34      30.777 -26.298 -45.033  1.00131.28           N  
ATOM    266  CA  MET B  34      30.914 -25.154 -45.888  1.00131.28           C  
ATOM    271  C   MET B  34      29.839 -25.122 -46.935  1.00131.28           C  
ATOM    272  O   MET B  34      29.278 -24.057 -47.189  1.00131.28           O  
ATOM    267  CB  MET B  34      32.282 -25.061 -46.595  1.00131.28           C  
ATOM    268  CG  MET B  34      33.381 -24.527 -45.674  1.00131.28           C  
ATOM    269  SD  MET B  34      33.099 -22.815 -45.127  1.00131.28           S  
ATOM    270  CE  MET B  34      34.359 -22.846 -43.821  1.00131.28           C  
ATOM    273  N   ASP B  35      29.521 -26.269 -47.580  1.00 75.67           N  
ATOM    274  CA  ASP B  35      28.493 -26.273 -48.593  1.00 75.67           C  
ATOM    279  C   ASP B  35      27.701 -27.550 -48.458  1.00 75.67           C  
ATOM    280  O   ASP B  35      28.122 -28.610 -48.915  1.00 75.67           O  
ATOM    275  CB  ASP B  35      29.082 -26.212 -50.021  1.00 75.67           C  
ATOM    276  CG  ASP B  35      27.989 -25.895 -51.036  1.00 75.67           C  
ATOM    277  OD1 ASP B  35      26.840 -26.370 -50.849  1.00 75.67           O  
ATOM    278  OD2 ASP B  35      28.295 -25.166 -52.015  1.00 75.67           O1-
ATOM    281  N   PRO B  36      26.556 -27.475 -47.832  1.00 95.25           N  
ATOM    282  CA  PRO B  36      25.700 -28.608 -47.580  1.00 95.25           C  
ATOM    286  C   PRO B  36      25.099 -29.238 -48.809  1.00 95.25           C  
ATOM    287  O   PRO B  36      24.681 -30.390 -48.728  1.00 95.25           O  
ATOM    284  CB  PRO B  36      24.651 -28.116 -46.586  1.00 95.25           C  
ATOM    285  CG  PRO B  36      24.663 -26.582 -46.740  1.00 95.25           C  
ATOM    283  CD  PRO B  36      26.110 -26.270 -47.159  1.00 95.25           C  
ATOM    288  N   ASP B  37      24.959 -28.469 -49.906  1.00115.01           N  
ATOM    289  CA  ASP B  37      24.406 -28.844 -51.183  1.00115.01           C  
ATOM    294  C   ASP B  37      25.387 -29.543 -52.083  1.00115.01           C  
ATOM    295  O   ASP B  37      25.034 -29.871 -53.211  1.00115.01           O  
ATOM    290  CB  ASP B  37      23.806 -27.660 -51.951  1.00115.01           C  
ATOM    291  CG  ASP B  37      22.555 -27.253 -51.185  1.00115.01           C  
ATOM    292  OD1 ASP B  37      22.454 -27.616 -49.981  1.00115.01           O  
ATOM    293  OD2 ASP B  37      21.680 -26.589 -51.798  1.00115.01           O1-
ATOM    296  N   PHE B  38      26.660 -29.697 -51.681  1.00149.67           N  
ATOM    297  CA  PHE B  38      27.690 -30.201 -52.560  1.00149.67           C  
ATOM    305  C   PHE B  38      27.454 -31.655 -52.880  1.00149.67           C  
ATOM    306  O   PHE B  38      27.532 -32.534 -52.023  1.00149.67           O  
ATOM    298  CB  PHE B  38      29.064 -29.968 -51.902  1.00149.67           C  
ATOM    299  CG  PHE B  38      30.193 -29.992 -52.872  1.00149.67           C  
ATOM    300  CD1 PHE B  38      30.089 -29.371 -54.096  1.00149.67           C  
ATOM    301  CD2 PHE B  38      31.353 -30.660 -52.565  1.00149.67           C  
ATOM    302  CE1 PHE B  38      31.142 -29.387 -54.977  1.00149.67           C  
ATOM    303  CE2 PHE B  38      32.416 -30.675 -53.439  1.00149.67           C  
ATOM    304  CZ  PHE B  38      32.311 -30.034 -54.649  1.00149.67           C  
ATOM    307  N   VAL B  39      27.157 -31.925 -54.172  1.00136.46           N  
ATOM    308  CA  VAL B  39      26.772 -33.229 -54.646  1.00136.46           C  
ATOM    312  C   VAL B  39      27.897 -34.228 -54.618  1.00136.46           C  
ATOM    313  O   VAL B  39      27.692 -35.375 -54.220  1.00136.46           O  
ATOM    309  CB  VAL B  39      26.173 -33.193 -56.026  1.00136.46           C  
ATOM    310  CG1 VAL B  39      27.276 -33.168 -57.097  1.00136.46           C  
ATOM    311  CG2 VAL B  39      25.179 -34.356 -56.130  1.00136.46           C  
ATOM    314  N   ASP B  40      29.112 -33.841 -55.062  1.00139.82           N  
ATOM    315  CA  ASP B  40      30.201 -34.777 -55.112  1.00139.82           C  
ATOM    320  C   ASP B  40      30.708 -35.145 -53.750  1.00139.82           C  
ATOM    321  O   ASP B  40      31.138 -36.278 -53.539  1.00139.82           O  
ATOM    316  CB  ASP B  40      31.336 -34.397 -56.080  1.00139.82           C  
ATOM    317  CG  ASP B  40      31.797 -32.986 -55.822  1.00139.82           C  
ATOM    318  OD1 ASP B  40      30.916 -32.088 -55.782  1.00139.82           O  
ATOM    319  OD2 ASP B  40      33.033 -32.783 -55.683  1.00139.82           O1-
ATOM    322  N   ALA B  41      30.692 -34.201 -52.794  1.00 53.60           N  
ATOM    323  CA  ALA B  41      31.134 -34.478 -51.457  1.00 53.60           C  
ATOM    325  C   ALA B  41      30.213 -35.476 -50.818  1.00 53.60           C  
ATOM    326  O   ALA B  41      30.658 -36.320 -50.044  1.00 53.60           O  
ATOM    324  CB  ALA B  41      31.154 -33.230 -50.558  1.00 53.60           C  
ATOM    327  N   LEU B  42      28.895 -35.380 -51.091  1.00 71.29           N  
ATOM    328  CA  LEU B  42      27.918 -36.246 -50.483  1.00 71.29           C  
ATOM    333  C   LEU B  42      28.108 -37.670 -50.925  1.00 71.29           C  
ATOM    334  O   LEU B  42      28.012 -38.591 -50.113  1.00 71.29           O  
ATOM    329  CB  LEU B  42      26.476 -35.799 -50.773  1.00 71.29           C  
ATOM    330  CG  LEU B  42      26.097 -34.502 -50.026  1.00 71.29           C  
ATOM    331  CD1 LEU B  42      24.696 -34.022 -50.420  1.00 71.29           C  
ATOM    332  CD2 LEU B  42      26.222 -34.677 -48.502  1.00 71.29           C  
ATOM    335  N   THR B  43      28.367 -37.897 -52.226  1.00 45.94           N  
ATOM    336  CA  THR B  43      28.557 -39.230 -52.720  1.00 45.94           C  
ATOM    340  C   THR B  43      29.815 -39.814 -52.148  1.00 45.94           C  
ATOM    341  O   THR B  43      29.821 -40.953 -51.685  1.00 45.94           O  
ATOM    337  CB  THR B  43      28.673 -39.276 -54.216  1.00 45.94           C  
ATOM    339  CG2 THR B  43      27.368 -38.736 -54.823  1.00 45.94           C  
ATOM    338  OG1 THR B  43      29.776 -38.498 -54.652  1.00 45.94           O  
ATOM    342  N   GLU B  44      30.919 -39.039 -52.152  1.00 91.67           N  
ATOM    343  CA  GLU B  44      32.169 -39.559 -51.679  1.00 91.67           C  
ATOM    349  C   GLU B  44      32.085 -39.847 -50.212  1.00 91.67           C  
ATOM    350  O   GLU B  44      32.696 -40.800 -49.731  1.00 91.67           O  
ATOM    344  CB  GLU B  44      33.381 -38.651 -51.931  1.00 91.67           C  
ATOM    345  CG  GLU B  44      34.678 -39.307 -51.451  1.00 91.67           C  
ATOM    346  CD  GLU B  44      35.850 -38.651 -52.161  1.00 91.67           C  
ATOM    347  OE1 GLU B  44      35.609 -37.726 -52.981  1.00 91.67           O  
ATOM    348  OE2 GLU B  44      37.006 -39.076 -51.899  1.00 91.67           O1-
ATOM    351  N   PHE B  45      31.361 -39.008 -49.446  1.00100.22           N  
ATOM    352  CA  PHE B  45      31.230 -39.260 -48.039  1.00100.22           C  
ATOM    360  C   PHE B  45      30.384 -40.484 -47.857  1.00100.22           C  
ATOM    361  O   PHE B  45      30.594 -41.250 -46.919  1.00100.22           O  
ATOM    353  CB  PHE B  45      30.605 -38.096 -47.240  1.00100.22           C  
ATOM    354  CG  PHE B  45      30.795 -38.406 -45.790  1.00100.22           C  
ATOM    355  CD1 PHE B  45      32.035 -38.256 -45.218  1.00100.22           C  
ATOM    356  CD2 PHE B  45      29.765 -38.873 -45.002  1.00100.22           C  
ATOM    357  CE1 PHE B  45      32.254 -38.535 -43.890  1.00100.22           C  
ATOM    358  CE2 PHE B  45      29.973 -39.154 -43.670  1.00100.22           C  
ATOM    359  CZ  PHE B  45      31.216 -38.985 -43.109  1.00100.22           C  
ATOM    362  N   GLY B  46      29.377 -40.687 -48.731  1.00 29.77           N  
ATOM    363  CA  GLY B  46      28.497 -41.821 -48.613  1.00 29.77           C  
ATOM    364  C   GLY B  46      29.258 -43.104 -48.796  1.00 29.77           C  
ATOM    365  O   GLY B  46      29.066 -44.050 -48.033  1.00 29.77           O  
ATOM    366  N   ILE B  47      30.135 -43.170 -49.819  1.00 47.98           N  
ATOM    367  CA  ILE B  47      30.914 -44.343 -50.117  1.00 47.98           C  
ATOM    372  C   ILE B  47      31.855 -44.597 -48.982  1.00 47.98           C  
ATOM    373  O   ILE B  47      32.106 -45.738 -48.603  1.00 47.98           O  
ATOM    368  CB  ILE B  47      31.712 -44.204 -51.383  1.00 47.98           C  
ATOM    369  CG1 ILE B  47      30.757 -44.079 -52.587  1.00 47.98           C  
ATOM    370  CG2 ILE B  47      32.681 -45.396 -51.474  1.00 47.98           C  
ATOM    371  CD1 ILE B  47      31.436 -43.627 -53.878  1.00 47.98           C  
ATOM    374  N   PHE B  48      32.404 -43.513 -48.417  1.00 83.09           N  
ATOM    375  CA  PHE B  48      33.331 -43.559 -47.329  1.00 83.09           C  
ATOM    383  C   PHE B  48      32.663 -44.200 -46.140  1.00 83.09           C  
ATOM    384  O   PHE B  48      33.256 -45.047 -45.472  1.00 83.09           O  
ATOM    376  CB  PHE B  48      33.771 -42.125 -46.962  1.00 83.09           C  
ATOM    377  CG  PHE B  48      34.773 -42.125 -45.866  1.00 83.09           C  
ATOM    378  CD1 PHE B  48      36.084 -42.461 -46.121  1.00 83.09           C  
ATOM    379  CD2 PHE B  48      34.411 -41.763 -44.593  1.00 83.09           C  
ATOM    380  CE1 PHE B  48      37.021 -42.451 -45.116  1.00 83.09           C  
ATOM    381  CE2 PHE B  48      35.345 -41.751 -43.583  1.00 83.09           C  
ATOM    382  CZ  PHE B  48      36.648 -42.103 -43.841  1.00 83.09           C  
ATOM    385  N   SER B  49      31.403 -43.819 -45.848  1.00 48.04           N  
ATOM    386  CA  SER B  49      30.673 -44.300 -44.701  1.00 48.04           C  
ATOM    389  C   SER B  49      30.307 -45.752 -44.826  1.00 48.04           C  
ATOM    390  O   SER B  49      30.165 -46.447 -43.820  1.00 48.04           O  
ATOM    387  CB  SER B  49      29.388 -43.493 -44.435  1.00 48.04           C  
ATOM    388  OG  SER B  49      28.456 -43.656 -45.491  1.00 48.04           O  
ATOM    391  N   GLU B  50      30.127 -46.256 -46.059  1.00 83.22           N  
ATOM    392  CA  GLU B  50      29.747 -47.630 -46.232  1.00 83.22           C  
ATOM    398  C   GLU B  50      30.871 -48.535 -45.817  1.00 83.22           C  
ATOM    399  O   GLU B  50      30.630 -49.671 -45.409  1.00 83.22           O  
ATOM    393  CB  GLU B  50      29.254 -47.973 -47.652  1.00 83.22           C  
ATOM    394  CG  GLU B  50      27.890 -47.328 -47.929  1.00 83.22           C  
ATOM    395  CD  GLU B  50      27.220 -47.963 -49.141  1.00 83.22           C  
ATOM    396  OE1 GLU B  50      26.957 -49.194 -49.096  1.00 83.22           O  
ATOM    397  OE2 GLU B  50      26.943 -47.219 -50.120  1.00 83.22           O1-
ATOM    400  N   GLU B  51      32.131 -48.072 -45.910  1.00 62.05           N  
ATOM    401  CA  GLU B  51      33.244 -48.905 -45.543  1.00 62.05           C  
ATOM    407  C   GLU B  51      33.095 -49.271 -44.093  1.00 62.05           C  
ATOM    408  O   GLU B  51      33.504 -50.351 -43.666  1.00 62.05           O  
ATOM    402  CB  GLU B  51      34.606 -48.228 -45.764  1.00 62.05           C  
ATOM    403  CG  GLU B  51      34.899 -48.018 -47.250  1.00 62.05           C  
ATOM    404  CD  GLU B  51      36.321 -47.502 -47.387  1.00 62.05           C  
ATOM    405  OE1 GLU B  51      36.750 -46.716 -46.502  1.00 62.05           O  
ATOM    406  OE2 GLU B  51      36.995 -47.893 -48.377  1.00 62.05           O1-
ATOM    409  N   ASP B  52      32.531 -48.343 -43.298  1.00 78.19           N  
ATOM    410  CA  ASP B  52      32.222 -48.477 -41.897  1.00 78.19           C  
ATOM    415  C   ASP B  52      31.045 -49.411 -41.715  1.00 78.19           C  
ATOM    416  O   ASP B  52      30.765 -49.860 -40.606  1.00 78.19           O  
ATOM    411  CB  ASP B  52      31.871 -47.131 -41.247  1.00 78.19           C  
ATOM    412  CG  ASP B  52      33.151 -46.311 -41.192  1.00 78.19           C  
ATOM    413  OD1 ASP B  52      34.216 -46.902 -40.876  1.00 78.19           O  
ATOM    414  OD2 ASP B  52      33.080 -45.086 -41.479  1.00 78.19           O1-
ATOM    417  N   LYS B  53      30.320 -49.731 -42.806  1.00126.57           N  
ATOM    418  CA  LYS B  53      29.111 -50.515 -42.760  1.00126.57           C  
ATOM    424  C   LYS B  53      27.983 -49.657 -42.275  1.00126.57           C  
ATOM    425  O   LYS B  53      27.021 -50.150 -41.687  1.00126.57           O  
ATOM    419  CB  LYS B  53      29.184 -51.749 -41.840  1.00126.57           C  
ATOM    420  CG  LYS B  53      29.996 -52.916 -42.410  1.00126.57           C  
ATOM    421  CD  LYS B  53      30.100 -54.109 -41.452  1.00126.57           C  
ATOM    422  CE  LYS B  53      31.203 -53.966 -40.408  1.00126.57           C  
ATOM    423  NZ  LYS B  53      30.957 -52.764 -39.581  1.00126.57           N1+
ATOM    426  N   ASP B  54      28.071 -48.337 -42.544  1.00 62.90           N  
ATOM    427  CA  ASP B  54      27.027 -47.427 -42.162  1.00 62.90           C  
ATOM    432  C   ASP B  54      26.235 -47.103 -43.403  1.00 62.90           C  
ATOM    433  O   ASP B  54      26.407 -46.050 -44.015  1.00 62.90           O  
ATOM    428  CB  ASP B  54      27.601 -46.122 -41.573  1.00 62.90           C  
ATOM    429  CG  ASP B  54      26.524 -45.409 -40.772  1.00 62.90           C  
ATOM    430  OD1 ASP B  54      25.324 -45.532 -41.136  1.00 62.90           O  
ATOM    431  OD2 ASP B  54      26.892 -44.736 -39.773  1.00 62.90           O1-
ATOM    434  N   ILE B  55      25.346 -48.044 -43.790  1.00114.94           N  
ATOM    435  CA  ILE B  55      24.478 -48.017 -44.939  1.00114.94           C  
ATOM    440  C   ILE B  55      23.415 -46.972 -44.796  1.00114.94           C  
ATOM    441  O   ILE B  55      23.017 -46.343 -45.776  1.00114.94           O  
ATOM    436  CB  ILE B  55      23.761 -49.321 -45.144  1.00114.94           C  
ATOM    437  CG1 ILE B  55      24.771 -50.464 -45.331  1.00114.94           C  
ATOM    438  CG2 ILE B  55      22.782 -49.149 -46.319  1.00114.94           C  
ATOM    439  CD1 ILE B  55      25.694 -50.276 -46.531  1.00114.94           C  
ATOM    442  N   ILE B  56      22.879 -46.798 -43.571  1.00 49.13           N  
ATOM    443  CA  ILE B  56      21.806 -45.861 -43.374  1.00 49.13           C  
ATOM    448  C   ILE B  56      22.281 -44.492 -43.721  1.00 49.13           C  
ATOM    449  O   ILE B  56      21.584 -43.751 -44.412  1.00 49.13           O  
ATOM    444  CB  ILE B  56      21.329 -45.772 -41.955  1.00 49.13           C  
ATOM    445  CG1 ILE B  56      20.681 -47.086 -41.503  1.00 49.13           C  
ATOM    446  CG2 ILE B  56      20.401 -44.550 -41.840  1.00 49.13           C  
ATOM    447  CD1 ILE B  56      20.344 -47.081 -40.012  1.00 49.13           C  
ATOM    450  N   GLN B  57      23.479 -44.114 -43.233  1.00109.00           N  
ATOM    451  CA  GLN B  57      23.966 -42.793 -43.503  1.00109.00           C  
ATOM    457  C   GLN B  57      24.312 -42.654 -44.953  1.00109.00           C  
ATOM    458  O   GLN B  57      24.114 -41.589 -45.535  1.00109.00           O  
ATOM    452  CB  GLN B  57      25.144 -42.332 -42.627  1.00109.00           C  
ATOM    453  CG  GLN B  57      26.493 -43.023 -42.803  1.00109.00           C  
ATOM    454  CD  GLN B  57      27.408 -42.300 -41.818  1.00109.00           C  
ATOM    456  NE2 GLN B  57      28.712 -42.675 -41.778  1.00109.00           N  
ATOM    455  OE1 GLN B  57      26.962 -41.413 -41.095  1.00109.00           O  
ATOM    459  N   ALA B  58      24.843 -43.722 -45.579  1.00 36.06           N  
ATOM    460  CA  ALA B  58      25.232 -43.647 -46.957  1.00 36.06           C  
ATOM    462  C   ALA B  58      24.039 -43.369 -47.828  1.00 36.06           C  
ATOM    463  O   ALA B  58      24.106 -42.526 -48.721  1.00 36.06           O  
ATOM    461  CB  ALA B  58      25.862 -44.955 -47.461  1.00 36.06           C  
ATOM    464  N   ASP B  59      22.906 -44.063 -47.588  1.00 55.00           N  
ATOM    465  CA  ASP B  59      21.734 -43.883 -48.402  1.00 55.00           C  
ATOM    470  C   ASP B  59      21.214 -42.491 -48.220  1.00 55.00           C  
ATOM    471  O   ASP B  59      20.748 -41.872 -49.176  1.00 55.00           O  
ATOM    466  CB  ASP B  59      20.614 -44.890 -48.079  1.00 55.00           C  
ATOM    467  CG  ASP B  59      19.521 -44.758 -49.133  1.00 55.00           C  
ATOM    468  OD1 ASP B  59      18.724 -43.790 -49.023  1.00 55.00           O  
ATOM    469  OD2 ASP B  59      19.467 -45.607 -50.061  1.00 55.00           O1-
ATOM    472  N   TYR B  60      21.292 -41.950 -46.987  1.00 52.51           N  
ATOM    473  CA  TYR B  60      20.803 -40.620 -46.732  1.00 52.51           C  
ATOM    482  C   TYR B  60      21.582 -39.672 -47.587  1.00 52.51           C  
ATOM    483  O   TYR B  60      21.012 -38.767 -48.190  1.00 52.51           O  
ATOM    474  CB  TYR B  60      20.988 -40.173 -45.267  1.00 52.51           C  
ATOM    475  CG  TYR B  60      20.510 -38.758 -45.144  1.00 52.51           C  
ATOM    476  CD1 TYR B  60      21.352 -37.703 -45.413  1.00 52.51           C  
ATOM    477  CD2 TYR B  60      19.219 -38.480 -44.750  1.00 52.51           C  
ATOM    478  CE1 TYR B  60      20.921 -36.403 -45.307  1.00 52.51           C  
ATOM    479  CE2 TYR B  60      18.780 -37.179 -44.641  1.00 52.51           C  
ATOM    480  CZ  TYR B  60      19.630 -36.137 -44.918  1.00 52.51           C  
ATOM    481  OH  TYR B  60      19.182 -34.802 -44.807  1.00 52.51           O  
ATOM    484  N   LEU B  61      22.914 -39.863 -47.645  1.00 66.07           N  
ATOM    485  CA  LEU B  61      23.812 -39.006 -48.373  1.00 66.07           C  
ATOM    490  C   LEU B  61      23.504 -39.043 -49.841  1.00 66.07           C  
ATOM    491  O   LEU B  61      23.439 -37.997 -50.485  1.00 66.07           O  
ATOM    486  CB  LEU B  61      25.269 -39.469 -48.217  1.00 66.07           C  
ATOM    487  CG  LEU B  61      25.804 -39.324 -46.782  1.00 66.07           C  
ATOM    488  CD1 LEU B  61      27.209 -39.931 -46.648  1.00 66.07           C  
ATOM    489  CD2 LEU B  61      25.753 -37.857 -46.326  1.00 66.07           C  
ATOM    492  N   TYR B  62      23.312 -40.248 -50.418  1.00 84.55           N  
ATOM    493  CA  TYR B  62      23.055 -40.354 -51.833  1.00 84.55           C  
ATOM    502  C   TYR B  62      21.728 -39.726 -52.144  1.00 84.55           C  
ATOM    503  O   TYR B  62      21.575 -39.080 -53.178  1.00 84.55           O  
ATOM    494  CB  TYR B  62      22.985 -41.796 -52.385  1.00 84.55           C  
ATOM    495  CG  TYR B  62      24.251 -42.512 -52.052  1.00 84.55           C  
ATOM    496  CD1 TYR B  62      25.475 -41.976 -52.372  1.00 84.55           C  
ATOM    497  CD2 TYR B  62      24.208 -43.754 -51.458  1.00 84.55           C  
ATOM    498  CE1 TYR B  62      26.637 -42.649 -52.065  1.00 84.55           C  
ATOM    499  CE2 TYR B  62      25.364 -44.432 -51.150  1.00 84.55           C  
ATOM    500  CZ  TYR B  62      26.584 -43.875 -51.446  1.00 84.55           C  
ATOM    501  OH  TYR B  62      27.770 -44.570 -51.126  1.00 84.55           O  
ATOM    504  N   THR B  63      20.714 -39.934 -51.275  1.00 41.48           N  
ATOM    505  CA  THR B  63      19.403 -39.402 -51.529  1.00 41.48           C  
ATOM    509  C   THR B  63      19.463 -37.905 -51.507  1.00 41.48           C  
ATOM    510  O   THR B  63      18.802 -37.246 -52.307  1.00 41.48           O  
ATOM    506  CB  THR B  63      18.370 -39.858 -50.538  1.00 41.48           C  
ATOM    508  CG2 THR B  63      17.009 -39.235 -50.904  1.00 41.48           C  
ATOM    507  OG1 THR B  63      18.276 -41.276 -50.559  1.00 41.48           O  
ATOM    511  N   ARG B  64      20.254 -37.337 -50.577  1.00120.41           N  
ATOM    512  CA  ARG B  64      20.399 -35.912 -50.453  1.00120.41           C  
ATOM    520  C   ARG B  64      21.072 -35.374 -51.682  1.00120.41           C  
ATOM    521  O   ARG B  64      20.750 -34.284 -52.135  1.00120.41           O  
ATOM    513  CB  ARG B  64      21.214 -35.496 -49.214  1.00120.41           C  
ATOM    514  CG  ARG B  64      21.142 -33.997 -48.921  1.00120.41           C  
ATOM    515  CD  ARG B  64      21.420 -33.648 -47.458  1.00120.41           C  
ATOM    516  NE  ARG B  64      22.878 -33.414 -47.287  1.00120.41           N  
ATOM    517  CZ  ARG B  64      23.294 -32.597 -46.276  1.00120.41           C  
ATOM    518  NH1 ARG B  64      22.378 -32.030 -45.439  1.00120.41           N1+
ATOM    519  NH2 ARG B  64      24.625 -32.339 -46.114  1.00120.41           N  
ATOM    522  N   ALA B  65      22.050 -36.123 -52.234  1.00 43.38           N  
ATOM    523  CA  ALA B  65      22.767 -35.713 -53.412  1.00 43.38           C  
ATOM    525  C   ALA B  65      21.842 -35.664 -54.595  1.00 43.38           C  
ATOM    526  O   ALA B  65      21.965 -34.789 -55.451  1.00 43.38           O  
ATOM    524  CB  ALA B  65      23.923 -36.666 -53.771  1.00 43.38           C  
ATOM    527  N   LEU B  66      20.910 -36.633 -54.689  1.00 75.71           N  
ATOM    528  CA  LEU B  66      19.989 -36.743 -55.792  1.00 75.71           C  
ATOM    533  C   LEU B  66      19.010 -35.607 -55.782  1.00 75.71           C  
ATOM    534  O   LEU B  66      18.509 -35.224 -56.836  1.00 75.71           O  
ATOM    529  CB  LEU B  66      19.172 -38.046 -55.782  1.00 75.71           C  
ATOM    530  CG  LEU B  66      20.001 -39.337 -55.942  1.00 75.71           C  
ATOM    531  CD1 LEU B  66      19.075 -40.560 -55.987  1.00 75.71           C  
ATOM    532  CD2 LEU B  66      20.953 -39.292 -57.150  1.00 75.71           C  
ATOM    535  N   THR B  67      18.662 -35.066 -54.599  1.00125.53           N  
ATOM    536  CA  THR B  67      17.689 -34.013 -54.573  1.00125.53           C  
ATOM    540  C   THR B  67      18.202 -32.830 -55.347  1.00125.53           C  
ATOM    541  O   THR B  67      17.405 -32.115 -55.950  1.00125.53           O  
ATOM    537  CB  THR B  67      17.292 -33.552 -53.195  1.00125.53           C  
ATOM    539  CG2 THR B  67      18.462 -32.815 -52.534  1.00125.53           C  
ATOM    538  OG1 THR B  67      16.167 -32.688 -53.279  1.00125.53           O  
ATOM    542  N   ILE B  68      19.518 -32.522 -55.265  1.00118.39           N  
ATOM    543  CA  ILE B  68      20.092 -31.437 -56.027  1.00118.39           C  
ATOM    548  C   ILE B  68      20.277 -31.788 -57.484  1.00118.39           C  
ATOM    549  O   ILE B  68      19.799 -31.066 -58.356  1.00118.39           O  
ATOM    544  CB  ILE B  68      21.444 -31.015 -55.514  1.00118.39           C  
ATOM    545  CG1 ILE B  68      21.359 -30.584 -54.041  1.00118.39           C  
ATOM    546  CG2 ILE B  68      21.957 -29.884 -56.422  1.00118.39           C  
ATOM    547  CD1 ILE B  68      21.146 -31.731 -53.064  1.00118.39           C  
ATOM    550  N   SER B  69      20.968 -32.915 -57.793  1.00117.46           N  
ATOM    551  CA  SER B  69      21.186 -33.272 -59.174  1.00117.46           C  
ATOM    554  C   SER B  69      20.825 -34.715 -59.351  1.00117.46           C  
ATOM    555  O   SER B  69      21.559 -35.640 -59.001  1.00117.46           O  
ATOM    552  CB  SER B  69      22.640 -33.071 -59.647  1.00117.46           C  
ATOM    553  OG  SER B  69      23.520 -33.974 -58.993  1.00117.46           O  
ATOM    556  N   PRO B  70      19.686 -34.903 -59.938  1.00123.45           N  
ATOM    557  CA  PRO B  70      19.112 -36.204 -60.135  1.00123.45           C  
ATOM    561  C   PRO B  70      19.870 -37.087 -61.081  1.00123.45           C  
ATOM    562  O   PRO B  70      19.735 -38.303 -60.977  1.00123.45           O  
ATOM    559  CB  PRO B  70      17.664 -35.946 -60.571  1.00123.45           C  
ATOM    560  CG  PRO B  70      17.636 -34.465 -60.996  1.00123.45           C  
ATOM    558  CD  PRO B  70      18.742 -33.823 -60.149  1.00123.45           C  
ATOM    563  N   TYR B  71      20.621 -36.513 -62.036  1.00 95.55           N  
ATOM    564  CA  TYR B  71      21.324 -37.284 -63.021  1.00 95.55           C  
ATOM    573  C   TYR B  71      22.544 -37.981 -62.507  1.00 95.55           C  
ATOM    574  O   TYR B  71      22.860 -39.050 -63.026  1.00 95.55           O  
ATOM    565  CB  TYR B  71      21.723 -36.510 -64.290  1.00 95.55           C  
ATOM    566  CG  TYR B  71      20.467 -36.143 -65.004  1.00 95.55           C  
ATOM    567  CD1 TYR B  71      19.641 -37.110 -65.532  1.00 95.55           C  
ATOM    568  CD2 TYR B  71      20.126 -34.822 -65.177  1.00 95.55           C  
ATOM    569  CE1 TYR B  71      18.486 -36.766 -66.194  1.00 95.55           C  
ATOM    570  CE2 TYR B  71      18.974 -34.472 -65.840  1.00 95.55           C  
ATOM    571  CZ  TYR B  71      18.149 -35.442 -66.348  1.00 95.55           C  
ATOM    572  OH  TYR B  71      16.963 -35.087 -67.030  1.00 95.55           O  
ATOM    575  N   HIS B  72      23.254 -37.386 -61.517  1.00101.34           N  
ATOM    576  CA  HIS B  72      24.559 -37.790 -61.035  1.00101.34           C  
ATOM    583  C   HIS B  72      24.681 -39.287 -61.013  1.00101.34           C  
ATOM    584  O   HIS B  72      24.039 -39.973 -60.220  1.00101.34           O  
ATOM    579  CB  HIS B  72      24.849 -37.254 -59.617  1.00101.34           C  
ATOM    578  CG  HIS B  72      26.300 -37.256 -59.212  1.00101.34           C  
ATOM    581  CD2 HIS B  72      27.426 -37.482 -59.939  1.00101.34           C  
ATOM    577  ND1 HIS B  72      26.728 -36.951 -57.939  1.00101.34           N  
ATOM    582  CE1 HIS B  72      28.085 -37.009 -57.957  1.00101.34           C  
ATOM    580  NE2 HIS B  72      28.555 -37.328 -59.147  1.00101.34           N  
ATOM    585  N   GLU B  73      25.554 -39.824 -61.900  1.00 84.88           N  
ATOM    586  CA  GLU B  73      25.675 -41.247 -62.084  1.00 84.88           C  
ATOM    592  C   GLU B  73      26.229 -41.926 -60.866  1.00 84.88           C  
ATOM    593  O   GLU B  73      25.780 -43.017 -60.525  1.00 84.88           O  
ATOM    587  CB  GLU B  73      26.553 -41.667 -63.275  1.00 84.88           C  
ATOM    588  CG  GLU B  73      28.041 -41.383 -63.088  1.00 84.88           C  
ATOM    589  CD  GLU B  73      28.284 -39.921 -63.414  1.00 84.88           C  
ATOM    590  OE1 GLU B  73      27.354 -39.280 -63.973  1.00 84.88           O  
ATOM    591  OE2 GLU B  73      29.400 -39.426 -63.115  1.00 84.88           O1-
ATOM    594  N   LYS B  74      27.223 -41.320 -60.180  1.00126.90           N  
ATOM    595  CA  LYS B  74      27.820 -41.963 -59.037  1.00126.90           C  
ATOM    601  C   LYS B  74      26.782 -42.128 -57.973  1.00126.90           C  
ATOM    602  O   LYS B  74      26.766 -43.130 -57.259  1.00126.90           O  
ATOM    596  CB  LYS B  74      28.968 -41.158 -58.391  1.00126.90           C  
ATOM    597  CG  LYS B  74      30.241 -41.094 -59.236  1.00126.90           C  
ATOM    598  CD  LYS B  74      31.287 -40.093 -58.733  1.00126.90           C  
ATOM    599  CE  LYS B  74      32.390 -40.731 -57.884  1.00126.90           C  
ATOM    600  NZ  LYS B  74      31.813 -41.279 -56.637  1.00126.90           N1+
ATOM    603  N   ALA B  75      25.929 -41.105 -57.784  1.00 46.82           N  
ATOM    604  CA  ALA B  75      24.895 -41.184 -56.792  1.00 46.82           C  
ATOM    606  C   ALA B  75      23.863 -42.196 -57.192  1.00 46.82           C  
ATOM    607  O   ALA B  75      23.442 -43.021 -56.381  1.00 46.82           O  
ATOM    605  CB  ALA B  75      24.151 -39.852 -56.585  1.00 46.82           C  
ATOM    608  N   LEU B  76      23.451 -42.169 -58.473  1.00137.63           N  
ATOM    609  CA  LEU B  76      22.368 -42.981 -58.959  1.00137.63           C  
ATOM    614  C   LEU B  76      22.696 -44.431 -58.822  1.00137.63           C  
ATOM    615  O   LEU B  76      21.874 -45.220 -58.361  1.00137.63           O  
ATOM    610  CB  LEU B  76      22.090 -42.774 -60.456  1.00137.63           C  
ATOM    611  CG  LEU B  76      20.876 -43.567 -60.972  1.00137.63           C  
ATOM    612  CD1 LEU B  76      19.560 -42.920 -60.510  1.00137.63           C  
ATOM    613  CD2 LEU B  76      20.947 -43.799 -62.487  1.00137.63           C  
ATOM    616  N   VAL B  77      23.922 -44.818 -59.214  1.00 46.34           N  
ATOM    617  CA  VAL B  77      24.283 -46.202 -59.215  1.00 46.34           C  
ATOM    621  C   VAL B  77      24.181 -46.741 -57.826  1.00 46.34           C  
ATOM    622  O   VAL B  77      23.625 -47.818 -57.615  1.00 46.34           O  
ATOM    618  CB  VAL B  77      25.690 -46.416 -59.675  1.00 46.34           C  
ATOM    619  CG1 VAL B  77      26.039 -47.890 -59.443  1.00 46.34           C  
ATOM    620  CG2 VAL B  77      25.812 -45.970 -61.142  1.00 46.34           C  
ATOM    623  N   ASN B  78      24.741 -46.006 -56.850  1.00 60.76           N  
ATOM    624  CA  ASN B  78      24.781 -46.408 -55.475  1.00 60.76           C  
ATOM    629  C   ASN B  78      23.433 -46.343 -54.812  1.00 60.76           C  
ATOM    630  O   ASN B  78      23.101 -47.205 -54.001  1.00 60.76           O  
ATOM    625  CB  ASN B  78      25.776 -45.565 -54.661  1.00 60.76           C  
ATOM    626  CG  ASN B  78      27.175 -45.975 -55.112  1.00 60.76           C  
ATOM    628  ND2 ASN B  78      28.076 -44.978 -55.316  1.00 60.76           N  
ATOM    627  OD1 ASN B  78      27.456 -47.158 -55.292  1.00 60.76           O  
ATOM    631  N   ARG B  79      22.628 -45.308 -55.122  1.00111.40           N  
ATOM    632  CA  ARG B  79      21.358 -45.106 -54.478  1.00111.40           C  
ATOM    640  C   ARG B  79      20.436 -46.241 -54.816  1.00111.40           C  
ATOM    641  O   ARG B  79      19.709 -46.737 -53.956  1.00111.40           O  
ATOM    633  CB  ARG B  79      20.716 -43.779 -54.919  1.00111.40           C  
ATOM    634  CG  ARG B  79      19.641 -43.244 -53.970  1.00111.40           C  
ATOM    635  CD  ARG B  79      18.203 -43.353 -54.488  1.00111.40           C  
ATOM    636  NE  ARG B  79      17.373 -42.490 -53.600  1.00111.40           N  
ATOM    637  CZ  ARG B  79      16.201 -41.943 -54.041  1.00111.40           C  
ATOM    638  NH1 ARG B  79      15.727 -42.238 -55.286  1.00111.40           N1+
ATOM    639  NH2 ARG B  79      15.498 -41.092 -53.238  1.00111.40           N  
ATOM    642  N   ASP B  80      20.469 -46.701 -56.081  1.00 45.56           N  
ATOM    643  CA  ASP B  80      19.616 -47.762 -56.535  1.00 45.56           C  
ATOM    648  C   ASP B  80      19.903 -48.957 -55.687  1.00 45.56           C  
ATOM    649  O   ASP B  80      18.996 -49.705 -55.329  1.00 45.56           O  
ATOM    644  CB  ASP B  80      19.925 -48.195 -57.982  1.00 45.56           C  
ATOM    645  CG  ASP B  80      19.466 -47.105 -58.939  1.00 45.56           C  
ATOM    646  OD1 ASP B  80      18.512 -46.372 -58.569  1.00 45.56           O  
ATOM    647  OD2 ASP B  80      20.055 -46.994 -60.046  1.00 45.56           O1-
ATOM    650  N   ARG B  81      21.196 -49.172 -55.375  1.00153.11           N  
ATOM    651  CA  ARG B  81      21.647 -50.303 -54.611  1.00153.11           C  
ATOM    659  C   ARG B  81      21.082 -50.276 -53.226  1.00153.11           C  
ATOM    660  O   ARG B  81      20.451 -51.229 -52.775  1.00153.11           O  
ATOM    652  CB  ARG B  81      23.150 -50.240 -54.315  1.00153.11           C  
ATOM    653  CG  ARG B  81      24.060 -50.207 -55.533  1.00153.11           C  
ATOM    654  CD  ARG B  81      25.521 -50.009 -55.138  1.00153.11           C  
ATOM    655  NE  ARG B  81      25.770 -50.878 -53.952  1.00153.11           N  
ATOM    656  CZ  ARG B  81      25.727 -50.337 -52.699  1.00153.11           C  
ATOM    657  NH1 ARG B  81      25.507 -48.998 -52.553  1.00153.11           N1+
ATOM    658  NH2 ARG B  81      25.923 -51.121 -51.600  1.00153.11           N  
ATOM    661  N   THR B  82      21.323 -49.149 -52.532  1.00 74.91           N  
ATOM    662  CA  THR B  82      21.027 -48.953 -51.140  1.00 74.91           C  
ATOM    666  C   THR B  82      19.573 -48.780 -50.832  1.00 74.91           C  
ATOM    667  O   THR B  82      19.163 -49.046 -49.704  1.00 74.91           O  
ATOM    663  CB  THR B  82      21.780 -47.815 -50.529  1.00 74.91           C  
ATOM    665  CG2 THR B  82      23.279 -48.162 -50.541  1.00 74.91           C  
ATOM    664  OG1 THR B  82      21.528 -46.615 -51.246  1.00 74.91           O  
ATOM    668  N   LEU B  83      18.758 -48.303 -51.791  1.00117.79           N  
ATOM    669  CA  LEU B  83      17.393 -47.966 -51.489  1.00117.79           C  
ATOM    674  C   LEU B  83      16.656 -49.169 -50.951  1.00117.79           C  
ATOM    675  O   LEU B  83      16.028 -49.058 -49.899  1.00117.79           O  
ATOM    670  CB  LEU B  83      16.660 -47.427 -52.739  1.00117.79           C  
ATOM    671  CG  LEU B  83      15.289 -46.742 -52.531  1.00117.79           C  
ATOM    672  CD1 LEU B  83      14.705 -46.311 -53.887  1.00117.79           C  
ATOM    673  CD2 LEU B  83      14.301 -47.582 -51.708  1.00117.79           C  
ATOM    676  N   PRO B  84      16.677 -50.311 -51.585  1.00 78.87           N  
ATOM    677  CA  PRO B  84      15.982 -51.461 -51.065  1.00 78.87           C  
ATOM    681  C   PRO B  84      16.641 -52.014 -49.837  1.00 78.87           C  
ATOM    682  O   PRO B  84      15.977 -52.682 -49.048  1.00 78.87           O  
ATOM    679  CB  PRO B  84      15.892 -52.456 -52.224  1.00 78.87           C  
ATOM    680  CG  PRO B  84      16.901 -51.936 -53.268  1.00 78.87           C  
ATOM    678  CD  PRO B  84      16.947 -50.424 -53.006  1.00 78.87           C  
ATOM    683  N   LEU B  85      17.956 -51.785 -49.676  1.00 57.58           N  
ATOM    684  CA  LEU B  85      18.655 -52.325 -48.547  1.00 57.58           C  
ATOM    689  C   LEU B  85      18.171 -51.671 -47.288  1.00 57.58           C  
ATOM    690  O   LEU B  85      17.885 -52.347 -46.302  1.00 57.58           O  
ATOM    685  CB  LEU B  85      20.169 -52.081 -48.623  1.00 57.58           C  
ATOM    686  CG  LEU B  85      20.951 -52.697 -47.451  1.00 57.58           C  
ATOM    687  CD1 LEU B  85      20.952 -54.228 -47.525  1.00 57.58           C  
ATOM    688  CD2 LEU B  85      22.364 -52.108 -47.360  1.00 57.58           C  
ATOM    691  N   VAL B  86      18.063 -50.323 -47.297  1.00 44.97           N  
ATOM    692  CA  VAL B  86      17.666 -49.583 -46.127  1.00 44.97           C  
ATOM    696  C   VAL B  86      16.253 -49.925 -45.771  1.00 44.97           C  
ATOM    697  O   VAL B  86      15.921 -50.057 -44.595  1.00 44.97           O  
ATOM    693  CB  VAL B  86      17.766 -48.084 -46.289  1.00 44.97           C  
ATOM    694  CG1 VAL B  86      19.236 -47.700 -46.528  1.00 44.97           C  
ATOM    695  CG2 VAL B  86      16.812 -47.614 -47.401  1.00 44.97           C  
ATOM    698  N   GLU B  87      15.378 -50.096 -46.778  1.00 85.10           N  
ATOM    699  CA  GLU B  87      14.005 -50.359 -46.472  1.00 85.10           C  
ATOM    705  C   GLU B  87      13.922 -51.622 -45.671  1.00 85.10           C  
ATOM    706  O   GLU B  87      13.167 -51.690 -44.702  1.00 85.10           O  
ATOM    700  CB  GLU B  87      13.104 -50.429 -47.726  1.00 85.10           C  
ATOM    701  CG  GLU B  87      13.569 -51.411 -48.805  1.00 85.10           C  
ATOM    702  CD  GLU B  87      12.740 -51.191 -50.065  1.00 85.10           C  
ATOM    703  OE1 GLU B  87      11.761 -50.399 -50.009  1.00 85.10           O  
ATOM    704  OE2 GLU B  87      13.083 -51.815 -51.104  1.00 85.10           O1-
ATOM    707  N   GLU B  88      14.701 -52.658 -46.041  1.00 89.86           N  
ATOM    708  CA  GLU B  88      14.689 -53.891 -45.305  1.00 89.86           C  
ATOM    714  C   GLU B  88      15.258 -53.696 -43.934  1.00 89.86           C  
ATOM    715  O   GLU B  88      14.705 -54.190 -42.952  1.00 89.86           O  
ATOM    709  CB  GLU B  88      15.503 -55.009 -45.974  1.00 89.86           C  
ATOM    710  CG  GLU B  88      15.832 -56.168 -45.022  1.00 89.86           C  
ATOM    711  CD  GLU B  88      14.552 -56.643 -44.352  1.00 89.86           C  
ATOM    712  OE1 GLU B  88      13.516 -56.757 -45.061  1.00 89.86           O  
ATOM    713  OE2 GLU B  88      14.595 -56.893 -43.118  1.00 89.86           O1-
ATOM    716  N   ILE B  89      16.370 -52.947 -43.827  1.00 41.21           N  
ATOM    717  CA  ILE B  89      17.037 -52.779 -42.568  1.00 41.21           C  
ATOM    722  C   ILE B  89      16.096 -52.111 -41.623  1.00 41.21           C  
ATOM    723  O   ILE B  89      16.005 -52.480 -40.452  1.00 41.21           O  
ATOM    718  CB  ILE B  89      18.268 -51.926 -42.694  1.00 41.21           C  
ATOM    719  CG1 ILE B  89      19.292 -52.622 -43.612  1.00 41.21           C  
ATOM    720  CG2 ILE B  89      18.796 -51.627 -41.281  1.00 41.21           C  
ATOM    721  CD1 ILE B  89      20.462 -51.736 -44.042  1.00 41.21           C  
ATOM    724  N   ASP B  90      15.358 -51.105 -42.116  1.00 36.27           N  
ATOM    725  CA  ASP B  90      14.450 -50.384 -41.280  1.00 36.27           C  
ATOM    730  C   ASP B  90      13.397 -51.323 -40.784  1.00 36.27           C  
ATOM    731  O   ASP B  90      13.019 -51.273 -39.615  1.00 36.27           O  
ATOM    726  CB  ASP B  90      13.761 -49.236 -42.035  1.00 36.27           C  
ATOM    727  CG  ASP B  90      14.820 -48.176 -42.298  1.00 36.27           C  
ATOM    728  OD1 ASP B  90      15.545 -47.816 -41.332  1.00 36.27           O  
ATOM    729  OD2 ASP B  90      14.931 -47.724 -43.468  1.00 36.27           O1-
ATOM    732  N   GLN B  91      12.913 -52.226 -41.659  1.00117.17           N  
ATOM    733  CA  GLN B  91      11.855 -53.140 -41.323  1.00117.17           C  
ATOM    739  C   GLN B  91      12.311 -54.043 -40.221  1.00117.17           C  
ATOM    740  O   GLN B  91      11.560 -54.351 -39.298  1.00117.17           O  
ATOM    734  CB  GLN B  91      11.477 -54.049 -42.504  1.00117.17           C  
ATOM    735  CG  GLN B  91      10.871 -53.302 -43.691  1.00117.17           C  
ATOM    736  CD  GLN B  91       9.481 -52.864 -43.269  1.00117.17           C  
ATOM    738  NE2 GLN B  91       8.539 -53.842 -43.189  1.00117.17           N  
ATOM    737  OE1 GLN B  91       9.237 -51.688 -42.999  1.00117.17           O  
ATOM    741  N   ARG B  92      13.571 -54.493 -40.299  1.00129.98           N  
ATOM    742  CA  ARG B  92      14.098 -55.438 -39.363  1.00129.98           C  
ATOM    750  C   ARG B  92      14.127 -54.829 -37.993  1.00129.98           C  
ATOM    751  O   ARG B  92      13.884 -55.515 -37.000  1.00129.98           O  
ATOM    743  CB  ARG B  92      15.507 -55.908 -39.758  1.00129.98           C  
ATOM    744  CG  ARG B  92      16.067 -57.013 -38.866  1.00129.98           C  
ATOM    745  CD  ARG B  92      17.343 -57.658 -39.411  1.00129.98           C  
ATOM    746  NE  ARG B  92      18.039 -56.639 -40.246  1.00129.98           N  
ATOM    747  CZ  ARG B  92      17.951 -56.709 -41.605  1.00129.98           C  
ATOM    748  NH1 ARG B  92      17.272 -57.741 -42.187  1.00129.98           N1+
ATOM    749  NH2 ARG B  92      18.544 -55.754 -42.378  1.00129.98           N  
ATOM    752  N   TYR B  93      14.430 -53.520 -37.903  1.00 66.02           N  
ATOM    753  CA  TYR B  93      14.530 -52.817 -36.654  1.00 66.02           C  
ATOM    762  C   TYR B  93      13.186 -52.790 -35.988  1.00 66.02           C  
ATOM    763  O   TYR B  93      13.091 -52.909 -34.767  1.00 66.02           O  
ATOM    754  CB  TYR B  93      15.039 -51.373 -36.833  1.00 66.02           C  
ATOM    755  CG  TYR B  93      15.143 -50.744 -35.486  1.00 66.02           C  
ATOM    756  CD1 TYR B  93      16.010 -51.259 -34.546  1.00 66.02           C  
ATOM    757  CD2 TYR B  93      14.410 -49.623 -35.168  1.00 66.02           C  
ATOM    758  CE1 TYR B  93      16.125 -50.684 -33.303  1.00 66.02           C  
ATOM    759  CE2 TYR B  93      14.523 -49.043 -33.926  1.00 66.02           C  
ATOM    760  CZ  TYR B  93      15.377 -49.575 -32.992  1.00 66.02           C  
ATOM    761  OH  TYR B  93      15.497 -48.984 -31.715  1.00 66.02           O  
ATOM    764  N   PHE B  94      12.105 -52.608 -36.773  1.00 69.41           N  
ATOM    765  CA  PHE B  94      10.791 -52.580 -36.194  1.00 69.41           C  
ATOM    773  C   PHE B  94      10.495 -53.911 -35.586  1.00 69.41           C  
ATOM    774  O   PHE B  94       9.923 -53.988 -34.499  1.00 69.41           O  
ATOM    766  CB  PHE B  94       9.646 -52.306 -37.187  1.00 69.41           C  
ATOM    767  CG  PHE B  94       9.624 -50.865 -37.561  1.00 69.41           C  
ATOM    768  CD1 PHE B  94       9.411 -49.907 -36.598  1.00 69.41           C  
ATOM    769  CD2 PHE B  94       9.757 -50.469 -38.871  1.00 69.41           C  
ATOM    770  CE1 PHE B  94       9.373 -48.572 -36.927  1.00 69.41           C  
ATOM    771  CE2 PHE B  94       9.720 -49.135 -39.208  1.00 69.41           C  
ATOM    772  CZ  PHE B  94       9.529 -48.183 -38.236  1.00 69.41           C  
ATOM    775  N   SER B  95      10.880 -54.993 -36.288  1.00 69.87           N  
ATOM    776  CA  SER B  95      10.620 -56.336 -35.862  1.00 69.87           C  
ATOM    779  C   SER B  95      11.243 -56.546 -34.522  1.00 69.87           C  
ATOM    780  O   SER B  95      10.642 -57.169 -33.648  1.00 69.87           O  
ATOM    777  CB  SER B  95      11.230 -57.365 -36.828  1.00 69.87           C  
ATOM    778  OG  SER B  95      11.035 -58.678 -36.334  1.00 69.87           O  
ATOM    781  N   ILE B  96      12.465 -56.021 -34.318  1.00 36.22           N  
ATOM    782  CA  ILE B  96      13.128 -56.181 -33.056  1.00 36.22           C  
ATOM    787  C   ILE B  96      12.305 -55.506 -32.005  1.00 36.22           C  
ATOM    788  O   ILE B  96      12.129 -56.033 -30.908  1.00 36.22           O  
ATOM    783  CB  ILE B  96      14.511 -55.588 -33.027  1.00 36.22           C  
ATOM    784  CG1 ILE B  96      15.453 -56.384 -33.949  1.00 36.22           C  
ATOM    785  CG2 ILE B  96      14.975 -55.514 -31.558  1.00 36.22           C  
ATOM    786  CD1 ILE B  96      16.835 -55.755 -34.125  1.00 36.22           C  
ATOM    789  N   ILE B  97      11.761 -54.317 -32.326  1.00 97.87           N  
ATOM    790  CA  ILE B  97      10.968 -53.558 -31.400  1.00 97.87           C  
ATOM    795  C   ILE B  97       9.741 -54.347 -31.041  1.00 97.87           C  
ATOM    796  O   ILE B  97       9.338 -54.389 -29.880  1.00 97.87           O  
ATOM    791  CB  ILE B  97      10.492 -52.257 -31.983  1.00 97.87           C  
ATOM    792  CG1 ILE B  97      11.675 -51.343 -32.351  1.00 97.87           C  
ATOM    793  CG2 ILE B  97       9.515 -51.629 -30.977  1.00 97.87           C  
ATOM    794  CD1 ILE B  97      12.516 -50.908 -31.155  1.00 97.87           C  
ATOM    797  N   ASP B  98       9.126 -55.005 -32.041  1.00 49.36           N  
ATOM    798  CA  ASP B  98       7.895 -55.733 -31.886  1.00 49.36           C  
ATOM    803  C   ASP B  98       8.072 -56.798 -30.844  1.00 49.36           C  
ATOM    804  O   ASP B  98       7.196 -57.007 -30.005  1.00 49.36           O  
ATOM    799  CB  ASP B  98       7.504 -56.455 -33.185  1.00 49.36           C  
ATOM    800  CG  ASP B  98       7.250 -55.397 -34.251  1.00 49.36           C  
ATOM    801  OD1 ASP B  98       7.207 -54.193 -33.888  1.00 49.36           O  
ATOM    802  OD2 ASP B  98       7.099 -55.783 -35.439  1.00 49.36           O1-
ATOM    805  N   SER B  99       9.217 -57.503 -30.874  1.00 83.10           N  
ATOM    806  CA  SER B  99       9.464 -58.583 -29.960  1.00 83.10           C  
ATOM    809  C   SER B  99       9.542 -58.056 -28.561  1.00 83.10           C  
ATOM    810  O   SER B  99       9.026 -58.676 -27.632  1.00 83.10           O  
ATOM    807  CB  SER B  99      10.799 -59.282 -30.241  1.00 83.10           C  
ATOM    808  OG  SER B  99      10.807 -59.750 -31.576  1.00 83.10           O  
ATOM    811  N   LYS B 100      10.184 -56.887 -28.386  1.00114.71           N  
ATOM    812  CA  LYS B 100      10.389 -56.273 -27.103  1.00114.71           C  
ATOM    818  C   LYS B 100       9.049 -55.964 -26.506  1.00114.71           C  
ATOM    819  O   LYS B 100       8.847 -56.068 -25.296  1.00114.71           O  
ATOM    813  CB  LYS B 100      11.109 -54.916 -27.228  1.00114.71           C  
ATOM    814  CG  LYS B 100      12.536 -54.953 -27.790  1.00114.71           C  
ATOM    815  CD  LYS B 100      13.607 -55.496 -26.842  1.00114.71           C  
ATOM    816  CE  LYS B 100      15.021 -55.401 -27.426  1.00114.71           C  
ATOM    817  NZ  LYS B 100      16.033 -55.408 -26.345  1.00114.71           N1+
ATOM    820  N   VAL B 101       8.100 -55.532 -27.354  1.00 48.58           N  
ATOM    821  CA  VAL B 101       6.783 -55.176 -26.904  1.00 48.58           C  
ATOM    825  C   VAL B 101       6.087 -56.403 -26.371  1.00 48.58           C  
ATOM    826  O   VAL B 101       5.330 -56.334 -25.404  1.00 48.58           O  
ATOM    822  CB  VAL B 101       5.972 -54.566 -28.005  1.00 48.58           C  
ATOM    823  CG1 VAL B 101       4.544 -54.311 -27.493  1.00 48.58           C  
ATOM    824  CG2 VAL B 101       6.701 -53.292 -28.466  1.00 48.58           C  
ATOM    827  N   LYS B 102       6.306 -57.565 -27.005  1.00118.37           N  
ATOM    828  CA  LYS B 102       5.687 -58.786 -26.566  1.00118.37           C  
ATOM    834  C   LYS B 102       6.143 -59.117 -25.177  1.00118.37           C  
ATOM    835  O   LYS B 102       5.335 -59.349 -24.277  1.00118.37           O  
ATOM    829  CB  LYS B 102       6.101 -59.977 -27.451  1.00118.37           C  
ATOM    830  CG  LYS B 102       5.637 -61.340 -26.923  1.00118.37           C  
ATOM    831  CD  LYS B 102       5.875 -62.506 -27.891  1.00118.37           C  
ATOM    832  CE  LYS B 102       7.331 -62.691 -28.318  1.00118.37           C  
ATOM    833  NZ  LYS B 102       7.447 -63.870 -29.208  1.00118.37           N1+
ATOM    836  N   LYS B 103       7.472 -59.095 -24.967  1.00117.12           N  
ATOM    837  CA  LYS B 103       8.076 -59.494 -23.732  1.00117.12           C  
ATOM    843  C   LYS B 103       7.598 -58.574 -22.664  1.00117.12           C  
ATOM    844  O   LYS B 103       7.335 -58.986 -21.539  1.00117.12           O  
ATOM    838  CB  LYS B 103       9.604 -59.381 -23.755  1.00117.12           C  
ATOM    839  CG  LYS B 103      10.256 -59.808 -22.438  1.00117.12           C  
ATOM    840  CD  LYS B 103      11.783 -59.780 -22.476  1.00117.12           C  
ATOM    841  CE  LYS B 103      12.397 -60.757 -23.480  1.00117.12           C  
ATOM    842  NZ  LYS B 103      12.335 -62.134 -22.948  1.00117.12           N1+
ATOM    845  N   VAL B 104       7.483 -57.293 -23.023  1.00182.84           N  
ATOM    846  CA  VAL B 104       7.064 -56.258 -22.143  1.00182.84           C  
ATOM    850  C   VAL B 104       5.602 -56.418 -21.839  1.00182.84           C  
ATOM    851  O   VAL B 104       5.053 -55.618 -21.088  1.00182.84           O  
ATOM    847  CB  VAL B 104       7.333 -54.846 -22.601  1.00182.84           C  
ATOM    848  CG1 VAL B 104       8.845 -54.710 -22.856  1.00182.84           C  
ATOM    849  CG2 VAL B 104       6.432 -54.450 -23.772  1.00182.84           C  
ATOM    852  N   MET B 105       4.914 -57.423 -22.418  1.00174.21           N  
ATOM    853  CA  MET B 105       3.489 -57.540 -22.254  1.00174.21           C  
ATOM    858  C   MET B 105       3.116 -57.540 -20.787  1.00174.21           C  
ATOM    859  O   MET B 105       2.095 -56.951 -20.431  1.00174.21           O  
ATOM    854  CB  MET B 105       2.857 -58.808 -22.876  1.00174.21           C  
ATOM    855  CG  MET B 105       3.070 -60.109 -22.092  1.00174.21           C  
ATOM    856  SD  MET B 105       1.961 -61.466 -22.595  1.00174.21           S  
ATOM    857  CE  MET B 105       2.506 -62.640 -21.319  1.00174.21           C  
ATOM    860  N   SER B 106       3.896 -58.165 -19.878  1.00173.87           N  
ATOM    861  CA  SER B 106       3.515 -58.154 -18.463  1.00173.87           C  
ATOM    864  C   SER B 106       3.382 -56.708 -17.941  1.00173.87           C  
ATOM    865  O   SER B 106       3.854 -55.804 -18.627  1.00173.87           O  
ATOM    862  CB  SER B 106       4.483 -58.943 -17.557  1.00173.87           C  
ATOM    863  OG  SER B 106       5.824 -58.478 -17.718  1.00173.87           O  
ATOM    866  N   ILE B 107       2.730 -56.435 -16.738  1.00194.41           N  
ATOM    867  CA  ILE B 107       2.369 -55.062 -16.325  1.00194.41           C  
ATOM    872  C   ILE B 107       3.013 -54.483 -15.084  1.00194.41           C  
ATOM    873  O   ILE B 107       2.899 -54.909 -13.940  1.00194.41           O  
ATOM    868  CB  ILE B 107       0.893 -54.835 -16.172  1.00194.41           C  
ATOM    869  CG1 ILE B 107       0.631 -53.343 -15.908  1.00194.41           C  
ATOM    870  CG2 ILE B 107       0.348 -55.776 -15.085  1.00194.41           C  
ATOM    871  CD1 ILE B 107      -0.847 -52.963 -15.975  1.00194.41           C  
ATOM    874  N   PRO B 108       3.740 -53.461 -15.374  1.00144.53           N  
ATOM    875  CA  PRO B 108       4.402 -52.640 -14.397  1.00144.53           C  
ATOM    879  C   PRO B 108       3.583 -51.517 -13.811  1.00144.53           C  
ATOM    880  O   PRO B 108       4.131 -50.841 -12.952  1.00144.53           O  
ATOM    877  CB  PRO B 108       5.635 -52.088 -15.104  1.00144.53           C  
ATOM    878  CG  PRO B 108       5.335 -52.235 -16.600  1.00144.53           C  
ATOM    876  CD  PRO B 108       4.426 -53.460 -16.654  1.00144.53           C  
ATOM    881  N   LYS B 109       2.352 -51.214 -14.287  1.00162.03           N  
ATOM    882  CA  LYS B 109       1.676 -50.036 -13.785  1.00162.03           C  
ATOM    888  C   LYS B 109       1.252 -50.138 -12.364  1.00162.03           C  
ATOM    889  O   LYS B 109       1.549 -49.252 -11.559  1.00162.03           O  
ATOM    883  CB  LYS B 109       0.422 -49.625 -14.576  1.00162.03           C  
ATOM    884  CG  LYS B 109      -0.250 -48.379 -13.982  1.00162.03           C  
ATOM    885  CD  LYS B 109      -1.289 -47.712 -14.887  1.00162.03           C  
ATOM    886  CE  LYS B 109      -0.685 -46.965 -16.078  1.00162.03           C  
ATOM    887  NZ  LYS B 109       0.088 -45.791 -15.614  1.00162.03           N1+
ATOM    890  N   GLY B 110       0.556 -51.230 -12.007  1.00 78.58           N  
ATOM    891  CA  GLY B 110       0.058 -51.342 -10.673  1.00 78.58           C  
ATOM    892  C   GLY B 110      -1.415 -51.107 -10.730  1.00 78.58           C  
ATOM    893  O   GLY B 110      -1.900 -50.124 -11.288  1.00 78.58           O  
ATOM    894  N   ASN B 111      -2.164 -52.037 -10.121  1.00217.33           N  
ATOM    895  CA  ASN B 111      -3.590 -52.004 -10.144  1.00217.33           C  
ATOM    900  C   ASN B 111      -3.929 -53.296  -9.499  1.00217.33           C  
ATOM    901  O   ASN B 111      -3.531 -53.565  -8.364  1.00217.33           O  
ATOM    896  CB  ASN B 111      -4.153 -52.040 -11.575  1.00217.33           C  
ATOM    897  CG  ASN B 111      -5.620 -51.636 -11.565  1.00217.33           C  
ATOM    899  ND2 ASN B 111      -6.365 -52.038 -12.631  1.00217.33           N  
ATOM    898  OD1 ASN B 111      -6.093 -50.968 -10.646  1.00217.33           O  
ATOM    902  N   SER B 112      -4.679 -54.143 -10.217  1.00 73.93           N  
ATOM    903  CA  SER B 112      -4.879 -55.447  -9.677  1.00 73.93           C  
ATOM    906  C   SER B 112      -3.497 -56.014  -9.615  1.00 73.93           C  
ATOM    907  O   SER B 112      -3.172 -56.816  -8.741  1.00 73.93           O  
ATOM    904  CB  SER B 112      -5.720 -56.358 -10.593  1.00 73.93           C  
ATOM    905  OG  SER B 112      -5.004 -56.656 -11.782  1.00 73.93           O  
ATOM    908  N   ALA B 113      -2.651 -55.570 -10.566  1.00194.25           N  
ATOM    909  CA  ALA B 113      -1.279 -55.957 -10.650  1.00194.25           C  
ATOM    911  C   ALA B 113      -0.543 -55.221  -9.582  1.00194.25           C  
ATOM    912  O   ALA B 113      -1.018 -54.217  -9.054  1.00194.25           O  
ATOM    910  CB  ALA B 113      -0.621 -55.581 -11.989  1.00194.25           C  
ATOM    913  N   LEU B 114       0.632 -55.733  -9.191  1.00192.64           N  
ATOM    914  CA  LEU B 114       1.342 -55.008  -8.193  1.00192.64           C  
ATOM    919  C   LEU B 114       2.723 -54.734  -8.711  1.00192.64           C  
ATOM    920  O   LEU B 114       3.663 -55.466  -8.405  1.00192.64           O  
ATOM    915  CB  LEU B 114       1.405 -55.791  -6.869  1.00192.64           C  
ATOM    916  CG  LEU B 114       0.009 -55.914  -6.220  1.00192.64           C  
ATOM    917  CD1 LEU B 114       0.017 -56.794  -4.957  1.00192.64           C  
ATOM    918  CD2 LEU B 114      -0.585 -54.522  -5.943  1.00192.64           C  
ATOM    921  N   ARG B 115       2.864 -53.661  -9.528  1.00229.03           N  
ATOM    922  CA  ARG B 115       4.135 -53.218 -10.042  1.00229.03           C  
ATOM    930  C   ARG B 115       4.183 -51.726 -10.054  1.00229.03           C  
ATOM    931  O   ARG B 115       3.299 -51.047 -10.569  1.00229.03           O  
ATOM    923  CB  ARG B 115       4.490 -53.665 -11.471  1.00229.03           C  
ATOM    924  CG  ARG B 115       5.575 -54.742 -11.536  1.00229.03           C  
ATOM    925  CD  ARG B 115       5.250 -56.085 -10.885  1.00229.03           C  
ATOM    926  NE  ARG B 115       6.477 -56.922 -11.029  1.00229.03           N  
ATOM    927  CZ  ARG B 115       6.630 -57.737 -12.112  1.00229.03           C  
ATOM    928  NH1 ARG B 115       5.624 -57.850 -13.023  1.00229.03           N1+
ATOM    929  NH2 ARG B 115       7.792 -58.437 -12.280  1.00229.03           N  
ATOM    932  N   ARG B 116       5.255 -51.210  -9.439  1.00176.60           N  
ATOM    933  CA  ARG B 116       5.588 -49.833  -9.207  1.00176.60           C  
ATOM    941  C   ARG B 116       6.005 -49.064 -10.428  1.00176.60           C  
ATOM    942  O   ARG B 116       5.581 -47.926 -10.616  1.00176.60           O  
ATOM    934  CB  ARG B 116       6.796 -49.766  -8.268  1.00176.60           C  
ATOM    935  CG  ARG B 116       6.552 -50.438  -6.918  1.00176.60           C  
ATOM    936  CD  ARG B 116       7.553 -51.559  -6.646  1.00176.60           C  
ATOM    937  NE  ARG B 116       7.054 -52.742  -7.411  1.00176.60           N  
ATOM    938  CZ  ARG B 116       7.877 -53.441  -8.248  1.00176.60           C  
ATOM    939  NH1 ARG B 116       9.183 -53.072  -8.385  1.00176.60           N1+
ATOM    940  NH2 ARG B 116       7.388 -54.505  -8.953  1.00176.60           N  
ATOM    943  N   VAL B 117       6.818 -49.680 -11.306  1.00128.81           N  
ATOM    944  CA  VAL B 117       7.585 -48.932 -12.268  1.00128.81           C  
ATOM    948  C   VAL B 117       6.842 -48.067 -13.257  1.00128.81           C  
ATOM    949  O   VAL B 117       7.309 -46.962 -13.523  1.00128.81           O  
ATOM    945  CB  VAL B 117       8.625 -49.763 -12.977  1.00128.81           C  
ATOM    946  CG1 VAL B 117       9.765 -50.072 -11.985  1.00128.81           C  
ATOM    947  CG2 VAL B 117       7.970 -51.046 -13.491  1.00128.81           C  
ATOM    950  N   MET B 118       5.702 -48.482 -13.843  1.00123.55           N  
ATOM    951  CA  MET B 118       5.109 -47.654 -14.875  1.00123.55           C  
ATOM    956  C   MET B 118       4.699 -46.307 -14.343  1.00123.55           C  
ATOM    957  O   MET B 118       5.003 -45.268 -14.930  1.00123.55           O  
ATOM    952  CB  MET B 118       3.855 -48.312 -15.474  1.00123.55           C  
ATOM    953  CG  MET B 118       3.335 -47.630 -16.744  1.00123.55           C  
ATOM    954  SD  MET B 118       1.871 -48.424 -17.473  1.00123.55           S  
ATOM    955  CE  MET B 118       1.852 -47.379 -18.958  1.00123.55           C  
ATOM    958  N   GLU B 119       3.999 -46.294 -13.201  1.00 82.87           N  
ATOM    959  CA  GLU B 119       3.490 -45.098 -12.593  1.00 82.87           C  
ATOM    965  C   GLU B 119       4.651 -44.311 -12.089  1.00 82.87           C  
ATOM    966  O   GLU B 119       4.606 -43.087 -11.989  1.00 82.87           O  
ATOM    960  CB  GLU B 119       2.577 -45.426 -11.403  1.00 82.87           C  
ATOM    961  CG  GLU B 119       1.363 -46.277 -11.790  1.00 82.87           C  
ATOM    962  CD  GLU B 119       0.220 -45.358 -12.188  1.00 82.87           C  
ATOM    963  OE1 GLU B 119       0.499 -44.231 -12.677  1.00 82.87           O  
ATOM    964  OE2 GLU B 119      -0.953 -45.776 -12.003  1.00 82.87           O1-
ATOM    967  N   GLU B 120       5.728 -45.030 -11.734  1.00 99.20           N  
ATOM    968  CA  GLU B 120       6.898 -44.422 -11.170  1.00 99.20           C  
ATOM    974  C   GLU B 120       7.464 -43.436 -12.156  1.00 99.20           C  
ATOM    975  O   GLU B 120       7.908 -42.355 -11.772  1.00 99.20           O  
ATOM    969  CB  GLU B 120       7.956 -45.493 -10.876  1.00 99.20           C  
ATOM    970  CG  GLU B 120       9.233 -44.974 -10.225  1.00 99.20           C  
ATOM    971  CD  GLU B 120      10.083 -46.199  -9.929  1.00 99.20           C  
ATOM    972  OE1 GLU B 120       9.834 -46.842  -8.874  1.00 99.20           O  
ATOM    973  OE2 GLU B 120      10.976 -46.521 -10.757  1.00 99.20           O1-
ATOM    976  N   THR B 121       7.450 -43.805 -13.449  1.00107.37           N  
ATOM    977  CA  THR B 121       7.971 -43.057 -14.565  1.00107.37           C  
ATOM    981  C   THR B 121       7.082 -41.916 -14.961  1.00107.37           C  
ATOM    982  O   THR B 121       7.424 -41.200 -15.894  1.00107.37           O  
ATOM    978  CB  THR B 121       8.197 -43.889 -15.796  1.00107.37           C  
ATOM    980  CG2 THR B 121       9.081 -45.084 -15.411  1.00107.37           C  
ATOM    979  OG1 THR B 121       6.965 -44.354 -16.323  1.00107.37           O  
ATOM    983  N   TYR B 122       5.885 -41.776 -14.363  1.00 94.87           N  
ATOM    984  CA  TYR B 122       4.912 -40.781 -14.753  1.00 94.87           C  
ATOM    993  C   TYR B 122       5.462 -39.375 -14.659  1.00 94.87           C  
ATOM    994  O   TYR B 122       5.276 -38.581 -15.579  1.00 94.87           O  
ATOM    985  CB  TYR B 122       3.684 -40.873 -13.830  1.00 94.87           C  
ATOM    986  CG  TYR B 122       2.584 -39.977 -14.274  1.00 94.87           C  
ATOM    987  CD1 TYR B 122       1.754 -40.355 -15.304  1.00 94.87           C  
ATOM    988  CD2 TYR B 122       2.359 -38.777 -13.640  1.00 94.87           C  
ATOM    989  CE1 TYR B 122       0.723 -39.544 -15.708  1.00 94.87           C  
ATOM    990  CE2 TYR B 122       1.327 -37.962 -14.040  1.00 94.87           C  
ATOM    991  CZ  TYR B 122       0.504 -38.349 -15.076  1.00 94.87           C  
ATOM    992  OH  TYR B 122      -0.557 -37.511 -15.480  1.00 94.87           O  
ATOM    995  N   TYR B 123       6.140 -39.025 -13.547  1.00 78.19           N  
ATOM    996  CA  TYR B 123       6.718 -37.717 -13.358  1.00 78.19           C  
ATOM   1005  C   TYR B 123       7.805 -37.514 -14.366  1.00 78.19           C  
ATOM   1006  O   TYR B 123       8.029 -36.404 -14.849  1.00 78.19           O  
ATOM    997  CB  TYR B 123       7.395 -37.514 -11.992  1.00 78.19           C  
ATOM    998  CG  TYR B 123       6.362 -37.420 -10.928  1.00 78.19           C  
ATOM    999  CD1 TYR B 123       5.495 -36.355 -10.915  1.00 78.19           C  
ATOM   1000  CD2 TYR B 123       6.287 -38.358  -9.922  1.00 78.19           C  
ATOM   1001  CE1 TYR B 123       4.540 -36.239  -9.936  1.00 78.19           C  
ATOM   1002  CE2 TYR B 123       5.332 -38.246  -8.938  1.00 78.19           C  
ATOM   1003  CZ  TYR B 123       4.457 -37.183  -8.943  1.00 78.19           C  
ATOM   1004  OH  TYR B 123       3.476 -37.058  -7.939  1.00 78.19           O  
ATOM   1007  N   HIS B 124       8.524 -38.605 -14.675  1.00108.06           N  
ATOM   1008  CA  HIS B 124       9.658 -38.612 -15.551  1.00108.06           C  
ATOM   1015  C   HIS B 124       9.247 -38.054 -16.878  1.00108.06           C  
ATOM   1016  O   HIS B 124       9.964 -37.246 -17.466  1.00108.06           O  
ATOM   1011  CB  HIS B 124      10.164 -40.042 -15.829  1.00108.06           C  
ATOM   1010  CG  HIS B 124      11.398 -40.128 -16.683  1.00108.06           C  
ATOM   1013  CD2 HIS B 124      11.591 -39.830 -18.005  1.00108.06           C  
ATOM   1009  ND1 HIS B 124      12.621 -40.563 -16.227  1.00108.06           N  
ATOM   1014  CE1 HIS B 124      13.481 -40.512 -17.272  1.00108.06           C  
ATOM   1012  NE2 HIS B 124      12.901 -40.073 -18.375  1.00108.06           N  
ATOM   1017  N   HIS B 125       8.080 -38.480 -17.384  1.00 64.97           N  
ATOM   1018  CA  HIS B 125       7.589 -38.065 -18.665  1.00 64.97           C  
ATOM   1025  C   HIS B 125       7.352 -36.585 -18.669  1.00 64.97           C  
ATOM   1026  O   HIS B 125       7.744 -35.885 -19.601  1.00 64.97           O  
ATOM   1021  CB  HIS B 125       6.238 -38.740 -18.960  1.00 64.97           C  
ATOM   1020  CG  HIS B 125       5.628 -38.390 -20.279  1.00 64.97           C  
ATOM   1023  CD2 HIS B 125       5.566 -39.100 -21.438  1.00 64.97           C  
ATOM   1019  ND1 HIS B 125       4.944 -37.217 -20.523  1.00 64.97           N  
ATOM   1024  CE1 HIS B 125       4.505 -37.279 -21.800  1.00 64.97           C  
ATOM   1022  NE2 HIS B 125       4.858 -38.406 -22.398  1.00 64.97           N  
ATOM   1027  N   ILE B 126       6.710 -36.063 -17.608  1.00 53.88           N  
ATOM   1028  CA  ILE B 126       6.379 -34.671 -17.541  1.00 53.88           C  
ATOM   1033  C   ILE B 126       7.630 -33.853 -17.540  1.00 53.88           C  
ATOM   1034  O   ILE B 126       7.684 -32.801 -18.174  1.00 53.88           O  
ATOM   1029  CB  ILE B 126       5.584 -34.302 -16.323  1.00 53.88           C  
ATOM   1030  CG1 ILE B 126       4.202 -34.971 -16.380  1.00 53.88           C  
ATOM   1031  CG2 ILE B 126       5.538 -32.765 -16.234  1.00 53.88           C  
ATOM   1032  CD1 ILE B 126       3.430 -34.920 -15.064  1.00 53.88           C  
ATOM   1035  N   TYR B 127       8.672 -34.303 -16.820  1.00 69.82           N  
ATOM   1036  CA  TYR B 127       9.880 -33.532 -16.703  1.00 69.82           C  
ATOM   1045  C   TYR B 127      10.538 -33.326 -18.034  1.00 69.82           C  
ATOM   1046  O   TYR B 127      10.919 -32.207 -18.376  1.00 69.82           O  
ATOM   1037  CB  TYR B 127      10.918 -34.189 -15.775  1.00 69.82           C  
ATOM   1038  CG  TYR B 127      12.169 -33.398 -15.934  1.00 69.82           C  
ATOM   1039  CD1 TYR B 127      12.208 -32.091 -15.514  1.00 69.82           C  
ATOM   1040  CD2 TYR B 127      13.300 -33.963 -16.478  1.00 69.82           C  
ATOM   1041  CE1 TYR B 127      13.355 -31.345 -15.658  1.00 69.82           C  
ATOM   1042  CE2 TYR B 127      14.448 -33.221 -16.620  1.00 69.82           C  
ATOM   1043  CZ  TYR B 127      14.481 -31.908 -16.211  1.00 69.82           C  
ATOM   1044  OH  TYR B 127      15.654 -31.139 -16.357  1.00 69.82           O  
ATOM   1047  N   HIS B 128      10.694 -34.400 -18.826  1.00 73.42           N  
ATOM   1048  CA  HIS B 128      11.401 -34.304 -20.073  1.00 73.42           C  
ATOM   1055  C   HIS B 128      10.662 -33.498 -21.101  1.00 73.42           C  
ATOM   1056  O   HIS B 128      11.285 -32.710 -21.812  1.00 73.42           O  
ATOM   1051  CB  HIS B 128      11.782 -35.671 -20.661  1.00 73.42           C  
ATOM   1050  CG  HIS B 128      12.940 -36.266 -19.911  1.00 73.42           C  
ATOM   1053  CD2 HIS B 128      12.974 -37.223 -18.951  1.00 73.42           C  
ATOM   1049  ND1 HIS B 128      14.247 -35.859 -20.091  1.00 73.42           N  
ATOM   1054  CE1 HIS B 128      14.999 -36.588 -19.229  1.00 73.42           C  
ATOM   1052  NE2 HIS B 128      14.275 -37.429 -18.516  1.00 73.42           N  
ATOM   1057  N   THR B 129       9.329 -33.656 -21.219  1.00147.68           N  
ATOM   1058  CA  THR B 129       8.612 -32.955 -22.250  1.00147.68           C  
ATOM   1062  C   THR B 129       8.702 -31.476 -22.022  1.00147.68           C  
ATOM   1063  O   THR B 129       8.767 -30.703 -22.978  1.00147.68           O  
ATOM   1059  CB  THR B 129       7.149 -33.280 -22.328  1.00147.68           C  
ATOM   1061  CG2 THR B 129       6.976 -34.796 -22.473  1.00147.68           C  
ATOM   1060  OG1 THR B 129       6.482 -32.826 -21.165  1.00147.68           O  
ATOM   1064  N   VAL B 130       8.603 -31.040 -20.754  1.00138.68           N  
ATOM   1065  CA  VAL B 130       8.697 -29.650 -20.399  1.00138.68           C  
ATOM   1069  C   VAL B 130      10.120 -29.151 -20.474  1.00138.68           C  
ATOM   1070  O   VAL B 130      10.370 -28.033 -20.921  1.00138.68           O  
ATOM   1066  CB  VAL B 130       8.118 -29.401 -19.039  1.00138.68           C  
ATOM   1067  CG1 VAL B 130       8.994 -30.092 -17.992  1.00138.68           C  
ATOM   1068  CG2 VAL B 130       7.940 -27.896 -18.840  1.00138.68           C  
ATOM   1071  N   ALA B 131      11.093 -29.972 -20.027  1.00 44.92           N  
ATOM   1072  CA  ALA B 131      12.492 -29.615 -19.973  1.00 44.92           C  
ATOM   1074  C   ALA B 131      13.040 -29.392 -21.351  1.00 44.92           C  
ATOM   1075  O   ALA B 131      13.842 -28.485 -21.568  1.00 44.92           O  
ATOM   1073  CB  ALA B 131      13.347 -30.706 -19.313  1.00 44.92           C  
ATOM   1076  N   ILE B 132      12.623 -30.227 -22.316  1.00 69.12           N  
ATOM   1077  CA  ILE B 132      13.126 -30.147 -23.655  1.00 69.12           C  
ATOM   1082  C   ILE B 132      12.724 -28.820 -24.228  1.00 69.12           C  
ATOM   1083  O   ILE B 132      13.401 -28.288 -25.105  1.00 69.12           O  
ATOM   1078  CB  ILE B 132      12.643 -31.275 -24.529  1.00 69.12           C  
ATOM   1079  CG1 ILE B 132      13.551 -31.440 -25.762  1.00 69.12           C  
ATOM   1080  CG2 ILE B 132      11.162 -31.019 -24.855  1.00 69.12           C  
ATOM   1081  CD1 ILE B 132      13.402 -32.798 -26.453  1.00 69.12           C  
ATOM   1084  N   GLU B 133      11.562 -28.293 -23.791  1.00128.94           N  
ATOM   1085  CA  GLU B 133      11.026 -27.027 -24.214  1.00128.94           C  
ATOM   1091  C   GLU B 133      11.806 -25.881 -23.612  1.00128.94           C  
ATOM   1092  O   GLU B 133      11.759 -24.772 -24.140  1.00128.94           O  
ATOM   1086  CB  GLU B 133       9.534 -26.852 -23.898  1.00128.94           C  
ATOM   1087  CG  GLU B 133       8.844 -26.023 -24.979  1.00128.94           C  
ATOM   1088  CD  GLU B 133       8.875 -26.899 -26.228  1.00128.94           C  
ATOM   1089  OE1 GLU B 133       8.031 -27.831 -26.322  1.00128.94           O  
ATOM   1090  OE2 GLU B 133       9.760 -26.665 -27.092  1.00128.94           O1-
ATOM   1093  N   GLY B 134      12.534 -26.097 -22.488  1.00 47.39           N  
ATOM   1094  CA  GLY B 134      13.256 -25.005 -21.882  1.00 47.39           C  
ATOM   1095  C   GLY B 134      12.809 -24.755 -20.463  1.00 47.39           C  
ATOM   1096  O   GLY B 134      13.166 -23.729 -19.885  1.00 47.39           O  
ATOM   1097  N   ASN B 135      12.007 -25.664 -19.863  1.00 69.37           N  
ATOM   1098  CA  ASN B 135      11.569 -25.493 -18.498  1.00 69.37           C  
ATOM   1103  C   ASN B 135      12.696 -25.837 -17.558  1.00 69.37           C  
ATOM   1104  O   ASN B 135      13.386 -26.843 -17.715  1.00 69.37           O  
ATOM   1099  CB  ASN B 135      10.368 -26.387 -18.131  1.00 69.37           C  
ATOM   1100  CG  ASN B 135       9.733 -25.931 -16.819  1.00 69.37           C  
ATOM   1102  ND2 ASN B 135       8.422 -25.578 -16.866  1.00 69.37           N  
ATOM   1101  OD1 ASN B 135      10.380 -25.903 -15.774  1.00 69.37           O  
ATOM   1105  N   THR B 136      12.891 -24.958 -16.556  1.00 83.80           N  
ATOM   1106  CA  THR B 136      13.893 -24.963 -15.521  1.00 83.80           C  
ATOM   1110  C   THR B 136      13.649 -25.992 -14.435  1.00 83.80           C  
ATOM   1111  O   THR B 136      14.599 -26.456 -13.809  1.00 83.80           O  
ATOM   1107  CB  THR B 136      13.951 -23.617 -14.850  1.00 83.80           C  
ATOM   1109  CG2 THR B 136      15.039 -23.635 -13.768  1.00 83.80           C  
ATOM   1108  OG1 THR B 136      14.220 -22.600 -15.803  1.00 83.80           O  
ATOM   1112  N   LEU B 137      12.380 -26.358 -14.150  1.00126.05           N  
ATOM   1113  CA  LEU B 137      12.062 -27.177 -13.002  1.00126.05           C  
ATOM   1118  C   LEU B 137      12.675 -28.542 -13.025  1.00126.05           C  
ATOM   1119  O   LEU B 137      12.866 -29.163 -14.071  1.00126.05           O  
ATOM   1114  CB  LEU B 137      10.558 -27.335 -12.704  1.00126.05           C  
ATOM   1115  CG  LEU B 137       9.897 -26.048 -12.172  1.00126.05           C  
ATOM   1116  CD1 LEU B 137       9.735 -24.986 -13.264  1.00126.05           C  
ATOM   1117  CD2 LEU B 137       8.588 -26.357 -11.432  1.00126.05           C  
ATOM   1120  N   THR B 138      13.020 -29.031 -11.819  1.00117.99           N  
ATOM   1121  CA  THR B 138      13.620 -30.321 -11.619  1.00117.99           C  
ATOM   1125  C   THR B 138      12.550 -31.352 -11.405  1.00117.99           C  
ATOM   1126  O   THR B 138      11.379 -31.027 -11.249  1.00117.99           O  
ATOM   1122  CB  THR B 138      14.572 -30.325 -10.461  1.00117.99           C  
ATOM   1124  CG2 THR B 138      13.849 -29.866  -9.184  1.00117.99           C  
ATOM   1123  OG1 THR B 138      15.137 -31.614 -10.300  1.00117.99           O  
ATOM   1127  N   LEU B 139      12.953 -32.646 -11.416  1.00106.20           N  
ATOM   1128  CA  LEU B 139      12.061 -33.766 -11.271  1.00106.20           C  
ATOM   1133  C   LEU B 139      11.446 -33.714  -9.905  1.00106.20           C  
ATOM   1134  O   LEU B 139      10.241 -33.923  -9.753  1.00106.20           O  
ATOM   1129  CB  LEU B 139      12.806 -35.106 -11.444  1.00106.20           C  
ATOM   1130  CG  LEU B 139      11.900 -36.351 -11.524  1.00106.20           C  
ATOM   1131  CD1 LEU B 139      11.190 -36.639 -10.193  1.00106.20           C  
ATOM   1132  CD2 LEU B 139      10.923 -36.238 -12.704  1.00106.20           C  
ATOM   1135  N   SER B 140      12.257 -33.419  -8.868  1.00 43.18           N  
ATOM   1136  CA  SER B 140      11.772 -33.378  -7.514  1.00 43.18           C  
ATOM   1139  C   SER B 140      10.800 -32.247  -7.351  1.00 43.18           C  
ATOM   1140  O   SER B 140       9.821 -32.376  -6.616  1.00 43.18           O  
ATOM   1137  CB  SER B 140      12.891 -33.199  -6.472  1.00 43.18           C  
ATOM   1138  OG  SER B 140      13.545 -31.954  -6.656  1.00 43.18           O  
ATOM   1141  N   GLU B 141      11.046 -31.092  -8.003  1.00127.77           N  
ATOM   1142  CA  GLU B 141      10.122 -30.008  -7.856  1.00127.77           C  
ATOM   1148  C   GLU B 141       8.822 -30.337  -8.532  1.00127.77           C  
ATOM   1149  O   GLU B 141       7.758 -29.991  -8.024  1.00127.77           O  
ATOM   1143  CB  GLU B 141      10.675 -28.646  -8.306  1.00127.77           C  
ATOM   1144  CG  GLU B 141      11.177 -28.540  -9.738  1.00127.77           C  
ATOM   1145  CD  GLU B 141      11.786 -27.147  -9.833  1.00127.77           C  
ATOM   1146  OE1 GLU B 141      11.027 -26.168  -9.609  1.00127.77           O  
ATOM   1147  OE2 GLU B 141      13.010 -27.037 -10.106  1.00127.77           O1-
ATOM   1150  N   ILE B 142       8.866 -31.036  -9.685  1.00 57.35           N  
ATOM   1151  CA  ILE B 142       7.667 -31.415 -10.389  1.00 57.35           C  
ATOM   1156  C   ILE B 142       6.845 -32.293  -9.495  1.00 57.35           C  
ATOM   1157  O   ILE B 142       5.620 -32.185  -9.469  1.00 57.35           O  
ATOM   1152  CB  ILE B 142       7.919 -32.199 -11.647  1.00 57.35           C  
ATOM   1153  CG1 ILE B 142       8.613 -31.329 -12.711  1.00 57.35           C  
ATOM   1154  CG2 ILE B 142       6.573 -32.803 -12.092  1.00 57.35           C  
ATOM   1155  CD1 ILE B 142       9.122 -32.105 -13.928  1.00 57.35           C  
ATOM   1158  N   ARG B 143       7.502 -33.199  -8.751  1.00117.72           N  
ATOM   1159  CA  ARG B 143       6.833 -34.108  -7.859  1.00117.72           C  
ATOM   1167  C   ARG B 143       6.112 -33.296  -6.824  1.00117.72           C  
ATOM   1168  O   ARG B 143       4.974 -33.592  -6.463  1.00117.72           O  
ATOM   1160  CB  ARG B 143       7.839 -35.020  -7.130  1.00117.72           C  
ATOM   1161  CG  ARG B 143       7.217 -36.136  -6.286  1.00117.72           C  
ATOM   1162  CD  ARG B 143       8.243 -36.911  -5.452  1.00117.72           C  
ATOM   1163  NE  ARG B 143       9.235 -37.536  -6.374  1.00117.72           N  
ATOM   1164  CZ  ARG B 143      10.541 -37.135  -6.345  1.00117.72           C  
ATOM   1165  NH1 ARG B 143      10.920 -36.111  -5.525  1.00117.72           N1+
ATOM   1166  NH2 ARG B 143      11.467 -37.755  -7.132  1.00117.72           N  
ATOM   1169  N   HIS B 144       6.771 -32.232  -6.332  1.00 55.16           N  
ATOM   1170  CA  HIS B 144       6.244 -31.353  -5.325  1.00 55.16           C  
ATOM   1177  C   HIS B 144       4.985 -30.725  -5.840  1.00 55.16           C  
ATOM   1178  O   HIS B 144       3.964 -30.726  -5.160  1.00 55.16           O  
ATOM   1173  CB  HIS B 144       7.239 -30.207  -5.057  1.00 55.16           C  
ATOM   1172  CG  HIS B 144       6.812 -29.175  -4.051  1.00 55.16           C  
ATOM   1175  CD2 HIS B 144       7.051 -29.108  -2.714  1.00 55.16           C  
ATOM   1171  ND1 HIS B 144       6.100 -28.046  -4.372  1.00 55.16           N  
ATOM   1176  CE1 HIS B 144       5.944 -27.346  -3.215  1.00 55.16           C  
ATOM   1174  NE2 HIS B 144       6.502 -27.947  -2.188  1.00 55.16           N  
ATOM   1179  N   ILE B 145       5.019 -30.196  -7.081  1.00 51.85           N  
ATOM   1180  CA  ILE B 145       3.876 -29.497  -7.598  1.00 51.85           C  
ATOM   1185  C   ILE B 145       2.709 -30.420  -7.717  1.00 51.85           C  
ATOM   1186  O   ILE B 145       1.598 -30.071  -7.320  1.00 51.85           O  
ATOM   1181  CB  ILE B 145       4.081 -28.920  -8.974  1.00 51.85           C  
ATOM   1182  CG1 ILE B 145       5.199 -27.863  -8.961  1.00 51.85           C  
ATOM   1183  CG2 ILE B 145       2.730 -28.366  -9.460  1.00 51.85           C  
ATOM   1184  CD1 ILE B 145       5.537 -27.313 -10.345  1.00 51.85           C  
ATOM   1187  N   LEU B 146       2.915 -31.617  -8.287  1.00 64.96           N  
ATOM   1188  CA  LEU B 146       1.812 -32.502  -8.514  1.00 64.96           C  
ATOM   1193  C   LEU B 146       1.227 -33.036  -7.242  1.00 64.96           C  
ATOM   1194  O   LEU B 146       0.007 -33.102  -7.106  1.00 64.96           O  
ATOM   1189  CB  LEU B 146       2.184 -33.694  -9.401  1.00 64.96           C  
ATOM   1190  CG  LEU B 146       2.532 -33.268 -10.837  1.00 64.96           C  
ATOM   1191  CD1 LEU B 146       2.807 -34.488 -11.727  1.00 64.96           C  
ATOM   1192  CD2 LEU B 146       1.452 -32.335 -11.412  1.00 64.96           C  
ATOM   1195  N   GLU B 147       2.079 -33.480  -6.296  1.00 62.47           N  
ATOM   1196  CA  GLU B 147       1.567 -34.060  -5.086  1.00 62.47           C  
ATOM   1202  C   GLU B 147       0.889 -33.028  -4.222  1.00 62.47           C  
ATOM   1203  O   GLU B 147      -0.293 -33.157  -3.906  1.00 62.47           O  
ATOM   1197  CB  GLU B 147       2.679 -34.685  -4.229  1.00 62.47           C  
ATOM   1198  CG  GLU B 147       3.383 -35.867  -4.895  1.00 62.47           C  
ATOM   1199  CD  GLU B 147       4.508 -36.306  -3.969  1.00 62.47           C  
ATOM   1200  OE1 GLU B 147       4.869 -35.507  -3.067  1.00 62.47           O  
ATOM   1201  OE2 GLU B 147       5.023 -37.443  -4.151  1.00 62.47           O1-
ATOM   1204  N   THR B 148       1.638 -31.975  -3.819  1.00 67.78           N  
ATOM   1205  CA  THR B 148       1.147 -30.968  -2.914  1.00 67.78           C  
ATOM   1209  C   THR B 148       0.181 -30.048  -3.587  1.00 67.78           C  
ATOM   1210  O   THR B 148      -0.871 -29.719  -3.043  1.00 67.78           O  
ATOM   1206  CB  THR B 148       2.228 -30.095  -2.337  1.00 67.78           C  
ATOM   1208  CG2 THR B 148       3.292 -30.995  -1.685  1.00 67.78           C  
ATOM   1207  OG1 THR B 148       2.824 -29.293  -3.346  1.00 67.78           O  
ATOM   1211  N   ARG B 149       0.506 -29.641  -4.822  1.00210.74           N  
ATOM   1212  CA  ARG B 149      -0.277 -28.676  -5.524  1.00210.74           C  
ATOM   1220  C   ARG B 149      -0.057 -27.336  -4.867  1.00210.74           C  
ATOM   1221  O   ARG B 149      -0.892 -26.440  -4.933  1.00210.74           O  
ATOM   1213  CB  ARG B 149      -1.765 -29.058  -5.552  1.00210.74           C  
ATOM   1214  CG  ARG B 149      -2.472 -28.582  -6.819  1.00210.74           C  
ATOM   1215  CD  ARG B 149      -1.947 -29.283  -8.082  1.00210.74           C  
ATOM   1216  NE  ARG B 149      -2.655 -30.589  -8.244  1.00210.74           N  
ATOM   1217  CZ  ARG B 149      -2.463 -31.337  -9.373  1.00210.74           C  
ATOM   1218  NH1 ARG B 149      -1.585 -30.941 -10.339  1.00210.74           N1+
ATOM   1219  NH2 ARG B 149      -3.168 -32.496  -9.546  1.00210.74           N  
ATOM   1222  N   TYR B 150       1.144 -27.183  -4.252  1.00136.41           N  
ATOM   1223  CA  TYR B 150       1.629 -25.981  -3.628  1.00136.41           C  
ATOM   1232  C   TYR B 150       2.811 -25.547  -4.446  1.00136.41           C  
ATOM   1233  O   TYR B 150       3.443 -26.356  -5.123  1.00136.41           O  
ATOM   1224  CB  TYR B 150       2.118 -26.155  -2.170  1.00136.41           C  
ATOM   1225  CG  TYR B 150       0.940 -26.315  -1.265  1.00136.41           C  
ATOM   1226  CD1 TYR B 150       0.416 -27.558  -0.994  1.00136.41           C  
ATOM   1227  CD2 TYR B 150       0.351 -25.212  -0.688  1.00136.41           C  
ATOM   1228  CE1 TYR B 150      -0.667 -27.707  -0.161  1.00136.41           C  
ATOM   1229  CE2 TYR B 150      -0.734 -25.352   0.148  1.00136.41           C  
ATOM   1230  CZ  TYR B 150      -1.249 -26.600   0.408  1.00136.41           C  
ATOM   1231  OH  TYR B 150      -2.362 -26.757   1.261  1.00136.41           O  
ATOM   1234  N   ALA B 151       3.110 -24.232  -4.424  1.00 45.17           N  
ATOM   1235  CA  ALA B 151       4.136 -23.662  -5.259  1.00 45.17           C  
ATOM   1237  C   ALA B 151       5.518 -24.011  -4.797  1.00 45.17           C  
ATOM   1238  O   ALA B 151       5.770 -24.283  -3.623  1.00 45.17           O  
ATOM   1236  CB  ALA B 151       4.060 -22.128  -5.360  1.00 45.17           C  
ATOM   1239  N   VAL B 152       6.452 -24.008  -5.772  1.00 74.92           N  
ATOM   1240  CA  VAL B 152       7.859 -24.239  -5.590  1.00 74.92           C  
ATOM   1244  C   VAL B 152       8.467 -22.875  -5.476  1.00 74.92           C  
ATOM   1245  O   VAL B 152       8.140 -21.978  -6.247  1.00 74.92           O  
ATOM   1241  CB  VAL B 152       8.480 -24.889  -6.792  1.00 74.92           C  
ATOM   1242  CG1 VAL B 152      10.008 -24.950  -6.608  1.00 74.92           C  
ATOM   1243  CG2 VAL B 152       7.814 -26.258  -6.998  1.00 74.92           C  
ATOM   1246  N   PRO B 153       9.340 -22.692  -4.528  1.00179.26           N  
ATOM   1247  CA  PRO B 153       9.902 -21.409  -4.201  1.00179.26           C  
ATOM   1251  C   PRO B 153      10.398 -20.510  -5.304  1.00179.26           C  
ATOM   1252  O   PRO B 153       9.631 -19.681  -5.766  1.00179.26           O  
ATOM   1249  CB  PRO B 153      11.000 -21.699  -3.174  1.00179.26           C  
ATOM   1250  CG  PRO B 153      10.643 -23.083  -2.598  1.00179.26           C  
ATOM   1248  CD  PRO B 153       9.906 -23.781  -3.752  1.00179.26           C  
ATOM   1253  N   GLY B 154      11.618 -20.713  -5.823  1.00132.34           N  
ATOM   1254  CA  GLY B 154      12.268 -19.747  -6.682  1.00132.34           C  
ATOM   1255  C   GLY B 154      11.593 -19.534  -8.012  1.00132.34           C  
ATOM   1256  O   GLY B 154      11.741 -18.467  -8.603  1.00132.34           O  
ATOM   1257  N   LYS B 155      10.889 -20.551  -8.540  1.00175.27           N  
ATOM   1258  CA  LYS B 155      10.409 -20.587  -9.900  1.00175.27           C  
ATOM   1264  C   LYS B 155       9.195 -19.753 -10.217  1.00175.27           C  
ATOM   1265  O   LYS B 155       8.399 -19.389  -9.353  1.00175.27           O  
ATOM   1259  CB  LYS B 155      10.062 -22.015 -10.333  1.00175.27           C  
ATOM   1260  CG  LYS B 155      11.185 -22.997 -10.025  1.00175.27           C  
ATOM   1261  CD  LYS B 155      12.534 -22.577 -10.595  1.00175.27           C  
ATOM   1262  CE  LYS B 155      13.648 -23.572 -10.286  1.00175.27           C  
ATOM   1263  NZ  LYS B 155      13.655 -24.644 -11.308  1.00175.27           N1+
ATOM   1266  N   SER B 156       9.032 -19.456 -11.530  1.00 43.91           N  
ATOM   1267  CA  SER B 156       7.947 -18.663 -12.038  1.00 43.91           C  
ATOM   1270  C   SER B 156       6.705 -19.498 -12.118  1.00 43.91           C  
ATOM   1271  O   SER B 156       6.757 -20.723 -12.200  1.00 43.91           O  
ATOM   1268  CB  SER B 156       8.217 -18.068 -13.430  1.00 43.91           C  
ATOM   1269  OG  SER B 156       8.264 -19.100 -14.406  1.00 43.91           O  
ATOM   1272  N   LEU B 157       5.539 -18.825 -12.092  1.00137.13           N  
ATOM   1273  CA  LEU B 157       4.258 -19.466 -12.080  1.00137.13           C  
ATOM   1278  C   LEU B 157       4.016 -20.174 -13.377  1.00137.13           C  
ATOM   1279  O   LEU B 157       3.414 -21.247 -13.402  1.00137.13           O  
ATOM   1274  CB  LEU B 157       3.117 -18.461 -11.859  1.00137.13           C  
ATOM   1275  CG  LEU B 157       1.717 -19.093 -11.843  1.00137.13           C  
ATOM   1276  CD1 LEU B 157       1.583 -20.145 -10.727  1.00137.13           C  
ATOM   1277  CD2 LEU B 157       0.627 -18.014 -11.760  1.00137.13           C  
ATOM   1280  N   GLU B 158       4.470 -19.579 -14.492  1.00 61.63           N  
ATOM   1281  CA  GLU B 158       4.203 -20.108 -15.794  1.00 61.63           C  
ATOM   1287  C   GLU B 158       4.853 -21.454 -15.946  1.00 61.63           C  
ATOM   1288  O   GLU B 158       4.263 -22.369 -16.517  1.00 61.63           O  
ATOM   1282  CB  GLU B 158       4.665 -19.139 -16.896  1.00 61.63           C  
ATOM   1283  CG  GLU B 158       4.038 -19.392 -18.264  1.00 61.63           C  
ATOM   1284  CD  GLU B 158       3.992 -18.046 -18.980  1.00 61.63           C  
ATOM   1285  OE1 GLU B 158       4.440 -17.042 -18.362  1.00 61.63           O  
ATOM   1286  OE2 GLU B 158       3.496 -17.995 -20.135  1.00 61.63           O1-
ATOM   1289  N   GLU B 159       6.081 -21.625 -15.421  1.00 62.63           N  
ATOM   1290  CA  GLU B 159       6.769 -22.885 -15.521  1.00 62.63           C  
ATOM   1296  C   GLU B 159       5.981 -23.920 -14.774  1.00 62.63           C  
ATOM   1297  O   GLU B 159       5.869 -25.067 -15.205  1.00 62.63           O  
ATOM   1291  CB  GLU B 159       8.144 -22.866 -14.827  1.00 62.63           C  
ATOM   1292  CG  GLU B 159       9.209 -21.969 -15.460  1.00 62.63           C  
ATOM   1293  CD  GLU B 159      10.351 -21.908 -14.455  1.00 62.63           C  
ATOM   1294  OE1 GLU B 159      10.226 -21.123 -13.480  1.00 62.63           O  
ATOM   1295  OE2 GLU B 159      11.351 -22.651 -14.629  1.00 62.63           O1-
ATOM   1298  N   GLN B 160       5.451 -23.537 -13.598  1.00 65.08           N  
ATOM   1299  CA  GLN B 160       4.718 -24.418 -12.732  1.00 65.08           C  
ATOM   1305  C   GLN B 160       3.410 -24.801 -13.352  1.00 65.08           C  
ATOM   1306  O   GLN B 160       2.967 -25.938 -13.202  1.00 65.08           O  
ATOM   1300  CB  GLN B 160       4.428 -23.784 -11.371  1.00 65.08           C  
ATOM   1301  CG  GLN B 160       5.705 -23.462 -10.597  1.00 65.08           C  
ATOM   1302  CD  GLN B 160       5.295 -22.827  -9.284  1.00 65.08           C  
ATOM   1304  NE2 GLN B 160       5.238 -21.470  -9.271  1.00 65.08           N  
ATOM   1303  OE1 GLN B 160       5.029 -23.516  -8.299  1.00 65.08           O  
ATOM   1307  N   ASN B 161       2.736 -23.850 -14.030  1.00122.85           N  
ATOM   1308  CA  ASN B 161       1.464 -24.140 -14.635  1.00122.85           C  
ATOM   1313  C   ASN B 161       1.644 -25.076 -15.801  1.00122.85           C  
ATOM   1314  O   ASN B 161       0.732 -25.834 -16.128  1.00122.85           O  
ATOM   1309  CB  ASN B 161       0.631 -22.895 -15.028  1.00122.85           C  
ATOM   1310  CG  ASN B 161       1.334 -22.088 -16.098  1.00122.85           C  
ATOM   1312  ND2 ASN B 161       1.388 -20.743 -15.920  1.00122.85           N  
ATOM   1311  OD1 ASN B 161       1.813 -22.650 -17.079  1.00122.85           O  
ATOM   1315  N   GLU B 162       2.818 -25.039 -16.466  1.00 67.38           N  
ATOM   1316  CA  GLU B 162       3.087 -25.893 -17.595  1.00 67.38           C  
ATOM   1322  C   GLU B 162       3.034 -27.324 -17.139  1.00 67.38           C  
ATOM   1323  O   GLU B 162       2.473 -28.181 -17.822  1.00 67.38           O  
ATOM   1317  CB  GLU B 162       4.478 -25.627 -18.214  1.00 67.38           C  
ATOM   1318  CG  GLU B 162       4.545 -24.271 -18.928  1.00 67.38           C  
ATOM   1319  CD  GLU B 162       5.954 -24.011 -19.451  1.00 67.38           C  
ATOM   1320  OE1 GLU B 162       6.854 -24.862 -19.213  1.00 67.38           O  
ATOM   1321  OE2 GLU B 162       6.145 -22.944 -20.094  1.00 67.38           O1-
ATOM   1324  N   VAL B 163       3.619 -27.610 -15.957  1.00 47.81           N  
ATOM   1325  CA  VAL B 163       3.655 -28.935 -15.393  1.00 47.81           C  
ATOM   1329  C   VAL B 163       2.263 -29.388 -15.049  1.00 47.81           C  
ATOM   1330  O   VAL B 163       1.905 -30.542 -15.273  1.00 47.81           O  
ATOM   1326  CB  VAL B 163       4.513 -29.010 -14.153  1.00 47.81           C  
ATOM   1327  CG1 VAL B 163       4.395 -30.424 -13.557  1.00 47.81           C  
ATOM   1328  CG2 VAL B 163       5.957 -28.619 -14.519  1.00 47.81           C  
ATOM   1331  N   ILE B 164       1.438 -28.484 -14.487  1.00 51.29           N  
ATOM   1332  CA  ILE B 164       0.095 -28.784 -14.073  1.00 51.29           C  
ATOM   1337  C   ILE B 164      -0.728 -29.136 -15.277  1.00 51.29           C  
ATOM   1338  O   ILE B 164      -1.505 -30.092 -15.258  1.00 51.29           O  
ATOM   1333  CB  ILE B 164      -0.504 -27.603 -13.374  1.00 51.29           C  
ATOM   1334  CG1 ILE B 164       0.381 -27.277 -12.154  1.00 51.29           C  
ATOM   1335  CG2 ILE B 164      -1.973 -27.912 -13.032  1.00 51.29           C  
ATOM   1336  CD1 ILE B 164       0.165 -25.889 -11.553  1.00 51.29           C  
ATOM   1339  N   GLY B 165      -0.569 -28.364 -16.365  1.00 26.58           N  
ATOM   1340  CA  GLY B 165      -1.311 -28.571 -17.575  1.00 26.58           C  
ATOM   1341  C   GLY B 165      -0.964 -29.903 -18.171  1.00 26.58           C  
ATOM   1342  O   GLY B 165      -1.828 -30.569 -18.741  1.00 26.58           O  
ATOM   1343  N   MET B 166       0.322 -30.304 -18.104  1.00 58.63           N  
ATOM   1344  CA  MET B 166       0.724 -31.554 -18.688  1.00 58.63           C  
ATOM   1349  C   MET B 166       0.051 -32.684 -17.972  1.00 58.63           C  
ATOM   1350  O   MET B 166      -0.431 -33.627 -18.596  1.00 58.63           O  
ATOM   1345  CB  MET B 166       2.242 -31.803 -18.619  1.00 58.63           C  
ATOM   1346  CG  MET B 166       3.044 -30.784 -19.431  1.00 58.63           C  
ATOM   1347  SD  MET B 166       2.495 -30.633 -21.157  1.00 58.63           S  
ATOM   1348  CE  MET B 166       2.693 -32.398 -21.528  1.00 58.63           C  
ATOM   1351  N   HIS B 167      -0.015 -32.605 -16.631  1.00 44.60           N  
ATOM   1352  CA  HIS B 167      -0.599 -33.649 -15.843  1.00 44.60           C  
ATOM   1359  C   HIS B 167      -2.041 -33.789 -16.219  1.00 44.60           C  
ATOM   1360  O   HIS B 167      -2.549 -34.903 -16.334  1.00 44.60           O  
ATOM   1355  CB  HIS B 167      -0.540 -33.348 -14.339  1.00 44.60           C  
ATOM   1354  CG  HIS B 167      -1.106 -34.454 -13.497  1.00 44.60           C  
ATOM   1357  CD2 HIS B 167      -2.344 -34.591 -12.963  1.00 44.60           C  
ATOM   1353  ND1 HIS B 167      -0.401 -35.575 -13.118  1.00 44.60           N  
ATOM   1358  CE1 HIS B 167      -1.250 -36.332 -12.376  1.00 44.60           C  
ATOM   1356  NE2 HIS B 167      -2.441 -35.779 -12.255  1.00 44.60           N  
ATOM   1361  N   ALA B 168      -2.739 -32.651 -16.397  1.00 30.85           N  
ATOM   1362  CA  ALA B 168      -4.135 -32.660 -16.729  1.00 30.85           C  
ATOM   1364  C   ALA B 168      -4.339 -33.279 -18.076  1.00 30.85           C  
ATOM   1365  O   ALA B 168      -5.250 -34.085 -18.259  1.00 30.85           O  
ATOM   1363  CB  ALA B 168      -4.755 -31.252 -16.781  1.00 30.85           C  
ATOM   1366  N   ALA B 169      -3.488 -32.922 -19.058  1.00 35.14           N  
ATOM   1367  CA  ALA B 169      -3.662 -33.389 -20.405  1.00 35.14           C  
ATOM   1369  C   ALA B 169      -3.525 -34.881 -20.459  1.00 35.14           C  
ATOM   1370  O   ALA B 169      -4.337 -35.556 -21.087  1.00 35.14           O  
ATOM   1368  CB  ALA B 169      -2.623 -32.798 -21.374  1.00 35.14           C  
ATOM   1371  N   MET B 170      -2.487 -35.431 -19.801  1.00 67.14           N  
ATOM   1372  CA  MET B 170      -2.217 -36.844 -19.804  1.00 67.14           C  
ATOM   1377  C   MET B 170      -3.284 -37.588 -19.062  1.00 67.14           C  
ATOM   1378  O   MET B 170      -3.645 -38.701 -19.442  1.00 67.14           O  
ATOM   1373  CB  MET B 170      -0.882 -37.192 -19.133  1.00 67.14           C  
ATOM   1374  CG  MET B 170       0.306 -36.600 -19.882  1.00 67.14           C  
ATOM   1375  SD  MET B 170       1.933 -36.997 -19.184  1.00 67.14           S  
ATOM   1376  CE  MET B 170       1.693 -36.054 -17.656  1.00 67.14           C  
ATOM   1379  N   LYS B 171      -3.793 -37.012 -17.958  1.00142.40           N  
ATOM   1380  CA  LYS B 171      -4.802 -37.681 -17.187  1.00142.40           C  
ATOM   1386  C   LYS B 171      -5.996 -37.863 -18.063  1.00142.40           C  
ATOM   1387  O   LYS B 171      -6.646 -38.906 -18.034  1.00142.40           O  
ATOM   1381  CB  LYS B 171      -5.284 -36.858 -15.980  1.00142.40           C  
ATOM   1382  CG  LYS B 171      -4.408 -36.943 -14.729  1.00142.40           C  
ATOM   1383  CD  LYS B 171      -4.446 -38.310 -14.042  1.00142.40           C  
ATOM   1384  CE  LYS B 171      -5.858 -38.755 -13.648  1.00142.40           C  
ATOM   1385  NZ  LYS B 171      -6.522 -37.710 -12.832  1.00142.40           N1+
ATOM   1388  N   TYR B 172      -6.309 -36.819 -18.851  1.00 66.28           N  
ATOM   1389  CA  TYR B 172      -7.439 -36.775 -19.728  1.00 66.28           C  
ATOM   1398  C   TYR B 172      -7.310 -37.813 -20.798  1.00 66.28           C  
ATOM   1399  O   TYR B 172      -8.253 -38.548 -21.073  1.00 66.28           O  
ATOM   1390  CB  TYR B 172      -7.544 -35.403 -20.415  1.00 66.28           C  
ATOM   1391  CG  TYR B 172      -8.575 -35.449 -21.490  1.00 66.28           C  
ATOM   1392  CD1 TYR B 172      -9.910 -35.309 -21.193  1.00 66.28           C  
ATOM   1393  CD2 TYR B 172      -8.201 -35.622 -22.804  1.00 66.28           C  
ATOM   1394  CE1 TYR B 172     -10.855 -35.345 -22.192  1.00 66.28           C  
ATOM   1395  CE2 TYR B 172      -9.140 -35.659 -23.807  1.00 66.28           C  
ATOM   1396  CZ  TYR B 172     -10.472 -35.516 -23.498  1.00 66.28           C  
ATOM   1397  OH  TYR B 172     -11.442 -35.553 -24.521  1.00 66.28           O  
ATOM   1400  N   ILE B 173      -6.119 -37.907 -21.425  1.00 45.02           N  
ATOM   1401  CA  ILE B 173      -5.952 -38.826 -22.514  1.00 45.02           C  
ATOM   1406  C   ILE B 173      -6.148 -40.222 -22.027  1.00 45.02           C  
ATOM   1407  O   ILE B 173      -6.886 -40.998 -22.632  1.00 45.02           O  
ATOM   1402  CB  ILE B 173      -4.589 -38.749 -23.143  1.00 45.02           C  
ATOM   1403  CG1 ILE B 173      -4.400 -37.386 -23.840  1.00 45.02           C  
ATOM   1404  CG2 ILE B 173      -4.433 -39.963 -24.076  1.00 45.02           C  
ATOM   1405  CD1 ILE B 173      -2.968 -37.084 -24.281  1.00 45.02           C  
ATOM   1408  N   ASN B 174      -5.511 -40.571 -20.894  1.00 47.77           N  
ATOM   1409  CA  ASN B 174      -5.572 -41.915 -20.400  1.00 47.77           C  
ATOM   1414  C   ASN B 174      -6.974 -42.274 -20.031  1.00 47.77           C  
ATOM   1415  O   ASN B 174      -7.436 -43.371 -20.332  1.00 47.77           O  
ATOM   1410  CB  ASN B 174      -4.678 -42.137 -19.165  1.00 47.77           C  
ATOM   1411  CG  ASN B 174      -3.219 -42.003 -19.598  1.00 47.77           C  
ATOM   1413  ND2 ASN B 174      -2.290 -41.930 -18.607  1.00 47.77           N  
ATOM   1412  OD1 ASN B 174      -2.913 -41.971 -20.788  1.00 47.77           O  
ATOM   1416  N   THR B 175      -7.688 -41.375 -19.335  1.00 65.26           N  
ATOM   1417  CA  THR B 175      -9.004 -41.761 -18.933  1.00 65.26           C  
ATOM   1421  C   THR B 175      -9.945 -41.897 -20.102  1.00 65.26           C  
ATOM   1422  O   THR B 175     -10.535 -42.958 -20.280  1.00 65.26           O  
ATOM   1418  CB  THR B 175      -9.601 -40.805 -17.946  1.00 65.26           C  
ATOM   1420  CG2 THR B 175     -10.995 -41.317 -17.540  1.00 65.26           C  
ATOM   1419  OG1 THR B 175      -8.764 -40.721 -16.801  1.00 65.26           O  
ATOM   1423  N   THR B 176     -10.146 -40.807 -20.885  1.00158.23           N  
ATOM   1424  CA  THR B 176     -11.098 -40.751 -21.972  1.00158.23           C  
ATOM   1428  C   THR B 176     -10.691 -41.278 -23.338  1.00158.23           C  
ATOM   1429  O   THR B 176     -11.481 -41.950 -23.996  1.00158.23           O  
ATOM   1425  CB  THR B 176     -11.611 -39.356 -22.179  1.00158.23           C  
ATOM   1427  CG2 THR B 176     -10.462 -38.482 -22.697  1.00158.23           C  
ATOM   1426  OG1 THR B 176     -12.687 -39.350 -23.108  1.00158.23           O  
ATOM   1430  N   LEU B 177      -9.505 -40.888 -23.855  1.00100.97           N  
ATOM   1431  CA  LEU B 177      -9.098 -41.164 -25.217  1.00100.97           C  
ATOM   1436  C   LEU B 177      -8.525 -42.517 -25.555  1.00100.97           C  
ATOM   1437  O   LEU B 177      -8.871 -43.087 -26.588  1.00100.97           O  
ATOM   1432  CB  LEU B 177      -8.122 -40.106 -25.746  1.00100.97           C  
ATOM   1433  CG  LEU B 177      -8.760 -38.705 -25.803  1.00100.97           C  
ATOM   1434  CD1 LEU B 177      -7.844 -37.695 -26.510  1.00100.97           C  
ATOM   1435  CD2 LEU B 177     -10.176 -38.764 -26.402  1.00100.97           C  
ATOM   1438  N   VAL B 178      -7.624 -43.064 -24.716  1.00128.68           N  
ATOM   1439  CA  VAL B 178      -6.861 -44.218 -25.109  1.00128.68           C  
ATOM   1443  C   VAL B 178      -7.723 -45.412 -25.426  1.00128.68           C  
ATOM   1444  O   VAL B 178      -7.604 -45.984 -26.511  1.00128.68           O  
ATOM   1440  CB  VAL B 178      -5.825 -44.586 -24.075  1.00128.68           C  
ATOM   1441  CG1 VAL B 178      -6.513 -44.983 -22.760  1.00128.68           C  
ATOM   1442  CG2 VAL B 178      -4.911 -45.667 -24.663  1.00128.68           C  
ATOM   1445  N   SER B 179      -8.615 -45.812 -24.500  1.00 50.37           N  
ATOM   1446  CA  SER B 179      -9.478 -46.957 -24.644  1.00 50.37           C  
ATOM   1449  C   SER B 179     -10.632 -46.660 -25.555  1.00 50.37           C  
ATOM   1450  O   SER B 179     -11.331 -47.574 -25.989  1.00 50.37           O  
ATOM   1447  CB  SER B 179     -10.088 -47.416 -23.311  1.00 50.37           C  
ATOM   1448  OG  SER B 179      -9.061 -47.845 -22.429  1.00 50.37           O  
ATOM   1451  N   ARG B 180     -10.867 -45.374 -25.864  1.00 66.06           N  
ATOM   1452  CA  ARG B 180     -12.012 -44.928 -26.612  1.00 66.06           C  
ATOM   1460  C   ARG B 180     -12.041 -45.549 -27.972  1.00 66.06           C  
ATOM   1461  O   ARG B 180     -11.006 -45.826 -28.572  1.00 66.06           O  
ATOM   1453  CB  ARG B 180     -12.024 -43.396 -26.761  1.00 66.06           C  
ATOM   1454  CG  ARG B 180     -13.011 -42.853 -27.791  1.00 66.06           C  
ATOM   1455  CD  ARG B 180     -13.019 -41.326 -27.870  1.00 66.06           C  
ATOM   1456  NE  ARG B 180     -13.803 -40.936 -29.074  1.00 66.06           N  
ATOM   1457  CZ  ARG B 180     -13.177 -40.373 -30.148  1.00 66.06           C  
ATOM   1458  NH1 ARG B 180     -11.838 -40.115 -30.108  1.00 66.06           N1+
ATOM   1459  NH2 ARG B 180     -13.900 -40.058 -31.264  1.00 66.06           N  
ATOM   1462  N   ILE B 181     -13.266 -45.790 -28.489  1.00 42.49           N  
ATOM   1463  CA  ILE B 181     -13.443 -46.417 -29.765  1.00 42.49           C  
ATOM   1468  C   ILE B 181     -14.002 -45.394 -30.696  1.00 42.49           C  
ATOM   1469  O   ILE B 181     -14.887 -44.625 -30.327  1.00 42.49           O  
ATOM   1464  CB  ILE B 181     -14.397 -47.572 -29.705  1.00 42.49           C  
ATOM   1465  CG1 ILE B 181     -13.814 -48.665 -28.794  1.00 42.49           C  
ATOM   1466  CG2 ILE B 181     -14.702 -48.035 -31.141  1.00 42.49           C  
ATOM   1467  CD1 ILE B 181     -14.835 -49.710 -28.351  1.00 42.49           C  
ATOM   1470  N   GLY B 182     -13.458 -45.338 -31.928  1.00 28.36           N  
ATOM   1471  CA  GLY B 182     -13.935 -44.399 -32.899  1.00 28.36           C  
ATOM   1472  C   GLY B 182     -12.747 -43.684 -33.453  1.00 28.36           C  
ATOM   1473  O   GLY B 182     -11.619 -43.892 -33.007  1.00 28.36           O  
ATOM   1474  N   SER B 183     -12.981 -42.805 -34.445  1.00 37.58           N  
ATOM   1475  CA  SER B 183     -11.897 -42.101 -35.064  1.00 37.58           C  
ATOM   1478  C   SER B 183     -11.482 -40.956 -34.194  1.00 37.58           C  
ATOM   1479  O   SER B 183     -12.234 -40.495 -33.337  1.00 37.58           O  
ATOM   1476  CB  SER B 183     -12.240 -41.548 -36.464  1.00 37.58           C  
ATOM   1477  OG  SER B 183     -13.321 -40.634 -36.387  1.00 37.58           O  
ATOM   1480  N   VAL B 184     -10.228 -40.499 -34.395  1.00 46.51           N  
ATOM   1481  CA  VAL B 184      -9.673 -39.377 -33.694  1.00 46.51           C  
ATOM   1485  C   VAL B 184     -10.262 -38.165 -34.337  1.00 46.51           C  
ATOM   1486  O   VAL B 184     -10.319 -38.060 -35.561  1.00 46.51           O  
ATOM   1482  CB  VAL B 184      -8.185 -39.273 -33.856  1.00 46.51           C  
ATOM   1483  CG1 VAL B 184      -7.708 -37.983 -33.172  1.00 46.51           C  
ATOM   1484  CG2 VAL B 184      -7.528 -40.558 -33.320  1.00 46.51           C  
ATOM   1487  N   THR B 185     -10.718 -37.212 -33.508  1.00118.86           N  
ATOM   1488  CA  THR B 185     -11.352 -36.031 -34.014  1.00118.86           C  
ATOM   1492  C   THR B 185     -10.463 -34.851 -33.781  1.00118.86           C  
ATOM   1493  O   THR B 185      -9.477 -34.927 -33.050  1.00118.86           O  
ATOM   1489  CB  THR B 185     -12.677 -35.802 -33.348  1.00118.86           C  
ATOM   1491  CG2 THR B 185     -12.480 -35.772 -31.830  1.00118.86           C  
ATOM   1490  OG1 THR B 185     -13.265 -34.598 -33.805  1.00118.86           O  
ATOM   1494  N   ILE B 186     -10.788 -33.726 -34.446  1.00 54.45           N  
ATOM   1495  CA  ILE B 186     -10.051 -32.509 -34.286  1.00 54.45           C  
ATOM   1500  C   ILE B 186     -10.261 -32.031 -32.889  1.00 54.45           C  
ATOM   1501  O   ILE B 186      -9.358 -31.478 -32.265  1.00 54.45           O  
ATOM   1496  CB  ILE B 186     -10.437 -31.432 -35.259  1.00 54.45           C  
ATOM   1497  CG1 ILE B 186      -9.369 -30.333 -35.226  1.00 54.45           C  
ATOM   1498  CG2 ILE B 186     -11.863 -30.939 -34.955  1.00 54.45           C  
ATOM   1499  CD1 ILE B 186      -9.392 -29.442 -36.463  1.00 54.45           C  
ATOM   1502  N   SER B 187     -11.483 -32.239 -32.365  1.00 80.88           N  
ATOM   1503  CA  SER B 187     -11.837 -31.793 -31.048  1.00 80.88           C  
ATOM   1506  C   SER B 187     -10.940 -32.455 -30.047  1.00 80.88           C  
ATOM   1507  O   SER B 187     -10.622 -31.862 -29.018  1.00 80.88           O  
ATOM   1504  CB  SER B 187     -13.282 -32.144 -30.660  1.00 80.88           C  
ATOM   1505  OG  SER B 187     -13.405 -33.540 -30.436  1.00 80.88           O  
ATOM   1508  N   ASP B 188     -10.509 -33.706 -30.313  1.00 51.75           N  
ATOM   1509  CA  ASP B 188      -9.660 -34.422 -29.397  1.00 51.75           C  
ATOM   1514  C   ASP B 188      -8.354 -33.693 -29.279  1.00 51.75           C  
ATOM   1515  O   ASP B 188      -7.772 -33.620 -28.198  1.00 51.75           O  
ATOM   1510  CB  ASP B 188      -9.353 -35.863 -29.864  1.00 51.75           C  
ATOM   1511  CG  ASP B 188     -10.616 -36.715 -29.759  1.00 51.75           C  
ATOM   1512  OD1 ASP B 188     -11.497 -36.383 -28.925  1.00 51.75           O  
ATOM   1513  OD2 ASP B 188     -10.720 -37.707 -30.531  1.00 51.75           O1-
ATOM   1516  N   VAL B 189      -7.846 -33.156 -30.405  1.00 43.77           N  
ATOM   1517  CA  VAL B 189      -6.606 -32.427 -30.436  1.00 43.77           C  
ATOM   1521  C   VAL B 189      -6.739 -31.198 -29.591  1.00 43.77           C  
ATOM   1522  O   VAL B 189      -5.882 -30.901 -28.758  1.00 43.77           O  
ATOM   1518  CB  VAL B 189      -6.299 -31.934 -31.815  1.00 43.77           C  
ATOM   1519  CG1 VAL B 189      -4.997 -31.118 -31.770  1.00 43.77           C  
ATOM   1520  CG2 VAL B 189      -6.278 -33.133 -32.775  1.00 43.77           C  
ATOM   1523  N   LEU B 190      -7.835 -30.451 -29.792  1.00105.85           N  
ATOM   1524  CA  LEU B 190      -8.043 -29.215 -29.095  1.00105.85           C  
ATOM   1529  C   LEU B 190      -8.223 -29.457 -27.626  1.00105.85           C  
ATOM   1530  O   LEU B 190      -7.797 -28.640 -26.812  1.00105.85           O  
ATOM   1525  CB  LEU B 190      -9.232 -28.412 -29.634  1.00105.85           C  
ATOM   1526  CG  LEU B 190      -8.926 -27.787 -31.005  1.00105.85           C  
ATOM   1527  CD1 LEU B 190      -8.604 -28.848 -32.069  1.00105.85           C  
ATOM   1528  CD2 LEU B 190     -10.050 -26.835 -31.431  1.00105.85           C  
ATOM   1531  N   GLU B 191      -8.874 -30.576 -27.250  1.00115.41           N  
ATOM   1532  CA  GLU B 191      -9.119 -30.896 -25.869  1.00115.41           C  
ATOM   1538  C   GLU B 191      -7.805 -31.072 -25.169  1.00115.41           C  
ATOM   1539  O   GLU B 191      -7.624 -30.604 -24.046  1.00115.41           O  
ATOM   1533  CB  GLU B 191      -9.872 -32.233 -25.694  1.00115.41           C  
ATOM   1534  CG  GLU B 191     -11.338 -32.212 -26.138  1.00115.41           C  
ATOM   1535  CD  GLU B 191     -12.210 -31.918 -24.925  1.00115.41           C  
ATOM   1536  OE1 GLU B 191     -12.183 -30.763 -24.424  1.00115.41           O  
ATOM   1537  OE2 GLU B 191     -12.915 -32.863 -24.480  1.00115.41           O1-
ATOM   1540  N   ILE B 192      -6.848 -31.767 -25.814  1.00 37.58           N  
ATOM   1541  CA  ILE B 192      -5.566 -31.993 -25.210  1.00 37.58           C  
ATOM   1546  C   ILE B 192      -4.871 -30.674 -25.027  1.00 37.58           C  
ATOM   1547  O   ILE B 192      -4.331 -30.390 -23.959  1.00 37.58           O  
ATOM   1542  CB  ILE B 192      -4.690 -32.876 -26.051  1.00 37.58           C  
ATOM   1543  CG1 ILE B 192      -5.324 -34.270 -26.207  1.00 37.58           C  
ATOM   1544  CG2 ILE B 192      -3.290 -32.893 -25.418  1.00 37.58           C  
ATOM   1545  CD1 ILE B 192      -4.685 -35.112 -27.312  1.00 37.58           C  
ATOM   1548  N   HIS B 193      -4.898 -29.819 -26.067  1.00 58.76           N  
ATOM   1549  CA  HIS B 193      -4.238 -28.540 -26.087  1.00 58.76           C  
ATOM   1556  C   HIS B 193      -4.819 -27.643 -25.038  1.00 58.76           C  
ATOM   1557  O   HIS B 193      -4.101 -26.867 -24.409  1.00 58.76           O  
ATOM   1552  CB  HIS B 193      -4.386 -27.858 -27.454  1.00 58.76           C  
ATOM   1551  CG  HIS B 193      -3.625 -26.573 -27.569  1.00 58.76           C  
ATOM   1554  CD2 HIS B 193      -2.310 -26.361 -27.805  1.00 58.76           C  
ATOM   1550  ND1 HIS B 193      -4.207 -25.330 -27.458  1.00 58.76           N  
ATOM   1555  CE1 HIS B 193      -3.206 -24.427 -27.636  1.00 58.76           C  
ATOM   1553  NE2 HIS B 193      -2.039 -24.999 -27.850  1.00 58.76           N  
ATOM   1558  N   ARG B 194      -6.143 -27.720 -24.815  1.00141.73           N  
ATOM   1559  CA  ARG B 194      -6.755 -26.856 -23.849  1.00141.73           C  
ATOM   1567  C   ARG B 194      -6.130 -27.119 -22.509  1.00141.73           C  
ATOM   1568  O   ARG B 194      -5.892 -26.191 -21.742  1.00141.73           O  
ATOM   1560  CB  ARG B 194      -8.273 -27.071 -23.730  1.00141.73           C  
ATOM   1561  CG  ARG B 194      -9.055 -26.532 -24.929  1.00141.73           C  
ATOM   1562  CD  ARG B 194     -10.564 -26.745 -24.812  1.00141.73           C  
ATOM   1563  NE  ARG B 194     -10.941 -26.408 -23.414  1.00141.73           N  
ATOM   1564  CZ  ARG B 194     -12.254 -26.366 -23.053  1.00141.73           C  
ATOM   1565  NH1 ARG B 194     -13.228 -26.556 -23.992  1.00141.73           N1+
ATOM   1566  NH2 ARG B 194     -12.599 -26.145 -21.751  1.00141.73           N  
ATOM   1569  N   ARG B 195      -5.895 -28.402 -22.173  1.00115.35           N  
ATOM   1570  CA  ARG B 195      -5.296 -28.792 -20.926  1.00115.35           C  
ATOM   1578  C   ARG B 195      -3.828 -28.454 -20.865  1.00115.35           C  
ATOM   1579  O   ARG B 195      -3.329 -28.065 -19.810  1.00115.35           O  
ATOM   1571  CB  ARG B 195      -5.494 -30.288 -20.641  1.00115.35           C  
ATOM   1572  CG  ARG B 195      -6.971 -30.613 -20.372  1.00115.35           C  
ATOM   1573  CD  ARG B 195      -7.334 -32.100 -20.444  1.00115.35           C  
ATOM   1574  NE  ARG B 195      -8.749 -32.248 -19.983  1.00115.35           N  
ATOM   1575  CZ  ARG B 195      -9.807 -32.049 -20.828  1.00115.35           C  
ATOM   1576  NH1 ARG B 195      -9.599 -31.655 -22.120  1.00115.35           N1+
ATOM   1577  NH2 ARG B 195     -11.078 -32.224 -20.372  1.00115.35           N  
ATOM   1580  N   VAL B 196      -3.083 -28.622 -21.981  1.00 66.28           N  
ATOM   1581  CA  VAL B 196      -1.663 -28.379 -21.980  1.00 66.28           C  
ATOM   1585  C   VAL B 196      -1.371 -26.933 -21.668  1.00 66.28           C  
ATOM   1586  O   VAL B 196      -0.574 -26.640 -20.779  1.00 66.28           O  
ATOM   1582  CB  VAL B 196      -1.035 -28.686 -23.310  1.00 66.28           C  
ATOM   1583  CG1 VAL B 196       0.461 -28.332 -23.248  1.00 66.28           C  
ATOM   1584  CG2 VAL B 196      -1.318 -30.159 -23.657  1.00 66.28           C  
ATOM   1587  N   LEU B 197      -1.954 -26.001 -22.454  1.00107.80           N  
ATOM   1588  CA  LEU B 197      -1.818 -24.564 -22.347  1.00107.80           C  
ATOM   1593  C   LEU B 197      -2.695 -23.875 -21.335  1.00107.80           C  
ATOM   1594  O   LEU B 197      -2.350 -22.782 -20.893  1.00107.80           O  
ATOM   1589  CB  LEU B 197      -1.978 -23.801 -23.674  1.00107.80           C  
ATOM   1590  CG  LEU B 197      -0.775 -23.957 -24.624  1.00107.80           C  
ATOM   1591  CD1 LEU B 197      -0.881 -22.988 -25.813  1.00107.80           C  
ATOM   1592  CD2 LEU B 197       0.556 -23.818 -23.870  1.00107.80           C  
ATOM   1595  N   GLY B 198      -3.844 -24.463 -20.944  1.00 51.41           N  
ATOM   1596  CA  GLY B 198      -4.866 -23.736 -20.227  1.00 51.41           C  
ATOM   1597  C   GLY B 198      -4.344 -23.004 -19.023  1.00 51.41           C  
ATOM   1598  O   GLY B 198      -4.731 -21.860 -18.785  1.00 51.41           O  
ATOM   1599  N   TYR B 199      -3.479 -23.634 -18.216  1.00 76.77           N  
ATOM   1600  CA  TYR B 199      -2.955 -23.020 -17.030  1.00 76.77           C  
ATOM   1609  C   TYR B 199      -2.059 -21.862 -17.384  1.00 76.77           C  
ATOM   1610  O   TYR B 199      -1.976 -20.892 -16.631  1.00 76.77           O  
ATOM   1601  CB  TYR B 199      -2.164 -24.029 -16.186  1.00 76.77           C  
ATOM   1602  CG  TYR B 199      -3.161 -25.052 -15.761  1.00 76.77           C  
ATOM   1603  CD1 TYR B 199      -3.867 -24.891 -14.595  1.00 76.77           C  
ATOM   1604  CD2 TYR B 199      -3.413 -26.157 -16.544  1.00 76.77           C  
ATOM   1605  CE1 TYR B 199      -4.789 -25.831 -14.198  1.00 76.77           C  
ATOM   1606  CE2 TYR B 199      -4.334 -27.099 -16.155  1.00 76.77           C  
ATOM   1607  CZ  TYR B 199      -5.027 -26.936 -14.979  1.00 76.77           C  
ATOM   1608  OH  TYR B 199      -5.975 -27.900 -14.578  1.00 76.77           O  
ATOM   1611  N   VAL B 200      -1.270 -21.995 -18.473  1.00 80.16           N  
ATOM   1612  CA  VAL B 200      -0.383 -20.962 -18.941  1.00 80.16           C  
ATOM   1616  C   VAL B 200      -1.164 -19.829 -19.546  1.00 80.16           C  
ATOM   1617  O   VAL B 200      -1.027 -18.677 -19.135  1.00 80.16           O  
ATOM   1613  CB  VAL B 200       0.477 -21.428 -20.092  1.00 80.16           C  
ATOM   1614  CG1 VAL B 200       1.392 -20.272 -20.536  1.00 80.16           C  
ATOM   1615  CG2 VAL B 200       1.193 -22.737 -19.736  1.00 80.16           C  
ATOM   1618  N   ASP B 201      -2.017 -20.156 -20.541  1.00 82.73           N  
ATOM   1619  CA  ASP B 201      -2.701 -19.164 -21.332  1.00 82.73           C  
ATOM   1624  C   ASP B 201      -4.090 -19.653 -21.644  1.00 82.73           C  
ATOM   1625  O   ASP B 201      -4.298 -20.304 -22.665  1.00 82.73           O  
ATOM   1620  CB  ASP B 201      -1.979 -18.979 -22.683  1.00 82.73           C  
ATOM   1621  CG  ASP B 201      -2.636 -17.889 -23.519  1.00 82.73           C  
ATOM   1622  OD1 ASP B 201      -3.699 -17.362 -23.099  1.00 82.73           O  
ATOM   1623  OD2 ASP B 201      -2.078 -17.569 -24.602  1.00 82.73           O1-
ATOM   1626  N   PRO B 202      -5.056 -19.360 -20.818  1.00 74.44           N  
ATOM   1627  CA  PRO B 202      -6.420 -19.782 -21.008  1.00 74.44           C  
ATOM   1631  C   PRO B 202      -7.086 -19.255 -22.252  1.00 74.44           C  
ATOM   1632  O   PRO B 202      -7.974 -19.928 -22.772  1.00 74.44           O  
ATOM   1629  CB  PRO B 202      -7.158 -19.315 -19.754  1.00 74.44           C  
ATOM   1630  CG  PRO B 202      -6.343 -18.092 -19.291  1.00 74.44           C  
ATOM   1628  CD  PRO B 202      -4.902 -18.421 -19.716  1.00 74.44           C  
ATOM   1633  N   VAL B 203      -6.734 -18.040 -22.721  1.00 56.35           N  
ATOM   1634  CA  VAL B 203      -7.386 -17.468 -23.872  1.00 56.35           C  
ATOM   1638  C   VAL B 203      -7.073 -18.260 -25.117  1.00 56.35           C  
ATOM   1639  O   VAL B 203      -7.970 -18.619 -25.880  1.00 56.35           O  
ATOM   1635  CB  VAL B 203      -6.944 -16.055 -24.125  1.00 56.35           C  
ATOM   1636  CG1 VAL B 203      -7.552 -15.573 -25.452  1.00 56.35           C  
ATOM   1637  CG2 VAL B 203      -7.322 -15.181 -22.915  1.00 56.35           C  
ATOM   1640  N   GLU B 204      -5.767 -18.513 -25.344  1.00154.12           N  
ATOM   1641  CA  GLU B 204      -5.191 -19.155 -26.498  1.00154.12           C  
ATOM   1647  C   GLU B 204      -5.420 -20.648 -26.481  1.00154.12           C  
ATOM   1648  O   GLU B 204      -5.524 -21.283 -27.529  1.00154.12           O  
ATOM   1642  CB  GLU B 204      -3.674 -18.877 -26.574  1.00154.12           C  
ATOM   1643  CG  GLU B 204      -3.109 -18.770 -27.992  1.00154.12           C  
ATOM   1644  CD  GLU B 204      -3.395 -20.057 -28.737  1.00154.12           C  
ATOM   1645  OE1 GLU B 204      -2.667 -21.050 -28.487  1.00154.12           O  
ATOM   1646  OE2 GLU B 204      -4.354 -20.074 -29.554  1.00154.12           O1-
ATOM   1649  N   ALA B 205      -5.486 -21.266 -25.288  1.00 47.17           N  
ATOM   1650  CA  ALA B 205      -5.573 -22.701 -25.229  1.00 47.17           C  
ATOM   1652  C   ALA B 205      -6.820 -23.203 -25.894  1.00 47.17           C  
ATOM   1653  O   ALA B 205      -7.919 -22.709 -25.648  1.00 47.17           O  
ATOM   1651  CB  ALA B 205      -5.564 -23.255 -23.793  1.00 47.17           C  
ATOM   1654  N   GLY B 206      -6.663 -24.236 -26.754  1.00 30.93           N  
ATOM   1655  CA  GLY B 206      -7.773 -24.899 -27.386  1.00 30.93           C  
ATOM   1656  C   GLY B 206      -8.195 -24.228 -28.663  1.00 30.93           C  
ATOM   1657  O   GLY B 206      -9.235 -24.589 -29.216  1.00 30.93           O  
ATOM   1658  N   ARG B 207      -7.428 -23.244 -29.177  1.00107.74           N  
ATOM   1659  CA  ARG B 207      -7.838 -22.604 -30.401  1.00107.74           C  
ATOM   1667  C   ARG B 207      -6.634 -22.472 -31.287  1.00107.74           C  
ATOM   1668  O   ARG B 207      -5.501 -22.466 -30.812  1.00107.74           O  
ATOM   1660  CB  ARG B 207      -8.434 -21.198 -30.211  1.00107.74           C  
ATOM   1661  CG  ARG B 207      -7.457 -20.177 -29.635  1.00107.74           C  
ATOM   1662  CD  ARG B 207      -8.149 -18.904 -29.143  1.00107.74           C  
ATOM   1663  NE  ARG B 207      -7.095 -17.992 -28.620  1.00107.74           N  
ATOM   1664  CZ  ARG B 207      -6.503 -17.102 -29.466  1.00107.74           C  
ATOM   1665  NH1 ARG B 207      -6.892 -17.041 -30.771  1.00107.74           N1+
ATOM   1666  NH2 ARG B 207      -5.533 -16.260 -29.002  1.00107.74           N  
ATOM   1669  N   PHE B 208      -6.865 -22.357 -32.614  1.00 74.04           N  
ATOM   1670  CA  PHE B 208      -5.796 -22.307 -33.578  1.00 74.04           C  
ATOM   1678  C   PHE B 208      -5.148 -20.953 -33.589  1.00 74.04           C  
ATOM   1679  O   PHE B 208      -5.743 -19.959 -33.176  1.00 74.04           O  
ATOM   1671  CB  PHE B 208      -6.236 -22.620 -35.020  1.00 74.04           C  
ATOM   1672  CG  PHE B 208      -6.742 -24.024 -35.056  1.00 74.04           C  
ATOM   1673  CD1 PHE B 208      -5.881 -25.085 -34.906  1.00 74.04           C  
ATOM   1674  CD2 PHE B 208      -8.078 -24.276 -35.267  1.00 74.04           C  
ATOM   1675  CE1 PHE B 208      -6.349 -26.378 -34.945  1.00 74.04           C  
ATOM   1676  CE2 PHE B 208      -8.552 -25.569 -35.311  1.00 74.04           C  
ATOM   1677  CZ  PHE B 208      -7.686 -26.621 -35.147  1.00 74.04           C  
ATOM   1680  N   ARG B 209      -3.879 -20.901 -34.062  1.00161.20           N  
ATOM   1681  CA  ARG B 209      -3.139 -19.667 -34.065  1.00161.20           C  
ATOM   1689  C   ARG B 209      -3.596 -18.769 -35.171  1.00161.20           C  
ATOM   1690  O   ARG B 209      -3.834 -19.188 -36.303  1.00161.20           O  
ATOM   1682  CB  ARG B 209      -1.612 -19.796 -34.173  1.00161.20           C  
ATOM   1683  CG  ARG B 209      -1.107 -20.380 -35.487  1.00161.20           C  
ATOM   1684  CD  ARG B 209       0.408 -20.252 -35.634  1.00161.20           C  
ATOM   1685  NE  ARG B 209       0.789 -20.855 -36.938  1.00161.20           N  
ATOM   1686  CZ  ARG B 209       1.775 -20.287 -37.687  1.00161.20           C  
ATOM   1687  NH1 ARG B 209       2.342 -19.110 -37.295  1.00161.20           N1+
ATOM   1688  NH2 ARG B 209       2.197 -20.904 -38.825  1.00161.20           N  
ATOM   1691  N   THR B 210      -3.785 -17.490 -34.795  1.00 72.16           N  
ATOM   1692  CA  THR B 210      -4.207 -16.387 -35.613  1.00 72.16           C  
ATOM   1696  C   THR B 210      -3.108 -15.773 -36.437  1.00 72.16           C  
ATOM   1697  O   THR B 210      -3.390 -15.201 -37.489  1.00 72.16           O  
ATOM   1693  CB  THR B 210      -4.833 -15.297 -34.794  1.00 72.16           C  
ATOM   1695  CG2 THR B 210      -6.052 -15.873 -34.054  1.00 72.16           C  
ATOM   1694  OG1 THR B 210      -3.899 -14.781 -33.859  1.00 72.16           O  
ATOM   1698  N   THR B 211      -1.834 -15.820 -35.987  1.00 60.03           N  
ATOM   1699  CA  THR B 211      -0.824 -15.067 -36.692  1.00 60.03           C  
ATOM   1703  C   THR B 211       0.224 -15.972 -37.270  1.00 60.03           C  
ATOM   1704  O   THR B 211       0.291 -17.157 -36.951  1.00 60.03           O  
ATOM   1700  CB  THR B 211      -0.107 -14.096 -35.803  1.00 60.03           C  
ATOM   1702  CG2 THR B 211      -1.118 -13.095 -35.215  1.00 60.03           C  
ATOM   1701  OG1 THR B 211       0.547 -14.807 -34.761  1.00 60.03           O  
ATOM   1705  N   GLN B 212       1.067 -15.408 -38.169  1.00 55.98           N  
ATOM   1706  CA  GLN B 212       2.121 -16.141 -38.816  1.00 55.98           C  
ATOM   1712  C   GLN B 212       3.370 -15.911 -38.027  1.00 55.98           C  
ATOM   1713  O   GLN B 212       3.591 -14.812 -37.523  1.00 55.98           O  
ATOM   1707  CB  GLN B 212       2.387 -15.686 -40.263  1.00 55.98           C  
ATOM   1708  CG  GLN B 212       3.577 -16.379 -40.938  1.00 55.98           C  
ATOM   1709  CD  GLN B 212       3.255 -17.857 -41.115  1.00 55.98           C  
ATOM   1711  NE2 GLN B 212       3.323 -18.347 -42.383  1.00 55.98           N  
ATOM   1710  OE1 GLN B 212       2.951 -18.558 -40.153  1.00 55.98           O  
ATOM   1714  N   VAL B 213       4.215 -16.957 -37.895  1.00 49.12           N  
ATOM   1715  CA  VAL B 213       5.410 -16.851 -37.104  1.00 49.12           C  
ATOM   1719  C   VAL B 213       6.500 -17.639 -37.762  1.00 49.12           C  
ATOM   1720  O   VAL B 213       6.271 -18.392 -38.708  1.00 49.12           O  
ATOM   1716  CB  VAL B 213       5.255 -17.430 -35.725  1.00 49.12           C  
ATOM   1717  CG1 VAL B 213       4.151 -16.660 -34.980  1.00 49.12           C  
ATOM   1718  CG2 VAL B 213       4.985 -18.940 -35.858  1.00 49.12           C  
ATOM   1721  N   LEU B 214       7.743 -17.455 -37.273  1.00 47.83           N  
ATOM   1722  CA  LEU B 214       8.866 -18.169 -37.812  1.00 47.83           C  
ATOM   1727  C   LEU B 214       9.317 -19.139 -36.767  1.00 47.83           C  
ATOM   1728  O   LEU B 214       9.524 -18.761 -35.607  1.00 47.83           O  
ATOM   1723  CB  LEU B 214      10.065 -17.250 -38.110  1.00 47.83           C  
ATOM   1724  CG  LEU B 214      11.258 -17.997 -38.721  1.00 47.83           C  
ATOM   1725  CD1 LEU B 214      10.929 -18.493 -40.140  1.00 47.83           C  
ATOM   1726  CD2 LEU B 214      12.544 -17.157 -38.658  1.00 47.83           C  
ATOM   1729  N   VAL B 215       9.466 -20.426 -37.127  1.00 57.29           N  
ATOM   1730  CA  VAL B 215       9.918 -21.397 -36.173  1.00 57.29           C  
ATOM   1734  C   VAL B 215      11.266 -21.848 -36.645  1.00 57.29           C  
ATOM   1735  O   VAL B 215      11.375 -22.714 -37.511  1.00 57.29           O  
ATOM   1731  CB  VAL B 215       9.018 -22.599 -36.120  1.00 57.29           C  
ATOM   1732  CG1 VAL B 215       9.570 -23.609 -35.102  1.00 57.29           C  
ATOM   1733  CG2 VAL B 215       7.594 -22.110 -35.808  1.00 57.29           C  
ATOM   1736  N   GLY B 216      12.341 -21.287 -36.056  1.00 38.69           N  
ATOM   1737  CA  GLY B 216      13.649 -21.636 -36.517  1.00 38.69           C  
ATOM   1738  C   GLY B 216      13.736 -21.172 -37.940  1.00 38.69           C  
ATOM   1739  O   GLY B 216      13.469 -20.013 -38.250  1.00 38.69           O  
ATOM   1740  N   HIS B 217      14.201 -22.068 -38.827  1.00 81.49           N  
ATOM   1741  CA  HIS B 217      14.318 -21.860 -40.243  1.00 81.49           C  
ATOM   1748  C   HIS B 217      13.012 -22.052 -40.966  1.00 81.49           C  
ATOM   1749  O   HIS B 217      12.894 -21.650 -42.123  1.00 81.49           O  
ATOM   1744  CB  HIS B 217      15.378 -22.765 -40.893  1.00 81.49           C  
ATOM   1743  CG  HIS B 217      16.771 -22.348 -40.518  1.00 81.49           C  
ATOM   1746  CD2 HIS B 217      17.538 -22.707 -39.452  1.00 81.49           C  
ATOM   1742  ND1 HIS B 217      17.521 -21.449 -41.237  1.00 81.49           N  
ATOM   1747  CE1 HIS B 217      18.701 -21.304 -40.575  1.00 81.49           C  
ATOM   1745  NE2 HIS B 217      18.754 -22.048 -39.488  1.00 81.49           N  
ATOM   1750  N   HIS B 218      12.020 -22.728 -40.348  1.00 91.69           N  
ATOM   1751  CA  HIS B 218      10.816 -23.097 -41.053  1.00 91.69           C  
ATOM   1758  C   HIS B 218       9.670 -22.151 -40.819  1.00 91.69           C  
ATOM   1759  O   HIS B 218       9.510 -21.577 -39.743  1.00 91.69           O  
ATOM   1754  CB  HIS B 218      10.389 -24.533 -40.697  1.00 91.69           C  
ATOM   1753  CG  HIS B 218       9.120 -24.971 -41.354  1.00 91.69           C  
ATOM   1756  CD2 HIS B 218       8.844 -25.245 -42.660  1.00 91.69           C  
ATOM   1752  ND1 HIS B 218       7.941 -25.149 -40.672  1.00 91.69           N  
ATOM   1757  CE1 HIS B 218       7.011 -25.520 -41.589  1.00 91.69           C  
ATOM   1755  NE2 HIS B 218       7.515 -25.591 -42.808  1.00 91.69           N  
ATOM   1760  N   ILE B 219       8.843 -21.957 -41.877  1.00 59.02           N  
ATOM   1761  CA  ILE B 219       7.676 -21.113 -41.816  1.00 59.02           C  
ATOM   1766  C   ILE B 219       6.491 -22.025 -41.944  1.00 59.02           C  
ATOM   1767  O   ILE B 219       6.291 -22.669 -42.974  1.00 59.02           O  
ATOM   1762  CB  ILE B 219       7.599 -20.129 -42.952  1.00 59.02           C  
ATOM   1763  CG1 ILE B 219       8.820 -19.196 -42.939  1.00 59.02           C  
ATOM   1764  CG2 ILE B 219       6.260 -19.379 -42.857  1.00 59.02           C  
ATOM   1765  CD1 ILE B 219       8.983 -18.402 -44.234  1.00 59.02           C  
ATOM   1768  N   PRO B 220       5.687 -22.080 -40.915  1.00118.06           N  
ATOM   1769  CA  PRO B 220       4.544 -22.962 -40.892  1.00118.06           C  
ATOM   1773  C   PRO B 220       3.456 -22.413 -41.759  1.00118.06           C  
ATOM   1774  O   PRO B 220       3.583 -21.281 -42.224  1.00118.06           O  
ATOM   1771  CB  PRO B 220       4.121 -23.057 -39.428  1.00118.06           C  
ATOM   1772  CG  PRO B 220       5.398 -22.727 -38.638  1.00118.06           C  
ATOM   1770  CD  PRO B 220       6.191 -21.808 -39.577  1.00118.06           C  
ATOM   1775  N   PRO B 221       2.400 -23.154 -41.970  1.00 72.98           N  
ATOM   1776  CA  PRO B 221       1.327 -22.700 -42.810  1.00 72.98           C  
ATOM   1780  C   PRO B 221       0.711 -21.456 -42.251  1.00 72.98           C  
ATOM   1781  O   PRO B 221       0.763 -21.247 -41.039  1.00 72.98           O  
ATOM   1778  CB  PRO B 221       0.376 -23.892 -42.922  1.00 72.98           C  
ATOM   1779  CG  PRO B 221       1.300 -25.114 -42.741  1.00 72.98           C  
ATOM   1777  CD  PRO B 221       2.442 -24.601 -41.851  1.00 72.98           C  
ATOM   1782  N   HIS B 222       0.148 -20.604 -43.125  1.00 57.53           N  
ATOM   1783  CA  HIS B 222      -0.448 -19.368 -42.708  1.00 57.53           C  
ATOM   1790  C   HIS B 222      -1.667 -19.730 -41.914  1.00 57.53           C  
ATOM   1791  O   HIS B 222      -2.253 -20.792 -42.106  1.00 57.53           O  
ATOM   1786  CB  HIS B 222      -0.840 -18.491 -43.907  1.00 57.53           C  
ATOM   1785  CG  HIS B 222      -1.136 -17.070 -43.548  1.00 57.53           C  
ATOM   1788  CD2 HIS B 222      -0.356 -15.967 -43.641  1.00 57.53           C  
ATOM   1784  ND1 HIS B 222      -2.350 -16.638 -43.049  1.00 57.53           N  
ATOM   1789  CE1 HIS B 222      -2.235 -15.303 -42.866  1.00 57.53           C  
ATOM   1787  NE2 HIS B 222      -1.044 -14.844 -43.210  1.00 57.53           N  
ATOM   1792  N   PRO B 223      -2.068 -18.887 -41.011  1.00 84.56           N  
ATOM   1793  CA  PRO B 223      -3.173 -19.169 -40.133  1.00 84.56           C  
ATOM   1797  C   PRO B 223      -4.477 -19.412 -40.835  1.00 84.56           C  
ATOM   1798  O   PRO B 223      -5.339 -20.067 -40.250  1.00 84.56           O  
ATOM   1795  CB  PRO B 223      -3.184 -18.042 -39.101  1.00 84.56           C  
ATOM   1796  CG  PRO B 223      -2.172 -17.003 -39.634  1.00 84.56           C  
ATOM   1794  CD  PRO B 223      -1.216 -17.828 -40.506  1.00 84.56           C  
ATOM   1799  N   GLN B 224      -4.678 -18.876 -42.052  1.00103.61           N  
ATOM   1800  CA  GLN B 224      -5.906 -19.134 -42.751  1.00103.61           C  
ATOM   1806  C   GLN B 224      -5.949 -20.581 -43.176  1.00103.61           C  
ATOM   1807  O   GLN B 224      -7.021 -21.177 -43.247  1.00103.61           O  
ATOM   1801  CB  GLN B 224      -6.115 -18.243 -43.990  1.00103.61           C  
ATOM   1802  CG  GLN B 224      -5.075 -18.426 -45.093  1.00103.61           C  
ATOM   1803  CD  GLN B 224      -5.522 -17.575 -46.275  1.00103.61           C  
ATOM   1805  NE2 GLN B 224      -4.687 -16.576 -46.662  1.00103.61           N  
ATOM   1804  OE1 GLN B 224      -6.594 -17.794 -46.837  1.00103.61           O  
ATOM   1808  N   ASP B 225      -4.769 -21.142 -43.518  1.00 61.80           N  
ATOM   1809  CA  ASP B 225      -4.522 -22.484 -43.984  1.00 61.80           C  
ATOM   1814  C   ASP B 225      -4.639 -23.517 -42.889  1.00 61.80           C  
ATOM   1815  O   ASP B 225      -4.907 -24.686 -43.162  1.00 61.80           O  
ATOM   1810  CB  ASP B 225      -3.106 -22.638 -44.572  1.00 61.80           C  
ATOM   1811  CG  ASP B 225      -3.022 -21.831 -45.861  1.00 61.80           C  
ATOM   1812  OD1 ASP B 225      -4.086 -21.397 -46.371  1.00 61.80           O  
ATOM   1813  OD2 ASP B 225      -1.876 -21.643 -46.357  1.00 61.80           O1-
ATOM   1816  N   VAL B 226      -4.429 -23.125 -41.619  1.00 58.74           N  
ATOM   1817  CA  VAL B 226      -4.312 -24.047 -40.518  1.00 58.74           C  
ATOM   1821  C   VAL B 226      -5.486 -24.976 -40.392  1.00 58.74           C  
ATOM   1822  O   VAL B 226      -5.288 -26.177 -40.218  1.00 58.74           O  
ATOM   1818  CB  VAL B 226      -4.162 -23.333 -39.211  1.00 58.74           C  
ATOM   1819  CG1 VAL B 226      -4.218 -24.368 -38.079  1.00 58.74           C  
ATOM   1820  CG2 VAL B 226      -2.855 -22.515 -39.246  1.00 58.74           C  
ATOM   1823  N   GLU B 227      -6.737 -24.478 -40.459  1.00 92.65           N  
ATOM   1824  CA  GLU B 227      -7.847 -25.370 -40.258  1.00 92.65           C  
ATOM   1830  C   GLU B 227      -7.905 -26.410 -41.334  1.00 92.65           C  
ATOM   1831  O   GLU B 227      -8.148 -27.579 -41.039  1.00 92.65           O  
ATOM   1825  CB  GLU B 227      -9.224 -24.693 -40.210  1.00 92.65           C  
ATOM   1826  CG  GLU B 227     -10.363 -25.721 -40.249  1.00 92.65           C  
ATOM   1827  CD  GLU B 227     -10.173 -26.714 -39.109  1.00 92.65           C  
ATOM   1828  OE1 GLU B 227      -9.546 -26.329 -38.088  1.00 92.65           O  
ATOM   1829  OE2 GLU B 227     -10.650 -27.875 -39.244  1.00 92.65           O1-
ATOM   1832  N   LYS B 228      -7.689 -26.031 -42.611  1.00 99.79           N  
ATOM   1833  CA  LYS B 228      -7.799 -27.007 -43.657  1.00 99.79           C  
ATOM   1839  C   LYS B 228      -6.733 -28.049 -43.510  1.00 99.79           C  
ATOM   1840  O   LYS B 228      -7.000 -29.233 -43.701  1.00 99.79           O  
ATOM   1834  CB  LYS B 228      -7.744 -26.425 -45.087  1.00 99.79           C  
ATOM   1835  CG  LYS B 228      -6.434 -25.745 -45.486  1.00 99.79           C  
ATOM   1836  CD  LYS B 228      -6.374 -25.431 -46.982  1.00 99.79           C  
ATOM   1837  CE  LYS B 228      -5.186 -24.555 -47.387  1.00 99.79           C  
ATOM   1838  NZ  LYS B 228      -3.931 -25.339 -47.341  1.00 99.79           N1+
ATOM   1841  N   GLN B 229      -5.493 -27.655 -43.162  1.00 67.69           N  
ATOM   1842  CA  GLN B 229      -4.450 -28.635 -43.034  1.00 67.69           C  
ATOM   1848  C   GLN B 229      -4.740 -29.545 -41.877  1.00 67.69           C  
ATOM   1849  O   GLN B 229      -4.402 -30.726 -41.919  1.00 67.69           O  
ATOM   1843  CB  GLN B 229      -3.031 -28.060 -42.877  1.00 67.69           C  
ATOM   1844  CG  GLN B 229      -2.514 -27.403 -44.160  1.00 67.69           C  
ATOM   1845  CD  GLN B 229      -1.018 -27.176 -44.002  1.00 67.69           C  
ATOM   1847  NE2 GLN B 229      -0.472 -27.563 -42.821  1.00 67.69           N  
ATOM   1846  OE1 GLN B 229      -0.353 -26.677 -44.909  1.00 67.69           O  
ATOM   1850  N   MET B 230      -5.333 -29.012 -40.793  1.00 56.53           N  
ATOM   1851  CA  MET B 230      -5.684 -29.784 -39.632  1.00 56.53           C  
ATOM   1856  C   MET B 230      -6.737 -30.789 -39.987  1.00 56.53           C  
ATOM   1857  O   MET B 230      -6.703 -31.920 -39.506  1.00 56.53           O  
ATOM   1852  CB  MET B 230      -6.273 -28.912 -38.510  1.00 56.53           C  
ATOM   1853  CG  MET B 230      -5.248 -28.019 -37.804  1.00 56.53           C  
ATOM   1854  SD  MET B 230      -4.239 -28.854 -36.539  1.00 56.53           S  
ATOM   1855  CE  MET B 230      -3.389 -29.949 -37.706  1.00 56.53           C  
ATOM   1858  N   GLN B 231      -7.729 -30.396 -40.809  1.00 97.23           N  
ATOM   1859  CA  GLN B 231      -8.755 -31.332 -41.163  1.00 97.23           C  
ATOM   1865  C   GLN B 231      -8.164 -32.410 -42.023  1.00 97.23           C  
ATOM   1866  O   GLN B 231      -8.542 -33.574 -41.909  1.00 97.23           O  
ATOM   1860  CB  GLN B 231      -9.994 -30.701 -41.824  1.00 97.23           C  
ATOM   1861  CG  GLN B 231      -9.780 -30.026 -43.173  1.00 97.23           C  
ATOM   1862  CD  GLN B 231     -11.148 -29.491 -43.573  1.00 97.23           C  
ATOM   1864  NE2 GLN B 231     -11.185 -28.215 -44.031  1.00 97.23           N  
ATOM   1863  OE1 GLN B 231     -12.160 -30.182 -43.450  1.00 97.23           O  
ATOM   1867  N   GLU B 232      -7.212 -32.050 -42.909  1.00 34.60           N  
ATOM   1868  CA  GLU B 232      -6.565 -33.004 -43.767  1.00 34.60           C  
ATOM   1874  C   GLU B 232      -5.767 -33.959 -42.923  1.00 34.60           C  
ATOM   1875  O   GLU B 232      -5.733 -35.157 -43.199  1.00 34.60           O  
ATOM   1869  CB  GLU B 232      -5.598 -32.344 -44.772  1.00 34.60           C  
ATOM   1870  CG  GLU B 232      -6.309 -31.497 -45.833  1.00 34.60           C  
ATOM   1871  CD  GLU B 232      -5.263 -30.860 -46.741  1.00 34.60           C  
ATOM   1872  OE1 GLU B 232      -4.052 -31.159 -46.561  1.00 34.60           O  
ATOM   1873  OE2 GLU B 232      -5.666 -30.056 -47.624  1.00 34.60           O1-
ATOM   1876  N   PHE B 233      -5.104 -33.441 -41.869  1.00 76.51           N  
ATOM   1877  CA  PHE B 233      -4.255 -34.188 -40.972  1.00 76.51           C  
ATOM   1885  C   PHE B 233      -5.048 -35.230 -40.233  1.00 76.51           C  
ATOM   1886  O   PHE B 233      -4.640 -36.389 -40.166  1.00 76.51           O  
ATOM   1878  CB  PHE B 233      -3.584 -33.229 -39.963  1.00 76.51           C  
ATOM   1879  CG  PHE B 233      -2.805 -33.952 -38.923  1.00 76.51           C  
ATOM   1880  CD1 PHE B 233      -1.726 -34.737 -39.256  1.00 76.51           C  
ATOM   1881  CD2 PHE B 233      -3.124 -33.794 -37.590  1.00 76.51           C  
ATOM   1882  CE1 PHE B 233      -1.007 -35.383 -38.278  1.00 76.51           C  
ATOM   1883  CE2 PHE B 233      -2.407 -34.436 -36.609  1.00 76.51           C  
ATOM   1884  CZ  PHE B 233      -1.347 -35.237 -36.955  1.00 76.51           C  
ATOM   1887  N   VAL B 234      -6.207 -34.841 -39.668  1.00 45.33           N  
ATOM   1888  CA  VAL B 234      -7.043 -35.730 -38.910  1.00 45.33           C  
ATOM   1892  C   VAL B 234      -7.597 -36.782 -39.812  1.00 45.33           C  
ATOM   1893  O   VAL B 234      -7.769 -37.925 -39.391  1.00 45.33           O  
ATOM   1889  CB  VAL B 234      -8.182 -35.025 -38.220  1.00 45.33           C  
ATOM   1890  CG1 VAL B 234      -7.579 -34.060 -37.184  1.00 45.33           C  
ATOM   1891  CG2 VAL B 234      -9.073 -34.334 -39.267  1.00 45.33           C  
ATOM   1894  N   GLN B 235      -7.920 -36.420 -41.071  1.00 94.24           N  
ATOM   1895  CA  GLN B 235      -8.452 -37.397 -41.977  1.00 94.24           C  
ATOM   1901  C   GLN B 235      -7.394 -38.421 -42.271  1.00 94.24           C  
ATOM   1902  O   GLN B 235      -7.703 -39.600 -42.428  1.00 94.24           O  
ATOM   1896  CB  GLN B 235      -9.040 -36.828 -43.288  1.00 94.24           C  
ATOM   1897  CG  GLN B 235      -8.073 -36.147 -44.253  1.00 94.24           C  
ATOM   1898  CD  GLN B 235      -8.885 -35.840 -45.506  1.00 94.24           C  
ATOM   1900  NE2 GLN B 235      -9.152 -36.894 -46.323  1.00 94.24           N  
ATOM   1899  OE1 GLN B 235      -9.287 -34.702 -45.743  1.00 94.24           O  
ATOM   1903  N   TRP B 236      -6.116 -38.000 -42.360  1.00 77.90           N  
ATOM   1904  CA  TRP B 236      -5.039 -38.918 -42.617  1.00 77.90           C  
ATOM   1915  C   TRP B 236      -4.868 -39.859 -41.464  1.00 77.90           C  
ATOM   1916  O   TRP B 236      -4.612 -41.047 -41.655  1.00 77.90           O  
ATOM   1905  CB  TRP B 236      -3.688 -38.234 -42.868  1.00 77.90           C  
ATOM   1906  CG  TRP B 236      -2.580 -39.246 -43.006  1.00 77.90           C  
ATOM   1908  CD1 TRP B 236      -2.448 -40.265 -43.897  1.00 77.90           C  
ATOM   1907  CD2 TRP B 236      -1.414 -39.273 -42.167  1.00 77.90           C  
ATOM   1910  CE2 TRP B 236      -0.627 -40.342 -42.605  1.00 77.90           C  
ATOM   1911  CE3 TRP B 236      -1.031 -38.484 -41.128  1.00 77.90           C  
ATOM   1909  NE1 TRP B 236      -1.277 -40.944 -43.659  1.00 77.90           N  
ATOM   1912  CZ2 TRP B 236       0.560 -40.634 -41.994  1.00 77.90           C  
ATOM   1913  CZ3 TRP B 236       0.169 -38.779 -40.522  1.00 77.90           C  
ATOM   1914  CH2 TRP B 236       0.951 -39.833 -40.944  1.00 77.90           C  
ATOM   1917  N   LEU B 237      -5.022 -39.355 -40.228  1.00 64.97           N  
ATOM   1918  CA  LEU B 237      -4.831 -40.159 -39.057  1.00 64.97           C  
ATOM   1923  C   LEU B 237      -5.795 -41.310 -39.105  1.00 64.97           C  
ATOM   1924  O   LEU B 237      -5.474 -42.417 -38.682  1.00 64.97           O  
ATOM   1919  CB  LEU B 237      -5.112 -39.381 -37.757  1.00 64.97           C  
ATOM   1920  CG  LEU B 237      -4.148 -38.206 -37.502  1.00 64.97           C  
ATOM   1921  CD1 LEU B 237      -4.471 -37.495 -36.174  1.00 64.97           C  
ATOM   1922  CD2 LEU B 237      -2.680 -38.654 -37.604  1.00 64.97           C  
ATOM   1925  N   ASN B 238      -7.027 -41.046 -39.570  1.00 72.53           N  
ATOM   1926  CA  ASN B 238      -8.110 -41.984 -39.673  1.00 72.53           C  
ATOM   1931  C   ASN B 238      -7.970 -42.920 -40.847  1.00 72.53           C  
ATOM   1932  O   ASN B 238      -8.542 -44.011 -40.827  1.00 72.53           O  
ATOM   1927  CB  ASN B 238      -9.449 -41.243 -39.756  1.00 72.53           C  
ATOM   1928  CG  ASN B 238      -9.510 -40.413 -38.477  1.00 72.53           C  
ATOM   1930  ND2 ASN B 238     -10.083 -39.184 -38.573  1.00 72.53           N  
ATOM   1929  OD1 ASN B 238      -9.036 -40.839 -37.425  1.00 72.53           O  
ATOM   1933  N   SER B 239      -7.233 -42.516 -41.906  1.00108.46           N  
ATOM   1934  CA  SER B 239      -7.127 -43.248 -43.148  1.00108.46           C  
ATOM   1937  C   SER B 239      -6.566 -44.620 -42.949  1.00108.46           C  
ATOM   1938  O   SER B 239      -5.953 -44.938 -41.932  1.00108.46           O  
ATOM   1935  CB  SER B 239      -6.185 -42.600 -44.179  1.00108.46           C  
ATOM   1936  OG  SER B 239      -6.665 -41.330 -44.571  1.00108.46           O  
ATOM   1939  N   GLU B 240      -6.806 -45.471 -43.972  1.00 90.71           N  
ATOM   1940  CA  GLU B 240      -6.353 -46.832 -44.050  1.00 90.71           C  
ATOM   1946  C   GLU B 240      -4.865 -46.856 -44.156  1.00 90.71           C  
ATOM   1947  O   GLU B 240      -4.208 -47.720 -43.577  1.00 90.71           O  
ATOM   1941  CB  GLU B 240      -6.855 -47.545 -45.310  1.00 90.71           C  
ATOM   1942  CG  GLU B 240      -6.233 -48.931 -45.496  1.00 90.71           C  
ATOM   1943  CD  GLU B 240      -6.583 -49.398 -46.898  1.00 90.71           C  
ATOM   1944  OE1 GLU B 240      -7.749 -49.172 -47.315  1.00 90.71           O  
ATOM   1945  OE2 GLU B 240      -5.691 -49.976 -47.575  1.00 90.71           O1-
ATOM   1948  N   GLU B 241      -4.299 -45.904 -44.916  1.00100.83           N  
ATOM   1949  CA  GLU B 241      -2.890 -45.893 -45.171  1.00100.83           C  
ATOM   1955  C   GLU B 241      -2.162 -45.755 -43.872  1.00100.83           C  
ATOM   1956  O   GLU B 241      -1.142 -46.406 -43.659  1.00100.83           O  
ATOM   1950  CB  GLU B 241      -2.502 -44.740 -46.106  1.00100.83           C  
ATOM   1951  CG  GLU B 241      -2.915 -43.372 -45.569  1.00100.83           C  
ATOM   1952  CD  GLU B 241      -3.018 -42.439 -46.758  1.00100.83           C  
ATOM   1953  OE1 GLU B 241      -1.977 -42.213 -47.430  1.00100.83           O  
ATOM   1954  OE2 GLU B 241      -4.150 -41.951 -47.022  1.00100.83           O1-
ATOM   1957  N   ALA B 242      -2.677 -44.911 -42.962  1.00 31.35           N  
ATOM   1958  CA  ALA B 242      -2.062 -44.706 -41.681  1.00 31.35           C  
ATOM   1960  C   ALA B 242      -2.081 -46.000 -40.925  1.00 31.35           C  
ATOM   1961  O   ALA B 242      -1.117 -46.340 -40.238  1.00 31.35           O  
ATOM   1959  CB  ALA B 242      -2.811 -43.670 -40.827  1.00 31.35           C  
ATOM   1962  N   MET B 243      -3.199 -46.747 -41.032  1.00 94.88           N  
ATOM   1963  CA  MET B 243      -3.395 -47.994 -40.341  1.00 94.88           C  
ATOM   1968  C   MET B 243      -2.387 -49.001 -40.804  1.00 94.88           C  
ATOM   1969  O   MET B 243      -1.851 -49.758 -39.997  1.00 94.88           O  
ATOM   1964  CB  MET B 243      -4.789 -48.603 -40.600  1.00 94.88           C  
ATOM   1965  CG  MET B 243      -5.010 -49.986 -39.968  1.00 94.88           C  
ATOM   1966  SD  MET B 243      -4.315 -51.390 -40.901  1.00 94.88           S  
ATOM   1967  CE  MET B 243      -4.805 -52.680 -39.722  1.00 94.88           C  
ATOM   1970  N   ASN B 244      -2.103 -49.042 -42.117  1.00 43.28           N  
ATOM   1971  CA  ASN B 244      -1.209 -50.027 -42.650  1.00 43.28           C  
ATOM   1976  C   ASN B 244       0.182 -49.857 -42.108  1.00 43.28           C  
ATOM   1977  O   ASN B 244       0.867 -50.848 -41.865  1.00 43.28           O  
ATOM   1972  CB  ASN B 244      -1.126 -50.004 -44.183  1.00 43.28           C  
ATOM   1973  CG  ASN B 244      -2.336 -50.759 -44.713  1.00 43.28           C  
ATOM   1975  ND2 ASN B 244      -2.822 -50.364 -45.919  1.00 43.28           N  
ATOM   1974  OD1 ASN B 244      -2.826 -51.688 -44.073  1.00 43.28           O  
ATOM   1978  N   LEU B 245       0.630 -48.607 -41.890  1.00 53.05           N  
ATOM   1979  CA  LEU B 245       1.976 -48.343 -41.458  1.00 53.05           C  
ATOM   1984  C   LEU B 245       2.222 -48.912 -40.091  1.00 53.05           C  
ATOM   1985  O   LEU B 245       1.292 -49.197 -39.338  1.00 53.05           O  
ATOM   1980  CB  LEU B 245       2.309 -46.845 -41.409  1.00 53.05           C  
ATOM   1981  CG  LEU B 245       2.330 -46.184 -42.797  1.00 53.05           C  
ATOM   1982  CD1 LEU B 245       2.666 -44.690 -42.684  1.00 53.05           C  
ATOM   1983  CD2 LEU B 245       3.254 -46.945 -43.763  1.00 53.05           C  
ATOM   1986  N   HIS B 246       3.514 -49.141 -39.759  1.00 59.25           N  
ATOM   1987  CA  HIS B 246       3.882 -49.673 -38.479  1.00 59.25           C  
ATOM   1994  C   HIS B 246       3.582 -48.607 -37.469  1.00 59.25           C  
ATOM   1995  O   HIS B 246       3.707 -47.422 -37.774  1.00 59.25           O  
ATOM   1990  CB  HIS B 246       5.374 -50.024 -38.380  1.00 59.25           C  
ATOM   1989  CG  HIS B 246       5.705 -50.759 -37.122  1.00 59.25           C  
ATOM   1992  CD2 HIS B 246       5.868 -52.094 -36.907  1.00 59.25           C  
ATOM   1988  ND1 HIS B 246       5.913 -50.156 -35.901  1.00 59.25           N  
ATOM   1993  CE1 HIS B 246       6.190 -51.145 -35.016  1.00 59.25           C  
ATOM   1991  NE2 HIS B 246       6.177 -52.339 -35.581  1.00 59.25           N  
ATOM   1996  N   PRO B 247       3.194 -48.972 -36.273  1.00 72.63           N  
ATOM   1997  CA  PRO B 247       2.803 -47.995 -35.296  1.00 72.63           C  
ATOM   2001  C   PRO B 247       3.877 -47.002 -34.989  1.00 72.63           C  
ATOM   2002  O   PRO B 247       3.555 -45.837 -34.773  1.00 72.63           O  
ATOM   1999  CB  PRO B 247       2.321 -48.798 -34.087  1.00 72.63           C  
ATOM   2000  CG  PRO B 247       1.817 -50.114 -34.707  1.00 72.63           C  
ATOM   1998  CD  PRO B 247       2.658 -50.293 -35.987  1.00 72.63           C  
ATOM   2003  N   VAL B 248       5.152 -47.427 -34.963  1.00 48.91           N  
ATOM   2004  CA  VAL B 248       6.220 -46.519 -34.649  1.00 48.91           C  
ATOM   2008  C   VAL B 248       6.353 -45.492 -35.733  1.00 48.91           C  
ATOM   2009  O   VAL B 248       6.673 -44.336 -35.460  1.00 48.91           O  
ATOM   2005  CB  VAL B 248       7.540 -47.207 -34.467  1.00 48.91           C  
ATOM   2006  CG1 VAL B 248       8.628 -46.143 -34.254  1.00 48.91           C  
ATOM   2007  CG2 VAL B 248       7.402 -48.190 -33.288  1.00 48.91           C  
ATOM   2010  N   GLU B 249       6.164 -45.903 -37.001  1.00 60.07           N  
ATOM   2011  CA  GLU B 249       6.270 -45.004 -38.118  1.00 60.07           C  
ATOM   2017  C   GLU B 249       5.129 -44.027 -38.095  1.00 60.07           C  
ATOM   2018  O   GLU B 249       5.325 -42.825 -38.280  1.00 60.07           O  
ATOM   2012  CB  GLU B 249       6.241 -45.777 -39.447  1.00 60.07           C  
ATOM   2013  CG  GLU B 249       6.646 -44.960 -40.669  1.00 60.07           C  
ATOM   2014  CD  GLU B 249       6.744 -45.943 -41.823  1.00 60.07           C  
ATOM   2015  OE1 GLU B 249       6.104 -47.022 -41.732  1.00 60.07           O  
ATOM   2016  OE2 GLU B 249       7.470 -45.634 -42.808  1.00 60.07           O1-
ATOM   2019  N   PHE B 250       3.905 -44.526 -37.839  1.00 64.98           N  
ATOM   2020  CA  PHE B 250       2.713 -43.720 -37.840  1.00 64.98           C  
ATOM   2028  C   PHE B 250       2.765 -42.723 -36.723  1.00 64.98           C  
ATOM   2029  O   PHE B 250       2.390 -41.567 -36.906  1.00 64.98           O  
ATOM   2021  CB  PHE B 250       1.433 -44.573 -37.713  1.00 64.98           C  
ATOM   2022  CG  PHE B 250       0.250 -43.661 -37.712  1.00 64.98           C  
ATOM   2023  CD1 PHE B 250      -0.074 -42.917 -38.823  1.00 64.98           C  
ATOM   2024  CD2 PHE B 250      -0.554 -43.586 -36.600  1.00 64.98           C  
ATOM   2025  CE1 PHE B 250      -1.174 -42.087 -38.807  1.00 64.98           C  
ATOM   2026  CE2 PHE B 250      -1.652 -42.760 -36.577  1.00 64.98           C  
ATOM   2027  CZ  PHE B 250      -1.960 -42.008 -37.683  1.00 64.98           C  
ATOM   2030  N   ALA B 251       3.225 -43.143 -35.529  1.00 34.30           N  
ATOM   2031  CA  ALA B 251       3.293 -42.239 -34.415  1.00 34.30           C  
ATOM   2033  C   ALA B 251       4.255 -41.133 -34.730  1.00 34.30           C  
ATOM   2034  O   ALA B 251       3.972 -39.969 -34.453  1.00 34.30           O  
ATOM   2032  CB  ALA B 251       3.777 -42.911 -33.116  1.00 34.30           C  
ATOM   2035  N   ALA B 252       5.421 -41.474 -35.322  1.00 39.94           N  
ATOM   2036  CA  ALA B 252       6.470 -40.536 -35.640  1.00 39.94           C  
ATOM   2038  C   ALA B 252       6.011 -39.553 -36.676  1.00 39.94           C  
ATOM   2039  O   ALA B 252       6.298 -38.359 -36.586  1.00 39.94           O  
ATOM   2037  CB  ALA B 252       7.722 -41.229 -36.204  1.00 39.94           C  
ATOM   2040  N   LEU B 253       5.301 -40.042 -37.707  1.00 51.98           N  
ATOM   2041  CA  LEU B 253       4.846 -39.218 -38.784  1.00 51.98           C  
ATOM   2046  C   LEU B 253       3.853 -38.225 -38.256  1.00 51.98           C  
ATOM   2047  O   LEU B 253       3.881 -37.053 -38.629  1.00 51.98           O  
ATOM   2042  CB  LEU B 253       4.167 -40.040 -39.891  1.00 51.98           C  
ATOM   2043  CG  LEU B 253       5.110 -41.078 -40.537  1.00 51.98           C  
ATOM   2044  CD1 LEU B 253       4.413 -41.843 -41.670  1.00 51.98           C  
ATOM   2045  CD2 LEU B 253       6.432 -40.434 -40.984  1.00 51.98           C  
ATOM   2048  N   ALA B 254       2.948 -38.672 -37.362  1.00 31.68           N  
ATOM   2049  CA  ALA B 254       1.928 -37.814 -36.826  1.00 31.68           C  
ATOM   2051  C   ALA B 254       2.574 -36.694 -36.071  1.00 31.68           C  
ATOM   2052  O   ALA B 254       2.180 -35.537 -36.208  1.00 31.68           O  
ATOM   2050  CB  ALA B 254       0.982 -38.551 -35.859  1.00 31.68           C  
ATOM   2053  N   HIS B 255       3.613 -37.021 -35.278  1.00 64.23           N  
ATOM   2054  CA  HIS B 255       4.339 -36.091 -34.459  1.00 64.23           C  
ATOM   2061  C   HIS B 255       4.923 -35.029 -35.351  1.00 64.23           C  
ATOM   2062  O   HIS B 255       4.771 -33.838 -35.080  1.00 64.23           O  
ATOM   2057  CB  HIS B 255       5.494 -36.813 -33.733  1.00 64.23           C  
ATOM   2056  CG  HIS B 255       6.342 -35.998 -32.800  1.00 64.23           C  
ATOM   2059  CD2 HIS B 255       6.400 -34.657 -32.580  1.00 64.23           C  
ATOM   2055  ND1 HIS B 255       7.290 -36.554 -31.970  1.00 64.23           N  
ATOM   2060  CE1 HIS B 255       7.873 -35.531 -31.295  1.00 64.23           C  
ATOM   2058  NE2 HIS B 255       7.362 -34.361 -31.634  1.00 64.23           N  
ATOM   2063  N   TYR B 256       5.574 -35.440 -36.457  1.00 67.88           N  
ATOM   2064  CA  TYR B 256       6.235 -34.549 -37.375  1.00 67.88           C  
ATOM   2073  C   TYR B 256       5.256 -33.619 -38.034  1.00 67.88           C  
ATOM   2074  O   TYR B 256       5.498 -32.417 -38.120  1.00 67.88           O  
ATOM   2065  CB  TYR B 256       7.006 -35.333 -38.462  1.00 67.88           C  
ATOM   2066  CG  TYR B 256       7.449 -34.415 -39.549  1.00 67.88           C  
ATOM   2067  CD1 TYR B 256       8.509 -33.561 -39.379  1.00 67.88           C  
ATOM   2068  CD2 TYR B 256       6.776 -34.399 -40.754  1.00 67.88           C  
ATOM   2069  CE1 TYR B 256       8.906 -32.722 -40.395  1.00 67.88           C  
ATOM   2070  CE2 TYR B 256       7.169 -33.563 -41.771  1.00 67.88           C  
ATOM   2071  CZ  TYR B 256       8.234 -32.716 -41.594  1.00 67.88           C  
ATOM   2072  OH  TYR B 256       8.632 -31.850 -42.638  1.00 67.88           O  
ATOM   2075  N   LYS B 257       4.109 -34.161 -38.485  1.00151.44           N  
ATOM   2076  CA  LYS B 257       3.097 -33.443 -39.212  1.00151.44           C  
ATOM   2082  C   LYS B 257       2.543 -32.327 -38.370  1.00151.44           C  
ATOM   2083  O   LYS B 257       2.297 -31.228 -38.869  1.00151.44           O  
ATOM   2077  CB  LYS B 257       1.888 -34.346 -39.519  1.00151.44           C  
ATOM   2078  CG  LYS B 257       2.174 -35.563 -40.402  1.00151.44           C  
ATOM   2079  CD  LYS B 257       2.420 -35.239 -41.874  1.00151.44           C  
ATOM   2080  CE  LYS B 257       1.155 -35.320 -42.732  1.00151.44           C  
ATOM   2081  NZ  LYS B 257       0.805 -36.736 -42.983  1.00151.44           N1+
ATOM   2084  N   LEU B 258       2.290 -32.604 -37.075  1.00111.38           N  
ATOM   2085  CA  LEU B 258       1.708 -31.641 -36.180  1.00111.38           C  
ATOM   2090  C   LEU B 258       2.680 -30.519 -35.971  1.00111.38           C  
ATOM   2091  O   LEU B 258       2.287 -29.355 -35.906  1.00111.38           O  
ATOM   2086  CB  LEU B 258       1.350 -32.274 -34.812  1.00111.38           C  
ATOM   2087  CG  LEU B 258       0.644 -31.327 -33.820  1.00111.38           C  
ATOM   2088  CD1 LEU B 258       1.587 -30.252 -33.257  1.00111.38           C  
ATOM   2089  CD2 LEU B 258      -0.625 -30.733 -34.452  1.00111.38           C  
ATOM   2092  N   VAL B 259       3.978 -30.854 -35.829  1.00 42.35           N  
ATOM   2093  CA  VAL B 259       5.031 -29.896 -35.629  1.00 42.35           C  
ATOM   2097  C   VAL B 259       5.154 -29.043 -36.853  1.00 42.35           C  
ATOM   2098  O   VAL B 259       5.410 -27.844 -36.763  1.00 42.35           O  
ATOM   2094  CB  VAL B 259       6.364 -30.547 -35.403  1.00 42.35           C  
ATOM   2095  CG1 VAL B 259       7.458 -29.465 -35.395  1.00 42.35           C  
ATOM   2096  CG2 VAL B 259       6.290 -31.368 -34.105  1.00 42.35           C  
ATOM   2099  N   TYR B 260       5.008 -29.655 -38.044  1.00 57.33           N  
ATOM   2100  CA  TYR B 260       5.118 -28.926 -39.276  1.00 57.33           C  
ATOM   2109  C   TYR B 260       4.013 -27.916 -39.340  1.00 57.33           C  
ATOM   2110  O   TYR B 260       4.248 -26.754 -39.664  1.00 57.33           O  
ATOM   2101  CB  TYR B 260       4.964 -29.848 -40.493  1.00 57.33           C  
ATOM   2102  CG  TYR B 260       5.075 -29.058 -41.754  1.00 57.33           C  
ATOM   2103  CD1 TYR B 260       6.300 -28.839 -42.342  1.00 57.33           C  
ATOM   2104  CD2 TYR B 260       3.947 -28.546 -42.351  1.00 57.33           C  
ATOM   2105  CE1 TYR B 260       6.393 -28.119 -43.512  1.00 57.33           C  
ATOM   2106  CE2 TYR B 260       4.035 -27.827 -43.520  1.00 57.33           C  
ATOM   2107  CZ  TYR B 260       5.261 -27.612 -44.104  1.00 57.33           C  
ATOM   2108  OH  TYR B 260       5.351 -26.874 -45.306  1.00 57.33           O  
ATOM   2111  N   ILE B 261       2.773 -28.338 -39.018  1.00 52.99           N  
ATOM   2112  CA  ILE B 261       1.610 -27.497 -39.118  1.00 52.99           C  
ATOM   2117  C   ILE B 261       1.715 -26.353 -38.152  1.00 52.99           C  
ATOM   2118  O   ILE B 261       1.411 -25.213 -38.503  1.00 52.99           O  
ATOM   2113  CB  ILE B 261       0.347 -28.249 -38.822  1.00 52.99           C  
ATOM   2114  CG1 ILE B 261       0.186 -29.395 -39.834  1.00 52.99           C  
ATOM   2115  CG2 ILE B 261      -0.825 -27.249 -38.833  1.00 52.99           C  
ATOM   2116  CD1 ILE B 261      -0.863 -30.434 -39.438  1.00 52.99           C  
ATOM   2119  N   HIS B 262       2.164 -26.629 -36.911  1.00 89.90           N  
ATOM   2120  CA  HIS B 262       2.301 -25.594 -35.919  1.00 89.90           C  
ATOM   2127  C   HIS B 262       0.977 -24.885 -35.733  1.00 89.90           C  
ATOM   2128  O   HIS B 262       0.884 -23.668 -35.903  1.00 89.90           O  
ATOM   2123  CB  HIS B 262       3.392 -24.583 -36.335  1.00 89.90           C  
ATOM   2122  CG  HIS B 262       3.748 -23.589 -35.281  1.00 89.90           C  
ATOM   2125  CD2 HIS B 262       4.660 -23.658 -34.268  1.00 89.90           C  
ATOM   2121  ND1 HIS B 262       3.155 -22.350 -35.157  1.00 89.90           N  
ATOM   2126  CE1 HIS B 262       3.721 -21.743 -34.090  1.00 89.90           C  
ATOM   2124  NE2 HIS B 262       4.645 -22.502 -33.515  1.00 89.90           N  
ATOM   2129  N   PRO B 263      -0.065 -25.629 -35.417  1.00 91.97           N  
ATOM   2130  CA  PRO B 263      -1.416 -25.134 -35.260  1.00 91.97           C  
ATOM   2134  C   PRO B 263      -1.642 -24.153 -34.142  1.00 91.97           C  
ATOM   2135  O   PRO B 263      -2.596 -23.381 -34.236  1.00 91.97           O  
ATOM   2132  CB  PRO B 263      -2.267 -26.386 -35.036  1.00 91.97           C  
ATOM   2133  CG  PRO B 263      -1.295 -27.355 -34.336  1.00 91.97           C  
ATOM   2131  CD  PRO B 263       0.076 -26.992 -34.929  1.00 91.97           C  
ATOM   2136  N   PHE B 264      -0.828 -24.175 -33.069  1.00 75.29           N  
ATOM   2137  CA  PHE B 264      -1.109 -23.313 -31.952  1.00 75.29           C  
ATOM   2145  C   PHE B 264       0.063 -22.395 -31.767  1.00 75.29           C  
ATOM   2146  O   PHE B 264       1.150 -22.646 -32.284  1.00 75.29           O  
ATOM   2138  CB  PHE B 264      -1.305 -24.097 -30.639  1.00 75.29           C  
ATOM   2139  CG  PHE B 264      -2.415 -25.080 -30.844  1.00 75.29           C  
ATOM   2140  CD1 PHE B 264      -3.735 -24.678 -30.849  1.00 75.29           C  
ATOM   2141  CD2 PHE B 264      -2.135 -26.414 -31.021  1.00 75.29           C  
ATOM   2142  CE1 PHE B 264      -4.751 -25.588 -31.032  1.00 75.29           C  
ATOM   2143  CE2 PHE B 264      -3.147 -27.332 -31.204  1.00 75.29           C  
ATOM   2144  CZ  PHE B 264      -4.459 -26.919 -31.214  1.00 75.29           C  
ATOM   2147  N   ILE B 265      -0.148 -21.266 -31.060  1.00 62.12           N  
ATOM   2148  CA  ILE B 265       0.917 -20.335 -30.807  1.00 62.12           C  
ATOM   2153  C   ILE B 265       1.930 -20.980 -29.905  1.00 62.12           C  
ATOM   2154  O   ILE B 265       3.130 -20.768 -30.070  1.00 62.12           O  
ATOM   2149  CB  ILE B 265       0.452 -19.029 -30.228  1.00 62.12           C  
ATOM   2150  CG1 ILE B 265      -0.378 -18.273 -31.287  1.00 62.12           C  
ATOM   2151  CG2 ILE B 265       1.686 -18.250 -29.740  1.00 62.12           C  
ATOM   2152  CD1 ILE B 265      -1.135 -17.060 -30.755  1.00 62.12           C  
ATOM   2155  N   ASP B 266       1.481 -21.759 -28.897  1.00 72.53           N  
ATOM   2156  CA  ASP B 266       2.420 -22.398 -28.013  1.00 72.53           C  
ATOM   2161  C   ASP B 266       1.918 -23.793 -27.728  1.00 72.53           C  
ATOM   2162  O   ASP B 266       0.756 -24.103 -27.994  1.00 72.53           O  
ATOM   2157  CB  ASP B 266       2.559 -21.650 -26.669  1.00 72.53           C  
ATOM   2158  CG  ASP B 266       3.830 -22.093 -25.954  1.00 72.53           C  
ATOM   2159  OD1 ASP B 266       4.594 -22.908 -26.536  1.00 72.53           O  
ATOM   2160  OD2 ASP B 266       4.064 -21.612 -24.813  1.00 72.53           O1-
ATOM   2163  N   GLY B 267       2.802 -24.681 -27.211  1.00 41.21           N  
ATOM   2164  CA  GLY B 267       2.440 -26.010 -26.788  1.00 41.21           C  
ATOM   2165  C   GLY B 267       2.359 -26.968 -27.937  1.00 41.21           C  
ATOM   2166  O   GLY B 267       1.691 -27.996 -27.829  1.00 41.21           O  
ATOM   2167  N   ASN B 268       3.012 -26.650 -29.070  1.00 60.42           N  
ATOM   2168  CA  ASN B 268       2.978 -27.484 -30.242  1.00 60.42           C  
ATOM   2173  C   ASN B 268       3.739 -28.758 -30.013  1.00 60.42           C  
ATOM   2174  O   ASN B 268       3.283 -29.835 -30.392  1.00 60.42           O  
ATOM   2169  CB  ASN B 268       3.615 -26.802 -31.463  1.00 60.42           C  
ATOM   2170  CG  ASN B 268       2.763 -25.594 -31.818  1.00 60.42           C  
ATOM   2172  ND2 ASN B 268       3.263 -24.383 -31.452  1.00 60.42           N  
ATOM   2171  OD1 ASN B 268       1.684 -25.721 -32.393  1.00 60.42           O  
ATOM   2175  N   GLY B 269       4.943 -28.655 -29.419  1.00 33.24           N  
ATOM   2176  CA  GLY B 269       5.764 -29.807 -29.208  1.00 33.24           C  
ATOM   2177  C   GLY B 269       5.142 -30.729 -28.199  1.00 33.24           C  
ATOM   2178  O   GLY B 269       5.160 -31.947 -28.376  1.00 33.24           O  
ATOM   2179  N   ARG B 270       4.596 -30.167 -27.101  1.00147.95           N  
ATOM   2180  CA  ARG B 270       4.038 -30.963 -26.045  1.00147.95           C  
ATOM   2188  C   ARG B 270       2.850 -31.737 -26.548  1.00147.95           C  
ATOM   2189  O   ARG B 270       2.707 -32.925 -26.261  1.00147.95           O  
ATOM   2181  CB  ARG B 270       3.592 -30.134 -24.824  1.00147.95           C  
ATOM   2182  CG  ARG B 270       4.735 -29.352 -24.155  1.00147.95           C  
ATOM   2183  CD  ARG B 270       4.398 -28.817 -22.759  1.00147.95           C  
ATOM   2184  NE  ARG B 270       5.551 -27.995 -22.301  1.00147.95           N  
ATOM   2185  CZ  ARG B 270       5.537 -26.642 -22.488  1.00147.95           C  
ATOM   2186  NH1 ARG B 270       4.426 -26.028 -22.988  1.00147.95           N1+
ATOM   2187  NH2 ARG B 270       6.637 -25.900 -22.167  1.00147.95           N  
ATOM   2190  N   THR B 271       1.964 -31.081 -27.319  1.00 41.38           N  
ATOM   2191  CA  THR B 271       0.785 -31.727 -27.826  1.00 41.38           C  
ATOM   2195  C   THR B 271       1.156 -32.804 -28.803  1.00 41.38           C  
ATOM   2196  O   THR B 271       0.561 -33.880 -28.798  1.00 41.38           O  
ATOM   2192  CB  THR B 271      -0.130 -30.779 -28.538  1.00 41.38           C  
ATOM   2194  CG2 THR B 271      -1.367 -31.561 -29.010  1.00 41.38           C  
ATOM   2193  OG1 THR B 271      -0.514 -29.725 -27.664  1.00 41.38           O  
ATOM   2197  N   SER B 272       2.149 -32.545 -29.678  1.00 41.44           N  
ATOM   2198  CA  SER B 272       2.519 -33.503 -30.690  1.00 41.44           C  
ATOM   2201  C   SER B 272       3.059 -34.747 -30.041  1.00 41.44           C  
ATOM   2202  O   SER B 272       2.848 -35.846 -30.548  1.00 41.44           O  
ATOM   2199  CB  SER B 272       3.564 -32.958 -31.685  1.00 41.44           C  
ATOM   2200  OG  SER B 272       4.797 -32.685 -31.040  1.00 41.44           O  
ATOM   2203  N   ARG B 273       3.791 -34.605 -28.914  1.00 87.48           N  
ATOM   2204  CA  ARG B 273       4.341 -35.725 -28.190  1.00 87.48           C  
ATOM   2212  C   ARG B 273       3.248 -36.519 -27.525  1.00 87.48           C  
ATOM   2213  O   ARG B 273       3.386 -37.726 -27.340  1.00 87.48           O  
ATOM   2205  CB  ARG B 273       5.338 -35.310 -27.092  1.00 87.48           C  
ATOM   2206  CG  ARG B 273       6.672 -34.824 -27.662  1.00 87.48           C  
ATOM   2207  CD  ARG B 273       7.763 -34.625 -26.609  1.00 87.48           C  
ATOM   2208  NE  ARG B 273       7.425 -33.388 -25.854  1.00 87.48           N  
ATOM   2209  CZ  ARG B 273       8.092 -32.225 -26.108  1.00 87.48           C  
ATOM   2210  NH1 ARG B 273       9.157 -32.215 -26.965  1.00 87.48           N1+
ATOM   2211  NH2 ARG B 273       7.692 -31.073 -25.498  1.00 87.48           N  
ATOM   2214  N   LEU B 274       2.175 -35.841 -27.067  1.00 60.42           N  
ATOM   2215  CA  LEU B 274       1.058 -36.473 -26.409  1.00 60.42           C  
ATOM   2220  C   LEU B 274       0.291 -37.311 -27.388  1.00 60.42           C  
ATOM   2221  O   LEU B 274      -0.191 -38.394 -27.050  1.00 60.42           O  
ATOM   2216  CB  LEU B 274       0.056 -35.450 -25.838  1.00 60.42           C  
ATOM   2217  CG  LEU B 274       0.631 -34.539 -24.736  1.00 60.42           C
[truncated: 40,427 more chars]
