# Supplementary material for: Structural Descriptors for Subunit Interface Regions in Homodimers: Effect of Lipid Membrane and Secondary Structure Type
Source: J Chem Inf Model. 2025 Mar 27;65(7):3117–26. doi: 10.1021/acs.jcim.4c01233 (PMC12004529; doi:10.1021/acs.jcim.4c01233)
Supplement: Supplementary file 3 — ci4c01233_si_003.tar [file ci4c01233_si_003.tar › database/alpha/4ri6_cytop.pdb]

ATOM      1  N   ALA A   1      36.942  86.624   4.701  1.00 52.76           N  
ATOM      2  CA  ALA A   1      36.544  85.801   5.844  1.00 52.45           C  
ATOM      3  C   ALA A   1      37.450  84.574   6.007  1.00 52.01           C  
ATOM      4  O   ALA A   1      38.073  84.113   5.047  1.00 52.38           O  
ATOM      5  CB  ALA A   1      35.092  85.365   5.700  1.00 52.37           C  
ATOM      6  HA  ALA A   1      36.616  86.332   6.653  1.00 62.94           H  
ATOM      7  HB1 ALA A   1      34.849  84.821   6.466  1.00 62.85           H  
ATOM      8  HB2 ALA A   1      34.529  86.153   5.660  1.00 62.85           H  
ATOM      9  HB3 ALA A   1      34.998  84.848   4.884  1.00 62.85           H  
ATOM     10  N   THR A   2      37.512  84.056   7.233  1.00 50.51           N  
ATOM     11  CA  THR A   2      38.315  82.877   7.549  1.00 48.39           C  
ATOM     12  C   THR A   2      37.482  81.600   7.364  1.00 44.89           C  
ATOM     13  O   THR A   2      36.304  81.573   7.737  1.00 45.66           O  
ATOM     14  CB  THR A   2      38.859  82.940   9.001  1.00 49.57           C  
ATOM     15  CG2 THR A   2      37.724  83.015  10.006  1.00 49.64           C  
ATOM     16  OG1 THR A   2      39.650  81.776   9.279  1.00 50.31           O  
ATOM     17  H   THR A   2      37.091  84.377   7.910  1.00 60.61           H  
ATOM     18  HA  THR A   2      39.072  82.835   6.943  1.00 58.06           H  
ATOM     19  HB  THR A   2      39.409  83.732   9.103  1.00 59.48           H  
ATOM     20  HG1 THR A   2      39.944  81.810  10.065  1.00 60.37           H  
ATOM     21 HG21 THR A   2      38.082  83.054  10.907  1.00 59.57           H  
ATOM     22 HG22 THR A   2      37.191  83.809   9.845  1.00 59.57           H  
ATOM     23 HG23 THR A   2      37.157  82.232   9.925  1.00 59.57           H  
ATOM     24  N   PRO A   3      38.082  80.541   6.780  1.00 40.45           N  
ATOM     25  CA  PRO A   3      37.326  79.294   6.617  1.00 37.12           C  
ATOM     26  C   PRO A   3      36.898  78.707   7.959  1.00 33.08           C  
ATOM     27  O   PRO A   3      37.623  78.810   8.946  1.00 33.87           O  
ATOM     28  CB  PRO A   3      38.317  78.363   5.915  1.00 37.14           C  
ATOM     29  CG  PRO A   3      39.311  79.271   5.269  1.00 37.86           C  
ATOM     30  CD  PRO A   3      39.430  80.438   6.194  1.00 39.26           C  
ATOM     31  HA  PRO A   3      36.548  79.432   6.054  1.00 44.54           H  
ATOM     32  HB2 PRO A   3      38.749  77.792   6.569  1.00 44.56           H  
ATOM     33  HB3 PRO A   3      37.852  77.833   5.249  1.00 44.56           H  
ATOM     34  HG2 PRO A   3      40.162  78.815   5.181  1.00 45.43           H  
ATOM     35  HG3 PRO A   3      38.981  79.553   4.402  1.00 45.43           H  
ATOM     36  HD2 PRO A   3      40.087  80.257   6.885  1.00 47.11           H  
ATOM     37  HD3 PRO A   3      39.646  81.243   5.698  1.00 47.11           H  
ATOM     38  N   VAL A   4      35.724  78.097   7.995  1.00 30.05           N  
ATOM     39  CA  VAL A   4      35.310  77.392   9.185  1.00 28.83           C  
ATOM     40  C   VAL A   4      36.109  76.111   9.262  1.00 27.52           C  
ATOM     41  O   VAL A   4      36.679  75.682   8.278  1.00 28.50           O  
ATOM     42  CB  VAL A   4      33.815  77.079   9.193  1.00 29.27           C  
ATOM     43  CG1 VAL A   4      33.014  78.357   8.951  1.00 30.64           C  
ATOM     44  CG2 VAL A   4      33.461  75.984   8.180  1.00 29.51           C  
ATOM     45  H   VAL A   4      35.157  78.078   7.349  1.00 36.06           H  
ATOM     46  HA  VAL A   4      35.515  77.929   9.967  1.00 34.59           H  
ATOM     47  HB  VAL A   4      33.575  76.748  10.072  1.00 35.13           H  
ATOM     48 HG11 VAL A   4      32.068  78.142   8.958  1.00 36.77           H  
ATOM     49 HG12 VAL A   4      33.215  78.992   9.655  1.00 36.77           H  
ATOM     50 HG13 VAL A   4      33.263  78.727   8.090  1.00 36.77           H  
ATOM     51 HG21 VAL A   4      32.506  75.817   8.217  1.00 35.41           H  
ATOM     52 HG22 VAL A   4      33.711  76.284   7.292  1.00 35.41           H  
ATOM     53 HG23 VAL A   4      33.948  75.177   8.406  1.00 35.41           H  
ATOM     54  N   THR A   5      36.156  75.529  10.454  1.00 27.01           N  
ATOM     55  CA  THR A   5      36.898  74.307  10.718  1.00 26.23           C  
ATOM     56  C   THR A   5      35.928  73.163  11.008  1.00 26.67           C  
ATOM     57  O   THR A   5      35.065  73.290  11.868  1.00 26.33           O  
ATOM     58  CB  THR A   5      37.830  74.504  11.915  1.00 27.57           C  
ATOM     59  CG2 THR A   5      38.611  73.240  12.220  1.00 27.90           C  
ATOM     60  OG1 THR A   5      38.738  75.588  11.648  1.00 29.32           O  
ATOM     61  H   THR A   5      35.752  75.837  11.148  1.00 32.41           H  
ATOM     62  HA  THR A   5      37.432  74.074   9.942  1.00 31.47           H  
ATOM     63  HB  THR A   5      37.298  74.723  12.696  1.00 33.08           H  
ATOM     64  HG1 THR A   5      39.251  75.700  12.303  1.00 35.18           H  
ATOM     65 HG21 THR A   5      39.195  73.386  12.980  1.00 33.48           H  
ATOM     66 HG22 THR A   5      38.001  72.514  12.426  1.00 33.48           H  
ATOM     67 HG23 THR A   5      39.150  72.990  11.452  1.00 33.48           H  
ATOM     68  N   ILE A   6      36.087  72.051  10.298  1.00 27.09           N  
ATOM     69  CA  ILE A   6      35.267  70.859  10.498  1.00 26.80           C  
ATOM     70  C   ILE A   6      36.170  69.704  10.895  1.00 26.26           C  
ATOM     71  O   ILE A   6      37.224  69.522  10.293  1.00 27.59           O  
ATOM     72  CB  ILE A   6      34.487  70.476   9.218  1.00 26.95           C  
ATOM     73  CG1 ILE A   6      33.727  71.686   8.672  1.00 27.51           C  
ATOM     74  CG2 ILE A   6      33.576  69.287   9.475  1.00 27.07           C  
ATOM     75  CD1 ILE A   6      32.665  72.210   9.566  1.00 26.77           C  
ATOM     76  H   ILE A   6      36.677  71.960   9.680  1.00 32.51           H  
ATOM     77  HA  ILE A   6      34.631  71.017  11.214  1.00 32.16           H  
ATOM     78  HB  ILE A   6      35.136  70.210   8.548  1.00 32.34           H  
ATOM     79 HG12 ILE A   6      34.359  72.404   8.517  1.00 33.02           H  
ATOM     80 HG13 ILE A   6      33.307  71.435   7.835  1.00 33.02           H  
ATOM     81 HG21 ILE A   6      33.102  69.070   8.657  1.00 32.48           H  
ATOM     82 HG22 ILE A   6      34.116  68.531   9.755  1.00 32.48           H  
ATOM     83 HG23 ILE A   6      32.944  69.518  10.173  1.00 32.48           H  
ATOM     84 HD11 ILE A   6      32.241  72.971   9.139  1.00 32.12           H  
ATOM     85 HD12 ILE A   6      32.011  71.511   9.722  1.00 32.12           H  
ATOM     86 HD13 ILE A   6      33.066  72.483  10.406  1.00 32.12           H  
ATOM     87  N   TYR A   7      35.742  68.918  11.879  1.00 25.69           N  
ATOM     88  CA  TYR A   7      36.490  67.758  12.358  1.00 25.32           C  
ATOM     89  C   TYR A   7      35.827  66.461  11.933  1.00 25.52           C  
ATOM     90  O   TYR A   7      34.631  66.248  12.209  1.00 26.53           O  
ATOM     91  CB  TYR A   7      36.590  67.755  13.891  1.00 26.44           C  
ATOM     92  CG  TYR A   7      37.433  68.850  14.472  1.00 27.30           C  
ATOM     93  CD1 TYR A   7      36.961  70.143  14.571  1.00 27.81           C  
ATOM     94  CD2 TYR A   7      38.712  68.583  14.927  1.00 27.30           C  
ATOM     95  CE1 TYR A   7      37.746  71.148  15.117  1.00 28.62           C  
ATOM     96  CE2 TYR A   7      39.498  69.569  15.476  1.00 27.88           C  
ATOM     97  CZ  TYR A   7      39.016  70.851  15.560  1.00 29.47           C  
ATOM     98  OH  TYR A   7      39.806  71.836  16.108  1.00 32.92           O  
ATOM     99  H   TYR A   7      35.000  69.040  12.297  1.00 30.82           H  
ATOM    100  HA  TYR A   7      37.388  67.779  11.991  1.00 30.38           H  
ATOM    101  HB2 TYR A   7      35.697  67.847  14.258  1.00 31.72           H  
ATOM    102  HB3 TYR A   7      36.973  66.910  14.173  1.00 31.72           H  
ATOM    103  HD1 TYR A   7      36.104  70.343  14.270  1.00 33.37           H  
ATOM    104  HD2 TYR A   7      39.043  67.715  14.871  1.00 32.76           H  
ATOM    105  HE1 TYR A   7      37.420  72.017  15.178  1.00 34.35           H  
ATOM    106  HE2 TYR A   7      40.356  69.371  15.775  1.00 33.46           H  
ATOM    107  HH  TYR A   7      39.392  72.567  16.111  1.00 39.51           H  
ATOM    108  N   GLY A   8      36.599  65.583  11.306  1.00 25.90           N  
ATOM    109  CA  GLY A   8      36.139  64.234  11.019  1.00 25.15           C  
ATOM    110  C   GLY A   8      36.408  63.786   9.590  1.00 24.09           C  
ATOM    111  O   GLY A   8      36.730  64.602   8.734  1.00 25.19           O  
ATOM    112  H   GLY A   8      37.398  65.746  11.034  1.00 31.09           H  
ATOM    113  HA2 GLY A   8      36.581  63.613  11.619  1.00 30.18           H  
ATOM    114  HA3 GLY A   8      35.184  64.182  11.178  1.00 30.18           H  
ATOM    115  N   PRO A   9      36.245  62.481   9.317  1.00 23.40           N  
ATOM    116  CA  PRO A   9      36.497  61.924   7.978  1.00 23.67           C  
ATOM    117  C   PRO A   9      35.287  62.001   7.057  1.00 22.71           C  
ATOM    118  O   PRO A   9      34.168  61.821   7.502  1.00 21.79           O  
ATOM    119  CB  PRO A   9      36.831  60.472   8.274  1.00 24.36           C  
ATOM    120  CG  PRO A   9      35.971  60.151   9.464  1.00 23.73           C  
ATOM    121  CD  PRO A   9      35.862  61.433  10.277  1.00 24.10           C  
ATOM    122  HA  PRO A   9      37.258  62.357   7.561  1.00 28.40           H  
ATOM    123  HB2 PRO A   9      36.596  59.916   7.515  1.00 29.23           H  
ATOM    124  HB3 PRO A   9      37.772  60.386   8.492  1.00 29.23           H  
ATOM    125  HG2 PRO A   9      35.094  59.866   9.162  1.00 28.47           H  
ATOM    126  HG3 PRO A   9      36.392  59.452   9.988  1.00 28.47           H  
ATOM    127  HD2 PRO A   9      34.950  61.567  10.577  1.00 28.92           H  
ATOM    128  HD3 PRO A   9      36.483  61.415  11.022  1.00 28.92           H  
ATOM    129  N   PRO A  10      35.510  62.227   5.764  1.00 22.66           N  
ATOM    130  CA  PRO A  10      34.336  62.264   4.890  1.00 24.22           C  
ATOM    131  C   PRO A  10      33.583  60.925   4.757  1.00 23.76           C  
ATOM    132  O   PRO A  10      32.419  60.952   4.372  1.00 23.41           O  
ATOM    133  CB  PRO A  10      34.911  62.718   3.552  1.00 26.20           C  
ATOM    134  CG  PRO A  10      36.348  62.741   3.685  1.00 26.97           C  
ATOM    135  CD  PRO A  10      36.733  62.691   5.093  1.00 24.30           C  
ATOM    136  HA  PRO A  10      33.715  62.938   5.206  1.00 29.07           H  
ATOM    137  HB2 PRO A  10      34.648  62.091   2.860  1.00 31.44           H  
ATOM    138  HB3 PRO A  10      34.579  63.606   3.345  1.00 31.44           H  
ATOM    139  HG2 PRO A  10      36.715  61.973   3.219  1.00 32.36           H  
ATOM    140  HG3 PRO A  10      36.684  63.558   3.283  1.00 32.36           H  
ATOM    141  HD2 PRO A  10      37.454  62.055   5.225  1.00 29.16           H  
ATOM    142  HD3 PRO A  10      36.977  63.576   5.409  1.00 29.16           H  
ATOM    143  N   LEU A  11      34.168  59.795   5.124  1.00 23.82           N  
ATOM    144  CA  LEU A  11      33.404  58.530   5.102  1.00 23.78           C  
ATOM    145  C   LEU A  11      32.278  58.535   6.136  1.00 22.61           C  
ATOM    146  O   LEU A  11      31.330  57.759   6.033  1.00 23.14           O  
ATOM    147  CB  LEU A  11      34.322  57.311   5.337  1.00 24.47           C  
ATOM    148  CG  LEU A  11      35.112  57.244   6.658  1.00 25.65           C  
ATOM    149  CD1 LEU A  11      34.290  56.675   7.813  1.00 26.15           C  
ATOM    150  CD2 LEU A  11      36.372  56.426   6.479  1.00 25.93           C  
ATOM    151  H   LEU A  11      34.984  59.721   5.385  1.00 28.58           H  
ATOM    152  HA  LEU A  11      32.999  58.428   4.226  1.00 28.54           H  
ATOM    153  HB2 LEU A  11      33.773  56.512   5.296  1.00 29.36           H  
ATOM    154  HB3 LEU A  11      34.973  57.284   4.618  1.00 29.36           H  
ATOM    155  HG  LEU A  11      35.380  58.143   6.904  1.00 30.78           H  
ATOM    156 HD11 LEU A  11      34.839  56.658   8.612  1.00 31.38           H  
ATOM    157 HD12 LEU A  11      33.514  57.239   7.955  1.00 31.38           H  
ATOM    158 HD13 LEU A  11      34.008  55.775   7.586  1.00 31.38           H  
ATOM    159 HD21 LEU A  11      36.852  56.397   7.321  1.00 31.11           H  
ATOM    160 HD22 LEU A  11      36.128  55.527   6.206  1.00 31.11           H  
ATOM    161 HD23 LEU A  11      36.923  56.841   5.797  1.00 31.11           H  
ATOM    162  N   SER A  12      32.355  59.424   7.124  1.00 20.70           N  
ATOM    163  CA  SER A  12      31.302  59.491   8.131  1.00 19.48           C  
ATOM    164  C   SER A  12      30.035  60.132   7.567  1.00 18.27           C  
ATOM    165  O   SER A  12      30.078  61.169   6.917  1.00 19.49           O  
ATOM    166  CB  SER A  12      31.770  60.289   9.360  1.00 19.83           C  
ATOM    167  OG  SER A  12      30.663  60.931  10.006  1.00 22.63           O  
ATOM    168  H   SER A  12      32.994  59.990   7.232  1.00 24.84           H  
ATOM    169  HA  SER A  12      31.082  58.591   8.421  1.00 23.37           H  
ATOM    170  HB2 SER A  12      32.193  59.682   9.988  1.00 23.79           H  
ATOM    171  HB3 SER A  12      32.404  60.965   9.074  1.00 23.79           H  
ATOM    172  HG  SER A  12      30.932  61.363  10.674  1.00 27.16           H  
ATOM    173  N   THR A  13      28.899  59.528   7.854  1.00 17.09           N  
ATOM    174  CA  THR A  13      27.630  60.063   7.358  1.00 16.96           C  
ATOM    175  C   THR A  13      27.335  61.435   7.927  1.00 17.28           C  
ATOM    176  O   THR A  13      26.896  62.320   7.204  1.00 17.54           O  
ATOM    177  CB  THR A  13      26.472  59.129   7.690  1.00 17.57           C  
ATOM    178  CG2 THR A  13      26.568  57.854   6.880  1.00 18.09           C  
ATOM    179  OG1 THR A  13      26.520  58.808   9.083  1.00 18.48           O  
ATOM    180  H   THR A  13      28.827  58.814   8.327  1.00 20.51           H  
ATOM    181  HA  THR A  13      27.680  60.146   6.393  1.00 20.35           H  
ATOM    182  HB  THR A  13      25.631  59.565   7.484  1.00 21.08           H  
ATOM    183  HG1 THR A  13      25.887  58.293   9.281  1.00 22.17           H  
ATOM    184 HG21 THR A  13      25.827  57.267   7.098  1.00 21.71           H  
ATOM    185 HG22 THR A  13      26.538  58.061   5.932  1.00 21.71           H  
ATOM    186 HG23 THR A  13      27.401  57.398   7.077  1.00 21.71           H  
ATOM    187  N   ALA A  14      27.570  61.606   9.229  1.00 17.10           N  
ATOM    188  CA  ALA A  14      27.310  62.892   9.859  1.00 17.39           C  
ATOM    189  C   ALA A  14      28.266  63.980   9.368  1.00 17.99           C  
ATOM    190  O   ALA A  14      27.871  65.123   9.185  1.00 17.86           O  
ATOM    191  CB  ALA A  14      27.377  62.757  11.376  1.00 18.11           C  
ATOM    192  H   ALA A  14      27.876  61.001   9.759  1.00 20.52           H  
ATOM    193  HA  ALA A  14      26.409  63.171   9.630  1.00 20.87           H  
ATOM    194  HB1 ALA A  14      27.201  63.622  11.778  1.00 21.73           H  
ATOM    195  HB2 ALA A  14      26.710  62.116  11.665  1.00 21.73           H  
ATOM    196  HB3 ALA A  14      28.263  62.450  11.626  1.00 21.73           H  
ATOM    197  N   VAL A  15      29.531  63.642   9.162  1.00 18.13           N  
ATOM    198  CA  VAL A  15      30.447  64.595   8.526  1.00 19.33           C  
ATOM    199  C   VAL A  15      29.963  64.957   7.106  1.00 18.56           C  
ATOM    200  O   VAL A  15      29.982  66.113   6.703  1.00 19.15           O  
ATOM    201  CB  VAL A  15      31.899  64.031   8.446  1.00 20.20           C  
ATOM    202  CG1 VAL A  15      32.815  64.979   7.652  1.00 21.38           C  
ATOM    203  CG2 VAL A  15      32.467  63.783   9.860  1.00 21.55           C  
ATOM    204  H   VAL A  15      29.884  62.887   9.373  1.00 21.76           H  
ATOM    205  HA  VAL A  15      30.470  65.410   9.052  1.00 23.20           H  
ATOM    206  HB  VAL A  15      31.879  63.180   7.981  1.00 24.24           H  
ATOM    207 HG11 VAL A  15      33.708  64.601   7.620  1.00 25.66           H  
ATOM    208 HG12 VAL A  15      32.464  65.076   6.752  1.00 25.66           H  
ATOM    209 HG13 VAL A  15      32.836  65.841   8.094  1.00 25.66           H  
ATOM    210 HG21 VAL A  15      33.368  63.433   9.781  1.00 25.86           H  
ATOM    211 HG22 VAL A  15      32.478  64.622  10.346  1.00 25.86           H  
ATOM    212 HG23 VAL A  15      31.902  63.142  10.318  1.00 25.86           H  
ATOM    213  N   SER A  16      29.542  63.953   6.351  1.00 17.73           N  
ATOM    214  CA  SER A  16      29.072  64.163   4.981  1.00 18.62           C  
ATOM    215  C   SER A  16      27.886  65.118   4.915  1.00 18.74           C  
ATOM    216  O   SER A  16      27.779  65.931   3.997  1.00 19.43           O  
ATOM    217  CB  SER A  16      28.693  62.820   4.332  1.00 18.83           C  
ATOM    218  OG  SER A  16      29.858  62.078   4.009  1.00 20.03           O  
ATOM    219  H   SER A  16      29.517  63.132   6.607  1.00 21.27           H  
ATOM    220  HA  SER A  16      29.793  64.551   4.461  1.00 22.35           H  
ATOM    221  HB2 SER A  16      28.154  62.308   4.954  1.00 22.60           H  
ATOM    222  HB3 SER A  16      28.191  62.992   3.520  1.00 22.60           H  
ATOM    223  HG  SER A  16      30.303  61.925   4.705  1.00 24.03           H  
ATOM    224  N   ARG A  17      26.996  65.012   5.889  1.00 18.33           N  
ATOM    225  CA  ARG A  17      25.864  65.917   5.999  1.00 18.20           C  
ATOM    226  C   ARG A  17      26.354  67.354   6.113  1.00 17.98           C  
ATOM    227  O   ARG A  17      25.856  68.250   5.438  1.00 18.87           O  
ATOM    228  CB  ARG A  17      24.999  65.538   7.202  1.00 17.64           C  
ATOM    229  CG  ARG A  17      23.813  66.453   7.424  1.00 18.45           C  
ATOM    230  CD  ARG A  17      22.955  66.036   8.632  1.00 19.23           C  
ATOM    231  NE  ARG A  17      22.341  64.761   8.324  1.00 19.80           N  
ATOM    232  CZ  ARG A  17      22.731  63.579   8.774  1.00 20.63           C  
ATOM    233  NH1 ARG A  17      23.727  63.459   9.646  1.00 19.09           N1+
ATOM    234  NH2 ARG A  17      22.105  62.505   8.336  1.00 21.85           N  
ATOM    235  H   ARG A  17      27.026  64.415   6.508  1.00 22.00           H  
ATOM    236  HA  ARG A  17      25.320  65.846   5.200  1.00 21.84           H  
ATOM    237  HB2 ARG A  17      24.659  64.639   7.070  1.00 21.17           H  
ATOM    238  HB3 ARG A  17      25.548  65.566   8.002  1.00 21.17           H  
ATOM    239  HG2 ARG A  17      24.135  67.355   7.582  1.00 22.14           H  
ATOM    240  HG3 ARG A  17      23.249  66.436   6.635  1.00 22.14           H  
ATOM    241  HD2 ARG A  17      23.516  65.935   9.417  1.00 23.07           H  
ATOM    242  HD3 ARG A  17      22.258  66.693   8.785  1.00 23.07           H  
ATOM    243  HE  ARG A  17      21.659  64.773   7.800  1.00 23.76           H  
ATOM    244 HH11 ARG A  17      24.148  64.158   9.917  1.00 22.91           H  
ATOM    245 HH12 ARG A  17      23.957  62.681   9.933  1.00 22.91           H  
ATOM    246 HH21 ARG A  17      21.450  62.584   7.784  1.00 26.22           H  
ATOM    247 HH22 ARG A  17      22.320  61.729   8.639  1.00 26.22           H  
ATOM    248  N   VAL A  18      27.353  67.577   6.952  1.00 18.01           N  
ATOM    249  CA  VAL A  18      27.864  68.926   7.119  1.00 17.18           C  
ATOM    250  C   VAL A  18      28.588  69.416   5.858  1.00 18.51           C  
ATOM    251  O   VAL A  18      28.414  70.566   5.439  1.00 19.13           O  
ATOM    252  CB  VAL A  18      28.793  69.006   8.354  1.00 18.05           C  
ATOM    253  CG1 VAL A  18      29.504  70.340   8.427  1.00 18.51           C  
ATOM    254  CG2 VAL A  18      27.995  68.780   9.615  1.00 18.18           C  
ATOM    255  H   VAL A  18      27.745  66.978   7.429  1.00 21.61           H  
ATOM    256  HA  VAL A  18      27.115  69.523   7.277  1.00 20.61           H  
ATOM    257  HB  VAL A  18      29.464  68.308   8.292  1.00 21.66           H  
ATOM    258 HG11 VAL A  18      30.075  70.351   9.211  1.00 22.22           H  
ATOM    259 HG12 VAL A  18      30.039  70.457   7.626  1.00 22.22           H  
ATOM    260 HG13 VAL A  18      28.843  71.047   8.489  1.00 22.22           H  
ATOM    261 HG21 VAL A  18      28.591  68.833  10.379  1.00 21.82           H  
ATOM    262 HG22 VAL A  18      27.310  69.464   9.682  1.00 21.82           H  
ATOM    263 HG23 VAL A  18      27.584  67.903   9.576  1.00 21.82           H  
ATOM    264  N   LEU A  19      29.397  68.549   5.253  1.00 19.49           N  
ATOM    265  CA  LEU A  19      30.149  68.929   4.067  1.00 19.69           C  
ATOM    266  C   LEU A  19      29.231  69.324   2.934  1.00 20.18           C  
ATOM    267  O   LEU A  19      29.475  70.311   2.242  1.00 21.12           O  
ATOM    268  CB  LEU A  19      31.070  67.792   3.610  1.00 20.17           C  
ATOM    269  CG  LEU A  19      32.212  67.428   4.552  1.00 22.59           C  
ATOM    270  CD1 LEU A  19      33.024  66.286   3.984  1.00 22.16           C  
ATOM    271  CD2 LEU A  19      33.124  68.622   4.772  1.00 24.03           C  
ATOM    272  H   LEU A  19      29.525  67.739   5.510  1.00 23.39           H  
ATOM    273  HA  LEU A  19      30.704  69.695   4.281  1.00 23.63           H  
ATOM    274  HB2 LEU A  19      30.532  66.994   3.488  1.00 24.21           H  
ATOM    275  HB3 LEU A  19      31.467  68.044   2.761  1.00 24.21           H  
ATOM    276  HG  LEU A  19      31.851  67.153   5.410  1.00 27.11           H  
ATOM    277 HD11 LEU A  19      33.743  66.073   4.600  1.00 26.59           H  
ATOM    278 HD12 LEU A  19      32.447  65.515   3.869  1.00 26.59           H  
ATOM    279 HD13 LEU A  19      33.391  66.556   3.127  1.00 26.59           H  
ATOM    280 HD21 LEU A  19      33.840  68.365   5.374  1.00 28.84           H  
ATOM    281 HD22 LEU A  19      33.492  68.899   3.918  1.00 28.84           H  
ATOM    282 HD23 LEU A  19      32.608  69.345   5.161  1.00 28.84           H  
ATOM    283  N   ALA A  20      28.174  68.548   2.728  1.00 20.91           N  
ATOM    284  CA  ALA A  20      27.246  68.844   1.659  1.00 21.00           C  
ATOM    285  C   ALA A  20      26.596  70.203   1.898  1.00 20.68           C  
ATOM    286  O   ALA A  20      26.387  70.971   0.951  1.00 22.06           O  
ATOM    287  CB  ALA A  20      26.197  67.754   1.548  1.00 20.69           C  
ATOM    288  H   ALA A  20      27.977  67.850   3.190  1.00 25.10           H  
ATOM    289  HA  ALA A  20      27.730  68.884   0.819  1.00 25.20           H  
ATOM    290  HB1 ALA A  20      25.588  67.975   0.826  1.00 24.83           H  
ATOM    291  HB2 ALA A  20      26.638  66.910   1.363  1.00 24.83           H  
ATOM    292  HB3 ALA A  20      25.712  67.698   2.386  1.00 24.83           H  
ATOM    293  N   THR A  21      26.281  70.499   3.158  1.00 19.31           N  
ATOM    294  CA  THR A  21      25.688  71.780   3.508  1.00 19.56           C  
ATOM    295  C   THR A  21      26.639  72.941   3.256  1.00 21.51           C  
ATOM    296  O   THR A  21      26.248  73.942   2.661  1.00 22.86           O  
ATOM    297  CB  THR A  21      25.233  71.770   4.979  1.00 18.65           C  
ATOM    298  CG2 THR A  21      24.616  73.112   5.385  1.00 19.82           C  
ATOM    299  OG1 THR A  21      24.276  70.717   5.145  1.00 18.27           O  
ATOM    300  H   THR A  21      26.401  69.971   3.826  1.00 23.17           H  
ATOM    301  HA  THR A  21      24.902  71.919   2.957  1.00 23.47           H  
ATOM    302  HB  THR A  21      25.998  71.601   5.550  1.00 22.38           H  
ATOM    303  HG1 THR A  21      24.012  70.692   5.942  1.00 21.93           H  
ATOM    304 HG21 THR A  21      24.337  73.081   6.313  1.00 23.79           H  
ATOM    305 HG22 THR A  21      25.266  73.823   5.274  1.00 23.79           H  
ATOM    306 HG23 THR A  21      23.843  73.303   4.830  1.00 23.79           H  
ATOM    307  N   LEU A  22      27.888  72.801   3.687  1.00 20.87           N  
ATOM    308  CA  LEU A  22      28.882  73.833   3.452  1.00 22.56           C  
ATOM    309  C   LEU A  22      28.996  74.129   1.965  1.00 22.85           C  
ATOM    310  O   LEU A  22      29.080  75.279   1.556  1.00 23.70           O  
ATOM    311  CB  LEU A  22      30.235  73.408   4.023  1.00 23.17           C  
ATOM    312  CG  LEU A  22      30.289  73.398   5.550  1.00 23.63           C  
ATOM    313  CD1 LEU A  22      31.475  72.610   6.036  1.00 23.04           C  
ATOM    314  CD2 LEU A  22      30.358  74.821   6.056  1.00 24.02           C  
ATOM    315  H   LEU A  22      28.182  72.116   4.117  1.00 25.05           H  
ATOM    316  HA  LEU A  22      28.606  74.647   3.902  1.00 27.07           H  
ATOM    317  HB2 LEU A  22      30.436  72.511   3.714  1.00 27.81           H  
ATOM    318  HB3 LEU A  22      30.914  74.025   3.707  1.00 27.81           H  
ATOM    319  HG  LEU A  22      29.483  72.987   5.900  1.00 28.35           H  
ATOM    320 HD11 LEU A  22      31.485  72.620   7.006  1.00 27.64           H  
ATOM    321 HD12 LEU A  22      31.401  71.698   5.715  1.00 27.64           H  
ATOM    322 HD13 LEU A  22      32.286  73.018   5.693  1.00 27.64           H  
ATOM    323 HD21 LEU A  22      30.392  74.810   7.025  1.00 28.83           H  
ATOM    324 HD22 LEU A  22      31.156  75.243   5.701  1.00 28.83           H  
ATOM    325 HD23 LEU A  22      29.569  75.301   5.758  1.00 28.83           H  
ATOM    326  N   ILE A  23      28.987  73.080   1.152  1.00 22.25           N  
ATOM    327  CA  ILE A  23      29.183  73.246  -0.285  1.00 22.29           C  
ATOM    328  C   ILE A  23      27.955  73.910  -0.928  1.00 23.05           C  
ATOM    329  O   ILE A  23      28.099  74.830  -1.731  1.00 24.22           O  
ATOM    330  CB  ILE A  23      29.486  71.902  -0.950  1.00 22.39           C  
ATOM    331  CG1 ILE A  23      30.856  71.393  -0.489  1.00 22.69           C  
ATOM    332  CG2 ILE A  23      29.476  72.049  -2.463  1.00 22.74           C  
ATOM    333  CD1 ILE A  23      31.113  69.919  -0.776  1.00 23.55           C  
ATOM    334  H   ILE A  23      28.869  72.266   1.403  1.00 26.70           H  
ATOM    335  HA  ILE A  23      29.945  73.828  -0.431  1.00 26.75           H  
ATOM    336  HB  ILE A  23      28.807  71.260  -0.690  1.00 26.87           H  
ATOM    337 HG12 ILE A  23      31.544  71.905  -0.941  1.00 27.23           H  
ATOM    338 HG13 ILE A  23      30.928  71.523   0.470  1.00 27.23           H  
ATOM    339 HG21 ILE A  23      29.670  71.187  -2.864  1.00 27.29           H  
ATOM    340 HG22 ILE A  23      28.600  72.355  -2.744  1.00 27.29           H  
ATOM    341 HG23 ILE A  23      30.151  72.695  -2.722  1.00 27.29           H  
ATOM    342 HD11 ILE A  23      31.997  69.685  -0.453  1.00 28.26           H  
ATOM    343 HD12 ILE A  23      30.442  69.388  -0.320  1.00 28.26           H  
ATOM    344 HD13 ILE A  23      31.060  69.770  -1.733  1.00 28.26           H  
ATOM    345  N   GLU A  24      26.755  73.472  -0.545  1.00 23.34           N  
ATOM    346  CA  GLU A  24      25.535  74.142  -0.969  1.00 23.78           C  
ATOM    347  C   GLU A  24      25.546  75.607  -0.587  1.00 24.72           C  
ATOM    348  O   GLU A  24      25.077  76.456  -1.348  1.00 26.36           O  
ATOM    349  CB  GLU A  24      24.309  73.466  -0.351  1.00 24.09           C  
ATOM    350  CG  GLU A  24      23.969  72.104  -0.958  1.00 25.44           C  
ATOM    351  CD  GLU A  24      23.226  72.176  -2.297  1.00 26.38           C  
ATOM    352  OE1 GLU A  24      22.577  73.203  -2.591  1.00 27.40           O  
ATOM    353  OE2 GLU A  24      23.278  71.178  -3.047  1.00 25.97           O1-
ATOM    354  H   GLU A  24      26.625  72.789  -0.040  1.00 28.01           H  
ATOM    355  HA  GLU A  24      25.459  74.083  -1.934  1.00 28.53           H  
ATOM    356  HB2 GLU A  24      24.471  73.335   0.597  1.00 28.90           H  
ATOM    357  HB3 GLU A  24      23.540  74.044  -0.475  1.00 28.90           H  
ATOM    358  HG2 GLU A  24      24.794  71.615  -1.104  1.00 30.53           H  
ATOM    359  HG3 GLU A  24      23.407  71.617  -0.335  1.00 30.53           H  
ATOM    360  N   LYS A  25      26.069  75.906   0.602  1.00 24.79           N  
ATOM    361  CA  LYS A  25      26.068  77.283   1.082  1.00 24.72           C  
ATOM    362  C   LYS A  25      27.281  78.086   0.636  1.00 26.72           C  
ATOM    363  O   LYS A  25      27.402  79.250   1.012  1.00 27.07           O  
ATOM    364  CB  LYS A  25      25.973  77.307   2.610  1.00 24.24           C  
ATOM    365  CG  LYS A  25      24.650  76.753   3.103  1.00 23.59           C  
ATOM    366  CD  LYS A  25      23.440  77.521   2.571  1.00 24.23           C  
ATOM    367  CE  LYS A  25      23.496  79.014   2.868  1.00 24.42           C  
ATOM    368  NZ  LYS A  25      22.254  79.735   2.453  1.00 24.16           N1+
ATOM    369  H   LYS A  25      26.425  75.339   1.141  1.00 29.75           H  
ATOM    370  HA  LYS A  25      25.280  77.728   0.734  1.00 29.66           H  
ATOM    371  HB2 LYS A  25      26.685  76.765   2.982  1.00 29.09           H  
ATOM    372  HB3 LYS A  25      26.052  78.222   2.920  1.00 29.09           H  
ATOM    373  HG2 LYS A  25      24.569  75.830   2.815  1.00 28.31           H  
ATOM    374  HG3 LYS A  25      24.631  76.800   4.072  1.00 28.31           H  
ATOM    375  HD2 LYS A  25      23.396  77.410   1.608  1.00 29.07           H  
ATOM    376  HD3 LYS A  25      22.637  77.165   2.982  1.00 29.07           H  
ATOM    377  HE2 LYS A  25      23.611  79.141   3.822  1.00 29.30           H  
ATOM    378  HE3 LYS A  25      24.243  79.403   2.388  1.00 29.30           H  
ATOM    379  HZ1 LYS A  25      22.328  80.601   2.643  1.00 29.00           H  
ATOM    380  HZ2 LYS A  25      22.127  79.641   1.577  1.00 29.00           H  
ATOM    381  HZ3 LYS A  25      21.551  79.402   2.885  1.00 29.00           H  
ATOM    382  N   ASP A  26      28.158  77.474  -0.164  1.00 28.42           N  
ATOM    383  CA  ASP A  26      29.336  78.150  -0.705  1.00 30.04           C  
ATOM    384  C   ASP A  26      30.231  78.652   0.427  1.00 29.45           C  
ATOM    385  O   ASP A  26      30.807  79.724   0.335  1.00 30.94           O  
ATOM    386  CB  ASP A  26      28.888  79.310  -1.614  1.00 33.36           C  
ATOM    387  CG  ASP A  26      30.032  79.951  -2.376  1.00 37.47           C  
ATOM    388  OD1 ASP A  26      31.037  79.262  -2.653  1.00 38.40           O  
ATOM    389  OD2 ASP A  26      29.914  81.163  -2.684  1.00 38.89           O1-
ATOM    390  H   ASP A  26      28.089  76.653  -0.410  1.00 34.11           H  
ATOM    391  HA  ASP A  26      29.847  77.523  -1.240  1.00 36.04           H  
ATOM    392  HB2 ASP A  26      28.251  78.972  -2.263  1.00 40.04           H  
ATOM    393  HB3 ASP A  26      28.472  79.995  -1.068  1.00 40.04           H  
ATOM    394  N   VAL A  27      30.313  77.888   1.513  1.00 28.40           N  
ATOM    395  CA  VAL A  27      31.126  78.284   2.653  1.00 29.31           C  
ATOM    396  C   VAL A  27      32.467  77.583   2.601  1.00 30.12           C  
ATOM    397  O   VAL A  27      32.523  76.357   2.661  1.00 30.39           O  
ATOM    398  CB  VAL A  27      30.437  77.958   3.971  1.00 28.88           C  
ATOM    399  CG1 VAL A  27      31.329  78.337   5.145  1.00 28.92           C  
ATOM    400  CG2 VAL A  27      29.118  78.692   4.042  1.00 29.18           C  
ATOM    401  H   VAL A  27      29.907  77.136   1.613  1.00 34.08           H  
ATOM    402  HA  VAL A  27      31.281  79.241   2.619  1.00 35.18           H  
ATOM    403  HB  VAL A  27      30.260  77.006   4.015  1.00 34.66           H  
ATOM    404 HG11 VAL A  27      30.870  78.121   5.972  1.00 34.70           H  
ATOM    405 HG12 VAL A  27      32.158  77.836   5.085  1.00 34.70           H  
ATOM    406 HG13 VAL A  27      31.514  79.288   5.107  1.00 34.70           H  
ATOM    407 HG21 VAL A  27      28.684  78.481   4.883  1.00 35.02           H  
ATOM    408 HG22 VAL A  27      29.284  79.646   3.985  1.00 35.02           H  
ATOM    409 HG23 VAL A  27      28.559  78.409   3.301  1.00 35.02           H  
ATOM    410  N   PRO A  28      33.556  78.355   2.489  1.00 31.56           N  
ATOM    411  CA  PRO A  28      34.849  77.675   2.504  1.00 31.48           C  
ATOM    412  C   PRO A  28      35.122  77.056   3.855  1.00 30.39           C  
ATOM    413  O   PRO A  28      34.668  77.588   4.864  1.00 30.46           O  
ATOM    414  CB  PRO A  28      35.847  78.797   2.204  1.00 32.64           C  
ATOM    415  CG  PRO A  28      35.025  79.909   1.583  1.00 33.35           C  
ATOM    416  CD  PRO A  28      33.695  79.804   2.274  1.00 32.26           C  
ATOM    417  HA  PRO A  28      34.894  76.998   1.811  1.00 37.78           H  
ATOM    418  HB2 PRO A  28      36.259  79.096   3.030  1.00 39.16           H  
ATOM    419  HB3 PRO A  28      36.518  78.479   1.581  1.00 39.16           H  
ATOM    420  HG2 PRO A  28      35.441  80.767   1.761  1.00 40.01           H  
ATOM    421  HG3 PRO A  28      34.933  79.758   0.629  1.00 40.01           H  
ATOM    422  HD2 PRO A  28      33.715  80.273   3.122  1.00 38.71           H  
ATOM    423  HD3 PRO A  28      32.986  80.132   1.699  1.00 38.71           H  
ATOM    424  N   PHE A  29      35.843  75.943   3.871  1.00 29.04           N  
ATOM    425  CA  PHE A  29      36.083  75.232   5.108  1.00 28.57           C  
ATOM    426  C   PHE A  29      37.439  74.550   5.063  1.00 29.29           C  
ATOM    427  O   PHE A  29      38.025  74.358   3.997  1.00 30.10           O  
ATOM    428  CB  PHE A  29      34.970  74.201   5.384  1.00 27.07           C  
ATOM    429  CG  PHE A  29      34.877  73.124   4.341  1.00 27.01           C  
ATOM    430  CD1 PHE A  29      35.651  71.980   4.440  1.00 27.60           C  
ATOM    431  CD2 PHE A  29      34.020  73.261   3.270  1.00 26.77           C  
ATOM    432  CE1 PHE A  29      35.582  70.991   3.477  1.00 28.66           C  
ATOM    433  CE2 PHE A  29      33.937  72.281   2.311  1.00 27.38           C  
ATOM    434  CZ  PHE A  29      34.722  71.143   2.414  1.00 28.27           C  
ATOM    435  H   PHE A  29      36.202  75.582   3.178  1.00 34.85           H  
ATOM    436  HA  PHE A  29      36.092  75.867   5.841  1.00 34.28           H  
ATOM    437  HB2 PHE A  29      35.144  73.774   6.238  1.00 32.48           H  
ATOM    438  HB3 PHE A  29      34.117  74.661   5.413  1.00 32.48           H  
ATOM    439  HD1 PHE A  29      36.236  71.882   5.157  1.00 33.12           H  
ATOM    440  HD2 PHE A  29      33.495  74.025   3.195  1.00 32.12           H  
ATOM    441  HE1 PHE A  29      36.105  70.226   3.551  1.00 34.39           H  
ATOM    442  HE2 PHE A  29      33.357  72.383   1.591  1.00 32.86           H  
ATOM    443  HZ  PHE A  29      34.664  70.478   1.766  1.00 33.92           H  
ATOM    444  N   HIS A  30      37.935  74.223   6.248  1.00 30.12           N  
ATOM    445  CA  HIS A  30      39.127  73.419   6.430  1.00 32.21           C  
ATOM    446  C   HIS A  30      38.725  72.173   7.192  1.00 31.23           C  
ATOM    447  O   HIS A  30      38.108  72.261   8.244  1.00 32.24           O  
ATOM    448  CB  HIS A  30      40.205  74.209   7.182  1.00 35.38           C  
ATOM    449  CG  HIS A  30      41.406  73.398   7.556  1.00 40.23           C  
ATOM    450  CD2 HIS A  30      41.945  73.106   8.764  1.00 42.11           C  
ATOM    451  ND1 HIS A  30      42.225  72.804   6.618  1.00 42.63           N  
ATOM    452  CE1 HIS A  30      43.205  72.166   7.232  1.00 43.17           C  
ATOM    453  NE2 HIS A  30      43.061  72.336   8.535  1.00 43.11           N  
ATOM    454  H   HIS A  30      37.580  74.468   6.992  1.00 36.14           H  
ATOM    455  HA  HIS A  30      39.480  73.156   5.566  1.00 38.65           H  
ATOM    456  HB2 HIS A  30      40.506  74.940   6.619  1.00 42.45           H  
ATOM    457  HB3 HIS A  30      39.820  74.562   8.000  1.00 42.45           H  
ATOM    458  HD2 HIS A  30      41.618  73.370   9.593  1.00 50.53           H  
ATOM    459  HE1 HIS A  30      43.884  71.684   6.819  1.00 51.81           H  
ATOM    460  N   LEU A  31      39.066  71.015   6.652  1.00 30.61           N  
ATOM    461  CA  LEU A  31      38.659  69.739   7.221  1.00 30.19           C  
ATOM    462  C   LEU A  31      39.815  69.064   7.931  1.00 30.07           C  
ATOM    463  O   LEU A  31      40.858  68.758   7.309  1.00 31.68           O  
ATOM    464  CB  LEU A  31      38.112  68.819   6.123  1.00 29.37           C  
ATOM    465  CG  LEU A  31      37.491  67.485   6.559  1.00 29.43           C  
ATOM    466  CD1 LEU A  31      36.226  67.654   7.408  1.00 28.67           C  
ATOM    467  CD2 LEU A  31      37.214  66.631   5.325  1.00 30.32           C  
ATOM    468  H   LEU A  31      39.543  70.939   5.941  1.00 36.73           H  
ATOM    469  HA  LEU A  31      37.953  69.890   7.869  1.00 36.23           H  
ATOM    470  HB2 LEU A  31      37.428  69.306   5.637  1.00 35.24           H  
ATOM    471  HB3 LEU A  31      38.841  68.608   5.518  1.00 35.24           H  
ATOM    472  HG  LEU A  31      38.140  67.010   7.100  1.00 35.32           H  
ATOM    473 HD11 LEU A  31      35.887  66.777   7.647  1.00 34.41           H  
ATOM    474 HD12 LEU A  31      36.448  68.153   8.209  1.00 34.41           H  
ATOM    475 HD13 LEU A  31      35.561  68.136   6.891  1.00 34.41           H  
ATOM    476 HD21 LEU A  31      36.822  65.790   5.606  1.00 36.38           H  
ATOM    477 HD22 LEU A  31      36.600  67.106   4.744  1.00 36.38           H  
ATOM    478 HD23 LEU A  31      38.051  66.468   4.861  1.00 36.38           H  
ATOM    479  N   ILE A  32      39.623  68.846   9.232  1.00 30.13           N  
ATOM    480  CA  ILE A  32      40.624  68.220  10.086  1.00 30.24           C  
ATOM    481  C   ILE A  32      40.326  66.741  10.254  1.00 29.99           C  
ATOM    482  O   ILE A  32      39.274  66.364  10.782  1.00 28.68           O  
ATOM    483  CB  ILE A  32      40.694  68.910  11.476  1.00 32.05           C  
ATOM    484  CG1 ILE A  32      41.316  70.299  11.340  1.00 32.82           C  
ATOM    485  CG2 ILE A  32      41.541  68.095  12.461  1.00 32.71           C  
ATOM    486  CD1 ILE A  32      41.237  71.126  12.609  1.00 33.15           C  
ATOM    487  H   ILE A  32      38.903  69.059   9.650  1.00 36.15           H  
ATOM    488  HA  ILE A  32      41.494  68.304   9.666  1.00 36.29           H  
ATOM    489  HB  ILE A  32      39.795  68.999  11.831  1.00 38.46           H  
ATOM    490 HG12 ILE A  32      42.253  70.201  11.107  1.00 39.38           H  
ATOM    491 HG13 ILE A  32      40.851  70.783  10.640  1.00 39.38           H  
ATOM    492 HG21 ILE A  32      41.562  68.555  13.315  1.00 39.26           H  
ATOM    493 HG22 ILE A  32      41.144  67.217  12.567  1.00 39.26           H  
ATOM    494 HG23 ILE A  32      42.441  68.011  12.108  1.00 39.26           H  
ATOM    495 HD11 ILE A  32      41.649  71.989  12.449  1.00 39.78           H  
ATOM    496 HD12 ILE A  32      40.305  71.243  12.851  1.00 39.78           H  
ATOM    497 HD13 ILE A  32      41.707  70.661  13.319  1.00 39.78           H  
ATOM    498  N   PRO A  33      41.267  65.878   9.833  1.00 31.63           N  
ATOM    499  CA  PRO A  33      40.997  64.438   9.864  1.00 32.97           C  
ATOM    500  C   PRO A  33      40.917  63.864  11.273  1.00 33.97           C  
ATOM    501  O   PRO A  33      41.665  64.269  12.167  1.00 35.24           O  
ATOM    502  CB  PRO A  33      42.192  63.846   9.108  1.00 32.66           C  
ATOM    503  CG  PRO A  33      43.293  64.799   9.403  1.00 33.16           C  
ATOM    504  CD  PRO A  33      42.656  66.161   9.423  1.00 32.75           C  
ATOM    505  HA  PRO A  33      40.178  64.235   9.385  1.00 39.57           H  
ATOM    506  HB2 PRO A  33      42.397  62.962   9.451  1.00 39.19           H  
ATOM    507  HB3 PRO A  33      42.002  63.816   8.157  1.00 39.19           H  
ATOM    508  HG2 PRO A  33      43.682  64.591  10.267  1.00 39.79           H  
ATOM    509  HG3 PRO A  33      43.965  64.747   8.705  1.00 39.79           H  
ATOM    510  HD2 PRO A  33      43.093  66.729  10.076  1.00 39.30           H  
ATOM    511  HD3 PRO A  33      42.674  66.556   8.537  1.00 39.30           H  
ATOM    512  N   ILE A  34      39.973  62.942  11.451  1.00 32.00           N  
ATOM    513  CA  ILE A  34      39.855  62.119  12.656  1.00 30.56           C  
ATOM    514  C   ILE A  34      39.660  60.653  12.241  1.00 30.65           C  
ATOM    515  O   ILE A  34      38.638  60.335  11.619  1.00 30.31           O  
ATOM    516  CB  ILE A  34      38.642  62.554  13.534  1.00 29.93           C  
ATOM    517  CG1 ILE A  34      38.694  64.047  13.895  1.00 30.49           C  
ATOM    518  CG2 ILE A  34      38.550  61.689  14.764  1.00 28.75           C  
ATOM    519  CD1 ILE A  34      39.736  64.423  14.932  1.00 30.37           C  
ATOM    520  H   ILE A  34      39.368  62.768  10.866  1.00 38.40           H  
ATOM    521  HA  ILE A  34      40.665  62.190  13.185  1.00 36.67           H  
ATOM    522  HB  ILE A  34      37.837  62.407  13.013  1.00 35.91           H  
ATOM    523 HG12 ILE A  34      38.888  64.552  13.090  1.00 36.59           H  
ATOM    524 HG13 ILE A  34      37.828  64.310  14.242  1.00 36.59           H  
ATOM    525 HG21 ILE A  34      37.791  61.975  15.295  1.00 34.50           H  
ATOM    526 HG22 ILE A  34      38.435  60.765  14.492  1.00 34.50           H  
ATOM    527 HG23 ILE A  34      39.368  61.783  15.277  1.00 34.50           H  
ATOM    528 HD11 ILE A  34      39.691  65.379  15.091  1.00 36.44           H  
ATOM    529 HD12 ILE A  34      39.551  63.942  15.753  1.00 36.44           H  
ATOM    530 HD13 ILE A  34      40.614  64.184  14.598  1.00 36.44           H  
ATOM    531  N   ASP A  35      40.595  59.762  12.581  1.00 30.70           N  
ATOM    532  CA  ASP A  35      40.511  58.356  12.151  1.00 31.59           C  
ATOM    533  C   ASP A  35      39.703  57.533  13.159  1.00 30.91           C  
ATOM    534  O   ASP A  35      40.171  57.239  14.246  1.00 33.35           O  
ATOM    535  CB  ASP A  35      41.922  57.753  11.949  1.00 33.37           C  
ATOM    536  CG  ASP A  35      41.898  56.361  11.312  1.00 35.38           C  
ATOM    537  OD1 ASP A  35      40.953  55.577  11.551  1.00 35.66           O  
ATOM    538  OD2 ASP A  35      42.857  56.044  10.569  1.00 36.63           O1-
ATOM    539  H   ASP A  35      41.287  59.942  13.059  1.00 36.84           H  
ATOM    540  HA  ASP A  35      40.048  58.317  11.299  1.00 37.90           H  
ATOM    541  HB2 ASP A  35      42.434  58.338  11.370  1.00 40.04           H  
ATOM    542  HB3 ASP A  35      42.358  57.678  12.813  1.00 40.04           H  
ATOM    543  N   LEU A  36      38.481  57.155  12.771  1.00 28.28           N  
ATOM    544  CA  LEU A  36      37.561  56.452  13.659  1.00 28.99           C  
ATOM    545  C   LEU A  36      38.005  55.021  13.920  1.00 31.77           C  
ATOM    546  O   LEU A  36      37.752  54.476  14.983  1.00 32.85           O  
ATOM    547  CB  LEU A  36      36.137  56.464  13.076  1.00 28.11           C  
ATOM    548  CG  LEU A  36      35.558  57.845  12.770  1.00 26.86           C  
ATOM    549  CD1 LEU A  36      34.165  57.759  12.125  1.00 26.80           C  
ATOM    550  CD2 LEU A  36      35.521  58.694  14.040  1.00 26.51           C  
ATOM    551  H   LEU A  36      38.161  57.298  11.986  1.00 33.93           H  
ATOM    552  HA  LEU A  36      37.536  56.914  14.512  1.00 34.79           H  
ATOM    553  HB2 LEU A  36      36.141  55.961  12.247  1.00 33.73           H  
ATOM    554  HB3 LEU A  36      35.542  56.035  13.711  1.00 33.73           H  
ATOM    555  HG  LEU A  36      36.144  58.291  12.138  1.00 32.23           H  
ATOM    556 HD11 LEU A  36      33.842  58.657  11.951  1.00 32.16           H  
ATOM    557 HD12 LEU A  36      34.231  57.264  11.294  1.00 32.16           H  
ATOM    558 HD13 LEU A  36      33.563  57.304  12.735  1.00 32.16           H  
ATOM    559 HD21 LEU A  36      35.151  59.565  13.826  1.00 31.81           H  
ATOM    560 HD22 LEU A  36      34.964  58.251  14.699  1.00 31.81           H  
ATOM    561 HD23 LEU A  36      36.424  58.792  14.381  1.00 31.81           H  
ATOM    562  N   SER A  37      38.681  54.406  12.961  1.00 34.08           N  
ATOM    563  CA  SER A  37      39.192  53.059  13.170  1.00 36.67           C  
ATOM    564  C   SER A  37      40.300  53.049  14.227  1.00 38.53           C  
ATOM    565  O   SER A  37      40.559  52.008  14.832  1.00 39.56           O  
ATOM    566  CB  SER A  37      39.709  52.458  11.859  1.00 37.19           C  
ATOM    567  OG  SER A  37      40.990  52.965  11.523  1.00 38.15           O  
ATOM    568  H   SER A  37      38.857  54.742  12.189  1.00 40.90           H  
ATOM    569  HA  SER A  37      38.470  52.496  13.490  1.00 44.01           H  
ATOM    570  HB2 SER A  37      39.770  51.495  11.958  1.00 44.63           H  
ATOM    571  HB3 SER A  37      39.088  52.678  11.147  1.00 44.63           H  
ATOM    572  HG  SER A  37      40.953  53.800  11.431  1.00 45.78           H  
ATOM    573  N   LYS A  38      40.945  54.198  14.451  1.00 38.97           N  
ATOM    574  CA  LYS A  38      42.023  54.304  15.440  1.00 40.78           C  
ATOM    575  C   LYS A  38      41.594  55.019  16.727  1.00 40.28           C  
ATOM    576  O   LYS A  38      42.432  55.314  17.590  1.00 40.80           O  
ATOM    577  CB  LYS A  38      43.227  55.032  14.835  1.00 42.76           C  
ATOM    578  CG  LYS A  38      43.814  54.336  13.626  1.00 44.44           C  
ATOM    579  CD  LYS A  38      45.018  55.086  13.083  1.00 45.41           C  
ATOM    580  CE  LYS A  38      45.489  54.487  11.767  1.00 46.03           C  
ATOM    581  NZ  LYS A  38      45.557  53.002  11.834  1.00 46.54           N1+
ATOM    582  H   LYS A  38      40.775  54.935  14.041  1.00 46.76           H  
ATOM    583  HA  LYS A  38      42.310  53.410  15.682  1.00 48.94           H  
ATOM    584  HB2 LYS A  38      42.951  55.921  14.561  1.00 51.31           H  
ATOM    585  HB3 LYS A  38      43.924  55.097  15.508  1.00 51.31           H  
ATOM    586  HG2 LYS A  38      44.100  53.444  13.877  1.00 53.33           H  
ATOM    587  HG3 LYS A  38      43.144  54.289  12.926  1.00 53.33           H  
ATOM    588  HD2 LYS A  38      44.775  56.012  12.926  1.00 54.49           H  
ATOM    589  HD3 LYS A  38      45.745  55.032  13.722  1.00 54.49           H  
ATOM    590  HE2 LYS A  38      44.868  54.731  11.064  1.00 55.23           H  
ATOM    591  HE3 LYS A  38      46.376  54.822  11.563  1.00 55.23           H  
ATOM    592  HZ1 LYS A  38      46.125  52.752  12.472  1.00 55.84           H  
ATOM    593  HZ2 LYS A  38      44.752  52.669  12.017  1.00 55.84           H  
ATOM    594  HZ3 LYS A  38      45.835  52.675  11.055  1.00 55.84           H  
ATOM    595  N   GLY A  39      40.301  55.306  16.859  1.00 38.69           N  
ATOM    596  CA  GLY A  39      39.785  55.894  18.088  1.00 36.56           C  
ATOM    597  C   GLY A  39      40.236  57.323  18.342  1.00 36.38           C  
ATOM    598  O   GLY A  39      40.227  57.786  19.491  1.00 37.44           O  
ATOM    599  H   GLY A  39      39.706  55.171  16.254  1.00 46.43           H  
ATOM    600  HA2 GLY A  39      38.815  55.885  18.059  1.00 43.87           H  
ATOM    601  HA3 GLY A  39      40.068  55.351  18.841  1.00 43.87           H  
ATOM    602  N   GLU A  40      40.627  58.034  17.289  1.00 35.75           N  
ATOM    603  CA  GLU A  40      41.076  59.417  17.443  1.00 35.18           C  
ATOM    604  C   GLU A  40      39.945  60.321  17.956  1.00 34.22           C  
ATOM    605  O   GLU A  40      40.209  61.371  18.545  1.00 34.41           O  
ATOM    606  CB  GLU A  40      41.642  59.940  16.115  1.00 34.75           C  
ATOM    607  CG  GLU A  40      42.823  59.088  15.609  1.00 34.13           C  
ATOM    608  CD  GLU A  40      43.572  59.702  14.447  1.00 34.11           C  
ATOM    609  OE1 GLU A  40      43.065  60.653  13.811  1.00 33.49           O  
ATOM    610  OE2 GLU A  40      44.706  59.236  14.188  1.00 34.84           O1-
ATOM    611  H   GLU A  40      40.642  57.744  16.479  1.00 42.90           H  
ATOM    612  HA  GLU A  40      41.791  59.440  18.098  1.00 42.22           H  
ATOM    613  HB2 GLU A  40      40.944  59.919  15.442  1.00 41.70           H  
ATOM    614  HB3 GLU A  40      41.957  60.849  16.240  1.00 41.70           H  
ATOM    615  HG2 GLU A  40      43.453  58.967  16.337  1.00 40.95           H  
ATOM    616  HG3 GLU A  40      42.485  58.226  15.321  1.00 40.95           H  
ATOM    617  N   GLN A  41      38.691  59.911  17.730  1.00 31.88           N  
ATOM    618  CA  GLN A  41      37.538  60.638  18.252  1.00 31.23           C  
ATOM    619  C   GLN A  41      37.399  60.547  19.778  1.00 30.81           C  
ATOM    620  O   GLN A  41      36.531  61.206  20.354  1.00 30.32           O  
ATOM    621  CB  GLN A  41      36.245  60.133  17.596  1.00 30.42           C  
ATOM    622  CG  GLN A  41      35.750  58.752  18.051  1.00 30.53           C  
ATOM    623  CD  GLN A  41      36.373  57.598  17.289  1.00 31.82           C  
ATOM    624  NE2 GLN A  41      35.600  56.526  17.116  1.00 32.92           N  
ATOM    625  OE1 GLN A  41      37.522  57.666  16.849  1.00 31.24           O  
ATOM    626  H   GLN A  41      38.486  59.211  17.274  1.00 38.26           H  
ATOM    627  HA  GLN A  41      37.636  61.575  18.023  1.00 37.47           H  
ATOM    628  HB2 GLN A  41      35.539  60.770  17.785  1.00 36.50           H  
ATOM    629  HB3 GLN A  41      36.388  60.087  16.637  1.00 36.50           H  
ATOM    630  HG2 GLN A  41      35.964  58.637  18.990  1.00 36.63           H  
ATOM    631  HG3 GLN A  41      34.789  58.707  17.925  1.00 36.63           H  
ATOM    632 HE21 GLN A  41      34.800  56.518  17.430  1.00 39.50           H  
ATOM    633 HE22 GLN A  41      35.902  55.842  16.691  1.00 39.50           H  
ATOM    634  N   LYS A  42      38.222  59.726  20.424  1.00 31.26           N  
ATOM    635  CA  LYS A  42      38.185  59.604  21.880  0.62 31.27           C  
ATOM    637  C   LYS A  42      39.427  60.216  22.527  1.00 32.90           C  
ATOM    638  O   LYS A  42      39.587  60.181  23.747  1.00 34.93           O  
ATOM    639  CB  LYS A  42      38.057  58.138  22.288  0.62 29.56           C  
ATOM    641  CG  LYS A  42      37.006  57.375  21.523  0.62 29.11           C  
ATOM    643  CD  LYS A  42      35.629  57.939  21.804  0.62 27.17           C  
ATOM    645  CE  LYS A  42      34.513  57.101  21.201  0.62 26.92           C  
ATOM    647  NZ  LYS A  42      33.198  57.761  21.404  0.62 26.55           N1+
ATOM    649  H   LYS A  42      38.811  59.228  20.044  0.62 37.51           H  
ATOM    651  HA  LYS A  42      37.408  60.078  22.216  0.62 37.52           H  
ATOM    653  HB2 LYS A  42      38.908  57.697  22.140  0.62 35.48           H  
ATOM    655  HB3 LYS A  42      37.825  58.096  23.229  0.62 35.48           H  
ATOM    657  HG2 LYS A  42      37.181  57.451  20.571  0.62 34.93           H  
ATOM    659  HG3 LYS A  42      37.019  56.444  21.796  0.62 34.93           H  
ATOM    661  HD2 LYS A  42      35.492  57.974  22.763  0.62 32.60           H  
ATOM    663  HD3 LYS A  42      35.571  58.831  21.427  0.62 32.60           H  
ATOM    665  HE2 LYS A  42      34.662  57.001  20.247  0.62 32.30           H  
ATOM    667  HE3 LYS A  42      34.491  56.233  21.633  0.62 32.30           H  
ATOM    669  HZ1 LYS A  42      32.551  57.265  21.049  0.62 31.86           H  
ATOM    671  HZ2 LYS A  42      33.041  57.862  22.274  0.62 31.86           H  
ATOM    673  HZ3 LYS A  42      33.196  58.561  21.015  0.62 31.86           H  
ATOM    675  N   LYS A  43      40.299  60.796  21.721  1.00 33.36           N  
ATOM    676  CA  LYS A  43      41.477  61.440  22.294  1.00 33.80           C  
ATOM    677  C   LYS A  43      41.017  62.598  23.207  1.00 33.14           C  
ATOM    678  O   LYS A  43      40.072  63.335  22.861  1.00 31.83           O  
ATOM    679  CB  LYS A  43      42.419  61.939  21.204  1.00 36.66           C  
ATOM    680  CG  LYS A  43      43.309  60.849  20.636  1.00 39.34           C  
ATOM    681  CD  LYS A  43      44.365  61.433  19.718  1.00 41.72           C  
ATOM    682  CE  LYS A  43      45.210  60.337  19.099  1.00 42.79           C  
ATOM    683  NZ  LYS A  43      46.110  60.876  18.034  1.00 43.74           N1+
ATOM    684  H   LYS A  43      40.240  60.832  20.863  1.00 40.03           H  
ATOM    685  HA  LYS A  43      41.959  60.798  22.839  1.00 40.56           H  
ATOM    686  HB2 LYS A  43      41.891  62.303  20.475  1.00 43.99           H  
ATOM    687  HB3 LYS A  43      42.991  62.629  21.574  1.00 43.99           H  
ATOM    688  HG2 LYS A  43      43.757  60.389  21.363  1.00 47.21           H  
ATOM    689  HG3 LYS A  43      42.769  60.227  20.125  1.00 47.21           H  
ATOM    690  HD2 LYS A  43      43.933  61.926  19.003  1.00 50.06           H  
ATOM    691  HD3 LYS A  43      44.947  62.018  20.228  1.00 50.06           H  
ATOM    692  HE2 LYS A  43      45.762  59.931  19.786  1.00 51.35           H  
ATOM    693  HE3 LYS A  43      44.629  59.671  18.699  1.00 51.35           H  
ATOM    694  HZ1 LYS A  43      46.596  60.218  17.684  1.00 52.49           H  
ATOM    695  HZ2 LYS A  43      45.625  61.252  17.388  1.00 52.49           H  
ATOM    696  HZ3 LYS A  43      46.656  61.488  18.378  1.00 52.49           H  
ATOM    697  N   PRO A  44      41.663  62.751  24.380  1.00 34.05           N  
ATOM    698  CA  PRO A  44      41.116  63.714  25.334  1.00 33.53           C  
ATOM    699  C   PRO A  44      41.076  65.139  24.810  1.00 33.95           C  
ATOM    700  O   PRO A  44      40.202  65.915  25.218  1.00 34.52           O  
ATOM    701  CB  PRO A  44      42.077  63.617  26.525  1.00 34.96           C  
ATOM    702  CG  PRO A  44      42.698  62.288  26.402  1.00 35.26           C  
ATOM    703  CD  PRO A  44      42.820  62.031  24.943  1.00 35.02           C  
ATOM    704  HA  PRO A  44      40.227  63.447  25.614  1.00 40.23           H  
ATOM    705  HB2 PRO A  44      42.747  64.316  26.463  1.00 41.95           H  
ATOM    706  HB3 PRO A  44      41.580  63.689  27.354  1.00 41.95           H  
ATOM    707  HG2 PRO A  44      43.573  62.298  26.821  1.00 42.31           H  
ATOM    708  HG3 PRO A  44      42.128  61.624  26.819  1.00 42.31           H  
ATOM    709  HD2 PRO A  44      43.649  62.401  24.601  1.00 42.02           H  
ATOM    710  HD3 PRO A  44      42.750  61.081  24.759  1.00 42.02           H  
ATOM    711  N   GLU A  45      42.004  65.494  23.935  1.00 33.47           N  
ATOM    712  CA  GLU A  45      41.970  66.825  23.368  1.00 34.42           C  
ATOM    713  C   GLU A  45      40.686  67.012  22.525  1.00 32.66           C  
ATOM    714  O   GLU A  45      40.026  68.062  22.599  1.00 32.70           O  
ATOM    715  CB  GLU A  45      43.213  67.077  22.532  1.00 37.47           C  
ATOM    716  CG  GLU A  45      43.322  68.507  22.055  1.00 40.41           C  
ATOM    717  CD  GLU A  45      43.429  69.488  23.199  1.00 43.23           C  
ATOM    718  OE1 GLU A  45      43.727  69.054  24.339  1.00 43.48           O  
ATOM    719  OE2 GLU A  45      43.203  70.694  22.953  1.00 44.54           O1-
ATOM    720  H   GLU A  45      42.648  64.995  23.659  1.00 40.16           H  
ATOM    721  HA  GLU A  45      41.954  67.475  24.088  1.00 41.30           H  
ATOM    722  HB2 GLU A  45      43.998  66.879  23.067  1.00 44.96           H  
ATOM    723  HB3 GLU A  45      43.190  66.502  21.751  1.00 44.96           H  
ATOM    724  HG2 GLU A  45      44.115  68.598  21.505  1.00 48.49           H  
ATOM    725  HG3 GLU A  45      42.531  68.731  21.540  1.00 48.49           H  
ATOM    726  N   TYR A  46      40.320  65.992  21.748  1.00 30.47           N  
ATOM    727  CA  TYR A  46      39.120  66.057  20.916  1.00 29.32           C  
ATOM    728  C   TYR A  46      37.839  65.986  21.769  1.00 29.89           C  
ATOM    729  O   TYR A  46      36.853  66.650  21.458  1.00 28.94           O  
ATOM    730  CB  TYR A  46      39.127  64.943  19.856  1.00 29.08           C  
ATOM    731  CG  TYR A  46      37.902  65.039  18.983  1.00 28.62           C  
ATOM    732  CD1 TYR A  46      37.736  66.110  18.123  1.00 29.70           C  
ATOM    733  CD2 TYR A  46      36.878  64.115  19.082  1.00 28.34           C  
ATOM    734  CE1 TYR A  46      36.597  66.239  17.358  1.00 28.62           C  
ATOM    735  CE2 TYR A  46      35.713  64.244  18.328  1.00 27.37           C  
ATOM    736  CZ  TYR A  46      35.588  65.304  17.468  1.00 27.83           C  
ATOM    737  OH  TYR A  46      34.454  65.454  16.711  1.00 28.29           O  
ATOM    738  H   TYR A  46      40.750  65.250  21.686  1.00 36.56           H  
ATOM    739  HA  TYR A  46      39.114  66.906  20.448  1.00 35.19           H  
ATOM    740  HB2 TYR A  46      39.913  65.036  19.295  1.00 34.89           H  
ATOM    741  HB3 TYR A  46      39.125  64.078  20.296  1.00 34.89           H  
ATOM    742  HD1 TYR A  46      38.409  66.748  18.053  1.00 35.64           H  
ATOM    743  HD2 TYR A  46      36.961  63.403  19.674  1.00 34.01           H  
ATOM    744  HE1 TYR A  46      36.503  66.961  16.779  1.00 34.35           H  
ATOM    745  HE2 TYR A  46      35.036  63.610  18.396  1.00 32.84           H  
ATOM    746  HH  TYR A  46      33.919  64.825  16.866  1.00 33.95           H  
ATOM    747  N   LEU A  47      37.846  65.222  22.859  1.00 29.99           N  
ATOM    748  CA  LEU A  47      36.640  65.146  23.688  1.00 31.72           C  
ATOM    749  C   LEU A  47      36.302  66.485  24.340  1.00 31.64           C  
ATOM    750  O   LEU A  47      35.151  66.695  24.757  1.00 31.24           O  
ATOM    751  CB  LEU A  47      36.775  64.078  24.774  1.00 33.83           C  
ATOM    752  CG  LEU A  47      36.583  62.624  24.342  1.00 35.28           C  
ATOM    753  CD1 LEU A  47      36.910  61.719  25.518  1.00 36.76           C  
ATOM    754  CD2 LEU A  47      35.182  62.345  23.839  1.00 35.04           C  
ATOM    755  H   LEU A  47      38.511  64.752  23.135  1.00 35.99           H  
ATOM    756  HA  LEU A  47      35.892  64.897  23.123  1.00 38.06           H  
ATOM    757  HB2 LEU A  47      37.663  64.148  25.156  1.00 40.60           H  
ATOM    758  HB3 LEU A  47      36.116  64.262  25.461  1.00 40.60           H  
ATOM    759  HG  LEU A  47      37.205  62.422  23.626  1.00 42.34           H  
ATOM    760 HD11 LEU A  47      36.789  60.795  25.248  1.00 44.11           H  
ATOM    761 HD12 LEU A  47      37.830  61.868  25.785  1.00 44.11           H  
ATOM    762 HD13 LEU A  47      36.314  61.930  26.254  1.00 44.11           H  
ATOM    763 HD21 LEU A  47      35.120  61.412  23.581  1.00 42.05           H  
ATOM    764 HD22 LEU A  47      34.549  62.536  24.548  1.00 42.05           H  
ATOM    765 HD23 LEU A  47      35.003  62.914  23.074  1.00 42.05           H  
ATOM    766  N   LYS A  48      37.267  67.403  24.394  1.00 32.28           N  
ATOM    767  CA  LYS A  48      37.000  68.756  24.874  1.00 33.36           C  
ATOM    768  C   LYS A  48      36.059  69.515  23.948  1.00 32.09           C  
ATOM    769  O   LYS A  48      35.335  70.401  24.399  1.00 32.40           O  
ATOM    770  CB  LYS A  48      38.307  69.552  25.036  1.00 36.64           C  
ATOM    771  CG  LYS A  48      39.130  69.184  26.265  1.00 40.13           C  
ATOM    772  CD  LYS A  48      38.410  69.581  27.561  1.00 42.60           C  
ATOM    773  CE  LYS A  48      38.440  71.094  27.850  1.00 43.92           C  
ATOM    774  NZ  LYS A  48      39.542  71.483  28.791  1.00 44.48           N1+
ATOM    775  H   LYS A  48      38.083  67.267  24.158  1.00 38.74           H  
ATOM    776  HA  LYS A  48      36.577  68.700  25.745  1.00 40.03           H  
ATOM    777  HB2 LYS A  48      38.861  69.398  24.256  1.00 43.97           H  
ATOM    778  HB3 LYS A  48      38.089  70.495  25.101  1.00 43.97           H  
ATOM    779  HG2 LYS A  48      39.274  68.225  26.279  1.00 48.16           H  
ATOM    780  HG3 LYS A  48      39.979  69.652  26.233  1.00 48.16           H  
ATOM    781  HD2 LYS A  48      37.481  69.309  27.499  1.00 51.12           H  
ATOM    782  HD3 LYS A  48      38.836  69.128  28.306  1.00 51.12           H  
ATOM    783  HE2 LYS A  48      38.575  71.572  27.017  1.00 52.71           H  
ATOM    784  HE3 LYS A  48      37.597  71.356  28.251  1.00 52.71           H  
ATOM    785  HZ1 LYS A  48      39.526  72.362  28.931  1.00 53.38           H  
ATOM    786  HZ2 LYS A  48      39.440  71.063  29.569  1.00 53.38           H  
ATOM    787  HZ3 LYS A  48      40.331  71.260  28.443  1.00 53.38           H  
ATOM    788  N   ILE A  49      36.054  69.169  22.658  1.00 29.44           N  
ATOM    789  CA  ILE A  49      35.190  69.875  21.717  1.00 28.80           C  
ATOM    790  C   ILE A  49      33.980  69.048  21.301  1.00 29.16           C  
ATOM    791  O   ILE A  49      32.984  69.629  20.892  1.00 29.94           O  
ATOM    792  CB  ILE A  49      35.960  70.345  20.478  1.00 28.98           C  
ATOM    793  CG1 ILE A  49      36.455  69.186  19.630  1.00 29.79           C  
ATOM    794  CG2 ILE A  49      37.159  71.189  20.887  1.00 30.50           C  
ATOM    795  CD1 ILE A  49      36.945  69.650  18.279  1.00 31.17           C  
ATOM    796  H   ILE A  49      36.531  68.543  22.311  1.00 35.33           H  
ATOM    797  HA  ILE A  49      34.852  70.669  22.159  1.00 34.56           H  
ATOM    798  HB  ILE A  49      35.369  70.891  19.937  1.00 34.77           H  
ATOM    799 HG12 ILE A  49      37.192  68.748  20.085  1.00 35.75           H  
ATOM    800 HG13 ILE A  49      35.728  68.559  19.490  1.00 35.75           H  
ATOM    801 HG21 ILE A  49      37.630  71.475  20.088  1.00 36.60           H  
ATOM    802 HG22 ILE A  49      36.845  71.963  21.381  1.00 36.60           H  
ATOM    803 HG23 ILE A  49      37.745  70.655  21.445  1.00 36.60           H  
ATOM    804 HD11 ILE A  49      37.250  68.880  17.773  1.00 37.40           H  
ATOM    805 HD12 ILE A  49      36.215  70.085  17.812  1.00 37.40           H  
ATOM    806 HD13 ILE A  49      37.676  70.274  18.406  1.00 37.40           H  
ATOM    807  N   GLN A  50      34.036  67.725  21.436  1.00 27.30           N  
ATOM    808  CA  GLN A  50      32.855  66.883  21.191  1.00 27.38           C  
ATOM    809  C   GLN A  50      32.771  65.863  22.324  1.00 28.07           C  
ATOM    810  O   GLN A  50      33.490  64.851  22.317  1.00 28.66           O  
ATOM    811  CB  GLN A  50      32.922  66.192  19.819  1.00 25.35           C  
ATOM    812  CG  GLN A  50      31.560  66.116  19.099  1.00 25.25           C  
ATOM    813  CD  GLN A  50      30.607  65.099  19.699  1.00 25.44           C  
ATOM    814  NE2 GLN A  50      29.461  64.898  19.033  1.00 24.86           N  
ATOM    815  OE1 GLN A  50      30.878  64.509  20.752  1.00 27.02           O  
ATOM    816  H   GLN A  50      34.739  67.288  21.667  1.00 32.76           H  
ATOM    817  HA  GLN A  50      32.057  67.434  21.216  1.00 32.86           H  
ATOM    818  HB2 GLN A  50      33.533  66.686  19.250  1.00 30.42           H  
ATOM    819  HB3 GLN A  50      33.245  65.286  19.941  1.00 30.42           H  
ATOM    820  HG2 GLN A  50      31.133  66.986  19.145  1.00 30.31           H  
ATOM    821  HG3 GLN A  50      31.709  65.872  18.172  1.00 30.31           H  
ATOM    822 HE21 GLN A  50      29.301  65.335  18.310  1.00 29.83           H  
ATOM    823 HE22 GLN A  50      28.885  64.332  19.329  1.00 29.83           H  
ATOM    824  N   PRO A  51      31.901  66.130  23.313  1.00 28.41           N  
ATOM    825  CA  PRO A  51      32.006  65.390  24.582  1.00 28.88           C  
ATOM    826  C   PRO A  51      31.495  63.955  24.503  1.00 28.98           C  
ATOM    827  O   PRO A  51      31.724  63.162  25.413  1.00 30.37           O  
ATOM    828  CB  PRO A  51      31.166  66.231  25.554  1.00 28.79           C  
ATOM    829  CG  PRO A  51      30.250  67.033  24.696  1.00 28.97           C  
ATOM    830  CD  PRO A  51      30.917  67.226  23.373  1.00 28.47           C  
ATOM    831  HA  PRO A  51      32.927  65.381  24.886  1.00 34.65           H  
ATOM    832  HB2 PRO A  51      30.660  65.646  26.139  1.00 34.55           H  
ATOM    833  HB3 PRO A  51      31.747  66.812  26.069  1.00 34.55           H  
ATOM    834  HG2 PRO A  51      29.416  66.551  24.583  1.00 34.76           H  
ATOM    835  HG3 PRO A  51      30.088  67.891  25.118  1.00 34.76           H  
ATOM    836  HD2 PRO A  51      30.272  67.140  22.654  1.00 34.16           H  
ATOM    837  HD3 PRO A  51      31.367  68.085  23.344  1.00 34.16           H  
ATOM    838  N   PHE A  52      30.823  63.622  23.404  1.00 27.84           N  
ATOM    839  CA  PHE A  52      30.334  62.261  23.193  1.00 27.45           C  
ATOM    840  C   PHE A  52      31.305  61.433  22.376  1.00 29.58           C  
ATOM    841  O   PHE A  52      31.059  60.263  22.108  1.00 30.28           O  
ATOM    842  CB  PHE A  52      28.946  62.316  22.549  1.00 25.72           C  
ATOM    843  CG  PHE A  52      27.952  62.997  23.427  1.00 24.07           C  
ATOM    844  CD1 PHE A  52      27.401  62.326  24.503  1.00 24.45           C  
ATOM    845  CD2 PHE A  52      27.630  64.330  23.238  1.00 23.12           C  
ATOM    846  CE1 PHE A  52      26.525  62.964  25.357  1.00 23.20           C  
ATOM    847  CE2 PHE A  52      26.734  64.962  24.094  1.00 22.58           C  
ATOM    848  CZ  PHE A  52      26.203  64.277  25.154  1.00 23.16           C  
ATOM    849  H   PHE A  52      30.636  64.166  22.764  1.00 33.41           H  
ATOM    850  HA  PHE A  52      30.239  61.830  24.057  1.00 32.94           H  
ATOM    851  HB2 PHE A  52      29.001  62.808  21.715  1.00 30.86           H  
ATOM    852  HB3 PHE A  52      28.635  61.412  22.384  1.00 30.86           H  
ATOM    853  HD1 PHE A  52      27.627  61.437  24.655  1.00 29.35           H  
ATOM    854  HD2 PHE A  52      28.000  64.800  22.526  1.00 27.75           H  
ATOM    855  HE1 PHE A  52      26.150  62.499  26.070  1.00 27.84           H  
ATOM    856  HE2 PHE A  52      26.511  65.855  23.958  1.00 27.09           H  
ATOM    857  HZ  PHE A  52      25.596  64.698  25.720  1.00 27.79           H  
ATOM    858  N   GLY A  53      32.440  62.030  22.039  1.00 30.65           N  
ATOM    859  CA  GLY A  53      33.456  61.326  21.273  1.00 31.10           C  
ATOM    860  C   GLY A  53      32.948  60.882  19.918  1.00 31.18           C  
ATOM    861  O   GLY A  53      33.186  59.765  19.473  1.00 32.71           O  
ATOM    862  H   GLY A  53      32.647  62.840  22.241  1.00 36.78           H  
ATOM    863  HA2 GLY A  53      34.221  61.906  21.140  1.00 37.32           H  
ATOM    864  HA3 GLY A  53      33.746  60.541  21.765  1.00 37.32           H  
ATOM    865  N   GLN A  54      32.225  61.774  19.267  1.00 29.06           N  
ATOM    866  CA  GLN A  54      31.724  61.513  17.923  1.00 27.42           C  
ATOM    867  C   GLN A  54      32.116  62.631  17.007  1.00 25.87           C  
ATOM    868  O   GLN A  54      32.561  63.673  17.458  1.00 25.85           O  
ATOM    869  CB  GLN A  54      30.210  61.346  17.941  1.00 30.37           C  
ATOM    870  CG  GLN A  54      29.809  60.216  18.845  1.00 33.91           C  
ATOM    871  CD  GLN A  54      28.380  59.852  18.691  1.00 38.51           C  
ATOM    872  NE2 GLN A  54      28.124  58.770  17.966  1.00 40.37           N  
ATOM    873  OE1 GLN A  54      27.499  60.532  19.212  1.00 40.35           O  
ATOM    874  H   GLN A  54      32.006  62.544  19.580  1.00 34.87           H  
ATOM    875  HA  GLN A  54      32.118  60.693  17.587  1.00 32.90           H  
ATOM    876  HB2 GLN A  54      29.800  62.162  18.270  1.00 36.44           H  
ATOM    877  HB3 GLN A  54      29.897  61.148  17.045  1.00 36.44           H  
ATOM    878  HG2 GLN A  54      30.344  59.435  18.633  1.00 40.69           H  
ATOM    879  HG3 GLN A  54      29.955  60.480  19.767  1.00 40.69           H  
ATOM    880 HE21 GLN A  54      28.771  58.324  17.616  1.00 48.45           H  
ATOM    881 HE22 GLN A  54      27.311  58.516  17.845  1.00 48.45           H  
ATOM    882  N   VAL A  55      31.965  62.382  15.703  1.00 24.75           N  
ATOM    883  CA  VAL A  55      32.216  63.387  14.682  1.00 23.20           C  
ATOM    884  C   VAL A  55      30.912  63.682  13.960  1.00 21.21           C  
ATOM    885  O   VAL A  55      30.089  62.815  13.831  1.00 20.91           O  
ATOM    886  CB  VAL A  55      33.308  62.923  13.688  1.00 22.72           C  
ATOM    887  CG1 VAL A  55      34.656  62.802  14.413  1.00 24.15           C  
ATOM    888  CG2 VAL A  55      32.951  61.603  13.033  1.00 22.59           C  
ATOM    889  H   VAL A  55      31.714  61.623  15.386  1.00 29.70           H  
ATOM    890  HA  VAL A  55      32.520  64.205  15.106  1.00 27.85           H  
ATOM    891  HB  VAL A  55      33.403  63.588  12.989  1.00 27.26           H  
ATOM    892 HG11 VAL A  55      35.330  62.511  13.780  1.00 28.98           H  
ATOM    893 HG12 VAL A  55      34.897  63.668  14.778  1.00 28.98           H  
ATOM    894 HG13 VAL A  55      34.572  62.153  15.129  1.00 28.98           H  
ATOM    895 HG21 VAL A  55      33.660  61.352  12.421  1.00 27.11           H  
ATOM    896 HG22 VAL A  55      32.851  60.926  13.721  1.00 27.11           H  
ATOM    897 HG23 VAL A  55      32.117  61.708  12.548  1.00 27.11           H  
ATOM    898  N   PRO A  56      30.740  64.901  13.447  1.00 20.68           N  
ATOM    899  CA  PRO A  56      31.703  65.992  13.380  1.00 21.93           C  
ATOM    900  C   PRO A  56      31.654  66.958  14.542  1.00 22.84           C  
ATOM    901  O   PRO A  56      30.734  66.940  15.354  1.00 23.05           O  
ATOM    902  CB  PRO A  56      31.280  66.717  12.102  1.00 23.01           C  
ATOM    903  CG  PRO A  56      29.828  66.612  12.133  1.00 22.51           C  
ATOM    904  CD  PRO A  56      29.536  65.219  12.644  1.00 20.97           C  
ATOM    905  HA  PRO A  56      32.604  65.648  13.277  1.00 26.32           H  
ATOM    906  HB2 PRO A  56      31.565  67.644  12.136  1.00 27.61           H  
ATOM    907  HB3 PRO A  56      31.647  66.265  11.326  1.00 27.61           H  
ATOM    908  HG2 PRO A  56      29.466  67.280  12.735  1.00 27.01           H  
ATOM    909  HG3 PRO A  56      29.474  66.729  11.238  1.00 27.01           H  
ATOM    910  HD2 PRO A  56      28.745  65.222  13.205  1.00 25.16           H  
ATOM    911  HD3 PRO A  56      29.448  64.597  11.904  1.00 25.16           H  
ATOM    912  N   ALA A  57      32.664  67.816  14.585  1.00 23.14           N  
ATOM    913  CA  ALA A  57      32.605  69.054  15.348  1.00 24.37           C  
ATOM    914  C   ALA A  57      32.883  70.212  14.397  1.00 24.20           C  
ATOM    915  O   ALA A  57      33.498  70.033  13.336  1.00 25.05           O  
ATOM    916  CB  ALA A  57      33.592  69.035  16.510  1.00 25.78           C  
ATOM    917  H   ALA A  57      33.409  67.701  14.172  1.00 27.77           H  
ATOM    918  HA  ALA A  57      31.712  69.165  15.710  1.00 29.24           H  
ATOM    919  HB1 ALA A  57      33.525  69.874  16.994  1.00 30.94           H  
ATOM    920  HB2 ALA A  57      33.374  68.295  17.098  1.00 30.94           H  
ATOM    921  HB3 ALA A  57      34.490  68.926  16.159  1.00 30.94           H  
ATOM    922  N   PHE A  58      32.440  71.395  14.793  1.00 23.73           N  
ATOM    923  CA  PHE A  58      32.516  72.596  13.995  1.00 24.82           C  
ATOM    924  C   PHE A  58      33.120  73.719  14.834  1.00 25.28           C  
ATOM    925  O   PHE A  58      32.752  73.871  16.007  1.00 25.37           O  
ATOM    926  CB  PHE A  58      31.109  72.978  13.519  1.00 25.29           C  
ATOM    927  CG  PHE A  58      31.022  74.347  12.932  1.00 25.49           C  
ATOM    928  CD1 PHE A  58      30.963  75.465  13.736  1.00 24.53           C  
ATOM    929  CD2 PHE A  58      30.970  74.517  11.558  1.00 25.21           C  
ATOM    930  CE1 PHE A  58      30.897  76.730  13.183  1.00 25.16           C  
ATOM    931  CE2 PHE A  58      30.880  75.770  11.005  1.00 25.14           C  
ATOM    932  CZ  PHE A  58      30.842  76.880  11.815  1.00 25.76           C  
ATOM    933  H   PHE A  58      32.074  71.527  15.559  1.00 28.47           H  
ATOM    934  HA  PHE A  58      33.080  72.443  13.221  1.00 29.78           H  
ATOM    935  HB2 PHE A  58      30.826  72.346  12.840  1.00 30.34           H  
ATOM    936  HB3 PHE A  58      30.502  72.941  14.275  1.00 30.34           H  
ATOM    937  HD1 PHE A  58      31.004  75.368  14.660  1.00 29.44           H  
ATOM    938  HD2 PHE A  58      30.998  73.771  11.003  1.00 30.25           H  
ATOM    939  HE1 PHE A  58      30.860  77.478  13.734  1.00 30.19           H  
ATOM    940  HE2 PHE A  58      30.853  75.868  10.081  1.00 30.17           H  
ATOM    941  HZ  PHE A  58      30.786  77.730  11.441  1.00 30.92           H  
ATOM    942  N   LYS A  59      34.030  74.502  14.240  1.00 26.32           N  
ATOM    943  CA  LYS A  59      34.522  75.743  14.842  1.00 27.29           C  
ATOM    944  C   LYS A  59      34.547  76.880  13.827  1.00 27.24           C  
ATOM    945  O   LYS A  59      34.954  76.689  12.687  1.00 28.03           O  
ATOM    946  CB  LYS A  59      35.948  75.590  15.407  1.00 28.03           C  
ATOM    947  CG  LYS A  59      36.159  74.553  16.489  1.00 30.29           C  
ATOM    948  CD  LYS A  59      37.601  74.650  16.999  1.00 32.81           C  
ATOM    949  CE  LYS A  59      37.929  73.593  18.036  1.00 33.38           C  
ATOM    950  NZ  LYS A  59      39.316  73.738  18.522  1.00 34.82           N1+
ATOM    951  H   LYS A  59      34.381  74.330  13.474  1.00 31.58           H  
ATOM    952  HA  LYS A  59      33.934  75.999  15.570  1.00 32.75           H  
ATOM    953  HB2 LYS A  59      36.539  75.360  14.673  1.00 33.63           H  
ATOM    954  HB3 LYS A  59      36.217  76.446  15.777  1.00 33.63           H  
ATOM    955  HG2 LYS A  59      35.554  74.723  17.228  1.00 36.35           H  
ATOM    956  HG3 LYS A  59      36.015  73.666  16.124  1.00 36.35           H  
ATOM    957  HD2 LYS A  59      38.209  74.535  16.251  1.00 39.37           H  
ATOM    958  HD3 LYS A  59      37.735  75.521  17.405  1.00 39.37           H  
ATOM    959  HE2 LYS A  59      37.329  73.688  18.793  1.00 40.06           H  
ATOM    960  HE3 LYS A  59      37.835  72.713  17.640  1.00 40.06           H  
ATOM    961  HZ1 LYS A  59      39.886  73.652  17.844  1.00 41.78           H  
ATOM    962  HZ2 LYS A  59      39.426  74.539  18.893  1.00 41.78           H  
ATOM    963  HZ3 LYS A  59      39.493  73.111  19.129  1.00 41.78           H  
ATOM    964  N   ASP A  60      34.111  78.064  14.243  1.00 27.65           N  
ATOM    965  CA  ASP A  60      34.479  79.289  13.550  1.00 28.67           C  
ATOM    966  C   ASP A  60      34.931  80.321  14.598  1.00 30.57           C  
ATOM    967  O   ASP A  60      35.120  79.963  15.759  1.00 30.43           O  
ATOM    968  CB  ASP A  60      33.333  79.800  12.643  1.00 28.47           C  
ATOM    969  CG  ASP A  60      32.092  80.255  13.402  1.00 27.22           C  
ATOM    970  OD1 ASP A  60      32.130  80.442  14.641  1.00 26.27           O  
ATOM    971  OD2 ASP A  60      31.054  80.461  12.736  1.00 26.57           O1-
ATOM    972  H   ASP A  60      33.600  78.183  14.924  1.00 33.18           H  
ATOM    973  HA  ASP A  60      35.240  79.103  12.979  1.00 34.40           H  
ATOM    974  HB2 ASP A  60      33.657  80.555  12.128  1.00 34.17           H  
ATOM    975  HB3 ASP A  60      33.067  79.085  12.045  1.00 34.17           H  
ATOM    976  N   GLU A  61      35.123  81.575  14.192  1.00 33.30           N  
ATOM    977  CA  GLU A  61      35.654  82.593  15.100  1.00 37.38           C  
ATOM    978  C   GLU A  61      34.716  82.776  16.304  1.00 36.26           C  
ATOM    979  O   GLU A  61      35.153  83.190  17.382  1.00 37.39           O  
ATOM    980  CB  GLU A  61      35.871  83.936  14.363  1.00 41.25           C  
ATOM    981  CG  GLU A  61      36.680  83.830  13.050  1.00 45.02           C  
ATOM    982  CD  GLU A  61      37.468  85.107  12.674  1.00 47.02           C  
ATOM    983  OE1 GLU A  61      38.658  84.978  12.282  1.00 46.49           O  
ATOM    984  OE2 GLU A  61      36.903  86.230  12.751  1.00 48.22           O1-
ATOM    985  H   GLU A  61      34.954  81.862  13.400  1.00 39.96           H  
ATOM    986  HA  GLU A  61      36.515  82.296  15.435  1.00 44.86           H  
ATOM    987  HB2 GLU A  61      35.004  84.313  14.144  1.00 49.50           H  
ATOM    988  HB3 GLU A  61      36.348  84.540  14.954  1.00 49.50           H  
ATOM    989  HG2 GLU A  61      37.319  83.105  13.137  1.00 54.02           H  
ATOM    990  HG3 GLU A  61      36.067  83.638  12.323  1.00 54.02           H  
ATOM    991  N   SER A  62      33.445  82.417  16.136  1.00 32.68           N  
ATOM    992  CA  SER A  62      32.404  82.794  17.097  1.00 32.03           C  
ATOM    993  C   SER A  62      31.945  81.672  18.023  1.00 29.49           C  
ATOM    994  O   SER A  62      31.512  81.936  19.145  1.00 30.04           O  
ATOM    995  CB  SER A  62      31.183  83.332  16.342  1.00 34.23           C  
ATOM    996  OG  SER A  62      31.512  84.527  15.659  1.00 36.95           O  
ATOM    997  H   SER A  62      33.156  81.953  15.472  1.00 39.22           H  
ATOM    998  HA  SER A  62      32.744  83.512  17.654  1.00 38.44           H  
ATOM    999  HB2 SER A  62      30.892  82.669  15.697  1.00 41.08           H  
ATOM   1000  HB3 SER A  62      30.473  83.514  16.976  1.00 41.08           H  
ATOM   1001  HG  SER A  62      30.839  84.817  15.247  1.00 44.34           H  
ATOM   1002  N   ILE A  63      32.012  80.430  17.553  1.00 26.67           N  
ATOM   1003  CA  ILE A  63      31.371  79.323  18.261  1.00 24.56           C  
ATOM   1004  C   ILE A  63      31.969  77.965  17.877  1.00 24.05           C  
ATOM   1005  O   ILE A  63      32.447  77.767  16.744  1.00 24.25           O  
ATOM   1006  CB  ILE A  63      29.839  79.337  17.990  1.00 23.91           C  
ATOM   1007  CG1 ILE A  63      29.070  78.467  18.981  1.00 23.39           C  
ATOM   1008  CG2 ILE A  63      29.523  78.903  16.572  1.00 23.93           C  
ATOM   1009  CD1 ILE A  63      27.558  78.810  19.055  1.00 23.10           C  
ATOM   1010  H   ILE A  63      32.419  80.201  16.831  1.00 32.00           H  
ATOM   1011  HA  ILE A  63      31.504  79.445  19.214  1.00 29.47           H  
ATOM   1012  HB  ILE A  63      29.529  80.250  18.096  1.00 28.69           H  
ATOM   1013 HG12 ILE A  63      29.152  77.538  18.713  1.00 28.07           H  
ATOM   1014 HG13 ILE A  63      29.448  78.590  19.865  1.00 28.07           H  
ATOM   1015 HG21 ILE A  63      28.561  78.925  16.442  1.00 28.72           H  
ATOM   1016 HG22 ILE A  63      29.954  79.512  15.952  1.00 28.72           H  
ATOM   1017 HG23 ILE A  63      29.855  78.002  16.436  1.00 28.72           H  
ATOM   1018 HD11 ILE A  63      27.133  78.223  19.700  1.00 27.72           H  
ATOM   1019 HD12 ILE A  63      27.457  79.734  19.333  1.00 27.72           H  
ATOM   1020 HD13 ILE A  63      27.162  78.682  18.179  1.00 27.72           H  
ATOM   1021  N   THR A  64      31.942  77.048  18.842  1.00 23.32           N  
ATOM   1022  CA  THR A  64      32.215  75.633  18.626  1.00 23.44           C  
ATOM   1023  C   THR A  64      30.895  74.871  18.791  1.00 22.53           C  
ATOM   1024  O   THR A  64      30.176  75.065  19.777  1.00 23.07           O  
ATOM   1025  CB  THR A  64      33.278  75.108  19.607  1.00 25.33           C  
ATOM   1026  CG2 THR A  64      33.487  73.605  19.464  1.00 26.67           C  
ATOM   1027  OG1 THR A  64      34.526  75.768  19.358  1.00 26.19           O  
ATOM   1028  H   THR A  64      31.760  77.233  19.662  1.00 27.98           H  
ATOM   1029  HA  THR A  64      32.538  75.500  17.721  1.00 28.13           H  
ATOM   1030  HB  THR A  64      32.995  75.291  20.516  1.00 30.39           H  
ATOM   1031  HG1 THR A  64      34.438  76.596  19.464  1.00 31.42           H  
ATOM   1032 HG21 THR A  64      34.161  73.303  20.093  1.00 32.00           H  
ATOM   1033 HG22 THR A  64      32.657  73.137  19.643  1.00 32.00           H  
ATOM   1034 HG23 THR A  64      33.780  73.395  18.564  1.00 32.00           H  
ATOM   1035  N   LEU A  65      30.575  74.007  17.825  1.00 20.99           N  
ATOM   1036  CA  LEU A  65      29.299  73.291  17.801  1.00 21.04           C  
ATOM   1037  C   LEU A  65      29.509  71.820  17.513  1.00 19.94           C  
ATOM   1038  O   LEU A  65      30.428  71.465  16.785  1.00 21.71           O  
ATOM   1039  CB  LEU A  65      28.372  73.881  16.729  1.00 21.49           C  
ATOM   1040  CG  LEU A  65      27.779  75.266  16.997  1.00 21.49           C  
ATOM   1041  CD1 LEU A  65      27.060  75.761  15.774  1.00 21.96           C  
ATOM   1042  CD2 LEU A  65      26.842  75.244  18.186  1.00 20.58           C  
ATOM   1043  H   LEU A  65      31.089  73.816  17.162  1.00 25.18           H  
ATOM   1044  HA  LEU A  65      28.865  73.377  18.664  1.00 25.25           H  
ATOM   1045  HB2 LEU A  65      28.872  73.941  15.900  1.00 25.79           H  
ATOM   1046  HB3 LEU A  65      27.628  73.271  16.608  1.00 25.79           H  
ATOM   1047  HG  LEU A  65      28.499  75.886  17.194  1.00 25.78           H  
ATOM   1048 HD11 LEU A  65      26.690  76.638  15.959  1.00 26.36           H  
ATOM   1049 HD12 LEU A  65      27.690  75.816  15.038  1.00 26.36           H  
ATOM   1050 HD13 LEU A  65      26.347  75.141  15.554  1.00 26.36           H  
ATOM   1051 HD21 LEU A  65      26.487  76.136  18.324  1.00 24.69           H  
ATOM   1052 HD22 LEU A  65      26.118  74.624  18.006  1.00 24.69           H  
ATOM   1053 HD23 LEU A  65      27.335  74.959  18.971  1.00 24.69           H  
ATOM   1054  N   PHE A  66      28.655  70.968  18.073  1.00 18.84           N  
ATOM   1055  CA  PHE A  66      28.556  69.583  17.638  1.00 19.09           C  
ATOM   1056  C   PHE A  66      27.099  69.246  17.278  1.00 18.20           C  
ATOM   1057  O   PHE A  66      26.217  70.091  17.375  1.00 17.15           O  
ATOM   1058  CB  PHE A  66      29.107  68.622  18.700  1.00 20.43           C  
ATOM   1059  CG  PHE A  66      28.434  68.722  20.042  1.00 20.61           C  
ATOM   1060  CD1 PHE A  66      27.341  67.944  20.351  1.00 21.77           C  
ATOM   1061  CD2 PHE A  66      28.938  69.574  21.019  1.00 21.55           C  
ATOM   1062  CE1 PHE A  66      26.736  68.032  21.581  1.00 22.83           C  
ATOM   1063  CE2 PHE A  66      28.328  69.644  22.261  1.00 23.19           C  
ATOM   1064  CZ  PHE A  66      27.219  68.872  22.527  1.00 23.53           C  
ATOM   1065  H   PHE A  66      28.119  71.172  18.714  1.00 22.60           H  
ATOM   1066  HA  PHE A  66      29.090  69.472  16.836  1.00 22.91           H  
ATOM   1067  HB2 PHE A  66      28.996  67.712  18.382  1.00 24.51           H  
ATOM   1068  HB3 PHE A  66      30.050  68.809  18.829  1.00 24.51           H  
ATOM   1069  HD1 PHE A  66      26.993  67.367  19.709  1.00 26.12           H  
ATOM   1070  HD2 PHE A  66      29.683  70.101  20.837  1.00 25.86           H  
ATOM   1071  HE1 PHE A  66      25.992  67.506  21.768  1.00 27.39           H  
ATOM   1072  HE2 PHE A  66      28.657  70.224  22.910  1.00 27.83           H  
ATOM   1073  HZ  PHE A  66      26.808  68.920  23.360  1.00 28.24           H  
ATOM   1074  N   GLU A  67      26.896  67.996  16.864  1.00 17.96           N  
ATOM   1075  CA  GLU A  67      25.664  67.454  16.258  1.00 16.21           C  
ATOM   1076  C   GLU A  67      25.464  68.026  14.860  1.00 16.30           C  
ATOM   1077  O   GLU A  67      25.222  69.204  14.672  1.00 17.92           O  
ATOM   1078  CB  GLU A  67      24.410  67.681  17.118  1.00 17.80           C  
ATOM   1079  CG  GLU A  67      24.263  66.613  18.188  1.00 19.57           C  
ATOM   1080  CD  GLU A  67      23.962  65.235  17.625  1.00 21.65           C  
ATOM   1081  OE1 GLU A  67      23.665  65.122  16.415  1.00 21.15           O  
ATOM   1082  OE2 GLU A  67      24.008  64.257  18.400  1.00 24.73           O1-
ATOM   1083  H   GLU A  67      27.506  67.393  16.930  1.00 21.55           H  
ATOM   1084  HA  GLU A  67      25.773  66.495  16.162  1.00 19.45           H  
ATOM   1085  HB2 GLU A  67      24.475  68.544  17.557  1.00 21.36           H  
ATOM   1086  HB3 GLU A  67      23.624  67.653  16.550  1.00 21.36           H  
ATOM   1087  HG2 GLU A  67      25.090  66.556  18.690  1.00 23.48           H  
ATOM   1088  HG3 GLU A  67      23.534  66.859  18.779  1.00 23.48           H  
ATOM   1089  N   SER A  68      25.567  67.139  13.886  1.00 16.18           N  
ATOM   1090  CA  SER A  68      25.535  67.544  12.488  1.00 16.59           C  
ATOM   1091  C   SER A  68      24.360  68.431  12.100  1.00 16.96           C  
ATOM   1092  O   SER A  68      24.554  69.419  11.403  1.00 17.05           O  
ATOM   1093  CB  SER A  68      25.576  66.306  11.575  1.00 16.91           C  
ATOM   1094  OG  SER A  68      24.463  65.438  11.731  1.00 17.16           O  
ATOM   1095  H   SER A  68      25.657  66.292  14.006  1.00 19.41           H  
ATOM   1096  HA  SER A  68      26.341  68.053  12.308  1.00 19.91           H  
ATOM   1097  HB2 SER A  68      25.602  66.606  10.653  1.00 20.29           H  
ATOM   1098  HB3 SER A  68      26.383  65.806  11.775  1.00 20.29           H  
ATOM   1099  HG  SER A  68      24.426  65.157  12.522  1.00 20.59           H  
ATOM   1100  N   ARG A  69      23.149  68.118  12.547  1.00 16.70           N  
ATOM   1101  CA  ARG A  69      22.009  68.906  12.115  1.00 15.69           C  
ATOM   1102  C   ARG A  69      22.008  70.292  12.768  1.00 16.52           C  
ATOM   1103  O   ARG A  69      21.547  71.243  12.157  1.00 16.97           O  
ATOM   1104  CB  ARG A  69      20.704  68.160  12.379  1.00 15.91           C  
ATOM   1105  CG  ARG A  69      20.568  66.916  11.535  1.00 16.03           C  
ATOM   1106  CD  ARG A  69      19.455  66.008  12.004  1.00 15.95           C  
ATOM   1107  NE  ARG A  69      19.495  64.701  11.321  1.00 15.35           N  
ATOM   1108  CZ  ARG A  69      20.283  63.689  11.675  1.00 15.68           C  
ATOM   1109  NH1 ARG A  69      21.109  63.789  12.717  1.00 16.35           N1+
ATOM   1110  NH2 ARG A  69      20.233  62.555  11.002  1.00 16.15           N  
ATOM   1111  H   ARG A  69      22.966  67.472  13.085  1.00 20.04           H  
ATOM   1112  HA  ARG A  69      22.076  69.039  11.157  1.00 18.83           H  
ATOM   1113  HB2 ARG A  69      20.674  67.895  13.312  1.00 19.09           H  
ATOM   1114  HB3 ARG A  69      19.958  68.745  12.175  1.00 19.09           H  
ATOM   1115  HG2 ARG A  69      20.378  67.175  10.620  1.00 19.24           H  
ATOM   1116  HG3 ARG A  69      21.399  66.416  11.573  1.00 19.24           H  
ATOM   1117  HD2 ARG A  69      19.547  65.855  12.958  1.00 19.14           H  
ATOM   1118  HD3 ARG A  69      18.600  66.424  11.812  1.00 19.14           H  
ATOM   1119  HE  ARG A  69      18.974  64.585  10.647  1.00 18.42           H  
ATOM   1120 HH11 ARG A  69      21.147  64.521  13.167  1.00 19.62           H  
ATOM   1121 HH12 ARG A  69      21.610  63.124  12.934  1.00 19.62           H  
ATOM   1122 HH21 ARG A  69      19.703  62.478  10.329  1.00 19.38           H  
ATOM   1123 HH22 ARG A  69      20.740  61.898  11.228  1.00 19.38           H  
ATOM   1124  N   ALA A  70      22.544  70.407  13.988  1.00 17.19           N  
ATOM   1125  CA  ALA A  70      22.694  71.708  14.650  1.00 17.22           C  
ATOM   1126  C   ALA A  70      23.741  72.550  13.938  1.00 16.96           C  
ATOM   1127  O   ALA A  70      23.552  73.737  13.681  1.00 18.21           O  
ATOM   1128  CB  ALA A  70      23.069  71.532  16.140  1.00 17.56           C  
ATOM   1129  H   ALA A  70      22.830  69.744  14.455  1.00 20.63           H  
ATOM   1130  HA  ALA A  70      21.850  72.182  14.607  1.00 20.66           H  
ATOM   1131  HB1 ALA A  70      23.160  72.408  16.547  1.00 21.08           H  
ATOM   1132  HB2 ALA A  70      22.367  71.032  16.584  1.00 21.08           H  
ATOM   1133  HB3 ALA A  70      23.908  71.050  16.199  1.00 21.08           H  
ATOM   1134  N   ILE A  71      24.844  71.912  13.591  1.00 17.45           N  
ATOM   1135  CA  ILE A  71      25.880  72.584  12.818  1.00 17.97           C  
ATOM   1136  C   ILE A  71      25.295  73.121  11.501  1.00 18.91           C  
ATOM   1137  O   ILE A  71      25.563  74.253  11.104  1.00 18.32           O  
ATOM   1138  CB  ILE A  71      27.059  71.628  12.539  1.00 18.55           C  
ATOM   1139  CG1 ILE A  71      27.758  71.281  13.860  1.00 18.54           C  
ATOM   1140  CG2 ILE A  71      28.060  72.259  11.563  1.00 19.58           C  
ATOM   1141  CD1 ILE A  71      28.736  70.153  13.777  1.00 19.09           C  
ATOM   1142  H   ILE A  71      25.021  71.094  13.789  1.00 20.94           H  
ATOM   1143  HA  ILE A  71      26.218  73.337  13.327  1.00 21.56           H  
ATOM   1144  HB  ILE A  71      26.712  70.812  12.146  1.00 22.26           H  
ATOM   1145 HG12 ILE A  71      28.239  72.064  14.170  1.00 22.24           H  
ATOM   1146 HG13 ILE A  71      27.082  71.035  14.511  1.00 22.24           H  
ATOM   1147 HG21 ILE A  71      28.787  71.635  11.409  1.00 23.50           H  
ATOM   1148 HG22 ILE A  71      27.607  72.452  10.727  1.00 23.50           H  
ATOM   1149 HG23 ILE A  71      28.404  73.079  11.950  1.00 23.50           H  
ATOM   1150 HD11 ILE A  71      29.124  70.008  14.654  1.00 22.91           H  
ATOM   1151 HD12 ILE A  71      28.272  69.354  13.484  1.00 22.91           H  
ATOM   1152 HD13 ILE A  71      29.431  70.385  13.141  1.00 22.91           H  
ATOM   1153  N   CYS A  72      24.473  72.313  10.841  1.00 18.63           N  
ATOM   1154  CA  CYS A  72      23.947  72.704   9.541  1.00 18.46           C  
ATOM   1155  C   CYS A  72      22.941  73.835   9.676  1.00 18.75           C  
ATOM   1156  O   CYS A  72      22.909  74.731   8.842  1.00 19.05           O  
ATOM   1157  CB  CYS A  72      23.317  71.506   8.839  1.00 17.31           C  
ATOM   1158  SG  CYS A  72      24.531  70.284   8.279  1.00 18.94           S  
ATOM   1159  H   CYS A  72      24.208  71.544  11.120  1.00 22.36           H  
ATOM   1160  HA  CYS A  72      24.679  73.021   8.989  1.00 22.15           H  
ATOM   1161  HB2 CYS A  72      22.711  71.064   9.454  1.00 20.77           H  
ATOM   1162  HB3 CYS A  72      22.828  71.819   8.062  1.00 20.77           H  
ATOM   1163  HG  CYS A  72      25.140  69.874   9.229  1.00 22.73           H  
ATOM   1164  N   ARG A  73      22.127  73.821  10.732  1.00 18.93           N  
ATOM   1165  CA  ARG A  73      21.198  74.922  10.914  1.00 19.60           C  
ATOM   1166  C   ARG A  73      21.957  76.225  11.169  1.00 20.47           C  
ATOM   1167  O   ARG A  73      21.570  77.279  10.692  1.00 21.27           O  
ATOM   1168  CB  ARG A  73      20.208  74.640  12.054  1.00 19.61           C  
ATOM   1169  CG  ARG A  73      19.007  73.858  11.573  1.00 21.30           C  
ATOM   1170  CD  ARG A  73      17.880  73.769  12.582  1.00 24.09           C  
ATOM   1171  NE  ARG A  73      18.239  72.898  13.665  1.00 25.78           N  
ATOM   1172  CZ  ARG A  73      17.956  71.598  13.743  1.00 24.27           C  
ATOM   1173  NH1 ARG A  73      17.262  70.959  12.826  1.00 23.72           N1+
ATOM   1174  NH2 ARG A  73      18.361  70.928  14.785  1.00 24.55           N  
ATOM   1175  H   ARG A  73      22.096  73.208  11.334  1.00 22.72           H  
ATOM   1176  HA  ARG A  73      20.684  75.034  10.098  1.00 23.52           H  
ATOM   1177  HB2 ARG A  73      20.652  74.119  12.742  1.00 23.53           H  
ATOM   1178  HB3 ARG A  73      19.894  75.481  12.421  1.00 23.53           H  
ATOM   1179  HG2 ARG A  73      18.657  74.286  10.776  1.00 25.56           H  
ATOM   1180  HG3 ARG A  73      19.288  72.954  11.363  1.00 25.56           H  
ATOM   1181  HD2 ARG A  73      17.700  74.650  12.944  1.00 28.90           H  
ATOM   1182  HD3 ARG A  73      17.088  73.411  12.150  1.00 28.90           H  
ATOM   1183  HE  ARG A  73      18.674  73.245  14.321  1.00 30.93           H  
ATOM   1184 HH11 ARG A  73      16.985  71.377  12.127  1.00 28.46           H  
ATOM   1185 HH12 ARG A  73      17.096  70.120  12.919  1.00 28.46           H  
ATOM   1186 HH21 ARG A  73      18.810  71.323  15.403  1.00 29.46           H  
ATOM   1187 HH22 ARG A  73      18.177  70.091  14.856  1.00 29.46           H  
ATOM   1188  N   TYR A  74      23.040  76.154  11.926  1.00 19.78           N  
ATOM   1189  CA  TYR A  74      23.842  77.346  12.186  1.00 20.83           C  
ATOM   1190  C   TYR A  74      24.425  77.884  10.885  1.00 21.33           C  
ATOM   1191  O   TYR A  74      24.367  79.079  10.612  1.00 21.49           O  
ATOM   1192  CB  TYR A  74      24.961  77.038  13.176  1.00 21.44           C  
ATOM   1193  CG  TYR A  74      25.961  78.153  13.320  1.00 22.01           C  
ATOM   1194  CD1 TYR A  74      25.614  79.334  13.968  1.00 22.69           C  
ATOM   1195  CD2 TYR A  74      27.249  78.033  12.808  1.00 22.66           C  
ATOM   1196  CE1 TYR A  74      26.502  80.344  14.113  1.00 23.46           C  
ATOM   1197  CE2 TYR A  74      28.154  79.053  12.942  1.00 23.19           C  
ATOM   1198  CZ  TYR A  74      27.770  80.211  13.593  1.00 23.70           C  
ATOM   1199  OH  TYR A  74      28.656  81.246  13.757  1.00 24.82           O  
ATOM   1200  H   TYR A  74      23.333  75.437  12.299  1.00 23.74           H  
ATOM   1201  HA  TYR A  74      23.277  78.033  12.572  1.00 24.99           H  
ATOM   1202  HB2 TYR A  74      24.571  76.874  14.049  1.00 25.73           H  
ATOM   1203  HB3 TYR A  74      25.438  76.249  12.875  1.00 25.73           H  
ATOM   1204  HD1 TYR A  74      24.758  79.427  14.318  1.00 27.23           H  
ATOM   1205  HD2 TYR A  74      27.498  77.252  12.369  1.00 27.19           H  
ATOM   1206  HE1 TYR A  74      26.254  81.127  14.550  1.00 28.15           H  
ATOM   1207  HE2 TYR A  74      29.014  78.968  12.600  1.00 27.83           H  
ATOM   1208  HH  TYR A  74      29.392  81.053  13.401  1.00 29.78           H  
ATOM   1209  N   ILE A  75      24.972  76.987  10.076  1.00 20.97           N  
ATOM   1210  CA  ILE A  75      25.550  77.372   8.794  1.00 21.54           C  
ATOM   1211  C   ILE A  75      24.495  78.071   7.936  1.00 22.38           C  
ATOM   1212  O   ILE A  75      24.739  79.128   7.355  1.00 22.67           O  
ATOM   1213  CB  ILE A  75      26.117  76.133   8.063  1.00 21.55           C  
ATOM   1214  CG1 ILE A  75      27.367  75.618   8.770  1.00 23.14           C  
ATOM   1215  CG2 ILE A  75      26.450  76.453   6.602  1.00 21.33           C  
ATOM   1216  CD1 ILE A  75      27.813  74.239   8.341  1.00 24.08           C  
ATOM   1217  H   ILE A  75      25.021  76.145  10.245  1.00 25.17           H  
ATOM   1218  HA  ILE A  75      26.278  77.995   8.946  1.00 25.84           H  
ATOM   1219  HB  ILE A  75      25.445  75.434   8.078  1.00 25.86           H  
ATOM   1220 HG12 ILE A  75      28.097  76.231   8.593  1.00 27.77           H  
ATOM   1221 HG13 ILE A  75      27.192  75.587   9.724  1.00 27.77           H  
ATOM   1222 HG21 ILE A  75      26.802  75.655   6.177  1.00 25.59           H  
ATOM   1223 HG22 ILE A  75      25.641  76.740   6.150  1.00 25.59           H  
ATOM   1224 HG23 ILE A  75      27.113  77.161   6.577  1.00 25.59           H  
ATOM   1225 HD11 ILE A  75      28.609  73.996   8.840  1.00 28.89           H  
ATOM   1226 HD12 ILE A  75      27.102  73.606   8.525  1.00 28.89           H  
ATOM   1227 HD13 ILE A  75      28.009  74.252   7.391  1.00 28.89           H  
ATOM   1228  N   CYS A  76      23.310  77.484   7.868  1.00 22.33           N  
ATOM   1229  CA  CYS A  76      22.243  78.054   7.064  1.00 22.51           C  
ATOM   1230  C   CYS A  76      21.787  79.421   7.606  1.00 23.66           C  
ATOM   1231  O   CYS A  76      21.442  80.328   6.834  1.00 25.41           O  
ATOM   1232  CB  CYS A  76      21.081  77.060   6.981  1.00 22.03           C  
ATOM   1233  SG  CYS A  76      21.442  75.611   5.924  1.00 21.49           S  
ATOM   1234  H   CYS A  76      23.099  76.758   8.277  1.00 26.80           H  
ATOM   1235  HA  CYS A  76      22.575  78.192   6.164  1.00 27.01           H  
ATOM   1236  HB2 CYS A  76      20.880  76.735   7.872  1.00 26.44           H  
ATOM   1237  HB3 CYS A  76      20.307  77.512   6.611  1.00 26.44           H  
ATOM   1238  HG  CYS A  76      20.485  74.887   5.914  1.00 25.79           H  
ATOM   1239  N   ASP A  77      21.827  79.580   8.923  0.54 24.83           N  
ATOM   1241  CA  ASP A  77      21.455  80.839   9.556  0.54 26.70           C  
ATOM   1243  C   ASP A  77      22.514  81.920   9.315  0.54 25.99           C  
ATOM   1245  O   ASP A  77      22.218  83.017   8.825  0.54 25.85           O  
ATOM   1247  CB  ASP A  77      21.266  80.608  11.057  0.54 29.86           C  
ATOM   1249  CG  ASP A  77      20.352  81.628  11.708  0.54 35.50           C  
ATOM   1251  OD1 ASP A  77      20.124  82.705  11.124  0.54 39.07           O  
ATOM   1253  OD2 ASP A  77      19.878  81.351  12.833  0.54 36.17           O1-
ATOM   1255  H   ASP A  77      22.069  78.969   9.478  0.54 29.80           H  
ATOM   1257  HA  ASP A  77      20.614  81.148   9.185  0.54 32.05           H  
ATOM   1259  HB2 ASP A  77      20.879  79.729  11.194  0.54 35.84           H  
ATOM   1261  HB3 ASP A  77      22.130  80.660  11.495  0.54 35.84           H  
ATOM   1263  N   LYS A  78      23.754  81.598   9.664  1.00 25.53           N  
ATOM   1264  CA  LYS A  78      24.865  82.536   9.512  1.00 26.91           C  
ATOM   1265  C   LYS A  78      25.072  82.994   8.079  1.00 28.25           C  
ATOM   1266  O   LYS A  78      25.394  84.154   7.827  1.00 29.62           O  
ATOM   1267  CB  LYS A  78      26.156  81.900  10.018  1.00 28.12           C  
ATOM   1268  CG  LYS A  78      27.366  82.818   9.914  1.00 29.44           C  
ATOM   1269  CD  LYS A  78      28.624  82.168  10.455  1.00 30.46           C  
ATOM   1270  CE  LYS A  78      29.823  83.075  10.270  1.00 32.05           C  
ATOM   1271  NZ  LYS A  78      31.105  82.363  10.552  1.00 33.42           N1+
ATOM   1272  H   LYS A  78      23.978  80.842  10.007  1.00 30.64           H  
ATOM   1273  HA  LYS A  78      24.688  83.322  10.052  1.00 32.30           H  
ATOM   1274  HB2 LYS A  78      26.043  81.662  10.952  1.00 33.75           H  
ATOM   1275  HB3 LYS A  78      26.340  81.104   9.495  1.00 33.75           H  
ATOM   1276  HG2 LYS A  78      27.518  83.040   8.982  1.00 35.33           H  
ATOM   1277  HG3 LYS A  78      27.199  83.625  10.426  1.00 35.33           H  
ATOM   1278  HD2 LYS A  78      28.515  81.995  11.403  1.00 36.55           H  
ATOM   1279  HD3 LYS A  78      28.790  81.340   9.978  1.00 36.55           H  
ATOM   1280  HE2 LYS A  78      29.847  83.390   9.353  1.00 38.46           H  
ATOM   1281  HE3 LYS A  78      29.753  83.826  10.881  1.00 38.46           H  
ATOM   1282  HZ1 LYS A  78      31.110  82.067  11.391  1.00 40.10           H  
ATOM   1283  HZ2 LYS A  78      31.195  81.670  10.000  1.00 40.10           H  
ATOM   1284  HZ3 LYS A  78      31.792  82.916  10.436  1.00 40.10           H  
ATOM   1285  N   TYR A  79      24.901  82.058   7.151  1.00 27.93           N  
ATOM   1286  CA  TYR A  79      25.187  82.301   5.748  1.00 26.80           C  
ATOM   1287  C   TYR A  79      23.908  82.278   4.928  1.00 27.24           C  
ATOM   1288  O   TYR A  79      23.897  81.810   3.794  1.00 25.49           O  
ATOM   1289  CB  TYR A  79      26.167  81.258   5.221  1.00 26.80           C  
ATOM   1290  CG  TYR A  79      27.502  81.237   5.930  1.00 26.21           C  
ATOM   1291  CD1 TYR A  79      28.488  82.155   5.618  1.00 27.00           C  
ATOM   1292  CD2 TYR A  79      27.782  80.277   6.889  1.00 26.81           C  
ATOM   1293  CE1 TYR A  79      29.712  82.132   6.249  1.00 27.53           C  
ATOM   1294  CE2 TYR A  79      29.009  80.244   7.537  1.00 27.65           C  
ATOM   1295  CZ  TYR A  79      29.974  81.172   7.213  1.00 28.40           C  
ATOM   1296  OH  TYR A  79      31.205  81.149   7.847  1.00 30.68           O  
ATOM   1297  H   TYR A  79      24.615  81.264   7.315  1.00 33.51           H  
ATOM   1298  HA  TYR A  79      25.594  83.177   5.652  1.00 32.16           H  
ATOM   1299  HB2 TYR A  79      25.768  80.380   5.320  1.00 32.16           H  
ATOM   1300  HB3 TYR A  79      26.336  81.437   4.283  1.00 32.16           H  
ATOM   1301  HD1 TYR A  79      28.320  82.802   4.972  1.00 32.40           H  
ATOM   1302  HD2 TYR A  79      27.133  79.650   7.110  1.00 32.17           H  
ATOM   1303  HE1 TYR A  79      30.360  82.761   6.029  1.00 33.03           H  
ATOM   1304  HE2 TYR A  79      29.180  79.596   8.182  1.00 33.18           H  
ATOM   1305  HH  TYR A  79      31.691  81.767   7.553  1.00 36.82           H  
ATOM   1306  N   ALA A  80      22.823  82.772   5.516  1.00 27.47           N  
ATOM   1307  CA  ALA A  80      21.521  82.772   4.851  1.00 28.07           C  
ATOM   1308  C   ALA A  80      21.586  83.344   3.442  1.00 29.38           C  
ATOM   1309  O   ALA A  80      20.978  82.802   2.536  1.00 29.23           O  
ATOM   1310  CB  ALA A  80      20.506  83.556   5.679  1.00 27.75           C  
ATOM   1311  H   ALA A  80      22.813  83.115   6.305  1.00 32.96           H  
ATOM   1312  HA  ALA A  80      21.206  81.857   4.784  1.00 33.69           H  
ATOM   1313  HB1 ALA A  80      19.650  83.544   5.223  1.00 33.30           H  
ATOM   1314  HB2 ALA A  80      20.422  83.139   6.551  1.00 33.30           H  
ATOM   1315  HB3 ALA A  80      20.817  84.469   5.777  1.00 33.30           H  
ATOM   1316  N   ASP A  81      22.335  84.425   3.266  1.00 30.70           N  
ATOM   1317  CA  ASP A  81      22.326  85.175   2.007  1.00 34.10           C  
ATOM   1318  C   ASP A  81      23.366  84.667   1.017  1.00 33.37           C  
ATOM   1319  O   ASP A  81      23.597  85.277  -0.028  1.00 34.77           O  
ATOM   1320  CB  ASP A  81      22.565  86.660   2.292  1.00 38.77           C  
ATOM   1321  CG  ASP A  81      22.091  87.557   1.168  1.00 43.51           C  
ATOM   1322  OD1 ASP A  81      21.141  87.170   0.451  1.00 45.36           O  
ATOM   1323  OD2 ASP A  81      22.670  88.657   0.998  1.00 45.34           O1-
ATOM   1324  H   ASP A  81      22.862  84.751   3.862  1.00 36.84           H  
ATOM   1325  HA  ASP A  81      21.453  85.086   1.594  1.00 40.91           H  
ATOM   1326  HB2 ASP A  81      22.084  86.909   3.097  1.00 46.53           H  
ATOM   1327  HB3 ASP A  81      23.516  86.810   2.414  1.00 46.53           H  
ATOM   1328  N   LYS A  82      23.967  83.532   1.337  1.00 31.87           N  
ATOM   1329  CA  LYS A  82      25.090  82.995   0.583  1.00 30.88           C  
ATOM   1330  C   LYS A  82      24.688  81.680  -0.083  1.00 27.91           C  
ATOM   1331  O   LYS A  82      23.832  80.957   0.442  1.00 27.46           O  
ATOM   1332  CB  LYS A  82      26.276  82.780   1.529  1.00 32.65           C  
ATOM   1333  CG  LYS A  82      27.657  82.931   0.959  1.00 35.88           C  
ATOM   1334  CD  LYS A  82      28.672  82.751   2.077  1.00 38.10           C  
ATOM   1335  CE  LYS A  82      30.087  82.500   1.572  1.00 40.22           C  
ATOM   1336  NZ  LYS A  82      30.380  83.065   0.223  1.00 41.61           N1+
ATOM   1337  H   LYS A  82      23.736  83.040   2.004  1.00 38.25           H  
ATOM   1338  HA  LYS A  82      25.352  83.625  -0.106  1.00 37.05           H  
ATOM   1339  HB2 LYS A  82      26.198  83.417   2.256  1.00 39.18           H  
ATOM   1340  HB3 LYS A  82      26.214  81.881   1.887  1.00 39.18           H  
ATOM   1341  HG2 LYS A  82      27.810  82.250   0.286  1.00 43.06           H  
ATOM   1342  HG3 LYS A  82      27.761  83.818   0.582  1.00 43.06           H  
ATOM   1343  HD2 LYS A  82      28.687  83.555   2.619  1.00 45.72           H  
ATOM   1344  HD3 LYS A  82      28.410  81.992   2.620  1.00 45.72           H  
ATOM   1345  HE2 LYS A  82      30.713  82.896   2.198  1.00 48.26           H  
ATOM   1346  HE3 LYS A  82      30.233  81.542   1.527  1.00 48.26           H  
ATOM   1347  HZ1 LYS A  82      29.831  82.710  -0.381  1.00 49.93           H  
ATOM   1348  HZ2 LYS A  82      30.269  83.948   0.232  1.00 49.93           H  
ATOM   1349  HZ3 LYS A  82      31.220  82.881  -0.007  1.00 49.93           H  
ATOM   1350  N   GLY A  83      25.298  81.378  -1.231  1.00 27.71           N  
ATOM   1351  CA  GLY A  83      25.116  80.093  -1.873  1.00 27.71           C  
ATOM   1352  C   GLY A  83      23.659  79.823  -2.142  1.00 27.99           C  
ATOM   1353  O   GLY A  83      22.944  80.711  -2.580  1.00 28.96           O  
ATOM   1354  H   GLY A  83      25.824  81.910  -1.655  1.00 33.25           H  
ATOM   1355  HA2 GLY A  83      25.596  80.078  -2.716  1.00 33.25           H  
ATOM   1356  HA3 GLY A  83      25.464  79.390  -1.303  1.00 33.25           H  
ATOM   1357  N   ASN A  84      23.227  78.595  -1.880  1.00 27.15           N  
ATOM   1358  CA  ASN A  84      21.824  78.235  -1.996  1.00 26.44           C  
ATOM   1359  C   ASN A  84      21.013  78.903  -0.871  1.00 26.67           C  
ATOM   1360  O   ASN A  84      21.002  78.423   0.260  1.00 25.61           O  
ATOM   1361  CB  ASN A  84      21.686  76.712  -1.952  1.00 26.57           C  
ATOM   1362  CG  ASN A  84      20.261  76.233  -2.177  1.00 27.11           C  
ATOM   1363  ND2 ASN A  84      20.104  74.927  -2.325  1.00 27.39           N  
ATOM   1364  OD1 ASN A  84      19.319  77.017  -2.205  1.00 27.32           O  
ATOM   1365  H   ASN A  84      23.734  77.947  -1.630  1.00 32.58           H  
ATOM   1366  HA  ASN A  84      21.481  78.548  -2.848  1.00 31.73           H  
ATOM   1367  HB2 ASN A  84      22.244  76.325  -2.644  1.00 31.88           H  
ATOM   1368  HB3 ASN A  84      21.973  76.396  -1.081  1.00 31.88           H  
ATOM   1369 HD21 ASN A  84      19.319  74.600  -2.455  1.00 32.87           H  
ATOM   1370 HD22 ASN A  84      20.787  74.405  -2.290  1.00 32.87           H  
ATOM   1371  N   LYS A  85      20.330  79.995  -1.190  1.00 27.97           N  
ATOM   1372  CA  LYS A  85      19.606  80.758  -0.179  1.00 29.09           C  
ATOM   1373  C   LYS A  85      18.395  80.018   0.381  1.00 28.55           C  
ATOM   1374  O   LYS A  85      17.982  80.270   1.515  1.00 29.98           O  
ATOM   1375  CB  LYS A  85      19.148  82.098  -0.748  1.00 32.04           C  
ATOM   1376  CG  LYS A  85      20.289  82.954  -1.258  1.00 34.84           C  
ATOM   1377  CD  LYS A  85      19.865  84.388  -1.459  1.00 37.59           C  
ATOM   1378  CE  LYS A  85      20.955  85.191  -2.131  1.00 40.02           C  
ATOM   1379  NZ  LYS A  85      20.618  86.637  -2.180  1.00 42.05           N1+
ATOM   1380  H   LYS A  85      20.269  80.317  -1.985  1.00 33.56           H  
ATOM   1381  HA  LYS A  85      20.207  80.941   0.561  1.00 34.91           H  
ATOM   1382  HB2 LYS A  85      18.543  81.934  -1.488  1.00 38.44           H  
ATOM   1383  HB3 LYS A  85      18.691  82.595  -0.051  1.00 38.44           H  
ATOM   1384  HG2 LYS A  85      21.013  82.939  -0.613  1.00 41.81           H  
ATOM   1385  HG3 LYS A  85      20.593  82.605  -2.111  1.00 41.81           H  
ATOM   1386  HD2 LYS A  85      19.076  84.413  -2.023  1.00 45.11           H  
ATOM   1387  HD3 LYS A  85      19.676  84.790  -0.597  1.00 45.11           H  
ATOM   1388  HE2 LYS A  85      21.781  85.088  -1.632  1.00 48.02           H  
ATOM   1389  HE3 LYS A  85      21.071  84.874  -3.040  1.00 48.02           H  
ATOM   1390  HZ1 LYS A  85      19.864  86.758  -2.637  1.00 50.46           H  
ATOM   1391  HZ2 LYS A  85      20.510  86.952  -1.355  1.00 50.46           H  
ATOM   1392  HZ3 LYS A  85      21.273  87.088  -2.579  1.00 50.46           H  
ATOM   1393  N   SER A  86      17.814  79.115  -0.403  1.00 27.32           N  
ATOM   1394  CA  SER A  86      16.562  78.482  -0.011  1.00 27.32           C  
ATOM   1395  C   SER A  86      16.759  77.158   0.720  1.00 25.38           C  
ATOM   1396  O   SER A  86      15.776  76.488   1.028  1.00 25.54           O  
ATOM   1397  CB  SER A  86      15.685  78.230  -1.234  1.00 28.23           C  
ATOM   1398  OG  SER A  86      16.145  77.086  -1.936  1.00 30.58           O  
ATOM   1399  H   SER A  86      18.123  78.854  -1.161  1.00 32.79           H  
ATOM   1400  HA  SER A  86      16.081  79.081   0.582  1.00 32.78           H  
ATOM   1401  HB2 SER A  86      14.771  78.080  -0.945  1.00 33.88           H  
ATOM   1402  HB3 SER A  86      15.728  79.002  -1.821  1.00 33.88           H  
ATOM   1403  HG  SER A  86      15.661  76.949  -2.609  1.00 36.70           H  
ATOM   1404  N   LEU A  87      18.004  76.782   1.010  1.00 23.08           N  
ATOM   1405  CA  LEU A  87      18.278  75.420   1.484  1.00 23.19           C  
ATOM   1406  C   LEU A  87      17.460  75.062   2.726  1.00 23.01           C  
ATOM   1407  O   LEU A  87      16.966  73.937   2.845  1.00 22.98           O  
ATOM   1408  CB  LEU A  87      19.778  75.235   1.757  1.00 22.08           C  
ATOM   1409  CG  LEU A  87      20.225  73.822   2.163  1.00 21.41           C  
ATOM   1410  CD1 LEU A  87      19.948  72.784   1.059  1.00 22.15           C  
ATOM   1411  CD2 LEU A  87      21.701  73.811   2.523  1.00 21.25           C  
ATOM   1412  H   LEU A  87      18.698  77.285   0.944  1.00 27.70           H  
ATOM   1413  HA  LEU A  87      18.031  74.796   0.783  1.00 27.83           H  
ATOM   1414  HB2 LEU A  87      20.265  75.472   0.953  1.00 26.49           H  
ATOM   1415  HB3 LEU A  87      20.032  75.836   2.475  1.00 26.49           H  
ATOM   1416  HG  LEU A  87      19.728  73.554   2.952  1.00 25.69           H  
ATOM   1417 HD11 LEU A  87      20.247  71.913   1.363  1.00 26.58           H  
ATOM   1418 HD12 LEU A  87      18.996  72.762   0.878  1.00 26.58           H  
ATOM   1419 HD13 LEU A  87      20.432  73.039   0.258  1.00 26.58           H  
ATOM   1420 HD21 LEU A  87      21.957  72.910   2.775  1.00 25.50           H  
ATOM   1421 HD22 LEU A  87      22.216  74.098   1.753  1.00 25.50           H  
ATOM   1422 HD23 LEU A  87      21.849  74.417   3.266  1.00 25.50           H  
ATOM   1423  N   TYR A  88      17.312  76.014   3.642  1.00 23.20           N  
ATOM   1424  CA  TYR A  88      16.508  75.799   4.850  1.00 23.14           C  
ATOM   1425  C   TYR A  88      15.412  76.864   4.902  1.00 24.30           C  
ATOM   1426  O   TYR A  88      15.057  77.388   5.963  1.00 25.37           O  
ATOM   1427  CB  TYR A  88      17.393  75.820   6.104  1.00 23.07           C  
ATOM   1428  CG  TYR A  88      17.068  74.751   7.148  1.00 23.09           C  
ATOM   1429  CD1 TYR A  88      15.778  74.574   7.636  1.00 23.40           C  
ATOM   1430  CD2 TYR A  88      18.071  73.933   7.658  1.00 23.58           C  
ATOM   1431  CE1 TYR A  88      15.501  73.611   8.595  1.00 22.89           C  
ATOM   1432  CE2 TYR A  88      17.800  72.959   8.596  1.00 22.76           C  
ATOM   1433  CZ  TYR A  88      16.526  72.806   9.077  1.00 22.13           C  
ATOM   1434  OH  TYR A  88      16.296  71.840  10.035  1.00 20.92           O  
ATOM   1435  H   TYR A  88      17.666  76.797   3.591  1.00 27.85           H  
ATOM   1436  HA  TYR A  88      16.082  74.929   4.796  1.00 27.76           H  
ATOM   1437  HB2 TYR A  88      18.315  75.692   5.833  1.00 27.68           H  
ATOM   1438  HB3 TYR A  88      17.298  76.684   6.533  1.00 27.68           H  
ATOM   1439  HD1 TYR A  88      15.091  75.115   7.319  1.00 28.08           H  
ATOM   1440  HD2 TYR A  88      18.941  74.031   7.342  1.00 28.30           H  
ATOM   1441  HE1 TYR A  88      14.633  73.504   8.914  1.00 27.46           H  
ATOM   1442  HE2 TYR A  88      18.488  72.428   8.926  1.00 27.31           H  
ATOM   1443  HH  TYR A  88      15.484  71.836  10.250  1.00 25.10           H  
ATOM   1444  N   GLY A  89      14.863  77.158   3.728  1.00 25.05           N  
ATOM   1445  CA  GLY A  89      13.809  78.147   3.588  1.00 26.49           C  
ATOM   1446  C   GLY A  89      14.311  79.578   3.622  1.00 27.62           C  
ATOM   1447  O   GLY A  89      15.510  79.828   3.755  1.00 28.62           O  
ATOM   1448  H   GLY A  89      15.090  76.788   2.986  1.00 30.06           H  
ATOM   1449  HA2 GLY A  89      13.350  78.007   2.746  1.00 31.79           H  
ATOM   1450  HA3 GLY A  89      13.167  78.034   4.307  1.00 31.79           H  
ATOM   1451  N   THR A  90      13.378  80.521   3.520  1.00 27.94           N  
ATOM   1452  CA  THR A  90      13.715  81.942   3.515  1.00 29.26           C  
ATOM   1453  C   THR A  90      12.869  82.747   4.480  1.00 29.04           C  
ATOM   1454  O   THR A  90      12.983  83.971   4.537  1.00 30.34           O  
ATOM   1455  CB  THR A  90      13.529  82.542   2.126  1.00 31.44           C  
ATOM   1456  CG2 THR A  90      14.394  81.806   1.119  1.00 31.85           C  
ATOM   1457  OG1 THR A  90      12.145  82.437   1.760  1.00 31.62           O  
ATOM   1458  H   THR A  90      12.536  80.362   3.452  1.00 33.53           H  
ATOM   1459  HA  THR A  90      14.645  82.048   3.768  1.00 35.12           H  
ATOM   1460  HB  THR A  90      13.793  83.475   2.137  1.00 37.73           H  
ATOM   1461  HG1 THR A  90      11.669  82.853   2.312  1.00 37.94           H  
ATOM   1462 HG21 THR A  90      14.274  82.190   0.236  1.00 38.22           H  
ATOM   1463 HG22 THR A  90      15.328  81.878   1.370  1.00 38.22           H  
ATOM   1464 HG23 THR A  90      14.146  80.869   1.092  1.00 38.22           H  
ATOM   1465  N   ASP A  91      11.992  82.072   5.210  1.00 26.95           N  
ATOM   1466  CA  ASP A  91      11.211  82.736   6.247  1.00 27.08           C  
ATOM   1467  C   ASP A  91      10.710  81.702   7.241  1.00 26.18           C  
ATOM   1468  O   ASP A  91      11.025  80.523   7.120  1.00 26.26           O  
ATOM   1469  CB  ASP A  91      10.051  83.574   5.650  1.00 29.22           C  
ATOM   1470  CG  ASP A  91       9.068  82.768   4.793  1.00 31.35           C  
ATOM   1471  OD1 ASP A  91       9.016  81.531   4.853  1.00 30.88           O  
ATOM   1472  OD2 ASP A  91       8.314  83.407   4.029  1.00 34.67           O1-
ATOM   1473  H   ASP A  91      11.829  81.231   5.126  1.00 32.34           H  
ATOM   1474  HA  ASP A  91      11.793  83.345   6.729  1.00 32.49           H  
ATOM   1475  HB2 ASP A  91       9.549  83.973   6.378  1.00 35.07           H  
ATOM   1476  HB3 ASP A  91      10.427  84.271   5.090  1.00 35.07           H  
ATOM   1477  N   ILE A  92       9.967  82.158   8.237  1.00 26.32           N  
ATOM   1478  CA  ILE A  92       9.543  81.304   9.339  1.00 27.32           C  
ATOM   1479  C   ILE A  92       8.764  80.090   8.846  1.00 25.50           C  
ATOM   1480  O   ILE A  92       9.032  78.962   9.257  1.00 24.07           O  
ATOM   1481  CB  ILE A  92       8.699  82.112  10.349  1.00 29.85           C  
ATOM   1482  CG1 ILE A  92       9.600  83.128  11.051  1.00 31.85           C  
ATOM   1483  CG2 ILE A  92       8.046  81.204  11.395  1.00 30.52           C  
ATOM   1484  CD1 ILE A  92       8.877  84.147  11.907  1.00 32.38           C  
ATOM   1485  H   ILE A  92       9.690  82.970   8.301  1.00 31.59           H  
ATOM   1486  HA  ILE A  92      10.331  80.982   9.803  1.00 32.78           H  
ATOM   1487  HB  ILE A  92       8.004  82.588   9.868  1.00 35.82           H  
ATOM   1488 HG12 ILE A  92      10.215  82.647  11.627  1.00 38.22           H  
ATOM   1489 HG13 ILE A  92      10.099  83.614  10.377  1.00 38.22           H  
ATOM   1490 HG21 ILE A  92       7.527  81.750  12.007  1.00 36.62           H  
ATOM   1491 HG22 ILE A  92       7.467  80.570  10.944  1.00 36.62           H  
ATOM   1492 HG23 ILE A  92       8.741  80.732  11.880  1.00 36.62           H  
ATOM   1493 HD11 ILE A  92       9.530  84.743  12.307  1.00 38.85           H  
ATOM   1494 HD12 ILE A  92       8.267  84.653  11.347  1.00 38.85           H  
ATOM   1495 HD13 ILE A  92       8.383  83.683  12.601  1.00 38.85           H  
ATOM   1496  N   LEU A  93       7.813  80.314   7.951  1.00 24.70           N  
ATOM   1497  CA  LEU A  93       6.934  79.233   7.512  1.00 24.12           C  
ATOM   1498  C   LEU A  93       7.651  78.234   6.622  1.00 22.73           C  
ATOM   1499  O   LEU A  93       7.484  77.019   6.789  1.00 22.70           O  
ATOM   1500  CB  LEU A  93       5.710  79.797   6.791  1.00 25.63           C  
ATOM   1501  CG  LEU A  93       4.731  80.475   7.751  1.00 26.51           C  
ATOM   1502  CD1 LEU A  93       3.766  81.392   7.020  1.00 27.38           C  
ATOM   1503  CD2 LEU A  93       3.957  79.449   8.558  1.00 26.22           C  
ATOM   1504  H   LEU A  93       7.654  81.075   7.583  1.00 29.65           H  
ATOM   1505  HA  LEU A  93       6.618  78.754   8.295  1.00 28.94           H  
ATOM   1506  HB2 LEU A  93       6.001  80.456   6.141  1.00 30.76           H  
ATOM   1507  HB3 LEU A  93       5.243  79.073   6.345  1.00 30.76           H  
ATOM   1508  HG  LEU A  93       5.237  81.019   8.375  1.00 31.81           H  
ATOM   1509 HD11 LEU A  93       3.167  81.798   7.666  1.00 32.86           H  
ATOM   1510 HD12 LEU A  93       4.272  82.079   6.559  1.00 32.86           H  
ATOM   1511 HD13 LEU A  93       3.258  80.869   6.381  1.00 32.86           H  
ATOM   1512 HD21 LEU A  93       3.348  79.911   9.155  1.00 31.47           H  
ATOM   1513 HD22 LEU A  93       3.459  78.881   7.950  1.00 31.47           H  
ATOM   1514 HD23 LEU A  93       4.583  78.915   9.072  1.00 31.47           H  
ATOM   1515  N   SER A  94       8.453  78.722   5.683  1.00 23.04           N  
ATOM   1516  CA  SER A  94       9.131  77.804   4.782  1.00 22.93           C  
ATOM   1517  C   SER A  94      10.192  77.002   5.521  1.00 22.07           C  
ATOM   1518  O   SER A  94      10.397  75.829   5.210  1.00 21.43           O  
ATOM   1519  CB  SER A  94       9.757  78.544   3.594  1.00 23.52           C  
ATOM   1520  OG  SER A  94      10.582  79.604   4.011  1.00 24.67           O  
ATOM   1521  H   SER A  94       8.617  79.556   5.550  1.00 27.65           H  
ATOM   1522  HA  SER A  94       8.480  77.178   4.429  1.00 27.51           H  
ATOM   1523  HB2 SER A  94      10.291  77.916   3.081  1.00 28.22           H  
ATOM   1524  HB3 SER A  94       9.047  78.901   3.038  1.00 28.22           H  
ATOM   1525  HG  SER A  94      10.134  80.159   4.455  1.00 29.60           H  
ATOM   1526  N   LYS A  95      10.845  77.631   6.498  1.00 21.88           N  
ATOM   1527  CA  LYS A  95      11.825  76.961   7.339  1.00 21.78           C  
ATOM   1528  C   LYS A  95      11.162  75.833   8.127  1.00 20.61           C  
ATOM   1529  O   LYS A  95      11.669  74.718   8.149  1.00 20.59           O  
ATOM   1530  CB  LYS A  95      12.499  77.953   8.282  1.00 23.00           C  
ATOM   1531  CG  LYS A  95      13.595  77.338   9.175  1.00 24.57           C  
ATOM   1532  CD  LYS A  95      14.333  78.395  10.000  1.00 29.12           C  
ATOM   1533  CE  LYS A  95      15.462  77.754  10.789  1.00 33.39           C  
ATOM   1534  NZ  LYS A  95      16.051  78.660  11.807  1.00 36.40           N1+
ATOM   1535  H   LYS A  95      10.732  78.461   6.695  1.00 26.26           H  
ATOM   1536  HA  LYS A  95      12.510  76.570   6.775  1.00 26.14           H  
ATOM   1537  HB2 LYS A  95      12.910  78.655   7.753  1.00 27.61           H  
ATOM   1538  HB3 LYS A  95      11.824  78.336   8.865  1.00 27.61           H  
ATOM   1539  HG2 LYS A  95      13.188  76.707   9.789  1.00 29.48           H  
ATOM   1540  HG3 LYS A  95      14.245  76.886   8.614  1.00 29.48           H  
ATOM   1541  HD2 LYS A  95      14.713  79.063   9.407  1.00 34.94           H  
ATOM   1542  HD3 LYS A  95      13.716  78.807  10.625  1.00 34.94           H  
ATOM   1543  HE2 LYS A  95      15.119  76.971  11.248  1.00 40.07           H  
ATOM   1544  HE3 LYS A  95      16.167  77.495  10.175  1.00 40.07           H  
ATOM   1545  HZ1 LYS A  95      15.427  78.908  12.391  1.00 43.68           H  
ATOM   1546  HZ2 LYS A  95      16.706  78.243  12.243  1.00 43.68           H  
ATOM   1547  HZ3 LYS A  95      16.383  79.386  11.413  1.00 43.68           H  
ATOM   1548  N   ALA A  96      10.026  76.119   8.759  1.00 19.80           N  
ATOM   1549  CA  ALA A  96       9.341  75.117   9.575  1.00 19.81           C  
ATOM   1550  C   ALA A  96       8.846  73.962   8.721  1.00 18.49           C  
ATOM   1551  O   ALA A  96       8.926  72.790   9.100  1.00 18.36           O  
ATOM   1552  CB  ALA A  96       8.191  75.741  10.306  1.00 19.69           C  
ATOM   1553  H   ALA A  96       9.631  76.883   8.731  1.00 23.76           H  
ATOM   1554  HA  ALA A  96       9.961  74.763  10.232  1.00 23.77           H  
ATOM   1555  HB1 ALA A  96       7.751  75.062  10.841  1.00 23.63           H  
ATOM   1556  HB2 ALA A  96       8.528  76.447  10.880  1.00 23.63           H  
ATOM   1557  HB3 ALA A  96       7.568  76.109   9.660  1.00 23.63           H  
ATOM   1558  N   ASN A  97       8.334  74.291   7.550  1.00 19.09           N  
ATOM   1559  CA  ASN A  97       7.859  73.265   6.640  1.00 19.51           C  
ATOM   1560  C   ASN A  97       8.946  72.271   6.256  1.00 18.26           C  
ATOM   1561  O   ASN A  97       8.692  71.074   6.175  1.00 17.94           O  
ATOM   1562  CB  ASN A  97       7.277  73.903   5.373  1.00 20.82           C  
ATOM   1563  CG  ASN A  97       6.855  72.876   4.371  1.00 22.02           C  
ATOM   1564  ND2 ASN A  97       7.480  72.903   3.212  1.00 23.02           N  
ATOM   1565  OD1 ASN A  97       5.983  72.056   4.633  1.00 21.99           O  
ATOM   1566  H   ASN A  97       8.249  75.095   7.258  1.00 22.91           H  
ATOM   1567  HA  ASN A  97       7.148  72.769   7.074  1.00 23.41           H  
ATOM   1568  HB2 ASN A  97       6.498  74.430   5.611  1.00 24.98           H  
ATOM   1569  HB3 ASN A  97       7.950  74.468   4.962  1.00 24.98           H  
ATOM   1570 HD21 ASN A  97       7.275  72.334   2.600  1.00 27.62           H  
ATOM   1571 HD22 ASN A  97       8.091  73.490   3.067  1.00 27.62           H  
ATOM   1572  N   ILE A  98      10.151  72.771   6.018  1.00 17.91           N  
ATOM   1573  CA  ILE A  98      11.314  71.924   5.795  1.00 18.32           C  
ATOM   1574  C   ILE A  98      11.719  71.167   7.055  1.00 16.91           C  
ATOM   1575  O   ILE A  98      12.002  69.964   7.020  1.00 16.21           O  
ATOM   1576  CB  ILE A  98      12.486  72.774   5.288  1.00 19.21           C  
ATOM   1577  CG1 ILE A  98      12.163  73.276   3.885  1.00 19.75           C  
ATOM   1578  CG2 ILE A  98      13.803  71.989   5.274  1.00 18.33           C  
ATOM   1579  CD1 ILE A  98      13.008  74.466   3.464  1.00 20.15           C  
ATOM   1580  H   ILE A  98      10.324  73.612   5.979  1.00 21.49           H  
ATOM   1581  HA  ILE A  98      11.101  71.270   5.111  1.00 21.99           H  
ATOM   1582  HB  ILE A  98      12.589  73.539   5.875  1.00 23.05           H  
ATOM   1583 HG12 ILE A  98      12.319  72.559   3.251  1.00 23.70           H  
ATOM   1584 HG13 ILE A  98      11.231  73.546   3.855  1.00 23.70           H  
ATOM   1585 HG21 ILE A  98      14.510  72.567   4.947  1.00 22.00           H  
ATOM   1586 HG22 ILE A  98      14.004  71.696   6.176  1.00 22.00           H  
ATOM   1587 HG23 ILE A  98      13.706  71.221   4.690  1.00 22.00           H  
ATOM   1588 HD11 ILE A  98      12.752  74.733   2.567  1.00 24.18           H  
ATOM   1589 HD12 ILE A  98      12.855  75.197   4.084  1.00 24.18           H  
ATOM   1590 HD13 ILE A  98      13.943  74.210   3.479  1.00 24.18           H  
ATOM   1591  N   ASP A  99      11.694  71.875   8.177  1.00 17.76           N  
ATOM   1592  CA  ASP A  99      12.205  71.335   9.430  1.00 17.01           C  
ATOM   1593  C   ASP A  99      11.451  70.080   9.887  1.00 16.65           C  
ATOM   1594  O   ASP A  99      12.060  69.164  10.459  1.00 16.24           O  
ATOM   1595  CB  ASP A  99      12.136  72.413  10.505  1.00 17.14           C  
ATOM   1596  CG  ASP A  99      13.003  72.110  11.712  1.00 18.78           C  
ATOM   1597  OD1 ASP A  99      14.152  71.668  11.555  1.00 18.95           O  
ATOM   1598  OD2 ASP A  99      12.528  72.341  12.841  1.00 21.80           O1-
ATOM   1599  H   ASP A  99      11.384  72.674   8.240  1.00 21.31           H  
ATOM   1600  HA  ASP A  99      13.137  71.094   9.310  1.00 20.41           H  
ATOM   1601  HB2 ASP A  99      12.436  73.254  10.126  1.00 20.57           H  
ATOM   1602  HB3 ASP A  99      11.219  72.495  10.809  1.00 20.57           H  
ATOM   1603  N   GLN A 100      10.146  69.995   9.637  1.00 17.39           N  
ATOM   1604  CA  GLN A 100       9.426  68.792  10.063  1.00 17.37           C  
ATOM   1605  C   GLN A 100       9.971  67.550   9.340  1.00 16.49           C  
ATOM   1606  O   GLN A 100       9.980  66.471   9.914  1.00 16.40           O  
ATOM   1607  CB  GLN A 100       7.913  68.933   9.842  1.00 17.91           C  
ATOM   1608  CG  GLN A 100       7.513  68.961   8.393  1.00 17.65           C  
ATOM   1609  CD  GLN A 100       6.087  69.428   8.170  1.00 17.96           C  
ATOM   1610  NE2 GLN A 100       5.884  70.175   7.092  1.00 17.97           N  
ATOM   1611  OE1 GLN A 100       5.181  69.138   8.962  1.00 17.78           O  
ATOM   1612  H   GLN A 100       9.670  70.592   9.240  1.00 20.87           H  
ATOM   1613  HA  GLN A 100       9.572  68.666  11.013  1.00 20.85           H  
ATOM   1614  HB2 GLN A 100       7.465  68.181  10.260  1.00 21.50           H  
ATOM   1615  HB3 GLN A 100       7.614  69.761  10.248  1.00 21.50           H  
ATOM   1616  HG2 GLN A 100       8.102  69.565   7.916  1.00 21.18           H  
ATOM   1617  HG3 GLN A 100       7.593  68.065   8.029  1.00 21.18           H  
ATOM   1618 HE21 GLN A 100       6.541  70.365   6.570  1.00 21.56           H  
ATOM   1619 HE22 GLN A 100       5.095  70.469   6.914  1.00 21.56           H  
ATOM   1620  N   TRP A 101      10.453  67.708   8.105  1.00 16.04           N  
ATOM   1621  CA  TRP A 101      11.014  66.581   7.345  1.00 16.40           C  
ATOM   1622  C   TRP A 101      12.465  66.346   7.759  1.00 16.09           C  
ATOM   1623  O   TRP A 101      12.955  65.226   7.681  1.00 15.64           O  
ATOM   1624  CB  TRP A 101      10.872  66.817   5.831  1.00 16.11           C  
ATOM   1625  CG  TRP A 101       9.442  66.765   5.432  1.00 16.94           C  
ATOM   1626  CD1 TRP A 101       8.610  67.823   5.205  1.00 18.05           C  
ATOM   1627  CD2 TRP A 101       8.644  65.589   5.273  1.00 16.94           C  
ATOM   1628  CE2 TRP A 101       7.345  66.009   4.959  1.00 18.04           C  
ATOM   1629  CE3 TRP A 101       8.908  64.222   5.362  1.00 17.19           C  
ATOM   1630  NE1 TRP A 101       7.354  67.374   4.917  1.00 18.20           N  
ATOM   1631  CZ2 TRP A 101       6.326  65.120   4.726  1.00 19.39           C  
ATOM   1632  CZ3 TRP A 101       7.894  63.346   5.150  1.00 19.04           C  
ATOM   1633  CH2 TRP A 101       6.622  63.787   4.822  1.00 19.24           C  
ATOM   1634  H   TRP A 101      10.468  68.457   7.683  1.00 19.25           H  
ATOM   1635  HA  TRP A 101      10.514  65.779   7.565  1.00 19.67           H  
ATOM   1636  HB2 TRP A 101      11.222  67.693   5.605  1.00 19.33           H  
ATOM   1637  HB3 TRP A 101      11.351  66.125   5.348  1.00 19.33           H  
ATOM   1638  HD1 TRP A 101       8.857  68.718   5.261  1.00 21.66           H  
ATOM   1639  HE1 TRP A 101       6.675  67.872   4.740  1.00 21.84           H  
ATOM   1640  HE3 TRP A 101       9.756  63.917   5.591  1.00 20.63           H  
ATOM   1641  HZ2 TRP A 101       5.472  65.411   4.501  1.00 23.27           H  
ATOM   1642  HZ3 TRP A 101       8.059  62.433   5.208  1.00 22.84           H  
ATOM   1643  HH2 TRP A 101       5.951  63.162   4.671  1.00 23.09           H  
ATOM   1644  N   VAL A 102      13.143  67.380   8.252  1.00 15.76           N  
ATOM   1645  CA  VAL A 102      14.460  67.179   8.866  1.00 16.16           C  
ATOM   1646  C   VAL A 102      14.308  66.353  10.158  1.00 16.45           C  
ATOM   1647  O   VAL A 102      15.091  65.435  10.425  1.00 15.84           O  
ATOM   1648  CB  VAL A 102      15.157  68.510   9.161  1.00 15.74           C  
ATOM   1649  CG1 VAL A 102      16.513  68.270   9.841  1.00 15.94           C  
ATOM   1650  CG2 VAL A 102      15.344  69.312   7.873  1.00 15.99           C  
ATOM   1651  H   VAL A 102      12.872  68.196   8.245  1.00 18.91           H  
ATOM   1652  HA  VAL A 102      15.020  66.677   8.253  1.00 19.39           H  
ATOM   1653  HB  VAL A 102      14.605  69.032   9.764  1.00 18.89           H  
ATOM   1654 HG11 VAL A 102      16.934  69.126  10.018  1.00 19.13           H  
ATOM   1655 HG12 VAL A 102      16.368  67.794  10.674  1.00 19.13           H  
ATOM   1656 HG13 VAL A 102      17.072  67.741   9.251  1.00 19.13           H  
ATOM   1657 HG21 VAL A 102      15.787  70.149   8.085  1.00 19.19           H  
ATOM   1658 HG22 VAL A 102      15.888  68.796   7.257  1.00 19.19           H  
ATOM   1659 HG23 VAL A 102      14.475  69.487   7.482  1.00 19.19           H  
ATOM   1660  N   GLU A 103      13.274  66.646  10.945  1.00 15.29           N  
ATOM   1661  CA  GLU A 103      13.018  65.858  12.156  1.00 15.34           C  
ATOM   1662  C   GLU A 103      12.632  64.428  11.778  1.00 14.56           C  
ATOM   1663  O   GLU A 103      12.937  63.478  12.499  1.00 15.02           O  
ATOM   1664  CB  GLU A 103      11.922  66.514  13.005  1.00 15.06           C  
ATOM   1665  CG  GLU A 103      12.380  67.728  13.735  1.00 15.57           C  
ATOM   1666  CD  GLU A 103      13.436  67.385  14.767  1.00 16.44           C  
ATOM   1667  OE1 GLU A 103      13.263  66.385  15.479  1.00 15.67           O  
ATOM   1668  OE2 GLU A 103      14.447  68.102  14.860  1.00 18.32           O1-
ATOM   1669  H   GLU A 103      12.714  67.284  10.807  1.00 18.34           H  
ATOM   1670  HA  GLU A 103      13.828  65.820  12.688  1.00 18.41           H  
ATOM   1671  HB2 GLU A 103      11.190  66.775  12.425  1.00 18.07           H  
ATOM   1672  HB3 GLU A 103      11.609  65.873  13.662  1.00 18.07           H  
ATOM   1673  HG2 GLU A 103      12.765  68.356  13.103  1.00 18.69           H  
ATOM   1674  HG3 GLU A 103      11.626  68.131  14.193  1.00 18.69           H  
ATOM   1675  N   THR A 104      11.917  64.264  10.669  1.00 15.81           N  
ATOM   1676  CA  THR A 104      11.596  62.928  10.191  1.00 14.91           C  
ATOM   1677  C   THR A 104      12.872  62.156   9.844  1.00 15.44           C  
ATOM   1678  O   THR A 104      12.971  60.972  10.149  1.00 15.29           O  
ATOM   1679  CB  THR A 104      10.603  63.016   9.005  1.00 15.46           C  
ATOM   1680  CG2 THR A 104      10.320  61.654   8.394  1.00 15.85           C  
ATOM   1681  OG1 THR A 104       9.376  63.557   9.512  1.00 15.68           O  
ATOM   1682  H   THR A 104      11.610  64.902  10.182  1.00 18.97           H  
ATOM   1683  HA  THR A 104      11.151  62.446  10.906  1.00 17.89           H  
ATOM   1684  HB  THR A 104      10.961  63.600   8.318  1.00 18.55           H  
ATOM   1685  HG1 THR A 104       9.511  64.321   9.836  1.00 18.82           H  
ATOM   1686 HG21 THR A 104       9.697  61.745   7.656  1.00 19.02           H  
ATOM   1687 HG22 THR A 104      11.144  61.261   8.065  1.00 19.02           H  
ATOM   1688 HG23 THR A 104       9.935  61.065   9.061  1.00 19.02           H  
ATOM   1689  N   ASP A 105      13.858  62.810   9.250  1.00 15.87           N  
ATOM   1690  CA  ASP A 105      15.157  62.170   9.116  1.00 15.49           C  
ATOM   1691  C   ASP A 105      15.705  61.771  10.491  1.00 15.59           C  
ATOM   1692  O   ASP A 105      16.058  60.622  10.723  1.00 16.51           O  
ATOM   1693  CB  ASP A 105      16.169  63.072   8.402  1.00 15.98           C  
ATOM   1694  CG  ASP A 105      17.569  62.512   8.470  1.00 17.46           C  
ATOM   1695  OD1 ASP A 105      17.735  61.338   8.091  1.00 19.15           O  
ATOM   1696  OD2 ASP A 105      18.497  63.215   8.921  1.00 18.09           O1-
ATOM   1697  H   ASP A 105      13.805  63.604   8.923  1.00 19.04           H  
ATOM   1698  HA  ASP A 105      15.056  61.361   8.589  1.00 18.58           H  
ATOM   1699  HB2 ASP A 105      15.921  63.153   7.467  1.00 19.17           H  
ATOM   1700  HB3 ASP A 105      16.172  63.945   8.824  1.00 19.17           H  
ATOM   1701  N   GLY A 106      15.780  62.724  11.407  1.00 15.61           N  
ATOM   1702  CA  GLY A 106      16.400  62.464  12.691  1.00 16.52           C  
ATOM   1703  C   GLY A 106      15.746  61.395  13.546  1.00 15.97           C  
ATOM   1704  O   GLY A 106      16.441  60.656  14.253  1.00 17.32           O  
ATOM   1705  H   GLY A 106      15.481  63.524  11.310  1.00 18.74           H  
ATOM   1706  HA2 GLY A 106      17.321  62.199  12.543  1.00 19.82           H  
ATOM   1707  HA3 GLY A 106      16.407  63.287  13.204  1.00 19.82           H  
ATOM   1708  N   GLN A 107      14.418  61.313  13.490  1.00 15.38           N  
ATOM   1709  CA  GLN A 107      13.644  60.442  14.365  1.00 15.40           C  
ATOM   1710  C   GLN A 107      13.078  59.190  13.728  1.00 16.35           C  
ATOM   1711  O   GLN A 107      12.792  58.231  14.425  1.00 18.51           O  
ATOM   1712  CB  GLN A 107      12.469  61.232  14.952  1.00 15.55           C  
ATOM   1713  CG  GLN A 107      12.881  62.419  15.794  1.00 15.88           C  
ATOM   1714  CD  GLN A 107      13.810  62.023  16.920  1.00 17.03           C  
ATOM   1715  NE2 GLN A 107      14.995  62.591  16.948  1.00 17.33           N  
ATOM   1716  OE1 GLN A 107      13.478  61.176  17.715  1.00 18.36           O  
ATOM   1717  H   GLN A 107      13.934  61.763  12.939  1.00 18.46           H  
ATOM   1718  HA  GLN A 107      14.210  60.165  15.102  1.00 18.47           H  
ATOM   1719  HB2 GLN A 107      11.922  61.563  14.223  1.00 18.65           H  
ATOM   1720  HB3 GLN A 107      11.945  60.639  15.513  1.00 18.65           H  
ATOM   1721  HG2 GLN A 107      13.342  63.062  15.234  1.00 19.05           H  
ATOM   1722  HG3 GLN A 107      12.089  62.823  16.184  1.00 19.05           H  
ATOM   1723 HE21 GLN A 107      15.213  63.161  16.343  1.00 20.80           H  
ATOM   1724 HE22 GLN A 107      15.553  62.392  17.572  1.00 20.80           H  
ATOM   1725  N   THR A 108      12.898  59.201  12.409  1.00 16.03           N  
ATOM   1726  CA  THR A 108      12.128  58.140  11.747  1.00 16.54           C  
ATOM   1727  C   THR A 108      12.943  57.357  10.692  1.00 16.34           C  
ATOM   1728  O   THR A 108      13.058  56.139  10.763  1.00 16.81           O  
ATOM   1729  CB  THR A 108      10.854  58.771  11.137  1.00 17.19           C  
ATOM   1730  CG2 THR A 108       9.992  57.720  10.437  1.00 19.05           C  
ATOM   1731  OG1 THR A 108      10.124  59.387  12.205  1.00 17.96           O  
ATOM   1732  H   THR A 108      13.205  59.803  11.878  1.00 19.23           H  
ATOM   1733  HA  THR A 108      11.843  57.503  12.421  1.00 19.84           H  
ATOM   1734  HB  THR A 108      11.107  59.445  10.487  1.00 20.63           H  
ATOM   1735  HG1 THR A 108       9.423  59.741  11.907  1.00 21.55           H  
ATOM   1736 HG21 THR A 108       9.200  58.136  10.063  1.00 22.86           H  
ATOM   1737 HG22 THR A 108      10.496  57.301   9.722  1.00 22.86           H  
ATOM   1738 HG23 THR A 108       9.720  57.038  11.072  1.00 22.86           H  
ATOM   1739  N   PHE A 109      13.512  58.069   9.733  1.00 15.48           N  
ATOM   1740  CA  PHE A 109      14.344  57.470   8.689  1.00 15.83           C  
ATOM   1741  C   PHE A 109      15.742  57.133   9.195  1.00 15.41           C  
ATOM   1742  O   PHE A 109      16.270  56.077   8.919  1.00 16.42           O  
ATOM   1743  CB  PHE A 109      14.428  58.443   7.503  1.00 15.85           C  
ATOM   1744  CG  PHE A 109      15.434  58.075   6.435  1.00 16.01           C  
ATOM   1745  CD1 PHE A 109      15.060  57.293   5.364  1.00 16.45           C  
ATOM   1746  CD2 PHE A 109      16.745  58.544   6.489  1.00 16.84           C  
ATOM   1747  CE1 PHE A 109      15.959  56.962   4.368  1.00 16.25           C  
ATOM   1748  CE2 PHE A 109      17.653  58.227   5.483  1.00 16.52           C  
ATOM   1749  CZ  PHE A 109      17.243  57.438   4.412  1.00 15.82           C  
ATOM   1750  H   PHE A 109      13.431  58.922   9.659  1.00 18.58           H  
ATOM   1751  HA  PHE A 109      13.928  56.650   8.380  1.00 18.99           H  
ATOM   1752  HB2 PHE A 109      13.556  58.488   7.080  1.00 19.02           H  
ATOM   1753  HB3 PHE A 109      14.670  59.320   7.842  1.00 19.02           H  
ATOM   1754  HD1 PHE A 109      14.187  56.977   5.313  1.00 19.73           H  
ATOM   1755  HD2 PHE A 109      17.012  59.084   7.197  1.00 20.21           H  
ATOM   1756  HE1 PHE A 109      15.685  56.433   3.653  1.00 19.50           H  
ATOM   1757  HE2 PHE A 109      18.527  58.541   5.526  1.00 19.82           H  
ATOM   1758  HZ  PHE A 109      17.849  57.206   3.746  1.00 18.99           H  
ATOM   1759  N   GLY A 110      16.315  58.051   9.952  1.00 16.88           N  
ATOM   1760  CA  GLY A 110      17.696  57.959  10.388  1.00 16.40           C  
ATOM   1761  C   GLY A 110      18.044  56.745  11.241  1.00 17.56           C  
ATOM   1762  O   GLY A 110      19.059  56.095  11.017  1.00 17.71           O  
ATOM   1763  H   GLY A 110      15.913  58.757  10.234  1.00 20.26           H  
ATOM   1764  HA2 GLY A 110      18.269  57.945   9.606  1.00 19.68           H  
ATOM   1765  HA3 GLY A 110      17.913  58.753  10.901  1.00 19.68           H  
ATOM   1766  N   PRO A 111      17.213  56.447  12.246  1.00 17.52           N  
ATOM   1767  CA  PRO A 111      17.576  55.295  13.079  1.00 18.77           C  
ATOM   1768  C   PRO A 111      17.697  53.947  12.324  1.00 19.18           C  
ATOM   1769  O   PRO A 111      18.752  53.313  12.435  1.00 19.82           O  
ATOM   1770  CB  PRO A 111      16.472  55.284  14.140  1.00 19.01           C  
ATOM   1771  CG  PRO A 111      16.092  56.748  14.246  1.00 18.78           C  
ATOM   1772  CD  PRO A 111      16.148  57.266  12.850  1.00 18.18           C  
ATOM   1773  HA  PRO A 111      18.422  55.472  13.521  1.00 22.52           H  
ATOM   1774  HB2 PRO A 111      15.722  54.750  13.835  1.00 22.81           H  
ATOM   1775  HB3 PRO A 111      16.821  54.951  14.982  1.00 22.81           H  
ATOM   1776  HG2 PRO A 111      15.195  56.828  14.606  1.00 22.53           H  
ATOM   1777  HG3 PRO A 111      16.732  57.211  14.810  1.00 22.53           H  
ATOM   1778  HD2 PRO A 111      15.304  57.115  12.397  1.00 21.82           H  
ATOM   1779  HD3 PRO A 111      16.396  58.204  12.845  1.00 21.82           H  
ATOM   1780  N   PRO A 112      16.669  53.516  11.576  1.00 17.64           N  
ATOM   1781  CA  PRO A 112      16.856  52.217  10.913  1.00 18.02           C  
ATOM   1782  C   PRO A 112      17.865  52.261   9.780  1.00 18.28           C  
ATOM   1783  O   PRO A 112      18.608  51.299   9.603  1.00 18.41           O  
ATOM   1784  CB  PRO A 112      15.453  51.887  10.385  1.00 18.35           C  
ATOM   1785  CG  PRO A 112      14.802  53.216  10.246  1.00 18.61           C  
ATOM   1786  CD  PRO A 112      15.286  54.002  11.426  1.00 18.31           C  
ATOM   1787  HA  PRO A 112      17.124  51.544  11.558  1.00 21.62           H  
ATOM   1788  HB2 PRO A 112      15.519  51.443   9.526  1.00 22.02           H  
ATOM   1789  HB3 PRO A 112      14.980  51.335  11.027  1.00 22.02           H  
ATOM   1790  HG2 PRO A 112      15.082  53.633   9.417  1.00 22.33           H  
ATOM   1791  HG3 PRO A 112      13.838  53.113  10.273  1.00 22.33           H  
ATOM   1792  HD2 PRO A 112      15.277  54.952  11.230  1.00 21.97           H  
ATOM   1793  HD3 PRO A 112      14.762  53.792  12.215  1.00 21.97           H  
ATOM   1794  N   SER A 113      17.888  53.345   9.019  1.00 17.26           N  
ATOM   1795  CA  SER A 113      18.848  53.425   7.924  1.00 17.79           C  
ATOM   1796  C   SER A 113      20.269  53.486   8.471  1.00 18.26           C  
ATOM   1797  O   SER A 113      21.158  52.825   7.953  1.00 19.06           O  
ATOM   1798  CB  SER A 113      18.558  54.625   7.007  1.00 17.85           C  
ATOM   1799  OG  SER A 113      18.746  55.866   7.666  1.00 17.35           O  
ATOM   1800  H   SER A 113      17.375  54.030   9.108  1.00 20.71           H  
ATOM   1801  HA  SER A 113      18.774  52.620   7.387  1.00 21.35           H  
ATOM   1802  HB2 SER A 113      19.156  54.585   6.244  1.00 21.42           H  
ATOM   1803  HB3 SER A 113      17.638  54.570   6.705  1.00 21.42           H  
ATOM   1804  HG  SER A 113      18.232  55.921   8.328  1.00 20.82           H  
ATOM   1805  N   GLY A 114      20.492  54.274   9.514  1.00 18.25           N  
ATOM   1806  CA  GLY A 114      21.799  54.349  10.129  1.00 19.13           C  
ATOM   1807  C   GLY A 114      22.258  53.044  10.759  1.00 19.87           C  
ATOM   1808  O   GLY A 114      23.436  52.695  10.701  1.00 19.83           O  
ATOM   1809  H   GLY A 114      19.899  54.776   9.883  1.00 21.90           H  
ATOM   1810  HA2 GLY A 114      22.452  54.607   9.459  1.00 22.95           H  
ATOM   1811  HA3 GLY A 114      21.788  55.030  10.819  1.00 22.95           H  
ATOM   1812  N   ASP A 115      21.343  52.314  11.381  1.00 20.39           N  
ATOM   1813  CA  ASP A 115      21.716  51.031  11.969  1.00 20.27           C  
ATOM   1814  C   ASP A 115      22.073  50.013  10.888  1.00 19.38           C  
ATOM   1815  O   ASP A 115      22.980  49.205  11.073  1.00 20.06           O  
ATOM   1816  CB  ASP A 115      20.593  50.478  12.847  1.00 21.81           C  
ATOM   1817  CG  ASP A 115      20.401  51.264  14.117  1.00 23.69           C  
ATOM   1818  OD1 ASP A 115      21.276  52.094  14.459  1.00 24.74           O  
ATOM   1819  OD2 ASP A 115      19.362  51.041  14.776  1.00 25.48           O1-
ATOM   1820  H   ASP A 115      20.516  52.530  11.476  1.00 24.46           H  
ATOM   1821  HA  ASP A 115      22.498  51.158  12.529  1.00 24.32           H  
ATOM   1822  HB2 ASP A 115      19.761  50.506  12.349  1.00 26.17           H  
ATOM   1823  HB3 ASP A 115      20.804  49.563  13.090  1.00 26.17           H  
ATOM   1824  N   LEU A 116      21.326  50.021   9.781  1.00 19.11           N  
ATOM   1825  CA  LEU A 116      21.675  49.175   8.646  1.00 18.79           C  
ATOM   1826  C   LEU A 116      23.064  49.532   8.103  1.00 19.49           C  
ATOM   1827  O   LEU A 116      23.895  48.650   7.893  1.00 19.93           O  
ATOM   1828  CB  LEU A 116      20.618  49.302   7.545  1.00 19.88           C  
ATOM   1829  CG  LEU A 116      19.289  48.591   7.789  1.00 19.32           C  
ATOM   1830  CD1 LEU A 116      18.271  49.062   6.746  1.00 20.40           C  
ATOM   1831  CD2 LEU A 116      19.484  47.074   7.728  1.00 18.63           C  
ATOM   1832  H   LEU A 116      20.622  50.502   9.667  1.00 22.93           H  
ATOM   1833  HA  LEU A 116      21.695  48.249   8.937  1.00 22.55           H  
ATOM   1834  HB2 LEU A 116      20.421  50.244   7.422  1.00 23.85           H  
ATOM   1835  HB3 LEU A 116      20.990  48.942   6.725  1.00 23.85           H  
ATOM   1836  HG  LEU A 116      18.955  48.822   8.670  1.00 23.19           H  
ATOM   1837 HD11 LEU A 116      17.428  48.609   6.902  1.00 24.48           H  
ATOM   1838 HD12 LEU A 116      18.154  50.021   6.831  1.00 24.48           H  
ATOM   1839 HD13 LEU A 116      18.604  48.846   5.861  1.00 24.48           H  
ATOM   1840 HD21 LEU A 116      18.631  46.639   7.884  1.00 22.35           H  
ATOM   1841 HD22 LEU A 116      19.821  46.834   6.850  1.00 22.35           H  
ATOM   1842 HD23 LEU A 116      20.120  46.810   8.410  1.00 22.35           H  
ATOM   1843  N   VAL A 117      23.313  50.815   7.877  1.00 18.95           N  
ATOM   1844  CA  VAL A 117      24.623  51.243   7.382  1.00 19.33           C  
ATOM   1845  C   VAL A 117      25.724  50.783   8.322  1.00 19.74           C  
ATOM   1846  O   VAL A 117      26.761  50.263   7.872  1.00 19.65           O  
ATOM   1847  CB  VAL A 117      24.681  52.774   7.183  1.00 19.24           C  
ATOM   1848  CG1 VAL A 117      26.116  53.245   6.933  1.00 19.59           C  
ATOM   1849  CG2 VAL A 117      23.784  53.174   6.037  1.00 19.36           C  
ATOM   1850  H   VAL A 117      22.750  51.454   7.998  1.00 22.74           H  
ATOM   1851  HA  VAL A 117      24.780  50.828   6.519  1.00 23.20           H  
ATOM   1852  HB  VAL A 117      24.357  53.211   7.986  1.00 23.09           H  
ATOM   1853 HG11 VAL A 117      26.116  54.207   6.813  1.00 23.51           H  
ATOM   1854 HG12 VAL A 117      26.664  53.007   7.697  1.00 23.51           H  
ATOM   1855 HG13 VAL A 117      26.455  52.812   6.134  1.00 23.51           H  
ATOM   1856 HG21 VAL A 117      23.829  54.137   5.922  1.00 23.23           H  
ATOM   1857 HG22 VAL A 117      24.086  52.730   5.229  1.00 23.23           H  
ATOM   1858 HG23 VAL A 117      22.874  52.907   6.241  1.00 23.23           H  
ATOM   1859  N   HIS A 118      25.513  50.954   9.624  1.00 20.31           N  
ATOM   1860  CA  HIS A 118      26.536  50.565  10.570  1.00 20.91           C  
ATOM   1861  C   HIS A 118      26.770  49.054  10.561  1.00 20.76           C  
ATOM   1862  O   HIS A 118      27.902  48.598  10.461  1.00 21.39           O  
ATOM   1863  CB  HIS A 118      26.198  51.013  11.988  1.00 21.89           C  
ATOM   1864  CG  HIS A 118      27.253  50.619  12.957  1.00 24.74           C  
ATOM   1865  CD2 HIS A 118      28.472  51.153  13.191  1.00 26.15           C  
ATOM   1866  ND1 HIS A 118      27.182  49.470  13.708  1.00 27.07           N  
ATOM   1867  CE1 HIS A 118      28.281  49.355  14.430  1.00 27.40           C  
ATOM   1868  NE2 HIS A 118      29.084  50.360  14.128  1.00 28.59           N  
ATOM   1869  H   HIS A 118      24.801  51.286   9.974  1.00 24.37           H  
ATOM   1870  HA  HIS A 118      27.369  50.993  10.318  1.00 25.09           H  
ATOM   1871  HB2 HIS A 118      26.114  51.979  12.006  1.00 26.27           H  
ATOM   1872  HB3 HIS A 118      25.364  50.599  12.262  1.00 26.27           H  
ATOM   1873  HD2 HIS A 118      28.815  51.932  12.818  1.00 31.38           H  
ATOM   1874  HE1 HIS A 118      28.465  48.674  15.036  1.00 32.88           H  
ATOM   1875  N   ASP A 119      25.703  48.267  10.632  1.00 20.49           N  
ATOM   1876  CA  ASP A 119      25.875  46.827  10.759  1.00 21.69           C  
ATOM   1877  C   ASP A 119      26.458  46.207   9.499  1.00 23.03           C  
ATOM   1878  O   ASP A 119      27.218  45.248   9.581  1.00 24.10           O  
ATOM   1879  CB  ASP A 119      24.554  46.164  11.110  1.00 23.61           C  
ATOM   1880  CG  ASP A 119      24.106  46.487  12.527  1.00 25.78           C  
ATOM   1881  OD1 ASP A 119      24.930  47.003  13.324  1.00 26.77           O  
ATOM   1882  OD2 ASP A 119      22.935  46.226  12.856  1.00 27.53           O1-
ATOM   1883  H   ASP A 119      24.886  48.535  10.609  1.00 24.59           H  
ATOM   1884  HA  ASP A 119      26.494  46.653  11.486  1.00 26.02           H  
ATOM   1885  HB2 ASP A 119      23.870  46.476  10.498  1.00 28.33           H  
ATOM   1886  HB3 ASP A 119      24.653  45.202  11.037  1.00 28.33           H  
ATOM   1887  N   LEU A 120      26.116  46.770   8.340  1.00 22.64           N  
ATOM   1888  CA  LEU A 120      26.566  46.215   7.071  1.00 21.47           C  
ATOM   1889  C   LEU A 120      27.915  46.718   6.585  1.00 23.75           C  
ATOM   1890  O   LEU A 120      28.568  46.021   5.810  1.00 26.16           O  
ATOM   1891  CB  LEU A 120      25.540  46.495   5.972  1.00 20.63           C  
ATOM   1892  CG  LEU A 120      24.181  45.846   6.169  1.00 21.40           C  
ATOM   1893  CD1 LEU A 120      23.194  46.424   5.199  1.00 21.52           C  
ATOM   1894  CD2 LEU A 120      24.319  44.355   5.960  1.00 22.26           C  
ATOM   1895  H   LEU A 120      25.625  47.472   8.265  1.00 27.17           H  
ATOM   1896  HA  LEU A 120      26.634  45.252   7.167  1.00 25.76           H  
ATOM   1897  HB2 LEU A 120      25.400  47.454   5.919  1.00 24.76           H  
ATOM   1898  HB3 LEU A 120      25.897  46.173   5.129  1.00 24.76           H  
ATOM   1899  HG  LEU A 120      23.865  46.009   7.071  1.00 25.68           H  
ATOM   1900 HD11 LEU A 120      22.332  46.000   5.336  1.00 25.82           H  
ATOM   1901 HD12 LEU A 120      23.122  47.379   5.353  1.00 25.82           H  
ATOM   1902 HD13 LEU A 120      23.505  46.257   4.295  1.00 25.82           H  
ATOM   1903 HD21 LEU A 120      23.453  43.937   6.085  1.00 26.71           H  
ATOM   1904 HD22 LEU A 120      24.639  44.191   5.059  1.00 26.71           H  
ATOM   1905 HD23 LEU A 120      24.952  44.004   6.606  1.00 26.71           H  
ATOM   1906  N   LEU A 121      28.326  47.908   7.015  1.00 22.82           N  
ATOM   1907  CA  LEU A 121      29.526  48.542   6.467  1.00 22.54           C  
ATOM   1908  C   LEU A 121      30.584  48.970   7.473  1.00 23.32           C  
ATOM   1909  O   LEU A 121      31.737  49.187   7.071  1.00 24.86           O  
ATOM   1910  CB  LEU A 121      29.126  49.766   5.651  1.00 22.70           C  
ATOM   1911  CG  LEU A 121      28.233  49.436   4.451  1.00 23.23           C  
ATOM   1912  CD1 LEU A 121      27.697  50.710   3.838  1.00 22.74           C  
ATOM   1913  CD2 LEU A 121      28.975  48.615   3.418  1.00 24.65           C  
ATOM   1914  H   LEU A 121      27.929  48.370   7.622  1.00 27.38           H  
ATOM   1915  HA  LEU A 121      29.947  47.915   5.858  1.00 27.05           H  
ATOM   1916  HB2 LEU A 121      28.640  50.380   6.224  1.00 27.25           H  
ATOM   1917  HB3 LEU A 121      29.929  50.195   5.315  1.00 27.25           H  
ATOM   1918  HG  LEU A 121      27.476  48.913   4.758  1.00 27.88           H  
ATOM   1919 HD11 LEU A 121      27.135  50.483   3.081  1.00 27.29           H  
ATOM   1920 HD12 LEU A 121      27.179  51.187   4.505  1.00 27.29           H  
ATOM   1921 HD13 LEU A 121      28.443  51.257   3.545  1.00 27.29           H  
ATOM   1922 HD21 LEU A 121      28.379  48.427   2.677  1.00 29.58           H  
ATOM   1923 HD22 LEU A 121      29.743  49.119   3.106  1.00 29.58           H  
ATOM   1924 HD23 LEU A 121      29.268  47.785   3.827  1.00 29.58           H  
ATOM   1925  N   PHE A 122      30.201  49.121   8.746  1.00 23.78           N  
ATOM   1926  CA  PHE A 122      31.105  49.664   9.756  1.00 25.03           C  
ATOM   1927  C   PHE A 122      31.080  48.930  11.074  1.00 28.51           C  
ATOM   1928  O   PHE A 122      31.301  49.537  12.104  1.00 32.63           O  
ATOM   1929  CB  PHE A 122      30.786  51.128  10.010  1.00 24.15           C  
ATOM   1930  CG  PHE A 122      30.922  51.978   8.805  1.00 23.67           C  
ATOM   1931  CD1 PHE A 122      32.182  52.340   8.347  1.00 24.68           C  
ATOM   1932  CD2 PHE A 122      29.800  52.381   8.097  1.00 24.00           C  
ATOM   1933  CE1 PHE A 122      32.316  53.110   7.228  1.00 25.58           C  
ATOM   1934  CE2 PHE A 122      29.931  53.142   6.960  1.00 25.02           C  
ATOM   1935  CZ  PHE A 122      31.193  53.508   6.522  1.00 25.80           C  
ATOM   1936  H   PHE A 122      29.422  48.916   9.046  1.00 28.53           H  
ATOM   1937  HA  PHE A 122      32.011  49.617   9.413  1.00 30.04           H  
ATOM   1938  HB2 PHE A 122      29.871  51.200  10.323  1.00 28.98           H  
ATOM   1939  HB3 PHE A 122      31.393  51.469  10.685  1.00 28.98           H  
ATOM   1940  HD1 PHE A 122      32.939  52.071   8.815  1.00 29.62           H  
ATOM   1941  HD2 PHE A 122      28.953  52.130   8.389  1.00 28.80           H  
ATOM   1942  HE1 PHE A 122      33.163  53.353   6.930  1.00 30.69           H  
ATOM   1943  HE2 PHE A 122      29.176  53.418   6.492  1.00 30.02           H  
ATOM   1944  HZ  PHE A 122      31.286  54.033   5.761  1.00 30.96           H  
ATOM   1945  N   SER A 123      30.804  47.638  11.052  1.00 27.81           N  
ATOM   1946  CA  SER A 123      30.761  46.851  12.270  1.00 29.21           C  
ATOM   1947  C   SER A 123      31.980  45.947  12.366  1.00 28.72           C  
ATOM   1948  O   SER A 123      32.505  45.517  11.346  1.00 29.76           O  
ATOM   1949  CB  SER A 123      29.496  46.012  12.317  1.00 30.83           C  
ATOM   1950  OG  SER A 123      29.429  45.333  13.556  1.00 32.56           O  
ATOM   1951  H   SER A 123      30.637  47.189  10.337  1.00 33.37           H  
ATOM   1952  HA  SER A 123      30.761  47.446  13.036  1.00 35.05           H  
ATOM   1953  HB2 SER A 123      28.723  46.592  12.227  1.00 36.99           H  
ATOM   1954  HB3 SER A 123      29.515  45.363  11.596  1.00 36.99           H  
ATOM   1955  HG  SER A 123      30.097  44.832  13.645  1.00 39.07           H  
ATOM   1956  N   SER A 124      32.428  45.654  13.586  1.00 29.68           N  
ATOM   1957  CA  SER A 124      33.535  44.725  13.771  1.00 30.29           C  
ATOM   1958  C   SER A 124      33.100  43.282  13.963  1.00 29.76           C  
ATOM   1959  O   SER A 124      33.930  42.385  13.980  1.00 30.84           O  
ATOM   1960  CB  SER A 124      34.391  45.152  14.960  1.00 32.66           C  
ATOM   1961  OG  SER A 124      35.201  46.247  14.593  1.00 34.91           O  
ATOM   1962  H   SER A 124      32.109  45.978  14.316  1.00 35.61           H  
ATOM   1963  HA  SER A 124      34.097  44.756  12.981  1.00 36.35           H  
ATOM   1964  HB2 SER A 124      33.812  45.414  15.693  1.00 39.20           H  
ATOM   1965  HB3 SER A 124      34.957  44.412  15.229  1.00 39.20           H  
ATOM   1966  HG  SER A 124      35.674  46.486  15.245  1.00 41.89           H  
ATOM   1967  N   VAL A 125      31.807  43.060  14.138  1.00 28.03           N  
ATOM   1968  CA  VAL A 125      31.283  41.726  14.369  1.00 27.52           C  
ATOM   1969  C   VAL A 125      30.342  41.348  13.243  1.00 26.13           C  
ATOM   1970  O   VAL A 125      29.955  42.215  12.441  1.00 25.61           O  
ATOM   1971  CB  VAL A 125      30.564  41.643  15.725  1.00 28.41           C  
ATOM   1972  CG1 VAL A 125      31.560  41.852  16.859  1.00 30.13           C  
ATOM   1973  CG2 VAL A 125      29.417  42.671  15.793  1.00 28.70           C  
ATOM   1974  H   VAL A 125      31.206  43.675  14.127  1.00 33.64           H  
ATOM   1975  HA  VAL A 125      32.016  41.092  14.376  1.00 33.03           H  
ATOM   1976  HB  VAL A 125      30.179  40.758  15.824  1.00 34.10           H  
ATOM   1977 HG11 VAL A 125      31.090  41.796  17.706  1.00 36.15           H  
ATOM   1978 HG12 VAL A 125      32.241  41.163  16.813  1.00 36.15           H  
ATOM   1979 HG13 VAL A 125      31.967  42.728  16.764  1.00 36.15           H  
ATOM   1980 HG21 VAL A 125      28.980  42.600  16.656  1.00 34.44           H  
ATOM   1981 HG22 VAL A 125      29.785  43.562  15.681  1.00 34.44           H  
ATOM   1982 HG23 VAL A 125      28.782  42.484  15.083  1.00 34.44           H  
ATOM   1983  N   PRO A 126      30.007  40.052  13.124  1.00 26.03           N  
ATOM   1984  CA  PRO A 126      29.124  39.669  12.012  1.00 27.81           C  
ATOM   1985  C   PRO A 126      27.761  40.305  12.123  1.00 29.17           C  
ATOM   1986  O   PRO A 126      27.345  40.729  13.202  1.00 29.64           O  
ATOM   1987  CB  PRO A 126      29.030  38.140  12.137  1.00 27.71           C  
ATOM   1988  CG  PRO A 126      30.319  37.744  12.837  1.00 27.57           C  
ATOM   1989  CD  PRO A 126      30.551  38.873  13.829  1.00 26.73           C  
ATOM   1990  HA  PRO A 126      29.525  39.902  11.160  1.00 33.37           H  
ATOM   1991  HB2 PRO A 126      28.258  37.900  12.673  1.00 33.25           H  
ATOM   1992  HB3 PRO A 126      28.978  37.739  11.255  1.00 33.25           H  
ATOM   1993  HG2 PRO A 126      30.201  36.898  13.295  1.00 33.08           H  
ATOM   1994  HG3 PRO A 126      31.043  37.694  12.193  1.00 33.08           H  
ATOM   1995  HD2 PRO A 126      30.058  38.711  14.648  1.00 32.08           H  
ATOM   1996  HD3 PRO A 126      31.499  38.987  13.999  1.00 32.08           H  
ATOM   1997  N   VAL A 127      27.048  40.359  11.013  1.00 29.00           N  
ATOM   1998  CA  VAL A 127      25.718  40.925  11.074  1.00 31.01           C  
ATOM   1999  C   VAL A 127      24.778  39.886  11.658  1.00 31.07           C  
ATOM   2000  O   VAL A 127      25.012  38.671  11.583  1.00 31.16           O  
ATOM   2001  CB  VAL A 127      25.193  41.417   9.691  1.00 34.85           C  
ATOM   2002  CG1 VAL A 127      26.318  42.062   8.878  1.00 35.98           C  
ATOM   2003  CG2 VAL A 127      24.531  40.291   8.910  1.00 35.80           C  
ATOM   2004  H   VAL A 127      27.300  40.085  10.237  1.00 34.80           H  
ATOM   2005  HA  VAL A 127      25.729  41.687  11.675  1.00 37.21           H  
ATOM   2006  HB  VAL A 127      24.519  42.098   9.844  1.00 41.82           H  
ATOM   2007 HG11 VAL A 127      25.963  42.357   8.026  1.00 43.18           H  
ATOM   2008 HG12 VAL A 127      26.668  42.820   9.372  1.00 43.18           H  
ATOM   2009 HG13 VAL A 127      27.020  41.407   8.736  1.00 43.18           H  
ATOM   2010 HG21 VAL A 127      24.219  40.638   8.060  1.00 42.96           H  
ATOM   2011 HG22 VAL A 127      25.180  39.585   8.763  1.00 42.96           H  
ATOM   2012 HG23 VAL A 127      23.781  39.950   9.423  1.00 42.96           H  
ATOM   2013  N   ASP A 128      23.743  40.400  12.294  1.00 31.95           N  
ATOM   2014  CA  ASP A 128      22.637  39.621  12.786  1.00 32.92           C  
ATOM   2015  C   ASP A 128      21.506  39.802  11.765  1.00 31.36           C  
ATOM   2016  O   ASP A 128      20.922  40.877  11.674  1.00 30.38           O  
ATOM   2017  CB  ASP A 128      22.249  40.108  14.178  1.00 35.24           C  
ATOM   2018  CG  ASP A 128      20.998  39.440  14.721  1.00 37.14           C  
ATOM   2019  OD1 ASP A 128      20.330  38.677  13.993  1.00 37.31           O  
ATOM   2020  OD2 ASP A 128      20.673  39.702  15.892  1.00 38.21           O1-
ATOM   2021  H   ASP A 128      23.660  41.241  12.457  1.00 38.33           H  
ATOM   2022  HA  ASP A 128      22.881  38.683  12.831  1.00 39.50           H  
ATOM   2023  HB2 ASP A 128      22.977  39.920  14.791  1.00 42.29           H  
ATOM   2024  HB3 ASP A 128      22.086  41.064  14.143  1.00 42.29           H  
ATOM   2025  N   GLU A 129      21.228  38.766  10.980  1.00 31.69           N  
ATOM   2026  CA  GLU A 129      20.311  38.909   9.847  1.00 31.36           C  
ATOM   2027  C   GLU A 129      18.866  39.124  10.290  1.00 30.42           C  
ATOM   2028  O   GLU A 129      18.060  39.686   9.547  1.00 28.95           O  
ATOM   2029  CB  GLU A 129      20.394  37.690   8.925  1.00 33.60           C  
ATOM   2030  CG  GLU A 129      21.688  37.600   8.120  1.00 35.69           C  
ATOM   2031  CD  GLU A 129      21.843  38.689   7.059  1.00 37.87           C  
ATOM   2032  OE1 GLU A 129      20.874  39.414   6.749  1.00 38.71           O  
ATOM   2033  OE2 GLU A 129      22.964  38.811   6.522  1.00 39.16           O1-
ATOM   2034  H   GLU A 129      21.551  37.975  11.078  1.00 38.03           H  
ATOM   2035  HA  GLU A 129      20.577  39.686   9.330  1.00 37.63           H  
ATOM   2036  HB2 GLU A 129      20.327  36.887   9.465  1.00 40.32           H  
ATOM   2037  HB3 GLU A 129      19.656  37.724   8.296  1.00 40.32           H  
ATOM   2038  HG2 GLU A 129      22.439  37.673   8.729  1.00 42.83           H  
ATOM   2039  HG3 GLU A 129      21.714  36.743   7.668  1.00 42.83           H  
ATOM   2040  N   ALA A 130      18.533  38.680  11.494  1.00 30.20           N  
ATOM   2041  CA  ALA A 130      17.209  38.941  12.047  1.00 30.02           C  
ATOM   2042  C   ALA A 130      17.066  40.435  12.336  1.00 29.24           C  
ATOM   2043  O   ALA A 130      15.998  41.027  12.109  1.00 28.35           O  
ATOM   2044  CB  ALA A 130      16.983  38.116  13.303  1.00 30.67           C  
ATOM   2045  H   ALA A 130      19.052  38.229  12.010  1.00 36.24           H  
ATOM   2046  HA  ALA A 130      16.535  38.692  11.395  1.00 36.03           H  
ATOM   2047  HB1 ALA A 130      16.098  38.306  13.651  1.00 36.81           H  
ATOM   2048  HB2 ALA A 130      17.056  37.175  13.080  1.00 36.81           H  
ATOM   2049  HB3 ALA A 130      17.656  38.354  13.961  1.00 36.81           H  
ATOM   2050  N   LEU A 131      18.145  41.054  12.814  1.00 28.83           N  
ATOM   2051  CA  LEU A 131      18.131  42.489  13.115  1.00 28.32           C  
ATOM   2052  C   LEU A 131      18.200  43.318  11.821  1.00 26.11           C  
ATOM   2053  O   LEU A 131      17.572  44.384  11.719  1.00 25.84           O  
ATOM   2054  CB  LEU A 131      19.287  42.858  14.047  1.00 29.78           C  
ATOM   2055  CG  LEU A 131      19.376  44.343  14.415  1.00 30.28           C  
ATOM   2056  CD1 LEU A 131      18.054  44.870  14.984  1.00 30.20           C  
ATOM   2057  CD2 LEU A 131      20.487  44.571  15.419  1.00 31.24           C  
ATOM   2058  H   LEU A 131      18.896  40.668  12.974  1.00 34.59           H  
ATOM   2059  HA  LEU A 131      17.301  42.708  13.567  1.00 33.98           H  
ATOM   2060  HB2 LEU A 131      19.190  42.357  14.872  1.00 35.73           H  
ATOM   2061  HB3 LEU A 131      20.121  42.613  13.615  1.00 35.73           H  
ATOM   2062  HG  LEU A 131      19.584  44.855  13.617  1.00 36.34           H  
ATOM   2063 HD11 LEU A 131      18.157  45.809  15.203  1.00 36.24           H  
ATOM   2064 HD12 LEU A 131      17.358  44.758  14.319  1.00 36.24           H  
ATOM   2065 HD13 LEU A 131      17.833  44.367  15.783  1.00 36.24           H  
ATOM   2066 HD21 LEU A 131      20.526  45.516  15.637  1.00 37.49           H  
ATOM   2067 HD22 LEU A 131      20.301  44.054  16.218  1.00 37.49           H  
ATOM   2068 HD23 LEU A 131      21.328  44.287  15.028  1.00 37.49           H  
ATOM   2069  N   ILE A 132      18.950  42.825  10.837  1.00 24.29           N  
ATOM   2070  CA  ILE A 132      18.938  43.443   9.522  1.00 22.43           C  
ATOM   2071  C   ILE A 132      17.497  43.465   8.995  1.00 21.48           C  
ATOM   2072  O   ILE A 132      17.012  44.499   8.551  1.00 20.80           O  
ATOM   2073  CB  ILE A 132      19.842  42.700   8.521  1.00 22.16           C  
ATOM   2074  CG1 ILE A 132      21.310  42.826   8.903  1.00 22.60           C  
ATOM   2075  CG2 ILE A 132      19.629  43.247   7.117  1.00 22.53           C  
ATOM   2076  CD1 ILE A 132      21.859  44.232   8.870  1.00 23.19           C  
ATOM   2077  H   ILE A 132      19.467  42.142  10.907  1.00 29.14           H  
ATOM   2078  HA  ILE A 132      19.251  44.358   9.595  1.00 26.91           H  
ATOM   2079  HB  ILE A 132      19.601  41.761   8.526  1.00 26.59           H  
ATOM   2080 HG12 ILE A 132      21.424  42.489   9.805  1.00 27.13           H  
ATOM   2081 HG13 ILE A 132      21.836  42.292   8.288  1.00 27.13           H  
ATOM   2082 HG21 ILE A 132      20.205  42.768   6.501  1.00 27.04           H  
ATOM   2083 HG22 ILE A 132      18.700  43.121   6.867  1.00 27.04           H  
ATOM   2084 HG23 ILE A 132      19.849  44.192   7.110  1.00 27.04           H  
ATOM   2085 HD11 ILE A 132      22.794  44.211   9.126  1.00 27.83           H  
ATOM   2086 HD12 ILE A 132      21.770  44.584   7.970  1.00 27.83           H  
ATOM   2087 HD13 ILE A 132      21.357  44.781   9.492  1.00 27.83           H  
ATOM   2088  N   LYS A 133      16.811  42.326   9.060  1.00 22.00           N  
ATOM   2089  CA  LYS A 133      15.436  42.257   8.555  1.00 22.63           C  
ATOM   2090  C   LYS A 133      14.530  43.238   9.304  1.00 22.92           C  
ATOM   2091  O   LYS A 133      13.694  43.903   8.700  1.00 20.88           O  
ATOM   2092  CB  LYS A 133      14.869  40.836   8.643  1.00 25.19           C  
ATOM   2093  CG  LYS A 133      13.364  40.783   8.278  1.00 26.89           C  
ATOM   2094  CD  LYS A 133      12.762  39.391   8.399  1.00 28.98           C  
ATOM   2095  CE  LYS A 133      11.277  39.452   8.687  1.00 30.76           C  
ATOM   2096  NZ  LYS A 133      10.559  40.068   7.556  1.00 31.34           N1+
ATOM   2097  H   LYS A 133      17.111  41.589   9.385  1.00 26.40           H  
ATOM   2098  HA  LYS A 133      15.437  42.514   7.620  1.00 27.15           H  
ATOM   2099  HB2 LYS A 133      15.350  40.263   8.026  1.00 30.22           H  
ATOM   2100  HB3 LYS A 133      14.971  40.509   9.551  1.00 30.22           H  
ATOM   2101  HG2 LYS A 133      12.875  41.372   8.874  1.00 32.26           H  
ATOM   2102  HG3 LYS A 133      13.253  41.077   7.360  1.00 32.26           H  
ATOM   2103  HD2 LYS A 133      12.891  38.913   7.565  1.00 34.77           H  
ATOM   2104  HD3 LYS A 133      13.194  38.918   9.128  1.00 34.77           H  
ATOM   2105  HE2 LYS A 133      10.935  38.554   8.816  1.00 36.91           H  
ATOM   2106  HE3 LYS A 133      11.123  39.991   9.478  1.00 36.91           H  
ATOM   2107  HZ1 LYS A 133      10.687  39.588   6.817  1.00 37.61           H  
ATOM   2108  HZ2 LYS A 133       9.687  40.100   7.731  1.00 37.61           H  
ATOM   2109  HZ3 LYS A 133      10.858  40.895   7.419  1.00 37.61           H  
ATOM   2110  N   LYS A 134      14.690  43.317  10.616  1.00 23.48           N  
ATOM   2111  CA  LYS A 134      13.880  44.225  11.425  1.00 23.92           C  
ATOM   2112  C   LYS A 134      14.027  45.674  10.954  1.00 21.85           C  
ATOM   2113  O   LYS A 134      13.032  46.406  10.837  1.00 21.45           O  
ATOM   2114  CB  LYS A 134      14.268  44.090  12.892  1.00 27.86           C  
ATOM   2115  CG  LYS A 134      13.427  44.877  13.864  1.00 31.90           C  
ATOM   2116  CD  LYS A 134      13.705  44.387  15.294  1.00 36.11           C  
ATOM   2117  CE  LYS A 134      13.209  45.357  16.365  1.00 39.31           C  
ATOM   2118  NZ  LYS A 134      11.829  45.846  16.111  1.00 41.33           N1+
ATOM   2119  H   LYS A 134      15.260  42.858  11.066  1.00 28.17           H  
ATOM   2120  HA  LYS A 134      12.947  43.975  11.338  1.00 28.70           H  
ATOM   2121  HB2 LYS A 134      14.203  43.155  13.142  1.00 33.44           H  
ATOM   2122  HB3 LYS A 134      15.186  44.389  12.994  1.00 33.44           H  
ATOM   2123  HG2 LYS A 134      13.657  45.818  13.808  1.00 38.28           H  
ATOM   2124  HG3 LYS A 134      12.487  44.741  13.667  1.00 38.28           H  
ATOM   2125  HD2 LYS A 134      13.256  43.537  15.429  1.00 43.33           H  
ATOM   2126  HD3 LYS A 134      14.662  44.278  15.410  1.00 43.33           H  
ATOM   2127  HE2 LYS A 134      13.214  44.907  17.224  1.00 47.18           H  
ATOM   2128  HE3 LYS A 134      13.799  46.126  16.390  1.00 47.18           H  
ATOM   2129  HZ1 LYS A 134      11.796  46.272  15.330  1.00 49.60           H  
ATOM   2130  HZ2 LYS A 134      11.262  45.160  16.091  1.00 49.60           H  
ATOM   2131  HZ3 LYS A 134      11.582  46.406  16.757  1.00 49.60           H  
ATOM   2132  N   ASN A 135      15.261  46.091  10.679  1.00 20.50           N  
ATOM   2133  CA  ASN A 135      15.497  47.472  10.254  1.00 19.88           C  
ATOM   2134  C   ASN A 135      15.147  47.729   8.793  1.00 19.46           C  
ATOM   2135  O   ASN A 135      14.665  48.805   8.462  1.00 18.55           O  
ATOM   2136  CB  ASN A 135      16.948  47.850  10.535  1.00 20.65           C  
ATOM   2137  CG  ASN A 135      17.184  48.083  12.008  1.00 21.76           C  
ATOM   2138  ND2 ASN A 135      18.342  47.665  12.509  1.00 22.65           N  
ATOM   2139  OD1 ASN A 135      16.307  48.631  12.690  1.00 23.40           O  
ATOM   2140  H   ASN A 135      15.968  45.605  10.729  1.00 24.60           H  
ATOM   2141  HA  ASN A 135      14.938  48.055  10.791  1.00 23.86           H  
ATOM   2142  HB2 ASN A 135      17.528  47.129  10.245  1.00 24.78           H  
ATOM   2143  HB3 ASN A 135      17.164  48.667  10.060  1.00 24.78           H  
ATOM   2144 HD21 ASN A 135      18.516  47.779  13.344  1.00 27.18           H  
ATOM   2145 HD22 ASN A 135      18.918  47.281  11.999  1.00 27.18           H  
ATOM   2146  N   VAL A 136      15.387  46.750   7.920  1.00 19.17           N  
ATOM   2147  CA  VAL A 136      14.890  46.809   6.550  1.00 17.89           C  
ATOM   2148  C   VAL A 136      13.384  47.014   6.558  1.00 17.71           C  
ATOM   2149  O   VAL A 136      12.876  47.858   5.843  1.00 17.89           O  
ATOM   2150  CB  VAL A 136      15.244  45.525   5.777  1.00 19.33           C  
ATOM   2151  CG1 VAL A 136      14.432  45.388   4.490  1.00 19.28           C  
ATOM   2152  CG2 VAL A 136      16.746  45.479   5.486  1.00 20.60           C  
ATOM   2153  H   VAL A 136      15.837  46.039   8.100  1.00 23.01           H  
ATOM   2154  HA  VAL A 136      15.297  47.562   6.094  1.00 21.47           H  
ATOM   2155  HB  VAL A 136      15.033  44.762   6.337  1.00 23.20           H  
ATOM   2156 HG11 VAL A 136      14.690  44.568   4.040  1.00 23.13           H  
ATOM   2157 HG12 VAL A 136      13.489  45.360   4.714  1.00 23.13           H  
ATOM   2158 HG13 VAL A 136      14.615  46.150   3.919  1.00 23.13           H  
ATOM   2159 HG21 VAL A 136      16.948  44.664   5.000  1.00 24.72           H  
ATOM   2160 HG22 VAL A 136      16.988  46.252   4.953  1.00 24.72           H  
ATOM   2161 HG23 VAL A 136      17.230  45.491   6.327  1.00 24.72           H  
ATOM   2162  N   ASP A 137      12.666  46.239   7.356  1.00 18.06           N  
ATOM   2163  CA  ASP A 137      11.213  46.335   7.346  1.00 18.97           C  
ATOM   2164  C   ASP A 137      10.751  47.694   7.884  1.00 18.71           C  
ATOM   2165  O   ASP A 137       9.792  48.278   7.391  1.00 19.83           O  
ATOM   2166  CB  ASP A 137      10.580  45.195   8.163  1.00 20.86           C  
ATOM   2167  CG  ASP A 137      10.669  43.831   7.475  1.00 23.28           C  
ATOM   2168  OD1 ASP A 137      10.976  43.754   6.262  1.00 24.17           O  
ATOM   2169  OD2 ASP A 137      10.396  42.819   8.166  1.00 25.27           O1-
ATOM   2170  H   ASP A 137      12.987  45.658   7.904  1.00 21.67           H  
ATOM   2171  HA  ASP A 137      10.899  46.255   6.432  1.00 22.77           H  
ATOM   2172  HB2 ASP A 137      11.038  45.128   9.016  1.00 25.03           H  
ATOM   2173  HB3 ASP A 137       9.642  45.395   8.308  1.00 25.03           H  
ATOM   2174  N   LYS A 138      11.400  48.186   8.931  1.00 18.41           N  
ATOM   2175  CA  LYS A 138      11.118  49.538   9.428  1.00 18.45           C  
ATOM   2176  C   LYS A 138      11.351  50.594   8.356  1.00 17.97           C  
ATOM   2177  O   LYS A 138      10.560  51.503   8.179  1.00 18.05           O  
ATOM   2178  CB  LYS A 138      11.986  49.861  10.644  1.00 21.15           C  
ATOM   2179  CG  LYS A 138      11.524  49.238  11.917  1.00 24.07           C  
ATOM   2180  CD  LYS A 138      12.405  49.704  13.053  1.00 26.50           C  
ATOM   2181  CE  LYS A 138      11.974  49.127  14.395  1.00 29.31           C  
ATOM   2182  NZ  LYS A 138      12.927  49.549  15.456  1.00 31.15           N1+
ATOM   2183  H   LYS A 138      12.006  47.765   9.373  1.00 22.10           H  
ATOM   2184  HA  LYS A 138      10.188  49.586   9.701  1.00 22.14           H  
ATOM   2185  HB2 LYS A 138      12.888  49.547  10.474  1.00 25.38           H  
ATOM   2186  HB3 LYS A 138      11.993  50.822  10.773  1.00 25.38           H  
ATOM   2187  HG2 LYS A 138      10.611  49.509  12.101  1.00 28.88           H  
ATOM   2188  HG3 LYS A 138      11.589  48.273  11.851  1.00 28.88           H  
ATOM   2189  HD2 LYS A 138      13.318  49.423  12.883  1.00 31.80           H  
ATOM   2190  HD3 LYS A 138      12.360  50.671  13.113  1.00 31.80           H  
ATOM   2191  HE2 LYS A 138      11.091  49.457  14.623  1.00 35.17           H  
ATOM   2192  HE3 LYS A 138      11.974  48.158  14.347  1.00 35.17           H  
ATOM   2193  HZ1 LYS A 138      12.677  49.212  16.241  1.00 37.38           H  
ATOM   2194  HZ2 LYS A 138      13.745  49.256  15.264  1.00 37.38           H  
ATOM   2195  HZ3 LYS A 138      12.944  50.437  15.514  1.00 37.38           H  
ATOM   2196  N   LEU A 139      12.455  50.481   7.637  1.00 17.00           N  
ATOM   2197  CA  LEU A 139      12.783  51.497   6.674  1.00 16.67           C  
ATOM   2198  C   LEU A 139      11.816  51.420   5.488  1.00 16.95           C  
ATOM   2199  O   LEU A 139      11.433  52.441   4.923  1.00 17.82           O  
ATOM   2200  CB  LEU A 139      14.236  51.335   6.222  1.00 17.19           C  
ATOM   2201  CG  LEU A 139      14.752  52.356   5.204  1.00 19.22           C  
ATOM   2202  CD1 LEU A 139      14.530  53.803   5.660  1.00 20.00           C  
ATOM   2203  CD2 LEU A 139      16.233  52.115   4.923  1.00 20.16           C  
ATOM   2204  H   LEU A 139      13.019  49.834   7.690  1.00 20.40           H  
ATOM   2205  HA  LEU A 139      12.690  52.370   7.086  1.00 20.00           H  
ATOM   2206  HB2 LEU A 139      14.806  51.396   7.004  1.00 20.63           H  
ATOM   2207  HB3 LEU A 139      14.333  50.457   5.822  1.00 20.63           H  
ATOM   2208  HG  LEU A 139      14.271  52.234   4.371  1.00 23.07           H  
ATOM   2209 HD11 LEU A 139      14.875  54.404   4.981  1.00 24.00           H  
ATOM   2210 HD12 LEU A 139      13.580  53.952   5.784  1.00 24.00           H  
ATOM   2211 HD13 LEU A 139      15.000  53.945   6.497  1.00 24.00           H  
ATOM   2212 HD21 LEU A 139      16.542  52.770   4.277  1.00 24.19           H  
ATOM   2213 HD22 LEU A 139      16.730  52.206   5.751  1.00 24.19           H  
ATOM   2214 HD23 LEU A 139      16.345  51.220   4.566  1.00 24.19           H  
ATOM   2215  N   ALA A 140      11.429  50.207   5.118  1.00 17.05           N  
ATOM   2216  CA  ALA A 140      10.465  50.012   4.052  1.00 17.19           C  
ATOM   2217  C   ALA A 140       9.159  50.726   4.364  1.00 17.16           C  
ATOM   2218  O   ALA A 140       8.572  51.376   3.484  1.00 17.37           O  
ATOM   2219  CB  ALA A 140      10.239  48.533   3.809  1.00 17.54           C  
ATOM   2220  H   ALA A 140      11.714  49.477   5.472  1.00 20.46           H  
ATOM   2221  HA  ALA A 140      10.823  50.394   3.235  1.00 20.63           H  
ATOM   2222  HB1 ALA A 140       9.593  48.425   3.094  1.00 21.04           H  
ATOM   2223  HB2 ALA A 140      11.082  48.122   3.558  1.00 21.04           H  
ATOM   2224  HB3 ALA A 140       9.903  48.127   4.623  1.00 21.04           H  
ATOM   2225  N   LYS A 141       8.711  50.633   5.614  1.00 18.19           N  
ATOM   2226  CA  LYS A 141       7.497  51.331   6.036  1.00 19.14           C  
ATOM   2227  C   LYS A 141       7.642  52.849   5.918  1.00 17.89           C  
ATOM   2228  O   LYS A 141       6.720  53.527   5.475  1.00 17.94           O  
ATOM   2229  CB  LYS A 141       7.118  50.938   7.475  1.00 23.98           C  
ATOM   2230  CG  LYS A 141       6.599  49.491   7.590  1.00 29.29           C  
ATOM   2231  CD  LYS A 141       5.114  49.366   7.280  1.00 33.51           C  
ATOM   2232  CE  LYS A 141       4.790  48.021   6.626  1.00 34.96           C  
ATOM   2233  NZ  LYS A 141       3.419  47.935   6.024  1.00 37.62           N1+
ATOM   2234  H   LYS A 141       9.089  50.174   6.235  1.00 21.83           H  
ATOM   2235  HA  LYS A 141       6.768  51.060   5.456  1.00 22.96           H  
ATOM   2236  HB2 LYS A 141       7.902  51.020   8.041  1.00 28.77           H  
ATOM   2237  HB3 LYS A 141       6.419  51.533   7.790  1.00 28.77           H  
ATOM   2238  HG2 LYS A 141       7.084  48.932   6.963  1.00 35.15           H  
ATOM   2239  HG3 LYS A 141       6.743  49.175   8.496  1.00 35.15           H  
ATOM   2240  HD2 LYS A 141       4.608  49.433   8.105  1.00 40.21           H  
ATOM   2241  HD3 LYS A 141       4.854  50.072   6.668  1.00 40.21           H  
ATOM   2242  HE2 LYS A 141       5.432  47.857   5.918  1.00 41.95           H  
ATOM   2243  HE3 LYS A 141       4.860  47.324   7.297  1.00 41.95           H  
ATOM   2244  HZ1 LYS A 141       2.803  48.067   6.653  1.00 45.15           H  
ATOM   2245  HZ2 LYS A 141       3.325  48.554   5.392  1.00 45.15           H  
ATOM   2246  HZ3 LYS A 141       3.296  47.131   5.663  1.00 45.15           H  
ATOM   2247  N   VAL A 142       8.785  53.388   6.328  1.00 16.61           N  
ATOM   2248  CA  VAL A 142       9.042  54.805   6.146  1.00 16.31           C  
ATOM   2249  C   VAL A 142       8.992  55.187   4.665  1.00 16.67           C  
ATOM   2250  O   VAL A 142       8.389  56.189   4.280  1.00 16.46           O  
ATOM   2251  CB  VAL A 142      10.416  55.186   6.732  1.00 17.45           C  
ATOM   2252  CG1 VAL A 142      10.744  56.618   6.469  1.00 16.42           C  
ATOM   2253  CG2 VAL A 142      10.441  54.924   8.231  1.00 18.16           C  
ATOM   2254  H   VAL A 142       9.423  52.957   6.711  1.00 19.93           H  
ATOM   2255  HA  VAL A 142       8.361  55.315   6.612  1.00 19.57           H  
ATOM   2256  HB  VAL A 142      11.101  54.638   6.319  1.00 20.94           H  
ATOM   2257 HG11 VAL A 142      11.612  56.818   6.852  1.00 19.70           H  
ATOM   2258 HG12 VAL A 142      10.763  56.766   5.510  1.00 19.70           H  
ATOM   2259 HG13 VAL A 142      10.065  57.178   6.877  1.00 19.70           H  
ATOM   2260 HG21 VAL A 142      11.312  55.170   8.580  1.00 21.79           H  
ATOM   2261 HG22 VAL A 142       9.751  55.457   8.657  1.00 21.79           H  
ATOM   2262 HG23 VAL A 142      10.275  53.981   8.389  1.00 21.79           H  
ATOM   2263  N   LEU A 143       9.663  54.404   3.834  1.00 16.28           N  
ATOM   2264  CA  LEU A 143       9.748  54.741   2.408  1.00 16.10           C  
ATOM   2265  C   LEU A 143       8.415  54.561   1.683  1.00 16.87           C  
ATOM   2266  O   LEU A 143       8.185  55.226   0.665  1.00 17.05           O  
ATOM   2267  CB  LEU A 143      10.848  53.921   1.745  1.00 16.80           C  
ATOM   2268  CG  LEU A 143      12.261  54.289   2.239  1.00 17.62           C  
ATOM   2269  CD1 LEU A 143      13.296  53.365   1.606  1.00 17.78           C  
ATOM   2270  CD2 LEU A 143      12.622  55.770   1.952  1.00 18.49           C  
ATOM   2271  H   LEU A 143      10.074  53.682   4.058  1.00 19.53           H  
ATOM   2272  HA  LEU A 143       9.996  55.676   2.330  1.00 19.31           H  
ATOM   2273  HB2 LEU A 143      10.700  52.982   1.937  1.00 20.16           H  
ATOM   2274  HB3 LEU A 143      10.818  54.072   0.787  1.00 20.16           H  
ATOM   2275  HG  LEU A 143      12.297  54.158   3.199  1.00 21.14           H  
ATOM   2276 HD11 LEU A 143      14.177  53.611   1.928  1.00 21.34           H  
ATOM   2277 HD12 LEU A 143      13.096  52.450   1.855  1.00 21.34           H  
ATOM   2278 HD13 LEU A 143      13.257  53.462   0.641  1.00 21.34           H  
ATOM   2279 HD21 LEU A 143      13.517  55.946   2.282  1.00 22.19           H  
ATOM   2280 HD22 LEU A 143      12.585  55.924   0.995  1.00 22.19           H  
ATOM   2281 HD23 LEU A 143      11.983  56.344   2.404  1.00 22.19           H  
ATOM   2282  N   ASP A 144       7.508  53.733   2.215  1.00 16.46           N  
ATOM   2283  CA  ASP A 144       6.149  53.662   1.650  1.00 16.49           C  
ATOM   2284  C   ASP A 144       5.416  54.993   1.866  1.00 16.30           C  
ATOM   2285  O   ASP A 144       4.612  55.417   1.029  1.00 18.15           O  
ATOM   2286  CB  ASP A 144       5.335  52.518   2.263  1.00 17.61           C  
ATOM   2287  CG  ASP A 144       5.766  51.133   1.797  1.00 19.56           C  
ATOM   2288  OD1 ASP A 144       6.344  51.002   0.690  1.00 19.44           O  
ATOM   2289  OD2 ASP A 144       5.470  50.158   2.554  1.00 20.79           O1-
ATOM   2290  H   ASP A 144       7.648  53.213   2.886  1.00 19.76           H  
ATOM   2291  HA  ASP A 144       6.212  53.506   0.695  1.00 19.79           H  
ATOM   2292  HB2 ASP A 144       5.431  52.549   3.228  1.00 21.13           H  
ATOM   2293  HB3 ASP A 144       4.403  52.634   2.023  1.00 21.13           H  
ATOM   2294  N   ILE A 145       5.677  55.639   2.999  1.00 15.95           N  
ATOM   2295  CA  ILE A 145       5.102  56.942   3.276  1.00 16.54           C  
ATOM   2296  C   ILE A 145       5.739  58.006   2.391  1.00 16.48           C  
ATOM   2297  O   ILE A 145       5.042  58.858   1.826  1.00 18.09           O  
ATOM   2298  CB  ILE A 145       5.250  57.303   4.755  1.00 17.75           C  
ATOM   2299  CG1 ILE A 145       4.459  56.299   5.580  1.00 18.76           C  
ATOM   2300  CG2 ILE A 145       4.783  58.732   5.003  1.00 18.05           C  
ATOM   2301  CD1 ILE A 145       4.733  56.337   7.023  1.00 22.19           C  
ATOM   2302  H   ILE A 145       6.187  55.339   3.623  1.00 19.14           H  
ATOM   2303  HA  ILE A 145       4.154  56.915   3.071  1.00 19.85           H  
ATOM   2304  HB  ILE A 145       6.186  57.236   4.999  1.00 21.30           H  
ATOM   2305 HG12 ILE A 145       3.513  56.473   5.456  1.00 22.51           H  
ATOM   2306 HG13 ILE A 145       4.669  55.406   5.265  1.00 22.51           H  
ATOM   2307 HG21 ILE A 145       4.886  58.938   5.945  1.00 21.66           H  
ATOM   2308 HG22 ILE A 145       5.324  59.337   4.471  1.00 21.66           H  
ATOM   2309 HG23 ILE A 145       3.851  58.808   4.747  1.00 21.66           H  
ATOM   2310 HD11 ILE A 145       4.187  55.668   7.465  1.00 26.62           H  
ATOM   2311 HD12 ILE A 145       5.673  56.149   7.171  1.00 26.62           H  
ATOM   2312 HD13 ILE A 145       4.514  57.219   7.362  1.00 26.62           H  
ATOM   2313  N   TYR A 146       7.055  57.929   2.213  1.00 15.62           N  
ATOM   2314  CA  TYR A 146       7.736  58.844   1.310  1.00 16.07           C  
ATOM   2315  C   TYR A 146       7.241  58.665  -0.113  1.00 17.03           C  
ATOM   2316  O   TYR A 146       7.128  59.627  -0.843  1.00 17.28           O  
ATOM   2317  CB  TYR A 146       9.249  58.642   1.333  1.00 16.19           C  
ATOM   2318  CG  TYR A 146       9.997  59.121   2.558  1.00 16.26           C  
ATOM   2319  CD1 TYR A 146       9.345  59.450   3.742  1.00 17.35           C  
ATOM   2320  CD2 TYR A 146      11.379  59.263   2.510  1.00 16.50           C  
ATOM   2321  CE1 TYR A 146      10.073  59.881   4.846  1.00 16.54           C  
ATOM   2322  CE2 TYR A 146      12.089  59.692   3.590  1.00 16.47           C  
ATOM   2323  CZ  TYR A 146      11.433  60.002   4.753  1.00 16.82           C  
ATOM   2324  OH  TYR A 146      12.179  60.432   5.820  1.00 17.57           O  
ATOM   2325  H   TYR A 146       7.571  57.361   2.600  1.00 18.75           H  
ATOM   2326  HA  TYR A 146       7.549  59.757   1.582  1.00 19.28           H  
ATOM   2327  HB2 TYR A 146       9.426  57.692   1.246  1.00 19.42           H  
ATOM   2328  HB3 TYR A 146       9.625  59.107   0.570  1.00 19.42           H  
ATOM   2329  HD1 TYR A 146       8.421  59.363   3.801  1.00 20.82           H  
ATOM   2330  HD2 TYR A 146      11.830  59.051   1.725  1.00 19.80           H  
ATOM   2331  HE1 TYR A 146       9.637  60.098   5.638  1.00 19.85           H  
ATOM   2332  HE2 TYR A 146      13.013  59.775   3.538  1.00 19.76           H  
ATOM   2333  HH  TYR A 146      11.678  60.590   6.475  1.00 21.08           H  
ATOM   2334  N   GLU A 147       6.978  57.425  -0.510  1.00 16.79           N  
ATOM   2335  CA  GLU A 147       6.503  57.157  -1.867  1.00 17.44           C  
ATOM   2336  C   GLU A 147       5.212  57.930  -2.142  1.00 18.38           C  
ATOM   2337  O   GLU A 147       5.029  58.487  -3.210  1.00 18.81           O  
ATOM   2338  CB  GLU A 147       6.292  55.661  -2.074  1.00 18.07           C  
ATOM   2339  CG  GLU A 147       5.762  55.287  -3.471  1.00 18.77           C  
ATOM   2340  CD  GLU A 147       6.753  55.583  -4.586  1.00 19.14           C  
ATOM   2341  OE1 GLU A 147       7.931  55.855  -4.268  1.00 19.69           O  
ATOM   2342  OE2 GLU A 147       6.347  55.536  -5.776  1.00 19.23           O1-
ATOM   2343  H   GLU A 147       7.065  56.724  -0.018  1.00 20.15           H  
ATOM   2344  HA  GLU A 147       7.173  57.456  -2.502  1.00 20.93           H  
ATOM   2345  HB2 GLU A 147       7.139  55.206  -1.948  1.00 21.69           H  
ATOM   2346  HB3 GLU A 147       5.649  55.343  -1.420  1.00 21.69           H  
ATOM   2347  HG2 GLU A 147       5.566  54.337  -3.490  1.00 22.53           H  
ATOM   2348  HG3 GLU A 147       4.954  55.795  -3.647  1.00 22.53           H  
ATOM   2349  N   GLN A 148       4.320  57.967  -1.156  0.43 19.09           N  
ATOM   2351  CA  GLN A 148       3.078  58.717  -1.288  0.43 21.41           C  
ATOM   2353  C   GLN A 148       3.355  60.218  -1.363  0.43 20.95           C  
ATOM   2355  O   GLN A 148       2.894  60.907  -2.271  0.43 20.77           O  
ATOM   2357  CB  GLN A 148       2.143  58.395  -0.115  0.43 25.46           C  
ATOM   2359  CG  GLN A 148       0.799  59.109  -0.134  0.43 32.63           C  
ATOM   2361  CD  GLN A 148      -0.088  58.706   1.036  0.43 37.97           C  
ATOM   2363  NE2 GLN A 148      -1.149  59.465   1.260  0.43 40.53           N  
ATOM   2365  OE1 GLN A 148       0.178  57.719   1.722  0.43 39.45           O  
ATOM   2367  H   GLN A 148       4.411  57.566  -0.401  0.43 22.90           H  
ATOM   2369  HA  GLN A 148       2.633  58.452  -2.109  0.43 25.70           H  
ATOM   2371  HB2 GLN A 148       1.966  57.441  -0.117  0.43 30.55           H  
ATOM   2373  HB3 GLN A 148       2.591  58.639   0.710  0.43 30.55           H  
ATOM   2375  HG2 GLN A 148       0.947  60.067  -0.083  0.43 39.16           H  
ATOM   2377  HG3 GLN A 148       0.333  58.888  -0.956  0.43 39.16           H  
ATOM   2379 HE21 GLN A 148      -1.306  60.145   0.757  0.43 48.64           H  
ATOM   2381 HE22 GLN A 148      -1.682  59.279   1.910  0.43 48.64           H  
ATOM   2383  N   LYS A 149       4.133  60.710  -0.410  1.00 19.49           N  
ATOM   2384  CA  LYS A 149       4.481  62.122  -0.342  1.00 20.02           C  
ATOM   2385  C   LYS A 149       5.121  62.616  -1.632  1.00 18.88           C  
ATOM   2386  O   LYS A 149       4.792  63.699  -2.145  1.00 19.24           O  
ATOM   2387  CB  LYS A 149       5.435  62.353   0.836  1.00 21.51           C  
ATOM   2388  CG  LYS A 149       5.858  63.811   1.062  1.00 22.53           C  
ATOM   2389  CD  LYS A 149       4.673  64.646   1.565  1.00 24.82           C  
ATOM   2390  CE  LYS A 149       5.010  66.133   1.819  1.00 26.87           C  
ATOM   2391  NZ  LYS A 149       5.259  66.885   0.578  1.00 28.93           N1+
ATOM   2392  H   LYS A 149       4.491  60.239   0.214  1.00 23.39           H  
ATOM   2393  HA  LYS A 149       3.677  62.641  -0.186  1.00 24.03           H  
ATOM   2394  HB2 LYS A 149       5.001  62.046   1.647  1.00 25.81           H  
ATOM   2395  HB3 LYS A 149       6.241  61.836   0.684  1.00 25.81           H  
ATOM   2396  HG2 LYS A 149       6.561  63.843   1.730  1.00 27.04           H  
ATOM   2397  HG3 LYS A 149       6.168  64.191   0.225  1.00 27.04           H  
ATOM   2398  HD2 LYS A 149       3.965  64.612   0.903  1.00 29.78           H  
ATOM   2399  HD3 LYS A 149       4.358  64.268   2.401  1.00 29.78           H  
ATOM   2400  HE2 LYS A 149       4.264  66.551   2.278  1.00 32.24           H  
ATOM   2401  HE3 LYS A 149       5.808  66.186   2.367  1.00 32.24           H  
ATOM   2402  HZ1 LYS A 149       5.945  66.528   0.139  1.00 34.72           H  
ATOM   2403  HZ2 LYS A 149       4.537  66.860   0.058  1.00 34.72           H  
ATOM   2404  HZ3 LYS A 149       5.448  67.733   0.770  1.00 34.72           H  
ATOM   2405  N   LEU A 150       6.044  61.817  -2.154  1.00 17.44           N  
ATOM   2406  CA  LEU A 150       6.818  62.213  -3.331  1.00 17.35           C  
ATOM   2407  C   LEU A 150       6.018  62.029  -4.642  1.00 18.04           C  
ATOM   2408  O   LEU A 150       6.471  62.406  -5.713  1.00 18.66           O  
ATOM   2409  CB  LEU A 150       8.145  61.452  -3.359  1.00 17.05           C  
ATOM   2410  CG  LEU A 150       9.079  61.885  -2.218  1.00 17.12           C  
ATOM   2411  CD1 LEU A 150      10.172  60.887  -2.026  1.00 17.06           C  
ATOM   2412  CD2 LEU A 150       9.651  63.265  -2.460  1.00 17.92           C  
ATOM   2413  H   LEU A 150       6.245  61.039  -1.847  1.00 20.93           H  
ATOM   2414  HA  LEU A 150       7.028  63.157  -3.253  1.00 20.82           H  
ATOM   2415  HB2 LEU A 150       7.970  60.503  -3.264  1.00 20.46           H  
ATOM   2416  HB3 LEU A 150       8.595  61.627  -4.201  1.00 20.46           H  
ATOM   2417  HG  LEU A 150       8.566  61.921  -1.395  1.00 20.55           H  
ATOM   2418 HD11 LEU A 150      10.746  61.183  -1.302  1.00 20.47           H  
ATOM   2419 HD12 LEU A 150       9.779  60.028  -1.807  1.00 20.47           H  
ATOM   2420 HD13 LEU A 150      10.683  60.818  -2.847  1.00 20.47           H  
ATOM   2421 HD21 LEU A 150      10.232  63.500  -1.720  1.00 21.50           H  
ATOM   2422 HD22 LEU A 150      10.156  63.257  -3.288  1.00 21.50           H  
ATOM   2423 HD23 LEU A 150       8.922  63.902  -2.523  1.00 21.50           H  
ATOM   2424  N   GLY A 151       4.807  61.490  -4.538  1.00 18.16           N  
ATOM   2425  CA  GLY A 151       3.858  61.565  -5.634  1.00 19.55           C  
ATOM   2426  C   GLY A 151       3.100  62.875  -5.666  1.00 20.96           C  
ATOM   2427  O   GLY A 151       2.455  63.186  -6.667  1.00 23.67           O  
ATOM   2428  H   GLY A 151       4.514  61.076  -3.843  1.00 21.80           H  
ATOM   2429  HA2 GLY A 151       4.329  61.464  -6.476  1.00 23.46           H  
ATOM   2430  HA3 GLY A 151       3.216  60.842  -5.554  1.00 23.46           H  
ATOM   2431  N   GLN A 152       3.185  63.640  -4.573  1.00 19.72           N  
ATOM   2432  CA  GLN A 152       2.484  64.910  -4.430  1.00 21.49           C  
ATOM   2433  C   GLN A 152       3.420  66.075  -4.679  1.00 21.10           C  
ATOM   2434  O   GLN A 152       3.053  67.047  -5.324  1.00 23.53           O  
ATOM   2435  CB  GLN A 152       1.873  65.017  -3.025  1.00 24.44           C  
ATOM   2436  CG  GLN A 152       0.851  63.939  -2.734  1.00 28.43           C  
ATOM   2437  CD  GLN A 152       0.433  63.839  -1.259  1.00 34.08           C  
ATOM   2438  NE2 GLN A 152      -0.734  63.249  -1.050  1.00 36.35           N  
ATOM   2439  OE1 GLN A 152       1.146  64.259  -0.318  1.00 36.18           O  
ATOM   2440  H   GLN A 152       3.657  63.433  -3.885  1.00 23.67           H  
ATOM   2441  HA  GLN A 152       1.765  64.954  -5.079  1.00 25.78           H  
ATOM   2442  HB2 GLN A 152       2.582  64.942  -2.368  1.00 29.33           H  
ATOM   2443  HB3 GLN A 152       1.433  65.877  -2.939  1.00 29.33           H  
ATOM   2444  HG2 GLN A 152       0.053  64.119  -3.254  1.00 34.12           H  
ATOM   2445  HG3 GLN A 152       1.223  63.081  -2.992  1.00 34.12           H  
ATOM   2446 HE21 GLN A 152      -1.193  62.957  -1.716  1.00 43.62           H  
ATOM   2447 HE22 GLN A 152      -1.033  63.158  -0.249  1.00 43.62           H  
ATOM   2448  N   THR A 153       4.636  65.965  -4.147  1.00 19.17           N  
ATOM   2449  CA  THR A 153       5.655  67.002  -4.294  1.00 18.96           C  
ATOM   2450  C   THR A 153       6.913  66.398  -4.883  1.00 18.45           C  
ATOM   2451  O   THR A 153       7.147  65.197  -4.783  1.00 19.08           O  
ATOM   2452  CB  THR A 153       5.989  67.675  -2.959  1.00 20.81           C  
ATOM   2453  CG2 THR A 153       4.784  68.433  -2.443  1.00 21.63           C  
ATOM   2454  OG1 THR A 153       6.368  66.685  -2.010  1.00 21.17           O  
ATOM   2455  H   THR A 153       4.899  65.286  -3.688  1.00 23.00           H  
ATOM   2456  HA  THR A 153       5.331  67.683  -4.903  1.00 22.75           H  
ATOM   2457  HB  THR A 153       6.718  68.301  -3.084  1.00 24.97           H  
ATOM   2458  HG1 THR A 153       7.042  66.267  -2.285  1.00 25.40           H  
ATOM   2459 HG21 THR A 153       4.998  68.859  -1.598  1.00 25.95           H  
ATOM   2460 HG22 THR A 153       4.524  69.115  -3.083  1.00 25.95           H  
ATOM   2461 HG23 THR A 153       4.041  67.825  -2.311  1.00 25.95           H  
ATOM   2462  N   ARG A 154       7.731  67.247  -5.484  1.00 17.66           N  
ATOM   2463  CA  ARG A 154       8.940  66.801  -6.144  1.00 17.33           C  
ATOM   2464  C   ARG A 154      10.015  66.382  -5.144  1.00 17.60           C  
ATOM   2465  O   ARG A 154      10.742  65.406  -5.358  1.00 17.57           O  
ATOM   2466  CB  ARG A 154       9.467  67.920  -7.054  1.00 18.79           C  
ATOM   2467  CG  ARG A 154      10.671  67.563  -7.870  1.00 20.27           C  
ATOM   2468  CD  ARG A 154      10.997  68.718  -8.786  1.00 19.47           C  
ATOM   2469  NE  ARG A 154      12.337  68.600  -9.335  1.00 19.53           N  
ATOM   2470  CZ  ARG A 154      13.124  69.621  -9.659  1.00 20.58           C  
ATOM   2471  NH1 ARG A 154      12.715  70.869  -9.523  1.00 21.14           N1+
ATOM   2472  NH2 ARG A 154      14.334  69.379 -10.135  1.00 21.70           N  
ATOM   2473  H   ARG A 154       7.605  68.097  -5.522  1.00 21.20           H  
ATOM   2474  HA  ARG A 154       8.732  66.034  -6.700  1.00 20.80           H  
ATOM   2475  HB2 ARG A 154       8.761  68.175  -7.669  1.00 22.55           H  
ATOM   2476  HB3 ARG A 154       9.704  68.681  -6.500  1.00 22.55           H  
ATOM   2477  HG2 ARG A 154      11.428  67.404  -7.286  1.00 24.32           H  
ATOM   2478  HG3 ARG A 154      10.481  66.780  -8.410  1.00 24.32           H  
ATOM   2479  HD2 ARG A 154      10.366  68.729  -9.524  1.00 23.36           H  
ATOM   2480  HD3 ARG A 154      10.944  69.547  -8.287  1.00 23.36           H  
ATOM   2481  HE  ARG A 154      12.646  67.807  -9.460  1.00 23.43           H  
ATOM   2482 HH11 ARG A 154      11.930  71.033  -9.210  1.00 25.37           H  
ATOM   2483 HH12 ARG A 154      13.235  71.518  -9.741  1.00 25.37           H  
ATOM   2484 HH21 ARG A 154      14.603  68.568 -10.231  1.00 26.04           H  
ATOM   2485 HH22 ARG A 154      14.847  70.032 -10.357  1.00 26.04           H  
ATOM   2486  N   PHE A 155      10.116  67.154  -4.068  1.00 17.94           N  
ATOM   2487  CA  PHE A 155      11.039  66.890  -2.979  1.00 18.09           C  
ATOM   2488  C   PHE A 155      10.222  66.683  -1.713  1.00 18.46           C  
ATOM   2489  O   PHE A 155       8.994  66.808  -1.741  1.00 18.76           O  
ATOM   2490  CB  PHE A 155      12.027  68.048  -2.838  1.00 18.43           C  
ATOM   2491  CG  PHE A 155      12.877  68.261  -4.065  1.00 18.79           C  
ATOM   2492  CD1 PHE A 155      14.026  67.499  -4.275  1.00 18.53           C  
ATOM   2493  CD2 PHE A 155      12.541  69.226  -4.999  1.00 19.76           C  
ATOM   2494  CE1 PHE A 155      14.798  67.668  -5.415  1.00 19.45           C  
ATOM   2495  CE2 PHE A 155      13.335  69.413  -6.139  1.00 20.28           C  
ATOM   2496  CZ  PHE A 155      14.464  68.629  -6.333  1.00 19.95           C  
ATOM   2497  H   PHE A 155       9.641  67.860  -3.946  1.00 21.53           H  
ATOM   2498  HA  PHE A 155      11.537  66.078  -3.163  1.00 21.70           H  
ATOM   2499  HB2 PHE A 155      11.532  68.865  -2.673  1.00 22.11           H  
ATOM   2500  HB3 PHE A 155      12.620  67.865  -2.093  1.00 22.11           H  
ATOM   2501  HD1 PHE A 155      14.256  66.840  -3.660  1.00 22.23           H  
ATOM   2502  HD2 PHE A 155      11.782  69.748  -4.873  1.00 23.72           H  
ATOM   2503  HE1 PHE A 155      15.562  67.152  -5.540  1.00 23.34           H  
ATOM   2504  HE2 PHE A 155      13.104  70.059  -6.767  1.00 24.34           H  
ATOM   2505  HZ  PHE A 155      14.991  68.752  -7.089  1.00 23.94           H  
ATOM   2506  N   LEU A 156      10.869  66.340  -0.603  1.00 17.91           N  
ATOM   2507  CA  LEU A 156      10.075  65.959   0.565  1.00 17.56           C  
ATOM   2508  C   LEU A 156       9.177  67.082   1.042  1.00 19.27           C  
ATOM   2509  O   LEU A 156       8.028  66.841   1.399  1.00 20.95           O  
ATOM   2510  CB  LEU A 156      10.971  65.521   1.715  1.00 17.79           C  
ATOM   2511  CG  LEU A 156      11.594  64.144   1.566  1.00 19.33           C  
ATOM   2512  CD1 LEU A 156      12.568  63.893   2.684  1.00 20.36           C  
ATOM   2513  CD2 LEU A 156      10.545  63.035   1.557  1.00 19.46           C  
ATOM   2514  H   LEU A 156      11.723  66.318  -0.499  1.00 21.50           H  
ATOM   2515  HA  LEU A 156       9.510  65.207   0.327  1.00 21.08           H  
ATOM   2516  HB2 LEU A 156      11.695  66.161   1.800  1.00 21.35           H  
ATOM   2517  HB3 LEU A 156      10.445  65.517   2.530  1.00 21.35           H  
ATOM   2518  HG  LEU A 156      12.081  64.105   0.728  1.00 23.19           H  
ATOM   2519 HD11 LEU A 156      12.955  63.011   2.572  1.00 24.44           H  
ATOM   2520 HD12 LEU A 156      13.265  64.567   2.651  1.00 24.44           H  
ATOM   2521 HD13 LEU A 156      12.097  63.944   3.530  1.00 24.44           H  
ATOM   2522 HD21 LEU A 156      10.992  62.179   1.461  1.00 23.36           H  
ATOM   2523 HD22 LEU A 156      10.053  63.059   2.393  1.00 23.36           H  
ATOM   2524 HD23 LEU A 156       9.941  63.178   0.813  1.00 23.36           H  
ATOM   2525  N   ALA A 157       9.701  68.302   1.060  1.00 19.07           N  
ATOM   2526  CA  ALA A 157       8.982  69.409   1.659  1.00 20.85           C  
ATOM   2527  C   ALA A 157       8.268  70.309   0.648  1.00 22.86           C  
ATOM   2528  O   ALA A 157       7.602  71.271   1.027  1.00 25.42           O  
ATOM   2529  CB  ALA A 157       9.951  70.230   2.512  1.00 20.85           C  
ATOM   2530  H   ALA A 157      10.468  68.511   0.733  1.00 22.88           H  
ATOM   2531  HA  ALA A 157       8.306  69.049   2.254  1.00 25.02           H  
ATOM   2532  HB1 ALA A 157       9.470  70.971   2.913  1.00 25.03           H  
ATOM   2533  HB2 ALA A 157      10.320  69.661   3.206  1.00 25.03           H  
ATOM   2534  HB3 ALA A 157      10.663  70.566   1.946  1.00 25.03           H  
ATOM   2535  N   GLY A 158       8.353  69.979  -0.631  1.00 22.65           N  
ATOM   2536  CA  GLY A 158       7.799  70.854  -1.642  1.00 22.90           C  
ATOM   2537  C   GLY A 158       8.543  70.836  -2.955  1.00 22.99           C  
ATOM   2538  O   GLY A 158       9.065  69.797  -3.355  1.00 21.29           O  
ATOM   2539  H   GLY A 158       8.722  69.263  -0.934  1.00 27.19           H  
ATOM   2540  HA2 GLY A 158       6.880  70.597  -1.814  1.00 27.48           H  
ATOM   2541  HA3 GLY A 158       7.801  71.765  -1.308  1.00 27.48           H  
ATOM   2542  N   ASP A 159       8.606  71.994  -3.609  1.00 24.69           N  
ATOM   2543  CA  ASP A 159       9.017  72.037  -5.018  1.00 25.97           C  
ATOM   2544  C   ASP A 159      10.500  72.352  -5.186  1.00 25.80           C  
ATOM   2545  O   ASP A 159      10.994  72.519  -6.295  1.00 25.82           O  
ATOM   2546  CB  ASP A 159       8.161  73.051  -5.808  1.00 28.41           C  
ATOM   2547  CG  ASP A 159       8.246  74.458  -5.271  1.00 32.93           C  
ATOM   2548  OD1 ASP A 159       9.073  74.714  -4.383  1.00 34.38           O  
ATOM   2549  OD2 ASP A 159       7.482  75.324  -5.748  1.00 35.55           O1-
ATOM   2550  H   ASP A 159       8.419  72.761  -3.268  1.00 29.63           H  
ATOM   2551  HA  ASP A 159       8.862  71.162  -5.407  1.00 31.17           H  
ATOM   2552  HB2 ASP A 159       8.463  73.065  -6.729  1.00 34.09           H  
ATOM   2553  HB3 ASP A 159       7.232  72.773  -5.770  1.00 34.09           H  
ATOM   2554  N   GLU A 160      11.222  72.402  -4.074  1.00 27.39           N  
ATOM   2555  CA  GLU A 160      12.598  72.849  -4.073  1.00 29.00           C  
ATOM   2556  C   GLU A 160      13.435  71.933  -3.184  1.00 26.20           C  
ATOM   2557  O   GLU A 160      12.986  71.555  -2.116  1.00 26.59           O  
ATOM   2558  CB  GLU A 160      12.650  74.290  -3.556  1.00 34.54           C  
ATOM   2559  CG  GLU A 160      13.778  75.134  -4.089  1.00 39.16           C  
ATOM   2560  CD  GLU A 160      13.632  76.613  -3.716  1.00 42.59           C  
ATOM   2561  OE1 GLU A 160      12.549  77.029  -3.234  1.00 44.13           O  
ATOM   2562  OE2 GLU A 160      14.611  77.364  -3.910  1.00 43.80           O1-
ATOM   2563  H   GLU A 160      10.929  72.178  -3.298  1.00 32.87           H  
ATOM   2564  HA  GLU A 160      12.954  72.824  -4.975  1.00 34.80           H  
ATOM   2565  HB2 GLU A 160      11.820  74.731  -3.794  1.00 41.44           H  
ATOM   2566  HB3 GLU A 160      12.738  74.266  -2.590  1.00 41.44           H  
ATOM   2567  HG2 GLU A 160      14.616  74.812  -3.721  1.00 46.99           H  
ATOM   2568  HG3 GLU A 160      13.793  75.068  -5.057  1.00 46.99           H  
ATOM   2569  N   PHE A 161      14.623  71.560  -3.642  1.00 24.03           N  
ATOM   2570  CA  PHE A 161      15.586  70.832  -2.805  1.00 23.38           C  
ATOM   2571  C   PHE A 161      15.765  71.575  -1.491  1.00 22.86           C  
ATOM   2572  O   PHE A 161      15.897  72.796  -1.484  1.00 24.75           O  
ATOM   2573  CB  PHE A 161      16.932  70.677  -3.523  1.00 23.60           C  
ATOM   2574  CG  PHE A 161      17.989  69.936  -2.727  1.00 23.83           C  
ATOM   2575  CD1 PHE A 161      17.972  68.556  -2.635  1.00 23.37           C  
ATOM   2576  CD2 PHE A 161      19.036  70.624  -2.132  1.00 24.09           C  
ATOM   2577  CE1 PHE A 161      18.953  67.876  -1.933  1.00 23.37           C  
ATOM   2578  CE2 PHE A 161      20.020  69.953  -1.424  1.00 23.95           C  
ATOM   2579  CZ  PHE A 161      19.980  68.576  -1.325  1.00 23.04           C  
ATOM   2580  H   PHE A 161      14.903  71.715  -4.440  1.00 28.83           H  
ATOM   2581  HA  PHE A 161      15.239  69.947  -2.611  1.00 28.06           H  
ATOM   2582  HB2 PHE A 161      16.789  70.189  -4.348  1.00 28.32           H  
ATOM   2583  HB3 PHE A 161      17.280  71.561  -3.722  1.00 28.32           H  
ATOM   2584  HD1 PHE A 161      17.284  68.079  -3.039  1.00 28.05           H  
ATOM   2585  HD2 PHE A 161      19.068  71.552  -2.193  1.00 28.91           H  
ATOM   2586  HE1 PHE A 161      18.920  66.949  -1.868  1.00 28.04           H  
ATOM   2587  HE2 PHE A 161      20.709  70.428  -1.019  1.00 28.74           H  
ATOM   2588  HZ  PHE A 161      20.639  68.122  -0.851  1.00 27.65           H  
ATOM   2589  N   SER A 162      15.767  70.848  -0.382  1.00 20.62           N  
ATOM   2590  CA  SER A 162      15.964  71.483   0.913  1.00 19.51           C  
ATOM   2591  C   SER A 162      16.893  70.674   1.772  1.00 18.43           C  
ATOM   2592  O   SER A 162      17.278  69.553   1.420  1.00 17.22           O  
ATOM   2593  CB  SER A 162      14.638  71.662   1.653  1.00 18.90           C  
ATOM   2594  OG  SER A 162      14.214  70.460   2.259  1.00 18.82           O  
ATOM   2595  H   SER A 162      15.659  69.995  -0.351  1.00 24.74           H  
ATOM   2596  HA  SER A 162      16.358  72.359   0.782  1.00 23.42           H  
ATOM   2597  HB2 SER A 162      14.751  72.336   2.341  1.00 22.68           H  
ATOM   2598  HB3 SER A 162      13.962  71.948   1.019  1.00 22.68           H  
ATOM   2599  HG  SER A 162      14.109  69.865   1.676  1.00 22.58           H  
ATOM   2600  N   PHE A 163      17.220  71.229   2.934  1.00 18.09           N  
ATOM   2601  CA  PHE A 163      18.009  70.486   3.892  1.00 17.61           C  
ATOM   2602  C   PHE A 163      17.344  69.163   4.277  1.00 17.39           C  
ATOM   2603  O   PHE A 163      18.024  68.196   4.626  1.00 18.20           O  
ATOM   2604  CB  PHE A 163      18.277  71.328   5.154  1.00 18.83           C  
ATOM   2605  CG  PHE A 163      19.210  70.655   6.094  1.00 19.16           C  
ATOM   2606  CD1 PHE A 163      20.547  70.542   5.771  1.00 19.71           C  
ATOM   2607  CD2 PHE A 163      18.755  70.042   7.248  1.00 19.50           C  
ATOM   2608  CE1 PHE A 163      21.407  69.873   6.573  1.00 19.54           C  
ATOM   2609  CE2 PHE A 163      19.631  69.377   8.068  1.00 19.77           C  
ATOM   2610  CZ  PHE A 163      20.958  69.299   7.730  1.00 19.99           C  
ATOM   2611  H   PHE A 163      16.999  72.021   3.185  1.00 21.71           H  
ATOM   2612  HA  PHE A 163      18.866  70.278   3.490  1.00 21.14           H  
ATOM   2613  HB2 PHE A 163      18.671  72.175   4.893  1.00 22.60           H  
ATOM   2614  HB3 PHE A 163      17.439  71.479   5.619  1.00 22.60           H  
ATOM   2615  HD1 PHE A 163      20.861  70.927   4.985  1.00 23.65           H  
ATOM   2616  HD2 PHE A 163      17.855  70.093   7.476  1.00 23.40           H  
ATOM   2617  HE1 PHE A 163      22.309  69.827   6.351  1.00 23.45           H  
ATOM   2618  HE2 PHE A 163      19.326  68.983   8.853  1.00 23.72           H  
ATOM   2619  HZ  PHE A 163      21.554  68.853   8.288  1.00 23.99           H  
ATOM   2620  N   ALA A 164      16.017  69.102   4.221  1.00 16.36           N  
ATOM   2621  CA  ALA A 164      15.341  67.843   4.519  1.00 17.23           C  
ATOM   2622  C   ALA A 164      15.815  66.751   3.578  1.00 17.22           C  
ATOM   2623  O   ALA A 164      16.112  65.643   4.014  1.00 18.80           O  
ATOM   2624  CB  ALA A 164      13.851  67.994   4.442  1.00 17.18           C  
ATOM   2625  H   ALA A 164      15.496  69.756   4.019  1.00 19.63           H  
ATOM   2626  HA  ALA A 164      15.566  67.573   5.424  1.00 20.68           H  
ATOM   2627  HB1 ALA A 164      13.437  67.141   4.645  1.00 20.61           H  
ATOM   2628  HB2 ALA A 164      13.568  68.661   5.087  1.00 20.61           H  
ATOM   2629  HB3 ALA A 164      13.609  68.275   3.546  1.00 20.61           H  
ATOM   2630  N   ASP A 165      15.887  67.052   2.286  1.00 16.62           N  
ATOM   2631  CA  ASP A 165      16.379  66.062   1.322  1.00 17.01           C  
ATOM   2632  C   ASP A 165      17.856  65.774   1.553  1.00 16.49           C  
ATOM   2633  O   ASP A 165      18.280  64.613   1.589  1.00 16.42           O  
ATOM   2634  CB  ASP A 165      16.148  66.543  -0.101  1.00 17.44           C  
ATOM   2635  CG  ASP A 165      14.730  66.998  -0.319  1.00 18.11           C  
ATOM   2636  OD1 ASP A 165      13.823  66.139  -0.401  1.00 18.35           O  
ATOM   2637  OD2 ASP A 165      14.531  68.221  -0.416  1.00 18.58           O1-
ATOM   2638  H   ASP A 165      15.662  67.808   1.943  1.00 19.94           H  
ATOM   2639  HA  ASP A 165      15.889  65.233   1.443  1.00 20.42           H  
ATOM   2640  HB2 ASP A 165      16.737  67.291  -0.285  1.00 20.93           H  
ATOM   2641  HB3 ASP A 165      16.330  65.816  -0.717  1.00 20.93           H  
ATOM   2642  N   LEU A 166      18.628  66.843   1.740  1.00 16.70           N  
ATOM   2643  CA  LEU A 166      20.065  66.737   1.943  1.00 16.93           C  
ATOM   2644  C   LEU A 166      20.375  65.785   3.082  1.00 16.72           C  
ATOM   2645  O   LEU A 166      21.250  64.928   2.962  1.00 16.39           O  
ATOM   2646  CB  LEU A 166      20.673  68.122   2.192  1.00 16.93           C  
ATOM   2647  CG  LEU A 166      22.192  68.233   2.264  1.00 18.28           C  
ATOM   2648  CD1 LEU A 166      22.618  69.670   1.994  1.00 18.15           C  
ATOM   2649  CD2 LEU A 166      22.738  67.755   3.621  1.00 19.23           C  
ATOM   2650  H   LEU A 166      18.336  67.651   1.752  1.00 20.04           H  
ATOM   2651  HA  LEU A 166      20.469  66.377   1.137  1.00 20.32           H  
ATOM   2652  HB2 LEU A 166      20.380  68.709   1.477  1.00 20.31           H  
ATOM   2653  HB3 LEU A 166      20.325  68.453   3.035  1.00 20.31           H  
ATOM   2654  HG  LEU A 166      22.580  67.673   1.573  1.00 21.94           H  
ATOM   2655 HD11 LEU A 166      23.586  69.726   2.043  1.00 21.78           H  
ATOM   2656 HD12 LEU A 166      22.316  69.928   1.110  1.00 21.78           H  
ATOM   2657 HD13 LEU A 166      22.219  70.248   2.663  1.00 21.78           H  
ATOM   2658 HD21 LEU A 166      23.704  67.843   3.621  1.00 23.07           H  
ATOM   2659 HD22 LEU A 166      22.356  68.302   4.326  1.00 23.07           H  
ATOM   2660 HD23 LEU A 166      22.491  66.826   3.752  1.00 23.07           H  
ATOM   2661  N   SER A 167      19.603  65.879   4.156  1.00 16.58           N  
ATOM   2662  CA  SER A 167      19.914  65.120   5.344  1.00 16.76           C  
ATOM   2663  C   SER A 167      19.755  63.601   5.141  1.00 16.52           C  
ATOM   2664  O   SER A 167      20.346  62.819   5.911  1.00 17.00           O  
ATOM   2665  CB  SER A 167      19.031  65.629   6.504  1.00 16.70           C  
ATOM   2666  OG  SER A 167      19.564  65.288   7.760  1.00 16.77           O  
ATOM   2667  H   SER A 167      18.900  66.371   4.218  1.00 19.90           H  
ATOM   2668  HA  SER A 167      20.839  65.287   5.584  1.00 20.11           H  
ATOM   2669  HB2 SER A 167      18.965  66.595   6.445  1.00 20.03           H  
ATOM   2670  HB3 SER A 167      18.149  65.235   6.422  1.00 20.03           H  
ATOM   2671  HG  SER A 167      19.624  64.453   7.829  1.00 20.12           H  
ATOM   2672  N   HIS A 168      18.992  63.198   4.109  1.00 15.71           N  
ATOM   2673  CA  HIS A 168      18.815  61.782   3.760  1.00 15.47           C  
ATOM   2674  C   HIS A 168      19.947  61.206   2.903  1.00 16.10           C  
ATOM   2675  O   HIS A 168      20.075  59.991   2.775  1.00 17.29           O  
ATOM   2676  CB  HIS A 168      17.500  61.563   3.020  1.00 15.63           C  
ATOM   2677  CG  HIS A 168      16.289  61.724   3.866  1.00 15.61           C  
ATOM   2678  CD2 HIS A 168      15.468  60.798   4.420  1.00 16.11           C  
ATOM   2679  ND1 HIS A 168      15.800  62.955   4.266  1.00 16.34           N  
ATOM   2680  CE1 HIS A 168      14.738  62.773   5.033  1.00 16.03           C  
ATOM   2681  NE2 HIS A 168      14.517  61.476   5.146  1.00 16.02           N  
ATOM   2682  H   HIS A 168      18.563  63.735   3.593  1.00 18.85           H  
ATOM   2683  HA  HIS A 168      18.779  61.266   4.580  1.00 18.57           H  
ATOM   2684  HB2 HIS A 168      17.441  62.204   2.295  1.00 18.76           H  
ATOM   2685  HB3 HIS A 168      17.492  60.662   2.661  1.00 18.76           H  
ATOM   2686  HD2 HIS A 168      15.544  59.875   4.337  1.00 19.34           H  
ATOM   2687  HE1 HIS A 168      14.227  63.446   5.420  1.00 19.23           H  
ATOM   2688  N   LEU A 169      20.756  62.077   2.318  1.00 16.29           N  
ATOM   2689  CA  LEU A 169      21.789  61.621   1.402  1.00 17.61           C  
ATOM   2690  C   LEU A 169      22.809  60.663   2.047  1.00 17.76           C  
ATOM   2691  O   LEU A 169      23.144  59.650   1.436  1.00 18.77           O  
ATOM   2692  CB  LEU A 169      22.516  62.819   0.780  1.00 18.24           C  
ATOM   2693  CG  LEU A 169      21.720  63.541  -0.312  1.00 19.71           C  
ATOM   2694  CD1 LEU A 169      22.333  64.899  -0.662  1.00 19.32           C  
ATOM   2695  CD2 LEU A 169      21.615  62.675  -1.561  1.00 21.30           C  
ATOM   2696  H   LEU A 169      20.728  62.929   2.432  1.00 19.55           H  
ATOM   2697  HA  LEU A 169      21.360  61.137   0.679  1.00 21.14           H  
ATOM   2698  HB2 LEU A 169      22.708  63.463   1.479  1.00 21.89           H  
ATOM   2699  HB3 LEU A 169      23.345  62.508   0.383  1.00 21.89           H  
ATOM   2700  HG  LEU A 169      20.820  63.699   0.014  1.00 23.65           H  
ATOM   2701 HD11 LEU A 169      21.798  65.317  -1.354  1.00 23.18           H  
ATOM   2702 HD12 LEU A 169      22.341  65.456   0.132  1.00 23.18           H  
ATOM   2703 HD13 LEU A 169      23.239  64.763  -0.981  1.00 23.18           H  
ATOM   2704 HD21 LEU A 169      21.107  63.154  -2.235  1.00 25.56           H  
ATOM   2705 HD22 LEU A 169      22.507  62.486  -1.890  1.00 25.56           H  
ATOM   2706 HD23 LEU A 169      21.163  61.847  -1.333  1.00 25.56           H  
ATOM   2707  N   PRO A 170      23.301  60.954   3.271  1.00 17.62           N  
ATOM   2708  CA  PRO A 170      24.413  60.092   3.725  1.00 17.32           C  
ATOM   2709  C   PRO A 170      24.037  58.621   3.942  1.00 18.25           C  
ATOM   2710  O   PRO A 170      24.746  57.736   3.457  1.00 18.89           O  
ATOM   2711  CB  PRO A 170      24.855  60.758   5.031  1.00 18.27           C  
ATOM   2712  CG  PRO A 170      24.488  62.205   4.838  1.00 18.13           C  
ATOM   2713  CD  PRO A 170      23.178  62.169   4.098  1.00 17.22           C  
ATOM   2714  HA  PRO A 170      25.143  60.137   3.088  1.00 20.79           H  
ATOM   2715  HB2 PRO A 170      24.370  60.374   5.779  1.00 21.93           H  
ATOM   2716  HB3 PRO A 170      25.812  60.656   5.147  1.00 21.93           H  
ATOM   2717  HG2 PRO A 170      24.384  62.635   5.701  1.00 21.76           H  
ATOM   2718  HG3 PRO A 170      25.170  62.649   4.310  1.00 21.76           H  
ATOM   2719  HD2 PRO A 170      22.438  62.083   4.720  1.00 20.67           H  
ATOM   2720  HD3 PRO A 170      23.084  62.954   3.536  1.00 20.67           H  
ATOM   2721  N   ASN A 171      22.937  58.344   4.634  1.00 18.78           N  
ATOM   2722  CA  ASN A 171      22.566  56.951   4.842  1.00 18.95           C  
ATOM   2723  C   ASN A 171      22.003  56.353   3.565  1.00 19.18           C  
ATOM   2724  O   ASN A 171      22.249  55.188   3.254  1.00 19.16           O  
ATOM   2725  CB  ASN A 171      21.566  56.796   5.984  1.00 20.00           C  
ATOM   2726  CG  ASN A 171      22.218  56.945   7.337  1.00 21.33           C  
ATOM   2727  ND2 ASN A 171      21.418  57.192   8.352  1.00 20.86           N  
ATOM   2728  OD1 ASN A 171      23.432  56.820   7.468  1.00 23.27           O  
ATOM   2729  H   ASN A 171      22.406  58.923   4.984  1.00 22.54           H  
ATOM   2730  HA  ASN A 171      23.362  56.449   5.076  1.00 22.74           H  
ATOM   2731  HB2 ASN A 171      20.881  57.478   5.902  1.00 24.00           H  
ATOM   2732  HB3 ASN A 171      21.165  55.914   5.937  1.00 24.00           H  
ATOM   2733 HD21 ASN A 171      21.743  57.285   9.143  1.00 25.03           H  
ATOM   2734 HD22 ASN A 171      20.570  57.261   8.225  1.00 25.03           H  
ATOM   2735  N   GLY A 172      21.229  57.139   2.829  1.00 19.40           N  
ATOM   2736  CA  GLY A 172      20.665  56.661   1.585  1.00 19.78           C  
ATOM   2737  C   GLY A 172      21.737  56.207   0.616  1.00 19.75           C  
ATOM   2738  O   GLY A 172      21.633  55.135   0.007  1.00 20.05           O  
ATOM   2739  H   GLY A 172      21.018  57.948   3.029  1.00 23.28           H  
ATOM   2740  HA2 GLY A 172      20.073  55.913   1.762  1.00 23.73           H  
ATOM   2741  HA3 GLY A 172      20.152  57.370   1.167  1.00 23.73           H  
ATOM   2742  N   ASP A 173      22.802  56.993   0.490  1.00 18.42           N  
ATOM   2743  CA  ASP A 173      23.802  56.710  -0.529  1.00 19.38           C  
ATOM   2744  C   ASP A 173      24.553  55.438  -0.165  1.00 20.11           C  
ATOM   2745  O   ASP A 173      24.851  54.617  -1.034  1.00 20.54           O  
ATOM   2746  CB  ASP A 173      24.775  57.895  -0.699  1.00 20.56           C  
ATOM   2747  CG  ASP A 173      25.542  57.843  -2.029  1.00 24.39           C  
ATOM   2748  OD1 ASP A 173      26.495  57.063  -2.112  1.00 25.28           O  
ATOM   2749  OD2 ASP A 173      25.182  58.548  -3.002  1.00 26.24           O1-
ATOM   2750  H   ASP A 173      22.966  57.685   0.973  1.00 22.11           H  
ATOM   2751  HA  ASP A 173      23.356  56.563  -1.378  1.00 23.25           H  
ATOM   2752  HB2 ASP A 173      24.272  58.724  -0.675  1.00 24.67           H  
ATOM   2753  HB3 ASP A 173      25.423  57.879   0.022  1.00 24.67           H  
ATOM   2754  N   TYR A 174      24.839  55.241   1.121  1.00 19.36           N  
ATOM   2755  CA  TYR A 174      25.531  54.017   1.496  1.00 18.95           C  
ATOM   2756  C   TYR A 174      24.645  52.800   1.236  1.00 18.90           C  
ATOM   2757  O   TYR A 174      25.121  51.776   0.742  1.00 19.17           O  
ATOM   2758  CB  TYR A 174      25.961  54.056   2.962  1.00 19.04           C  
ATOM   2759  CG  TYR A 174      27.349  54.624   3.219  1.00 19.75           C  
ATOM   2760  CD1 TYR A 174      28.474  54.072   2.635  1.00 20.03           C  
ATOM   2761  CD2 TYR A 174      27.527  55.692   4.091  1.00 18.93           C  
ATOM   2762  CE1 TYR A 174      29.737  54.593   2.899  1.00 20.12           C  
ATOM   2763  CE2 TYR A 174      28.780  56.214   4.359  1.00 18.80           C  
ATOM   2764  CZ  TYR A 174      29.886  55.650   3.760  1.00 19.95           C  
ATOM   2765  OH  TYR A 174      31.156  56.130   4.006  1.00 20.90           O  
ATOM   2766  H   TYR A 174      24.652  55.776   1.768  1.00 23.24           H  
ATOM   2767  HA  TYR A 174      26.329  53.927   0.952  1.00 22.74           H  
ATOM   2768  HB2 TYR A 174      25.328  54.601   3.453  1.00 22.85           H  
ATOM   2769  HB3 TYR A 174      25.948  53.151   3.310  1.00 22.85           H  
ATOM   2770  HD1 TYR A 174      28.384  53.352   2.053  1.00 24.03           H  
ATOM   2771  HD2 TYR A 174      26.782  56.071   4.500  1.00 22.72           H  
ATOM   2772  HE1 TYR A 174      30.486  54.214   2.498  1.00 24.14           H  
ATOM   2773  HE2 TYR A 174      28.876  56.931   4.944  1.00 22.56           H  
ATOM   2774  HH  TYR A 174      31.121  56.773   4.545  1.00 25.08           H  
ATOM   2775  N   LEU A 175      23.361  52.894   1.559  1.00 18.09           N  
ATOM   2776  CA  LEU A 175      22.481  51.756   1.322  1.00 18.87           C  
ATOM   2777  C   LEU A 175      22.353  51.470  -0.174  1.00 19.99           C  
ATOM   2778  O   LEU A 175      22.454  50.318  -0.594  1.00 21.20           O  
ATOM   2779  CB  LEU A 175      21.096  51.993   1.942  1.00 18.81           C  
ATOM   2780  CG  LEU A 175      21.130  51.988   3.474  1.00 19.09           C  
ATOM   2781  CD1 LEU A 175      19.781  52.366   4.044  1.00 19.06           C  
ATOM   2782  CD2 LEU A 175      21.598  50.616   4.022  1.00 21.04           C  
ATOM   2783  H   LEU A 175      22.982  53.584   1.907  1.00 21.70           H  
ATOM   2784  HA  LEU A 175      22.865  50.971   1.743  1.00 22.65           H  
ATOM   2785  HB2 LEU A 175      20.762  52.856   1.652  1.00 22.57           H  
ATOM   2786  HB3 LEU A 175      20.494  51.289   1.653  1.00 22.57           H  
ATOM   2787  HG  LEU A 175      21.770  52.655   3.770  1.00 22.91           H  
ATOM   2788 HD11 LEU A 175      19.834  52.355   5.012  1.00 22.87           H  
ATOM   2789 HD12 LEU A 175      19.547  53.256   3.735  1.00 22.87           H  
ATOM   2790 HD13 LEU A 175      19.120  51.725   3.740  1.00 22.87           H  
ATOM   2791 HD21 LEU A 175      21.608  50.650   4.991  1.00 25.25           H  
ATOM   2792 HD22 LEU A 175      20.983  49.929   3.721  1.00 25.25           H  
ATOM   2793 HD23 LEU A 175      22.490  50.431   3.688  1.00 25.25           H  
ATOM   2794  N   VAL A 176      22.154  52.507  -0.982  1.00 19.49           N  
ATOM   2795  CA  VAL A 176      21.944  52.297  -2.419  1.00 21.13           C  
ATOM   2796  C   VAL A 176      23.196  51.773  -3.119  1.00 22.04           C  
ATOM   2797  O   VAL A 176      23.108  50.894  -3.975  1.00 24.06           O  
ATOM   2798  CB  VAL A 176      21.456  53.601  -3.110  1.00 21.63           C  
ATOM   2799  CG1 VAL A 176      21.428  53.467  -4.613  1.00 23.25           C  
ATOM   2800  CG2 VAL A 176      20.061  53.948  -2.634  1.00 21.33           C  
ATOM   2801  H   VAL A 176      22.134  53.330  -0.733  1.00 23.39           H  
ATOM   2802  HA  VAL A 176      21.248  51.631  -2.533  1.00 25.36           H  
ATOM   2803  HB  VAL A 176      22.050  54.332  -2.877  1.00 25.95           H  
ATOM   2804 HG11 VAL A 176      21.119  54.302  -4.998  1.00 27.91           H  
ATOM   2805 HG12 VAL A 176      22.324  53.269  -4.928  1.00 27.91           H  
ATOM   2806 HG13 VAL A 176      20.825  52.747  -4.854  1.00 27.91           H  
ATOM   2807 HG21 VAL A 176      19.771  54.762  -3.074  1.00 25.59           H  
ATOM   2808 HG22 VAL A 176      19.461  53.219  -2.859  1.00 25.59           H  
ATOM   2809 HG23 VAL A 176      20.078  54.078  -1.673  1.00 25.59           H  
ATOM   2810  N   ASN A 177      24.359  52.309  -2.766  1.00 21.07           N  
ATOM   2811  CA  ASN A 177      25.555  52.082  -3.575  1.00 22.74           C  
ATOM   2812  C   ASN A 177      26.556  51.130  -2.965  1.00 22.99           C  
ATOM   2813  O   ASN A 177      27.475  50.686  -3.656  1.00 24.83           O  
ATOM   2814  CB  ASN A 177      26.242  53.407  -3.858  1.00 24.49           C  
ATOM   2815  CG  ASN A 177      25.381  54.331  -4.662  1.00 27.00           C  
ATOM   2816  ND2 ASN A 177      24.933  53.864  -5.813  1.00 27.35           N  
ATOM   2817  OD1 ASN A 177      25.095  55.447  -4.241  1.00 28.08           O  
ATOM   2818  H   ASN A 177      24.484  52.802  -2.072  1.00 25.28           H  
ATOM   2819  HA  ASN A 177      25.281  51.707  -4.427  1.00 27.29           H  
ATOM   2820  HB2 ASN A 177      26.450  53.843  -3.017  1.00 29.38           H  
ATOM   2821  HB3 ASN A 177      27.057  53.242  -4.359  1.00 29.38           H  
ATOM   2822 HD21 ASN A 177      24.434  54.356  -6.312  1.00 32.82           H  
ATOM   2823 HD22 ASN A 177      25.140  53.068  -6.065  1.00 32.82           H  
ATOM   2824  N   SER A 178      26.386  50.810  -1.680  1.00 23.13           N  
ATOM   2825  CA  SER A 178      27.371  49.973  -0.992  1.00 23.94           C  
ATOM   2826  C   SER A 178      26.774  48.755  -0.276  1.00 23.85           C  
ATOM   2827  O   SER A 178      27.503  48.007   0.366  1.00 24.00           O  
ATOM   2828  CB  SER A 178      28.164  50.827   0.006  1.00 25.05           C  
ATOM   2829  OG  SER A 178      28.890  51.839  -0.685  1.00 26.71           O  
ATOM   2830  H   SER A 178      25.722  51.060  -1.193  1.00 27.76           H  
ATOM   2831  HA  SER A 178      28.000  49.640  -1.651  1.00 28.73           H  
ATOM   2832  HB2 SER A 178      27.547  51.246   0.627  1.00 30.06           H  
ATOM   2833  HB3 SER A 178      28.787  50.260   0.486  1.00 30.06           H  
ATOM   2834  HG  SER A 178      29.426  51.487  -1.228  1.00 32.05           H  
ATOM   2835  N   THR A 179      25.467  48.536  -0.403  1.00 23.13           N  
ATOM   2836  CA  THR A 179      24.836  47.344   0.164  1.00 22.61           C  
ATOM   2837  C   THR A 179      23.908  46.736  -0.857  1.00 23.10           C  
ATOM   2838  O   THR A 179      23.723  47.302  -1.933  1.00 24.53           O  
ATOM   2839  CB  THR A 179      24.039  47.653   1.434  1.00 21.81           C  
ATOM   2840  CG2 THR A 179      24.826  48.583   2.346  1.00 22.47           C  
ATOM   2841  OG1 THR A 179      22.762  48.217   1.089  1.00 21.58           O  
ATOM   2842  H   THR A 179      24.922  49.062  -0.811  1.00 27.76           H  
ATOM   2843  HA  THR A 179      25.520  46.691   0.383  1.00 27.13           H  
ATOM   2844  HB  THR A 179      23.892  46.825   1.917  1.00 26.18           H  
ATOM   2845  HG1 THR A 179      22.869  48.928   0.655  1.00 25.90           H  
ATOM   2846 HG21 THR A 179      24.314  48.773   3.147  1.00 26.97           H  
ATOM   2847 HG22 THR A 179      25.665  48.167   2.599  1.00 26.97           H  
ATOM   2848 HG23 THR A 179      25.014  49.417   1.886  1.00 26.97           H  
ATOM   2849  N   ASP A 180      23.304  45.600  -0.525  1.00 23.68           N  
ATOM   2850  CA  ASP A 180      22.315  45.021  -1.422  1.00 25.22           C  
ATOM   2851  C   ASP A 180      20.895  45.419  -0.994  1.00 24.68           C  
ATOM   2852  O   ASP A 180      19.913  44.779  -1.373  1.00 25.90           O  
ATOM   2853  CB  ASP A 180      22.484  43.496  -1.504  1.00 28.29           C  
ATOM   2854  CG  ASP A 180      22.134  42.773  -0.219  1.00 32.07           C  
ATOM   2855  OD1 ASP A 180      21.817  43.408   0.804  1.00 32.47           O  
ATOM   2856  OD2 ASP A 180      22.185  41.520  -0.248  1.00 35.12           O1-
ATOM   2857  H   ASP A 180      23.445  45.155   0.197  1.00 28.41           H  
ATOM   2858  HA  ASP A 180      22.462  45.378  -2.312  1.00 30.27           H  
ATOM   2859  HB2 ASP A 180      21.905  43.154  -2.203  1.00 33.94           H  
ATOM   2860  HB3 ASP A 180      23.409  43.294  -1.715  1.00 33.94           H  
ATOM   2861  N   LYS A 181      20.795  46.519  -0.257  1.00 22.98           N  
ATOM   2862  CA  LYS A 181      19.498  47.013   0.205  1.00 21.58           C  
ATOM   2863  C   LYS A 181      18.959  48.155  -0.664  1.00 20.26           C  
ATOM   2864  O   LYS A 181      17.941  48.766  -0.338  1.00 19.65           O  
ATOM   2865  CB  LYS A 181      19.587  47.493   1.658  1.00 23.25           C  
ATOM   2866  CG  LYS A 181      20.148  46.461   2.623  1.00 25.01           C  
ATOM   2867  CD  LYS A 181      19.435  45.117   2.524  1.00 27.26           C  
ATOM   2868  CE  LYS A 181      20.019  44.160   3.541  1.00 29.08           C  
ATOM   2869  NZ  LYS A 181      19.861  42.747   3.146  1.00 30.60           N1+
ATOM   2870  H   LYS A 181      21.463  47.001  -0.009  1.00 27.57           H  
ATOM   2871  HA  LYS A 181      18.857  46.286   0.170  1.00 25.90           H  
ATOM   2872  HB2 LYS A 181      20.162  48.273   1.694  1.00 27.90           H  
ATOM   2873  HB3 LYS A 181      18.697  47.728   1.963  1.00 27.90           H  
ATOM   2874  HG2 LYS A 181      21.087  46.318   2.423  1.00 30.02           H  
ATOM   2875  HG3 LYS A 181      20.048  46.788   3.530  1.00 30.02           H  
ATOM   2876  HD2 LYS A 181      18.491  45.234   2.714  1.00 32.72           H  
ATOM   2877  HD3 LYS A 181      19.562  44.744   1.638  1.00 32.72           H  
ATOM   2878  HE2 LYS A 181      20.967  44.341   3.638  1.00 34.89           H  
ATOM   2879  HE3 LYS A 181      19.568  44.287   4.390  1.00 34.89           H  
ATOM   2880  HZ1 LYS A 181      20.216  42.217   3.766  1.00 36.72           H  
ATOM   2881  HZ2 LYS A 181      18.998  42.551   3.056  1.00 36.72           H  
ATOM   2882  HZ3 LYS A 181      20.273  42.601   2.370  1.00 36.72           H  
ATOM   2883  N   GLY A 182      19.643  48.450  -1.757  1.00 20.86           N  
ATOM   2884  CA  GLY A 182      19.274  49.566  -2.609  1.00 20.80           C  
ATOM   2885  C   GLY A 182      17.879  49.456  -3.168  1.00 21.15           C  
ATOM   2886  O   GLY A 182      17.261  50.485  -3.443  1.00 20.40           O  
ATOM   2887  H   GLY A 182      20.332  48.014  -2.030  1.00 25.03           H  
ATOM   2888  HA2 GLY A 182      19.334  50.389  -2.100  1.00 24.96           H  
ATOM   2889  HA3 GLY A 182      19.896  49.620  -3.351  1.00 24.96           H  
ATOM   2890  N   TYR A 183      17.374  48.226  -3.306  1.00 21.92           N  
ATOM   2891  CA  TYR A 183      16.001  48.000  -3.767  1.00 21.16           C  
ATOM   2892  C   TYR A 183      14.964  48.774  -2.934  1.00 19.58           C  
ATOM   2893  O   TYR A 183      13.880  49.090  -3.416  1.00 19.42           O  
ATOM   2894  CB  TYR A 183      15.648  46.501  -3.740  1.00 21.31           C  
ATOM   2895  CG  TYR A 183      15.545  45.874  -2.360  1.00 21.34           C  
ATOM   2896  CD1 TYR A 183      14.352  45.887  -1.641  1.00 22.17           C  
ATOM   2897  CD2 TYR A 183      16.638  45.264  -1.770  1.00 21.53           C  
ATOM   2898  CE1 TYR A 183      14.265  45.319  -0.377  1.00 22.95           C  
ATOM   2899  CE2 TYR A 183      16.549  44.688  -0.507  1.00 23.82           C  
ATOM   2900  CZ  TYR A 183      15.365  44.713   0.182  1.00 24.62           C  
ATOM   2901  OH  TYR A 183      15.274  44.141   1.443  1.00 27.30           O  
ATOM   2902  H   TYR A 183      17.809  47.503  -3.138  1.00 26.30           H  
ATOM   2903  HA  TYR A 183      15.927  48.304  -4.686  1.00 25.40           H  
ATOM   2904  HB2 TYR A 183      14.791  46.380  -4.178  1.00 25.58           H  
ATOM   2905  HB3 TYR A 183      16.331  46.017  -4.229  1.00 25.58           H  
ATOM   2906  HD1 TYR A 183      13.601  46.293  -2.011  1.00 26.61           H  
ATOM   2907  HD2 TYR A 183      17.447  45.238  -2.228  1.00 25.83           H  
ATOM   2908  HE1 TYR A 183      13.458  45.336   0.086  1.00 27.54           H  
ATOM   2909  HE2 TYR A 183      17.296  44.282  -0.129  1.00 28.58           H  
ATOM   2910  HH  TYR A 183      16.014  43.808   1.662  1.00 32.76           H  
ATOM   2911  N   LEU A 184      15.282  49.069  -1.678  1.00 18.75           N  
ATOM   2912  CA  LEU A 184      14.351  49.814  -0.837  1.00 18.75           C  
ATOM   2913  C   LEU A 184      14.005  51.158  -1.460  1.00 18.74           C  
ATOM   2914  O   LEU A 184      12.858  51.626  -1.375  1.00 18.73           O  
ATOM   2915  CB  LEU A 184      14.930  50.023   0.572  1.00 19.11           C  
ATOM   2916  CG  LEU A 184      15.013  48.778   1.437  1.00 20.33           C  
ATOM   2917  CD1 LEU A 184      15.886  49.034   2.635  1.00 21.67           C  
ATOM   2918  CD2 LEU A 184      13.598  48.341   1.861  1.00 21.70           C  
ATOM   2919  H   LEU A 184      16.020  48.852  -1.293  1.00 22.50           H  
ATOM   2920  HA  LEU A 184      13.529  49.306  -0.749  1.00 22.50           H  
ATOM   2921  HB2 LEU A 184      15.829  50.377   0.484  1.00 22.93           H  
ATOM   2922  HB3 LEU A 184      14.373  50.666   1.040  1.00 22.93           H  
ATOM   2923  HG  LEU A 184      15.410  48.058   0.922  1.00 24.39           H  
ATOM   2924 HD11 LEU A 184      15.926  48.229   3.174  1.00 26.00           H  
ATOM   2925 HD12 LEU A 184      16.775  49.275   2.332  1.00 26.00           H  
ATOM   2926 HD13 LEU A 184      15.505  49.761   3.153  1.00 26.00           H  
ATOM   2927 HD21 LEU A 184      13.666  47.546   2.412  1.00 26.05           H  
ATOM   2928 HD22 LEU A 184      13.184  49.059   2.364  1.00 26.05           H  
ATOM   2929 HD23 LEU A 184      13.076  48.150   1.066  1.00 26.05           H  
ATOM   2930  N   PHE A 185      14.998  51.753  -2.111  1.00 18.61           N  
ATOM   2931  CA  PHE A 185      14.838  53.034  -2.785  1.00 18.76           C  
ATOM   2932  C   PHE A 185      14.450  52.848  -4.253  1.00 19.34           C  
ATOM   2933  O   PHE A 185      13.541  53.511  -4.753  1.00 20.74           O  
ATOM   2934  CB  PHE A 185      16.134  53.836  -2.681  1.00 18.78           C  
ATOM   2935  CG  PHE A 185      16.510  54.187  -1.260  1.00 18.01           C  
ATOM   2936  CD1 PHE A 185      17.160  53.276  -0.438  1.00 18.06           C  
ATOM   2937  CD2 PHE A 185      16.196  55.432  -0.742  1.00 19.02           C  
ATOM   2938  CE1 PHE A 185      17.495  53.621   0.878  1.00 18.15           C  
ATOM   2939  CE2 PHE A 185      16.526  55.771   0.557  1.00 18.87           C  
ATOM   2940  CZ  PHE A 185      17.175  54.870   1.362  1.00 18.39           C  
ATOM   2941  H   PHE A 185      15.791  51.426  -2.178  1.00 22.33           H  
ATOM   2942  HA  PHE A 185      14.134  53.538  -2.347  1.00 22.52           H  
ATOM   2943  HB2 PHE A 185      16.858  53.314  -3.061  1.00 22.53           H  
ATOM   2944  HB3 PHE A 185      16.031  54.665  -3.175  1.00 22.53           H  
ATOM   2945  HD1 PHE A 185      17.379  52.434  -0.764  1.00 21.67           H  
ATOM   2946  HD2 PHE A 185      15.758  56.052  -1.279  1.00 22.82           H  
ATOM   2947  HE1 PHE A 185      17.934  53.008   1.422  1.00 21.78           H  
ATOM   2948  HE2 PHE A 185      16.310  56.613   0.886  1.00 22.65           H  
ATOM   2949  HZ  PHE A 185      17.395  55.101   2.236  1.00 22.07           H  
ATOM   2950  N   THR A 186      15.118  51.926  -4.937  1.00 19.05           N  
ATOM   2951  CA  THR A 186      14.981  51.862  -6.391  1.00 21.28           C  
ATOM   2952  C   THR A 186      13.697  51.163  -6.834  1.00 21.19           C  
ATOM   2953  O   THR A 186      13.265  51.382  -7.951  1.00 23.17           O  
ATOM   2954  CB  THR A 186      16.188  51.161  -7.060  1.00 23.41           C  
ATOM   2955  CG2 THR A 186      17.485  51.883  -6.706  1.00 23.72           C  
ATOM   2956  OG1 THR A 186      16.259  49.795  -6.635  1.00 24.33           O  
ATOM   2957  H   THR A 186      15.646  51.339  -4.595  1.00 22.86           H  
ATOM   2958  HA  THR A 186      14.948  52.769  -6.732  1.00 25.53           H  
ATOM   2959  HB  THR A 186      16.080  51.189  -8.024  1.00 28.09           H  
ATOM   2960  HG1 THR A 186      16.914  49.415  -6.998  1.00 29.20           H  
ATOM   2961 HG21 THR A 186      18.237  51.439  -7.128  1.00 28.46           H  
ATOM   2962 HG22 THR A 186      17.447  52.801  -7.014  1.00 28.46           H  
ATOM   2963 HG23 THR A 186      17.615  51.877  -5.745  1.00 28.46           H  
ATOM   2964  N   SER A 187      13.075  50.353  -5.959  1.00 20.83           N  
ATOM   2965  CA  SER A 187      11.832  49.634  -6.298  1.00 20.36           C  
ATOM   2966  C   SER A 187      10.570  50.477  -6.101  1.00 20.62           C  
ATOM   2967  O   SER A 187       9.468  50.060  -6.474  1.00 23.17           O  
ATOM   2968  CB  SER A 187      11.691  48.356  -5.477  1.00 21.80           C  
ATOM   2969  OG  SER A 187      11.350  48.641  -4.128  1.00 23.23           O  
ATOM   2970  H   SER A 187      13.355  50.202  -5.160  1.00 25.00           H  
ATOM   2971  HA  SER A 187      11.870  49.378  -7.233  1.00 24.43           H  
ATOM   2972  HB2 SER A 187      10.993  47.807  -5.867  1.00 26.17           H  
ATOM   2973  HB3 SER A 187      12.534  47.877  -5.493  1.00 26.17           H  
ATOM   2974  HG  SER A 187      11.947  49.115  -3.775  1.00 27.88           H  
ATOM   2975  N   ARG A 188      10.746  51.664  -5.546  1.00 19.07           N  
ATOM   2976  CA  ARG A 188       9.654  52.600  -5.285  1.00 18.88           C  
ATOM   2977  C   ARG A 188       9.810  53.762  -6.266  1.00 19.28           C  
ATOM   2978  O   ARG A 188      10.775  54.505  -6.201  1.00 20.59           O  
ATOM   2979  CB  ARG A 188       9.715  53.076  -3.828  1.00 18.46           C  
ATOM   2980  CG  ARG A 188       9.287  52.012  -2.837  1.00 19.10           C  
ATOM   2981  CD  ARG A 188       9.551  52.413  -1.371  1.00 18.72           C  
ATOM   2982  NE  ARG A 188       8.946  51.415  -0.504  1.00 18.42           N  
ATOM   2983  CZ  ARG A 188       9.478  50.233  -0.220  1.00 19.08           C  
ATOM   2984  NH1 ARG A 188      10.703  49.919  -0.619  1.00 19.47           N1+
ATOM   2985  NH2 ARG A 188       8.772  49.354   0.454  1.00 18.51           N  
ATOM   2986  H   ARG A 188      11.515  51.964  -5.302  1.00 22.88           H  
ATOM   2987  HA  ARG A 188       8.800  52.167  -5.441  1.00 22.66           H  
ATOM   2988  HB2 ARG A 188      10.628  53.330  -3.618  1.00 22.15           H  
ATOM   2989  HB3 ARG A 188       9.126  53.839  -3.721  1.00 22.15           H  
ATOM   2990  HG2 ARG A 188       8.336  51.853  -2.937  1.00 22.92           H  
ATOM   2991  HG3 ARG A 188       9.780  51.197  -3.018  1.00 22.92           H  
ATOM   2992  HD2 ARG A 188      10.506  52.437  -1.202  1.00 22.46           H  
ATOM   2993  HD3 ARG A 188       9.147  53.275  -1.187  1.00 22.46           H  
ATOM   2994  HE  ARG A 188       8.186  51.605  -0.148  1.00 22.10           H  
ATOM   2995 HH11 ARG A 188      11.155  50.474  -1.096  1.00 23.36           H  
ATOM   2996 HH12 ARG A 188      11.040  49.156  -0.412  1.00 23.36           H  
ATOM   2997 HH21 ARG A 188       7.989  49.564   0.743  1.00 22.21           H  
ATOM   2998 HH22 ARG A 188       9.131  48.611   0.695  1.00 22.21           H  
ATOM   2999  N   LYS A 189       8.880  53.910  -7.198  1.00 18.78           N  
ATOM   3000  CA  LYS A 189       9.076  54.795  -8.337  0.37 18.82           C  
ATOM   3002  C   LYS A 189       9.316  56.257  -7.955  1.00 19.25           C  
ATOM   3003  O   LYS A 189      10.237  56.895  -8.447  1.00 19.37           O  
ATOM   3004  CB  LYS A 189       7.871  54.669  -9.280  0.37 18.60           C  
ATOM   3006  CG  LYS A 189       7.812  53.290  -9.951  0.37 18.62           C  
ATOM   3008  CD  LYS A 189       6.485  52.979 -10.617  0.37 18.89           C  
ATOM   3010  CE  LYS A 189       6.480  51.530 -11.101  0.37 19.80           C  
ATOM   3012  NZ  LYS A 189       5.144  50.996 -11.396  0.37 21.19           N1+
ATOM   3014  H   LYS A 189       8.120  53.507  -7.194  0.37 22.53           H  
ATOM   3016  HA  LYS A 189       9.858  54.493  -8.825  0.37 22.58           H  
ATOM   3018  HB2 LYS A 189       7.054  54.794  -8.773  0.37 22.32           H  
ATOM   3020  HB3 LYS A 189       7.939  55.342  -9.976  0.37 22.32           H  
ATOM   3022  HG2 LYS A 189       8.501  53.245 -10.632  0.37 22.34           H  
ATOM   3024  HG3 LYS A 189       7.971  52.610  -9.278  0.37 22.34           H  
ATOM   3026  HD2 LYS A 189       5.764  53.094  -9.977  0.37 22.67           H  
ATOM   3028  HD3 LYS A 189       6.359  53.562 -11.382  0.37 22.67           H  
ATOM   3030  HE2 LYS A 189       7.007  51.472 -11.914  0.37 23.76           H  
ATOM   3032  HE3 LYS A 189       6.876  50.971 -10.414  0.37 23.76           H  
ATOM   3034  HZ1 LYS A 189       4.757  51.481 -12.034  0.37 25.43           H  
ATOM   3036  HZ2 LYS A 189       5.207  50.153 -11.672  0.37 25.43           H  
ATOM   3038  HZ3 LYS A 189       4.638  51.024 -10.664  0.37 25.43           H  
ATOM   3040  N   ASN A 190       8.484  56.808  -7.084  1.00 17.07           N  
ATOM   3041  CA  ASN A 190       8.667  58.213  -6.713  1.00 16.35           C  
ATOM   3042  C   ASN A 190       9.918  58.414  -5.852  1.00 16.94           C  
ATOM   3043  O   ASN A 190      10.627  59.393  -6.018  1.00 16.82           O  
ATOM   3044  CB  ASN A 190       7.441  58.758  -5.982  1.00 16.78           C  
ATOM   3045  CG  ASN A 190       6.185  58.703  -6.813  1.00 18.33           C  
ATOM   3046  ND2 ASN A 190       5.060  58.560  -6.138  1.00 19.68           N  
ATOM   3047  OD1 ASN A 190       6.223  58.784  -8.046  1.00 19.46           O  
ATOM   3048  H   ASN A 190       7.825  56.411  -6.701  1.00 20.49           H  
ATOM   3049  HA  ASN A 190       8.782  58.735  -7.524  1.00 19.61           H  
ATOM   3050  HB2 ASN A 190       7.293  58.232  -5.180  1.00 20.14           H  
ATOM   3051  HB3 ASN A 190       7.602  59.685  -5.744  1.00 20.14           H  
ATOM   3052 HD21 ASN A 190       4.309  58.522  -6.557  1.00 23.61           H  
ATOM   3053 HD22 ASN A 190       5.077  58.506  -5.280  1.00 23.61           H  
ATOM   3054  N   VAL A 191      10.165  57.496  -4.922  1.00 16.69           N  
ATOM   3055  CA  VAL A 191      11.375  57.539  -4.098  1.00 15.74           C  
ATOM   3056  C   VAL A 191      12.601  57.434  -4.988  1.00 16.54           C  
ATOM   3057  O   VAL A 191      13.583  58.129  -4.784  1.00 16.58           O  
ATOM   3058  CB  VAL A 191      11.358  56.411  -3.034  1.00 16.43           C  
ATOM   3059  CG1 VAL A 191      12.711  56.257  -2.340  1.00 16.95           C  
ATOM   3060  CG2 VAL A 191      10.297  56.729  -2.017  1.00 16.80           C  
ATOM   3061  H   VAL A 191       9.646  56.833  -4.746  1.00 20.02           H  
ATOM   3062  HA  VAL A 191      11.413  58.390  -3.634  1.00 18.89           H  
ATOM   3063  HB  VAL A 191      11.133  55.569  -3.460  1.00 19.71           H  
ATOM   3064 HG11 VAL A 191      12.650  55.543  -1.686  1.00 20.34           H  
ATOM   3065 HG12 VAL A 191      13.384  56.041  -3.004  1.00 20.34           H  
ATOM   3066 HG13 VAL A 191      12.936  57.091  -1.899  1.00 20.34           H  
ATOM   3067 HG21 VAL A 191      10.281  56.026  -1.349  1.00 20.16           H  
ATOM   3068 HG22 VAL A 191      10.504  57.579  -1.600  1.00 20.16           H  
ATOM   3069 HG23 VAL A 191       9.437  56.780  -2.464  1.00 20.16           H  
ATOM   3070  N   ASN A 192      12.534  56.577  -5.994  1.00 17.57           N  
ATOM   3071  CA  ASN A 192      13.662  56.421  -6.887  1.00 17.80           C  
ATOM   3072  C   ASN A 192      13.930  57.691  -7.693  1.00 17.71           C  
ATOM   3073  O   ASN A 192      15.069  58.076  -7.890  1.00 17.67           O  
ATOM   3074  CB  ASN A 192      13.443  55.225  -7.821  1.00 18.86           C  
ATOM   3075  CG  ASN A 192      14.604  55.017  -8.749  1.00 21.03           C  
ATOM   3076  ND2 ASN A 192      14.395  55.348 -10.006  1.00 21.78           N  
ATOM   3077  OD1 ASN A 192      15.674  54.568  -8.346  1.00 22.47           O  
ATOM   3078  H   ASN A 192      11.856  56.082  -6.179  1.00 21.08           H  
ATOM   3079  HA  ASN A 192      14.453  56.238  -6.356  1.00 21.36           H  
ATOM   3080  HB2 ASN A 192      13.333  54.422  -7.289  1.00 22.63           H  
ATOM   3081  HB3 ASN A 192      12.650  55.382  -8.358  1.00 22.63           H  
ATOM   3082 HD21 ASN A 192      15.022  55.252 -10.586  1.00 26.13           H  
ATOM   3083 HD22 ASN A 192      13.630  55.660 -10.247  1.00 26.13           H  
ATOM   3084  N   ARG A 193      12.873  58.361  -8.127  1.00 17.01           N  
ATOM   3085  CA  ARG A 193      13.007  59.627  -8.851  1.00 17.08           C  
ATOM   3086  C   ARG A 193      13.702  60.666  -7.977  1.00 17.25           C  
ATOM   3087  O   ARG A 193      14.683  61.320  -8.382  1.00 18.30           O  
ATOM   3088  CB  ARG A 193      11.638  60.146  -9.272  1.00 17.69           C  
ATOM   3089  CG  ARG A 193      11.681  61.464 -10.006  1.00 17.85           C  
ATOM   3090  CD  ARG A 193      10.395  62.210  -9.859  1.00 17.96           C  
ATOM   3091  NE  ARG A 193      10.253  62.769  -8.510  1.00 18.20           N  
ATOM   3092  CZ  ARG A 193       9.178  62.653  -7.750  1.00 18.17           C  
ATOM   3093  NH1 ARG A 193       8.131  61.932  -8.146  1.00 17.67           N1+
ATOM   3094  NH2 ARG A 193       9.163  63.237  -6.564  1.00 17.96           N  
ATOM   3095  H   ARG A 193      12.059  58.106  -8.017  1.00 20.41           H  
ATOM   3096  HA  ARG A 193      13.542  59.488  -9.649  1.00 20.50           H  
ATOM   3097  HB2 ARG A 193      11.224  59.494  -9.859  1.00 21.23           H  
ATOM   3098  HB3 ARG A 193      11.093  60.266  -8.479  1.00 21.23           H  
ATOM   3099  HG2 ARG A 193      12.395  62.011  -9.642  1.00 21.42           H  
ATOM   3100  HG3 ARG A 193      11.832  61.301 -10.951  1.00 21.42           H  
ATOM   3101  HD2 ARG A 193      10.375  62.942 -10.495  1.00 21.55           H  
ATOM   3102  HD3 ARG A 193       9.654  61.606 -10.017  1.00 21.55           H  
ATOM   3103  HE  ARG A 193      10.921  63.206  -8.189  1.00 21.84           H  
ATOM   3104 HH11 ARG A 193       8.135  61.557  -8.920  1.00 21.21           H  
ATOM   3105 HH12 ARG A 193       7.443  61.857  -7.636  1.00 21.21           H  
ATOM   3106 HH21 ARG A 193       9.844  63.691  -6.299  1.00 21.55           H  
ATOM   3107 HH22 ARG A 193       8.479  63.149  -6.050  1.00 21.55           H  
ATOM   3108  N   TRP A 194      13.160  60.819  -6.779  1.00 17.25           N  
ATOM   3109  CA  TRP A 194      13.702  61.722  -5.787  1.00 17.45           C  
ATOM   3110  C   TRP A 194      15.165  61.395  -5.500  1.00 18.06           C  
ATOM   3111  O   TRP A 194      16.007  62.285  -5.527  1.00 18.22           O  
ATOM   3112  CB  TRP A 194      12.858  61.610  -4.529  1.00 16.97           C  
ATOM   3113  CG  TRP A 194      13.395  62.197  -3.265  1.00 16.92           C  
ATOM   3114  CD1 TRP A 194      13.438  63.514  -2.920  1.00 17.52           C  
ATOM   3115  CD2 TRP A 194      13.871  61.469  -2.127  1.00 16.96           C  
ATOM   3116  CE2 TRP A 194      14.205  62.413  -1.133  1.00 16.97           C  
ATOM   3117  CE3 TRP A 194      14.056  60.114  -1.858  1.00 18.18           C  
ATOM   3118  NE1 TRP A 194      13.930  63.651  -1.642  1.00 16.68           N  
ATOM   3119  CZ2 TRP A 194      14.703  62.041   0.129  1.00 17.87           C  
ATOM   3120  CZ3 TRP A 194      14.563  59.743  -0.607  1.00 18.42           C  
ATOM   3121  CH2 TRP A 194      14.870  60.710   0.370  1.00 18.31           C  
ATOM   3122  H   TRP A 194      12.459  60.398  -6.513  1.00 20.70           H  
ATOM   3123  HA  TRP A 194      13.648  62.633  -6.115  1.00 20.94           H  
ATOM   3124  HB2 TRP A 194      12.008  62.044  -4.702  1.00 20.36           H  
ATOM   3125  HB3 TRP A 194      12.702  60.668  -4.358  1.00 20.36           H  
ATOM   3126  HD1 TRP A 194      13.169  64.217  -3.466  1.00 21.03           H  
ATOM   3127  HE1 TRP A 194      14.047  64.397  -1.230  1.00 20.02           H  
ATOM   3128  HE3 TRP A 194      13.830  59.469  -2.489  1.00 21.82           H  
ATOM   3129  HZ2 TRP A 194      14.932  62.679   0.765  1.00 21.44           H  
ATOM   3130  HZ3 TRP A 194      14.685  58.841  -0.412  1.00 22.10           H  
ATOM   3131  HH2 TRP A 194      15.225  60.437   1.185  1.00 21.97           H  
ATOM   3132  N   TRP A 195      15.453  60.120  -5.234  1.00 18.34           N  
ATOM   3133  CA  TRP A 195      16.816  59.694  -4.948  1.00 17.85           C  
ATOM   3134  C   TRP A 195      17.763  60.078  -6.096  1.00 18.45           C  
ATOM   3135  O   TRP A 195      18.891  60.564  -5.878  1.00 18.94           O  
ATOM   3136  CB  TRP A 195      16.906  58.184  -4.692  1.00 18.56           C  
ATOM   3137  CG  TRP A 195      18.326  57.866  -4.392  1.00 18.92           C  
ATOM   3138  CD1 TRP A 195      19.196  57.200  -5.183  1.00 20.53           C  
ATOM   3139  CD2 TRP A 195      19.073  58.306  -3.254  1.00 19.20           C  
ATOM   3140  CE2 TRP A 195      20.392  57.858  -3.427  1.00 20.38           C  
ATOM   3141  CE3 TRP A 195      18.756  59.038  -2.110  1.00 20.04           C  
ATOM   3142  NE1 TRP A 195      20.433  57.177  -4.613  1.00 21.19           N  
ATOM   3143  CZ2 TRP A 195      21.389  58.110  -2.501  1.00 20.53           C  
ATOM   3144  CZ3 TRP A 195      19.743  59.280  -1.194  1.00 20.60           C  
ATOM   3145  CH2 TRP A 195      21.042  58.815  -1.391  1.00 21.24           C  
ATOM   3146  H   TRP A 195      14.874  59.485  -5.213  1.00 22.00           H  
ATOM   3147  HA  TRP A 195      17.122  60.149  -4.148  1.00 21.42           H  
ATOM   3148  HB2 TRP A 195      16.359  57.942  -3.928  1.00 22.27           H  
ATOM   3149  HB3 TRP A 195      16.633  57.695  -5.485  1.00 22.27           H  
ATOM   3150  HD1 TRP A 195      18.983  56.821  -6.005  1.00 24.63           H  
ATOM   3151  HE1 TRP A 195      21.130  56.799  -4.947  1.00 25.43           H  
ATOM   3152  HE3 TRP A 195      17.896  59.367  -1.979  1.00 24.05           H  
ATOM   3153  HZ2 TRP A 195      22.251  57.783  -2.617  1.00 24.64           H  
ATOM   3154  HZ3 TRP A 195      19.544  59.767  -0.427  1.00 24.73           H  
ATOM   3155  HH2 TRP A 195      21.687  58.986  -0.743  1.00 25.48           H  
ATOM   3156  N   THR A 196      17.299  59.859  -7.320  1.00 19.34           N  
ATOM   3157  CA  THR A 196      18.089  60.187  -8.491  1.00 20.62           C  
ATOM   3158  C   THR A 196      18.359  61.681  -8.528  1.00 19.93           C  
ATOM   3159  O   THR A 196      19.485  62.099  -8.756  1.00 20.85           O  
ATOM   3160  CB  THR A 196      17.374  59.732  -9.767  1.00 22.43           C  
ATOM   3161  CG2 THR A 196      18.183  60.054 -10.977  1.00 23.07           C  
ATOM   3162  OG1 THR A 196      17.183  58.314  -9.728  1.00 23.20           O  
ATOM   3163  H   THR A 196      16.528  59.521  -7.497  1.00 23.21           H  
ATOM   3164  HA  THR A 196      18.940  59.726  -8.440  1.00 24.74           H  
ATOM   3165  HB  THR A 196      16.515  60.177  -9.839  1.00 26.91           H  
ATOM   3166  HG1 THR A 196      16.717  58.105  -9.061  1.00 27.84           H  
ATOM   3167 HG21 THR A 196      17.717  59.760 -11.775  1.00 27.68           H  
ATOM   3168 HG22 THR A 196      18.330  61.012 -11.032  1.00 27.68           H  
ATOM   3169 HG23 THR A 196      19.042  59.606 -10.930  1.00 27.68           H  
ATOM   3170  N   GLU A 197      17.343  62.500  -8.276  1.00 18.19           N  
ATOM   3171  CA  GLU A 197      17.556  63.943  -8.335  1.00 18.41           C  
ATOM   3172  C   GLU A 197      18.505  64.426  -7.264  1.00 19.02           C  
ATOM   3173  O   GLU A 197      19.385  65.225  -7.533  1.00 20.07           O  
ATOM   3174  CB  GLU A 197      16.242  64.718  -8.211  1.00 18.84           C  
ATOM   3175  CG  GLU A 197      15.265  64.492  -9.353  1.00 19.40           C  
ATOM   3176  CD  GLU A 197      14.504  65.751  -9.684  1.00 21.21           C  
ATOM   3177  OE1 GLU A 197      13.258  65.778  -9.528  1.00 20.89           O  
ATOM   3178  OE2 GLU A 197      15.161  66.728 -10.123  1.00 23.20           O1-
ATOM   3179  H   GLU A 197      16.543  62.256  -8.075  1.00 21.82           H  
ATOM   3180  HA  GLU A 197      17.947  64.163  -9.195  1.00 22.10           H  
ATOM   3181  HB2 GLU A 197      15.801  64.450  -7.390  1.00 22.61           H  
ATOM   3182  HB3 GLU A 197      16.444  65.666  -8.180  1.00 22.61           H  
ATOM   3183  HG2 GLU A 197      15.755  64.216 -10.144  1.00 23.28           H  
ATOM   3184  HG3 GLU A 197      14.626  63.809  -9.098  1.00 23.28           H  
ATOM   3185  N   ILE A 198      18.339  63.959  -6.036  1.00 19.65           N  
ATOM   3186  CA  ILE A 198      19.130  64.549  -4.966  1.00 19.44           C  
ATOM   3187  C   ILE A 198      20.561  64.001  -4.953  1.00 18.71           C  
ATOM   3188  O   ILE A 198      21.498  64.747  -4.639  1.00 20.22           O  
ATOM   3189  CB  ILE A 198      18.448  64.381  -3.577  1.00 19.27           C  
ATOM   3190  CG1 ILE A 198      18.335  62.925  -3.117  1.00 19.28           C  
ATOM   3191  CG2 ILE A 198      17.100  65.067  -3.608  1.00 19.72           C  
ATOM   3192  CD1 ILE A 198      17.859  62.787  -1.636  1.00 19.15           C  
ATOM   3193  H   ILE A 198      17.801  63.330  -5.801  1.00 23.58           H  
ATOM   3194  HA  ILE A 198      19.194  65.502  -5.135  1.00 23.33           H  
ATOM   3195  HB  ILE A 198      18.997  64.848  -2.927  1.00 23.13           H  
ATOM   3196 HG12 ILE A 198      17.693  62.465  -3.681  1.00 23.14           H  
ATOM   3197 HG13 ILE A 198      19.204  62.502  -3.192  1.00 23.14           H  
ATOM   3198 HG21 ILE A 198      16.674  64.963  -2.743  1.00 23.66           H  
ATOM   3199 HG22 ILE A 198      17.229  66.008  -3.803  1.00 23.66           H  
ATOM   3200 HG23 ILE A 198      16.554  64.657  -4.297  1.00 23.66           H  
ATOM   3201 HD11 ILE A 198      17.808  61.846  -1.408  1.00 22.98           H  
ATOM   3202 HD12 ILE A 198      18.496  63.235  -1.058  1.00 22.98           H  
ATOM   3203 HD13 ILE A 198      16.985  63.198  -1.547  1.00 22.98           H  
ATOM   3204  N   SER A 199      20.759  62.743  -5.352  1.00 18.13           N  
ATOM   3205  CA  SER A 199      22.095  62.146  -5.268  1.00 19.69           C  
ATOM   3206  C   SER A 199      22.995  62.592  -6.406  1.00 20.18           C  
ATOM   3207  O   SER A 199      24.209  62.395  -6.350  1.00 21.02           O  
ATOM   3208  CB  SER A 199      22.016  60.620  -5.251  1.00 20.19           C  
ATOM   3209  OG  SER A 199      21.513  60.084  -6.464  1.00 20.44           O  
ATOM   3210  H   SER A 199      20.151  62.223  -5.668  1.00 21.76           H  
ATOM   3211  HA  SER A 199      22.510  62.428  -4.438  1.00 23.62           H  
ATOM   3212  HB2 SER A 199      22.906  60.265  -5.101  1.00 24.22           H  
ATOM   3213  HB3 SER A 199      21.430  60.348  -4.527  1.00 24.22           H  
ATOM   3214  HG  SER A 199      20.738  60.377  -6.608  1.00 24.53           H  
ATOM   3215  N   ASN A 200      22.403  63.194  -7.433  1.00 21.18           N  
ATOM   3216  CA  ASN A 200      23.192  63.728  -8.538  1.00 22.93           C  
ATOM   3217  C   ASN A 200      23.445  65.240  -8.481  1.00 24.77           C  
ATOM   3218  O   ASN A 200      24.008  65.813  -9.422  1.00 25.95           O  
ATOM   3219  CB  ASN A 200      22.530  63.345  -9.876  1.00 23.52           C  
ATOM   3220  CG  ASN A 200      22.826  61.919 -10.251  1.00 24.75           C  
ATOM   3221  ND2 ASN A 200      21.874  61.041 -10.006  1.00 23.35           N  
ATOM   3222  OD1 ASN A 200      23.933  61.595 -10.703  1.00 26.25           O  
ATOM   3223  H   ASN A 200      21.555  63.305  -7.515  1.00 25.41           H  
ATOM   3224  HA  ASN A 200      24.061  63.297  -8.518  1.00 27.52           H  
ATOM   3225  HB2 ASN A 200      21.568  63.445  -9.798  1.00 28.22           H  
ATOM   3226  HB3 ASN A 200      22.871  63.920 -10.579  1.00 28.22           H  
ATOM   3227 HD21 ASN A 200      21.993  60.212 -10.201  1.00 28.02           H  
ATOM   3228 HD22 ASN A 200      21.134  61.297  -9.650  1.00 28.02           H  
ATOM   3229  N   ARG A 201      23.105  65.876  -7.366  1.00 25.02           N  
ATOM   3230  CA  ARG A 201      23.527  67.253  -7.152  1.00 24.72           C  
ATOM   3231  C   ARG A 201      25.051  67.338  -7.104  1.00 24.67           C  
ATOM   3232  O   ARG A 201      25.711  66.438  -6.588  1.00 24.10           O  
ATOM   3233  CB  ARG A 201      22.932  67.797  -5.867  1.00 25.05           C  
ATOM   3234  CG  ARG A 201      21.437  67.865  -5.931  1.00 25.92           C  
ATOM   3235  CD  ARG A 201      20.884  68.484  -4.670  1.00 26.48           C  
ATOM   3236  NE  ARG A 201      21.176  69.912  -4.536  1.00 27.60           N  
ATOM   3237  CZ  ARG A 201      20.455  70.879  -5.087  1.00 28.64           C  
ATOM   3238  NH1 ARG A 201      19.438  70.574  -5.882  1.00 30.41           N1+
ATOM   3239  NH2 ARG A 201      20.759  72.148  -4.861  1.00 29.20           N  
ATOM   3240  H   ARG A 201      22.638  65.539  -6.727  1.00 30.02           H  
ATOM   3241  HA  ARG A 201      23.214  67.802  -7.888  1.00 29.66           H  
ATOM   3242  HB2 ARG A 201      23.178  67.216  -5.130  1.00 30.06           H  
ATOM   3243  HB3 ARG A 201      23.270  68.694  -5.713  1.00 30.06           H  
ATOM   3244  HG2 ARG A 201      21.170  68.413  -6.685  1.00 31.11           H  
ATOM   3245  HG3 ARG A 201      21.076  66.969  -6.017  1.00 31.11           H  
ATOM   3246  HD2 ARG A 201      19.920  68.377  -4.666  1.00 31.78           H  
ATOM   3247  HD3 ARG A 201      21.268  68.029  -3.904  1.00 31.78           H  
ATOM   3248  HE  ARG A 201      21.862  70.139  -4.069  1.00 33.12           H  
ATOM   3249 HH11 ARG A 201      19.230  69.750  -6.016  1.00 36.49           H  
ATOM   3250 HH12 ARG A 201      18.976  71.199  -6.249  1.00 36.49           H  
ATOM   3251 HH21 ARG A 201      21.430  72.347  -4.360  1.00 35.04           H  
ATOM   3252 HH22 ARG A 201      20.310  72.773  -5.244  1.00 35.04           H  
ATOM   3253  N   GLU A 202      25.608  68.425  -7.629  1.00 25.79           N  
ATOM   3254  CA  GLU A 202      27.050  68.586  -7.662  1.00 27.00           C  
ATOM   3255  C   GLU A 202      27.624  68.602  -6.251  1.00 26.15           C  
ATOM   3256  O   GLU A 202      28.708  68.085  -6.037  1.00 25.90           O  
ATOM   3257  CB  GLU A 202      27.439  69.865  -8.414  1.00 29.83           C  
ATOM   3258  CG  GLU A 202      27.175  69.829  -9.926  1.00 32.78           C  
ATOM   3259  CD  GLU A 202      27.958  68.739 -10.640  1.00 34.60           C  
ATOM   3260  OE1 GLU A 202      29.025  68.319 -10.126  1.00 34.08           O  
ATOM   3261  OE2 GLU A 202      27.491  68.289 -11.710  1.00 36.46           O1-
ATOM   3262  H   GLU A 202      25.170  69.082  -7.971  1.00 30.95           H  
ATOM   3263  HA  GLU A 202      27.439  67.833  -8.134  1.00 32.40           H  
ATOM   3264  HB2 GLU A 202      26.933  70.606  -8.046  1.00 35.79           H  
ATOM   3265  HB3 GLU A 202      28.387  70.023  -8.286  1.00 35.79           H  
ATOM   3266  HG2 GLU A 202      26.231  69.668 -10.077  1.00 39.34           H  
ATOM   3267  HG3 GLU A 202      27.431  70.682 -10.311  1.00 39.34           H  
ATOM   3268  N   SER A 203      26.884  69.152  -5.286  1.00 24.52           N  
ATOM   3269  CA  SER A 203      27.388  69.212  -3.913  1.00 23.44           C  
ATOM   3270  C   SER A 203      27.636  67.805  -3.410  1.00 22.26           C  
ATOM   3271  O   SER A 203      28.687  67.508  -2.829  1.00 22.42           O  
ATOM   3272  CB  SER A 203      26.417  69.938  -2.979  1.00 23.83           C  
ATOM   3273  OG  SER A 203      25.156  69.274  -2.940  1.00 23.64           O  
ATOM   3274  H   SER A 203      26.101  69.490  -5.397  1.00 29.43           H  
ATOM   3275  HA  SER A 203      28.232  69.690  -3.904  1.00 28.13           H  
ATOM   3276  HB2 SER A 203      26.793  69.955  -2.085  1.00 28.60           H  
ATOM   3277  HB3 SER A 203      26.287  70.844  -3.301  1.00 28.60           H  
ATOM   3278  HG  SER A 203      24.633  69.682  -2.424  1.00 28.37           H  
ATOM   3279  N   TRP A 204      26.677  66.918  -3.652  1.00 21.37           N  
ATOM   3280  CA  TRP A 204      26.806  65.559  -3.176  1.00 21.62           C  
ATOM   3281  C   TRP A 204      27.888  64.802  -3.951  1.00 22.13           C  
ATOM   3282  O   TRP A 204      28.648  64.026  -3.362  1.00 21.99           O  
ATOM   3283  CB  TRP A 204      25.463  64.826  -3.239  1.00 20.58           C  
ATOM   3284  CG  TRP A 204      25.537  63.477  -2.557  1.00 19.81           C  
ATOM   3285  CD1 TRP A 204      25.364  62.267  -3.142  1.00 19.90           C  
ATOM   3286  CD2 TRP A 204      25.859  63.221  -1.182  1.00 18.57           C  
ATOM   3287  CE2 TRP A 204      25.846  61.826  -1.006  1.00 18.68           C  
ATOM   3288  CE3 TRP A 204      26.152  64.040  -0.082  1.00 18.31           C  
ATOM   3289  NE1 TRP A 204      25.521  61.265  -2.217  1.00 20.63           N  
ATOM   3290  CZ2 TRP A 204      26.124  61.225   0.221  1.00 18.42           C  
ATOM   3291  CZ3 TRP A 204      26.403  63.435   1.136  1.00 18.39           C  
ATOM   3292  CH2 TRP A 204      26.396  62.050   1.273  1.00 17.47           C  
ATOM   3293  H   TRP A 204      25.952  67.081  -4.084  1.00 25.64           H  
ATOM   3294  HA  TRP A 204      27.079  65.585  -2.246  1.00 25.94           H  
ATOM   3295  HB2 TRP A 204      24.787  65.357  -2.789  1.00 24.70           H  
ATOM   3296  HB3 TRP A 204      25.218  64.685  -4.166  1.00 24.70           H  
ATOM   3297  HD1 TRP A 204      25.149  62.135  -4.037  1.00 23.88           H  
ATOM   3298  HE1 TRP A 204      25.463  60.422  -2.379  1.00 24.75           H  
ATOM   3299  HE3 TRP A 204      26.172  64.966  -0.169  1.00 21.97           H  
ATOM   3300  HZ2 TRP A 204      26.095  60.301   0.325  1.00 22.10           H  
ATOM   3301  HZ3 TRP A 204      26.609  63.964   1.873  1.00 22.07           H  
ATOM   3302  HH2 TRP A 204      26.569  61.678   2.107  1.00 20.97           H  
ATOM   3303  N   LYS A 205      27.985  65.033  -5.253  1.00 23.40           N  
ATOM   3304  CA  LYS A 205      29.063  64.431  -6.028  1.00 23.94           C  
ATOM   3305  C   LYS A 205      30.432  64.854  -5.496  1.00 24.74           C  
ATOM   3306  O   LYS A 205      31.366  64.046  -5.466  1.00 25.10           O  
ATOM   3307  CB  LYS A 205      28.945  64.809  -7.502  1.00 25.28           C  
ATOM   3308  CG  LYS A 205      27.736  64.242  -8.179  1.00 26.17           C  
ATOM   3309  CD  LYS A 205      27.696  64.771  -9.585  1.00 27.78           C  
ATOM   3310  CE  LYS A 205      26.659  64.128 -10.410  1.00 31.20           C  
ATOM   3311  NZ  LYS A 205      26.763  64.732 -11.769  1.00 31.83           N1+
ATOM   3312  H   LYS A 205      27.448  65.528  -5.708  1.00 28.08           H  
ATOM   3313  HA  LYS A 205      28.999  63.466  -5.960  1.00 28.72           H  
ATOM   3314  HB2 LYS A 205      28.899  65.775  -7.574  1.00 30.34           H  
ATOM   3315  HB3 LYS A 205      29.728  64.481  -7.971  1.00 30.34           H  
ATOM   3316  HG2 LYS A 205      27.797  63.274  -8.208  1.00 31.40           H  
ATOM   3317  HG3 LYS A 205      26.934  64.525  -7.714  1.00 31.40           H  
ATOM   3318  HD2 LYS A 205      27.511  65.722  -9.559  1.00 33.33           H  
ATOM   3319  HD3 LYS A 205      28.555  64.611 -10.007  1.00 33.33           H  
ATOM   3320  HE2 LYS A 205      26.823  63.174 -10.472  1.00 37.44           H  
ATOM   3321  HE3 LYS A 205      25.779  64.312 -10.046  1.00 37.44           H  
ATOM   3322  HZ1 LYS A 205      26.628  65.611 -11.722  1.00 38.20           H  
ATOM   3323  HZ2 LYS A 205      27.572  64.581 -12.108  1.00 38.20           H  
ATOM   3324  HZ3 LYS A 205      26.152  64.374 -12.308  1.00 38.20           H  
ATOM   3325  N   LYS A 206      30.547  66.107  -5.066  1.00 25.08           N  
ATOM   3326  CA  LYS A 206      31.791  66.644  -4.507  0.48 26.07           C  
ATOM   3328  C   LYS A 206      32.161  65.910  -3.231  1.00 25.16           C  
ATOM   3329  O   LYS A 206      33.310  65.562  -2.999  1.00 26.36           O  
ATOM   3330  CB  LYS A 206      31.660  68.136  -4.198  0.48 27.89           C  
ATOM   3332  CG  LYS A 206      31.909  69.090  -5.335  0.48 29.61           C  
ATOM   3334  CD  LYS A 206      32.047  70.528  -4.821  0.48 30.81           C  
ATOM   3336  CE  LYS A 206      33.322  70.725  -4.007  0.48 31.64           C  
ATOM   3338  NZ  LYS A 206      33.777  72.154  -3.973  0.48 32.28           N1+
ATOM   3340  H   LYS A 206      29.906  66.680  -5.087  0.48 30.10           H  
ATOM   3342  HA  LYS A 206      32.510  66.526  -5.148  0.48 31.28           H  
ATOM   3344  HB2 LYS A 206      30.758  68.300  -3.879  0.48 33.47           H  
ATOM   3346  HB3 LYS A 206      32.292  68.356  -3.496  0.48 33.47           H  
ATOM   3348  HG2 LYS A 206      32.732  68.846  -5.786  0.48 35.53           H  
ATOM   3350  HG3 LYS A 206      31.162  69.057  -5.953  0.48 35.53           H  
ATOM   3352  HD2 LYS A 206      32.075  71.135  -5.577  0.48 36.97           H  
ATOM   3354  HD3 LYS A 206      31.290  70.737  -4.252  0.48 36.97           H  
ATOM   3356  HE2 LYS A 206      33.160  70.440  -3.094  0.48 37.97           H  
ATOM   3358  HE3 LYS A 206      34.032  70.194  -4.400  0.48 37.97           H  
ATOM   3360  HZ1 LYS A 206      34.520  72.225  -3.490  0.48 38.74           H  
ATOM   3362  HZ2 LYS A 206      33.940  72.441  -4.800  0.48 38.74           H  
ATOM   3364  HZ3 LYS A 206      33.145  72.666  -3.609  0.48 38.74           H  
ATOM   3366  N   VAL A 207      31.162  65.688  -2.387  1.00 23.62           N  
ATOM   3367  CA  VAL A 207      31.406  64.992  -1.148  1.00 23.54           C  
ATOM   3368  C   VAL A 207      31.892  63.569  -1.416  1.00 23.67           C  
ATOM   3369  O   VAL A 207      32.858  63.117  -0.807  1.00 24.30           O  
ATOM   3370  CB  VAL A 207      30.139  64.956  -0.265  1.00 22.16           C  
ATOM   3371  CG1 VAL A 207      30.353  64.053   0.952  1.00 22.68           C  
ATOM   3372  CG2 VAL A 207      29.743  66.377   0.175  1.00 22.55           C  
ATOM   3373  H   VAL A 207      30.346  65.929  -2.511  1.00 28.35           H  
ATOM   3374  HA  VAL A 207      32.100  65.457  -0.656  1.00 28.24           H  
ATOM   3375  HB  VAL A 207      29.406  64.589  -0.783  1.00 26.59           H  
ATOM   3376 HG11 VAL A 207      29.544  64.049   1.487  1.00 27.22           H  
ATOM   3377 HG12 VAL A 207      30.553  63.154   0.647  1.00 27.22           H  
ATOM   3378 HG13 VAL A 207      31.094  64.398   1.474  1.00 27.22           H  
ATOM   3379 HG21 VAL A 207      28.947  66.326   0.727  1.00 27.06           H  
ATOM   3380 HG22 VAL A 207      30.473  66.765   0.683  1.00 27.06           H  
ATOM   3381 HG23 VAL A 207      29.566  66.914  -0.613  1.00 27.06           H  
ATOM   3382  N   LEU A 208      31.225  62.849  -2.308  1.00 22.88           N  
ATOM   3383  CA  LEU A 208      31.645  61.489  -2.620  1.00 22.94           C  
ATOM   3384  C   LEU A 208      33.064  61.455  -3.188  1.00 24.91           C  
ATOM   3385  O   LEU A 208      33.842  60.539  -2.902  1.00 24.73           O  
ATOM   3386  CB  LEU A 208      30.681  60.844  -3.603  1.00 22.95           C  
ATOM   3387  CG  LEU A 208      29.282  60.584  -3.078  1.00 23.98           C  
ATOM   3388  CD1 LEU A 208      28.451  59.982  -4.177  1.00 24.28           C  
ATOM   3389  CD2 LEU A 208      29.300  59.664  -1.870  1.00 23.83           C  
ATOM   3390  H   LEU A 208      30.534  63.119  -2.742  1.00 27.45           H  
ATOM   3391  HA  LEU A 208      31.636  60.963  -1.805  1.00 27.53           H  
ATOM   3392  HB2 LEU A 208      30.598  61.424  -4.376  1.00 27.54           H  
ATOM   3393  HB3 LEU A 208      31.051  59.990  -3.878  1.00 27.54           H  
ATOM   3394  HG  LEU A 208      28.876  61.425  -2.815  1.00 28.77           H  
ATOM   3395 HD11 LEU A 208      27.556  59.816  -3.841  1.00 29.14           H  
ATOM   3396 HD12 LEU A 208      28.416  60.603  -4.922  1.00 29.14           H  
ATOM   3397 HD13 LEU A 208      28.859  59.149  -4.460  1.00 29.14           H  
ATOM   3398 HD21 LEU A 208      28.390  59.524  -1.566  1.00 28.59           H  
ATOM   3399 HD22 LEU A 208      29.699  58.817  -2.125  1.00 28.59           H  
ATOM   3400 HD23 LEU A 208      29.824  60.078  -1.166  1.00 28.59           H  
ATOM   3401  N   GLU A 209      33.428  62.448  -3.978  1.00 26.99           N  
ATOM   3402  CA  GLU A 209      34.787  62.445  -4.503  1.00 28.44           C  
ATOM   3403  C   GLU A 209      35.785  62.754  -3.384  1.00 28.11           C  
ATOM   3404  O   GLU A 209      36.872  62.173  -3.345  1.00 29.37           O  
ATOM   3405  CB  GLU A 209      34.944  63.437  -5.655  1.00 31.59           C  
ATOM   3406  CG  GLU A 209      36.325  63.382  -6.351  1.00 34.86           C  
ATOM   3407  CD  GLU A 209      36.662  62.032  -7.023  1.00 38.20           C  
ATOM   3408  OE1 GLU A 209      35.746  61.226  -7.335  1.00 38.49           O  
ATOM   3409  OE2 GLU A 209      37.871  61.781  -7.247  1.00 41.59           O1-
ATOM   3410  H   GLU A 209      32.935  63.110  -4.220  1.00 32.39           H  
ATOM   3411  HA  GLU A 209      34.989  61.560  -4.845  1.00 34.12           H  
ATOM   3412  HB2 GLU A 209      34.268  63.248  -6.324  1.00 37.90           H  
ATOM   3413  HB3 GLU A 209      34.822  64.336  -5.311  1.00 37.90           H  
ATOM   3414  HG2 GLU A 209      36.352  64.066  -7.038  1.00 41.83           H  
ATOM   3415  HG3 GLU A 209      37.012  63.559  -5.689  1.00 41.83           H  
ATOM   3416  N   MET A 210      35.408  63.635  -2.462  1.00 27.82           N  
ATOM   3417  CA  MET A 210      36.291  63.938  -1.334  1.00 28.00           C  
ATOM   3418  C   MET A 210      36.576  62.655  -0.587  1.00 28.31           C  
ATOM   3419  O   MET A 210      37.704  62.401  -0.165  1.00 28.46           O  
ATOM   3420  CB  MET A 210      35.690  64.952  -0.369  1.00 29.09           C  
ATOM   3421  CG  MET A 210      35.619  66.374  -0.876  1.00 31.32           C  
ATOM   3422  SD  MET A 210      34.739  67.436   0.287  1.00 33.29           S  
ATOM   3423  CE  MET A 210      35.915  67.471   1.635  1.00 33.74           C  
ATOM   3424  H   MET A 210      34.662  64.064  -2.463  1.00 33.38           H  
ATOM   3425  HA  MET A 210      37.124  64.301  -1.672  1.00 33.60           H  
ATOM   3426  HB2 MET A 210      34.786  64.674  -0.156  1.00 34.90           H  
ATOM   3427  HB3 MET A 210      36.225  64.959   0.440  1.00 34.90           H  
ATOM   3428  HG2 MET A 210      36.518  66.721  -0.986  1.00 37.59           H  
ATOM   3429  HG3 MET A 210      35.145  66.390  -1.722  1.00 37.59           H  
ATOM   3430  HE1 MET A 210      35.559  68.022   2.349  1.00 40.48           H  
ATOM   3431  HE2 MET A 210      36.056  66.566   1.954  1.00 40.48           H  
ATOM   3432  HE3 MET A 210      36.751  67.843   1.314  1.00 40.48           H  
ATOM   3433  N   ARG A 211      35.539  61.844  -0.444  1.00 28.28           N  
ATOM   3434  CA  ARG A 211      35.632  60.614   0.303  1.00 29.61           C  
ATOM   3435  C   ARG A 211      36.495  59.601  -0.428  1.00 31.45           C  
ATOM   3436  O   ARG A 211      37.347  58.928   0.167  1.00 30.98           O  
ATOM   3437  CB  ARG A 211      34.219  60.076   0.544  1.00 29.24           C  
ATOM   3438  CG  ARG A 211      34.130  58.961   1.518  1.00 29.46           C  
ATOM   3439  CD  ARG A 211      32.782  58.314   1.419  1.00 27.46           C  
ATOM   3440  NE  ARG A 211      31.720  59.114   2.020  1.00 24.93           N  
ATOM   3441  CZ  ARG A 211      30.438  58.821   1.874  1.00 23.22           C  
ATOM   3442  NH1 ARG A 211      30.091  57.780   1.124  1.00 24.21           N1+
ATOM   3443  NH2 ARG A 211      29.512  59.566   2.458  1.00 23.23           N  
ATOM   3444  H   ARG A 211      34.760  61.992  -0.777  1.00 33.94           H  
ATOM   3445  HA  ARG A 211      36.039  60.794   1.165  1.00 35.53           H  
ATOM   3446  HB2 ARG A 211      33.666  60.800   0.877  1.00 35.09           H  
ATOM   3447  HB3 ARG A 211      33.862  59.757  -0.300  1.00 35.09           H  
ATOM   3448  HG2 ARG A 211      34.808  58.297   1.316  1.00 35.36           H  
ATOM   3449  HG3 ARG A 211      34.244  59.304   2.418  1.00 35.36           H  
ATOM   3450  HD2 ARG A 211      32.564  58.181   0.483  1.00 32.95           H  
ATOM   3451  HD3 ARG A 211      32.809  57.459   1.877  1.00 32.95           H  
ATOM   3452  HE  ARG A 211      31.937  59.675   2.634  1.00 29.92           H  
ATOM   3453 HH11 ARG A 211      30.697  57.296   0.752  1.00 29.05           H  
ATOM   3454 HH12 ARG A 211      29.260  57.584   1.019  1.00 29.05           H  
ATOM   3455 HH21 ARG A 211      29.742  60.243   2.936  1.00 27.87           H  
ATOM   3456 HH22 ARG A 211      28.679  59.379   2.350  1.00 27.87           H  
ATOM   3457  N   LYS A 212      36.299  59.518  -1.737  1.00 33.63           N  
ATOM   3458  CA  LYS A 212      37.025  58.550  -2.532  1.00 36.38           C  
ATOM   3459  C   LYS A 212      38.517  58.835  -2.479  1.00 38.31           C  
ATOM   3460  O   LYS A 212      39.319  57.903  -2.515  1.00 40.10           O  
ATOM   3461  CB  LYS A 212      36.523  58.557  -3.977  1.00 36.83           C  
ATOM   3462  CG  LYS A 212      36.924  57.324  -4.759  1.00 37.60           C  
ATOM   3463  CD  LYS A 212      36.087  57.188  -6.006  1.00 37.65           C  
ATOM   3464  CE  LYS A 212      36.625  56.081  -6.914  1.00 38.19           C  
ATOM   3465  NZ  LYS A 212      35.935  56.075  -8.229  1.00 39.10           N1+
ATOM   3466  H   LYS A 212      35.754  60.011  -2.184  1.00 40.36           H  
ATOM   3467  HA  LYS A 212      36.876  57.665  -2.167  1.00 43.66           H  
ATOM   3468  HB2 LYS A 212      35.554  58.605  -3.972  1.00 44.20           H  
ATOM   3469  HB3 LYS A 212      36.890  59.331  -4.433  1.00 44.20           H  
ATOM   3470  HG2 LYS A 212      37.855  57.396  -5.021  1.00 45.12           H  
ATOM   3471  HG3 LYS A 212      36.787  56.536  -4.210  1.00 45.12           H  
ATOM   3472  HD2 LYS A 212      35.177  56.965  -5.758  1.00 45.18           H  
ATOM   3473  HD3 LYS A 212      36.108  58.023  -6.499  1.00 45.18           H  
ATOM   3474  HE2 LYS A 212      37.572  56.224  -7.068  1.00 45.83           H  
ATOM   3475  HE3 LYS A 212      36.479  55.220  -6.490  1.00 45.83           H  
ATOM   3476  HZ1 LYS A 212      36.262  55.425  -8.741  1.00 46.92           H  
ATOM   3477  HZ2 LYS A 212      35.062  55.942  -8.114  1.00 46.92           H  
ATOM   3478  HZ3 LYS A 212      36.057  56.856  -8.639  1.00 46.92           H  
ATOM   3479  N   ASN A 213      38.871  60.116  -2.358  1.00 38.96           N  
ATOM   3480  CA  ASN A 213      40.270  60.562  -2.368  1.00 41.26           C  
ATOM   3481  C   ASN A 213      40.883  60.756  -0.983  1.00 42.21           C  
ATOM   3482  O   ASN A 213      42.095  60.925  -0.851  1.00 42.48           O  
ATOM   3483  CB  ASN A 213      40.384  61.874  -3.141  1.00 42.96           C  
ATOM   3484  CG  ASN A 213      39.958  61.736  -4.586  1.00 44.57           C  
ATOM   3485  ND2 ASN A 213      39.433  62.815  -5.153  1.00 44.57           N  
ATOM   3486  OD1 ASN A 213      40.107  60.673  -5.192  1.00 46.35           O  
ATOM   3487  H   ASN A 213      38.309  60.760  -2.266  1.00 46.75           H  
ATOM   3488  HA  ASN A 213      40.802  59.899  -2.834  1.00 49.52           H  
ATOM   3489  HB2 ASN A 213      39.815  62.539  -2.722  1.00 51.55           H  
ATOM   3490  HB3 ASN A 213      41.307  62.170  -3.127  1.00 51.55           H  
ATOM   3491 HD21 ASN A 213      39.175  62.787  -5.973  1.00 53.48           H  
ATOM   3492 HD22 ASN A 213      39.350  63.541  -4.701  1.00 53.48           H  
ATOM   3493  N   ALA A 214      40.059  60.737   0.055  1.00 42.43           N  
ATOM   3494  CA  ALA A 214      40.565  60.936   1.404  1.00 42.63           C  
ATOM   3495  C   ALA A 214      41.616  59.882   1.760  1.00 43.18           C  
ATOM   3496  O   ALA A 214      42.502  60.135   2.590  1.00 44.06           O  
ATOM   3497  CB  ALA A 214      39.431  60.911   2.402  1.00 41.72           C  
ATOM   3498  H   ALA A 214      39.210  60.613   0.006  1.00 50.92           H  
ATOM   3499  HA  ALA A 214      40.988  61.808   1.455  1.00 51.16           H  
ATOM   3500  HB1 ALA A 214      39.792  61.045   3.293  1.00 50.07           H  
ATOM   3501  HB2 ALA A 214      38.806  61.620   2.187  1.00 50.07           H  
ATOM   3502  HB3 ALA A 214      38.986  60.050   2.351  1.00 50.07           H  
TER
ATOM   3503  N   ALA B   1      -4.262  86.088  18.021  1.00 34.58           N  
ATOM   3504  CA  ALA B   1      -4.729  85.219  16.940  1.00 34.35           C  
ATOM   3505  C   ALA B   1      -5.452  84.017  17.537  1.00 33.57           C  
ATOM   3506  O   ALA B   1      -5.442  83.828  18.754  1.00 33.29           O  
ATOM   3507  CB  ALA B   1      -3.563  84.770  16.058  1.00 35.56           C  
ATOM   3508  HA  ALA B   1      -5.358  85.707  16.387  1.00 41.21           H  
ATOM   3509  HB1 ALA B   1      -3.903  84.197  15.353  1.00 42.67           H  
ATOM   3510  HB2 ALA B   1      -3.139  85.553  15.673  1.00 42.67           H  
ATOM   3511  HB3 ALA B   1      -2.925  84.282  16.602  1.00 42.67           H  
ATOM   3512  N   THR B   2      -6.074  83.199  16.695  1.00 33.03           N  
ATOM   3513  CA  THR B   2      -6.840  82.065  17.204  1.00 33.85           C  
ATOM   3514  C   THR B   2      -5.915  81.071  17.886  1.00 30.59           C  
ATOM   3515  O   THR B   2      -4.737  80.944  17.514  1.00 31.41           O  
ATOM   3516  CB  THR B   2      -7.633  81.326  16.099  1.00 37.71           C  
ATOM   3517  CG2 THR B   2      -8.497  82.298  15.309  1.00 38.97           C  
ATOM   3518  OG1 THR B   2      -6.724  80.650  15.223  1.00 39.19           O  
ATOM   3519  H   THR B   2      -6.070  83.275  15.838  1.00 39.64           H  
ATOM   3520  HA  THR B   2      -7.475  82.385  17.864  1.00 40.62           H  
ATOM   3521  HB  THR B   2      -8.218  80.673  16.513  1.00 45.25           H  
ATOM   3522  HG1 THR B   2      -7.150  80.248  14.622  1.00 47.03           H  
ATOM   3523 HG21 THR B   2      -8.987  81.822  14.620  1.00 46.77           H  
ATOM   3524 HG22 THR B   2      -9.129  82.736  15.900  1.00 46.77           H  
ATOM   3525 HG23 THR B   2      -7.939  82.972  14.889  1.00 46.77           H  
ATOM   3526  N   PRO B   3      -6.442  80.355  18.890  1.00 27.06           N  
ATOM   3527  CA  PRO B   3      -5.610  79.350  19.543  1.00 25.90           C  
ATOM   3528  C   PRO B   3      -5.115  78.359  18.516  1.00 25.24           C  
ATOM   3529  O   PRO B   3      -5.833  78.043  17.561  1.00 27.93           O  
ATOM   3530  CB  PRO B   3      -6.560  78.697  20.556  1.00 25.13           C  
ATOM   3531  CG  PRO B   3      -7.672  79.719  20.752  1.00 26.40           C  
ATOM   3532  CD  PRO B   3      -7.827  80.331  19.395  1.00 26.64           C  
ATOM   3533  HA  PRO B   3      -4.860  79.761  20.003  1.00 31.09           H  
ATOM   3534  HB2 PRO B   3      -6.911  77.870  20.191  1.00 30.15           H  
ATOM   3535  HB3 PRO B   3      -6.090  78.535  21.389  1.00 30.15           H  
ATOM   3536  HG2 PRO B   3      -8.488  79.272  21.027  1.00 31.69           H  
ATOM   3537  HG3 PRO B   3      -7.402  80.383  21.405  1.00 31.69           H  
ATOM   3538  HD2 PRO B   3      -8.384  79.772  18.832  1.00 31.97           H  
ATOM   3539  HD3 PRO B   3      -8.179  81.232  19.467  1.00 31.97           H  
ATOM   3540  N   VAL B   4      -3.886  77.901  18.676  1.00 22.11           N  
ATOM   3541  CA  VAL B   4      -3.400  76.842  17.821  1.00 21.07           C  
ATOM   3542  C   VAL B   4      -4.109  75.558  18.203  1.00 21.28           C  
ATOM   3543  O   VAL B   4      -4.694  75.454  19.277  1.00 22.67           O  
ATOM   3544  CB  VAL B   4      -1.886  76.670  17.932  1.00 21.05           C  
ATOM   3545  CG1 VAL B   4      -1.204  77.976  17.641  1.00 21.59           C  
ATOM   3546  CG2 VAL B   4      -1.467  76.131  19.312  1.00 20.56           C  
ATOM   3547  H   VAL B   4      -3.323  78.183  19.262  1.00 26.54           H  
ATOM   3548  HA  VAL B   4      -3.617  77.048  16.898  1.00 25.29           H  
ATOM   3549  HB  VAL B   4      -1.596  76.030  17.264  1.00 25.26           H  
ATOM   3550 HG11 VAL B   4      -0.245  77.854  17.715  1.00 25.90           H  
ATOM   3551 HG12 VAL B   4      -1.434  78.259  16.742  1.00 25.90           H  
ATOM   3552 HG13 VAL B   4      -1.504  78.639  18.283  1.00 25.90           H  
ATOM   3553 HG21 VAL B   4      -0.501  76.039  19.334  1.00 24.67           H  
ATOM   3554 HG22 VAL B   4      -1.756  76.755  19.996  1.00 24.67           H  
ATOM   3555 HG23 VAL B   4      -1.885  75.267  19.454  1.00 24.67           H  
ATOM   3556  N   THR B   5      -4.066  74.582  17.312  1.00 20.92           N  
ATOM   3557  CA  THR B   5      -4.669  73.279  17.542  1.00 22.24           C  
ATOM   3558  C   THR B   5      -3.590  72.214  17.653  1.00 21.50           C  
ATOM   3559  O   THR B   5      -2.719  72.099  16.789  1.00 21.69           O  
ATOM   3560  CB  THR B   5      -5.633  72.913  16.404  1.00 24.51           C  
ATOM   3561  CG2 THR B   5      -6.331  71.562  16.658  1.00 24.97           C  
ATOM   3562  OG1 THR B   5      -6.610  73.948  16.248  1.00 27.22           O  
ATOM   3563  H   THR B   5      -3.683  74.651  16.545  1.00 25.10           H  
ATOM   3564  HA  THR B   5      -5.168  73.297  18.374  1.00 26.68           H  
ATOM   3565  HB  THR B   5      -5.128  72.834  15.580  1.00 29.41           H  
ATOM   3566  HG1 THR B   5      -7.140  73.751  15.626  1.00 32.66           H  
ATOM   3567 HG21 THR B   5      -6.933  71.357  15.926  1.00 29.96           H  
ATOM   3568 HG22 THR B   5      -5.670  70.856  16.731  1.00 29.96           H  
ATOM   3569 HG23 THR B   5      -6.841  71.603  17.483  1.00 29.96           H  
ATOM   3570  N   ILE B   6      -3.646  71.462  18.749  1.00 19.43           N  
ATOM   3571  CA  ILE B   6      -2.752  70.341  19.005  1.00 18.77           C  
ATOM   3572  C   ILE B   6      -3.568  69.075  19.039  1.00 18.80           C  
ATOM   3573  O   ILE B   6      -4.610  69.030  19.694  1.00 19.72           O  
ATOM   3574  CB  ILE B   6      -2.010  70.496  20.347  1.00 18.37           C  
ATOM   3575  CG1 ILE B   6      -1.346  71.877  20.435  1.00 19.04           C  
ATOM   3576  CG2 ILE B   6      -1.031  69.368  20.542  1.00 18.49           C  
ATOM   3577  CD1 ILE B   6      -0.337  72.156  19.322  1.00 19.09           C  
ATOM   3578  H   ILE B   6      -4.215  71.590  19.381  1.00 23.31           H  
ATOM   3579  HA  ILE B   6      -2.098  70.273  18.292  1.00 22.52           H  
ATOM   3580  HB  ILE B   6      -2.669  70.440  21.057  1.00 22.04           H  
ATOM   3581 HG12 ILE B   6      -2.036  72.558  20.385  1.00 22.85           H  
ATOM   3582 HG13 ILE B   6      -0.879  71.945  21.282  1.00 22.85           H  
ATOM   3583 HG21 ILE B   6      -0.578  69.487  21.391  1.00 22.19           H  
ATOM   3584 HG22 ILE B   6      -1.515  68.527  20.540  1.00 22.19           H  
ATOM   3585 HG23 ILE B   6      -0.386  69.381  19.818  1.00 22.19           H  
ATOM   3586 HD11 ILE B   6       0.035  73.043  19.448  1.00 22.91           H  
ATOM   3587 HD12 ILE B   6       0.369  71.492  19.363  1.00 22.91           H  
ATOM   3588 HD13 ILE B   6      -0.789  72.105  18.466  1.00 22.91           H  
ATOM   3589  N   TYR B   7      -3.106  68.055  18.324  1.00 18.51           N  
ATOM   3590  CA  TYR B   7      -3.735  66.747  18.318  1.00 19.88           C  
ATOM   3591  C   TYR B   7      -2.960  65.772  19.189  1.00 20.11           C  
ATOM   3592  O   TYR B   7      -1.749  65.630  19.014  1.00 20.05           O  
ATOM   3593  CB  TYR B   7      -3.786  66.183  16.904  1.00 21.56           C  
ATOM   3594  CG  TYR B   7      -4.633  66.967  15.948  1.00 22.90           C  
ATOM   3595  CD1 TYR B   7      -4.171  68.140  15.379  1.00 24.11           C  
ATOM   3596  CD2 TYR B   7      -5.907  66.525  15.610  1.00 23.93           C  
ATOM   3597  CE1 TYR B   7      -4.953  68.853  14.494  1.00 25.57           C  
ATOM   3598  CE2 TYR B   7      -6.691  67.221  14.727  1.00 25.27           C  
ATOM   3599  CZ  TYR B   7      -6.210  68.391  14.165  1.00 26.83           C  
ATOM   3600  OH  TYR B   7      -6.984  69.091  13.270  1.00 30.10           O  
ATOM   3601  H   TYR B   7      -2.410  68.102  17.821  1.00 22.21           H  
ATOM   3602  HA  TYR B   7      -4.640  66.817  18.659  1.00 23.85           H  
ATOM   3603  HB2 TYR B   7      -2.884  66.161  16.547  1.00 25.87           H  
ATOM   3604  HB3 TYR B   7      -4.143  65.282  16.943  1.00 25.87           H  
ATOM   3605  HD1 TYR B   7      -3.321  68.451  15.594  1.00 28.93           H  
ATOM   3606  HD2 TYR B   7      -6.230  65.736  15.982  1.00 28.72           H  
ATOM   3607  HE1 TYR B   7      -4.629  69.637  14.111  1.00 30.68           H  
ATOM   3608  HE2 TYR B   7      -7.539  66.910  14.506  1.00 30.33           H  
ATOM   3609  HH  TYR B   7      -7.720  68.702  13.161  1.00 36.12           H  
ATOM   3610  N   GLY B   8      -3.662  65.103  20.101  1.00 20.72           N  
ATOM   3611  CA  GLY B   8      -3.112  63.967  20.829  1.00 21.12           C  
ATOM   3612  C   GLY B   8      -3.222  64.106  22.323  1.00 21.80           C  
ATOM   3613  O   GLY B   8      -3.568  65.175  22.821  1.00 24.19           O  
ATOM   3614  H   GLY B   8      -4.472  65.293  20.318  1.00 24.87           H  
ATOM   3615  HA2 GLY B   8      -3.581  63.160  20.563  1.00 25.35           H  
ATOM   3616  HA3 GLY B   8      -2.175  63.864  20.601  1.00 25.35           H  
ATOM   3617  N   PRO B   9      -2.937  63.017  23.053  1.00 22.62           N  
ATOM   3618  CA  PRO B   9      -3.139  63.003  24.502  1.00 22.49           C  
ATOM   3619  C   PRO B   9      -1.947  63.561  25.273  1.00 22.48           C  
ATOM   3620  O   PRO B   9      -0.801  63.300  24.886  1.00 22.24           O  
ATOM   3621  CB  PRO B   9      -3.339  61.515  24.813  1.00 22.46           C  
ATOM   3622  CG  PRO B   9      -2.604  60.811  23.740  1.00 22.82           C  
ATOM   3623  CD  PRO B   9      -2.698  61.668  22.516  1.00 22.66           C  
ATOM   3624  HA  PRO B   9      -3.941  63.495  24.739  1.00 26.99           H  
ATOM   3625  HB2 PRO B   9      -2.963  61.308  25.683  1.00 26.95           H  
ATOM   3626  HB3 PRO B   9      -4.284  61.297  24.784  1.00 26.95           H  
ATOM   3627  HG2 PRO B   9      -1.677  60.700  24.005  1.00 27.38           H  
ATOM   3628  HG3 PRO B   9      -3.016  59.948  23.581  1.00 27.38           H  
ATOM   3629  HD2 PRO B   9      -1.864  61.645  22.022  1.00 27.19           H  
ATOM   3630  HD3 PRO B   9      -3.445  61.388  21.964  1.00 27.19           H  
ATOM   3631  N   PRO B  10      -2.205  64.309  26.361  1.00 22.88           N  
ATOM   3632  CA  PRO B  10      -1.094  64.853  27.152  1.00 23.59           C  
ATOM   3633  C   PRO B  10      -0.209  63.771  27.762  1.00 22.93           C  
ATOM   3634  O   PRO B  10       0.927  64.073  28.113  1.00 22.78           O  
ATOM   3635  CB  PRO B  10      -1.795  65.669  28.248  1.00 24.93           C  
ATOM   3636  CG  PRO B  10      -3.143  65.943  27.737  1.00 25.27           C  
ATOM   3637  CD  PRO B  10      -3.514  64.829  26.805  1.00 23.77           C  
ATOM   3638  HA  PRO B  10      -0.550  65.445  26.609  1.00 28.30           H  
ATOM   3639  HB2 PRO B  10      -1.839  65.146  29.064  1.00 29.92           H  
ATOM   3640  HB3 PRO B  10      -1.312  66.496  28.397  1.00 29.92           H  
ATOM   3641  HG2 PRO B  10      -3.765  65.979  28.481  1.00 30.32           H  
ATOM   3642  HG3 PRO B  10      -3.138  66.789  27.263  1.00 30.32           H  
ATOM   3643  HD2 PRO B  10      -4.008  64.142  27.279  1.00 28.52           H  
ATOM   3644  HD3 PRO B  10      -4.016  65.172  26.050  1.00 28.52           H  
ATOM   3645  N   LEU B  11      -0.686  62.530  27.861  1.00 22.81           N  
ATOM   3646  CA  LEU B  11       0.161  61.466  28.390  1.00 23.34           C  
ATOM   3647  C   LEU B  11       1.311  61.153  27.425  1.00 20.85           C  
ATOM   3648  O   LEU B  11       2.327  60.626  27.830  1.00 20.17           O  
ATOM   3649  CB  LEU B  11      -0.666  60.198  28.684  1.00 27.08           C  
ATOM   3650  CG  LEU B  11      -1.341  59.463  27.519  1.00 30.70           C  
ATOM   3651  CD1 LEU B  11      -0.409  58.484  26.831  1.00 31.39           C  
ATOM   3652  CD2 LEU B  11      -2.604  58.732  27.985  1.00 32.25           C  
ATOM   3653  H   LEU B  11      -1.478  62.284  27.634  1.00 27.37           H  
ATOM   3654  HA  LEU B  11       0.550  61.764  29.227  1.00 28.01           H  
ATOM   3655  HB2 LEU B  11      -0.080  59.557  29.115  1.00 32.50           H  
ATOM   3656  HB3 LEU B  11      -1.371  60.444  29.303  1.00 32.50           H  
ATOM   3657  HG  LEU B  11      -1.612  60.120  26.858  1.00 36.84           H  
ATOM   3658 HD11 LEU B  11      -0.886  58.050  26.106  1.00 37.66           H  
ATOM   3659 HD12 LEU B  11       0.355  58.968  26.481  1.00 37.66           H  
ATOM   3660 HD13 LEU B  11      -0.115  57.822  27.476  1.00 37.66           H  
ATOM   3661 HD21 LEU B  11      -3.005  58.280  27.227  1.00 38.70           H  
ATOM   3662 HD22 LEU B  11      -2.361  58.086  28.666  1.00 38.70           H  
ATOM   3663 HD23 LEU B  11      -3.226  59.380  28.351  1.00 38.70           H  
ATOM   3664  N   SER B  12       1.162  61.494  26.152  1.00 19.89           N  
ATOM   3665  CA  SER B  12       2.208  61.229  25.178  1.00 19.71           C  
ATOM   3666  C   SER B  12       3.414  62.131  25.419  1.00 18.42           C  
ATOM   3667  O   SER B  12       3.266  63.330  25.634  1.00 18.39           O  
ATOM   3668  CB  SER B  12       1.676  61.419  23.758  1.00 22.42           C  
ATOM   3669  OG  SER B  12       2.671  61.974  22.892  1.00 24.59           O  
ATOM   3670  H   SER B  12       0.465  61.880  25.828  1.00 23.87           H  
ATOM   3671  HA  SER B  12       2.499  60.308  25.269  1.00 23.65           H  
ATOM   3672  HB2 SER B  12       1.402  60.557  23.408  1.00 26.90           H  
ATOM   3673  HB3 SER B  12       0.915  62.021  23.786  1.00 26.90           H  
ATOM   3674  HG  SER B  12       3.337  61.463  22.855  1.00 29.51           H  
ATOM   3675  N   THR B  13       4.606  61.558  25.361  1.00 16.53           N  
ATOM   3676  CA  THR B  13       5.812  62.349  25.583  1.00 15.56           C  
ATOM   3677  C   THR B  13       5.978  63.452  24.547  1.00 16.03           C  
ATOM   3678  O   THR B  13       6.301  64.594  24.875  1.00 16.36           O  
ATOM   3679  CB  THR B  13       7.057  61.487  25.580  1.00 16.40           C  
ATOM   3680  CG2 THR B  13       7.125  60.611  26.832  1.00 15.94           C  
ATOM   3681  OG1 THR B  13       7.042  60.660  24.423  1.00 18.31           O  
ATOM   3682  H   THR B  13       4.746  60.725  25.197  1.00 19.84           H  
ATOM   3683  HA  THR B  13       5.749  62.771  26.454  1.00 18.67           H  
ATOM   3684  HB  THR B  13       7.843  62.055  25.560  1.00 19.68           H  
ATOM   3685  HG1 THR B  13       7.728  60.175  24.408  1.00 21.97           H  
ATOM   3686 HG21 THR B  13       7.928  60.066  26.812  1.00 19.13           H  
ATOM   3687 HG22 THR B  13       7.141  61.168  27.626  1.00 19.13           H  
ATOM   3688 HG23 THR B  13       6.350  60.028  26.871  1.00 19.13           H  
ATOM   3689  N   ALA B  14       5.755  63.115  23.285  1.00 15.97           N  
ATOM   3690  CA  ALA B  14       5.924  64.097  22.214  1.00 15.26           C  
ATOM   3691  C   ALA B  14       4.873  65.215  22.294  1.00 15.51           C  
ATOM   3692  O   ALA B  14       5.167  66.369  22.032  1.00 15.94           O  
ATOM   3693  CB  ALA B  14       5.866  63.406  20.856  1.00 17.30           C  
ATOM   3694  H   ALA B  14       5.508  62.335  23.020  1.00 19.17           H  
ATOM   3695  HA  ALA B  14       6.799  64.507  22.301  1.00 18.32           H  
ATOM   3696  HB1 ALA B  14       5.980  64.071  20.158  1.00 20.76           H  
ATOM   3697  HB2 ALA B  14       6.578  62.749  20.806  1.00 20.76           H  
ATOM   3698  HB3 ALA B  14       5.005  62.970  20.760  1.00 20.76           H  
ATOM   3699  N   VAL B  15       3.644  64.864  22.663  1.00 15.83           N  
ATOM   3700  CA  VAL B  15       2.628  65.876  22.904  1.00 15.49           C  
ATOM   3701  C   VAL B  15       3.037  66.775  24.065  1.00 15.32           C  
ATOM   3702  O   VAL B  15       2.896  67.997  23.991  1.00 15.55           O  
ATOM   3703  CB  VAL B  15       1.222  65.245  23.185  1.00 17.10           C  
ATOM   3704  CG1 VAL B  15       0.186  66.328  23.527  1.00 17.79           C  
ATOM   3705  CG2 VAL B  15       0.735  64.437  21.995  1.00 17.76           C  
ATOM   3706  H   VAL B  15       3.378  64.055  22.780  1.00 19.00           H  
ATOM   3707  HA  VAL B  15       2.549  66.432  22.113  1.00 18.59           H  
ATOM   3708  HB  VAL B  15       1.291  64.647  23.946  1.00 20.52           H  
ATOM   3709 HG11 VAL B  15      -0.670  65.903  23.695  1.00 21.34           H  
ATOM   3710 HG12 VAL B  15       0.479  66.806  24.318  1.00 21.34           H  
ATOM   3711 HG13 VAL B  15       0.111  66.940  22.779  1.00 21.34           H  
ATOM   3712 HG21 VAL B  15      -0.135  64.062  22.203  1.00 21.32           H  
ATOM   3713 HG22 VAL B  15       0.669  65.021  21.224  1.00 21.32           H  
ATOM   3714 HG23 VAL B  15       1.369  63.724  21.818  1.00 21.32           H  
ATOM   3715  N   SER B  16       3.551  66.176  25.131  1.00 15.47           N  
ATOM   3716  CA  SER B  16       3.943  66.934  26.312  1.00 16.64           C  
ATOM   3717  C   SER B  16       5.037  67.955  26.004  1.00 15.87           C  
ATOM   3718  O   SER B  16       5.060  69.065  26.556  1.00 16.32           O  
ATOM   3719  CB  SER B  16       4.411  65.975  27.411  1.00 18.31           C  
ATOM   3720  OG  SER B  16       3.300  65.338  28.021  1.00 21.07           O  
ATOM   3721  H   SER B  16       3.684  65.329  25.197  1.00 18.56           H  
ATOM   3722  HA  SER B  16       3.171  67.417  26.646  1.00 19.97           H  
ATOM   3723  HB2 SER B  16       4.988  65.301  27.018  1.00 21.97           H  
ATOM   3724  HB3 SER B  16       4.897  66.478  28.084  1.00 21.97           H  
ATOM   3725  HG  SER B  16       2.869  64.901  27.447  1.00 25.29           H  
ATOM   3726  N   ARG B  17       5.967  67.574  25.135  1.00 15.69           N  
ATOM   3727  CA  ARG B  17       7.016  68.479  24.718  1.00 14.69           C  
ATOM   3728  C   ARG B  17       6.419  69.736  24.104  1.00 14.74           C  
ATOM   3729  O   ARG B  17       6.845  70.855  24.400  1.00 14.95           O  
ATOM   3730  CB  ARG B  17       7.955  67.791  23.704  1.00 14.75           C  
ATOM   3731  CG  ARG B  17       9.102  68.668  23.208  1.00 16.14           C  
ATOM   3732  CD  ARG B  17      10.034  67.910  22.235  1.00 17.04           C  
ATOM   3733  NE  ARG B  17      10.763  66.890  22.957  1.00 16.27           N  
ATOM   3734  CZ  ARG B  17      10.472  65.591  22.998  1.00 16.67           C  
ATOM   3735  NH1 ARG B  17       9.521  65.062  22.247  1.00 15.52           N1+
ATOM   3736  NH2 ARG B  17      11.148  64.807  23.798  1.00 19.52           N  
ATOM   3737  H   ARG B  17       6.008  66.794  24.775  1.00 18.83           H  
ATOM   3738  HA  ARG B  17       7.542  68.738  25.491  1.00 17.63           H  
ATOM   3739  HB2 ARG B  17       8.343  67.007  24.123  1.00 17.70           H  
ATOM   3740  HB3 ARG B  17       7.434  67.524  22.931  1.00 17.70           H  
ATOM   3741  HG2 ARG B  17       8.737  69.435  22.740  1.00 19.37           H  
ATOM   3742  HG3 ARG B  17       9.631  68.959  23.967  1.00 19.37           H  
ATOM   3743  HD2 ARG B  17       9.505  67.482  21.543  1.00 20.45           H  
ATOM   3744  HD3 ARG B  17      10.671  68.528  21.845  1.00 20.45           H  
ATOM   3745  HE  ARG B  17      11.451  67.148  23.403  1.00 19.53           H  
ATOM   3746 HH11 ARG B  17       9.044  65.566  21.739  1.00 18.62           H  
ATOM   3747 HH12 ARG B  17       9.368  64.216  22.280  1.00 18.62           H  
ATOM   3748 HH21 ARG B  17      11.790  65.128  24.272  1.00 23.42           H  
ATOM   3749 HH22 ARG B  17      11.004  63.959  23.790  1.00 23.42           H  
ATOM   3750  N   VAL B  18       5.424  69.548  23.238  1.00 14.63           N  
ATOM   3751  CA  VAL B  18       4.787  70.680  22.575  1.00 13.77           C  
ATOM   3752  C   VAL B  18       4.009  71.517  23.596  1.00 14.99           C  
ATOM   3753  O   VAL B  18       4.077  72.732  23.586  1.00 16.13           O  
ATOM   3754  CB  VAL B  18       3.868  70.196  21.437  1.00 15.12           C  
ATOM   3755  CG1 VAL B  18       3.022  71.317  20.908  1.00 15.90           C  
ATOM   3756  CG2 VAL B  18       4.717  69.611  20.319  1.00 15.08           C  
ATOM   3757  H   VAL B  18       5.102  68.781  23.019  1.00 17.55           H  
ATOM   3758  HA  VAL B  18       5.473  71.245  22.186  1.00 16.52           H  
ATOM   3759  HB  VAL B  18       3.281  69.501  21.771  1.00 18.15           H  
ATOM   3760 HG11 VAL B  18       2.458  70.977  20.195  1.00 19.08           H  
ATOM   3761 HG12 VAL B  18       2.472  71.664  21.628  1.00 19.08           H  
ATOM   3762 HG13 VAL B  18       3.601  72.016  20.567  1.00 19.08           H  
ATOM   3763 HG21 VAL B  18       4.134  69.308  19.606  1.00 18.10           H  
ATOM   3764 HG22 VAL B  18       5.318  70.297  19.988  1.00 18.10           H  
ATOM   3765 HG23 VAL B  18       5.228  68.864  20.669  1.00 18.10           H  
ATOM   3766  N   LEU B  19       3.248  70.862  24.458  1.00 15.79           N  
ATOM   3767  CA  LEU B  19       2.440  71.586  25.433  1.00 16.56           C  
ATOM   3768  C   LEU B  19       3.306  72.479  26.331  1.00 15.31           C  
ATOM   3769  O   LEU B  19       2.958  73.645  26.584  1.00 16.17           O  
ATOM   3770  CB  LEU B  19       1.608  70.602  26.273  1.00 16.86           C  
ATOM   3771  CG  LEU B  19       0.523  69.833  25.495  1.00 19.05           C  
ATOM   3772  CD1 LEU B  19      -0.224  68.850  26.388  1.00 19.64           C  
ATOM   3773  CD2 LEU B  19      -0.471  70.776  24.827  1.00 20.96           C  
ATOM   3774  H   LEU B  19       3.180  70.006  24.502  1.00 18.95           H  
ATOM   3775  HA  LEU B  19       1.822  72.162  24.956  1.00 19.87           H  
ATOM   3776  HB2 LEU B  19       2.207  69.947  26.664  1.00 20.23           H  
ATOM   3777  HB3 LEU B  19       1.164  71.099  26.979  1.00 20.23           H  
ATOM   3778  HG  LEU B  19       0.954  69.320  24.794  1.00 22.86           H  
ATOM   3779 HD11 LEU B  19      -0.894  68.390  25.859  1.00 23.57           H  
ATOM   3780 HD12 LEU B  19       0.409  68.210  26.750  1.00 23.57           H  
ATOM   3781 HD13 LEU B  19      -0.649  69.339  27.110  1.00 23.57           H  
ATOM   3782 HD21 LEU B  19      -1.133  70.251  24.351  1.00 25.16           H  
ATOM   3783 HD22 LEU B  19      -0.903  71.314  25.509  1.00 25.16           H  
ATOM   3784 HD23 LEU B  19       0.006  71.349  24.207  1.00 25.16           H  
ATOM   3785  N   ALA B  20       4.414  71.931  26.821  1.00 14.98           N  
ATOM   3786  CA  ALA B  20       5.303  72.679  27.686  1.00 15.63           C  
ATOM   3787  C   ALA B  20       5.839  73.907  26.973  1.00 16.26           C  
ATOM   3788  O   ALA B  20       5.949  74.975  27.571  1.00 16.30           O  
ATOM   3789  CB  ALA B  20       6.427  71.809  28.185  1.00 14.96           C  
ATOM   3790  H   ALA B  20       4.669  71.125  26.664  1.00 17.97           H  
ATOM   3791  HA  ALA B  20       4.802  72.982  28.459  1.00 18.75           H  
ATOM   3792  HB1 ALA B  20       7.003  72.337  28.759  1.00 17.95           H  
ATOM   3793  HB2 ALA B  20       6.053  71.066  28.683  1.00 17.95           H  
ATOM   3794  HB3 ALA B  20       6.930  71.478  27.424  1.00 17.95           H  
ATOM   3795  N   THR B  21       6.159  73.761  25.689  1.00 14.81           N  
ATOM   3796  CA  THR B  21       6.659  74.868  24.889  1.00 15.29           C  
ATOM   3797  C   THR B  21       5.601  75.948  24.688  1.00 15.79           C  
ATOM   3798  O   THR B  21       5.883  77.133  24.842  1.00 16.43           O  
ATOM   3799  CB  THR B  21       7.158  74.354  23.560  1.00 15.60           C  
ATOM   3800  CG2 THR B  21       7.764  75.469  22.706  1.00 17.00           C  
ATOM   3801  OG1 THR B  21       8.161  73.381  23.822  1.00 16.20           O  
ATOM   3802  H   THR B  21       6.093  73.021  25.256  1.00 17.77           H  
ATOM   3803  HA  THR B  21       7.410  75.272  25.351  1.00 18.34           H  
ATOM   3804  HB  THR B  21       6.427  73.947  23.070  1.00 18.71           H  
ATOM   3805  HG1 THR B  21       8.460  73.075  23.099  1.00 19.43           H  
ATOM   3806 HG21 THR B  21       8.075  75.107  21.861  1.00 20.40           H  
ATOM   3807 HG22 THR B  21       7.098  76.151  22.531  1.00 20.40           H  
ATOM   3808 HG23 THR B  21       8.514  75.872  23.171  1.00 20.40           H  
ATOM   3809  N   LEU B  22       4.383  75.544  24.360  1.00 15.71           N  
ATOM   3810  CA  LEU B  22       3.285  76.498  24.225  1.00 16.52           C  
ATOM   3811  C   LEU B  22       3.099  77.319  25.492  1.00 16.60           C  
ATOM   3812  O   LEU B  22       2.918  78.546  25.450  1.00 17.87           O  
ATOM   3813  CB  LEU B  22       1.976  75.796  23.881  1.00 17.32           C  
ATOM   3814  CG  LEU B  22       1.906  75.173  22.495  1.00 18.30           C  
ATOM   3815  CD1 LEU B  22       0.762  74.171  22.418  1.00 18.40           C  
ATOM   3816  CD2 LEU B  22       1.763  76.259  21.443  1.00 19.57           C  
ATOM   3817  H   LEU B  22       4.163  74.726  24.210  1.00 18.85           H  
ATOM   3818  HA  LEU B  22       3.491  77.111  23.502  1.00 19.83           H  
ATOM   3819  HB2 LEU B  22       1.830  75.086  24.526  1.00 20.79           H  
ATOM   3820  HB3 LEU B  22       1.255  76.442  23.945  1.00 20.79           H  
ATOM   3821  HG  LEU B  22       2.733  74.696  22.322  1.00 21.96           H  
ATOM   3822 HD11 LEU B  22       0.738  73.788  21.528  1.00 22.08           H  
ATOM   3823 HD12 LEU B  22       0.910  73.473  23.076  1.00 22.08           H  
ATOM   3824 HD13 LEU B  22      -0.072  74.630  22.605  1.00 22.08           H  
ATOM   3825 HD21 LEU B  22       1.720  75.846  20.567  1.00 23.49           H  
ATOM   3826 HD22 LEU B  22       0.949  76.758  21.614  1.00 23.49           H  
ATOM   3827 HD23 LEU B  22       2.530  76.851  21.494  1.00 23.49           H  
ATOM   3828  N   ILE B  23       3.165  76.651  26.629  1.00 16.96           N  
ATOM   3829  CA  ILE B  23       2.927  77.320  27.892  1.00 16.86           C  
ATOM   3830  C   ILE B  23       4.084  78.277  28.216  1.00 16.80           C  
ATOM   3831  O   ILE B  23       3.861  79.431  28.620  1.00 19.58           O  
ATOM   3832  CB  ILE B  23       2.688  76.297  29.012  1.00 17.64           C  
ATOM   3833  CG1 ILE B  23       1.344  75.609  28.780  1.00 19.72           C  
ATOM   3834  CG2 ILE B  23       2.641  76.957  30.375  1.00 17.85           C  
ATOM   3835  CD1 ILE B  23       1.177  74.339  29.571  1.00 21.47           C  
ATOM   3836  H   ILE B  23       3.345  75.812  26.697  1.00 20.35           H  
ATOM   3837  HA  ILE B  23       2.122  77.855  27.809  1.00 20.23           H  
ATOM   3838  HB  ILE B  23       3.395  75.634  28.999  1.00 21.17           H  
ATOM   3839 HG12 ILE B  23       0.632  76.216  29.037  1.00 23.67           H  
ATOM   3840 HG13 ILE B  23       1.263  75.386  27.839  1.00 23.67           H  
ATOM   3841 HG21 ILE B  23       2.488  76.277  31.050  1.00 21.42           H  
ATOM   3842 HG22 ILE B  23       3.487  77.403  30.539  1.00 21.42           H  
ATOM   3843 HG23 ILE B  23       1.918  77.604  30.388  1.00 21.42           H  
ATOM   3844 HD11 ILE B  23       0.307  73.958  29.376  1.00 25.76           H  
ATOM   3845 HD12 ILE B  23       1.876  73.716  29.318  1.00 25.76           H  
ATOM   3846 HD13 ILE B  23       1.244  74.546  30.516  1.00 25.76           H  
ATOM   3847  N   GLU B  24       5.313  77.832  27.979  1.00 17.36           N  
ATOM   3848  CA  GLU B  24       6.473  78.703  28.150  1.00 17.76           C  
ATOM   3849  C   GLU B  24       6.371  79.936  27.283  1.00 18.32           C  
ATOM   3850  O   GLU B  24       6.826  81.008  27.669  1.00 19.77           O  
ATOM   3851  CB  GLU B  24       7.769  77.971  27.792  1.00 17.44           C  
ATOM   3852  CG  GLU B  24       8.270  76.991  28.842  1.00 18.61           C  
ATOM   3853  CD  GLU B  24       8.937  77.640  30.034  1.00 20.37           C  
ATOM   3854  OE1 GLU B  24       9.486  78.759  29.910  1.00 21.83           O  
ATOM   3855  OE2 GLU B  24       8.924  77.014  31.118  1.00 20.42           O1-
ATOM   3856  H   GLU B  24       5.503  77.035  27.719  1.00 20.84           H  
ATOM   3857  HA  GLU B  24       6.528  78.986  29.076  1.00 21.31           H  
ATOM   3858  HB2 GLU B  24       7.624  77.473  26.972  1.00 20.93           H  
ATOM   3859  HB3 GLU B  24       8.466  78.631  27.652  1.00 20.93           H  
ATOM   3860  HG2 GLU B  24       7.516  76.475  29.170  1.00 22.33           H  
ATOM   3861  HG3 GLU B  24       8.917  76.397  28.429  1.00 22.33           H  
ATOM   3862  N   LYS B  25       5.798  79.762  26.092  1.00 18.29           N  
ATOM   3863  CA  LYS B  25       5.740  80.841  25.110  1.00 18.55           C  
ATOM   3864  C   LYS B  25       4.435  81.629  25.157  1.00 18.97           C  
ATOM   3865  O   LYS B  25       4.229  82.500  24.318  1.00 19.39           O  
ATOM   3866  CB  LYS B  25       5.957  80.286  23.687  1.00 17.92           C  
ATOM   3867  CG  LYS B  25       7.351  79.725  23.431  1.00 18.00           C  
ATOM   3868  CD  LYS B  25       8.438  80.770  23.669  1.00 18.07           C  
ATOM   3869  CE  LYS B  25       8.201  82.043  22.875  1.00 18.93           C  
ATOM   3870  NZ  LYS B  25       9.297  83.013  23.016  1.00 19.41           N1+
ATOM   3871  H   LYS B  25       5.436  79.028  25.829  1.00 21.95           H  
ATOM   3872  HA  LYS B  25       6.462  81.463  25.294  1.00 22.26           H  
ATOM   3873  HB2 LYS B  25       5.319  79.571  23.532  1.00 21.50           H  
ATOM   3874  HB3 LYS B  25       5.806  81.001  23.049  1.00 21.50           H  
ATOM   3875  HG2 LYS B  25       7.510  78.980  24.031  1.00 21.60           H  
ATOM   3876  HG3 LYS B  25       7.412  79.430  22.508  1.00 21.60           H  
ATOM   3877  HD2 LYS B  25       8.455  81.001  24.611  1.00 21.68           H  
ATOM   3878  HD3 LYS B  25       9.295  80.403  23.401  1.00 21.68           H  
ATOM   3879  HE2 LYS B  25       8.118  81.818  21.935  1.00 22.72           H  
ATOM   3880  HE3 LYS B  25       7.385  82.464  23.188  1.00 22.72           H  
ATOM   3881  HZ1 LYS B  25      10.059  82.654  22.728  1.00 23.29           H  
ATOM   3882  HZ2 LYS B  25       9.121  83.742  22.538  1.00 23.29           H  
ATOM   3883  HZ3 LYS B  25       9.391  83.243  23.871  1.00 23.29           H  
ATOM   3884  N   ASP B  26       3.580  81.340  26.146  1.00 19.20           N  
ATOM   3885  CA  ASP B  26       2.313  82.048  26.348  1.00 19.85           C  
ATOM   3886  C   ASP B  26       1.391  81.950  25.129  1.00 20.26           C  
ATOM   3887  O   ASP B  26       0.695  82.907  24.764  1.00 21.56           O  
ATOM   3888  CB  ASP B  26       2.551  83.530  26.682  1.00 22.75           C  
ATOM   3889  CG  ASP B  26       3.087  83.746  28.077  1.00 28.15           C  
ATOM   3890  OD1 ASP B  26       3.054  82.811  28.897  1.00 30.52           O  
ATOM   3891  OD2 ASP B  26       3.527  84.886  28.354  1.00 30.73           O1-
ATOM   3892  H   ASP B  26       3.719  80.721  26.726  1.00 23.04           H  
ATOM   3893  HA  ASP B  26       1.851  81.647  27.100  1.00 23.82           H  
ATOM   3894  HB2 ASP B  26       3.195  83.895  26.055  1.00 27.31           H  
ATOM   3895  HB3 ASP B  26       1.710  84.008  26.608  1.00 27.31           H  
ATOM   3896  N   VAL B  27       1.370  80.777  24.518  1.00 19.10           N  
ATOM   3897  CA  VAL B  27       0.558  80.561  23.329  1.00 19.71           C  
ATOM   3898  C   VAL B  27      -0.711  79.773  23.670  1.00 19.06           C  
ATOM   3899  O   VAL B  27      -0.621  78.658  24.155  1.00 20.11           O  
ATOM   3900  CB  VAL B  27       1.346  79.792  22.255  1.00 20.45           C  
ATOM   3901  CG1 VAL B  27       0.490  79.560  21.034  1.00 20.74           C  
ATOM   3902  CG2 VAL B  27       2.632  80.537  21.879  1.00 20.71           C  
ATOM   3903  H   VAL B  27       1.817  80.087  24.771  1.00 22.92           H  
ATOM   3904  HA  VAL B  27       0.295  81.419  22.960  1.00 23.65           H  
ATOM   3905  HB  VAL B  27       1.598  78.926  22.611  1.00 24.54           H  
ATOM   3906 HG11 VAL B  27       1.009  79.074  20.373  1.00 24.88           H  
ATOM   3907 HG12 VAL B  27      -0.289  79.041  21.289  1.00 24.88           H  
ATOM   3908 HG13 VAL B  27       0.215  80.417  20.674  1.00 24.88           H  
ATOM   3909 HG21 VAL B  27       3.105  80.029  21.202  1.00 24.85           H  
ATOM   3910 HG22 VAL B  27       2.400  81.413  21.533  1.00 24.85           H  
ATOM   3911 HG23 VAL B  27       3.186  80.630  22.670  1.00 24.85           H  
ATOM   3912  N   PRO B  28      -1.904  80.336  23.407  1.00 19.32           N  
ATOM   3913  CA  PRO B  28      -3.148  79.610  23.706  1.00 19.61           C  
ATOM   3914  C   PRO B  28      -3.348  78.441  22.749  1.00 19.27           C  
ATOM   3915  O   PRO B  28      -2.921  78.525  21.601  1.00 20.51           O  
ATOM   3916  CB  PRO B  28      -4.237  80.670  23.506  1.00 21.40           C  
ATOM   3917  CG  PRO B  28      -3.642  81.609  22.509  1.00 23.12           C  
ATOM   3918  CD  PRO B  28      -2.174  81.660  22.829  1.00 21.08           C  
ATOM   3919  HA  PRO B  28      -3.155  79.296  24.624  1.00 23.53           H  
ATOM   3920  HB2 PRO B  28      -5.041  80.256  23.156  1.00 25.68           H  
ATOM   3921  HB3 PRO B  28      -4.416  81.123  24.345  1.00 25.68           H  
ATOM   3922  HG2 PRO B  28      -3.785  81.266  21.613  1.00 27.75           H  
ATOM   3923  HG3 PRO B  28      -4.044  82.486  22.608  1.00 27.75           H  
ATOM   3924  HD2 PRO B  28      -1.656  81.787  22.018  1.00 25.30           H  
ATOM   3925  HD3 PRO B  28      -1.993  82.356  23.479  1.00 25.30           H  
ATOM   3926  N   PHE B  29      -4.019  77.393  23.197  1.00 20.44           N  
ATOM   3927  CA  PHE B  29      -4.200  76.207  22.370  1.00 20.29           C  
ATOM   3928  C   PHE B  29      -5.494  75.465  22.661  1.00 21.05           C  
ATOM   3929  O   PHE B  29      -6.001  75.497  23.777  1.00 20.04           O  
ATOM   3930  CB  PHE B  29      -3.014  75.246  22.553  1.00 20.99           C  
ATOM   3931  CG  PHE B  29      -2.820  74.803  23.963  1.00 21.36           C  
ATOM   3932  CD1 PHE B  29      -2.124  75.600  24.857  1.00 22.99           C  
ATOM   3933  CD2 PHE B  29      -3.329  73.587  24.403  1.00 22.91           C  
ATOM   3934  CE1 PHE B  29      -1.954  75.212  26.168  1.00 24.07           C  
ATOM   3935  CE2 PHE B  29      -3.157  73.192  25.727  1.00 23.88           C  
ATOM   3936  CZ  PHE B  29      -2.470  74.002  26.604  1.00 24.79           C  
ATOM   3937  H   PHE B  29      -4.380  77.340  23.976  1.00 24.52           H  
ATOM   3938  HA  PHE B  29      -4.219  76.479  21.439  1.00 24.35           H  
ATOM   3939  HB2 PHE B  29      -3.165  74.456  22.011  1.00 25.18           H  
ATOM   3940  HB3 PHE B  29      -2.202  75.692  22.267  1.00 25.18           H  
ATOM   3941  HD1 PHE B  29      -1.783  76.418  24.572  1.00 27.58           H  
ATOM   3942  HD2 PHE B  29      -3.801  73.043  23.814  1.00 27.49           H  
ATOM   3943  HE1 PHE B  29      -1.486  75.758  26.757  1.00 28.88           H  
ATOM   3944  HE2 PHE B  29      -3.501  72.378  26.018  1.00 28.66           H  
ATOM   3945  HZ  PHE B  29      -2.347  73.734  27.486  1.00 29.74           H  
ATOM   3946  N   HIS B  30      -6.046  74.872  21.601  0.54 22.27           N  
ATOM   3948  CA  HIS B  30      -7.060  73.823  21.660  0.54 24.47           C  
ATOM   3950  C   HIS B  30      -6.335  72.483  21.692  0.54 23.41           C  
ATOM   3952  O   HIS B  30      -5.289  72.334  21.051  0.54 24.45           O  
ATOM   3954  CB  HIS B  30      -7.989  73.820  20.425  0.54 28.73           C  
ATOM   3956  CG  HIS B  30      -8.791  75.069  20.215  0.54 33.77           C  
ATOM   3958  CD2 HIS B  30      -9.970  75.473  20.745  0.54 35.91           C  
ATOM   3960  ND1 HIS B  30      -8.442  76.026  19.288  0.54 36.29           N  
ATOM   3962  CE1 HIS B  30      -9.343  76.993  19.295  0.54 36.89           C  
ATOM   3964  NE2 HIS B  30     -10.284  76.679  20.166  0.54 37.45           N  
ATOM   3966  H   HIS B  30      -5.832  75.074  20.793  0.54 26.73           H  
ATOM   3968  HA  HIS B  30      -7.595  73.917  22.464  0.54 29.37           H  
ATOM   3970  HB2 HIS B  30      -7.446  73.686  19.633  0.54 34.47           H  
ATOM   3972  HB3 HIS B  30      -8.616  73.084  20.515  0.54 34.47           H  
ATOM   3974  HD2 HIS B  30     -10.462  75.030  21.397  0.54 43.09           H  
ATOM   3976  HE1 HIS B  30      -9.323  77.759  18.767  0.54 44.27           H  
ATOM   3978  N   LEU B  31      -6.888  71.504  22.399  1.00 22.40           N  
ATOM   3979  CA  LEU B  31      -6.342  70.152  22.375  1.00 24.47           C  
ATOM   3980  C   LEU B  31      -7.411  69.191  21.880  1.00 25.42           C  
ATOM   3981  O   LEU B  31      -8.457  69.036  22.522  1.00 27.70           O  
ATOM   3982  CB  LEU B  31      -5.844  69.778  23.777  1.00 26.94           C  
ATOM   3983  CG  LEU B  31      -4.969  68.540  23.967  1.00 29.06           C  
ATOM   3984  CD1 LEU B  31      -3.704  68.576  23.125  1.00 29.16           C  
ATOM   3985  CD2 LEU B  31      -4.601  68.432  25.424  1.00 30.56           C  
ATOM   3986  H   LEU B  31      -7.537  71.610  22.952  1.00 26.88           H  
ATOM   3987  HA  LEU B  31      -5.591  70.118  21.763  1.00 29.37           H  
ATOM   3988  HB2 LEU B  31      -5.333  70.530  24.116  1.00 32.33           H  
ATOM   3989  HB3 LEU B  31      -6.624  69.653  24.340  1.00 32.33           H  
ATOM   3990  HG  LEU B  31      -5.475  67.749  23.722  1.00 34.87           H  
ATOM   3991 HD11 LEU B  31      -3.193  67.767  23.288  1.00 34.99           H  
ATOM   3992 HD12 LEU B  31      -3.949  68.629  22.188  1.00 34.99           H  
ATOM   3993 HD13 LEU B  31      -3.181  69.353  23.375  1.00 34.99           H  
ATOM   3994 HD21 LEU B  31      -4.045  67.648  25.552  1.00 36.68           H  
ATOM   3995 HD22 LEU B  31      -4.114  69.229  25.685  1.00 36.68           H  
ATOM   3996 HD23 LEU B  31      -5.413  68.353  25.949  1.00 36.68           H  
ATOM   3997  N   ILE B  32      -7.174  68.575  20.721  1.00 24.38           N  
ATOM   3998  CA  ILE B  32      -8.117  67.610  20.159  1.00 25.39           C  
ATOM   3999  C   ILE B  32      -7.652  66.200  20.496  1.00 25.58           C  
ATOM   4000  O   ILE B  32      -6.525  65.833  20.146  1.00 23.27           O  
ATOM   4001  CB  ILE B  32      -8.239  67.760  18.637  1.00 26.90           C  
ATOM   4002  CG1 ILE B  32      -8.846  69.130  18.305  1.00 29.44           C  
ATOM   4003  CG2 ILE B  32      -9.127  66.641  18.056  1.00 27.51           C  
ATOM   4004  CD1 ILE B  32      -9.020  69.404  16.821  1.00 31.58           C  
ATOM   4005  H   ILE B  32      -6.471  68.699  20.241  1.00 29.26           H  
ATOM   4006  HA  ILE B  32      -8.993  67.747  20.552  1.00 30.47           H  
ATOM   4007  HB  ILE B  32      -7.355  67.700  18.241  1.00 32.28           H  
ATOM   4008 HG12 ILE B  32      -9.721  69.190  18.720  1.00 35.33           H  
ATOM   4009 HG13 ILE B  32      -8.267  69.820  18.665  1.00 35.33           H  
ATOM   4010 HG21 ILE B  32      -9.189  66.756  17.095  1.00 33.01           H  
ATOM   4011 HG22 ILE B  32      -8.726  65.782  18.262  1.00 33.01           H  
ATOM   4012 HG23 ILE B  32     -10.009  66.700  18.455  1.00 33.01           H  
ATOM   4013 HD11 ILE B  32      -9.407  70.286  16.706  1.00 37.90           H  
ATOM   4014 HD12 ILE B  32      -8.153  69.364  16.389  1.00 37.90           H  
ATOM   4015 HD13 ILE B  32      -9.609  68.732  16.444  1.00 37.90           H  
ATOM   4016  N   PRO B  33      -8.510  65.399  21.159  1.00 26.59           N  
ATOM   4017  CA  PRO B  33      -8.039  64.064  21.530  1.00 27.00           C  
ATOM   4018  C   PRO B  33      -7.891  63.145  20.347  1.00 26.44           C  
ATOM   4019  O   PRO B  33      -8.665  63.227  19.380  1.00 26.83           O  
ATOM   4020  CB  PRO B  33      -9.143  63.537  22.463  1.00 27.88           C  
ATOM   4021  CG  PRO B  33     -10.371  64.261  22.039  1.00 28.49           C  
ATOM   4022  CD  PRO B  33      -9.893  65.636  21.630  1.00 28.33           C  
ATOM   4023  HA  PRO B  33      -7.200  64.117  22.013  1.00 32.40           H  
ATOM   4024  HB2 PRO B  33      -9.248  62.580  22.339  1.00 33.45           H  
ATOM   4025  HB3 PRO B  33      -8.921  63.744  23.384  1.00 33.45           H  
ATOM   4026  HG2 PRO B  33     -10.779  63.802  21.289  1.00 34.18           H  
ATOM   4027  HG3 PRO B  33     -10.989  64.320  22.784  1.00 34.18           H  
ATOM   4028  HD2 PRO B  33     -10.441  65.983  20.908  1.00 33.99           H  
ATOM   4029  HD3 PRO B  33      -9.892  66.235  22.394  1.00 33.99           H  
ATOM   4030  N   ILE B  34      -6.904  62.267  20.460  1.00 25.59           N  
ATOM   4031  CA  ILE B  34      -6.708  61.134  19.567  1.00 24.38           C  
ATOM   4032  C   ILE B  34      -6.582  59.916  20.461  1.00 25.20           C  
ATOM   4033  O   ILE B  34      -5.655  59.824  21.277  1.00 26.58           O  
ATOM   4034  CB  ILE B  34      -5.451  61.293  18.693  1.00 23.08           C  
ATOM   4035  CG1 ILE B  34      -5.550  62.534  17.796  1.00 23.55           C  
ATOM   4036  CG2 ILE B  34      -5.194  60.034  17.871  1.00 23.04           C  
ATOM   4037  CD1 ILE B  34      -6.605  62.459  16.729  1.00 24.26           C  
ATOM   4038  H   ILE B  34      -6.307  62.310  21.077  1.00 30.71           H  
ATOM   4039  HA  ILE B  34      -7.481  61.026  18.992  1.00 29.26           H  
ATOM   4040  HB  ILE B  34      -4.694  61.418  19.286  1.00 27.69           H  
ATOM   4041 HG12 ILE B  34      -5.750  63.303  18.352  1.00 28.27           H  
ATOM   4042 HG13 ILE B  34      -4.696  62.665  17.354  1.00 28.27           H  
ATOM   4043 HG21 ILE B  34      -4.398  60.166  17.333  1.00 27.65           H  
ATOM   4044 HG22 ILE B  34      -5.066  59.285  18.474  1.00 27.65           H  
ATOM   4045 HG23 ILE B  34      -5.959  59.871  17.297  1.00 27.65           H  
ATOM   4046 HD11 ILE B  34      -6.593  63.282  16.216  1.00 29.11           H  
ATOM   4047 HD12 ILE B  34      -6.415  61.705  16.150  1.00 29.11           H  
ATOM   4048 HD13 ILE B  34      -7.471  62.344  17.150  1.00 29.11           H  
ATOM   4049  N   ASP B  35      -7.535  58.999  20.340  1.00 24.88           N  
ATOM   4050  CA  ASP B  35      -7.604  57.858  21.238  1.00 27.10           C  
ATOM   4051  C   ASP B  35      -6.689  56.727  20.779  1.00 27.04           C  
ATOM   4052  O   ASP B  35      -7.037  55.930  19.898  1.00 25.57           O  
ATOM   4053  CB  ASP B  35      -9.047  57.382  21.349  1.00 28.59           C  
ATOM   4054  CG  ASP B  35      -9.274  56.498  22.556  1.00 30.98           C  
ATOM   4055  OD1 ASP B  35      -8.338  55.766  22.907  1.00 30.69           O  
ATOM   4056  OD2 ASP B  35     -10.379  56.540  23.162  1.00 32.71           O1-
ATOM   4057  H   ASP B  35      -8.155  59.016  19.744  1.00 29.85           H  
ATOM   4058  HA  ASP B  35      -7.313  58.136  22.120  1.00 32.52           H  
ATOM   4059  HB2 ASP B  35      -9.630  58.154  21.427  1.00 34.31           H  
ATOM   4060  HB3 ASP B  35      -9.275  56.873  20.556  1.00 34.31           H  
ATOM   4061  N   LEU B  36      -5.508  56.660  21.388  1.00 26.75           N  
ATOM   4062  CA  LEU B  36      -4.507  55.673  20.993  1.00 27.67           C  
ATOM   4063  C   LEU B  36      -4.994  54.245  21.275  1.00 28.81           C  
ATOM   4064  O   LEU B  36      -4.650  53.299  20.542  1.00 29.04           O  
ATOM   4065  CB  LEU B  36      -3.182  55.958  21.705  1.00 28.33           C  
ATOM   4066  CG  LEU B  36      -2.572  57.355  21.466  1.00 29.47           C  
ATOM   4067  CD1 LEU B  36      -1.200  57.480  22.125  1.00 31.08           C  
ATOM   4068  CD2 LEU B  36      -2.449  57.661  19.988  1.00 28.92           C  
ATOM   4069  H   LEU B  36      -5.261  57.174  22.032  1.00 32.10           H  
ATOM   4070  HA  LEU B  36      -4.353  55.749  20.038  1.00 33.21           H  
ATOM   4071  HB2 LEU B  36      -3.323  55.863  22.660  1.00 34.00           H  
ATOM   4072  HB3 LEU B  36      -2.530  55.303  21.410  1.00 34.00           H  
ATOM   4073  HG  LEU B  36      -3.154  58.023  21.860  1.00 35.37           H  
ATOM   4074 HD11 LEU B  36      -0.848  58.368  21.955  1.00 37.30           H  
ATOM   4075 HD12 LEU B  36      -1.296  57.339  23.080  1.00 37.30           H  
ATOM   4076 HD13 LEU B  36      -0.607  56.811  21.749  1.00 37.30           H  
ATOM   4077 HD21 LEU B  36      -2.064  58.544  19.879  1.00 34.71           H  
ATOM   4078 HD22 LEU B  36      -1.876  56.996  19.575  1.00 34.71           H  
ATOM   4079 HD23 LEU B  36      -3.331  57.633  19.585  1.00 34.71           H  
ATOM   4080  N   SER B  37      -5.829  54.095  22.305  1.00 29.38           N  
ATOM   4081  CA  SER B  37      -6.374  52.784  22.680  1.00 31.20           C  
ATOM   4082  C   SER B  37      -7.356  52.235  21.634  1.00 32.81           C  
ATOM   4083  O   SER B  37      -7.577  51.026  21.559  1.00 34.21           O  
ATOM   4084  CB  SER B  37      -7.068  52.863  24.051  1.00 31.65           C  
ATOM   4085  OG  SER B  37      -8.389  53.410  23.979  1.00 32.26           O  
ATOM   4086  H   SER B  37      -6.098  54.740  22.806  1.00 35.26           H  
ATOM   4087  HA  SER B  37      -5.641  52.153  22.756  1.00 37.44           H  
ATOM   4088  HB2 SER B  37      -7.124  51.968  24.421  1.00 37.98           H  
ATOM   4089  HB3 SER B  37      -6.534  53.424  24.635  1.00 37.98           H  
ATOM   4090  HG  SER B  37      -8.361  54.189  23.667  1.00 38.71           H  
ATOM   4091  N   LYS B  38      -7.938  53.120  20.837  1.00 33.41           N  
ATOM   4092  CA  LYS B  38      -8.828  52.723  19.748  1.00 34.78           C  
ATOM   4093  C   LYS B  38      -8.117  52.765  18.393  1.00 35.63           C  
ATOM   4094  O   LYS B  38      -8.748  52.588  17.348  1.00 37.47           O  
ATOM   4095  CB  LYS B  38     -10.062  53.629  19.735  1.00 35.61           C  
ATOM   4096  CG  LYS B  38     -10.925  53.494  20.985  1.00 36.25           C  
ATOM   4097  CD  LYS B  38     -12.044  54.527  21.005  1.00 37.57           C  
ATOM   4098  CE  LYS B  38     -12.802  54.530  22.316  1.00 38.91           C  
ATOM   4099  NZ  LYS B  38     -13.250  53.168  22.676  1.00 39.62           N1+
ATOM   4100  H   LYS B  38      -7.834  53.971  20.906  1.00 40.10           H  
ATOM   4101  HA  LYS B  38      -9.126  51.812  19.901  1.00 41.74           H  
ATOM   4102  HB2 LYS B  38      -9.773  54.553  19.672  1.00 42.73           H  
ATOM   4103  HB3 LYS B  38     -10.611  53.401  18.968  1.00 42.73           H  
ATOM   4104  HG2 LYS B  38     -11.326  52.611  21.003  1.00 43.50           H  
ATOM   4105  HG3 LYS B  38     -10.373  53.628  21.771  1.00 43.50           H  
ATOM   4106  HD2 LYS B  38     -11.664  55.410  20.876  1.00 45.09           H  
ATOM   4107  HD3 LYS B  38     -12.673  54.328  20.294  1.00 45.09           H  
ATOM   4108  HE2 LYS B  38     -12.222  54.857  23.021  1.00 46.69           H  
ATOM   4109  HE3 LYS B  38     -13.585  55.096  22.233  1.00 46.69           H  
ATOM   4110  HZ1 LYS B  38     -13.786  52.847  22.043  1.00 47.55           H  
ATOM   4111  HZ2 LYS B  38     -12.546  52.629  22.760  1.00 47.55           H  
ATOM   4112  HZ3 LYS B  38     -13.692  53.187  23.448  1.00 47.55           H  
ATOM   4113  N   GLY B  39      -6.806  52.993  18.420  1.00 33.67           N  
ATOM   4114  CA  GLY B  39      -5.988  53.011  17.218  1.00 32.56           C  
ATOM   4115  C   GLY B  39      -6.353  54.153  16.297  1.00 31.32           C  
ATOM   4116  O   GLY B  39      -6.162  54.077  15.089  1.00 31.74           O  
ATOM   4117  H   GLY B  39      -6.361  53.143  19.141  1.00 40.41           H  
ATOM   4118  HA2 GLY B  39      -5.054  53.100  17.463  1.00 39.08           H  
ATOM   4119  HA3 GLY B  39      -6.103  52.178  16.735  1.00 39.08           H  
ATOM   4120  N   GLU B  40      -6.875  55.224  16.882  1.00 28.95           N  
ATOM   4121  CA  GLU B  40      -7.393  56.345  16.118  1.00 28.01           C  
ATOM   4122  C   GLU B  40      -6.322  57.004  15.270  1.00 29.20           C  
ATOM   4123  O   GLU B  40      -6.586  57.498  14.189  1.00 30.49           O  
ATOM   4124  CB  GLU B  40      -8.001  57.371  17.056  1.00 29.01           C  
ATOM   4125  CG  GLU B  40      -8.528  58.563  16.341  1.00 30.78           C  
ATOM   4126  CD  GLU B  40      -9.509  59.370  17.168  1.00 32.05           C  
ATOM   4127  OE1 GLU B  40      -9.689  59.092  18.394  1.00 31.03           O  
ATOM   4128  OE2 GLU B  40     -10.110  60.291  16.572  1.00 34.12           O1-
ATOM   4129  H   GLU B  40      -6.940  55.325  17.733  1.00 34.74           H  
ATOM   4130  HA  GLU B  40      -8.092  56.028  15.525  1.00 33.61           H  
ATOM   4131  HB2 GLU B  40      -8.737  56.962  17.539  1.00 34.82           H  
ATOM   4132  HB3 GLU B  40      -7.322  57.672  17.680  1.00 34.82           H  
ATOM   4133  HG2 GLU B  40      -7.786  59.144  16.108  1.00 36.94           H  
ATOM   4134  HG3 GLU B  40      -8.984  58.271  15.536  1.00 36.94           H  
ATOM   4135  N   GLN B  41      -5.106  57.006  15.782  1.00 28.67           N  
ATOM   4136  CA  GLN B  41      -3.998  57.628  15.081  1.00 28.57           C  
ATOM   4137  C   GLN B  41      -3.587  56.871  13.806  1.00 30.51           C  
ATOM   4138  O   GLN B  41      -2.851  57.414  12.981  1.00 29.72           O  
ATOM   4139  CB  GLN B  41      -2.807  57.745  16.027  1.00 27.54           C  
ATOM   4140  CG  GLN B  41      -2.010  56.440  16.262  1.00 28.27           C  
ATOM   4141  CD  GLN B  41      -2.641  55.467  17.262  1.00 28.57           C  
ATOM   4142  NE2 GLN B  41      -1.826  54.541  17.736  1.00 29.21           N  
ATOM   4143  OE1 GLN B  41      -3.830  55.533  17.592  1.00 28.19           O  
ATOM   4144  H   GLN B  41      -4.894  56.653  16.537  1.00 34.41           H  
ATOM   4145  HA  GLN B  41      -4.259  58.526  14.820  1.00 34.28           H  
ATOM   4146  HB2 GLN B  41      -2.191  58.400  15.664  1.00 33.05           H  
ATOM   4147  HB3 GLN B  41      -3.130  58.047  16.890  1.00 33.05           H  
ATOM   4148  HG2 GLN B  41      -1.924  55.975  15.416  1.00 33.93           H  
ATOM   4149  HG3 GLN B  41      -1.130  56.673  16.597  1.00 33.93           H  
ATOM   4150 HE21 GLN B  41      -1.006  54.517  17.479  1.00 35.05           H  
ATOM   4151 HE22 GLN B  41      -2.116  53.962  18.302  1.00 35.05           H  
ATOM   4152  N   LYS B  42      -4.055  55.628  13.666  1.00 32.72           N  
ATOM   4153  CA  LYS B  42      -3.634  54.746  12.572  1.00 35.08           C  
ATOM   4154  C   LYS B  42      -4.676  54.625  11.492  1.00 36.99           C  
ATOM   4155  O   LYS B  42      -4.477  53.892  10.514  1.00 36.98           O  
ATOM   4156  CB  LYS B  42      -3.309  53.341  13.085  1.00 34.87           C  
ATOM   4157  CG  LYS B  42      -2.182  53.293  14.087  1.00 36.71           C  
ATOM   4158  CD  LYS B  42      -0.950  53.961  13.498  1.00 38.44           C  
ATOM   4159  CE  LYS B  42       0.321  53.394  14.084  1.00 40.21           C  
ATOM   4160  NZ  LYS B  42       1.438  54.374  14.051  1.00 39.82           N1+
ATOM   4161  H   LYS B  42      -4.625  55.267  14.199  1.00 39.26           H  
ATOM   4162  HA  LYS B  42      -2.829  55.109  12.169  1.00 42.10           H  
ATOM   4163  HB2 LYS B  42      -4.099  52.976  13.512  1.00 41.84           H  
ATOM   4164  HB3 LYS B  42      -3.057  52.785  12.331  1.00 41.84           H  
ATOM   4165  HG2 LYS B  42      -2.439  53.771  14.891  1.00 44.05           H  
ATOM   4166  HG3 LYS B  42      -1.967  52.370  14.291  1.00 44.05           H  
ATOM   4167  HD2 LYS B  42      -0.935  53.815  12.539  1.00 46.12           H  
ATOM   4168  HD3 LYS B  42      -0.978  54.911  13.693  1.00 46.12           H  
ATOM   4169  HE2 LYS B  42       0.163  53.147  15.009  1.00 48.25           H  
ATOM   4170  HE3 LYS B  42       0.588  52.615  13.571  1.00 48.25           H  
ATOM   4171  HZ1 LYS B  42       1.221  55.099  14.520  1.00 47.78           H  
ATOM   4172  HZ2 LYS B  42       2.171  54.011  14.402  1.00 47.78           H  
ATOM   4173  HZ3 LYS B  42       1.608  54.614  13.211  1.00 47.78           H  
ATOM   4174  N   LYS B  43      -5.778  55.344  11.656  1.00 38.92           N  
ATOM   4175  CA  LYS B  43      -6.862  55.296  10.691  1.00 40.85           C  
ATOM   4176  C   LYS B  43      -6.693  56.428   9.682  1.00 40.97           C  
ATOM   4177  O   LYS B  43      -6.009  57.404   9.967  1.00 39.66           O  
ATOM   4178  CB  LYS B  43      -8.213  55.403  11.397  1.00 42.48           C  
ATOM   4179  CG  LYS B  43      -8.366  54.545  12.657  1.00 43.88           C  
ATOM   4180  CD  LYS B  43      -8.530  53.080  12.348  1.00 45.76           C  
ATOM   4181  CE  LYS B  43      -8.982  52.316  13.585  1.00 47.28           C  
ATOM   4182  NZ  LYS B  43      -9.374  50.917  13.272  1.00 47.87           N1+
ATOM   4183  H   LYS B  43      -5.921  55.870  12.321  1.00 46.70           H  
ATOM   4184  HA  LYS B  43      -6.832  54.452  10.214  1.00 49.02           H  
ATOM   4185  HB2 LYS B  43      -8.352  56.328  11.657  1.00 50.97           H  
ATOM   4186  HB3 LYS B  43      -8.907  55.134  10.776  1.00 50.97           H  
ATOM   4187  HG2 LYS B  43      -7.574  54.648  13.207  1.00 52.66           H  
ATOM   4188  HG3 LYS B  43      -9.150  54.838  13.146  1.00 52.66           H  
ATOM   4189  HD2 LYS B  43      -9.202  52.969  11.657  1.00 54.91           H  
ATOM   4190  HD3 LYS B  43      -7.680  52.714  12.055  1.00 54.91           H  
ATOM   4191  HE2 LYS B  43      -8.253  52.289  14.225  1.00 56.73           H  
ATOM   4192  HE3 LYS B  43      -9.749  52.765  13.972  1.00 56.73           H  
ATOM   4193  HZ1 LYS B  43      -9.632  50.500  14.015  1.00 57.44           H  
ATOM   4194  HZ2 LYS B  43     -10.047  50.913  12.689  1.00 57.44           H  
ATOM   4195  HZ3 LYS B  43      -8.684  50.479  12.919  1.00 57.44           H  
ATOM   4196  N   PRO B  44      -7.334  56.314   8.506  1.00 41.39           N  
ATOM   4197  CA  PRO B  44      -7.095  57.252   7.399  1.00 40.66           C  
ATOM   4198  C   PRO B  44      -7.295  58.729   7.703  1.00 39.16           C  
ATOM   4199  O   PRO B  44      -6.543  59.557   7.180  1.00 37.30           O  
ATOM   4200  CB  PRO B  44      -8.111  56.799   6.340  1.00 41.05           C  
ATOM   4201  CG  PRO B  44      -8.277  55.364   6.595  1.00 41.78           C  
ATOM   4202  CD  PRO B  44      -8.234  55.221   8.095  1.00 41.75           C  
ATOM   4203  HA  PRO B  44      -6.200  57.124   7.048  1.00 48.80           H  
ATOM   4204  HB2 PRO B  44      -8.949  57.272   6.464  1.00 49.26           H  
ATOM   4205  HB3 PRO B  44      -7.753  56.953   5.452  1.00 49.26           H  
ATOM   4206  HG2 PRO B  44      -9.132  55.068   6.246  1.00 50.13           H  
ATOM   4207  HG3 PRO B  44      -7.549  54.873   6.183  1.00 50.13           H  
ATOM   4208  HD2 PRO B  44      -9.118  55.350   8.473  1.00 50.10           H  
ATOM   4209  HD3 PRO B  44      -7.861  54.361   8.343  1.00 50.10           H  
ATOM   4210  N   GLU B  45      -8.294  59.055   8.524  0.37 39.64           N  
ATOM   4212  CA  GLU B  45      -8.610  60.448   8.836  0.37 39.87           C  
ATOM   4214  C   GLU B  45      -7.410  61.165   9.448  0.37 36.05           C  
ATOM   4216  O   GLU B  45      -6.975  62.208   8.957  0.37 35.16           O  
ATOM   4218  CB  GLU B  45      -9.805  60.539   9.797  0.37 43.66           C  
ATOM   4220  CG  GLU B  45     -10.285  61.975  10.049  0.37 47.48           C  
ATOM   4222  CD  GLU B  45     -11.334  62.085  11.149  0.37 50.07           C  
ATOM   4224  OE1 GLU B  45     -11.336  61.249  12.078  0.37 51.46           O  
ATOM   4226  OE2 GLU B  45     -12.157  63.023  11.090  0.37 50.21           O1-
ATOM   4228  H   GLU B  45      -8.805  58.484   8.916  0.37 47.56           H  
ATOM   4230  HA  GLU B  45      -8.849  60.908   8.016  0.37 47.85           H  
ATOM   4232  HB2 GLU B  45     -10.547  60.040   9.422  0.37 52.39           H  
ATOM   4234  HB3 GLU B  45      -9.549  60.158  10.651  0.37 52.39           H  
ATOM   4236  HG2 GLU B  45      -9.525  62.518  10.309  0.37 56.98           H  
ATOM   4238  HG3 GLU B  45     -10.674  62.323   9.232  0.37 56.98           H  
ATOM   4240  N   TYR B  46      -6.887  60.615  10.536  1.00 33.56           N  
ATOM   4241  CA  TYR B  46      -5.773  61.238  11.195  1.00 30.96           C  
ATOM   4242  C   TYR B  46      -4.509  61.169  10.303  1.00 30.12           C  
ATOM   4243  O   TYR B  46      -3.670  62.065  10.345  1.00 28.98           O  
ATOM   4244  CB  TYR B  46      -5.547  60.605  12.556  1.00 29.66           C  
ATOM   4245  CG  TYR B  46      -4.437  61.294  13.251  1.00 26.50           C  
ATOM   4246  CD1 TYR B  46      -4.595  62.589  13.730  1.00 25.73           C  
ATOM   4247  CD2 TYR B  46      -3.208  60.681  13.385  1.00 25.04           C  
ATOM   4248  CE1 TYR B  46      -3.555  63.240  14.327  1.00 24.67           C  
ATOM   4249  CE2 TYR B  46      -2.162  61.320  14.002  1.00 23.77           C  
ATOM   4250  CZ  TYR B  46      -2.337  62.604  14.472  1.00 24.21           C  
ATOM   4251  OH  TYR B  46      -1.297  63.258  15.084  1.00 23.51           O  
ATOM   4252  H   TYR B  46      -7.166  59.885  10.896  1.00 40.27           H  
ATOM   4253  HA  TYR B  46      -5.981  62.175  11.337  1.00 37.16           H  
ATOM   4254  HB2 TYR B  46      -6.350  60.692  13.093  1.00 35.60           H  
ATOM   4255  HB3 TYR B  46      -5.310  59.671  12.445  1.00 35.60           H  
ATOM   4256  HD1 TYR B  46      -5.413  63.021  13.629  1.00 30.88           H  
ATOM   4257  HD2 TYR B  46      -3.090  59.816  13.064  1.00 30.05           H  
ATOM   4258  HE1 TYR B  46      -3.672  64.103  14.654  1.00 29.60           H  
ATOM   4259  HE2 TYR B  46      -1.339  60.895  14.092  1.00 28.52           H  
ATOM   4260  HH  TYR B  46      -0.620  62.761  15.107  1.00 28.21           H  
ATOM   4261  N   LEU B  47      -4.400  60.157   9.446  1.00 29.74           N  
ATOM   4262  CA  LEU B  47      -3.196  60.036   8.607  1.00 29.92           C  
ATOM   4263  C   LEU B  47      -3.012  61.190   7.615  1.00 30.67           C  
ATOM   4264  O   LEU B  47      -1.917  61.453   7.174  1.00 30.00           O  
ATOM   4265  CB  LEU B  47      -3.191  58.705   7.848  1.00 29.19           C  
ATOM   4266  CG  LEU B  47      -2.939  57.476   8.725  1.00 30.76           C  
ATOM   4267  CD1 LEU B  47      -2.991  56.212   7.893  1.00 31.09           C  
ATOM   4268  CD2 LEU B  47      -1.605  57.560   9.487  1.00 31.27           C  
ATOM   4269  H   LEU B  47      -4.989  59.541   9.327  1.00 35.69           H  
ATOM   4270  HA  LEU B  47      -2.422  60.035   9.191  1.00 35.91           H  
ATOM   4271  HB2 LEU B  47      -4.054  58.589   7.419  1.00 35.02           H  
ATOM   4272  HB3 LEU B  47      -2.494  58.734   7.174  1.00 35.02           H  
ATOM   4273  HG  LEU B  47      -3.648  57.419   9.385  1.00 36.92           H  
ATOM   4274 HD11 LEU B  47      -2.828  55.449   8.469  1.00 37.31           H  
ATOM   4275 HD12 LEU B  47      -3.867  56.139   7.485  1.00 37.31           H  
ATOM   4276 HD13 LEU B  47      -2.308  56.259   7.206  1.00 37.31           H  
ATOM   4277 HD21 LEU B  47      -1.497  56.759  10.023  1.00 37.52           H  
ATOM   4278 HD22 LEU B  47      -0.880  57.629   8.846  1.00 37.52           H  
ATOM   4279 HD23 LEU B  47      -1.618  58.343  10.059  1.00 37.52           H  
ATOM   4280  N   LYS B  48      -4.096  61.875   7.273  0.34 31.85           N  
ATOM   4282  CA  LYS B  48      -4.003  63.047   6.409  0.34 34.31           C  
ATOM   4284  C   LYS B  48      -3.192  64.163   7.067  0.34 33.61           C  
ATOM   4286  O   LYS B  48      -2.595  64.994   6.384  0.34 34.66           O  
ATOM   4288  CB  LYS B  48      -5.400  63.573   6.058  0.34 38.25           C  
ATOM   4290  CG  LYS B  48      -6.313  62.563   5.369  0.34 42.27           C  
ATOM   4292  CD  LYS B  48      -5.762  62.105   4.032  0.34 46.36           C  
ATOM   4294  CE  LYS B  48      -5.720  63.213   2.989  0.34 48.74           C  
ATOM   4296  NZ  LYS B  48      -5.226  62.701   1.674  0.34 50.51           N1+
ATOM   4298  H   LYS B  48      -4.895  61.684   7.527  0.34 38.21           H  
ATOM   4300  HA  LYS B  48      -3.558  62.798   5.584  0.34 41.17           H  
ATOM   4302  HB2 LYS B  48      -5.839  63.855   6.876  0.34 45.90           H  
ATOM   4304  HB3 LYS B  48      -5.303  64.333   5.463  0.34 45.90           H  
ATOM   4306  HG2 LYS B  48      -6.411  61.784   5.938  0.34 50.73           H  
ATOM   4308  HG3 LYS B  48      -7.179  62.972   5.213  0.34 50.73           H  
ATOM   4310  HD2 LYS B  48      -4.856  61.780   4.160  0.34 55.63           H  
ATOM   4312  HD3 LYS B  48      -6.322  61.392   3.688  0.34 55.63           H  
ATOM   4314  HE2 LYS B  48      -6.613  63.568   2.862  0.34 58.49           H  
ATOM   4316  HE3 LYS B  48      -5.119  63.913   3.289  0.34 58.49           H  
ATOM   4318  HZ1 LYS B  48      -5.209  63.362   1.078  0.34 60.61           H  
ATOM   4320  HZ2 LYS B  48      -4.405  62.372   1.765  0.34 60.61           H  
ATOM   4322  HZ3 LYS B  48      -5.765  62.058   1.377  0.34 60.61           H  
ATOM   4324  N   ILE B  49      -3.172  64.170   8.396  1.00 31.71           N  
ATOM   4325  CA  ILE B  49      -2.556  65.254   9.153  1.00 30.59           C  
ATOM   4326  C   ILE B  49      -1.169  64.868   9.614  1.00 28.18           C  
ATOM   4327  O   ILE B  49      -0.257  65.689   9.621  1.00 28.73           O  
ATOM   4328  CB  ILE B  49      -3.425  65.643  10.372  1.00 32.55           C  
ATOM   4329  CG1 ILE B  49      -4.813  66.101   9.897  1.00 34.42           C  
ATOM   4330  CG2 ILE B  49      -2.765  66.751  11.172  1.00 33.23           C  
ATOM   4331  CD1 ILE B  49      -5.868  66.175  10.994  1.00 34.86           C  
ATOM   4332  H   ILE B  49      -3.517  63.554   8.888  1.00 38.05           H  
ATOM   4333  HA  ILE B  49      -2.475  66.033   8.580  1.00 36.70           H  
ATOM   4334  HB  ILE B  49      -3.530  64.865  10.942  1.00 39.06           H  
ATOM   4335 HG12 ILE B  49      -4.730  66.986   9.508  1.00 41.31           H  
ATOM   4336 HG13 ILE B  49      -5.131  65.478   9.225  1.00 41.31           H  
ATOM   4337 HG21 ILE B  49      -3.331  66.973  11.928  1.00 39.88           H  
ATOM   4338 HG22 ILE B  49      -1.900  66.442  11.485  1.00 39.88           H  
ATOM   4339 HG23 ILE B  49      -2.653  67.528  10.603  1.00 39.88           H  
ATOM   4340 HD11 ILE B  49      -6.706  66.470  10.605  1.00 41.84           H  
ATOM   4341 HD12 ILE B  49      -5.977  65.295  11.387  1.00 41.84           H  
ATOM   4342 HD13 ILE B  49      -5.576  66.806  11.670  1.00 41.84           H  
ATOM   4343  N   GLN B  50      -1.017  63.609  10.003  1.00 25.36           N  
ATOM   4344  CA  GLN B  50       0.263  63.108  10.474  1.00 23.73           C  
ATOM   4345  C   GLN B  50       0.481  61.789   9.756  1.00 23.14           C  
ATOM   4346  O   GLN B  50      -0.128  60.764  10.099  1.00 22.97           O  
ATOM   4347  CB  GLN B  50       0.269  62.968  12.008  1.00 22.17           C  
ATOM   4348  CG  GLN B  50       1.612  63.341  12.641  1.00 21.91           C  
ATOM   4349  CD  GLN B  50       2.670  62.272  12.456  1.00 21.95           C  
ATOM   4350  NE2 GLN B  50       3.788  62.424  13.149  1.00 21.63           N  
ATOM   4351  OE1 GLN B  50       2.488  61.327  11.691  1.00 22.42           O  
ATOM   4352  H   GLN B  50      -1.645  63.022  10.004  1.00 30.43           H  
ATOM   4353  HA  GLN B  50       0.968  63.722  10.216  1.00 28.47           H  
ATOM   4354  HB2 GLN B  50      -0.409  63.553  12.380  1.00 26.60           H  
ATOM   4355  HB3 GLN B  50       0.075  62.047  12.240  1.00 26.60           H  
ATOM   4356  HG2 GLN B  50       1.937  64.158  12.232  1.00 26.29           H  
ATOM   4357  HG3 GLN B  50       1.485  63.475  13.593  1.00 26.29           H  
ATOM   4358 HE21 GLN B  50       3.883  63.102  13.669  1.00 25.95           H  
ATOM   4359 HE22 GLN B  50       4.420  61.844  13.079  1.00 25.95           H  
ATOM   4360  N   PRO B  51       1.320  61.820   8.716  1.00 24.48           N  
ATOM   4361  CA  PRO B  51       1.298  60.680   7.788  1.00 24.93           C  
ATOM   4362  C   PRO B  51       1.932  59.415   8.354  1.00 24.21           C  
ATOM   4363  O   PRO B  51       1.777  58.350   7.760  1.00 25.33           O  
ATOM   4364  CB  PRO B  51       2.085  61.201   6.578  1.00 25.74           C  
ATOM   4365  CG  PRO B  51       2.973  62.263   7.130  1.00 25.81           C  
ATOM   4366  CD  PRO B  51       2.279  62.861   8.313  1.00 24.63           C  
ATOM   4367  HA  PRO B  51       0.388  60.487   7.517  1.00 29.92           H  
ATOM   4368  HB2 PRO B  51       2.608  60.481   6.193  1.00 30.88           H  
ATOM   4369  HB3 PRO B  51       1.472  61.571   5.924  1.00 30.88           H  
ATOM   4370  HG2 PRO B  51       3.816  61.866   7.400  1.00 30.97           H  
ATOM   4371  HG3 PRO B  51       3.122  62.939   6.451  1.00 30.97           H  
ATOM   4372  HD2 PRO B  51       2.913  63.030   9.027  1.00 29.55           H  
ATOM   4373  HD3 PRO B  51       1.810  63.670   8.055  1.00 29.55           H  
ATOM   4374  N   PHE B  52       2.617  59.533   9.490  1.00 23.12           N  
ATOM   4375  CA  PHE B  52       3.229  58.383  10.146  1.00 23.10           C  
ATOM   4376  C   PHE B  52       2.298  57.810  11.201  1.00 23.69           C  
ATOM   4377  O   PHE B  52       2.624  56.821  11.847  1.00 24.46           O  
ATOM   4378  CB  PHE B  52       4.586  58.775  10.753  1.00 22.17           C  
ATOM   4379  CG  PHE B  52       5.564  59.216   9.715  1.00 22.35           C  
ATOM   4380  CD1 PHE B  52       6.248  58.276   8.973  1.00 23.87           C  
ATOM   4381  CD2 PHE B  52       5.744  60.556   9.422  1.00 23.07           C  
ATOM   4382  CE1 PHE B  52       7.107  58.656   7.974  1.00 24.54           C  
ATOM   4383  CE2 PHE B  52       6.624  60.939   8.415  1.00 23.81           C  
ATOM   4384  CZ  PHE B  52       7.297  59.984   7.704  1.00 24.52           C  
ATOM   4385  H   PHE B  52       2.742  60.276   9.904  1.00 27.74           H  
ATOM   4386  HA  PHE B  52       3.387  57.692   9.483  1.00 27.72           H  
ATOM   4387  HB2 PHE B  52       4.456  59.507  11.375  1.00 26.61           H  
ATOM   4388  HB3 PHE B  52       4.961  58.008  11.214  1.00 26.61           H  
ATOM   4389  HD1 PHE B  52       6.119  57.371   9.147  1.00 28.64           H  
ATOM   4390  HD2 PHE B  52       5.281  61.202   9.903  1.00 27.68           H  
ATOM   4391  HE1 PHE B  52       7.574  58.012   7.492  1.00 29.45           H  
ATOM   4392  HE2 PHE B  52       6.755  61.840   8.228  1.00 28.57           H  
ATOM   4393  HZ  PHE B  52       7.891  60.239   7.036  1.00 29.42           H  
ATOM   4394  N   GLY B  53       1.134  58.421  11.360  1.00 25.05           N  
ATOM   4395  CA  GLY B  53       0.148  57.919  12.296  1.00 26.45           C  
ATOM   4396  C   GLY B  53       0.629  58.064  13.726  1.00 26.81           C  
ATOM   4397  O   GLY B  53       0.453  57.176  14.556  1.00 28.06           O  
ATOM   4398  H   GLY B  53       0.892  59.129  10.936  1.00 30.06           H  
ATOM   4399  HA2 GLY B  53      -0.681  58.413  12.195  1.00 31.75           H  
ATOM   4400  HA3 GLY B  53      -0.025  56.981  12.118  1.00 31.75           H  
ATOM   4401  N   GLN B  54       1.275  59.188  14.000  1.00 25.15           N  
ATOM   4402  CA  GLN B  54       1.761  59.464  15.331  1.00 24.54           C  
ATOM   4403  C   GLN B  54       1.283  60.815  15.824  1.00 21.82           C  
ATOM   4404  O   GLN B  54       0.856  61.648  15.056  1.00 21.89           O  
ATOM   4405  CB  GLN B  54       3.284  59.388  15.348  1.00 27.54           C  
ATOM   4406  CG  GLN B  54       3.761  57.995  15.024  1.00 33.10           C  
ATOM   4407  CD  GLN B  54       5.264  57.868  14.980  1.00 38.73           C  
ATOM   4408  NE2 GLN B  54       5.755  56.683  15.323  1.00 40.84           N  
ATOM   4409  OE1 GLN B  54       5.982  58.814  14.635  1.00 41.14           O  
ATOM   4410  H   GLN B  54       1.442  59.807  13.427  1.00 30.18           H  
ATOM   4411  HA  GLN B  54       1.421  58.787  15.936  1.00 29.45           H  
ATOM   4412  HB2 GLN B  54       3.644  59.996  14.684  1.00 33.05           H  
ATOM   4413  HB3 GLN B  54       3.607  59.623  16.232  1.00 33.05           H  
ATOM   4414  HG2 GLN B  54       3.431  57.385  15.702  1.00 39.72           H  
ATOM   4415  HG3 GLN B  54       3.415  57.740  14.155  1.00 39.72           H  
ATOM   4416 HE21 GLN B  54       5.224  56.047  15.552  1.00 49.01           H  
ATOM   4417 HE22 GLN B  54       6.605  56.552  15.317  1.00 49.01           H  
ATOM   4418  N   VAL B  55       1.328  61.002  17.134  1.00 20.58           N  
ATOM   4419  CA  VAL B  55       0.966  62.271  17.742  1.00 20.15           C  
ATOM   4420  C   VAL B  55       2.237  62.923  18.272  1.00 19.31           C  
ATOM   4421  O   VAL B  55       3.169  62.244  18.628  1.00 19.42           O  
ATOM   4422  CB  VAL B  55      -0.079  62.083  18.870  1.00 19.58           C  
ATOM   4423  CG1 VAL B  55      -1.393  61.573  18.287  1.00 20.18           C  
ATOM   4424  CG2 VAL B  55       0.442  61.128  19.962  1.00 20.31           C  
ATOM   4425  H   VAL B  55       1.569  60.400  17.700  1.00 24.70           H  
ATOM   4426  HA  VAL B  55       0.584  62.854  17.067  1.00 24.18           H  
ATOM   4427  HB  VAL B  55      -0.251  62.942  19.284  1.00 23.49           H  
ATOM   4428 HG11 VAL B  55      -2.034  61.461  19.006  1.00 24.21           H  
ATOM   4429 HG12 VAL B  55      -1.725  62.220  17.645  1.00 24.21           H  
ATOM   4430 HG13 VAL B  55      -1.235  60.723  17.848  1.00 24.21           H  
ATOM   4431 HG21 VAL B  55      -0.237  61.034  20.649  1.00 24.37           H  
ATOM   4432 HG22 VAL B  55       0.630  60.264  19.563  1.00 24.37           H  
ATOM   4433 HG23 VAL B  55       1.251  61.499  20.346  1.00 24.37           H  
ATOM   4434  N   PRO B  56       2.293  64.248  18.324  1.00 18.09           N  
ATOM   4435  CA  PRO B  56       1.282  65.253  18.003  1.00 19.26           C  
ATOM   4436  C   PRO B  56       1.263  65.684  16.552  1.00 20.04           C  
ATOM   4437  O   PRO B  56       2.182  65.419  15.777  1.00 21.42           O  
ATOM   4438  CB  PRO B  56       1.703  66.438  18.871  1.00 19.45           C  
ATOM   4439  CG  PRO B  56       3.174  66.342  18.884  1.00 19.35           C  
ATOM   4440  CD  PRO B  56       3.501  64.874  18.902  1.00 18.67           C  
ATOM   4441  HA  PRO B  56       0.399  64.950  18.269  1.00 23.12           H  
ATOM   4442  HB2 PRO B  56       1.411  67.268  18.464  1.00 23.34           H  
ATOM   4443  HB3 PRO B  56       1.340  66.340  19.765  1.00 23.34           H  
ATOM   4444  HG2 PRO B  56       3.533  66.760  18.085  1.00 23.22           H  
ATOM   4445  HG3 PRO B  56       3.520  66.777  19.679  1.00 23.22           H  
ATOM   4446  HD2 PRO B  56       4.275  64.693  18.346  1.00 22.40           H  
ATOM   4447  HD3 PRO B  56       3.638  64.569  19.813  1.00 22.40           H  
ATOM   4448  N   ALA B  57       0.175  66.345  16.203  1.00 19.58           N  
ATOM   4449  CA  ALA B  57       0.155  67.244  15.080  1.00 20.22           C  
ATOM   4450  C   ALA B  57      -0.238  68.616  15.558  1.00 19.81           C  
ATOM   4451  O   ALA B  57      -0.878  68.769  16.605  1.00 19.76           O  
ATOM   4452  CB  ALA B  57      -0.792  66.756  14.009  1.00 20.25           C  
ATOM   4453  H   ALA B  57      -0.579  66.284  16.613  1.00 23.49           H  
ATOM   4454  HA  ALA B  57       1.044  67.298  14.697  1.00 24.27           H  
ATOM   4455  HB1 ALA B  57      -0.781  67.382  13.269  1.00 24.30           H  
ATOM   4456  HB2 ALA B  57      -0.502  65.881  13.707  1.00 24.30           H  
ATOM   4457  HB3 ALA B  57      -1.686  66.698  14.382  1.00 24.30           H  
ATOM   4458  N   PHE B  58       0.135  69.600  14.746  1.00 19.42           N  
ATOM   4459  CA  PHE B  58      -0.054  71.018  15.009  1.00 19.55           C  
ATOM   4460  C   PHE B  58      -0.733  71.681  13.819  1.00 20.58           C  
ATOM   4461  O   PHE B  58      -0.377  71.405  12.677  1.00 20.96           O  
ATOM   4462  CB  PHE B  58       1.304  71.678  15.253  1.00 19.26           C  
ATOM   4463  CG  PHE B  58       1.263  73.179  15.357  1.00 19.59           C  
ATOM   4464  CD1 PHE B  58       1.275  73.968  14.221  1.00 21.00           C  
ATOM   4465  CD2 PHE B  58       1.248  73.805  16.596  1.00 20.17           C  
ATOM   4466  CE1 PHE B  58       1.249  75.347  14.308  1.00 22.40           C  
ATOM   4467  CE2 PHE B  58       1.211  75.199  16.693  1.00 20.60           C  
ATOM   4468  CZ  PHE B  58       1.209  75.963  15.548  1.00 22.57           C  
ATOM   4469  H   PHE B  58       0.524  69.457  13.993  1.00 23.30           H  
ATOM   4470  HA  PHE B  58      -0.609  71.138  15.796  1.00 23.46           H  
ATOM   4471  HB2 PHE B  58       1.670  71.336  16.083  1.00 23.11           H  
ATOM   4472  HB3 PHE B  58       1.895  71.450  14.518  1.00 23.11           H  
ATOM   4473  HD1 PHE B  58       1.293  73.564  13.383  1.00 25.20           H  
ATOM   4474  HD2 PHE B  58       1.239  73.290  17.371  1.00 24.20           H  
ATOM   4475  HE1 PHE B  58       1.247  75.862  13.533  1.00 26.88           H  
ATOM   4476  HE2 PHE B  58       1.192  75.609  17.528  1.00 24.72           H  
ATOM   4477  HZ  PHE B  58       1.194  76.891  15.608  1.00 27.08           H  
ATOM   4478  N   LYS B  59      -1.694  72.559  14.085  0.55 21.77           N  
ATOM   4480  CA  LYS B  59      -2.282  73.384  13.041  0.55 25.40           C  
ATOM   4482  C   LYS B  59      -2.530  74.775  13.590  0.55 25.41           C  
ATOM   4484  O   LYS B  59      -3.035  74.913  14.703  0.55 25.23           O  
ATOM   4486  CB  LYS B  59      -3.591  72.765  12.538  0.55 28.60           C  
ATOM   4488  CG  LYS B  59      -4.169  73.395  11.277  0.55 33.68           C  
ATOM   4490  CD  LYS B  59      -5.468  72.698  10.862  0.55 38.23           C  
ATOM   4492  CE  LYS B  59      -6.530  72.748  11.965  0.55 41.55           C  
ATOM   4494  NZ  LYS B  59      -7.866  72.288  11.485  0.55 43.48           N1+
ATOM   4496  H   LYS B  59      -2.023  72.695  14.867  0.55 26.12           H  
ATOM   4498  HA  LYS B  59      -1.666  73.451  12.295  0.55 30.48           H  
ATOM   4500  HB2 LYS B  59      -3.434  71.827  12.349  0.55 34.32           H  
ATOM   4502  HB3 LYS B  59      -4.258  72.848  13.237  0.55 34.32           H  
ATOM   4504  HG2 LYS B  59      -4.364  74.330  11.445  0.55 40.42           H  
ATOM   4506  HG3 LYS B  59      -3.530  73.309  10.552  0.55 40.42           H  
ATOM   4508  HD2 LYS B  59      -5.828  73.139  10.076  0.55 45.88           H  
ATOM   4510  HD3 LYS B  59      -5.280  71.767  10.665  0.55 45.88           H  
ATOM   4512  HE2 LYS B  59      -6.257  72.170  12.695  0.55 49.86           H  
ATOM   4514  HE3 LYS B  59      -6.620  73.661  12.278  0.55 49.86           H  
ATOM   4516  HZ1 LYS B  59      -8.457  72.330  12.149  0.55 52.18           H  
ATOM   4518  HZ2 LYS B  59      -8.143  72.806  10.817  0.55 52.18           H  
ATOM   4520  HZ3 LYS B  59      -7.813  71.448  11.197  0.55 52.18           H  
ATOM   4522  N   ASP B  60      -2.162  75.798  12.823  1.00 25.69           N  
ATOM   4523  CA  ASP B  60      -2.629  77.160  13.086  1.00 27.93           C  
ATOM   4524  C   ASP B  60      -3.191  77.754  11.798  1.00 31.16           C  
ATOM   4525  O   ASP B  60      -3.485  77.029  10.844  1.00 31.47           O  
ATOM   4526  CB  ASP B  60      -1.533  78.048  13.686  1.00 28.88           C  
ATOM   4527  CG  ASP B  60      -0.368  78.314  12.746  1.00 29.39           C  
ATOM   4528  OD1 ASP B  60      -0.439  77.996  11.544  1.00 27.77           O  
ATOM   4529  OD2 ASP B  60       0.639  78.882  13.228  1.00 30.63           O1-
ATOM   4530  H   ASP B  60      -1.655  75.727  12.131  1.00 30.83           H  
ATOM   4531  HA  ASP B  60      -3.354  77.117  13.729  1.00 33.52           H  
ATOM   4532  HB2 ASP B  60      -1.921  78.904  13.925  1.00 34.66           H  
ATOM   4533  HB3 ASP B  60      -1.180  77.615  14.479  1.00 34.66           H  
ATOM   4534  N   GLU B  61      -3.345  79.071  11.778  1.00 33.23           N  
ATOM   4535  CA  GLU B  61      -3.975  79.731  10.652  1.00 36.08           C  
ATOM   4536  C   GLU B  61      -3.134  79.651   9.375  1.00 35.88           C  
ATOM   4537  O   GLU B  61      -3.623  79.979   8.289  1.00 36.74           O  
ATOM   4538  CB  GLU B  61      -4.273  81.204  10.997  1.00 38.55           C  
ATOM   4539  CG  GLU B  61      -3.042  82.106  11.221  1.00 41.10           C  
ATOM   4540  CD  GLU B  61      -2.383  81.935  12.588  1.00 43.55           C  
ATOM   4541  OE1 GLU B  61      -2.885  81.144  13.405  1.00 44.39           O  
ATOM   4542  OE2 GLU B  61      -1.359  82.600  12.851  1.00 44.28           O1-
ATOM   4543  H   GLU B  61      -3.093  79.602  12.406  1.00 39.88           H  
ATOM   4544  HA  GLU B  61      -4.822  79.295  10.473  1.00 43.30           H  
ATOM   4545  HB2 GLU B  61      -4.786  81.590  10.269  1.00 46.26           H  
ATOM   4546  HB3 GLU B  61      -4.801  81.227  11.810  1.00 46.26           H  
ATOM   4547  HG2 GLU B  61      -2.377  81.899  10.545  1.00 49.32           H  
ATOM   4548  HG3 GLU B  61      -3.315  83.033  11.139  1.00 49.32           H  
ATOM   4549  N   SER B  62      -1.882  79.217   9.497  1.00 34.15           N  
ATOM   4550  CA  SER B  62      -0.929  79.278   8.385  1.00 34.07           C  
ATOM   4551  C   SER B  62      -0.337  77.943   7.963  1.00 31.44           C  
ATOM   4552  O   SER B  62       0.144  77.812   6.840  1.00 31.87           O  
ATOM   4553  CB  SER B  62       0.240  80.196   8.739  1.00 36.25           C  
ATOM   4554  OG  SER B  62      -0.173  81.542   8.836  1.00 38.35           O  
ATOM   4555  H   SER B  62      -1.556  78.879  10.217  1.00 40.98           H  
ATOM   4556  HA  SER B  62      -1.379  79.657   7.613  1.00 40.89           H  
ATOM   4557  HB2 SER B  62       0.610  79.919   9.591  1.00 43.50           H  
ATOM   4558  HB3 SER B  62       0.916  80.125   8.047  1.00 43.50           H  
ATOM   4559  HG  SER B  62       0.482  82.031   9.031  1.00 46.02           H  
ATOM   4560  N   ILE B  63      -0.314  76.969   8.861  1.00 28.76           N  
ATOM   4561  CA  ILE B  63       0.446  75.771   8.591  1.00 26.54           C  
ATOM   4562  C   ILE B  63      -0.006  74.616   9.445  1.00 25.33           C  
ATOM   4563  O   ILE B  63      -0.513  74.795  10.545  1.00 25.57           O  
ATOM   4564  CB  ILE B  63       1.960  76.022   8.821  1.00 25.69           C  
ATOM   4565  CG1 ILE B  63       2.804  74.937   8.159  1.00 25.22           C  
ATOM   4566  CG2 ILE B  63       2.291  76.138  10.307  1.00 25.96           C  
ATOM   4567  CD1 ILE B  63       4.246  75.339   7.979  1.00 25.77           C  
ATOM   4568  H   ILE B  63      -0.721  76.979   9.619  1.00 34.51           H  
ATOM   4569  HA  ILE B  63       0.321  75.522   7.662  1.00 31.85           H  
ATOM   4570  HB  ILE B  63       2.186  76.867   8.402  1.00 30.83           H  
ATOM   4571 HG12 ILE B  63       2.782  74.140   8.711  1.00 30.26           H  
ATOM   4572 HG13 ILE B  63       2.436  74.743   7.283  1.00 30.26           H  
ATOM   4573 HG21 ILE B  63       3.243  76.294  10.406  1.00 31.15           H  
ATOM   4574 HG22 ILE B  63       1.793  76.880  10.684  1.00 31.15           H  
ATOM   4575 HG23 ILE B  63       2.042  75.312  10.751  1.00 31.15           H  
ATOM   4576 HD11 ILE B  63       4.726  74.610   7.555  1.00 30.93           H  
ATOM   4577 HD12 ILE B  63       4.285  76.131   7.420  1.00 30.93           H  
ATOM   4578 HD13 ILE B  63       4.631  75.528   8.848  1.00 30.93           H  
ATOM   4579  N   THR B  64       0.195  73.428   8.902  1.00 24.70           N  
ATOM   4580  CA  THR B  64       0.043  72.181   9.606  1.00 23.82           C  
ATOM   4581  C   THR B  64       1.423  71.566   9.717  1.00 22.33           C  
ATOM   4582  O   THR B  64       2.111  71.432   8.703  1.00 22.03           O  
ATOM   4583  CB  THR B  64      -0.893  71.219   8.864  1.00 24.90           C  
ATOM   4584  CG2 THR B  64      -1.015  69.878   9.602  1.00 25.38           C  
ATOM   4585  OG1 THR B  64      -2.186  71.827   8.735  1.00 27.36           O  
ATOM   4586  H   THR B  64       0.433  73.321   8.082  1.00 29.64           H  
ATOM   4587  HA  THR B  64      -0.306  72.342  10.497  1.00 28.58           H  
ATOM   4588  HB  THR B  64      -0.534  71.045   7.980  1.00 29.88           H  
ATOM   4589  HG1 THR B  64      -2.708  71.309   8.330  1.00 32.83           H  
ATOM   4590 HG21 THR B  64      -1.610  69.285   9.117  1.00 30.46           H  
ATOM   4591 HG22 THR B  64      -0.143  69.459   9.674  1.00 30.46           H  
ATOM   4592 HG23 THR B  64      -1.370  70.021  10.493  1.00 30.46           H  
ATOM   4593  N   LEU B  65       1.821  71.195  10.935  1.00 20.09           N  
ATOM   4594  CA  LEU B  65       3.151  70.646  11.178  1.00 18.51           C  
ATOM   4595  C   LEU B  65       3.094  69.351  11.955  1.00 17.42           C  
ATOM   4596  O   LEU B  65       2.190  69.143  12.767  1.00 19.14           O  
ATOM   4597  CB  LEU B  65       4.016  71.647  11.941  1.00 19.74           C  
ATOM   4598  CG  LEU B  65       4.446  72.918  11.211  1.00 20.19           C  
ATOM   4599  CD1 LEU B  65       4.954  73.927  12.229  1.00 21.00           C  
ATOM   4600  CD2 LEU B  65       5.513  72.608  10.172  1.00 20.31           C  
ATOM   4601  H   LEU B  65       1.334  71.253  11.641  1.00 24.11           H  
ATOM   4602  HA  LEU B  65       3.580  70.466  10.326  1.00 22.21           H  
ATOM   4603  HB2 LEU B  65       3.524  71.927  12.729  1.00 23.69           H  
ATOM   4604  HB3 LEU B  65       4.826  71.192  12.218  1.00 23.69           H  
ATOM   4605  HG  LEU B  65       3.680  73.302  10.757  1.00 24.23           H  
ATOM   4606 HD11 LEU B  65       5.227  74.733  11.764  1.00 25.21           H  
ATOM   4607 HD12 LEU B  65       4.241  74.130  12.854  1.00 25.21           H  
ATOM   4608 HD13 LEU B  65       5.710  73.545  12.701  1.00 25.21           H  
ATOM   4609 HD21 LEU B  65       5.766  73.431   9.725  1.00 24.37           H  
ATOM   4610 HD22 LEU B  65       6.283  72.221  10.616  1.00 24.37           H  
ATOM   4611 HD23 LEU B  65       5.152  71.979   9.527  1.00 24.37           H  
ATOM   4612  N   PHE B  66       4.092  68.496  11.748  1.00 16.04           N  
ATOM   4613  CA  PHE B  66       4.301  67.363  12.640  1.00 16.61           C  
ATOM   4614  C   PHE B  66       5.767  67.326  13.080  1.00 15.83           C  
ATOM   4615  O   PHE B  66       6.552  68.164  12.674  1.00 16.38           O  
ATOM   4616  CB  PHE B  66       3.859  66.041  11.989  1.00 17.58           C  
ATOM   4617  CG  PHE B  66       4.558  65.702  10.725  1.00 18.71           C  
ATOM   4618  CD1 PHE B  66       5.693  64.925  10.728  1.00 21.11           C  
ATOM   4619  CD2 PHE B  66       4.034  66.102   9.506  1.00 20.62           C  
ATOM   4620  CE1 PHE B  66       6.312  64.586   9.550  1.00 22.86           C  
ATOM   4621  CE2 PHE B  66       4.667  65.762   8.327  1.00 21.72           C  
ATOM   4622  CZ  PHE B  66       5.805  65.019   8.365  1.00 23.01           C  
ATOM   4623  H   PHE B  66       4.658  68.549  11.103  1.00 19.25           H  
ATOM   4624  HA  PHE B  66       3.760  67.492  13.435  1.00 19.93           H  
ATOM   4625  HB2 PHE B  66       4.021  65.318  12.616  1.00 21.09           H  
ATOM   4626  HB3 PHE B  66       2.910  66.095  11.794  1.00 21.09           H  
ATOM   4627  HD1 PHE B  66       6.051  64.635  11.536  1.00 25.34           H  
ATOM   4628  HD2 PHE B  66       3.262  66.620   9.483  1.00 24.74           H  
ATOM   4629  HE1 PHE B  66       7.090  64.077   9.564  1.00 27.43           H  
ATOM   4630  HE2 PHE B  66       4.322  66.049   7.512  1.00 26.06           H  
ATOM   4631  HZ  PHE B  66       6.228  64.785   7.570  1.00 27.61           H  
ATOM   4632  N   GLU B  67       6.071  66.362  13.948  1.00 15.25           N  
ATOM   4633  CA  GLU B  67       7.334  66.174  14.670  1.00 14.73           C  
ATOM   4634  C   GLU B  67       7.482  67.220  15.778  1.00 15.08           C  
ATOM   4635  O   GLU B  67       7.623  68.411  15.526  1.00 15.27           O  
ATOM   4636  CB  GLU B  67       8.555  66.165  13.738  1.00 14.97           C  
ATOM   4637  CG  GLU B  67       8.853  64.777  13.147  1.00 16.21           C  
ATOM   4638  CD  GLU B  67       9.270  63.750  14.204  1.00 18.36           C  
ATOM   4639  OE1 GLU B  67       9.565  64.157  15.329  1.00 18.39           O  
ATOM   4640  OE2 GLU B  67       9.289  62.538  13.902  1.00 20.22           O1-
ATOM   4641  H   GLU B  67       5.504  65.749  14.152  1.00 18.29           H  
ATOM   4642  HA  GLU B  67       7.303  65.307  15.102  1.00 17.68           H  
ATOM   4643  HB2 GLU B  67       8.394  66.775  13.002  1.00 17.96           H  
ATOM   4644  HB3 GLU B  67       9.335  66.450  14.239  1.00 17.96           H  
ATOM   4645  HG2 GLU B  67       8.055  64.445  12.706  1.00 19.45           H  
ATOM   4646  HG3 GLU B  67       9.577  64.856  12.506  1.00 19.45           H  
ATOM   4647  N   SER B  68       7.463  66.740  17.023  1.00 15.40           N  
ATOM   4648  CA  SER B  68       7.395  67.635  18.175  1.00 15.65           C  
ATOM   4649  C   SER B  68       8.479  68.724  18.149  1.00 16.09           C  
ATOM   4650  O   SER B  68       8.181  69.877  18.422  1.00 15.90           O  
ATOM   4651  CB  SER B  68       7.448  66.833  19.494  1.00 15.90           C  
ATOM   4652  OG  SER B  68       8.610  66.037  19.624  1.00 16.42           O  
ATOM   4653  H   SER B  68       7.488  65.904  17.225  1.00 18.48           H  
ATOM   4654  HA  SER B  68       6.538  68.088  18.152  1.00 18.78           H  
ATOM   4655  HB2 SER B  68       7.419  67.458  20.235  1.00 19.08           H  
ATOM   4656  HB3 SER B  68       6.672  66.251  19.531  1.00 19.08           H  
ATOM   4657  HG  SER B  68       8.651  65.481  18.995  1.00 19.71           H  
ATOM   4658  N   ARG B  69       9.725  68.397  17.805  1.00 15.06           N  
ATOM   4659  CA  ARG B  69      10.761  69.423  17.920  1.00 15.48           C  
ATOM   4660  C   ARG B  69      10.667  70.457  16.810  1.00 16.54           C  
ATOM   4661  O   ARG B  69      11.011  71.616  17.018  1.00 15.55           O  
ATOM   4662  CB  ARG B  69      12.147  68.792  17.978  1.00 15.62           C  
ATOM   4663  CG  ARG B  69      12.312  67.878  19.175  1.00 15.48           C  
ATOM   4664  CD  ARG B  69      13.539  67.004  19.073  1.00 15.80           C  
ATOM   4665  NE  ARG B  69      13.625  66.034  20.150  1.00 15.41           N  
ATOM   4666  CZ  ARG B  69      12.972  64.882  20.211  1.00 16.04           C  
ATOM   4667  NH1 ARG B  69      12.146  64.485  19.244  1.00 17.13           N1+
ATOM   4668  NH2 ARG B  69      13.160  64.113  21.260  1.00 17.56           N  
ATOM   4669  H   ARG B  69       9.987  67.631  17.516  1.00 18.07           H  
ATOM   4670  HA  ARG B  69      10.626  69.893  18.759  1.00 18.57           H  
ATOM   4671  HB2 ARG B  69      12.290  68.266  17.175  1.00 18.75           H  
ATOM   4672  HB3 ARG B  69      12.813  69.494  18.040  1.00 18.75           H  
ATOM   4673  HG2 ARG B  69      12.394  68.418  19.976  1.00 18.57           H  
ATOM   4674  HG3 ARG B  69      11.537  67.300  19.241  1.00 18.57           H  
ATOM   4675  HD2 ARG B  69      13.513  66.519  18.233  1.00 18.96           H  
ATOM   4676  HD3 ARG B  69      14.330  67.564  19.108  1.00 18.96           H  
ATOM   4677  HE  ARG B  69      14.147  66.224  20.807  1.00 18.49           H  
ATOM   4678 HH11 ARG B  69      12.019  64.984  18.555  1.00 20.56           H  
ATOM   4679 HH12 ARG B  69      11.737  63.732  19.310  1.00 20.56           H  
ATOM   4680 HH21 ARG B  69      13.694  64.363  21.886  1.00 21.08           H  
ATOM   4681 HH22 ARG B  69      12.749  63.360  21.320  1.00 21.08           H  
ATOM   4682  N   ALA B  70      10.145  70.066  15.651  1.00 15.57           N  
ATOM   4683  CA  ALA B  70       9.889  71.028  14.592  1.00 15.16           C  
ATOM   4684  C   ALA B  70       8.725  71.946  14.967  1.00 15.48           C  
ATOM   4685  O   ALA B  70       8.784  73.150  14.778  1.00 16.41           O  
ATOM   4686  CB  ALA B  70       9.601  70.297  13.284  1.00 15.62           C  
ATOM   4687  H   ALA B  70       9.933  69.256  15.456  1.00 18.69           H  
ATOM   4688  HA  ALA B  70      10.678  71.577  14.463  1.00 18.19           H  
ATOM   4689  HB1 ALA B  70       9.432  70.951  12.587  1.00 18.75           H  
ATOM   4690  HB2 ALA B  70      10.370  69.755  13.049  1.00 18.75           H  
ATOM   4691  HB3 ALA B  70       8.821  69.732  13.403  1.00 18.75           H  
ATOM   4692  N   ILE B  71       7.659  71.375  15.502  1.00 15.13           N  
ATOM   4693  CA  ILE B  71       6.560  72.177  16.013  1.00 16.07           C  
ATOM   4694  C   ILE B  71       7.077  73.208  17.029  1.00 16.66           C  
ATOM   4695  O   ILE B  71       6.687  74.371  17.001  1.00 17.07           O  
ATOM   4696  CB  ILE B  71       5.486  71.278  16.646  1.00 16.77           C  
ATOM   4697  CG1 ILE B  71       4.823  70.414  15.572  1.00 16.41           C  
ATOM   4698  CG2 ILE B  71       4.437  72.130  17.404  1.00 17.34           C  
ATOM   4699  CD1 ILE B  71       4.044  69.251  16.103  1.00 17.10           C  
ATOM   4700  H   ILE B  71       7.546  70.526  15.582  1.00 18.15           H  
ATOM   4701  HA  ILE B  71       6.152  72.660  15.277  1.00 19.29           H  
ATOM   4702  HB  ILE B  71       5.919  70.690  17.285  1.00 20.12           H  
ATOM   4703 HG12 ILE B  71       4.213  70.969  15.061  1.00 19.69           H  
ATOM   4704 HG13 ILE B  71       5.513  70.064  14.987  1.00 19.69           H  
ATOM   4705 HG21 ILE B  71       3.773  71.539  17.793  1.00 20.81           H  
ATOM   4706 HG22 ILE B  71       4.884  72.632  18.104  1.00 20.81           H  
ATOM   4707 HG23 ILE B  71       4.014  72.738  16.779  1.00 20.81           H  
ATOM   4708 HD11 ILE B  71       3.661  68.762  15.358  1.00 20.52           H  
ATOM   4709 HD12 ILE B  71       4.641  68.675  16.606  1.00 20.52           H  
ATOM   4710 HD13 ILE B  71       3.338  69.581  16.680  1.00 20.52           H  
ATOM   4711  N   CYS B  72       7.927  72.770  17.952  1.00 16.02           N  
ATOM   4712  CA  CYS B  72       8.418  73.646  18.997  1.00 15.54           C  
ATOM   4713  C   CYS B  72       9.339  74.737  18.430  1.00 16.09           C  
ATOM   4714  O   CYS B  72       9.271  75.881  18.867  1.00 17.16           O  
ATOM   4715  CB  CYS B  72       9.142  72.838  20.081  1.00 13.93           C  
ATOM   4716  SG  CYS B  72       8.045  71.805  21.056  1.00 16.51           S  
ATOM   4717  H   CYS B  72       8.233  71.968  17.991  1.00 19.23           H  
ATOM   4718  HA  CYS B  72       7.662  74.087  19.413  1.00 18.64           H  
ATOM   4719  HB2 CYS B  72       9.797  72.261  19.657  1.00 16.72           H  
ATOM   4720  HB3 CYS B  72       9.588  73.453  20.685  1.00 16.72           H  
ATOM   4721  HG  CYS B  72       7.493  71.026  20.329  1.00 19.81           H  
ATOM   4722  N   ARG B  73      10.184  74.405  17.455  1.00 17.48           N  
ATOM   4723  CA  ARG B  73      11.026  75.444  16.848  1.00 19.16           C  
ATOM   4724  C   ARG B  73      10.167  76.495  16.148  1.00 19.61           C  
ATOM   4725  O   ARG B  73      10.453  77.682  16.223  1.00 19.82           O  
ATOM   4726  CB  ARG B  73      12.046  74.849  15.856  1.00 20.58           C  
ATOM   4727  CG  ARG B  73      13.341  74.388  16.539  1.00 23.24           C  
ATOM   4728  CD  ARG B  73      14.479  74.112  15.580  1.00 25.42           C  
ATOM   4729  NE  ARG B  73      14.248  72.862  14.911  1.00 26.87           N  
ATOM   4730  CZ  ARG B  73      14.609  71.667  15.371  1.00 25.47           C  
ATOM   4731  NH1 ARG B  73      14.314  70.612  14.665  1.00 26.10           N1+
ATOM   4732  NH2 ARG B  73      15.255  71.513  16.516  1.00 25.12           N  
ATOM   4733  H   ARG B  73      10.289  73.614  17.134  1.00 20.97           H  
ATOM   4734  HA  ARG B  73      11.524  75.890  17.551  1.00 22.99           H  
ATOM   4735  HB2 ARG B  73      11.649  74.081  15.417  1.00 24.69           H  
ATOM   4736  HB3 ARG B  73      12.278  75.524  15.199  1.00 24.69           H  
ATOM   4737  HG2 ARG B  73      13.633  75.080  17.153  1.00 27.89           H  
ATOM   4738  HG3 ARG B  73      13.161  73.570  17.028  1.00 27.89           H  
ATOM   4739  HD2 ARG B  73      14.524  74.816  14.915  1.00 30.51           H  
ATOM   4740  HD3 ARG B  73      15.313  74.051  16.072  1.00 30.51           H  
ATOM   4741  HE  ARG B  73      13.844  72.888  14.152  1.00 32.24           H  
ATOM   4742 HH11 ARG B  73      13.899  70.698  13.916  1.00 31.32           H  
ATOM   4743 HH12 ARG B  73      14.547  69.832  14.940  1.00 31.32           H  
ATOM   4744 HH21 ARG B  73      15.450  72.200  16.995  1.00 30.14           H  
ATOM   4745 HH22 ARG B  73      15.476  70.726  16.783  1.00 30.14           H  
ATOM   4746  N   TYR B  74       9.103  76.061  15.487  1.00 18.62           N  
ATOM   4747  CA  TYR B  74       8.191  76.985  14.820  1.00 19.09           C  
ATOM   4748  C   TYR B  74       7.558  77.904  15.834  1.00 19.29           C  
ATOM   4749  O   TYR B  74       7.551  79.112  15.656  1.00 20.68           O  
ATOM   4750  CB  TYR B  74       7.120  76.223  14.052  1.00 19.58           C  
ATOM   4751  CG  TYR B  74       6.012  77.094  13.517  1.00 20.46           C  
ATOM   4752  CD1 TYR B  74       6.245  77.997  12.478  1.00 21.84           C  
ATOM   4753  CD2 TYR B  74       4.727  77.001  14.027  1.00 20.87           C  
ATOM   4754  CE1 TYR B  74       5.231  78.786  11.990  1.00 23.07           C  
ATOM   4755  CE2 TYR B  74       3.695  77.785  13.535  1.00 21.63           C  
ATOM   4756  CZ  TYR B  74       3.952  78.683  12.518  1.00 22.95           C  
ATOM   4757  OH  TYR B  74       2.936  79.460  11.983  1.00 25.19           O  
ATOM   4758  H   TYR B  74       8.884  75.233  15.408  1.00 22.35           H  
ATOM   4759  HA  TYR B  74       8.690  77.527  14.189  1.00 22.91           H  
ATOM   4760  HB2 TYR B  74       7.536  75.776  13.298  1.00 23.50           H  
ATOM   4761  HB3 TYR B  74       6.721  75.566  14.644  1.00 23.50           H  
ATOM   4762  HD1 TYR B  74       7.100  78.076  12.121  1.00 26.21           H  
ATOM   4763  HD2 TYR B  74       4.553  76.400  14.715  1.00 25.04           H  
ATOM   4764  HE1 TYR B  74       5.400  79.381  11.295  1.00 27.68           H  
ATOM   4765  HE2 TYR B  74       2.838  77.709  13.888  1.00 25.96           H  
ATOM   4766  HH  TYR B  74       2.215  79.308  12.385  1.00 30.23           H  
ATOM   4767  N   ILE B  75       7.055  77.334  16.931  1.00 18.71           N  
ATOM   4768  CA  ILE B  75       6.414  78.130  17.969  1.00 18.86           C  
ATOM   4769  C   ILE B  75       7.411  79.166  18.515  1.00 19.35           C  
ATOM   4770  O   ILE B  75       7.081  80.330  18.707  1.00 20.28           O  
ATOM   4771  CB  ILE B  75       5.911  77.217  19.110  1.00 19.10           C  
ATOM   4772  CG1 ILE B  75       4.714  76.381  18.651  1.00 19.85           C  
ATOM   4773  CG2 ILE B  75       5.551  78.032  20.364  1.00 18.84           C  
ATOM   4774  CD1 ILE B  75       4.444  75.127  19.528  1.00 22.21           C  
ATOM   4775  H   ILE B  75       7.075  76.490  17.094  1.00 22.46           H  
ATOM   4776  HA  ILE B  75       5.655  78.601  17.593  1.00 22.64           H  
ATOM   4777  HB  ILE B  75       6.629  76.609  19.345  1.00 22.92           H  
ATOM   4778 HG12 ILE B  75       3.919  76.936  18.675  1.00 23.82           H  
ATOM   4779 HG13 ILE B  75       4.875  76.079  17.744  1.00 23.82           H  
ATOM   4780 HG21 ILE B  75       5.241  77.426  21.055  1.00 22.60           H  
ATOM   4781 HG22 ILE B  75       6.341  78.506  20.669  1.00 22.60           H  
ATOM   4782 HG23 ILE B  75       4.851  78.664  20.139  1.00 22.60           H  
ATOM   4783 HD11 ILE B  75       3.675  74.654  19.173  1.00 26.65           H  
ATOM   4784 HD12 ILE B  75       5.226  74.553  19.505  1.00 26.65           H  
ATOM   4785 HD13 ILE B  75       4.268  75.411  20.438  1.00 26.65           H  
ATOM   4786  N   CYS B  76       8.641  78.736  18.756  1.00 18.78           N  
ATOM   4787  CA  CYS B  76       9.656  79.642  19.314  1.00 19.30           C  
ATOM   4788  C   CYS B  76      10.045  80.745  18.340  1.00 21.20           C  
ATOM   4789  O   CYS B  76      10.408  81.836  18.752  1.00 22.72           O  
ATOM   4790  CB  CYS B  76      10.889  78.860  19.736  1.00 19.41           C  
ATOM   4791  SG  CYS B  76      10.610  77.917  21.261  1.00 19.79           S  
ATOM   4792  H   CYS B  76       8.919  77.936  18.610  1.00 22.53           H  
ATOM   4793  HA  CYS B  76       9.290  80.065  20.106  1.00 23.16           H  
ATOM   4794  HB2 CYS B  76      11.125  78.234  19.033  1.00 23.29           H  
ATOM   4795  HB3 CYS B  76      11.620  79.478  19.892  1.00 23.29           H  
ATOM   4796  HG  CYS B  76      11.614  77.323  21.542  1.00 23.75           H  
ATOM   4797  N   ASP B  77       9.936  80.452  17.049  0.58 20.75           N  
ATOM   4799  CA  ASP B  77      10.234  81.415  16.003  0.58 22.79           C  
ATOM   4801  C   ASP B  77       9.083  82.412  15.847  0.58 23.65           C  
ATOM   4803  O   ASP B  77       9.278  83.633  15.925  0.58 23.83           O  
ATOM   4805  CB  ASP B  77      10.487  80.676  14.687  0.58 26.43           C  
ATOM   4807  CG  ASP B  77      11.346  81.458  13.718  0.58 32.51           C  
ATOM   4809  OD1 ASP B  77      11.696  82.622  14.004  0.58 34.37           O  
ATOM   4811  OD2 ASP B  77      11.657  80.881  12.650  0.58 34.24           O1-
ATOM   4813  H   ASP B  77       9.685  79.685  16.751  0.58 24.90           H  
ATOM   4815  HA  ASP B  77      11.036  81.907  16.237  0.58 27.35           H  
ATOM   4817  HB2 ASP B  77      10.939  79.840  14.879  0.58 31.72           H  
ATOM   4819  HB3 ASP B  77       9.636  80.501  14.257  0.58 31.72           H  
ATOM   4821  N   LYS B  78       7.884  81.883  15.629  1.00 24.02           N  
ATOM   4822  CA  LYS B  78       6.692  82.714  15.423  1.00 24.31           C  
ATOM   4823  C   LYS B  78       6.429  83.629  16.599  1.00 24.95           C  
ATOM   4824  O   LYS B  78       6.097  84.795  16.416  1.00 25.97           O  
ATOM   4825  CB  LYS B  78       5.457  81.844  15.181  1.00 24.90           C  
ATOM   4826  CG  LYS B  78       4.193  82.630  14.888  1.00 26.12           C  
ATOM   4827  CD  LYS B  78       3.036  81.698  14.568  1.00 28.13           C  
ATOM   4828  CE  LYS B  78       1.726  82.442  14.382  1.00 30.86           C  
ATOM   4829  NZ  LYS B  78       0.539  81.539  14.609  1.00 32.49           N1+
ATOM   4830  H   LYS B  78       7.730  81.038  15.586  1.00 28.83           H  
ATOM   4831  HA  LYS B  78       6.827  83.267  14.638  1.00 29.18           H  
ATOM   4832  HB2 LYS B  78       5.628  81.265  14.421  1.00 29.88           H  
ATOM   4833  HB3 LYS B  78       5.294  81.307  15.972  1.00 29.88           H  
ATOM   4834  HG2 LYS B  78       3.954  83.158  15.666  1.00 31.34           H  
ATOM   4835  HG3 LYS B  78       4.342  83.206  14.122  1.00 31.34           H  
ATOM   4836  HD2 LYS B  78       3.231  81.222  13.745  1.00 33.76           H  
ATOM   4837  HD3 LYS B  78       2.924  81.070  15.298  1.00 33.76           H  
ATOM   4838  HE2 LYS B  78       1.679  83.172  15.020  1.00 37.03           H  
ATOM   4839  HE3 LYS B  78       1.678  82.785  13.476  1.00 37.03           H  
ATOM   4840  HZ1 LYS B  78       0.558  80.862  14.032  1.00 38.98           H  
ATOM   4841  HZ2 LYS B  78       0.558  81.214  15.437  1.00 38.98           H  
ATOM   4842  HZ3 LYS B  78      -0.217  81.996  14.495  1.00 38.98           H  
ATOM   4843  N   TYR B  79       6.601  83.096  17.806  1.00 24.17           N  
ATOM   4844  CA  TYR B  79       6.235  83.824  19.019  1.00 24.28           C  
ATOM   4845  C   TYR B  79       7.477  84.234  19.789  1.00 23.50           C  
ATOM   4846  O   TYR B  79       7.466  84.283  21.018  1.00 22.63           O  
ATOM   4847  CB  TYR B  79       5.314  82.970  19.881  1.00 24.96           C  
ATOM   4848  CG  TYR B  79       4.027  82.566  19.218  1.00 26.26           C  
ATOM   4849  CD1 TYR B  79       2.974  83.462  19.103  1.00 28.46           C  
ATOM   4850  CD2 TYR B  79       3.845  81.280  18.730  1.00 26.56           C  
ATOM   4851  CE1 TYR B  79       1.792  83.095  18.513  1.00 28.69           C  
ATOM   4852  CE2 TYR B  79       2.653  80.904  18.132  1.00 27.88           C  
ATOM   4853  CZ  TYR B  79       1.633  81.816  18.029  1.00 29.18           C  
ATOM   4854  OH  TYR B  79       0.432  81.467  17.456  1.00 31.66           O  
ATOM   4855  H   TYR B  79       6.927  82.313  17.950  1.00 29.00           H  
ATOM   4856  HA  TYR B  79       5.754  84.630  18.772  1.00 29.13           H  
ATOM   4857  HB2 TYR B  79       5.785  82.159  20.127  1.00 29.96           H  
ATOM   4858  HB3 TYR B  79       5.088  83.471  20.681  1.00 29.96           H  
ATOM   4859  HD1 TYR B  79       3.073  84.328  19.428  1.00 34.15           H  
ATOM   4860  HD2 TYR B  79       4.536  80.661  18.801  1.00 31.87           H  
ATOM   4861  HE1 TYR B  79       1.097  83.708  18.444  1.00 34.43           H  
ATOM   4862  HE2 TYR B  79       2.543  80.040  17.809  1.00 33.46           H  
ATOM   4863  HH  TYR B  79       0.457  80.667  17.201  1.00 37.99           H  
ATOM   4864  N   ALA B  80       8.542  84.555  19.062  1.00 24.90           N  
ATOM   4865  CA  ALA B  80       9.827  84.901  19.668  1.00 26.19           C  
ATOM   4866  C   ALA B  80       9.724  86.020  20.681  1.00 27.03           C  
ATOM   4867  O   ALA B  80      10.422  85.998  21.693  1.00 27.25           O  
ATOM   4868  CB  ALA B  80      10.826  85.284  18.588  1.00 26.75           C  
ATOM   4869  H   ALA B  80       8.547  84.580  18.202  1.00 29.88           H  
ATOM   4870  HA  ALA B  80      10.174  84.120  20.127  1.00 31.43           H  
ATOM   4871  HB1 ALA B  80      11.671  85.511  19.006  1.00 32.11           H  
ATOM   4872  HB2 ALA B  80      10.945  84.533  17.987  1.00 32.11           H  
ATOM   4873  HB3 ALA B  80      10.483  86.049  18.099  1.00 32.11           H  
ATOM   4874  N   ASP B  81       8.861  86.992  20.411  1.00 28.32           N  
ATOM   4875  CA  ASP B  81       8.757  88.171  21.270  1.00 30.40           C  
ATOM   4876  C   ASP B  81       7.745  87.997  22.419  1.00 29.78           C  
ATOM   4877  O   ASP B  81       7.438  88.946  23.128  1.00 31.66           O  
ATOM   4878  CB  ASP B  81       8.408  89.406  20.421  1.00 34.45           C  
ATOM   4879  CG  ASP B  81       7.006  89.343  19.805  1.00 39.99           C  
ATOM   4880  OD1 ASP B  81       6.350  88.279  19.875  1.00 42.26           O  
ATOM   4881  OD2 ASP B  81       6.563  90.369  19.222  1.00 42.52           O1-
ATOM   4882  H   ASP B  81       8.324  86.996  19.739  1.00 33.98           H  
ATOM   4883  HA  ASP B  81       9.625  88.332  21.673  1.00 36.48           H  
ATOM   4884  HB2 ASP B  81       8.452  90.196  20.982  1.00 41.33           H  
ATOM   4885  HB3 ASP B  81       9.049  89.480  19.696  1.00 41.33           H  
ATOM   4886  N   LYS B  82       7.295  86.764  22.623  1.00 28.52           N  
ATOM   4887  CA  LYS B  82       6.224  86.436  23.557  1.00 27.73           C  
ATOM   4888  C   LYS B  82       6.723  85.530  24.674  1.00 24.89           C  
ATOM   4889  O   LYS B  82       7.659  84.762  24.469  1.00 24.23           O  
ATOM   4890  CB  LYS B  82       5.121  85.712  22.803  1.00 30.20           C  
ATOM   4891  CG  LYS B  82       3.736  86.124  23.074  1.00 33.85           C  
ATOM   4892  CD  LYS B  82       2.869  85.475  22.033  1.00 36.22           C  
ATOM   4893  CE  LYS B  82       1.787  84.636  22.666  1.00 37.54           C  
ATOM   4894  NZ  LYS B  82       0.780  85.517  23.303  1.00 37.05           N1+
ATOM   4895  H   LYS B  82       7.608  86.074  22.216  1.00 34.23           H  
ATOM   4896  HA  LYS B  82       5.862  87.248  23.946  1.00 33.27           H  
ATOM   4897  HB2 LYS B  82       5.275  85.838  21.853  1.00 36.24           H  
ATOM   4898  HB3 LYS B  82       5.184  84.767  23.013  1.00 36.24           H  
ATOM   4899  HG2 LYS B  82       3.462  85.815  23.952  1.00 40.62           H  
ATOM   4900  HG3 LYS B  82       3.654  87.087  23.000  1.00 40.62           H  
ATOM   4901  HD2 LYS B  82       2.446  86.162  21.494  1.00 43.46           H  
ATOM   4902  HD3 LYS B  82       3.415  84.898  21.475  1.00 43.46           H  
ATOM   4903  HE2 LYS B  82       1.347  84.104  21.985  1.00 45.05           H  
ATOM   4904  HE3 LYS B  82       2.175  84.066  23.348  1.00 45.05           H  
ATOM   4905  HZ1 LYS B  82       1.166  86.016  23.931  1.00 44.46           H  
ATOM   4906  HZ2 LYS B  82       0.414  86.051  22.693  1.00 44.46           H  
ATOM   4907  HZ3 LYS B  82       0.140  85.025  23.678  1.00 44.46           H  
ATOM   4908  N   GLY B  83       6.106  85.609  25.850  1.00 22.71           N  
ATOM   4909  CA  GLY B  83       6.416  84.667  26.912  1.00 21.02           C  
ATOM   4910  C   GLY B  83       7.885  84.622  27.290  1.00 20.33           C  
ATOM   4911  O   GLY B  83       8.520  85.655  27.484  1.00 21.18           O  
ATOM   4912  H   GLY B  83       5.509  86.194  26.053  1.00 27.25           H  
ATOM   4913  HA2 GLY B  83       5.908  84.904  27.704  1.00 25.22           H  
ATOM   4914  HA3 GLY B  83       6.148  83.777  26.636  1.00 25.22           H  
ATOM   4915  N   ASN B  84       8.422  83.417  27.381  1.00 18.60           N  
ATOM   4916  CA  ASN B  84       9.842  83.233  27.661  1.00 19.03           C  
ATOM   4917  C   ASN B  84      10.632  83.508  26.394  1.00 19.41           C  
ATOM   4918  O   ASN B  84      10.735  82.647  25.510  1.00 19.68           O  
ATOM   4919  CB  ASN B  84      10.105  81.821  28.160  1.00 19.17           C  
ATOM   4920  CG  ASN B  84      11.552  81.592  28.534  1.00 20.03           C  
ATOM   4921  ND2 ASN B  84      11.829  80.434  29.117  1.00 20.64           N  
ATOM   4922  OD1 ASN B  84      12.417  82.438  28.289  1.00 20.58           O  
ATOM   4923  H   ASN B  84       7.985  82.682  27.283  1.00 22.32           H  
ATOM   4924  HA  ASN B  84      10.123  83.860  28.345  1.00 22.83           H  
ATOM   4925  HB2 ASN B  84       9.562  81.658  28.947  1.00 23.00           H  
ATOM   4926  HB3 ASN B  84       9.873  81.191  27.460  1.00 23.00           H  
ATOM   4927 HD21 ASN B  84      12.637  80.253  29.350  1.00 24.76           H  
ATOM   4928 HD22 ASN B  84      11.202  79.864  29.261  1.00 24.76           H  
ATOM   4929  N   LYS B  85      11.158  84.716  26.292  1.00 20.23           N  
ATOM   4930  CA  LYS B  85      11.812  85.153  25.073  1.00 21.28           C  
ATOM   4931  C   LYS B  85      13.123  84.435  24.813  1.00 21.85           C  
ATOM   4932  O   LYS B  85      13.566  84.372  23.665  1.00 23.27           O  
ATOM   4933  CB  LYS B  85      12.065  86.665  25.099  1.00 23.38           C  
ATOM   4934  CG  LYS B  85      10.800  87.510  25.132  1.00 25.88           C  
ATOM   4935  CD  LYS B  85      11.139  88.987  25.164  1.00 28.35           C  
ATOM   4936  CE  LYS B  85       9.895  89.850  25.077  1.00 31.70           C  
ATOM   4937  NZ  LYS B  85      10.230  91.291  25.244  1.00 34.42           N1+
ATOM   4938  H   LYS B  85      11.150  85.306  26.919  1.00 24.27           H  
ATOM   4939  HA  LYS B  85      11.223  84.967  24.324  1.00 25.54           H  
ATOM   4940  HB2 LYS B  85      12.584  86.880  25.890  1.00 28.06           H  
ATOM   4941  HB3 LYS B  85      12.563  86.911  24.304  1.00 28.06           H  
ATOM   4942  HG2 LYS B  85      10.274  87.333  24.337  1.00 31.05           H  
ATOM   4943  HG3 LYS B  85      10.290  87.295  25.929  1.00 31.05           H  
ATOM   4944  HD2 LYS B  85      11.593  89.192  25.996  1.00 34.02           H  
ATOM   4945  HD3 LYS B  85      11.709  89.200  24.409  1.00 34.02           H  
ATOM   4946  HE2 LYS B  85       9.482  89.731  24.208  1.00 38.04           H  
ATOM   4947  HE3 LYS B  85       9.278  89.597  25.781  1.00 38.04           H  
ATOM   4948  HZ1 LYS B  85       9.491  91.784  25.190  1.00 41.30           H  
ATOM   4949  HZ2 LYS B  85      10.610  91.425  26.037  1.00 41.30           H  
ATOM   4950  HZ3 LYS B  85      10.796  91.548  24.606  1.00 41.30           H  
ATOM   4951  N   SER B  86      13.762  83.919  25.856  1.00 20.68           N  
ATOM   4952  CA  SER B  86      15.086  83.353  25.699  1.00 21.86           C  
ATOM   4953  C   SER B  86      15.056  81.836  25.518  1.00 20.20           C  
ATOM   4954  O   SER B  86      16.111  81.218  25.435  1.00 21.05           O  
ATOM   4955  CB  SER B  86      15.980  83.729  26.895  1.00 26.24           C  
ATOM   4956  OG  SER B  86      15.541  83.101  28.075  1.00 30.72           O  
ATOM   4957  H   SER B  86      13.451  83.886  26.657  1.00 24.82           H  
ATOM   4958  HA  SER B  86      15.490  83.733  24.903  1.00 26.23           H  
ATOM   4959  HB2 SER B  86      16.890  83.448  26.709  1.00 31.49           H  
ATOM   4960  HB3 SER B  86      15.951  84.691  27.020  1.00 31.49           H  
ATOM   4961  HG  SER B  86      14.753  83.336  28.250  1.00 36.86           H  
ATOM   4962  N   LEU B  87      13.867  81.243  25.416  1.00 19.67           N  
ATOM   4963  CA  LEU B  87      13.741  79.791  25.423  1.00 18.72           C  
ATOM   4964  C   LEU B  87      14.593  79.114  24.366  1.00 18.66           C  
ATOM   4965  O   LEU B  87      15.170  78.073  24.615  1.00 18.05           O  
ATOM   4966  CB  LEU B  87      12.282  79.379  25.222  1.00 17.88           C  
ATOM   4967  CG  LEU B  87      11.990  77.887  25.391  1.00 17.72           C  
ATOM   4968  CD1 LEU B  87      12.258  77.405  26.808  1.00 17.35           C  
ATOM   4969  CD2 LEU B  87      10.550  77.618  25.036  1.00 18.24           C  
ATOM   4970  H   LEU B  87      13.119  81.661  25.341  1.00 23.61           H  
ATOM   4971  HA  LEU B  87      14.025  79.459  26.289  1.00 22.47           H  
ATOM   4972  HB2 LEU B  87      11.736  79.857  25.866  1.00 21.45           H  
ATOM   4973  HB3 LEU B  87      12.014  79.628  24.323  1.00 21.45           H  
ATOM   4974  HG  LEU B  87      12.553  77.379  24.785  1.00 21.27           H  
ATOM   4975 HD11 LEU B  87      12.059  76.458  26.862  1.00 20.82           H  
ATOM   4976 HD12 LEU B  87      13.191  77.560  27.022  1.00 20.82           H  
ATOM   4977 HD13 LEU B  87      11.691  77.899  27.421  1.00 20.82           H  
ATOM   4978 HD21 LEU B  87      10.370  76.671  25.145  1.00 21.89           H  
ATOM   4979 HD22 LEU B  87       9.979  78.134  25.626  1.00 21.89           H  
ATOM   4980 HD23 LEU B  87      10.398  77.880  24.115  1.00 21.89           H  
ATOM   4981  N   TYR B  88      14.647  79.689  23.174  1.00 19.11           N  
ATOM   4982  CA  TYR B  88      15.483  79.116  22.111  1.00 20.39           C  
ATOM   4983  C   TYR B  88      16.454  80.177  21.611  1.00 22.86           C  
ATOM   4984  O   TYR B  88      16.742  80.288  20.418  1.00 24.67           O  
ATOM   4985  CB  TYR B  88      14.614  78.571  20.979  1.00 20.70           C  
ATOM   4986  CG  TYR B  88      15.080  77.241  20.386  1.00 20.64           C  
ATOM   4987  CD1 TYR B  88      16.415  77.010  20.014  1.00 20.02           C  
ATOM   4988  CD2 TYR B  88      14.184  76.197  20.240  1.00 20.71           C  
ATOM   4989  CE1 TYR B  88      16.806  75.796  19.433  1.00 20.21           C  
ATOM   4990  CE2 TYR B  88      14.570  74.984  19.672  1.00 20.60           C  
ATOM   4991  CZ  TYR B  88      15.885  74.786  19.290  1.00 19.64           C  
ATOM   4992  OH  TYR B  88      16.227  73.577  18.733  1.00 19.13           O  
ATOM   4993  H   TYR B  88      14.219  80.401  22.951  1.00 22.93           H  
ATOM   4994  HA  TYR B  88      16.000  78.381  22.474  1.00 24.46           H  
ATOM   4995  HB2 TYR B  88      13.714  78.440  21.318  1.00 24.84           H  
ATOM   4996  HB3 TYR B  88      14.600  79.222  20.261  1.00 24.84           H  
ATOM   4997  HD1 TYR B  88      17.036  77.697  20.097  1.00 24.03           H  
ATOM   4998  HD2 TYR B  88      13.294  76.324  20.479  1.00 24.86           H  
ATOM   4999  HE1 TYR B  88      17.691  75.662  19.180  1.00 24.25           H  
ATOM   5000  HE2 TYR B  88      13.948  74.300  19.568  1.00 24.72           H  
ATOM   5001  HH  TYR B  88      17.039  73.580  18.517  1.00 22.95           H  
ATOM   5002  N   GLY B  89      16.967  80.954  22.555  1.00 23.27           N  
ATOM   5003  CA  GLY B  89      17.929  81.981  22.237  1.00 24.70           C  
ATOM   5004  C   GLY B  89      17.272  83.271  21.771  1.00 26.35           C  
ATOM   5005  O   GLY B  89      16.050  83.362  21.646  1.00 27.53           O  
ATOM   5006  H   GLY B  89      16.770  80.901  23.391  1.00 27.92           H  
ATOM   5007  HA2 GLY B  89      18.465  82.176  23.022  1.00 29.65           H  
ATOM   5008  HA3 GLY B  89      18.518  81.665  21.534  1.00 29.65           H  
ATOM   5009  N   THR B  90      18.108  84.266  21.501  1.00 27.15           N  
ATOM   5010  CA  THR B  90      17.659  85.579  21.042  1.00 29.44           C  
ATOM   5011  C   THR B  90      18.445  86.048  19.828  1.00 29.90           C  
ATOM   5012  O   THR B  90      18.224  87.154  19.317  1.00 32.10           O  
ATOM   5013  CB  THR B  90      17.817  86.639  22.127  1.00 30.94           C  
ATOM   5014  CG2 THR B  90      16.850  86.384  23.257  1.00 31.93           C  
ATOM   5015  OG1 THR B  90      19.164  86.606  22.613  1.00 30.56           O  
ATOM   5016  H   THR B  90      18.962  84.205  21.577  1.00 32.58           H  
ATOM   5017  HA  THR B  90      16.722  85.530  20.798  1.00 35.33           H  
ATOM   5018  HB  THR B  90      17.629  87.514  21.754  1.00 37.13           H  
ATOM   5019  HG1 THR B  90      19.267  87.185  23.213  1.00 36.68           H  
ATOM   5020 HG21 THR B  90      16.956  87.062  23.943  1.00 38.32           H  
ATOM   5021 HG22 THR B  90      15.939  86.412  22.925  1.00 38.32           H  
ATOM   5022 HG23 THR B  90      17.017  85.512  23.646  1.00 38.32           H  
ATOM   5023  N   ASP B  91      19.381  85.229  19.370  1.00 28.66           N  
ATOM   5024  CA  ASP B  91      20.115  85.561  18.155  1.00 29.31           C  
ATOM   5025  C   ASP B  91      20.749  84.301  17.624  1.00 28.57           C  
ATOM   5026  O   ASP B  91      20.610  83.241  18.215  1.00 27.85           O  
ATOM   5027  CB  ASP B  91      21.165  86.653  18.394  1.00 31.80           C  
ATOM   5028  CG  ASP B  91      22.169  86.299  19.472  1.00 33.73           C  
ATOM   5029  OD1 ASP B  91      22.352  85.108  19.797  1.00 33.85           O  
ATOM   5030  OD2 ASP B  91      22.784  87.245  19.999  1.00 36.40           O1-
ATOM   5031  H   ASP B  91      19.609  84.486  19.737  1.00 34.39           H  
ATOM   5032  HA  ASP B  91      19.490  85.887  17.488  1.00 35.17           H  
ATOM   5033  HB2 ASP B  91      21.654  86.804  17.569  1.00 38.15           H  
ATOM   5034  HB3 ASP B  91      20.714  87.469  18.663  1.00 38.15           H  
ATOM   5035  N   ILE B  92      21.447  84.430  16.508  1.00 29.04           N  
ATOM   5036  CA  ILE B  92      21.952  83.272  15.799  1.00 27.96           C  
ATOM   5037  C   ILE B  92      22.839  82.392  16.681  1.00 26.43           C  
ATOM   5038  O   ILE B  92      22.678  81.179  16.730  1.00 25.70           O  
ATOM   5039  CB  ILE B  92      22.716  83.722  14.540  1.00 29.96           C  
ATOM   5040  CG1 ILE B  92      21.711  84.298  13.523  1.00 32.60           C  
ATOM   5041  CG2 ILE B  92      23.460  82.559  13.947  1.00 29.98           C  
ATOM   5042  CD1 ILE B  92      22.321  84.921  12.268  1.00 33.43           C  
ATOM   5043  H   ILE B  92      21.642  85.182  16.139  1.00 34.84           H  
ATOM   5044  HA  ILE B  92      21.199  82.733  15.510  1.00 33.56           H  
ATOM   5045  HB  ILE B  92      23.351  84.413  14.784  1.00 35.95           H  
ATOM   5046 HG12 ILE B  92      21.123  83.582  13.235  1.00 39.11           H  
ATOM   5047 HG13 ILE B  92      21.190  84.986  13.964  1.00 39.11           H  
ATOM   5048 HG21 ILE B  92      23.935  82.858  13.156  1.00 35.98           H  
ATOM   5049 HG22 ILE B  92      24.090  82.220  14.602  1.00 35.98           H  
ATOM   5050 HG23 ILE B  92      22.824  81.866  13.709  1.00 35.98           H  
ATOM   5051 HD11 ILE B  92      21.606  85.250  11.700  1.00 40.12           H  
ATOM   5052 HD12 ILE B  92      22.900  85.653  12.529  1.00 40.12           H  
ATOM   5053 HD13 ILE B  92      22.833  84.245  11.797  1.00 40.12           H  
ATOM   5054  N   LEU B  93      23.753  83.003  17.409  1.00 26.55           N  
ATOM   5055  CA  LEU B  93      24.696  82.251  18.217  1.00 25.83           C  
ATOM   5056  C   LEU B  93      24.067  81.574  19.428  1.00 24.79           C  
ATOM   5057  O   LEU B  93      24.380  80.421  19.729  1.00 24.91           O  
ATOM   5058  CB  LEU B  93      25.823  83.175  18.673  1.00 27.41           C  
ATOM   5059  CG  LEU B  93      26.730  83.563  17.506  1.00 27.45           C  
ATOM   5060  CD1 LEU B  93      27.606  84.758  17.841  1.00 28.22           C  
ATOM   5061  CD2 LEU B  93      27.579  82.383  17.047  1.00 26.13           C  
ATOM   5062  H   LEU B  93      23.852  83.857  17.454  1.00 31.87           H  
ATOM   5063  HA  LEU B  93      25.090  81.557  17.666  1.00 30.99           H  
ATOM   5064  HB2 LEU B  93      25.442  83.986  19.045  1.00 32.89           H  
ATOM   5065  HB3 LEU B  93      26.361  82.720  19.339  1.00 32.89           H  
ATOM   5066  HG  LEU B  93      26.168  83.820  16.758  1.00 32.94           H  
ATOM   5067 HD11 LEU B  93      28.162  84.967  17.074  1.00 33.86           H  
ATOM   5068 HD12 LEU B  93      27.038  85.515  18.055  1.00 33.86           H  
ATOM   5069 HD13 LEU B  93      28.163  84.537  18.604  1.00 33.86           H  
ATOM   5070 HD21 LEU B  93      28.139  82.666  16.308  1.00 31.35           H  
ATOM   5071 HD22 LEU B  93      28.131  82.086  17.787  1.00 31.35           H  
ATOM   5072 HD23 LEU B  93      26.993  81.665  16.762  1.00 31.35           H  
ATOM   5073  N   SER B  94      23.192  82.277  20.132  1.00 24.41           N  
ATOM   5074  CA  SER B  94      22.620  81.688  21.332  1.00 24.12           C  
ATOM   5075  C   SER B  94      21.664  80.564  20.942  1.00 22.47           C  
ATOM   5076  O   SER B  94      21.539  79.559  21.653  1.00 21.69           O  
ATOM   5077  CB  SER B  94      21.909  82.741  22.183  1.00 24.00           C  
ATOM   5078  OG  SER B  94      20.911  83.422  21.451  1.00 25.71           O  
ATOM   5079  H   SER B  94      22.920  83.071  19.946  1.00 29.29           H  
ATOM   5080  HA  SER B  94      23.333  81.303  21.866  1.00 28.95           H  
ATOM   5081  HB2 SER B  94      21.494  82.302  22.942  1.00 28.80           H  
ATOM   5082  HB3 SER B  94      22.563  83.386  22.494  1.00 28.80           H  
ATOM   5083  HG  SER B  94      21.254  83.811  20.790  1.00 30.86           H  
ATOM   5084  N   LYS B  95      20.999  80.725  19.801  1.00 22.17           N  
ATOM   5085  CA  LYS B  95      20.095  79.702  19.299  1.00 21.69           C  
ATOM   5086  C   LYS B  95      20.863  78.424  18.965  1.00 19.64           C  
ATOM   5087  O   LYS B  95      20.456  77.321  19.351  1.00 18.64           O  
ATOM   5088  CB  LYS B  95      19.344  80.220  18.077  1.00 23.15           C  
ATOM   5089  CG  LYS B  95      18.419  79.194  17.424  1.00 24.16           C  
ATOM   5090  CD  LYS B  95      17.810  79.692  16.116  1.00 28.27           C  
ATOM   5091  CE  LYS B  95      16.578  80.519  16.375  1.00 32.90           C  
ATOM   5092  NZ  LYS B  95      15.980  81.021  15.107  1.00 35.92           N1+
ATOM   5093  H   LYS B  95      21.057  81.421  19.299  1.00 26.60           H  
ATOM   5094  HA  LYS B  95      19.443  79.491  19.986  1.00 26.03           H  
ATOM   5095  HB2 LYS B  95      18.801  80.978  18.344  1.00 27.79           H  
ATOM   5096  HB3 LYS B  95      19.991  80.500  17.411  1.00 27.79           H  
ATOM   5097  HG2 LYS B  95      18.926  78.390  17.231  1.00 28.99           H  
ATOM   5098  HG3 LYS B  95      17.694  78.990  18.034  1.00 28.99           H  
ATOM   5099  HD2 LYS B  95      18.456  80.245  15.649  1.00 33.92           H  
ATOM   5100  HD3 LYS B  95      17.558  78.932  15.568  1.00 33.92           H  
ATOM   5101  HE2 LYS B  95      15.916  79.974  16.828  1.00 39.48           H  
ATOM   5102  HE3 LYS B  95      16.815  81.284  16.923  1.00 39.48           H  
ATOM   5103  HZ1 LYS B  95      15.750  80.336  14.587  1.00 43.11           H  
ATOM   5104  HZ2 LYS B  95      15.255  81.506  15.283  1.00 43.11           H  
ATOM   5105  HZ3 LYS B  95      16.568  81.529  14.673  1.00 43.11           H  
ATOM   5106  N   ALA B  96      21.964  78.561  18.239  1.00 19.82           N  
ATOM   5107  CA  ALA B  96      22.744  77.389  17.832  1.00 19.76           C  
ATOM   5108  C   ALA B  96      23.346  76.664  19.051  1.00 19.31           C  
ATOM   5109  O   ALA B  96      23.388  75.432  19.112  1.00 18.39           O  
ATOM   5110  CB  ALA B  96      23.848  77.802  16.857  1.00 20.80           C  
ATOM   5111  H   ALA B  96      22.283  79.312  17.968  1.00 23.79           H
[truncated: 153,415 more chars]
