# Supplementary material for: Structural Descriptors for Subunit Interface Regions in Homodimers: Effect of Lipid Membrane and Secondary Structure Type
Source: J Chem Inf Model. 2025 Mar 27;65(7):3117–26. doi: 10.1021/acs.jcim.4c01233 (PMC12004529; doi:10.1021/acs.jcim.4c01233)
Supplement: Supplementary file 3 — ci4c01233_si_003.tar [file ci4c01233_si_003.tar › database/alpha/7s3z_cytop.pdb]

HEADER    model_1_1_chain_A
ATOM      1  N   CYS A   1      18.318  25.453  48.096  1.00 56.92           N  
ATOM      2  CA  CYS A   1      18.774  24.922  46.792  1.00 56.92           C  
ATOM      5  C   CYS A   1      19.685  25.896  46.125  1.00 56.92           C  
ATOM      6  O   CYS A   1      19.387  27.083  46.013  1.00 56.92           O  
ATOM      3  CB  CYS A   1      17.573  24.667  45.867  1.00 56.92           C  
ATOM      4  SG  CYS A   1      16.653  26.192  45.503  1.00 56.92           S  
ATOM      7  N   PRO A   2      20.815  25.409  45.707  1.00138.45           N  
ATOM      8  CA  PRO A   2      21.741  26.277  45.042  1.00138.45           C  
ATOM     12  C   PRO A   2      21.246  26.516  43.659  1.00138.45           C  
ATOM     13  O   PRO A   2      20.495  25.687  43.149  1.00138.45           O  
ATOM     10  CB  PRO A   2      23.092  25.572  45.090  1.00138.45           C  
ATOM     11  CG  PRO A   2      22.992  24.683  46.341  1.00138.45           C  
ATOM      9  CD  PRO A   2      21.492  24.370  46.465  1.00138.45           C  
ATOM     14  N   ARG A   3      21.632  27.645  43.037  1.00244.38           N  
ATOM     15  CA  ARG A   3      21.181  27.860  41.699  1.00244.38           C  
ATOM     23  C   ARG A   3      21.789  26.779  40.876  1.00244.38           C  
ATOM     24  O   ARG A   3      21.143  26.218  39.990  1.00244.38           O  
ATOM     16  CB  ARG A   3      21.614  29.202  41.096  1.00244.38           C  
ATOM     17  CG  ARG A   3      20.931  29.423  39.750  1.00244.38           C  
ATOM     18  CD  ARG A   3      19.413  29.504  39.904  1.00244.38           C  
ATOM     19  NE  ARG A   3      18.796  29.216  38.582  1.00244.38           N  
ATOM     20  CZ  ARG A   3      17.807  28.277  38.507  1.00244.38           C  
ATOM     21  NH1 ARG A   3      17.410  27.614  39.633  1.00244.38           N1+
ATOM     22  NH2 ARG A   3      17.224  27.995  37.306  1.00244.38           N  
ATOM     25  N   PHE A   4      23.069  26.470  41.152  1.00 72.82           N  
ATOM     26  CA  PHE A   4      23.693  25.379  40.471  1.00 72.82           C  
ATOM     34  C   PHE A   4      23.473  24.185  41.342  1.00 72.82           C  
ATOM     35  O   PHE A   4      24.053  24.071  42.419  1.00 72.82           O  
ATOM     27  CB  PHE A   4      25.215  25.532  40.288  1.00 72.82           C  
ATOM     28  CG  PHE A   4      25.497  26.516  39.204  1.00 72.82           C  
ATOM     29  CD1 PHE A   4      25.406  27.871  39.425  1.00 72.82           C  
ATOM     30  CD2 PHE A   4      25.873  26.069  37.958  1.00 72.82           C  
ATOM     31  CE1 PHE A   4      25.679  28.760  38.413  1.00 72.82           C  
ATOM     32  CE2 PHE A   4      26.146  26.955  36.945  1.00 72.82           C  
ATOM     33  CZ  PHE A   4      26.047  28.305  37.171  1.00 72.82           C  
ATOM     36  N   LEU A   5      22.620  23.251  40.887  1.00 46.39           N  
ATOM     37  CA  LEU A   5      22.277  22.125  41.705  1.00 46.39           C  
ATOM     42  C   LEU A   5      23.362  21.099  41.626  1.00 46.39           C  
ATOM     43  O   LEU A   5      24.124  21.051  40.660  1.00 46.39           O  
ATOM     38  CB  LEU A   5      20.961  21.453  41.283  1.00 46.39           C  
ATOM     39  CG  LEU A   5      19.750  22.406  41.317  1.00 46.39           C  
ATOM     40  CD1 LEU A   5      18.459  21.685  40.899  1.00 46.39           C  
ATOM     41  CD2 LEU A   5      19.628  23.121  42.673  1.00 46.39           C  
ATOM     44  N   LYS A   6      23.475  20.261  42.679  1.00123.70           N  
ATOM     45  CA  LYS A   6      24.457  19.217  42.672  1.00123.70           C  
ATOM     51  C   LYS A   6      23.761  17.911  42.884  1.00123.70           C  
ATOM     52  O   LYS A   6      22.738  17.838  43.563  1.00123.70           O  
ATOM     46  CB  LYS A   6      25.524  19.315  43.776  1.00123.70           C  
ATOM     47  CG  LYS A   6      26.522  20.454  43.578  1.00123.70           C  
ATOM     48  CD  LYS A   6      25.953  21.832  43.898  1.00123.70           C  
ATOM     49  CE  LYS A   6      26.329  22.309  45.300  1.00123.70           C  
ATOM     50  NZ  LYS A   6      27.799  22.451  45.401  1.00123.70           N1+
ATOM     53  N   VAL A   7      24.307  16.842  42.268  1.00 38.32           N  
ATOM     54  CA  VAL A   7      23.780  15.518  42.427  1.00 38.32           C  
ATOM     58  C   VAL A   7      24.910  14.682  42.934  1.00 38.32           C  
ATOM     59  O   VAL A   7      26.036  14.811  42.457  1.00 38.32           O  
ATOM     55  CB  VAL A   7      23.326  14.906  41.134  1.00 38.32           C  
ATOM     56  CG1 VAL A   7      22.128  15.713  40.607  1.00 38.32           C  
ATOM     57  CG2 VAL A   7      24.518  14.883  40.160  1.00 38.32           C  
ATOM     60  N   LYS A   8      24.652  13.808  43.932  1.00 96.97           N  
ATOM     61  CA  LYS A   8      25.750  13.014  44.397  1.00 96.97           C  
ATOM     67  C   LYS A   8      25.407  11.568  44.275  1.00 96.97           C  
ATOM     68  O   LYS A   8      24.244  11.170  44.347  1.00 96.97           O  
ATOM     62  CB  LYS A   8      26.191  13.285  45.850  1.00 96.97           C  
ATOM     63  CG  LYS A   8      25.441  12.536  46.951  1.00 96.97           C  
ATOM     64  CD  LYS A   8      26.159  12.684  48.296  1.00 96.97           C  
ATOM     65  CE  LYS A   8      25.616  11.809  49.423  1.00 96.97           C  
ATOM     66  NZ  LYS A   8      26.361  12.087  50.673  1.00 96.97           N1+
ATOM     69  N   ASN A   9      26.453  10.753  44.044  1.00 53.89           N  
ATOM     70  CA  ASN A   9      26.324   9.330  43.967  1.00 53.89           C  
ATOM     75  C   ASN A   9      26.659   8.863  45.344  1.00 53.89           C  
ATOM     76  O   ASN A   9      27.707   9.192  45.888  1.00 53.89           O  
ATOM     71  CB  ASN A   9      27.320   8.693  42.979  1.00 53.89           C  
ATOM     72  CG  ASN A   9      26.984   7.217  42.810  1.00 53.89           C  
ATOM     74  ND2 ASN A   9      26.687   6.803  41.548  1.00 53.89           N  
ATOM     73  OD1 ASN A   9      26.988   6.453  43.772  1.00 53.89           O  
ATOM     77  N   TRP A  10      25.736   8.128  45.974  1.00 90.57           N  
ATOM     78  CA  TRP A  10      25.929   7.685  47.321  1.00 90.57           C  
ATOM     89  C   TRP A  10      26.994   6.639  47.407  1.00 90.57           C  
ATOM     90  O   TRP A  10      27.713   6.565  48.403  1.00 90.57           O  
ATOM     79  CB  TRP A  10      24.621   7.185  47.939  1.00 90.57           C  
ATOM     80  CG  TRP A  10      23.693   8.358  48.121  1.00 90.57           C  
ATOM     82  CD1 TRP A  10      22.786   8.900  47.257  1.00 90.57           C  
ATOM     81  CD2 TRP A  10      23.677   9.177  49.298  1.00 90.57           C  
ATOM     84  CE2 TRP A  10      22.750  10.194  49.079  1.00 90.57           C  
ATOM     85  CE3 TRP A  10      24.387   9.092  50.461  1.00 90.57           C  
ATOM     83  NE1 TRP A  10      22.212  10.015  47.820  1.00 90.57           N  
ATOM     86  CZ2 TRP A  10      22.516  11.149  50.026  1.00 90.57           C  
ATOM     87  CZ3 TRP A  10      24.140  10.048  51.419  1.00 90.57           C  
ATOM     88  CH2 TRP A  10      23.223  11.056  51.205  1.00 90.57           C  
ATOM     91  N   GLU A  11      27.090   5.757  46.398  1.00112.10           N  
ATOM     92  CA  GLU A  11      28.066   4.711  46.492  1.00112.10           C  
ATOM     98  C   GLU A  11      29.468   5.274  46.384  1.00112.10           C  
ATOM     99  O   GLU A  11      30.314   4.996  47.234  1.00112.10           O  
ATOM     93  CB  GLU A  11      27.853   3.647  45.400  1.00112.10           C  
ATOM     94  CG  GLU A  11      28.298   2.239  45.806  1.00112.10           C  
ATOM     95  CD  GLU A  11      29.812   2.195  45.809  1.00112.10           C  
ATOM     96  OE1 GLU A  11      30.399   2.441  44.723  1.00112.10           O  
ATOM     97  OE2 GLU A  11      30.402   1.919  46.889  1.00112.10           O1-
ATOM    100  N   THR A  12      29.745   6.062  45.314  1.00 73.30           N  
ATOM    101  CA  THR A  12      31.026   6.665  45.004  1.00 73.30           C  
ATOM    105  C   THR A  12      31.303   7.938  45.760  1.00 73.30           C  
ATOM    106  O   THR A  12      32.453   8.256  46.061  1.00 73.30           O  
ATOM    102  CB  THR A  12      31.171   6.965  43.538  1.00 73.30           C  
ATOM    104  CG2 THR A  12      30.982   5.655  42.754  1.00 73.30           C  
ATOM    103  OG1 THR A  12      30.202   7.918  43.128  1.00 73.30           O  
ATOM    107  N   ASP A  13      30.250   8.704  46.081  1.00 75.92           N  
ATOM    108  CA  ASP A  13      30.332  10.012  46.677  1.00 75.92           C  
ATOM    113  C   ASP A  13      30.829  11.007  45.669  1.00 75.92           C  
ATOM    114  O   ASP A  13      31.253  12.106  46.022  1.00 75.92           O  
ATOM    109  CB  ASP A  13      31.223  10.066  47.927  1.00 75.92           C  
ATOM    110  CG  ASP A  13      30.446   9.428  49.070  1.00 75.92           C  
ATOM    111  OD1 ASP A  13      29.190   9.535  49.067  1.00 75.92           O  
ATOM    112  OD2 ASP A  13      31.100   8.825  49.962  1.00 75.92           O1-
ATOM    115  N   VAL A  14      30.738  10.671  44.366  1.00 33.49           N  
ATOM    116  CA  VAL A  14      31.121  11.608  43.347  1.00 33.49           C  
ATOM    120  C   VAL A  14      30.027  12.628  43.274  1.00 33.49           C  
ATOM    121  O   VAL A  14      28.849  12.283  43.368  1.00 33.49           O  
ATOM    117  CB  VAL A  14      31.244  10.982  41.988  1.00 33.49           C  
ATOM    118  CG1 VAL A  14      31.518  12.086  40.954  1.00 33.49           C  
ATOM    119  CG2 VAL A  14      32.332   9.897  42.043  1.00 33.49           C  
ATOM    122  N   VAL A  15      30.387  13.921  43.119  1.00 39.96           N  
ATOM    123  CA  VAL A  15      29.384  14.950  43.070  1.00 39.96           C  
ATOM    127  C   VAL A  15      29.490  15.664  41.753  1.00 39.96           C  
ATOM    128  O   VAL A  15      30.585  15.971  41.286  1.00 39.96           O  
ATOM    124  CB  VAL A  15      29.541  15.970  44.161  1.00 39.96           C  
ATOM    125  CG1 VAL A  15      28.508  17.088  43.945  1.00 39.96           C  
ATOM    126  CG2 VAL A  15      29.416  15.256  45.519  1.00 39.96           C  
ATOM    129  N   LEU A  16      28.328  15.939  41.117  1.00103.73           N  
ATOM    130  CA  LEU A  16      28.284  16.610  39.844  1.00103.73           C  
ATOM    135  C   LEU A  16      27.494  17.872  40.034  1.00103.73           C  
ATOM    136  O   LEU A  16      26.580  17.912  40.856  1.00103.73           O  
ATOM    131  CB  LEU A  16      27.495  15.840  38.770  1.00103.73           C  
ATOM    132  CG  LEU A  16      28.001  14.421  38.454  1.00103.73           C  
ATOM    133  CD1 LEU A  16      29.382  14.439  37.790  1.00103.73           C  
ATOM    134  CD2 LEU A  16      27.938  13.517  39.691  1.00103.73           C  
ATOM    137  N   THR A  17      27.819  18.939  39.272  1.00 47.17           N  
ATOM    138  CA  THR A  17      27.067  20.163  39.375  1.00 47.17           C  
ATOM    142  C   THR A  17      26.300  20.325  38.089  1.00 47.17           C  
ATOM    143  O   THR A  17      26.859  20.165  37.004  1.00 47.17           O  
ATOM    139  CB  THR A  17      27.930  21.378  39.565  1.00 47.17           C  
ATOM    141  CG2 THR A  17      27.021  22.608  39.723  1.00 47.17           C  
ATOM    140  OG1 THR A  17      28.734  21.226  40.726  1.00 47.17           O  
ATOM    144  N   ASP A  18      24.987  20.648  38.180  1.00 79.01           N  
ATOM    145  CA  ASP A  18      24.152  20.708  37.004  1.00 79.01           C  
ATOM    150  C   ASP A  18      23.694  22.112  36.715  1.00 79.01           C  
ATOM    151  O   ASP A  18      22.887  22.684  37.447  1.00 79.01           O  
ATOM    146  CB  ASP A  18      22.899  19.815  37.128  1.00 79.01           C  
ATOM    147  CG  ASP A  18      22.163  19.765  35.793  1.00 79.01           C  
ATOM    148  OD1 ASP A  18      21.710  20.838  35.312  1.00 79.01           O  
ATOM    149  OD2 ASP A  18      22.050  18.642  35.233  1.00 79.01           O1-
ATOM    152  N   THR A  19      24.308  22.720  35.678  1.00137.09           N  
ATOM    153  CA  THR A  19      24.003  24.001  35.094  1.00137.09           C  
ATOM    157  C   THR A  19      22.922  23.910  34.043  1.00137.09           C  
ATOM    158  O   THR A  19      22.168  24.857  33.825  1.00137.09           O  
ATOM    154  CB  THR A  19      25.205  24.594  34.428  1.00137.09           C  
ATOM    156  CG2 THR A  19      24.835  26.002  33.945  1.00137.09           C  
ATOM    155  OG1 THR A  19      26.281  24.678  35.348  1.00137.09           O  
ATOM    159  N   LEU A  20      22.829  22.755  33.355  1.00 71.36           N  
ATOM    160  CA  LEU A  20      22.030  22.567  32.169  1.00 71.36           C  
ATOM    165  C   LEU A  20      20.578  22.822  32.413  1.00 71.36           C  
ATOM    166  O   LEU A  20      19.882  23.342  31.540  1.00 71.36           O  
ATOM    161  CB  LEU A  20      22.155  21.141  31.608  1.00 71.36           C  
ATOM    162  CG  LEU A  20      21.318  20.906  30.338  1.00 71.36           C  
ATOM    163  CD1 LEU A  20      21.791  21.799  29.181  1.00 71.36           C  
ATOM    164  CD2 LEU A  20      21.293  19.416  29.958  1.00 71.36           C  
ATOM    167  N   HIS A  21      20.081  22.490  33.613  1.00 60.41           N  
ATOM    168  CA  HIS A  21      18.680  22.576  33.910  1.00 60.41           C  
ATOM    175  C   HIS A  21      18.201  23.983  33.727  1.00 60.41           C  
ATOM    176  O   HIS A  21      17.025  24.213  33.447  1.00 60.41           O  
ATOM    171  CB  HIS A  21      18.342  22.128  35.339  1.00 60.41           C  
ATOM    170  CG  HIS A  21      18.919  23.036  36.380  1.00 60.41           C  
ATOM    173  CD2 HIS A  21      18.339  24.058  37.066  1.00 60.41           C  
ATOM    169  ND1 HIS A  21      20.218  22.967  36.829  1.00 60.41           N  
ATOM    174  CE1 HIS A  21      20.360  23.945  37.759  1.00 60.41           C  
ATOM    172  NE2 HIS A  21      19.247  24.632  37.937  1.00 60.41           N  
ATOM    177  N   LEU A  22      19.098  24.970  33.872  1.00 65.13           N  
ATOM    178  CA  LEU A  22      18.711  26.347  33.769  1.00 65.13           C  
ATOM    183  C   LEU A  22      18.079  26.557  32.427  1.00 65.13           C  
ATOM    184  O   LEU A  22      17.153  27.355  32.294  1.00 65.13           O  
ATOM    179  CB  LEU A  22      19.917  27.297  33.868  1.00 65.13           C  
ATOM    180  CG  LEU A  22      20.735  27.119  35.163  1.00 65.13           C  
ATOM    181  CD1 LEU A  22      21.819  28.199  35.303  1.00 65.13           C  
ATOM    182  CD2 LEU A  22      19.825  27.017  36.396  1.00 65.13           C  
ATOM    185  N   LYS A  23      18.580  25.847  31.398  1.00128.54           N  
ATOM    186  CA  LYS A  23      18.114  25.951  30.039  1.00128.54           C  
ATOM    192  C   LYS A  23      16.692  25.464  29.895  1.00128.54           C  
ATOM    193  O   LYS A  23      15.988  25.883  28.977  1.00128.54           O  
ATOM    187  CB  LYS A  23      18.960  25.140  29.046  1.00128.54           C  
ATOM    188  CG  LYS A  23      18.489  25.298  27.600  1.00128.54           C  
ATOM    189  CD  LYS A  23      19.435  24.681  26.571  1.00128.54           C  
ATOM    190  CE  LYS A  23      19.254  23.168  26.428  1.00128.54           C  
ATOM    191  NZ  LYS A  23      20.185  22.631  25.411  1.00128.54           N1+
ATOM    194  N   SER A  24      16.237  24.545  30.770  1.00 72.44           N  
ATOM    195  CA  SER A  24      14.955  23.894  30.624  1.00 72.44           C  
ATOM    198  C   SER A  24      13.789  24.846  30.518  1.00 72.44           C  
ATOM    199  O   SER A  24      13.584  25.714  31.365  1.00 72.44           O  
ATOM    196  CB  SER A  24      14.647  22.928  31.780  1.00 72.44           C  
ATOM    197  OG  SER A  24      13.379  22.322  31.582  1.00 72.44           O  
ATOM    200  N   THR A  25      13.052  24.733  29.386  1.00142.22           N  
ATOM    201  CA  THR A  25      11.851  25.467  29.071  1.00142.22           C  
ATOM    205  C   THR A  25      10.554  24.912  29.623  1.00142.22           C  
ATOM    206  O   THR A  25       9.792  25.633  30.264  1.00142.22           O  
ATOM    202  CB  THR A  25      11.693  25.607  27.587  1.00142.22           C  
ATOM    204  CG2 THR A  25      11.658  24.208  26.954  1.00142.22           C  
ATOM    203  OG1 THR A  25      10.513  26.330  27.278  1.00142.22           O  
ATOM    207  N   LEU A  26      10.289  23.601  29.410  1.00 75.75           N  
ATOM    208  CA  LEU A  26       9.009  22.980  29.676  1.00 75.75           C  
ATOM    213  C   LEU A  26       8.844  22.686  31.138  1.00 75.75           C  
ATOM    214  O   LEU A  26       9.784  22.806  31.920  1.00 75.75           O  
ATOM    209  CB  LEU A  26       8.813  21.671  28.889  1.00 75.75           C  
ATOM    210  CG  LEU A  26       8.770  21.896  27.365  1.00 75.75           C  
ATOM    211  CD1 LEU A  26       8.573  20.581  26.595  1.00 75.75           C  
ATOM    212  CD2 LEU A  26       7.715  22.953  26.997  1.00 75.75           C  
ATOM    215  N   GLU A  27       7.605  22.320  31.547  1.00 49.90           N  
ATOM    216  CA  GLU A  27       7.324  22.069  32.935  1.00 49.90           C  
ATOM    222  C   GLU A  27       7.174  20.599  33.203  1.00 49.90           C  
ATOM    223  O   GLU A  27       6.668  19.838  32.379  1.00 49.90           O  
ATOM    217  CB  GLU A  27       6.046  22.750  33.454  1.00 49.90           C  
ATOM    218  CG  GLU A  27       6.159  24.272  33.553  1.00 49.90           C  
ATOM    219  CD  GLU A  27       4.910  24.792  34.251  1.00 49.90           C  
ATOM    220  OE1 GLU A  27       3.818  24.204  34.027  1.00 49.90           O  
ATOM    221  OE2 GLU A  27       5.033  25.779  35.023  1.00 49.90           O1-
ATOM    224  N   THR A  28       7.667  20.190  34.392  1.00112.11           N  
ATOM    225  CA  THR A  28       7.673  18.861  34.930  1.00112.11           C  
ATOM    229  C   THR A  28       6.304  18.399  35.320  1.00112.11           C  
ATOM    230  O   THR A  28       5.948  17.243  35.100  1.00112.11           O  
ATOM    226  CB  THR A  28       8.539  18.774  36.145  1.00112.11           C  
ATOM    228  CG2 THR A  28       8.073  19.832  37.158  1.00112.11           C  
ATOM    227  OG1 THR A  28       8.485  17.468  36.696  1.00112.11           O  
ATOM    231  N   GLY A  29       5.493  19.290  35.917  1.00 36.44           N  
ATOM    232  CA  GLY A  29       4.196  18.887  36.369  1.00 36.44           C  
ATOM    233  C   GLY A  29       4.212  18.840  37.867  1.00 36.44           C  
ATOM    234  O   GLY A  29       3.156  18.855  38.495  1.00 36.44           O  
ATOM    235  N   CYS A  30       5.408  18.773  38.490  1.00 97.26           N  
ATOM    236  CA  CYS A  30       5.456  18.765  39.925  1.00 97.26           C  
ATOM    239  C   CYS A  30       5.394  20.175  40.424  1.00 97.26           C  
ATOM    240  O   CYS A  30       5.703  21.122  39.701  1.00 97.26           O  
ATOM    237  CB  CYS A  30       6.705  18.084  40.517  1.00 97.26           C  
ATOM    238  SG  CYS A  30       8.258  18.919  40.083  1.00 97.26           S  
ATOM    241  N   THR A  31       4.956  20.333  41.691  1.00 40.62           N  
ATOM    242  CA  THR A  31       4.831  21.615  42.327  1.00 40.62           C  
ATOM    246  C   THR A  31       5.372  21.462  43.712  1.00 40.62           C  
ATOM    247  O   THR A  31       5.827  20.388  44.099  1.00 40.62           O  
ATOM    243  CB  THR A  31       3.407  22.057  42.474  1.00 40.62           C  
ATOM    245  CG2 THR A  31       2.762  22.149  41.080  1.00 40.62           C  
ATOM    244  OG1 THR A  31       2.699  21.127  43.281  1.00 40.62           O  
ATOM    248  N   GLU A  32       5.355  22.553  44.500  1.00 72.81           N  
ATOM    249  CA  GLU A  32       5.838  22.477  45.848  1.00 72.81           C  
ATOM    255  C   GLU A  32       4.946  21.542  46.599  1.00 72.81           C  
ATOM    256  O   GLU A  32       5.393  20.812  47.483  1.00 72.81           O  
ATOM    250  CB  GLU A  32       5.802  23.823  46.592  1.00 72.81           C  
ATOM    251  CG  GLU A  32       6.829  24.829  46.076  1.00 72.81           C  
ATOM    252  CD  GLU A  32       6.374  25.284  44.701  1.00 72.81           C  
ATOM    253  OE1 GLU A  32       5.326  25.979  44.628  1.00 72.81           O  
ATOM    254  OE2 GLU A  32       7.064  24.938  43.705  1.00 72.81           O1-
ATOM    257  N   HIS A  33       3.639  21.576  46.285  1.00 47.94           N  
ATOM    258  CA  HIS A  33       2.692  20.757  46.983  1.00 47.94           C  
ATOM    265  C   HIS A  33       2.936  19.306  46.709  1.00 47.94           C  
ATOM    266  O   HIS A  33       3.007  18.501  47.637  1.00 47.94           O  
ATOM    261  CB  HIS A  33       1.242  21.048  46.566  1.00 47.94           C  
ATOM    260  CG  HIS A  33       0.858  22.474  46.809  1.00 47.94           C  
ATOM    263  CD2 HIS A  33       0.681  23.497  45.930  1.00 47.94           C  
ATOM    259  ND1 HIS A  33       0.613  23.002  48.057  1.00 47.94           N  
ATOM    264  CE1 HIS A  33       0.304  24.310  47.872  1.00 47.94           C  
ATOM    262  NE2 HIS A  33       0.332  24.656  46.598  1.00 47.94           N  
ATOM    267  N   ILE A  34       3.088  18.924  45.424  1.00 55.92           N  
ATOM    268  CA  ILE A  34       3.195  17.521  45.130  1.00 55.92           C  
ATOM    273  C   ILE A  34       4.283  17.271  44.126  1.00 55.92           C  
ATOM    274  O   ILE A  34       4.596  18.128  43.302  1.00 55.92           O  
ATOM    269  CB  ILE A  34       1.921  16.971  44.550  1.00 55.92           C  
ATOM    270  CG1 ILE A  34       1.997  15.449  44.367  1.00 55.92           C  
ATOM    271  CG2 ILE A  34       1.624  17.739  43.252  1.00 55.92           C  
ATOM    272  CD1 ILE A  34       0.643  14.823  44.035  1.00 55.92           C  
ATOM    275  N   CYS A  35       4.905  16.069  44.190  1.00 47.18           N  
ATOM    276  CA  CYS A  35       5.915  15.709  43.234  1.00 47.18           C  
ATOM    279  C   CYS A  35       5.324  14.635  42.376  1.00 47.18           C  
ATOM    280  O   CYS A  35       5.033  13.539  42.856  1.00 47.18           O  
ATOM    277  CB  CYS A  35       7.198  15.129  43.856  1.00 47.18           C  
ATOM    278  SG  CYS A  35       8.436  14.698  42.594  1.00 47.18           S  
ATOM    281  N   MET A  36       5.112  14.934  41.077  1.00118.82           N  
ATOM    282  CA  MET A  36       4.468  13.987  40.220  1.00118.82           C  
ATOM    287  C   MET A  36       5.292  12.764  40.036  1.00118.82           C  
ATOM    288  O   MET A  36       4.707  11.694  40.062  1.00118.82           O  
ATOM    283  CB  MET A  36       4.050  14.579  38.868  1.00118.82           C  
ATOM    284  CG  MET A  36       2.859  15.524  39.052  1.00118.82           C  
ATOM    285  SD  MET A  36       2.229  16.314  37.544  1.00118.82           S  
ATOM    286  CE  MET A  36       0.891  17.180  38.418  1.00118.82           C  
ATOM    289  N   GLY A  37       6.602  12.893  39.713  1.00179.79           N  
ATOM    290  CA  GLY A  37       7.641  11.886  39.767  1.00179.79           C  
ATOM    291  C   GLY A  37       7.328  10.631  38.993  1.00179.79           C  
ATOM    292  O   GLY A  37       7.926  10.340  37.958  1.00179.79           O  
ATOM    293  N   SER A  38       6.411   9.826  39.573  1.00132.30           N  
ATOM    294  CA  SER A  38       5.913   8.558  39.123  1.00132.30           C  
ATOM    297  C   SER A  38       4.837   8.710  38.095  1.00132.30           C  
ATOM    298  O   SER A  38       4.460   7.735  37.449  1.00132.30           O  
ATOM    295  CB  SER A  38       5.337   7.702  40.263  1.00132.30           C  
ATOM    296  OG  SER A  38       4.868   6.467  39.743  1.00132.30           O  
ATOM    299  N   ILE A  39       4.291   9.923  37.918  1.00128.34           N  
ATOM    300  CA  ILE A  39       3.192  10.057  37.008  1.00128.34           C  
ATOM    305  C   ILE A  39       3.649   9.654  35.641  1.00128.34           C  
ATOM    306  O   ILE A  39       4.652  10.143  35.125  1.00128.34           O  
ATOM    301  CB  ILE A  39       2.664  11.462  36.964  1.00128.34           C  
ATOM    302  CG1 ILE A  39       1.330  11.508  36.220  1.00128.34           C  
ATOM    303  CG2 ILE A  39       3.742  12.395  36.386  1.00128.34           C  
ATOM    304  CD1 ILE A  39       0.598  12.830  36.414  1.00128.34           C  
ATOM    307  N   MET A  40       2.922   8.702  35.029  1.00 88.53           N  
ATOM    308  CA  MET A  40       3.307   8.251  33.729  1.00 88.53           C  
ATOM    313  C   MET A  40       3.152   9.358  32.744  1.00 88.53           C  
ATOM    314  O   MET A  40       4.041   9.588  31.924  1.00 88.53           O  
ATOM    309  CB  MET A  40       2.473   7.064  33.219  1.00 88.53           C  
ATOM    310  CG  MET A  40       2.748   6.755  31.748  1.00 88.53           C  
ATOM    311  SD  MET A  40       4.428   6.172  31.392  1.00 88.53           S  
ATOM    312  CE  MET A  40       4.303   6.567  29.624  1.00 88.53           C  
ATOM    315  N   LEU A  41       2.027  10.099  32.796  1.00161.86           N  
ATOM    316  CA  LEU A  41       1.905  11.076  31.760  1.00161.86           C  
ATOM    321  C   LEU A  41       1.355  12.349  32.318  1.00161.86           C  
ATOM    322  O   LEU A  41       0.180  12.451  32.671  1.00161.86           O  
ATOM    317  CB  LEU A  41       1.000  10.572  30.618  1.00161.86           C  
ATOM    318  CG  LEU A  41       0.966  11.456  29.359  1.00161.86           C  
ATOM    319  CD1 LEU A  41       0.259  12.794  29.615  1.00161.86           C  
ATOM    320  CD2 LEU A  41       2.376  11.617  28.768  1.00161.86           C  
ATOM    323  N   PRO A  42       2.221  13.316  32.442  1.00179.20           N  
ATOM    324  CA  PRO A  42       1.789  14.630  32.824  1.00179.20           C  
ATOM    328  C   PRO A  42       1.396  15.355  31.579  1.00179.20           C  
ATOM    329  O   PRO A  42       1.765  14.909  30.494  1.00179.20           O  
ATOM    326  CB  PRO A  42       2.967  15.281  33.558  1.00179.20           C  
ATOM    327  CG  PRO A  42       4.178  14.400  33.208  1.00179.20           C  
ATOM    325  CD  PRO A  42       3.555  13.022  32.940  1.00179.20           C  
ATOM    330  N   SER A  43       0.633  16.456  31.707  1.00251.32           N  
ATOM    331  CA  SER A  43       0.266  17.221  30.549  1.00251.32           C  
ATOM    334  C   SER A  43      -0.855  18.117  30.968  1.00251.32           C  
ATOM    335  O   SER A  43      -1.378  17.998  32.075  1.00251.32           O  
ATOM    332  CB  SER A  43      -0.273  16.369  29.391  1.00251.32           C  
ATOM    333  OG  SER A  43      -1.458  15.697  29.797  1.00251.32           O  
ATOM    336  N   GLN A  44      -1.251  19.056  30.088  1.00202.28           N  
ATOM    337  CA  GLN A  44      -2.325  19.932  30.448  1.00202.28           C  
ATOM    343  C   GLN A  44      -3.381  19.826  29.391  1.00202.28           C  
ATOM    344  O   GLN A  44      -3.169  20.235  28.250  1.00202.28           O  
ATOM    338  CB  GLN A  44      -1.874  21.403  30.507  1.00202.28           C  
ATOM    339  CG  GLN A  44      -0.785  21.647  31.553  1.00202.28           C  
ATOM    340  CD  GLN A  44      -0.366  23.108  31.470  1.00202.28           C  
ATOM    342  NE2 GLN A  44      -1.025  23.878  30.562  1.00202.28           N  
ATOM    341  OE1 GLN A  44       0.530  23.549  32.189  1.00202.28           O  
ATOM    345  N   HIS A  45      -4.560  19.261  29.734  1.00202.22           N  
ATOM    346  CA  HIS A  45      -5.601  19.190  28.743  1.00202.22           C  
ATOM    353  C   HIS A  45      -6.788  19.929  29.262  1.00202.22           C  
ATOM    354  O   HIS A  45      -7.760  19.315  29.698  1.00202.22           O  
ATOM    349  CB  HIS A  45      -6.094  17.764  28.439  1.00202.22           C  
ATOM    348  CG  HIS A  45      -5.132  16.930  27.651  1.00202.22           C  
ATOM    351  CD2 HIS A  45      -4.956  16.848  26.304  1.00202.22           C  
ATOM    347  ND1 HIS A  45      -4.226  16.051  28.203  1.00202.22           N  
ATOM    352  CE1 HIS A  45      -3.552  15.486  27.171  1.00202.22           C  
ATOM    350  NE2 HIS A  45      -3.959  15.938  25.998  1.00202.22           N  
ATOM    355  N   THR A  46      -6.746  21.275  29.232  1.00314.84           N  
ATOM    356  CA  THR A  46      -7.898  22.006  29.668  1.00314.84           C  
ATOM    360  C   THR A  46      -7.984  23.261  28.861  1.00314.84           C  
ATOM    361  O   THR A  46      -6.966  23.906  28.609  1.00314.84           O  
ATOM    357  CB  THR A  46      -7.843  22.406  31.116  1.00314.84           C  
ATOM    359  CG2 THR A  46      -6.715  23.433  31.303  1.00314.84           C  
ATOM    358  OG1 THR A  46      -9.087  22.962  31.521  1.00314.84           O  
ATOM    362  N   ARG A  47      -9.214  23.623  28.435  1.00356.38           N  
ATOM    363  CA  ARG A  47      -9.492  24.831  27.703  1.00356.38           C  
ATOM    371  C   ARG A  47      -8.484  24.987  26.613  1.00356.38           C  
ATOM    372  O   ARG A  47      -7.780  25.993  26.543  1.00356.38           O  
ATOM    364  CB  ARG A  47      -9.493  26.094  28.582  1.00356.38           C  
ATOM    365  CG  ARG A  47     -10.005  27.340  27.855  1.00356.38           C  
ATOM    366  CD  ARG A  47     -11.474  27.239  27.434  1.00356.38           C  
ATOM    367  NE  ARG A  47     -12.311  27.305  28.665  1.00356.38           N  
ATOM    368  CZ  ARG A  47     -13.518  26.666  28.707  1.00356.38           C  
ATOM    369  NH1 ARG A  47     -13.935  25.921  27.642  1.00356.38           N1+
ATOM    370  NH2 ARG A  47     -14.308  26.768  29.816  1.00356.38           N  
ATOM    373  N   LYS A  48      -8.394  23.972  25.736  1.00238.74           N  
ATOM    374  CA  LYS A  48      -7.413  23.946  24.693  1.00238.74           C  
ATOM    380  C   LYS A  48      -7.808  24.854  23.574  1.00238.74           C  
ATOM    381  O   LYS A  48      -8.980  25.034  23.250  1.00238.74           O  
ATOM    375  CB  LYS A  48      -7.253  22.551  24.075  1.00238.74           C  
ATOM    376  CG  LYS A  48      -6.062  22.412  23.129  1.00238.74           C  
ATOM    377  CD  LYS A  48      -5.842  20.965  22.687  1.00238.74           C  
ATOM    378  CE  LYS A  48      -5.948  19.958  23.834  1.00238.74           C  
ATOM    379  NZ  LYS A  48      -6.025  18.583  23.293  1.00238.74           N1+
ATOM    382  N   PRO A  49      -6.795  25.457  23.014  1.00106.24           N  
ATOM    383  CA  PRO A  49      -6.952  26.252  21.828  1.00106.24           C  
ATOM    387  C   PRO A  49      -6.863  25.281  20.698  1.00106.24           C  
ATOM    388  O   PRO A  49      -6.618  24.103  20.956  1.00106.24           O  
ATOM    385  CB  PRO A  49      -5.822  27.283  21.842  1.00106.24           C  
ATOM    386  CG  PRO A  49      -4.808  26.732  22.856  1.00106.24           C  
ATOM    384  CD  PRO A  49      -5.678  25.915  23.823  1.00106.24           C  
ATOM    389  N   GLU A  50      -7.048  25.731  19.444  1.00204.13           N  
ATOM    390  CA  GLU A  50      -6.964  24.796  18.363  1.00204.13           C  
ATOM    396  C   GLU A  50      -5.611  24.167  18.392  1.00204.13           C  
ATOM    397  O   GLU A  50      -4.653  24.712  18.942  1.00204.13           O  
ATOM    391  CB  GLU A  50      -7.202  25.392  16.966  1.00204.13           C  
ATOM    392  CG  GLU A  50      -8.675  25.704  16.687  1.00204.13           C  
ATOM    393  CD  GLU A  50      -9.433  24.381  16.614  1.00204.13           C  
ATOM    394  OE1 GLU A  50      -9.124  23.565  15.702  1.00204.13           O  
ATOM    395  OE2 GLU A  50     -10.331  24.167  17.471  1.00204.13           O1-
ATOM    398  N   ASP A  51      -5.534  22.963  17.803  1.00 91.71           N  
ATOM    399  CA  ASP A  51      -4.375  22.123  17.806  1.00 91.71           C  
ATOM    404  C   ASP A  51      -3.231  22.812  17.120  1.00 91.71           C  
ATOM    405  O   ASP A  51      -2.090  22.717  17.569  1.00 91.71           O  
ATOM    400  CB  ASP A  51      -4.647  20.794  17.073  1.00 91.71           C  
ATOM    401  CG  ASP A  51      -3.602  19.764  17.478  1.00 91.71           C  
ATOM    402  OD1 ASP A  51      -2.554  20.173  18.044  1.00 91.71           O  
ATOM    403  OD2 ASP A  51      -3.845  18.552  17.233  1.00 91.71           O1-
ATOM    406  N   VAL A  52      -3.501  23.543  16.021  1.00 89.44           N  
ATOM    407  CA  VAL A  52      -2.448  24.154  15.248  1.00 89.44           C  
ATOM    411  C   VAL A  52      -1.787  25.243  16.038  1.00 89.44           C  
ATOM    412  O   VAL A  52      -2.433  25.940  16.818  1.00 89.44           O  
ATOM    408  CB  VAL A  52      -2.939  24.770  13.972  1.00 89.44           C  
ATOM    409  CG1 VAL A  52      -3.954  25.872  14.326  1.00 89.44           C  
ATOM    410  CG2 VAL A  52      -1.725  25.283  13.178  1.00 89.44           C  
ATOM    413  N   ARG A  53      -0.454  25.388  15.860  1.00163.63           N  
ATOM    414  CA  ARG A  53       0.317  26.402  16.525  1.00163.63           C  
ATOM    422  C   ARG A  53       0.174  27.672  15.745  1.00163.63           C  
ATOM    423  O   ARG A  53       0.152  27.657  14.514  1.00163.63           O  
ATOM    415  CB  ARG A  53       1.809  26.031  16.650  1.00163.63           C  
ATOM    416  CG  ARG A  53       2.678  27.061  17.377  1.00163.63           C  
ATOM    417  CD  ARG A  53       3.970  26.462  17.943  1.00163.63           C  
ATOM    418  NE  ARG A  53       3.577  25.575  19.079  1.00163.63           N  
ATOM    419  CZ  ARG A  53       4.326  24.484  19.412  1.00163.63           C  
ATOM    420  NH1 ARG A  53       5.480  24.208  18.730  1.00163.63           N1+
ATOM    421  NH2 ARG A  53       3.915  23.646  20.407  1.00163.63           N  
ATOM    424  N   THR A  54       0.076  28.818  16.452  1.00 38.28           N  
ATOM    425  CA  THR A  54      -0.123  30.073  15.789  1.00 38.28           C  
ATOM    429  C   THR A  54       1.187  30.555  15.263  1.00 38.28           C  
ATOM    430  O   THR A  54       2.239  29.986  15.541  1.00 38.28           O  
ATOM    426  CB  THR A  54      -0.667  31.152  16.679  1.00 38.28           C  
ATOM    428  CG2 THR A  54      -2.039  30.709  17.214  1.00 38.28           C  
ATOM    427  OG1 THR A  54       0.231  31.399  17.751  1.00 38.28           O  
ATOM    431  N   LYS A  55       1.128  31.629  14.456  1.00 79.68           N  
ATOM    432  CA  LYS A  55       2.304  32.190  13.866  1.00 79.68           C  
ATOM    438  C   LYS A  55       3.202  32.713  14.942  1.00 79.68           C  
ATOM    439  O   LYS A  55       4.419  32.591  14.837  1.00 79.68           O  
ATOM    433  CB  LYS A  55       2.029  33.395  12.945  1.00 79.68           C  
ATOM    434  CG  LYS A  55       1.373  33.066  11.602  1.00 79.68           C  
ATOM    435  CD  LYS A  55      -0.109  32.696  11.676  1.00 79.68           C  
ATOM    436  CE  LYS A  55      -0.752  32.542  10.295  1.00 79.68           C  
ATOM    437  NZ  LYS A  55      -2.184  32.186  10.427  1.00 79.68           N1+
ATOM    440  N   ASP A  56       2.636  33.335  15.997  1.00136.21           N  
ATOM    441  CA  ASP A  56       3.486  33.978  16.963  1.00136.21           C  
ATOM    446  C   ASP A  56       4.358  33.041  17.760  1.00136.21           C  
ATOM    447  O   ASP A  56       5.566  33.249  17.854  1.00136.21           O  
ATOM    442  CB  ASP A  56       2.748  34.979  17.885  1.00136.21           C  
ATOM    443  CG  ASP A  56       1.603  34.349  18.673  1.00136.21           C  
ATOM    444  OD1 ASP A  56       1.808  33.292  19.322  1.00136.21           O  
ATOM    445  OD2 ASP A  56       0.489  34.937  18.629  1.00136.21           O1-
ATOM    448  N   GLN A  57       3.793  31.947  18.290  1.00 83.55           N  
ATOM    449  CA  GLN A  57       4.448  31.031  19.185  1.00 83.55           C  
ATOM    455  C   GLN A  57       5.589  30.363  18.484  1.00 83.55           C  
ATOM    456  O   GLN A  57       6.587  29.995  19.103  1.00 83.55           O  
ATOM    450  CB  GLN A  57       3.457  29.946  19.607  1.00 83.55           C  
ATOM    451  CG  GLN A  57       2.217  30.548  20.266  1.00 83.55           C  
ATOM    452  CD  GLN A  57       1.062  29.608  19.980  1.00 83.55           C  
ATOM    454  NE2 GLN A  57       0.126  29.467  20.956  1.00 83.55           N  
ATOM    453  OE1 GLN A  57       0.991  29.022  18.902  1.00 83.55           O  
ATOM    457  N   LEU A  58       5.449  30.161  17.167  1.00 66.45           N  
ATOM    458  CA  LEU A  58       6.410  29.407  16.417  1.00 66.45           C  
ATOM    463  C   LEU A  58       7.764  30.064  16.375  1.00 66.45           C  
ATOM    464  O   LEU A  58       8.782  29.388  16.522  1.00 66.45           O  
ATOM    459  CB  LEU A  58       5.948  29.162  14.967  1.00 66.45           C  
ATOM    460  CG  LEU A  58       6.832  28.166  14.195  1.00 66.45           C  
ATOM    461  CD1 LEU A  58       6.772  26.775  14.847  1.00 66.45           C  
ATOM    462  CD2 LEU A  58       6.477  28.139  12.698  1.00 66.45           C  
ATOM    465  N   PHE A  59       7.830  31.397  16.200  1.00 60.32           N  
ATOM    466  CA  PHE A  59       9.097  32.044  15.981  1.00 60.32           C  
ATOM    474  C   PHE A  59      10.019  31.906  17.158  1.00 60.32           C  
ATOM    475  O   PHE A  59      11.205  31.630  16.976  1.00 60.32           O  
ATOM    467  CB  PHE A  59       8.950  33.543  15.667  1.00 60.32           C  
ATOM    468  CG  PHE A  59      10.272  34.009  15.162  1.00 60.32           C  
ATOM    469  CD1 PHE A  59      10.643  33.728  13.867  1.00 60.32           C  
ATOM    470  CD2 PHE A  59      11.135  34.724  15.959  1.00 60.32           C  
ATOM    471  CE1 PHE A  59      11.856  34.145  13.374  1.00 60.32           C  
ATOM    472  CE2 PHE A  59      12.350  35.144  15.470  1.00 60.32           C  
ATOM    473  CZ  PHE A  59      12.714  34.856  14.177  1.00 60.32           C  
ATOM    476  N   PRO A  60       9.553  32.102  18.358  1.00151.77           N  
ATOM    477  CA  PRO A  60      10.423  32.002  19.499  1.00151.77           C  
ATOM    481  C   PRO A  60      10.975  30.621  19.617  1.00151.77           C  
ATOM    482  O   PRO A  60      12.120  30.460  20.042  1.00151.77           O  
ATOM    479  CB  PRO A  60       9.579  32.452  20.691  1.00151.77           C  
ATOM    480  CG  PRO A  60       8.549  33.413  20.064  1.00151.77           C  
ATOM    478  CD  PRO A  60       8.381  32.921  18.617  1.00151.77           C  
ATOM    483  N   LEU A  61      10.173  29.609  19.251  1.00 41.97           N  
ATOM    484  CA  LEU A  61      10.597  28.247  19.348  1.00 41.97           C  
ATOM    489  C   LEU A  61      11.710  28.014  18.374  1.00 41.97           C  
ATOM    490  O   LEU A  61      12.684  27.332  18.685  1.00 41.97           O  
ATOM    485  CB  LEU A  61       9.460  27.263  19.033  1.00 41.97           C  
ATOM    486  CG  LEU A  61       8.262  27.418  19.991  1.00 41.97           C  
ATOM    487  CD1 LEU A  61       7.157  26.400  19.674  1.00 41.97           C  
ATOM    488  CD2 LEU A  61       8.709  27.381  21.461  1.00 41.97           C  
ATOM    491  N   ALA A  62      11.579  28.564  17.150  1.00 31.87           N  
ATOM    492  CA  ALA A  62      12.572  28.374  16.130  1.00 31.87           C  
ATOM    494  C   ALA A  62      13.854  29.036  16.524  1.00 31.87           C  
ATOM    495  O   ALA A  62      14.935  28.483  16.332  1.00 31.87           O  
ATOM    493  CB  ALA A  62      12.152  28.955  14.768  1.00 31.87           C  
ATOM    496  N   LYS A  63      13.764  30.250  17.094  1.00 65.17           N  
ATOM    497  CA  LYS A  63      14.932  31.008  17.436  1.00 65.17           C  
ATOM    503  C   LYS A  63      15.718  30.279  18.481  1.00 65.17           C  
ATOM    504  O   LYS A  63      16.944  30.210  18.404  1.00 65.17           O  
ATOM    498  CB  LYS A  63      14.573  32.401  17.979  1.00 65.17           C  
ATOM    499  CG  LYS A  63      15.780  33.286  18.284  1.00 65.17           C  
ATOM    500  CD  LYS A  63      15.415  34.764  18.430  1.00 65.17           C  
ATOM    501  CE  LYS A  63      16.610  35.656  18.764  1.00 65.17           C  
ATOM    502  NZ  LYS A  63      17.713  35.381  17.818  1.00 65.17           N1+
ATOM    505  N   GLU A  64      15.035  29.703  19.488  1.00 68.26           N  
ATOM    506  CA  GLU A  64      15.761  29.040  20.533  1.00 68.26           C  
ATOM    512  C   GLU A  64      16.493  27.868  19.955  1.00 68.26           C  
ATOM    513  O   GLU A  64      17.656  27.631  20.276  1.00 68.26           O  
ATOM    507  CB  GLU A  64      14.872  28.520  21.677  1.00 68.26           C  
ATOM    508  CG  GLU A  64      13.899  27.413  21.273  1.00 68.26           C  
ATOM    509  CD  GLU A  64      13.192  26.940  22.536  1.00 68.26           C  
ATOM    510  OE1 GLU A  64      13.300  27.648  23.574  1.00 68.26           O  
ATOM    511  OE2 GLU A  64      12.539  25.863  22.486  1.00 68.26           O1-
ATOM    514  N   PHE A  65      15.826  27.113  19.063  1.00 56.64           N  
ATOM    515  CA  PHE A  65      16.387  25.929  18.474  1.00 56.64           C  
ATOM    523  C   PHE A  65      17.599  26.274  17.661  1.00 56.64           C  
ATOM    524  O   PHE A  65      18.639  25.627  17.773  1.00 56.64           O  
ATOM    516  CB  PHE A  65      15.362  25.224  17.567  1.00 56.64           C  
ATOM    517  CG  PHE A  65      16.053  24.169  16.781  1.00 56.64           C  
ATOM    518  CD1 PHE A  65      16.455  22.992  17.366  1.00 56.64           C  
ATOM    519  CD2 PHE A  65      16.278  24.359  15.436  1.00 56.64           C  
ATOM    520  CE1 PHE A  65      17.087  22.025  16.618  1.00 56.64           C  
ATOM    521  CE2 PHE A  65      16.907  23.395  14.686  1.00 56.64           C  
ATOM    522  CZ  PHE A  65      17.315  22.225  15.278  1.00 56.64           C  
ATOM    525  N   LEU A  66      17.494  27.323  16.830  1.00 52.90           N  
ATOM    526  CA  LEU A  66      18.564  27.734  15.968  1.00 52.90           C  
ATOM    531  C   LEU A  66      19.720  28.172  16.805  1.00 52.90           C  
ATOM    532  O   LEU A  66      20.875  27.952  16.445  1.00 52.90           O  
ATOM    527  CB  LEU A  66      18.176  28.929  15.081  1.00 52.90           C  
ATOM    528  CG  LEU A  66      17.088  28.601  14.044  1.00 52.90           C  
ATOM    529  CD1 LEU A  66      16.742  29.830  13.186  1.00 52.90           C  
ATOM    530  CD2 LEU A  66      17.489  27.382  13.198  1.00 52.90           C  
ATOM    533  N   ASP A  67      19.435  28.831  17.942  1.00 36.96           N  
ATOM    534  CA  ASP A  67      20.493  29.323  18.771  1.00 36.96           C  
ATOM    539  C   ASP A  67      21.321  28.170  19.246  1.00 36.96           C  
ATOM    540  O   ASP A  67      22.548  28.227  19.219  1.00 36.96           O  
ATOM    535  CB  ASP A  67      19.990  30.083  20.011  1.00 36.96           C  
ATOM    536  CG  ASP A  67      19.413  31.413  19.546  1.00 36.96           C  
ATOM    537  OD1 ASP A  67      19.458  31.685  18.317  1.00 36.96           O  
ATOM    538  OD2 ASP A  67      18.928  32.182  20.418  1.00 36.96           O1-
ATOM    541  N   GLN A  68      20.667  27.082  19.687  1.00118.05           N  
ATOM    542  CA  GLN A  68      21.376  25.945  20.202  1.00118.05           C  
ATOM    548  C   GLN A  68      22.157  25.296  19.103  1.00118.05           C  
ATOM    549  O   GLN A  68      23.284  24.850  19.315  1.00118.05           O  
ATOM    543  CB  GLN A  68      20.430  24.873  20.769  1.00118.05           C  
ATOM    544  CG  GLN A  68      19.591  25.360  21.950  1.00118.05           C  
ATOM    545  CD  GLN A  68      18.653  24.227  22.342  1.00118.05           C  
ATOM    547  NE2 GLN A  68      17.431  24.590  22.819  1.00118.05           N  
ATOM    546  OE1 GLN A  68      18.994  23.051  22.222  1.00118.05           O  
ATOM    550  N   TYR A  69      21.574  25.222  17.893  1.00 60.16           N  
ATOM    551  CA  TYR A  69      22.218  24.542  16.805  1.00 60.16           C  
ATOM    560  C   TYR A  69      23.515  25.210  16.467  1.00 60.16           C  
ATOM    561  O   TYR A  69      24.550  24.553  16.358  1.00 60.16           O  
ATOM    552  CB  TYR A  69      21.346  24.525  15.538  1.00 60.16           C  
ATOM    553  CG  TYR A  69      22.179  23.979  14.433  1.00 60.16           C  
ATOM    554  CD1 TYR A  69      22.474  22.638  14.374  1.00 60.16           C  
ATOM    555  CD2 TYR A  69      22.652  24.816  13.450  1.00 60.16           C  
ATOM    556  CE1 TYR A  69      23.245  22.139  13.352  1.00 60.16           C  
ATOM    557  CE2 TYR A  69      23.423  24.323  12.425  1.00 60.16           C  
ATOM    558  CZ  TYR A  69      23.721  22.982  12.378  1.00 60.16           C  
ATOM    559  OH  TYR A  69      24.514  22.471  11.329  1.00 60.16           O  
ATOM    562  N   TYR A  70      23.499  26.546  16.321  1.00 82.40           N  
ATOM    563  CA  TYR A  70      24.671  27.283  15.945  1.00 82.40           C  
ATOM    572  C   TYR A  70      25.722  27.234  17.001  1.00 82.40           C  
ATOM    573  O   TYR A  70      26.910  27.245  16.684  1.00 82.40           O  
ATOM    564  CB  TYR A  70      24.391  28.737  15.533  1.00 82.40           C  
ATOM    565  CG  TYR A  70      24.010  28.669  14.090  1.00 82.40           C  
ATOM    566  CD1 TYR A  70      22.759  28.265  13.681  1.00 82.40           C  
ATOM    567  CD2 TYR A  70      24.937  29.016  13.134  1.00 82.40           C  
ATOM    568  CE1 TYR A  70      22.447  28.209  12.341  1.00 82.40           C  
ATOM    569  CE2 TYR A  70      24.633  28.961  11.794  1.00 82.40           C  
ATOM    570  CZ  TYR A  70      23.382  28.558  11.395  1.00 82.40           C  
ATOM    571  OH  TYR A  70      23.062  28.499  10.022  1.00 82.40           O  
ATOM    574  N   SER A  71      25.324  27.231  18.283  1.00 29.52           N  
ATOM    575  CA  SER A  71      26.292  27.178  19.340  1.00 29.52           C  
ATOM    578  C   SER A  71      27.020  25.861  19.283  1.00 29.52           C  
ATOM    579  O   SER A  71      28.213  25.800  19.572  1.00 29.52           O  
ATOM    576  CB  SER A  71      25.657  27.312  20.736  1.00 29.52           C  
ATOM    577  OG  SER A  71      26.660  27.249  21.739  1.00 29.52           O  
ATOM    580  N   SER A  72      26.327  24.777  18.878  1.00 91.09           N  
ATOM    581  CA  SER A  72      26.919  23.463  18.849  1.00 91.09           C  
ATOM    584  C   SER A  72      28.100  23.482  17.933  1.00 91.09           C  
ATOM    585  O   SER A  72      29.164  22.955  18.250  1.00 91.09           O  
ATOM    582  CB  SER A  72      25.965  22.403  18.278  1.00 91.09           C  
ATOM    583  OG  SER A  72      24.775  22.350  19.047  1.00 91.09           O  
ATOM    586  N   ILE A  73      27.892  24.072  16.747  1.00115.06           N  
ATOM    587  CA  ILE A  73      28.830  24.262  15.681  1.00115.06           C  
ATOM    592  C   ILE A  73      29.878  25.281  16.054  1.00115.06           C  
ATOM    593  O   ILE A  73      30.891  25.396  15.369  1.00115.06           O  
ATOM    588  CB  ILE A  73      28.184  24.554  14.354  1.00115.06           C  
ATOM    589  CG1 ILE A  73      27.332  25.825  14.381  1.00115.06           C  
ATOM    590  CG2 ILE A  73      27.395  23.296  13.954  1.00115.06           C  
ATOM    591  CD1 ILE A  73      26.780  26.190  13.004  1.00115.06           C  
ATOM    594  N   LYS A  74      29.627  26.111  17.090  1.00123.85           N  
ATOM    595  CA  LYS A  74      30.558  27.127  17.528  1.00123.85           C  
ATOM    601  C   LYS A  74      30.486  28.308  16.612  1.00123.85           C  
ATOM    602  O   LYS A  74      31.383  29.152  16.597  1.00123.85           O  
ATOM    596  CB  LYS A  74      32.030  26.657  17.524  1.00123.85           C  
ATOM    597  CG  LYS A  74      32.407  25.734  18.685  1.00123.85           C  
ATOM    598  CD  LYS A  74      33.730  24.984  18.488  1.00123.85           C  
ATOM    599  CE  LYS A  74      33.558  23.481  18.249  1.00123.85           C  
ATOM    600  NZ  LYS A  74      33.051  23.221  16.882  1.00123.85           N1+
ATOM    603  N   ARG A  75      29.417  28.345  15.799  1.00157.26           N  
ATOM    604  CA  ARG A  75      29.009  29.371  14.879  1.00157.26           C  
ATOM    612  C   ARG A  75      28.221  30.490  15.517  1.00157.26           C  
ATOM    613  O   ARG A  75      27.872  31.436  14.819  1.00157.26           O  
ATOM    605  CB  ARG A  75      28.224  28.834  13.673  1.00157.26           C  
ATOM    606  CG  ARG A  75      29.170  28.193  12.663  1.00157.26           C  
ATOM    607  CD  ARG A  75      30.014  29.238  11.937  1.00157.26           C  
ATOM    608  NE  ARG A  75      31.200  28.542  11.377  1.00157.26           N  
ATOM    609  CZ  ARG A  75      32.258  28.303  12.206  1.00157.26           C  
ATOM    610  NH1 ARG A  75      32.178  28.657  13.522  1.00157.26           N1+
ATOM    611  NH2 ARG A  75      33.382  27.698  11.729  1.00157.26           N  
ATOM    614  N   PHE A  76      27.810  30.375  16.800  1.00 87.24           N  
ATOM    615  CA  PHE A  76      26.930  31.342  17.424  1.00 87.24           C  
ATOM    623  C   PHE A  76      27.318  32.763  17.133  1.00 87.24           C  
ATOM    624  O   PHE A  76      28.465  33.174  17.301  1.00 87.24           O  
ATOM    616  CB  PHE A  76      26.822  31.185  18.958  1.00 87.24           C  
ATOM    617  CG  PHE A  76      25.975  32.288  19.512  1.00 87.24           C  
ATOM    618  CD1 PHE A  76      24.600  32.220  19.483  1.00 87.24           C  
ATOM    619  CD2 PHE A  76      26.564  33.397  20.077  1.00 87.24           C  
ATOM    620  CE1 PHE A  76      23.832  33.239  19.999  1.00 87.24           C  
ATOM    621  CE2 PHE A  76      25.802  34.420  20.596  1.00 87.24           C  
ATOM    622  CZ  PHE A  76      24.431  34.344  20.556  1.00 87.24           C  
ATOM    625  N   GLY A  77      26.325  33.543  16.646  1.00 33.91           N  
ATOM    626  CA  GLY A  77      26.482  34.948  16.392  1.00 33.91           C  
ATOM    627  C   GLY A  77      27.310  35.182  15.166  1.00 33.91           C  
ATOM    628  O   GLY A  77      27.933  36.235  15.035  1.00 33.91           O  
ATOM    629  N   SER A  78      27.357  34.201  14.245  1.00 33.49           N  
ATOM    630  CA  SER A  78      28.114  34.361  13.035  1.00 33.49           C  
ATOM    633  C   SER A  78      27.199  34.881  11.975  1.00 33.49           C  
ATOM    634  O   SER A  78      25.999  35.048  12.191  1.00 33.49           O  
ATOM    631  CB  SER A  78      28.730  33.045  12.524  1.00 33.49           C  
ATOM    632  OG  SER A  78      27.701  32.114  12.223  1.00 33.49           O  
ATOM    635  N   LYS A  79      27.766  35.172  10.788  1.00 69.81           N  
ATOM    636  CA  LYS A  79      26.972  35.678   9.711  1.00 69.81           C  
ATOM    642  C   LYS A  79      25.984  34.619   9.340  1.00 69.81           C  
ATOM    643  O   LYS A  79      24.816  34.909   9.089  1.00 69.81           O  
ATOM    637  CB  LYS A  79      27.797  36.019   8.460  1.00 69.81           C  
ATOM    638  CG  LYS A  79      26.970  36.707   7.371  1.00 69.81           C  
ATOM    639  CD  LYS A  79      26.444  38.084   7.786  1.00 69.81           C  
ATOM    640  CE  LYS A  79      25.639  38.791   6.692  1.00 69.81           C  
ATOM    641  NZ  LYS A  79      24.944  39.968   7.255  1.00 69.81           N1+
ATOM    644  N   ALA A  80      26.431  33.348   9.314  1.00 25.95           N  
ATOM    645  CA  ALA A  80      25.565  32.271   8.934  1.00 25.95           C  
ATOM    647  C   ALA A  80      24.438  32.180   9.915  1.00 25.95           C  
ATOM    648  O   ALA A  80      23.285  31.998   9.526  1.00 25.95           O  
ATOM    646  CB  ALA A  80      26.280  30.908   8.924  1.00 25.95           C  
ATOM    649  N   HIS A  81      24.734  32.314  11.223  1.00 54.40           N  
ATOM    650  CA  HIS A  81      23.687  32.172  12.194  1.00 54.40           C  
ATOM    657  C   HIS A  81      22.653  33.237  12.003  1.00 54.40           C  
ATOM    658  O   HIS A  81      21.461  32.949  11.918  1.00 54.40           O  
ATOM    653  CB  HIS A  81      24.179  32.285  13.648  1.00 54.40           C  
ATOM    652  CG  HIS A  81      23.098  31.996  14.651  1.00 54.40           C  
ATOM    655  CD2 HIS A  81      21.771  31.746  14.466  1.00 54.40           C  
ATOM    651  ND1 HIS A  81      23.307  31.927  16.009  1.00 54.40           N  
ATOM    656  CE1 HIS A  81      22.108  31.640  16.577  1.00 54.40           C  
ATOM    654  NE2 HIS A  81      21.146  31.522  15.680  1.00 54.40           N  
ATOM    659  N   MET A  82      23.084  34.504  11.904  1.00 84.09           N  
ATOM    660  CA  MET A  82      22.142  35.581  11.809  1.00 84.09           C  
ATOM    665  C   MET A  82      21.362  35.457  10.540  1.00 84.09           C  
ATOM    666  O   MET A  82      20.159  35.713  10.522  1.00 84.09           O  
ATOM    661  CB  MET A  82      22.825  36.952  11.832  1.00 84.09           C  
ATOM    662  CG  MET A  82      23.568  37.201  13.142  1.00 84.09           C  
ATOM    663  SD  MET A  82      24.410  38.803  13.209  1.00 84.09           S  
ATOM    664  CE  MET A  82      25.343  38.506  11.682  1.00 84.09           C  
ATOM    667  N   ASP A  83      22.027  35.066   9.436  1.00 39.08           N  
ATOM    668  CA  ASP A  83      21.340  34.966   8.177  1.00 39.08           C  
ATOM    673  C   ASP A  83      20.286  33.903   8.256  1.00 39.08           C  
ATOM    674  O   ASP A  83      19.169  34.094   7.779  1.00 39.08           O  
ATOM    669  CB  ASP A  83      22.275  34.627   7.005  1.00 39.08           C  
ATOM    670  CG  ASP A  83      23.115  35.863   6.721  1.00 39.08           C  
ATOM    671  OD1 ASP A  83      22.997  36.849   7.498  1.00 39.08           O  
ATOM    672  OD2 ASP A  83      23.885  35.840   5.724  1.00 39.08           O1-
ATOM    675  N   ARG A  84      20.608  32.752   8.874  1.00134.66           N  
ATOM    676  CA  ARG A  84      19.670  31.668   8.986  1.00134.66           C  
ATOM    684  C   ARG A  84      18.507  32.134   9.803  1.00134.66           C  
ATOM    685  O   ARG A  84      17.354  31.840   9.495  1.00134.66           O  
ATOM    677  CB  ARG A  84      20.290  30.469   9.725  1.00134.66           C  
ATOM    678  CG  ARG A  84      19.388  29.244   9.914  1.00134.66           C  
ATOM    679  CD  ARG A  84      19.166  28.413   8.651  1.00134.66           C  
ATOM    680  NE  ARG A  84      17.941  28.906   7.970  1.00134.66           N  
ATOM    681  CZ  ARG A  84      16.855  28.085   7.887  1.00134.66           C  
ATOM    682  NH1 ARG A  84      16.897  26.839   8.441  1.00134.66           N1+
ATOM    683  NH2 ARG A  84      15.730  28.507   7.237  1.00134.66           N  
ATOM    686  N   LEU A  85      18.794  32.892  10.874  1.00 50.48           N  
ATOM    687  CA  LEU A  85      17.782  33.360  11.776  1.00 50.48           C  
ATOM    692  C   LEU A  85      16.836  34.236  11.012  1.00 50.48           C  
ATOM    693  O   LEU A  85      15.620  34.118  11.148  1.00 50.48           O  
ATOM    688  CB  LEU A  85      18.419  34.181  12.914  1.00 50.48           C  
ATOM    689  CG  LEU A  85      17.461  34.666  14.014  1.00 50.48           C  
ATOM    690  CD1 LEU A  85      16.851  33.481  14.782  1.00 50.48           C  
ATOM    691  CD2 LEU A  85      18.167  35.673  14.939  1.00 50.48           C  
ATOM    694  N   GLU A  86      17.378  35.137  10.172  1.00 64.66           N  
ATOM    695  CA  GLU A  86      16.549  36.027   9.411  1.00 64.66           C  
ATOM    701  C   GLU A  86      15.766  35.239   8.410  1.00 64.66           C  
ATOM    702  O   GLU A  86      14.583  35.500   8.195  1.00 64.66           O  
ATOM    696  CB  GLU A  86      17.359  37.081   8.635  1.00 64.66           C  
ATOM    697  CG  GLU A  86      16.494  38.066   7.846  1.00 64.66           C  
ATOM    698  CD  GLU A  86      15.914  39.087   8.816  1.00 64.66           C  
ATOM    699  OE1 GLU A  86      15.623  38.705   9.981  1.00 64.66           O  
ATOM    700  OE2 GLU A  86      15.758  40.268   8.406  1.00 64.66           O1-
ATOM    703  N   GLU A  87      16.408  34.235   7.781  1.00 45.43           N  
ATOM    704  CA  GLU A  87      15.765  33.498   6.731  1.00 45.43           C  
ATOM    710  C   GLU A  87      14.554  32.799   7.263  1.00 45.43           C  
ATOM    711  O   GLU A  87      13.487  32.856   6.655  1.00 45.43           O  
ATOM    705  CB  GLU A  87      16.674  32.428   6.104  1.00 45.43           C  
ATOM    706  CG  GLU A  87      16.011  31.689   4.940  1.00 45.43           C  
ATOM    707  CD  GLU A  87      17.000  30.669   4.399  1.00 45.43           C  
ATOM    708  OE1 GLU A  87      17.469  29.817   5.199  1.00 45.43           O  
ATOM    709  OE2 GLU A  87      17.301  30.733   3.177  1.00 45.43           O1-
ATOM    712  N   VAL A  88      14.682  32.133   8.424  1.00 37.78           N  
ATOM    713  CA  VAL A  88      13.584  31.407   8.998  1.00 37.78           C  
ATOM    717  C   VAL A  88      12.506  32.379   9.347  1.00 37.78           C  
ATOM    718  O   VAL A  88      11.321  32.105   9.161  1.00 37.78           O  
ATOM    714  CB  VAL A  88      13.957  30.692  10.265  1.00 37.78           C  
ATOM    715  CG1 VAL A  88      12.685  30.090  10.884  1.00 37.78           C  
ATOM    716  CG2 VAL A  88      15.037  29.647   9.940  1.00 37.78           C  
ATOM    719  N   ASN A  89      12.901  33.559   9.856  1.00 39.63           N  
ATOM    720  CA  ASN A  89      11.955  34.547  10.278  1.00 39.63           C  
ATOM    725  C   ASN A  89      11.098  34.918   9.107  1.00 39.63           C  
ATOM    726  O   ASN A  89       9.882  35.041   9.234  1.00 39.63           O  
ATOM    721  CB  ASN A  89      12.643  35.832  10.772  1.00 39.63           C  
ATOM    722  CG  ASN A  89      11.609  36.710  11.463  1.00 39.63           C  
ATOM    724  ND2 ASN A  89      12.044  37.920  11.908  1.00 39.63           N  
ATOM    723  OD1 ASN A  89      10.447  36.334  11.599  1.00 39.63           O  
ATOM    727  N   LYS A  90      11.718  35.104   7.927  1.00 39.83           N  
ATOM    728  CA  LYS A  90      10.986  35.518   6.765  1.00 39.83           C  
ATOM    734  C   LYS A  90      10.002  34.465   6.361  1.00 39.83           C  
ATOM    735  O   LYS A  90       8.845  34.774   6.077  1.00 39.83           O  
ATOM    729  CB  LYS A  90      11.892  35.763   5.547  1.00 39.83           C  
ATOM    730  CG  LYS A  90      12.855  36.944   5.690  1.00 39.83           C  
ATOM    731  CD  LYS A  90      13.936  36.947   4.607  1.00 39.83           C  
ATOM    732  CE  LYS A  90      14.822  38.194   4.601  1.00 39.83           C  
ATOM    733  NZ  LYS A  90      15.770  38.133   3.463  1.00 39.83           N1+
ATOM    736  N   GLU A  91      10.423  33.182   6.329  1.00 92.98           N  
ATOM    737  CA  GLU A  91       9.513  32.190   5.829  1.00 92.98           C  
ATOM    743  C   GLU A  91       8.337  32.045   6.739  1.00 92.98           C  
ATOM    744  O   GLU A  91       7.210  31.912   6.270  1.00 92.98           O  
ATOM    738  CB  GLU A  91      10.124  30.803   5.522  1.00 92.98           C  
ATOM    739  CG  GLU A  91      10.701  30.011   6.692  1.00 92.98           C  
ATOM    740  CD  GLU A  91      11.220  28.697   6.112  1.00 92.98           C  
ATOM    741  OE1 GLU A  91      10.461  28.054   5.336  1.00 92.98           O  
ATOM    742  OE2 GLU A  91      12.383  28.326   6.425  1.00 92.98           O1-
ATOM    745  N   ILE A  92       8.545  32.113   8.063  1.00 45.81           N  
ATOM    746  CA  ILE A  92       7.446  31.919   8.963  1.00 45.81           C  
ATOM    751  C   ILE A  92       6.422  32.973   8.702  1.00 45.81           C  
ATOM    752  O   ILE A  92       5.225  32.691   8.680  1.00 45.81           O  
ATOM    747  CB  ILE A  92       7.852  32.010  10.404  1.00 45.81           C  
ATOM    748  CG1 ILE A  92       8.852  30.890  10.735  1.00 45.81           C  
ATOM    749  CG2 ILE A  92       6.579  31.969  11.267  1.00 45.81           C  
ATOM    750  CD1 ILE A  92       9.534  31.054  12.092  1.00 45.81           C  
ATOM    753  N   GLU A  93       6.863  34.220   8.469  1.00 86.99           N  
ATOM    754  CA  GLU A  93       5.914  35.278   8.292  1.00 86.99           C  
ATOM    760  C   GLU A  93       5.009  34.946   7.140  1.00 86.99           C  
ATOM    761  O   GLU A  93       3.791  35.085   7.251  1.00 86.99           O  
ATOM    755  CB  GLU A  93       6.591  36.622   7.981  1.00 86.99           C  
ATOM    756  CG  GLU A  93       7.519  37.089   9.104  1.00 86.99           C  
ATOM    757  CD  GLU A  93       6.722  37.084  10.399  1.00 86.99           C  
ATOM    758  OE1 GLU A  93       5.465  37.092  10.319  1.00 86.99           O  
ATOM    759  OE2 GLU A  93       7.358  37.066  11.486  1.00 86.99           O1-
ATOM    762  N   SER A  94       5.582  34.524   5.995  1.00100.21           N  
ATOM    763  CA  SER A  94       4.787  34.202   4.841  1.00100.21           C  
ATOM    766  C   SER A  94       4.032  32.906   4.982  1.00100.21           C  
ATOM    767  O   SER A  94       2.808  32.889   5.095  1.00100.21           O  
ATOM    764  CB  SER A  94       5.624  34.129   3.544  1.00100.21           C  
ATOM    765  OG  SER A  94       6.617  33.116   3.631  1.00100.21           O  
ATOM    768  N   THR A  95       4.777  31.781   5.007  1.00139.51           N  
ATOM    769  CA  THR A  95       4.248  30.442   4.961  1.00139.51           C  
ATOM    773  C   THR A  95       3.546  30.042   6.223  1.00139.51           C  
ATOM    774  O   THR A  95       2.686  29.166   6.182  1.00139.51           O  
ATOM    770  CB  THR A  95       5.266  29.396   4.581  1.00139.51           C  
ATOM    772  CG2 THR A  95       6.436  29.395   5.556  1.00139.51           C  
ATOM    771  OG1 THR A  95       4.660  28.116   4.557  1.00139.51           O  
ATOM    775  N   SER A  96       3.896  30.664   7.364  1.00 82.32           N  
ATOM    776  CA  SER A  96       3.374  30.381   8.677  1.00 82.32           C  
ATOM    779  C   SER A  96       3.918  29.077   9.192  1.00 82.32           C  
ATOM    780  O   SER A  96       3.409  28.532  10.172  1.00 82.32           O  
ATOM    777  CB  SER A  96       1.833  30.365   8.793  1.00 82.32           C  
ATOM    778  OG  SER A  96       1.288  29.140   8.329  1.00 82.32           O  
ATOM    781  N   THR A  97       4.980  28.553   8.543  1.00158.05           N  
ATOM    782  CA  THR A  97       5.706  27.405   9.022  1.00158.05           C  
ATOM    786  C   THR A  97       7.098  27.574   8.502  1.00158.05           C  
ATOM    787  O   THR A  97       7.441  28.627   7.971  1.00158.05           O  
ATOM    783  CB  THR A  97       5.254  26.076   8.485  1.00158.05           C  
ATOM    785  CG2 THR A  97       3.754  25.904   8.748  1.00158.05           C  
ATOM    784  OG1 THR A  97       5.515  25.992   7.093  1.00158.05           O  
ATOM    788  N   TYR A  98       7.979  26.578   8.715  1.00186.56           N  
ATOM    789  CA  TYR A  98       9.259  26.663   8.070  1.00186.56           C  
ATOM    798  C   TYR A  98       9.807  25.274   7.957  1.00186.56           C  
ATOM    799  O   TYR A  98       9.352  24.365   8.651  1.00186.56           O  
ATOM    790  CB  TYR A  98      10.276  27.600   8.759  1.00186.56           C  
ATOM    791  CG  TYR A  98      10.809  27.015  10.019  1.00186.56           C  
ATOM    792  CD1 TYR A  98      10.118  27.124  11.202  1.00186.56           C  
ATOM    793  CD2 TYR A  98      12.015  26.353  10.006  1.00186.56           C  
ATOM    794  CE1 TYR A  98      10.628  26.582  12.358  1.00186.56           C  
ATOM    795  CE2 TYR A  98      12.529  25.811  11.159  1.00186.56           C  
ATOM    796  CZ  TYR A  98      11.837  25.926  12.337  1.00186.56           C  
ATOM    797  OH  TYR A  98      12.369  25.367  13.518  1.00186.56           O  
ATOM    800  N   GLN A  99      10.799  25.072   7.064  1.00 58.45           N  
ATOM    801  CA  GLN A  99      11.362  23.768   6.851  1.00 58.45           C  
ATOM    807  C   GLN A  99      12.751  23.757   7.408  1.00 58.45           C  
ATOM    808  O   GLN A  99      13.483  24.740   7.312  1.00 58.45           O  
ATOM    802  CB  GLN A  99      11.481  23.396   5.364  1.00 58.45           C  
ATOM    803  CG  GLN A  99      10.140  23.357   4.630  1.00 58.45           C  
ATOM    804  CD  GLN A  99       9.322  22.204   5.190  1.00 58.45           C  
ATOM    806  NE2 GLN A  99       8.022  22.476   5.481  1.00 58.45           N  
ATOM    805  OE1 GLN A  99       9.824  21.094   5.366  1.00 58.45           O  
ATOM    809  N   LEU A 100      13.126  22.622   8.027  1.00 76.26           N  
ATOM    810  CA  LEU A 100      14.416  22.437   8.627  1.00 76.26           C  
ATOM    815  C   LEU A 100      15.391  22.045   7.568  1.00 76.26           C  
ATOM    816  O   LEU A 100      15.055  21.341   6.617  1.00 76.26           O  
ATOM    811  CB  LEU A 100      14.427  21.270   9.631  1.00 76.26           C  
ATOM    812  CG  LEU A 100      13.504  21.450  10.850  1.00 76.26           C  
ATOM    813  CD1 LEU A 100      13.491  20.182  11.718  1.00 76.26           C  
ATOM    814  CD2 LEU A 100      13.888  22.697  11.662  1.00 76.26           C  
ATOM    817  N   LYS A 101      16.647  22.499   7.722  1.00111.04           N  
ATOM    818  CA  LYS A 101      17.683  22.077   6.831  1.00111.04           C  
ATOM    824  C   LYS A 101      18.011  20.685   7.275  1.00111.04           C  
ATOM    825  O   LYS A 101      17.759  20.316   8.422  1.00111.04           O  
ATOM    819  CB  LYS A 101      18.947  22.951   6.931  1.00111.04           C  
ATOM    820  CG  LYS A 101      18.670  24.425   6.613  1.00111.04           C  
ATOM    821  CD  LYS A 101      18.055  24.645   5.228  1.00111.04           C  
ATOM    822  CE  LYS A 101      17.705  26.104   4.928  1.00111.04           C  
ATOM    823  NZ  LYS A 101      16.955  26.189   3.654  1.00111.04           N1+
ATOM    826  N   ASP A 102      18.571  19.861   6.374  1.00108.65           N  
ATOM    827  CA  ASP A 102      18.832  18.494   6.722  1.00108.65           C  
ATOM    832  C   ASP A 102      19.770  18.440   7.887  1.00108.65           C  
ATOM    833  O   ASP A 102      19.625  17.586   8.761  1.00108.65           O  
ATOM    828  CB  ASP A 102      19.361  17.643   5.546  1.00108.65           C  
ATOM    829  CG  ASP A 102      20.612  18.273   4.954  1.00108.65           C  
ATOM    830  OD1 ASP A 102      20.930  19.431   5.330  1.00108.65           O  
ATOM    831  OD2 ASP A 102      21.255  17.609   4.097  1.00108.65           O1-
ATOM    834  N   THR A 103      20.742  19.366   7.949  1.00 98.70           N  
ATOM    835  CA  THR A 103      21.690  19.375   9.024  1.00 98.70           C  
ATOM    839  C   THR A 103      20.971  19.586  10.324  1.00 98.70           C  
ATOM    840  O   THR A 103      21.266  18.930  11.322  1.00 98.70           O  
ATOM    836  CB  THR A 103      22.703  20.470   8.867  1.00 98.70           C  
ATOM    838  CG2 THR A 103      22.002  21.840   8.841  1.00 98.70           C  
ATOM    837  OG1 THR A 103      23.626  20.414   9.936  1.00 98.70           O  
ATOM    841  N   GLU A 104      20.004  20.519  10.339  1.00 75.19           N  
ATOM    842  CA  GLU A 104      19.257  20.855  11.516  1.00 75.19           C  
ATOM    848  C   GLU A 104      18.400  19.692  11.908  1.00 75.19           C  
ATOM    849  O   GLU A 104      18.164  19.455  13.092  1.00 75.19           O  
ATOM    843  CB  GLU A 104      18.364  22.087  11.285  1.00 75.19           C  
ATOM    844  CG  GLU A 104      19.192  23.353  11.042  1.00 75.19           C  
ATOM    845  CD  GLU A 104      18.269  24.503  10.658  1.00 75.19           C  
ATOM    846  OE1 GLU A 104      17.039  24.270  10.524  1.00 75.19           O  
ATOM    847  OE2 GLU A 104      18.792  25.637  10.492  1.00 75.19           O1-
ATOM    850  N   LEU A 105      17.885  18.952  10.907  1.00 52.16           N  
ATOM    851  CA  LEU A 105      17.026  17.829  11.153  1.00 52.16           C  
ATOM    856  C   LEU A 105      17.775  16.760  11.893  1.00 52.16           C  
ATOM    857  O   LEU A 105      17.272  16.196  12.864  1.00 52.16           O  
ATOM    852  CB  LEU A 105      16.533  17.183   9.850  1.00 52.16           C  
ATOM    853  CG  LEU A 105      15.609  15.975  10.076  1.00 52.16           C  
ATOM    854  CD1 LEU A 105      14.264  16.414  10.672  1.00 52.16           C  
ATOM    855  CD2 LEU A 105      15.464  15.131   8.800  1.00 52.16           C  
ATOM    858  N   ILE A 106      19.006  16.448  11.445  1.00 33.32           N  
ATOM    859  CA  ILE A 106      19.762  15.397  12.066  1.00 33.32           C  
ATOM    864  C   ILE A 106      20.099  15.790  13.468  1.00 33.32           C  
ATOM    865  O   ILE A 106      19.999  14.983  14.391  1.00 33.32           O  
ATOM    860  CB  ILE A 106      21.040  15.078  11.347  1.00 33.32           C  
ATOM    861  CG1 ILE A 106      20.731  14.550   9.937  1.00 33.32           C  
ATOM    862  CG2 ILE A 106      21.838  14.089  12.213  1.00 33.32           C  
ATOM    863  CD1 ILE A 106      21.964  14.440   9.043  1.00 33.32           C  
ATOM    866  N   TYR A 107      20.503  17.057  13.661  1.00 58.35           N  
ATOM    867  CA  TYR A 107      20.888  17.560  14.948  1.00 58.35           C  
ATOM    876  C   TYR A 107      19.723  17.459  15.883  1.00 58.35           C  
ATOM    877  O   TYR A 107      19.869  17.019  17.022  1.00 58.35           O  
ATOM    868  CB  TYR A 107      21.288  19.043  14.853  1.00 58.35           C  
ATOM    869  CG  TYR A 107      21.444  19.638  16.211  1.00 58.35           C  
ATOM    870  CD1 TYR A 107      22.627  19.545  16.906  1.00 58.35           C  
ATOM    871  CD2 TYR A 107      20.388  20.313  16.780  1.00 58.35           C  
ATOM    872  CE1 TYR A 107      22.751  20.109  18.156  1.00 58.35           C  
ATOM    873  CE2 TYR A 107      20.505  20.876  18.027  1.00 58.35           C  
ATOM    874  CZ  TYR A 107      21.688  20.779  18.716  1.00 58.35           C  
ATOM    875  OH  TYR A 107      21.797  21.364  19.996  1.00 58.35           O  
ATOM    878  N   GLY A 108      18.525  17.861  15.421  1.00 27.50           N  
ATOM    879  CA  GLY A 108      17.362  17.872  16.264  1.00 27.50           C  
ATOM    880  C   GLY A 108      16.986  16.482  16.686  1.00 27.50           C  
ATOM    881  O   GLY A 108      16.577  16.268  17.827  1.00 27.50           O  
ATOM    882  N   ALA A 109      17.064  15.508  15.761  1.00 35.34           N  
ATOM    883  CA  ALA A 109      16.678  14.159  16.071  1.00 35.34           C  
ATOM    885  C   ALA A 109      17.601  13.575  17.093  1.00 35.34           C  
ATOM    886  O   ALA A 109      17.158  12.899  18.021  1.00 35.34           O  
ATOM    884  CB  ALA A 109      16.713  13.224  14.848  1.00 35.34           C  
ATOM    887  N   LYS A 110      18.917  13.814  16.951  1.00 84.29           N  
ATOM    888  CA  LYS A 110      19.842  13.223  17.872  1.00 84.29           C  
ATOM    894  C   LYS A 110      19.600  13.775  19.240  1.00 84.29           C  
ATOM    895  O   LYS A 110      19.668  13.042  20.226  1.00 84.29           O  
ATOM    889  CB  LYS A 110      21.323  13.460  17.532  1.00 84.29           C  
ATOM    890  CG  LYS A 110      21.793  12.746  16.262  1.00 84.29           C  
ATOM    891  CD  LYS A 110      23.269  12.999  15.942  1.00 84.29           C  
ATOM    892  CE  LYS A 110      23.689  14.460  16.096  1.00 84.29           C  
ATOM    893  NZ  LYS A 110      25.165  14.560  16.152  1.00 84.29           N1+
ATOM    896  N   HIS A 111      19.330  15.091  19.329  1.00 86.60           N  
ATOM    897  CA  HIS A 111      19.119  15.756  20.584  1.00 86.60           C  
ATOM    904  C   HIS A 111      17.834  15.365  21.244  1.00 86.60           C  
ATOM    905  O   HIS A 111      17.736  15.416  22.468  1.00 86.60           O  
ATOM    900  CB  HIS A 111      19.255  17.281  20.513  1.00 86.60           C  
ATOM    899  CG  HIS A 111      20.703  17.644  20.641  1.00 86.60           C  
ATOM    902  CD2 HIS A 111      21.374  18.189  21.692  1.00 86.60           C  
ATOM    898  ND1 HIS A 111      21.648  17.418  19.667  1.00 86.60           N  
ATOM    903  CE1 HIS A 111      22.836  17.835  20.173  1.00 86.60           C  
ATOM    901  NE2 HIS A 111      22.720  18.311  21.399  1.00 86.60           N  
ATOM    906  N   ALA A 112      16.791  15.009  20.473  1.00 35.85           N  
ATOM    907  CA  ALA A 112      15.577  14.586  21.109  1.00 35.85           C  
ATOM    909  C   ALA A 112      15.905  13.361  21.912  1.00 35.85           C  
ATOM    910  O   ALA A 112      15.399  13.182  23.019  1.00 35.85           O  
ATOM    908  CB  ALA A 112      14.482  14.196  20.101  1.00 35.85           C  
ATOM    911  N   TRP A 113      16.748  12.473  21.347  1.00 57.37           N  
ATOM    912  CA  TRP A 113      17.177  11.267  22.005  1.00 57.37           C  
ATOM    923  C   TRP A 113      18.016  11.614  23.195  1.00 57.37           C  
ATOM    924  O   TRP A 113      17.822  11.079  24.286  1.00 57.37           O  
ATOM    913  CB  TRP A 113      18.031  10.367  21.089  1.00 57.37           C  
ATOM    914  CG  TRP A 113      18.525   9.091  21.735  1.00 57.37           C  
ATOM    916  CD1 TRP A 113      18.275   8.595  22.982  1.00 57.37           C  
ATOM    915  CD2 TRP A 113      19.401   8.151  21.092  1.00 57.37           C  
ATOM    918  CE2 TRP A 113      19.637   7.119  21.999  1.00 57.37           C  
ATOM    919  CE3 TRP A 113      19.969   8.151  19.848  1.00 57.37           C  
ATOM    917  NE1 TRP A 113      18.937   7.402  23.154  1.00 57.37           N  
ATOM    920  CZ2 TRP A 113      20.448   6.067  21.674  1.00 57.37           C  
ATOM    921  CZ3 TRP A 113      20.782   7.086  19.521  1.00 57.37           C  
ATOM    922  CH2 TRP A 113      21.016   6.065  20.418  1.00 57.37           C  
ATOM    925  N   ARG A 114      18.958  12.558  23.016  1.00116.08           N  
ATOM    926  CA  ARG A 114      19.896  12.934  24.036  1.00116.08           C  
ATOM    934  C   ARG A 114      19.136  13.447  25.227  1.00116.08           C  
ATOM    935  O   ARG A 114      19.513  13.206  26.372  1.00116.08           O  
ATOM    927  CB  ARG A 114      20.821  14.051  23.530  1.00116.08           C  
ATOM    928  CG  ARG A 114      22.031  14.346  24.411  1.00116.08           C  
ATOM    929  CD  ARG A 114      22.878  15.480  23.835  1.00116.08           C  
ATOM    930  NE  ARG A 114      24.096  15.635  24.675  1.00116.08           N  
ATOM    931  CZ  ARG A 114      25.100  16.454  24.241  1.00116.08           C  
ATOM    932  NH1 ARG A 114      24.967  17.120  23.058  1.00116.08           N1+
ATOM    933  NH2 ARG A 114      26.233  16.602  24.987  1.00116.08           N  
ATOM    936  N   ASN A 115      18.057  14.201  24.965  1.00 80.37           N  
ATOM    937  CA  ASN A 115      17.201  14.827  25.936  1.00 80.37           C  
ATOM    942  C   ASN A 115      16.268  13.870  26.628  1.00 80.37           C  
ATOM    943  O   ASN A 115      15.678  14.244  27.639  1.00 80.37           O  
ATOM    938  CB  ASN A 115      16.355  15.959  25.331  1.00 80.37           C  
ATOM    939  CG  ASN A 115      17.316  17.090  24.994  1.00 80.37           C  
ATOM    941  ND2 ASN A 115      17.036  17.823  23.883  1.00 80.37           N  
ATOM    940  OD1 ASN A 115      18.298  17.312  25.700  1.00 80.37           O  
ATOM    944  N   ALA A 116      16.030  12.656  26.086  1.00 64.65           N  
ATOM    945  CA  ALA A 116      15.055  11.791  26.702  1.00 64.65           C  
ATOM    947  C   ALA A 116      15.558  11.371  28.056  1.00 64.65           C  
ATOM    948  O   ALA A 116      16.410  10.495  28.189  1.00 64.65           O  
ATOM    946  CB  ALA A 116      14.778  10.520  25.885  1.00 64.65           C  
ATOM    949  N   SER A 117      14.963  11.949  29.117  1.00 52.22           N  
ATOM    950  CA  SER A 117      15.416  11.726  30.463  1.00 52.22           C  
ATOM    953  C   SER A 117      15.182  10.308  30.895  1.00 52.22           C  
ATOM    954  O   SER A 117      15.851   9.808  31.799  1.00 52.22           O  
ATOM    951  CB  SER A 117      14.714  12.642  31.482  1.00 52.22           C  
ATOM    952  OG  SER A 117      13.322  12.362  31.514  1.00 52.22           O  
ATOM    955  N   ARG A 118      14.178   9.647  30.297  1.00123.65           N  
ATOM    956  CA  ARG A 118      13.792   8.298  30.607  1.00123.65           C  
ATOM    964  C   ARG A 118      14.751   7.272  30.065  1.00123.65           C  
ATOM    965  O   ARG A 118      14.808   6.152  30.569  1.00123.65           O  
ATOM    957  CB  ARG A 118      12.392   7.963  30.086  1.00123.65           C  
ATOM    958  CG  ARG A 118      11.318   8.778  30.801  1.00123.65           C  
ATOM    959  CD  ARG A 118       9.902   8.455  30.338  1.00123.65           C  
ATOM    960  NE  ARG A 118       8.977   9.298  31.140  1.00123.65           N  
ATOM    961  CZ  ARG A 118       7.641   9.276  30.862  1.00123.65           C  
ATOM    962  NH1 ARG A 118       7.172   8.488  29.851  1.00123.65           N1+
ATOM    963  NH2 ARG A 118       6.779  10.042  31.591  1.00123.65           N  
ATOM    966  N   CYS A 119      15.495   7.595  28.992  1.00 62.97           N  
ATOM    967  CA  CYS A 119      16.280   6.593  28.315  1.00 62.97           C  
ATOM    970  C   CYS A 119      17.636   6.366  28.931  1.00 62.97           C  
ATOM    971  O   CYS A 119      18.448   7.279  29.063  1.00 62.97           O  
ATOM    968  CB  CYS A 119      16.512   6.925  26.831  1.00 62.97           C  
ATOM    969  SG  CYS A 119      17.500   5.659  25.983  1.00 62.97           S  
ATOM    972  N   VAL A 120      17.897   5.101  29.334  1.00129.32           N  
ATOM    973  CA  VAL A 120      19.141   4.625  29.889  1.00129.32           C  
ATOM    977  C   VAL A 120      20.188   4.462  28.811  1.00129.32           C  
ATOM    978  O   VAL A 120      21.386   4.462  29.088  1.00129.32           O  
ATOM    974  CB  VAL A 120      19.007   3.300  30.580  1.00129.32           C  
ATOM    975  CG1 VAL A 120      18.646   2.239  29.528  1.00129.32           C  
ATOM    976  CG2 VAL A 120      20.314   3.004  31.338  1.00129.32           C  
ATOM    979  N   GLY A 121      19.726   4.237  27.567  1.00 88.98           N  
ATOM    980  CA  GLY A 121      20.420   3.931  26.337  1.00 88.98           C  
ATOM    981  C   GLY A 121      21.249   5.045  25.741  1.00 88.98           C  
ATOM    982  O   GLY A 121      21.987   4.817  24.783  1.00 88.98           O  
ATOM    983  N   ARG A 122      21.112   6.280  26.247  1.00129.25           N  
ATOM    984  CA  ARG A 122      21.567   7.525  25.669  1.00129.25           C  
ATOM    992  C   ARG A 122      23.042   7.643  25.372  1.00129.25           C  
ATOM    993  O   ARG A 122      23.424   8.582  24.677  1.00129.25           O  
ATOM    985  CB  ARG A 122      21.143   8.753  26.495  1.00129.25           C  
ATOM    986  CG  ARG A 122      19.632   9.001  26.431  1.00129.25           C  
ATOM    987  CD  ARG A 122      19.152  10.218  27.227  1.00129.25           C  
ATOM    988  NE  ARG A 122      19.325   9.915  28.676  1.00129.25           N  
ATOM    989  CZ  ARG A 122      19.119  10.895  29.604  1.00129.25           C  
ATOM    990  NH1 ARG A 122      18.754  12.146  29.202  1.00129.25           N1+
ATOM    991  NH2 ARG A 122      19.282  10.628  30.933  1.00129.25           N  
ATOM    994  N   ILE A 123      23.931   6.784  25.902  1.00 68.78           N  
ATOM    995  CA  ILE A 123      25.335   6.953  25.611  1.00 68.78           C  
ATOM   1000  C   ILE A 123      25.544   6.952  24.112  1.00 68.78           C  
ATOM   1001  O   ILE A 123      26.451   7.608  23.603  1.00 68.78           O  
ATOM    996  CB  ILE A 123      26.202   5.882  26.209  1.00 68.78           C  
ATOM    997  CG1 ILE A 123      27.679   6.298  26.133  1.00 68.78           C  
ATOM    998  CG2 ILE A 123      25.889   4.549  25.511  1.00 68.78           C  
ATOM    999  CD1 ILE A 123      28.607   5.412  26.962  1.00 68.78           C  
ATOM   1002  N   GLN A 124      24.712   6.176  23.395  1.00 94.01           N  
ATOM   1003  CA  GLN A 124      24.640   5.940  21.972  1.00 94.01           C  
ATOM   1009  C   GLN A 124      24.089   7.095  21.166  1.00 94.01           C  
ATOM   1010  O   GLN A 124      24.107   7.040  19.937  1.00 94.01           O  
ATOM   1004  CB  GLN A 124      23.808   4.696  21.626  1.00 94.01           C  
ATOM   1005  CG  GLN A 124      24.444   3.404  22.136  1.00 94.01           C  
ATOM   1006  CD  GLN A 124      25.723   3.182  21.342  1.00 94.01           C  
ATOM   1008  NE2 GLN A 124      26.864   3.018  22.065  1.00 94.01           N  
ATOM   1007  OE1 GLN A 124      25.711   3.166  20.112  1.00 94.01           O  
ATOM   1011  N   TRP A 125      23.556   8.155  21.803  1.00102.07           N  
ATOM   1012  CA  TRP A 125      22.749   9.158  21.145  1.00102.07           C  
ATOM   1023  C   TRP A 125      23.356   9.706  19.880  1.00102.07           C  
ATOM   1024  O   TRP A 125      22.626   9.942  18.919  1.00102.07           O  
ATOM   1013  CB  TRP A 125      22.425  10.369  22.046  1.00102.07           C  
ATOM   1014  CG  TRP A 125      23.601  11.241  22.423  1.00102.07           C  
ATOM   1016  CD1 TRP A 125      24.463  11.135  23.476  1.00102.07           C  
ATOM   1015  CD2 TRP A 125      23.995  12.416  21.694  1.00102.07           C  
ATOM   1018  CE2 TRP A 125      25.095  12.962  22.355  1.00102.07           C  
ATOM   1019  CE3 TRP A 125      23.477  12.993  20.570  1.00102.07           C  
ATOM   1017  NE1 TRP A 125      25.373  12.165  23.444  1.00102.07           N  
ATOM   1020  CZ2 TRP A 125      25.699  14.097  21.897  1.00102.07           C  
ATOM   1021  CZ3 TRP A 125      24.092  14.137  20.111  1.00102.07           C  
ATOM   1022  CH2 TRP A 125      25.181  14.678  20.762  1.00102.07           C  
ATOM   1025  N   SER A 126      24.674   9.964  19.830  1.00 49.76           N  
ATOM   1026  CA  SER A 126      25.274  10.539  18.653  1.00 49.76           C  
ATOM   1029  C   SER A 126      25.275   9.577  17.496  1.00 49.76           C  
ATOM   1030  O   SER A 126      25.347  10.006  16.343  1.00 49.76           O  
ATOM   1027  CB  SER A 126      26.730  10.976  18.886  1.00 49.76           C  
ATOM   1028  OG  SER A 126      27.542   9.842  19.156  1.00 49.76           O  
ATOM   1031  N   LYS A 127      25.232   8.254  17.749  1.00109.26           N  
ATOM   1032  CA  LYS A 127      25.241   7.322  16.653  1.00109.26           C  
ATOM   1038  C   LYS A 127      23.815   7.030  16.317  1.00109.26           C  
ATOM   1039  O   LYS A 127      23.256   6.022  16.749  1.00109.26           O  
ATOM   1033  CB  LYS A 127      25.860   5.966  17.023  1.00109.26           C  
ATOM   1034  CG  LYS A 127      27.344   6.024  17.379  1.00109.26           C  
ATOM   1035  CD  LYS A 127      27.814   4.791  18.152  1.00109.26           C  
ATOM   1036  CE  LYS A 127      27.527   3.467  17.441  1.00109.26           C  
ATOM   1037  NZ  LYS A 127      28.546   3.222  16.398  1.00109.26           N1+
ATOM   1040  N   LEU A 128      23.195   7.904  15.506  1.00126.42           N  
ATOM   1041  CA  LEU A 128      21.818   7.730  15.160  1.00126.42           C  
ATOM   1046  C   LEU A 128      21.741   7.908  13.677  1.00126.42           C  
ATOM   1047  O   LEU A 128      22.241   8.898  13.142  1.00126.42           O  
ATOM   1042  CB  LEU A 128      20.941   8.825  15.808  1.00126.42           C  
ATOM   1043  CG  LEU A 128      19.414   8.653  15.690  1.00126.42           C  
ATOM   1044  CD1 LEU A 128      18.941   8.630  14.235  1.00126.42           C  
ATOM   1045  CD2 LEU A 128      18.917   7.455  16.506  1.00126.42           C  
ATOM   1048  N   GLN A 129      21.112   6.948  12.970  1.00 60.23           N  
ATOM   1049  CA  GLN A 129      20.972   7.056  11.546  1.00 60.23           C  
ATOM   1055  C   GLN A 129      19.648   7.708  11.302  1.00 60.23           C  
ATOM   1056  O   GLN A 129      18.612   7.196  11.723  1.00 60.23           O  
ATOM   1050  CB  GLN A 129      20.958   5.683  10.850  1.00 60.23           C  
ATOM   1051  CG  GLN A 129      20.772   5.742   9.333  1.00 60.23           C  
ATOM   1052  CD  GLN A 129      21.995   6.405   8.727  1.00 60.23           C  
ATOM   1054  NE2 GLN A 129      23.185   6.164   9.339  1.00 60.23           N  
ATOM   1053  OE1 GLN A 129      21.894   7.120   7.732  1.00 60.23           O  
ATOM   1057  N   VAL A 130      19.650   8.868  10.613  1.00 46.14           N  
ATOM   1058  CA  VAL A 130      18.415   9.571  10.410  1.00 46.14           C  
ATOM   1062  C   VAL A 130      18.018   9.437   8.972  1.00 46.14           C  
ATOM   1063  O   VAL A 130      18.795   9.755   8.071  1.00 46.14           O  
ATOM   1059  CB  VAL A 130      18.516  11.036  10.728  1.00 46.14           C  
ATOM   1060  CG1 VAL A 130      17.181  11.716  10.379  1.00 46.14           C  
ATOM   1061  CG2 VAL A 130      18.916  11.179  12.207  1.00 46.14           C  
ATOM   1064  N   PHE A 131      16.783   8.945   8.728  1.00 62.73           N  
ATOM   1065  CA  PHE A 131      16.276   8.802   7.390  1.00 62.73           C  
ATOM   1073  C   PHE A 131      15.277   9.894   7.171  1.00 62.73           C  
ATOM   1074  O   PHE A 131      14.286   9.989   7.893  1.00 62.73           O  
ATOM   1066  CB  PHE A 131      15.526   7.482   7.123  1.00 62.73           C  
ATOM   1067  CG  PHE A 131      16.521   6.377   7.149  1.00 62.73           C  
ATOM   1068  CD1 PHE A 131      17.364   6.172   6.082  1.00 62.73           C  
ATOM   1069  CD2 PHE A 131      16.601   5.536   8.235  1.00 62.73           C  
ATOM   1070  CE1 PHE A 131      18.282   5.150   6.103  1.00 62.73           C  
ATOM   1071  CE2 PHE A 131      17.519   4.510   8.259  1.00 62.73           C  
ATOM   1072  CZ  PHE A 131      18.365   4.319   7.194  1.00 62.73           C  
ATOM   1075  N   ASP A 132      15.511  10.728   6.135  1.00 99.44           N  
ATOM   1076  CA  ASP A 132      14.675  11.860   5.847  1.00 99.44           C  
ATOM   1081  C   ASP A 132      13.598  11.445   4.877  1.00 99.44           C  
ATOM   1082  O   ASP A 132      13.820  11.341   3.673  1.00 99.44           O  
ATOM   1077  CB  ASP A 132      15.479  13.009   5.210  1.00 99.44           C  
ATOM   1078  CG  ASP A 132      14.661  14.288   5.244  1.00 99.44           C  
ATOM   1079  OD1 ASP A 132      13.430  14.191   5.492  1.00 99.44           O  
ATOM   1080  OD2 ASP A 132      15.258  15.379   5.031  1.00 99.44           O1-
ATOM   1083  N   ALA A 133      12.428  11.105   5.444  1.00135.67           N  
ATOM   1084  CA  ALA A 133      11.146  10.713   4.911  1.00135.67           C  
ATOM   1086  C   ALA A 133      10.274  11.841   4.416  1.00135.67           C  
ATOM   1087  O   ALA A 133       9.176  11.583   3.932  1.00135.67           O  
ATOM   1085  CB  ALA A 133      10.314   9.836   5.863  1.00135.67           C  
ATOM   1088  N   ARG A 134      10.654  13.116   4.615  1.00174.95           N  
ATOM   1089  CA  ARG A 134       9.776  14.248   4.410  1.00174.95           C  
ATOM   1097  C   ARG A 134       9.104  14.238   3.059  1.00174.95           C  
ATOM   1098  O   ARG A 134       8.050  14.851   2.899  1.00174.95           O  
ATOM   1090  CB  ARG A 134      10.501  15.599   4.519  1.00174.95           C  
ATOM   1091  CG  ARG A 134      11.253  15.821   5.835  1.00174.95           C  
ATOM   1092  CD  ARG A 134      11.860  17.222   5.933  1.00174.95           C  
ATOM   1093  NE  ARG A 134      13.054  17.154   6.821  1.00174.95           N  
ATOM   1094  CZ  ARG A 134      14.071  18.042   6.610  1.00174.95           C  
ATOM   1095  NH1 ARG A 134      13.930  19.017   5.667  1.00174.95           N1+
ATOM   1096  NH2 ARG A 134      15.236  17.947   7.314  1.00174.95           N  
ATOM   1099  N   ASP A 135       9.715  13.627   2.030  1.00102.04           N  
ATOM   1100  CA  ASP A 135       9.163  13.569   0.698  1.00102.04           C  
ATOM   1105  C   ASP A 135       7.904  12.721   0.584  1.00102.04           C  
ATOM   1106  O   ASP A 135       7.128  12.908  -0.352  1.00102.04           O  
ATOM   1101  CB  ASP A 135      10.201  13.095  -0.342  1.00102.04           C  
ATOM   1102  CG  ASP A 135      10.744  11.720   0.033  1.00102.04           C  
ATOM   1103  OD1 ASP A 135      10.011  10.926   0.679  1.00102.04           O  
ATOM   1104  OD2 ASP A 135      11.917  11.445  -0.338  1.00102.04           O1-
ATOM   1107  N   CYS A 136       7.675  11.762   1.509  1.00 95.87           N  
ATOM   1108  CA  CYS A 136       6.630  10.760   1.449  1.00 95.87           C  
ATOM   1111  C   CYS A 136       5.234  11.320   1.358  1.00 95.87           C  
ATOM   1112  O   CYS A 136       4.839  12.196   2.127  1.00 95.87           O  
ATOM   1109  CB  CYS A 136       6.672   9.806   2.657  1.00 95.87           C  
ATOM   1110  SG  CYS A 136       5.379   8.533   2.613  1.00 95.87           S  
ATOM   1113  N   THR A 137       4.516  10.891   0.291  1.00165.47           N  
ATOM   1114  CA  THR A 137       3.143  11.193  -0.023  1.00165.47           C  
ATOM   1118  C   THR A 137       2.094  10.228   0.479  1.00165.47           C  
ATOM   1119  O   THR A 137       1.016  10.661   0.879  1.00165.47           O  
ATOM   1115  CB  THR A 137       2.947  11.274  -1.503  1.00165.47           C  
ATOM   1117  CG2 THR A 137       1.519  11.761  -1.756  1.00165.47           C  
ATOM   1116  OG1 THR A 137       3.860  12.199  -2.072  1.00165.47           O  
ATOM   1120  N   THR A 138       2.355   8.897   0.449  1.00121.77           N  
ATOM   1121  CA  THR A 138       1.274   7.961   0.672  1.00121.77           C  
ATOM   1125  C   THR A 138       1.674   6.875   1.630  1.00121.77           C  
ATOM   1126  O   THR A 138       2.830   6.768   2.033  1.00121.77           O  
ATOM   1122  CB  THR A 138       0.827   7.306  -0.606  1.00121.77           C  
ATOM   1124  CG2 THR A 138       1.991   6.473  -1.165  1.00121.77           C  
ATOM   1123  OG1 THR A 138      -0.314   6.489  -0.389  1.00121.77           O  
ATOM   1127  N   ALA A 139       0.680   6.052   2.035  1.00 34.46           N  
ATOM   1128  CA  ALA A 139       0.851   4.970   2.961  1.00 34.46           C  
ATOM   1130  C   ALA A 139       1.772   3.960   2.357  1.00 34.46           C  
ATOM   1131  O   ALA A 139       2.602   3.376   3.054  1.00 34.46           O  
ATOM   1129  CB  ALA A 139      -0.470   4.262   3.302  1.00 34.46           C  
ATOM   1132  N   HIS A 140       1.641   3.718   1.038  1.00 44.20           N  
ATOM   1133  CA  HIS A 140       2.499   2.774   0.385  1.00 44.20           C  
ATOM   1140  C   HIS A 140       3.902   3.260   0.534  1.00 44.20           C  
ATOM   1141  O   HIS A 140       4.813   2.476   0.792  1.00 44.20           O  
ATOM   1136  CB  HIS A 140       2.239   2.642  -1.126  1.00 44.20           C  
ATOM   1135  CG  HIS A 140       1.065   1.777  -1.474  1.00 44.20           C  
ATOM   1138  CD2 HIS A 140       1.038   0.480  -1.882  1.00 44.20           C  
ATOM   1134  ND1 HIS A 140      -0.248   2.188  -1.442  1.00 44.20           N  
ATOM   1139  CE1 HIS A 140      -0.999   1.127  -1.830  1.00 44.20           C  
ATOM   1137  NE2 HIS A 140      -0.261   0.067  -2.109  1.00 44.20           N  
ATOM   1142  N   GLY A 141       4.113   4.578   0.369  1.00 17.80           N  
ATOM   1143  CA  GLY A 141       5.426   5.142   0.485  1.00 17.80           C  
ATOM   1144  C   GLY A 141       5.923   4.947   1.886  1.00 17.80           C  
ATOM   1145  O   GLY A 141       7.105   4.685   2.107  1.00 17.80           O  
ATOM   1146  N   MET A 142       5.022   5.092   2.875  1.00118.12           N  
ATOM   1147  CA  MET A 142       5.355   4.969   4.268  1.00118.12           C  
ATOM   1152  C   MET A 142       5.832   3.570   4.502  1.00118.12           C  
ATOM   1153  O   MET A 142       6.806   3.337   5.217  1.00118.12           O  
ATOM   1148  CB  MET A 142       4.116   5.154   5.166  1.00118.12           C  
ATOM   1149  CG  MET A 142       3.461   6.536   5.093  1.00118.12           C  
ATOM   1150  SD  MET A 142       4.192   7.791   6.181  1.00118.12           S  
ATOM   1151  CE  MET A 142       3.303   7.226   7.661  1.00118.12           C  
ATOM   1154  N   PHE A 143       5.142   2.596   3.882  1.00 58.26           N  
ATOM   1155  CA  PHE A 143       5.451   1.204   4.033  1.00 58.26           C  
ATOM   1163  C   PHE A 143       6.838   0.977   3.526  1.00 58.26           C  
ATOM   1164  O   PHE A 143       7.630   0.272   4.151  1.00 58.26           O  
ATOM   1156  CB  PHE A 143       4.468   0.330   3.226  1.00 58.26           C  
ATOM   1157  CG  PHE A 143       4.819  -1.113   3.368  1.00 58.26           C  
ATOM   1158  CD1 PHE A 143       4.379  -1.841   4.449  1.00 58.26           C  
ATOM   1159  CD2 PHE A 143       5.587  -1.742   2.416  1.00 58.26           C  
ATOM   1160  CE1 PHE A 143       4.701  -3.171   4.580  1.00 58.26           C  
ATOM   1161  CE2 PHE A 143       5.909  -3.073   2.540  1.00 58.26           C  
ATOM   1162  CZ  PHE A 143       5.467  -3.792   3.624  1.00 58.26           C  
ATOM   1165  N   ASN A 144       7.169   1.588   2.375  1.00 49.77           N  
ATOM   1166  CA  ASN A 144       8.455   1.408   1.765  1.00 49.77           C  
ATOM   1171  C   ASN A 144       9.521   1.911   2.693  1.00 49.77           C  
ATOM   1172  O   ASN A 144      10.509   1.222   2.942  1.00 49.77           O  
ATOM   1167  CB  ASN A 144       8.579   2.192   0.447  1.00 49.77           C  
ATOM   1168  CG  ASN A 144       9.806   1.694  -0.300  1.00 49.77           C  
ATOM   1170  ND2 ASN A 144      10.868   2.540  -0.362  1.00 49.77           N  
ATOM   1169  OD1 ASN A 144       9.818   0.581  -0.825  1.00 49.77           O  
ATOM   1173  N   TYR A 145       9.337   3.123   3.254  1.00127.02           N  
ATOM   1174  CA  TYR A 145      10.337   3.691   4.117  1.00127.02           C  
ATOM   1183  C   TYR A 145      10.499   2.851   5.345  1.00127.02           C  
ATOM   1184  O   TYR A 145      11.615   2.667   5.826  1.00127.02           O  
ATOM   1175  CB  TYR A 145      10.055   5.145   4.546  1.00127.02           C  
ATOM   1176  CG  TYR A 145      10.359   6.011   3.370  1.00127.02           C  
ATOM   1177  CD1 TYR A 145      11.641   6.475   3.178  1.00127.02           C  
ATOM   1178  CD2 TYR A 145       9.388   6.345   2.455  1.00127.02           C  
ATOM   1179  CE1 TYR A 145      11.951   7.267   2.099  1.00127.02           C  
ATOM   1180  CE2 TYR A 145       9.691   7.138   1.372  1.00127.02           C  
ATOM   1181  CZ  TYR A 145      10.974   7.602   1.193  1.00127.02           C  
ATOM   1182  OH  TYR A 145      11.290   8.414   0.085  1.00127.02           O  
ATOM   1185  N   ILE A 146       9.388   2.335   5.902  1.00 50.62           N  
ATOM   1186  CA  ILE A 146       9.468   1.565   7.114  1.00 50.62           C  
ATOM   1191  C   ILE A 146      10.194   0.272   6.883  1.00 50.62           C  
ATOM   1192  O   ILE A 146      10.994  -0.146   7.718  1.00 50.62           O  
ATOM   1187  CB  ILE A 146       8.129   1.270   7.726  1.00 50.62           C  
ATOM   1188  CG1 ILE A 146       7.427   2.590   8.096  1.00 50.62           C  
ATOM   1189  CG2 ILE A 146       8.353   0.356   8.942  1.00 50.62           C  
ATOM   1190  CD1 ILE A 146       5.977   2.415   8.545  1.00 50.62           C  
ATOM   1193  N   CYS A 147       9.935  -0.412   5.753  1.00 29.19           N  
ATOM   1194  CA  CYS A 147      10.599  -1.661   5.507  1.00 29.19           C  
ATOM   1197  C   CYS A 147      12.071  -1.405   5.429  1.00 29.19           C  
ATOM   1198  O   CYS A 147      12.869  -2.187   5.941  1.00 29.19           O  
ATOM   1195  CB  CYS A 147      10.172  -2.329   4.191  1.00 29.19           C  
ATOM   1196  SG  CYS A 147       8.452  -2.907   4.244  1.00 29.19           S  
ATOM   1199  N   ASN A 148      12.469  -0.293   4.780  1.00 30.88           N  
ATOM   1200  CA  ASN A 148      13.859   0.028   4.625  1.00 30.88           C  
ATOM   1205  C   ASN A 148      14.458   0.273   5.978  1.00 30.88           C  
ATOM   1206  O   ASN A 148      15.584  -0.140   6.251  1.00 30.88           O  
ATOM   1201  CB  ASN A 148      14.088   1.285   3.762  1.00 30.88           C  
ATOM   1202  CG  ASN A 148      13.633   0.970   2.342  1.00 30.88           C  
ATOM   1204  ND2 ASN A 148      13.374   2.034   1.536  1.00 30.88           N  
ATOM   1203  OD1 ASN A 148      13.515  -0.193   1.958  1.00 30.88           O  
ATOM   1207  N   HIS A 149      13.715   0.960   6.866  1.00 52.62           N  
ATOM   1208  CA  HIS A 149      14.193   1.244   8.189  1.00 52.62           C  
ATOM   1215  C   HIS A 149      14.438  -0.058   8.898  1.00 52.62           C  
ATOM   1216  O   HIS A 149      15.518  -0.292   9.439  1.00 52.62           O  
ATOM   1211  CB  HIS A 149      13.139   2.008   9.010  1.00 52.62           C  
ATOM   1210  CG  HIS A 149      13.595   2.435  10.373  1.00 52.62           C  
ATOM   1213  CD2 HIS A 149      13.787   1.700  11.503  1.00 52.62           C  
ATOM   1209  ND1 HIS A 149      13.896   3.735  10.713  1.00 52.62           N  
ATOM   1214  CE1 HIS A 149      14.252   3.724  12.024  1.00 52.62           C  
ATOM   1212  NE2 HIS A 149      14.200   2.512  12.546  1.00 52.62           N  
ATOM   1217  N   VAL A 150      13.446  -0.969   8.867  1.00 41.57           N  
ATOM   1218  CA  VAL A 150      13.553  -2.201   9.598  1.00 41.57           C  
ATOM   1222  C   VAL A 150      14.733  -2.980   9.107  1.00 41.57           C  
ATOM   1223  O   VAL A 150      15.501  -3.531   9.896  1.00 41.57           O  
ATOM   1219  CB  VAL A 150      12.352  -3.088   9.446  1.00 41.57           C  
ATOM   1220  CG1 VAL A 150      12.637  -4.420  10.163  1.00 41.57           C  
ATOM   1221  CG2 VAL A 150      11.119  -2.343   9.983  1.00 41.57           C  
ATOM   1224  N   LYS A 151      14.914  -3.057   7.779  1.00 40.31           N  
ATOM   1225  CA  LYS A 151      15.997  -3.841   7.261  1.00 40.31           C  
ATOM   1231  C   LYS A 151      17.307  -3.251   7.700  1.00 40.31           C  
ATOM   1232  O   LYS A 151      18.196  -3.971   8.156  1.00 40.31           O  
ATOM   1226  CB  LYS A 151      15.964  -3.918   5.724  1.00 40.31           C  
ATOM   1227  CG  LYS A 151      16.920  -4.949   5.125  1.00 40.31           C  
ATOM   1228  CD  LYS A 151      16.610  -5.289   3.664  1.00 40.31           C  
ATOM   1229  CE  LYS A 151      17.569  -6.320   3.064  1.00 40.31           C  
ATOM   1230  NZ  LYS A 151      17.109  -6.726   1.717  1.00 40.31           N1+
ATOM   1233  N   TYR A 152      17.452  -1.912   7.595  1.00 63.82           N  
ATOM   1234  CA  TYR A 152      18.695  -1.272   7.939  1.00 63.82           C  
ATOM   1243  C   TYR A 152      18.977  -1.464   9.397  1.00 63.82           C  
ATOM   1244  O   TYR A 152      20.079  -1.856   9.782  1.00 63.82           O  
ATOM   1235  CB  TYR A 152      18.649   0.245   7.676  1.00 63.82           C  
ATOM   1236  CG  TYR A 152      19.960   0.848   8.055  1.00 63.82           C  
ATOM   1237  CD1 TYR A 152      21.041   0.767   7.207  1.00 63.82           C  
ATOM   1238  CD2 TYR A 152      20.102   1.504   9.256  1.00 63.82           C  
ATOM   1239  CE1 TYR A 152      22.249   1.328   7.554  1.00 63.82           C  
ATOM   1240  CE2 TYR A 152      21.306   2.067   9.606  1.00 63.82           C  
ATOM   1241  CZ  TYR A 152      22.382   1.979   8.756  1.00 63.82           C  
ATOM   1242  OH  TYR A 152      23.617   2.559   9.120  1.00 63.82           O  
ATOM   1245  N   ALA A 153      17.972  -1.204  10.253  1.00 45.40           N  
ATOM   1246  CA  ALA A 153      18.166  -1.300  11.674  1.00 45.40           C  
ATOM   1248  C   ALA A 153      18.481  -2.711  12.077  1.00 45.40           C  
ATOM   1249  O   ALA A 153      19.338  -2.944  12.930  1.00 45.40           O  
ATOM   1247  CB  ALA A 153      16.925  -0.863  12.469  1.00 45.40           C  
ATOM   1250  N   THR A 154      17.787  -3.701  11.487  1.00135.36           N  
ATOM   1251  CA  THR A 154      18.004  -5.055  11.935  1.00135.36           C  
ATOM   1255  C   THR A 154      19.414  -5.495  11.626  1.00135.36           C  
ATOM   1256  O   THR A 154      20.084  -6.059  12.493  1.00135.36           O  
ATOM   1252  CB  THR A 154      16.998  -6.026  11.369  1.00135.36           C  
ATOM   1254  CG2 THR A 154      17.388  -6.432   9.940  1.00135.36           C  
ATOM   1253  OG1 THR A 154      16.933  -7.179  12.189  1.00135.36           O  
ATOM   1257  N   ASN A 155      19.906  -5.239  10.388  1.00 88.91           N  
ATOM   1258  CA  ASN A 155      21.263  -5.538  10.001  1.00 88.91           C  
ATOM   1263  C   ASN A 155      21.591  -6.937  10.392  1.00 88.91           C  
ATOM   1264  O   ASN A 155      22.640  -7.195  10.982  1.00 88.91           O  
ATOM   1259  CB  ASN A 155      22.286  -4.594  10.657  1.00 88.91           C  
ATOM   1260  CG  ASN A 155      23.646  -4.822  10.016  1.00 88.91           C  
ATOM   1262  ND2 ASN A 155      24.672  -5.102  10.864  1.00 88.91           N  
ATOM   1261  OD1 ASN A 155      23.794  -4.750   8.796  1.00 88.91           O  
ATOM   1265  N   LYS A 156      20.706  -7.885  10.051  1.00261.14           N  
ATOM   1266  CA  LYS A 156      20.926  -9.200  10.542  1.00261.14           C  
ATOM   1272  C   LYS A 156      20.717  -9.038  12.009  1.00261.14           C  
ATOM   1273  O   LYS A 156      19.686  -8.563  12.436  1.00261.14           O  
ATOM   1267  CB  LYS A 156      22.300  -9.801  10.203  1.00261.14           C  
ATOM   1268  CG  LYS A 156      22.379 -11.289  10.534  1.00261.14           C  
ATOM   1269  CD  LYS A 156      23.444 -12.048   9.741  1.00261.14           C  
ATOM   1270  CE  LYS A 156      24.698 -11.233   9.431  1.00261.14           C  
ATOM   1271  NZ  LYS A 156      25.625 -12.048   8.615  1.00261.14           N1+
ATOM   1274  N   GLY A 157      21.581  -9.554  12.856  1.00174.57           N  
ATOM   1275  CA  GLY A 157      21.512  -9.396  14.283  1.00174.57           C  
ATOM   1276  C   GLY A 157      22.142  -8.138  14.798  1.00174.57           C  
ATOM   1277  O   GLY A 157      21.867  -7.741  15.929  1.00174.57           O  
ATOM   1278  N   ASN A 158      23.112  -7.565  14.054  1.00 79.09           N  
ATOM   1279  CA  ASN A 158      23.843  -6.434  14.568  1.00 79.09           C  
ATOM   1284  C   ASN A 158      23.003  -5.218  14.375  1.00 79.09           C  
ATOM   1285  O   ASN A 158      23.039  -4.583  13.324  1.00 79.09           O  
ATOM   1280  CB  ASN A 158      25.194  -6.220  13.861  1.00 79.09           C  
ATOM   1281  CG  ASN A 158      25.996  -5.181  14.634  1.00 79.09           C  
ATOM   1283  ND2 ASN A 158      27.178  -5.595  15.165  1.00 79.09           N  
ATOM   1282  OD1 ASN A 158      25.581  -4.032  14.770  1.00 79.09           O  
ATOM   1286  N   LEU A 159      22.257  -4.840  15.432  1.00 66.30           N  
ATOM   1287  CA  LEU A 159      21.288  -3.788  15.341  1.00 66.30           C  
ATOM   1292  C   LEU A 159      21.948  -2.445  15.307  1.00 66.30           C  
ATOM   1293  O   LEU A 159      22.982  -2.231  15.936  1.00 66.30           O  
ATOM   1288  CB  LEU A 159      20.299  -3.774  16.517  1.00 66.30           C  
ATOM   1289  CG  LEU A 159      19.453  -5.055  16.619  1.00 66.30           C  
ATOM   1290  CD1 LEU A 159      18.386  -4.927  17.718  1.00 66.30           C  
ATOM   1291  CD2 LEU A 159      18.873  -5.458  15.253  1.00 66.30           C  
ATOM   1294  N   ARG A 160      21.342  -1.505  14.542  1.00171.29           N  
ATOM   1295  CA  ARG A 160      21.811  -0.154  14.438  1.00171.29           C  
ATOM   1303  C   ARG A 160      20.641   0.733  14.740  1.00171.29           C  
ATOM   1304  O   ARG A 160      19.515   0.450  14.334  1.00171.29           O  
ATOM   1296  CB  ARG A 160      22.303   0.270  13.038  1.00171.29           C  
ATOM   1297  CG  ARG A 160      23.607  -0.376  12.558  1.00171.29           C  
ATOM   1298  CD  ARG A 160      23.440  -1.773  11.966  1.00171.29           C  
ATOM   1299  NE  ARG A 160      22.748  -1.649  10.650  1.00171.29           N  
ATOM   1300  CZ  ARG A 160      23.465  -1.403   9.516  1.00171.29           C  
ATOM   1301  NH1 ARG A 160      24.801  -1.132   9.591  1.00171.29           N1+
ATOM   1302  NH2 ARG A 160      22.847  -1.445   8.299  1.00171.29           N  
ATOM   1305  N   SER A 161      20.884   1.841  15.470  1.00 35.95           N  
ATOM   1306  CA  SER A 161      19.824   2.742  15.824  1.00 35.95           C  
ATOM   1309  C   SER A 161      19.456   3.562  14.629  1.00 35.95           C  
ATOM   1310  O   SER A 161      20.313   3.932  13.827  1.00 35.95           O  
ATOM   1307  CB  SER A 161      20.200   3.712  16.956  1.00 35.95           C  
ATOM   1308  OG  SER A 161      20.432   2.987  18.154  1.00 35.95           O  
ATOM   1311  N   ALA A 162      18.151   3.874  14.483  1.00 41.86           N  
ATOM   1312  CA  ALA A 162      17.741   4.654  13.348  1.00 41.86           C  
ATOM   1314  C   ALA A 162      16.406   5.280  13.619  1.00 41.86           C  
ATOM   1315  O   ALA A 162      15.640   4.818  14.463  1.00 41.86           O  
ATOM   1313  CB  ALA A 162      17.584   3.822  12.064  1.00 41.86           C  
ATOM   1316  N   ILE A 163      16.119   6.392  12.909  1.00 54.56           N  
ATOM   1317  CA  ILE A 163      14.850   7.063  12.995  1.00 54.56           C  
ATOM   1322  C   ILE A 163      14.465   7.458  11.598  1.00 54.56           C  
ATOM   1323  O   ILE A 163      15.319   7.832  10.796  1.00 54.56           O  
ATOM   1318  CB  ILE A 163      14.892   8.314  13.825  1.00 54.56           C  
ATOM   1319  CG1 ILE A 163      13.477   8.889  14.015  1.00 54.56           C  
ATOM   1320  CG2 ILE A 163      15.891   9.284  13.172  1.00 54.56           C  
ATOM   1321  CD1 ILE A 163      13.393   9.978  15.084  1.00 54.56           C  
ATOM   1324  N   THR A 164      13.162   7.352  11.258  1.00 49.72           N  
ATOM   1325  CA  THR A 164      12.682   7.773   9.971  1.00 49.72           C  
ATOM   1329  C   THR A 164      11.698   8.871  10.236  1.00 49.72           C  
ATOM   1330  O   THR A 164      10.774   8.698  11.032  1.00 49.72           O  
ATOM   1326  CB  THR A 164      11.974   6.687   9.216  1.00 49.72           C  
ATOM   1328  CG2 THR A 164      11.500   7.242   7.861  1.00 49.72           C  
ATOM   1327  OG1 THR A 164      12.852   5.591   9.013  1.00 49.72           O  
ATOM   1331  N   ILE A 165      11.864  10.031   9.563  1.00 59.15           N  
ATOM   1332  CA  ILE A 165      11.033  11.161   9.882  1.00 59.15           C  
ATOM   1337  C   ILE A 165      10.177  11.526   8.704  1.00 59.15           C  
ATOM   1338  O   ILE A 165      10.673  11.890   7.639  1.00 59.15           O  
ATOM   1333  CB  ILE A 165      11.849  12.364  10.262  1.00 59.15           C  
ATOM   1334  CG1 ILE A 165      12.680  12.058  11.522  1.00 59.15           C  
ATOM   1335  CG2 ILE A 165      10.906  13.564  10.433  1.00 59.15           C  
ATOM   1336  CD1 ILE A 165      13.768  13.095  11.803  1.00 59.15           C  
ATOM   1339  N   PHE A 166       8.843  11.455   8.902  1.00 75.76           N  
ATOM   1340  CA  PHE A 166       7.859  11.761   7.899  1.00 75.76           C  
ATOM   1348  C   PHE A 166       7.539  13.225   7.982  1.00 75.76           C  
ATOM   1349  O   PHE A 166       8.007  13.928   8.874  1.00 75.76           O  
ATOM   1341  CB  PHE A 166       6.553  10.956   8.042  1.00 75.76           C  
ATOM   1342  CG  PHE A 166       6.885   9.532   7.743  1.00 75.76           C  
ATOM   1343  CD1 PHE A 166       6.981   9.091   6.442  1.00 75.76           C  
ATOM   1344  CD2 PHE A 166       7.097   8.634   8.765  1.00 75.76           C  
ATOM   1345  CE1 PHE A 166       7.287   7.778   6.164  1.00 75.76           C  
ATOM   1346  CE2 PHE A 166       7.402   7.320   8.494  1.00 75.76           C  
ATOM   1347  CZ  PHE A 166       7.500   6.890   7.192  1.00 75.76           C  
ATOM   1350  N   PRO A 167       6.751  13.711   7.060  1.00 77.36           N  
ATOM   1351  CA  PRO A 167       6.462  15.117   6.985  1.00 77.36           C  
ATOM   1355  C   PRO A 167       5.805  15.635   8.225  1.00 77.36           C  
ATOM   1356  O   PRO A 167       5.035  14.911   8.853  1.00 77.36           O  
ATOM   1353  CB  PRO A 167       5.635  15.300   5.718  1.00 77.36           C  
ATOM   1354  CG  PRO A 167       6.100  14.141   4.815  1.00 77.36           C  
ATOM   1352  CD  PRO A 167       6.537  13.035   5.792  1.00 77.36           C  
ATOM   1357  N   GLN A 168       6.108  16.900   8.578  1.00 58.58           N  
ATOM   1358  CA  GLN A 168       5.638  17.552   9.767  1.00 58.58           C  
ATOM   1364  C   GLN A 168       4.191  17.893   9.609  1.00 58.58           C  
ATOM   1365  O   GLN A 168       3.693  18.048   8.495  1.00 58.58           O  
ATOM   1359  CB  GLN A 168       6.378  18.870  10.041  1.00 58.58           C  
ATOM   1360  CG  GLN A 168       6.113  19.918   8.956  1.00 58.58           C  
ATOM   1361  CD  GLN A 168       7.128  21.041   9.100  1.00 58.58           C  
ATOM   1363  NE2 GLN A 168       6.626  22.300   9.209  1.00 58.58           N  
ATOM   1362  OE1 GLN A 168       8.335  20.806   9.105  1.00 58.58           O  
ATOM   1366  N   ARG A 169       3.481  18.004  10.752  1.00160.72           N  
ATOM   1367  CA  ARG A 169       2.075  18.319  10.760  1.00160.72           C  
ATOM   1375  C   ARG A 169       1.858  19.750  10.372  1.00160.72           C  
ATOM   1376  O   ARG A 169       2.482  20.645  10.942  1.00160.72           O  
ATOM   1368  CB  ARG A 169       1.423  18.111  12.138  1.00160.72           C  
ATOM   1369  CG  ARG A 169       0.033  18.736  12.266  1.00160.72           C  
ATOM   1370  CD  ARG A 169      -0.689  18.340  13.555  1.00160.72           C  
ATOM   1371  NE  ARG A 169       0.339  18.212  14.623  1.00160.72           N  
ATOM   1372  CZ  ARG A 169       0.047  17.545  15.778  1.00160.72           C  
ATOM   1373  NH1 ARG A 169      -1.192  17.004  15.960  1.00160.72           N1+
ATOM   1374  NH2 ARG A 169       0.995  17.420  16.751  1.00160.72           N  
ATOM   1377  N   THR A 170       1.087  20.000   9.282  1.00104.48           N  
ATOM   1378  CA  THR A 170       0.754  21.369   8.990  1.00104.48           C  
ATOM   1382  C   THR A 170      -0.441  21.930   9.738  1.00104.48           C  
ATOM   1383  O   THR A 170      -0.307  22.654  10.725  1.00104.48           O  
ATOM   1379  CB  THR A 170       0.564  21.602   7.516  1.00104.48           C  
ATOM   1381  CG2 THR A 170       1.884  21.247   6.812  1.00104.48           C  
ATOM   1380  OG1 THR A 170      -0.487  20.797   7.001  1.00104.48           O  
ATOM   1384  N   ASP A 171      -1.658  21.585   9.248  1.00115.62           N  
ATOM   1385  CA  ASP A 171      -2.951  22.018   9.721  1.00115.62           C  
ATOM   1390  C   ASP A 171      -3.520  21.156  10.801  1.00115.62           C  
ATOM   1391  O   ASP A 171      -4.351  21.606  11.584  1.00115.62           O  
ATOM   1386  CB  ASP A 171      -3.985  22.193   8.589  1.00115.62           C  
ATOM   1387  CG  ASP A 171      -4.150  20.893   7.817  1.00115.62           C  
ATOM   1388  OD1 ASP A 171      -3.138  20.166   7.628  1.00115.62           O  
ATOM   1389  OD2 ASP A 171      -5.300  20.621   7.381  1.00115.62           O1-
ATOM   1392  N   GLY A 172      -3.134  19.870  10.847  1.00 49.53           N  
ATOM   1393  CA  GLY A 172      -3.706  18.992  11.828  1.00 49.53           C  
ATOM   1394  C   GLY A 172      -4.661  18.062  11.135  1.00 49.53           C  
ATOM   1395  O   GLY A 172      -5.002  17.012  11.672  1.00 49.53           O  
ATOM   1396  N   LYS A 173      -5.186  18.457   9.957  1.00127.85           N  
ATOM   1397  CA  LYS A 173      -6.013  17.570   9.179  1.00127.85           C  
ATOM   1403  C   LYS A 173      -5.178  16.531   8.478  1.00127.85           C  
ATOM   1404  O   LYS A 173      -5.612  15.397   8.298  1.00127.85           O  
ATOM   1398  CB  LYS A 173      -6.826  18.267   8.074  1.00127.85           C  
ATOM   1399  CG  LYS A 173      -8.071  18.993   8.574  1.00127.85           C  
ATOM   1400  CD  LYS A 173      -7.771  20.247   9.388  1.00127.85           C  
ATOM   1401  CE  LYS A 173      -9.033  21.010   9.784  1.00127.85           C  
ATOM   1402  NZ  LYS A 173      -8.666  22.213  10.559  1.00127.85           N1+
ATOM   1405  N   HIS A 174      -3.989  16.951   8.011  1.00158.92           N  
ATOM   1406  CA  HIS A 174      -2.998  16.306   7.178  1.00158.92           C  
ATOM   1413  C   HIS A 174      -2.040  15.359   7.859  1.00158.92           C  
ATOM   1414  O   HIS A 174      -1.082  14.930   7.222  1.00158.92           O  
ATOM   1409  CB  HIS A 174      -2.200  17.341   6.376  1.00158.92           C  
ATOM   1408  CG  HIS A 174      -3.110  18.037   5.410  1.00158.92           C  
ATOM   1411  CD2 HIS A 174      -2.904  18.433   4.124  1.00158.92           C  
ATOM   1407  ND1 HIS A 174      -4.403  18.402   5.713  1.00158.92           N  
ATOM   1412  CE1 HIS A 174      -4.914  18.993   4.604  1.00158.92           C  
ATOM   1410  NE2 HIS A 174      -4.041  19.036   3.614  1.00158.92           N  
ATOM   1415  N   ASP A 175      -2.171  15.081   9.165  1.00 88.48           N  
ATOM   1416  CA  ASP A 175      -1.169  14.342   9.898  1.00 88.48           C  
ATOM   1421  C   ASP A 175      -0.779  13.020   9.295  1.00 88.48           C  
ATOM   1422  O   ASP A 175      -1.571  12.306   8.680  1.00 88.48           O  
ATOM   1417  CB  ASP A 175      -1.585  14.041  11.349  1.00 88.48           C  
ATOM   1418  CG  ASP A 175      -1.603  15.343  12.135  1.00 88.48           C  
ATOM   1419  OD1 ASP A 175      -1.237  16.396  11.548  1.00 88.48           O  
ATOM   1420  OD2 ASP A 175      -1.976  15.299  13.339  1.00 88.48           O1-
ATOM   1423  N   PHE A 176       0.524  12.690   9.468  1.00 75.99           N  
ATOM   1424  CA  PHE A 176       1.079  11.417   9.109  1.00 75.99           C  
ATOM   1432  C   PHE A 176       1.139  10.677  10.407  1.00 75.99           C  
ATOM   1433  O   PHE A 176       1.554  11.240  11.421  1.00 75.99           O  
ATOM   1425  CB  PHE A 176       2.526  11.491   8.588  1.00 75.99           C  
ATOM   1426  CG  PHE A 176       2.520  12.167   7.261  1.00 75.99           C  
ATOM   1427  CD1 PHE A 176       2.495  13.539   7.165  1.00 75.99           C  
ATOM   1428  CD2 PHE A 176       2.549  11.418   6.108  1.00 75.99           C  
ATOM   1429  CE1 PHE A 176       2.492  14.153   5.935  1.00 75.99           C  
ATOM   1430  CE2 PHE A 176       2.547  12.026   4.875  1.00 75.99           C  
ATOM   1431  CZ  PHE A 176       2.515  13.398   4.787  1.00 75.99           C  
ATOM   1434  N   ARG A 177       0.690   9.404  10.432  1.00137.49           N  
ATOM   1435  CA  ARG A 177       0.720   8.714  11.688  1.00137.49           C  
ATOM   1443  C   ARG A 177       0.910   7.252  11.453  1.00137.49           C  
ATOM   1444  O   ARG A 177       0.378   6.682  10.500  1.00137.49           O  
ATOM   1436  CB  ARG A 177      -0.587   8.857  12.488  1.00137.49           C  
ATOM   1437  CG  ARG A 177      -0.913  10.303  12.866  1.00137.49           C  
ATOM   1438  CD  ARG A 177      -0.162  10.821  14.095  1.00137.49           C  
ATOM   1439  NE  ARG A 177      -0.785  10.211  15.303  1.00137.49           N  
ATOM   1440  CZ  ARG A 177      -0.022   9.936  16.400  1.00137.49           C  
ATOM   1441  NH1 ARG A 177       1.325  10.136  16.360  1.00137.49           N1+
ATOM   1442  NH2 ARG A 177      -0.605   9.459  17.537  1.00137.49           N  
ATOM   1445  N   VAL A 178       1.713   6.618  12.331  1.00 61.62           N  
ATOM   1446  CA  VAL A 178       1.847   5.192  12.347  1.00 61.62           C  
ATOM   1450  C   VAL A 178       0.964   4.781  13.486  1.00 61.62           C  
ATOM   1451  O   VAL A 178       1.218   5.130  14.638  1.00 61.62           O  
ATOM   1447  CB  VAL A 178       3.243   4.729  12.643  1.00 61.62           C  
ATOM   1448  CG1 VAL A 178       3.235   3.199  12.786  1.00 61.62           C  
ATOM   1449  CG2 VAL A 178       4.164   5.235  11.520  1.00 61.62           C  
ATOM   1452  N   TRP A 179      -0.123   4.047  13.186  1.00 98.94           N  
ATOM   1453  CA  TRP A 179      -1.081   3.696  14.195  1.00 98.94           C  
ATOM   1464  C   TRP A 179      -0.520   2.717  15.176  1.00 98.94           C  
ATOM   1465  O   TRP A 179      -0.918   2.712  16.340  1.00 98.94           O  
ATOM   1454  CB  TRP A 179      -2.415   3.166  13.639  1.00 98.94           C  
ATOM   1455  CG  TRP A 179      -3.231   4.255  12.981  1.00 98.94           C  
ATOM   1457  CD1 TRP A 179      -2.803   5.398  12.370  1.00 98.94           C  
ATOM   1456  CD2 TRP A 179      -4.667   4.279  12.925  1.00 98.94           C  
ATOM   1459  CE2 TRP A 179      -5.034   5.454  12.267  1.00 98.94           C  
ATOM   1460  CE3 TRP A 179      -5.602   3.400  13.392  1.00 98.94           C  
ATOM   1458  NE1 TRP A 179      -3.881   6.130  11.932  1.00 98.94           N  
ATOM   1461  CZ2 TRP A 179      -6.349   5.767  12.063  1.00 98.94           C  
ATOM   1462  CZ3 TRP A 179      -6.926   3.717  13.175  1.00 98.94           C  
ATOM   1463  CH2 TRP A 179      -7.292   4.876  12.522  1.00 98.94           C  
ATOM   1466  N   ASN A 180       0.391   1.834  14.730  1.00 57.64           N  
ATOM   1467  CA  ASN A 180       0.955   0.863  15.623  1.00 57.64           C  
ATOM   1472  C   ASN A 180       1.764   1.594  16.648  1.00 57.64           C  
ATOM   1473  O   ASN A 180       2.304   2.667  16.378  1.00 57.64           O  
ATOM   1468  CB  ASN A 180       1.905  -0.117  14.915  1.00 57.64           C  
ATOM   1469  CG  ASN A 180       1.113  -0.817  13.821  1.00 57.64           C  
ATOM   1471  ND2 ASN A 180       1.010  -2.169  13.911  1.00 57.64           N  
ATOM   1470  OD1 ASN A 180       0.604  -0.174  12.904  1.00 57.64           O  
ATOM   1474  N   SER A 181       1.805   1.058  17.885  1.00 45.17           N  
ATOM   1475  CA  SER A 181       2.619   1.636  18.918  1.00 45.17           C  
ATOM   1478  C   SER A 181       4.051   1.333  18.607  1.00 45.17           C  
ATOM   1479  O   SER A 181       4.939   2.148  18.857  1.00 45.17           O  
ATOM   1476  CB  SER A 181       2.309   1.083  20.320  1.00 45.17           C  
ATOM   1477  OG  SER A 181       2.649  -0.293  20.397  1.00 45.17           O  
ATOM   1480  N   GLN A 182       4.315   0.126  18.069  1.00 48.56           N  
ATOM   1481  CA  GLN A 182       5.648  -0.246  17.694  1.00 48.56           C  
ATOM   1487  C   GLN A 182       5.532  -0.845  16.328  1.00 48.56           C  
ATOM   1488  O   GLN A 182       4.468  -1.322  15.936  1.00 48.56           O  
ATOM   1482  CB  GLN A 182       6.271  -1.300  18.621  1.00 48.56           C  
ATOM   1483  CG  GLN A 182       6.443  -0.803  20.058  1.00 48.56           C  
ATOM   1484  CD  GLN A 182       7.065  -1.923  20.879  1.00 48.56           C  
ATOM   1486  NE2 GLN A 182       6.612  -2.067  22.153  1.00 48.56           N  
ATOM   1485  OE1 GLN A 182       7.933  -2.650  20.400  1.00 48.56           O  
ATOM   1489  N   LEU A 183       6.631  -0.822  15.555  1.00 40.95           N  
ATOM   1490  CA  LEU A 183       6.581  -1.340  14.221  1.00 40.95           C  
ATOM   1495  C   LEU A 183       6.291  -2.810  14.275  1.00 40.95           C  
ATOM   1496  O   LEU A 183       5.524  -3.324  13.461  1.00 40.95           O  
ATOM   1491  CB  LEU A 183       7.898  -1.148  13.448  1.00 40.95           C  
ATOM   1492  CG  LEU A 183       8.242   0.331  13.188  1.00 40.95           C  
ATOM   1493  CD1 LEU A 183       9.563   0.465  12.413  1.00 40.95           C  
ATOM   1494  CD2 LEU A 183       7.074   1.070  12.515  1.00 40.95           C  
ATOM   1497  N   ILE A 184       6.913  -3.533  15.228  1.00 50.01           N  
ATOM   1498  CA  ILE A 184       6.686  -4.944  15.326  1.00 50.01           C  
ATOM   1503  C   ILE A 184       6.145  -5.245  16.690  1.00 50.01           C  
ATOM   1504  O   ILE A 184       6.800  -4.990  17.700  1.00 50.01           O  
ATOM   1499  CB  ILE A 184       7.940  -5.748  15.135  1.00 50.01           C  
ATOM   1500  CG1 ILE A 184       8.502  -5.501  13.723  1.00 50.01           C  
ATOM   1501  CG2 ILE A 184       7.625  -7.226  15.425  1.00 50.01           C  
ATOM   1502  CD1 ILE A 184       9.931  -6.004  13.527  1.00 50.01           C  
ATOM   1505  N   ARG A 185       4.910  -5.787  16.747  1.00123.82           N  
ATOM   1506  CA  ARG A 185       4.327  -6.185  17.999  1.00123.82           C  
ATOM   1514  C   ARG A 185       3.442  -7.367  17.744  1.00123.82           C  
ATOM   1515  O   ARG A 185       2.979  -7.587  16.626  1.00123.82           O  
ATOM   1507  CB  ARG A 185       3.472  -5.110  18.687  1.00123.82           C  
ATOM   1508  CG  ARG A 185       4.301  -3.960  19.261  1.00123.82           C  
ATOM   1509  CD  ARG A 185       3.547  -3.127  20.299  1.00123.82           C  
ATOM   1510  NE  ARG A 185       3.492  -3.933  21.550  1.00123.82           N  
ATOM   1511  CZ  ARG A 185       3.010  -3.386  22.705  1.00123.82           C  
ATOM   1512  NH1 ARG A 185       2.565  -2.096  22.723  1.00123.82           N1+
ATOM   1513  NH2 ARG A 185       2.973  -4.138  23.843  1.00123.82           N  
ATOM   1516  N   TYR A 186       3.198  -8.163  18.806  1.00173.83           N  
ATOM   1517  CA  TYR A 186       2.409  -9.360  18.709  1.00173.83           C  
ATOM   1526  C   TYR A 186       0.972  -9.026  18.990  1.00173.83           C  
ATOM   1527  O   TYR A 186       0.667  -8.175  19.820  1.00173.83           O  
ATOM   1518  CB  TYR A 186       2.810 -10.467  19.704  1.00173.83           C  
ATOM   1519  CG  TYR A 186       4.198 -10.923  19.399  1.00173.83           C  
ATOM   1520  CD1 TYR A 186       4.451 -11.626  18.247  1.00173.83           C  
ATOM   1521  CD2 TYR A 186       5.252 -10.625  20.234  1.00173.83           C  
ATOM   1522  CE1 TYR A 186       5.719 -12.058  17.937  1.00173.83           C  
ATOM   1523  CE2 TYR A 186       6.525 -11.055  19.933  1.00173.83           C  
ATOM   1524  CZ  TYR A 186       6.761 -11.776  18.786  1.00173.83           C  
ATOM   1525  OH  TYR A 186       8.064 -12.217  18.477  1.00173.83           O  
ATOM   1528  N   ALA A 187       0.050  -9.689  18.271  1.00 56.85           N  
ATOM   1529  CA  ALA A 187      -1.372  -9.481  18.376  1.00 56.85           C  
ATOM   1531  C   ALA A 187      -1.894 -10.010  19.682  1.00 56.85           C  
ATOM   1532  O   ALA A 187      -1.282 -10.875  20.303  1.00 56.85           O  
ATOM   1530  CB  ALA A 187      -2.167 -10.174  17.258  1.00 56.85           C  
ATOM   1533  N   GLY A 188      -3.053  -9.469  20.136  1.00 48.87           N  
ATOM   1534  CA  GLY A 188      -3.668  -9.936  21.351  1.00 48.87           C  
ATOM   1535  C   GLY A 188      -5.116 -10.229  21.076  1.00 48.87           C  
ATOM   1536  O   GLY A 188      -5.809  -9.444  20.428  1.00 48.87           O  
ATOM   1537  N   TYR A 189      -5.623 -11.371  21.602  1.00172.08           N  
ATOM   1538  CA  TYR A 189      -6.977 -11.764  21.318  1.00172.08           C  
ATOM   1547  C   TYR A 189      -7.666 -12.037  22.621  1.00172.08           C  
ATOM   1548  O   TYR A 189      -7.123 -12.713  23.494  1.00172.08           O  
ATOM   1539  CB  TYR A 189      -7.071 -13.087  20.530  1.00172.08           C  
ATOM   1540  CG  TYR A 189      -6.215 -12.993  19.310  1.00172.08           C  
ATOM   1541  CD1 TYR A 189      -6.708 -12.493  18.125  1.00172.08           C  
ATOM   1542  CD2 TYR A 189      -4.904 -13.411  19.358  1.00172.08           C  
ATOM   1543  CE1 TYR A 189      -5.905 -12.411  17.011  1.00172.08           C  
ATOM   1544  CE2 TYR A 189      -4.096 -13.332  18.248  1.00172.08           C  
ATOM   1545  CZ  TYR A 189      -4.597 -12.831  17.071  1.00172.08           C  
ATOM   1546  OH  TYR A 189      -3.768 -12.746  15.932  1.00172.08           O  
ATOM   1549  N   LYS A 190      -8.898 -11.513  22.780  1.00124.20           N  
ATOM   1550  CA  LYS A 190      -9.676 -11.746  23.964  1.00124.20           C  
ATOM   1556  C   LYS A 190     -10.366 -13.059  23.785  1.00124.20           C  
ATOM   1557  O   LYS A 190     -10.866 -13.363  22.704  1.00124.20           O  
ATOM   1551  CB  LYS A 190     -10.745 -10.663  24.178  1.00124.20           C  
ATOM   1552  CG  LYS A 190     -11.679 -10.505  22.975  1.00124.20           C  
ATOM   1553  CD  LYS A 190     -12.903  -9.629  23.247  1.00124.20           C  
ATOM   1554  CE  LYS A 190     -12.726  -8.172  22.817  1.00124.20           C  
ATOM   1555  NZ  LYS A 190     -13.068  -8.019  21.385  1.00124.20           N1+
ATOM   1558  N   GLN A 191     -10.411 -13.884  24.850  1.00 53.85           N  
ATOM   1559  CA  GLN A 191     -11.021 -15.176  24.732  1.00 53.85           C  
ATOM   1565  C   GLN A 191     -12.409 -15.107  25.288  1.00 53.85           C  
ATOM   1566  O   GLN A 191     -12.765 -14.211  26.051  1.00 53.85           O  
ATOM   1560  CB  GLN A 191     -10.260 -16.271  25.493  1.00 53.85           C  
ATOM   1561  CG  GLN A 191      -8.827 -16.479  24.997  1.00 53.85           C  
ATOM   1562  CD  GLN A 191      -8.884 -17.133  23.623  1.00 53.85           C  
ATOM   1564  NE2 GLN A 191      -8.155 -18.270  23.464  1.00 53.85           N  
ATOM   1563  OE1 GLN A 191      -9.560 -16.648  22.717  1.00 53.85           O  
ATOM   1567  N   PRO A 192     -13.218 -16.037  24.863  1.00158.37           N  
ATOM   1568  CA  PRO A 192     -14.570 -16.108  25.343  1.00158.37           C  
ATOM   1572  C   PRO A 192     -14.637 -16.486  26.795  1.00158.37           C  
ATOM   1573  O   PRO A 192     -15.633 -16.155  27.440  1.00158.37           O  
ATOM   1570  CB  PRO A 192     -15.286 -17.087  24.415  1.00158.37           C  
ATOM   1571  CG  PRO A 192     -14.502 -16.974  23.095  1.00158.37           C  
ATOM   1569  CD  PRO A 192     -13.078 -16.594  23.528  1.00158.37           C  
ATOM   1574  N   ASP A 193     -13.630 -17.230  27.305  1.00 91.91           N  
ATOM   1575  CA  ASP A 193     -13.590 -17.656  28.682  1.00 91.91           C  
ATOM   1580  C   ASP A 193     -13.247 -16.517  29.603  1.00 91.91           C  
ATOM   1581  O   ASP A 193     -13.751 -16.468  30.724  1.00 91.91           O  
ATOM   1576  CB  ASP A 193     -12.623 -18.824  28.969  1.00 91.91           C  
ATOM   1577  CG  ASP A 193     -11.194 -18.402  28.676  1.00 91.91           C  
ATOM   1578  OD1 ASP A 193     -10.927 -17.996  27.516  1.00 91.91           O  
ATOM   1579  OD2 ASP A 193     -10.352 -18.478  29.609  1.00 91.91           O1-
ATOM   1582  N   GLY A 194     -12.411 -15.551  29.156  1.00207.66           N  
ATOM   1583  CA  GLY A 194     -12.041 -14.474  30.038  1.00207.66           C  
ATOM   1584  C   GLY A 194     -10.567 -14.126  29.933  1.00207.66           C  
ATOM   1585  O   GLY A 194     -10.218 -12.961  30.112  1.00207.66           O  
ATOM   1586  N   SER A 195      -9.660 -15.083  29.625  1.00 75.58           N  
ATOM   1587  CA  SER A 195      -8.245 -14.785  29.541  1.00 75.58           C  
ATOM   1590  C   SER A 195      -7.930 -14.204  28.190  1.00 75.58           C  
ATOM   1591  O   SER A 195      -8.830 -13.936  27.398  1.00 75.58           O  
ATOM   1588  CB  SER A 195      -7.341 -16.016  29.725  1.00 75.58           C  
ATOM   1589  OG  SER A 195      -7.521 -16.914  28.641  1.00 75.58           O  
ATOM   1592  N   THR A 196      -6.629 -13.952  27.903  1.00115.39           N  
ATOM   1593  CA  THR A 196      -6.291 -13.373  26.631  1.00115.39           C  
ATOM   1597  C   THR A 196      -5.173 -14.150  25.999  1.00115.39           C  
ATOM   1598  O   THR A 196      -4.260 -14.623  26.676  1.00115.39           O  
ATOM   1594  CB  THR A 196      -5.848 -11.946  26.729  1.00115.39           C  
ATOM   1596  CG2 THR A 196      -4.392 -11.924  27.223  1.00115.39           C  
ATOM   1595  OG1 THR A 196      -5.934 -11.330  25.455  1.00115.39           O  
ATOM   1599  N   LEU A 197      -5.221 -14.276  24.656  1.00121.96           N  
ATOM   1600  CA  LEU A 197      -4.247 -15.000  23.889  1.00121.96           C  
ATOM   1605  C   LEU A 197      -3.366 -13.981  23.228  1.00121.96           C  
ATOM   1606  O   LEU A 197      -3.858 -13.028  22.626  1.00121.96           O  
ATOM   1601  CB  LEU A 197      -4.924 -15.826  22.774  1.00121.96           C  
ATOM   1602  CG  LEU A 197      -4.018 -16.775  21.964  1.00121.96           C  
ATOM   1603  CD1 LEU A 197      -2.936 -16.035  21.164  1.00121.96           C  
ATOM   1604  CD2 LEU A 197      -3.458 -17.887  22.855  1.00121.96           C  
ATOM   1607  N   GLY A 198      -2.030 -14.172  23.291  1.00 38.88           N  
ATOM   1608  CA  GLY A 198      -1.149 -13.229  22.654  1.00 38.88           C  
ATOM   1609  C   GLY A 198      -0.776 -12.158  23.633  1.00 38.88           C  
ATOM   1610  O   GLY A 198      -0.536 -12.434  24.808  1.00 38.88           O  
ATOM   1611  N   ASP A 199      -0.673 -10.899  23.149  1.00 74.58           N  
ATOM   1612  CA  ASP A 199      -0.248  -9.806  23.979  1.00 74.58           C  
ATOM   1617  C   ASP A 199      -1.446  -8.979  24.351  1.00 74.58           C  
ATOM   1618  O   ASP A 199      -2.140  -8.435  23.494  1.00 74.58           O  
ATOM   1613  CB  ASP A 199       0.766  -8.888  23.264  1.00 74.58           C  
ATOM   1614  CG  ASP A 199       1.497  -8.029  24.288  1.00 74.58           C  
ATOM   1615  OD1 ASP A 199       0.886  -7.682  25.332  1.00 74.58           O  
ATOM   1616  OD2 ASP A 199       2.692  -7.714  24.036  1.00 74.58           O1-
ATOM   1619  N   PRO A 200      -1.701  -8.881  25.631  1.00 70.99           N  
ATOM   1620  CA  PRO A 200      -2.838  -8.151  26.133  1.00 70.99           C  
ATOM   1624  C   PRO A 200      -2.773  -6.685  25.858  1.00 70.99           C  
ATOM   1625  O   PRO A 200      -3.819  -6.051  25.729  1.00 70.99           O  
ATOM   1622  CB  PRO A 200      -2.899  -8.465  27.627  1.00 70.99           C  
ATOM   1623  CG  PRO A 200      -2.237  -9.850  27.739  1.00 70.99           C  
ATOM   1621  CD  PRO A 200      -1.247  -9.899  26.563  1.00 70.99           C  
ATOM   1626  N   ALA A 201      -1.559  -6.124  25.764  1.00 51.17           N  
ATOM   1627  CA  ALA A 201      -1.412  -4.714  25.580  1.00 51.17           C  
ATOM   1629  C   ALA A 201      -2.043  -4.334  24.279  1.00 51.17           C  
ATOM   1630  O   ALA A 201      -2.621  -3.254  24.160  1.00 51.17           O  
ATOM   1628  CB  ALA A 201       0.058  -4.268  25.531  1.00 51.17           C  
ATOM   1631  N   ASN A 202      -1.941  -5.210  23.259  1.00116.92           N  
ATOM   1632  CA  ASN A 202      -2.403  -4.824  21.956  1.00116.92           C  
ATOM   1637  C   ASN A 202      -3.749  -5.404  21.637  1.00116.92           C  
ATOM   1638  O   ASN A 202      -4.030  -5.694  20.476  1.00116.92           O  
ATOM   1633  CB  ASN A 202      -1.464  -5.335  20.852  1.00116.92           C  
ATOM   1634  CG  ASN A 202      -0.078  -4.770  21.117  1.00116.92           C  
ATOM   1636  ND2 ASN A 202       0.953  -5.656  21.062  1.00116.92           N  
ATOM   1635  OD1 ASN A 202       0.085  -3.579  21.379  1.00116.92           O  
ATOM   1639  N   VAL A 203      -4.641  -5.560  22.631  1.00 54.55           N  
ATOM   1640  CA  VAL A 203      -5.923  -6.138  22.338  1.00 54.55           C  
ATOM   1644  C   VAL A 203      -6.741  -5.205  21.493  1.00 54.55           C  
ATOM   1645  O   VAL A 203      -7.326  -5.609  20.490  1.00 54.55           O  
ATOM   1641  CB  VAL A 203      -6.711  -6.447  23.582  1.00 54.55           C  
ATOM   1642  CG1 VAL A 203      -8.097  -6.982  23.185  1.00 54.55           C  
ATOM   1643  CG2 VAL A 203      -5.903  -7.438  24.435  1.00 54.55           C  
ATOM   1646  N   GLN A 204      -6.797  -3.916  21.873  1.00 39.47           N  
ATOM   1647  CA  GLN A 204      -7.642  -2.996  21.167  1.00 39.47           C  
ATOM   1653  C   GLN A 204      -7.135  -2.805  19.772  1.00 39.47           C  
ATOM   1654  O   GLN A 204      -7.914  -2.754  18.823  1.00 39.47           O  
ATOM   1648  CB  GLN A 204      -7.732  -1.617  21.846  1.00 39.47           C  
ATOM   1649  CG  GLN A 204      -8.752  -0.683  21.191  1.00 39.47           C  
ATOM   1650  CD  GLN A 204      -8.876   0.572  22.045  1.00 39.47           C  
ATOM   1652  NE2 GLN A 204     -10.049   1.255  21.953  1.00 39.47           N  
ATOM   1651  OE1 GLN A 204      -7.957   0.938  22.775  1.00 39.47           O  
ATOM   1655  N   PHE A 205      -5.804  -2.696  19.613  1.00 51.67           N  
ATOM   1656  CA  PHE A 205      -5.216  -2.466  18.325  1.00 51.67           C  
ATOM   1664  C   PHE A 205      -5.471  -3.653  17.452  1.00 51.67           C  
ATOM   1665  O   PHE A 205      -5.819  -3.506  16.283  1.00 51.67           O  
ATOM   1657  CB  PHE A 205      -3.696  -2.233  18.397  1.00 51.67           C  
ATOM   1658  CG  PHE A 205      -3.205  -1.909  17.026  1.00 51.67           C  
ATOM   1659  CD1 PHE A 205      -3.404  -0.655  16.494  1.00 51.67           C  
ATOM   1660  CD2 PHE A 205      -2.530  -2.848  16.279  1.00 51.67           C  
ATOM   1661  CE1 PHE A 205      -2.951  -0.345  15.234  1.00 51.67           C  
ATOM   1662  CE2 PHE A 205      -2.073  -2.544  15.017  1.00 51.67           C  
ATOM   1663  CZ  PHE A 205      -2.282  -1.291  14.493  1.00 51.67           C  
ATOM   1666  N   THR A 206      -5.324  -4.871  18.008  1.00 45.81           N  
ATOM   1667  CA  THR A 206      -5.514  -6.065  17.234  1.00 45.81           C  
ATOM   1671  C   THR A 206      -6.918  -6.082  16.708  1.00 45.81           C  
ATOM   1672  O   THR A 206      -7.144  -6.475  15.565  1.00 45.81           O  
ATOM   1668  CB  THR A 206      -5.299  -7.324  18.024  1.00 45.81           C  
ATOM   1670  CG2 THR A 206      -5.564  -8.526  17.104  1.00 45.81           C  
ATOM   1669  OG1 THR A 206      -3.969  -7.374  18.519  1.00 45.81           O  
ATOM   1673  N   GLU A 207      -7.902  -5.672  17.530  1.00 97.99           N  
ATOM   1674  CA  GLU A 207      -9.269  -5.647  17.083  1.00 97.99           C  
ATOM   1680  C   GLU A 207      -9.442  -4.621  16.004  1.00 97.99           C  
ATOM   1681  O   GLU A 207     -10.223  -4.824  15.077  1.00 97.99           O  
ATOM   1675  CB  GLU A 207     -10.300  -5.363  18.194  1.00 97.99           C  
ATOM   1676  CG  GLU A 207     -10.745  -6.612  18.968  1.00 97.99           C  
ATOM   1677  CD  GLU A 207      -9.734  -6.968  20.046  1.00 97.99           C  
ATOM   1678  OE1 GLU A 207      -8.767  -7.714  19.739  1.00 97.99           O  
ATOM   1679  OE2 GLU A 207      -9.929  -6.504  21.200  1.00 97.99           O1-
ATOM   1682  N   ILE A 208      -8.730  -3.483  16.093  1.00 40.37           N  
ATOM   1683  CA  ILE A 208      -8.860  -2.448  15.107  1.00 40.37           C  
ATOM   1688  C   ILE A 208      -8.426  -3.002  13.783  1.00 40.37           C  
ATOM   1689  O   ILE A 208      -9.059  -2.746  12.760  1.00 40.37           O  
ATOM   1684  CB  ILE A 208      -7.988  -1.259  15.406  1.00 40.37           C  
ATOM   1685  CG1 ILE A 208      -8.391  -0.619  16.746  1.00 40.37           C  
ATOM   1686  CG2 ILE A 208      -8.063  -0.291  14.214  1.00 40.37           C  
ATOM   1687  CD1 ILE A 208      -7.385   0.407  17.270  1.00 40.37           C  
ATOM   1690  N   CYS A 209      -7.318  -3.769  13.766  1.00 38.47           N  
ATOM   1691  CA  CYS A 209      -6.807  -4.339  12.548  1.00 38.47           C  
ATOM   1694  C   CYS A 209      -7.799  -5.307  11.988  1.00 38.47           C  
ATOM   1695  O   CYS A 209      -8.042  -5.321  10.782  1.00 38.47           O  
ATOM   1692  CB  CYS A 209      -5.487  -5.109  12.738  1.00 38.47           C  
ATOM   1693  SG  CYS A 209      -4.084  -4.018  13.116  1.00 38.47           S  
ATOM   1696  N   ILE A 210      -8.390  -6.157  12.852  1.00 38.11           N  
ATOM   1697  CA  ILE A 210      -9.334  -7.138  12.398  1.00 38.11           C  
ATOM   1702  C   ILE A 210     -10.531  -6.426  11.855  1.00 38.11           C  
ATOM   1703  O   ILE A 210     -11.040  -6.766  10.788  1.00 38.11           O  
ATOM   1698  CB  ILE A 210      -9.793  -8.068  13.484  1.00 38.11           C  
ATOM   1699  CG1 ILE A 210      -8.603  -8.884  14.021  1.00 38.11           C  
ATOM   1700  CG2 ILE A 210     -10.923  -8.941  12.913  1.00 38.11           C  
ATOM   1701  CD1 ILE A 210      -8.915  -9.664  15.296  1.00 38.11           C  
ATOM   1704  N   GLN A 211     -10.996  -5.380  12.556  1.00117.04           N  
ATOM   1705  CA  GLN A 211     -12.162  -4.694  12.087  1.00117.04           C  
ATOM   1711  C   GLN A 211     -11.841  -4.124  10.742  1.00117.04           C  
ATOM   1712  O   GLN A 211     -12.733  -3.840   9.952  1.00117.04           O  
ATOM   1706  CB  GLN A 211     -12.674  -3.567  13.008  1.00117.04           C  
ATOM   1707  CG  GLN A 211     -11.745  -2.365  13.165  1.00117.04           C  
ATOM   1708  CD  GLN A 211     -12.460  -1.349  14.045  1.00117.04           C  
ATOM   1710  NE2 GLN A 211     -13.712  -0.985  13.654  1.00117.04           N  
ATOM   1709  OE1 GLN A 211     -11.922  -0.883  15.047  1.00117.04           O  
ATOM   1713  N   GLN A 212     -10.551  -3.854  10.490  1.00 86.62           N  
ATOM   1714  CA  GLN A 212     -10.024  -3.305   9.270  1.00 86.62           C  
ATOM   1720  C   GLN A 212      -9.984  -4.258   8.109  1.00 86.62           C  
ATOM   1721  O   GLN A 212      -9.996  -3.807   6.964  1.00 86.62           O  
ATOM   1715  CB  GLN A 212      -8.616  -2.715   9.440  1.00 86.62           C  
ATOM   1716  CG  GLN A 212      -8.596  -1.467  10.325  1.00 86.62           C  
ATOM   1717  CD  GLN A 212      -9.392  -0.373   9.624  1.00 86.62           C  
ATOM   1719  NE2 GLN A 212      -9.231   0.893  10.094  1.00 86.62           N  
ATOM   1718  OE1 GLN A 212     -10.138  -0.633   8.682  1.00 86.62           O  
ATOM   1722  N   GLY A 213      -9.896  -5.586   8.344  1.00 48.59           N  
ATOM   1723  CA  GLY A 213      -9.790  -6.481   7.224  1.00 48.59           C  
ATOM   1724  C   GLY A 213      -8.651  -7.445   7.406  1.00 48.59           C  
ATOM   1725  O   GLY A 213      -8.513  -8.384   6.623  1.00 48.59           O  
ATOM   1726  N   TRP A 214      -7.797  -7.257   8.431  1.00 88.77           N  
ATOM   1727  CA  TRP A 214      -6.719  -8.187   8.629  1.00 88.77           C  
ATOM   1738  C   TRP A 214      -7.294  -9.503   9.062  1.00 88.77           C  
ATOM   1739  O   TRP A 214      -8.086  -9.573  10.001  1.00 88.77           O  
ATOM   1728  CB  TRP A 214      -5.706  -7.715   9.688  1.00 88.77           C  
ATOM   1729  CG  TRP A 214      -4.551  -8.661   9.927  1.00 88.77           C  
ATOM   1731  CD1 TRP A 214      -3.637  -9.139   9.035  1.00 88.77           C  
ATOM   1730  CD2 TRP A 214      -4.182  -9.187  11.211  1.00 88.77           C  
ATOM   1733  CE2 TRP A 214      -3.045  -9.973  11.024  1.00 88.77           C  
ATOM   1734  CE3 TRP A 214      -4.740  -9.026  12.448  1.00 88.77           C  
ATOM   1732  NE1 TRP A 214      -2.721  -9.935   9.684  1.00 88.77           N  
ATOM   1735  CZ2 TRP A 214      -2.446 -10.613  12.072  1.00 88.77           C  
ATOM   1736  CZ3 TRP A 214      -4.138  -9.676  13.502  1.00 88.77           C  
ATOM   1737  CH2 TRP A 214      -3.014 -10.455  13.318  1.00 88.77           C  
ATOM   1740  N   LYS A 215      -6.906 -10.599   8.373  1.00 99.73           N  
ATOM   1741  CA  LYS A 215      -7.392 -11.891   8.771  1.00 99.73           C  
ATOM   1747  C   LYS A 215      -6.394 -12.432   9.740  1.00 99.73           C  
ATOM   1748  O   LYS A 215      -5.303 -12.865   9.368  1.00 99.73           O  
ATOM   1742  CB  LYS A 215      -7.527 -12.879   7.599  1.00 99.73           C  
ATOM   1743  CG  LYS A 215      -8.628 -12.485   6.612  1.00 99.73           C  
ATOM   1744  CD  LYS A 215      -8.583 -13.250   5.287  1.00 99.73           C  
ATOM   1745  CE  LYS A 215      -7.660 -12.621   4.241  1.00 99.73           C  
ATOM   1746  NZ  LYS A 215      -8.243 -11.353   3.748  1.00 99.73           N1+
ATOM   1749  N   ALA A 216      -6.750 -12.405  11.035  1.00 84.35           N  
ATOM   1750  CA  ALA A 216      -5.812 -12.810  12.033  1.00 84.35           C  
ATOM   1752  C   ALA A 216      -5.753 -14.291  12.115  1.00 84.35           C  
ATOM   1753  O   ALA A 216      -6.754 -15.004  12.142  1.00 84.35           O  
ATOM   1751  CB  ALA A 216      -6.168 -12.301  13.443  1.00 84.35           C  
ATOM   1754  N   PRO A 217      -4.541 -14.762  12.194  1.00227.13           N  
ATOM   1755  CA  PRO A 217      -4.358 -16.126  12.571  1.00227.13           C  
ATOM   1759  C   PRO A 217      -4.563 -15.868  14.020  1.00227.13           C  
ATOM   1760  O   PRO A 217      -4.416 -14.725  14.413  1.00227.13           O  
ATOM   1757  CB  PRO A 217      -2.919 -16.476  12.204  1.00227.13           C  
ATOM   1758  CG  PRO A 217      -2.596 -15.508  11.053  1.00227.13           C  
ATOM   1756  CD  PRO A 217      -3.474 -14.279  11.334  1.00227.13           C  
ATOM   1761  N   ARG A 218      -4.952 -16.813  14.860  1.00221.01           N  
ATOM   1762  CA  ARG A 218      -5.046 -16.393  16.220  1.00221.01           C  
ATOM   1770  C   ARG A 218      -4.027 -17.213  16.921  1.00221.01           C  
ATOM   1771  O   ARG A 218      -4.325 -18.289  17.437  1.00221.01           O  
ATOM   1763  CB  ARG A 218      -6.409 -16.713  16.845  1.00221.01           C  
ATOM   1764  CG  ARG A 218      -7.550 -15.896  16.241  1.00221.01           C  
ATOM   1765  CD  ARG A 218      -8.909 -16.242  16.848  1.00221.01           C  
ATOM   1766  NE  ARG A 218      -9.872 -15.199  16.405  1.00221.01           N  
ATOM   1767  CZ  ARG A 218     -10.024 -14.068  17.155  1.00221.01           C  
ATOM   1768  NH1 ARG A 218      -9.281 -13.895  18.286  1.00221.01           N1+
ATOM   1769  NH2 ARG A 218     -10.913 -13.107  16.773  1.00221.01           N  
ATOM   1772  N   GLY A 219      -2.785 -16.705  16.954  1.00 55.73           N  
ATOM   1773  CA  GLY A 219      -1.725 -17.421  17.589  1.00 55.73           C  
ATOM   1774  C   GLY A 219      -1.213 -16.536  18.671  1.00 55.73           C  
ATOM   1775  O   GLY A 219      -1.660 -15.400  18.821  1.00 55.73           O  
ATOM   1776  N   ARG A 220      -0.299 -17.062  19.504  1.00125.58           N  
ATOM   1777  CA  ARG A 220       0.228 -16.234  20.546  1.00125.58           C  
ATOM   1785  C   ARG A 220       1.102 -15.149  19.978  1.00125.58           C  
ATOM   1786  O   ARG A 220       1.026 -13.995  20.387  1.00125.58           O  
ATOM   1778  CB  ARG A 220       1.034 -17.009  21.600  1.00125.58           C  
ATOM   1779  CG  ARG A 220       0.162 -17.964  22.417  1.00125.58           C  
ATOM   1780  CD  ARG A 220       0.770 -18.352  23.764  1.00125.58           C  
ATOM   1781  NE  ARG A 220       0.365 -17.302  24.743  1.00125.58           N  
ATOM   1782  CZ  ARG A 220       0.823 -17.353  26.027  1.00125.58           C  
ATOM   1783  NH1 ARG A 220       1.680 -18.346  26.404  1.00125.58           N1+
ATOM   1784  NH2 ARG A 220       0.431 -16.408  26.931  1.00125.58           N  
ATOM   1787  N   PHE A 221       1.986 -15.528  19.042  1.00248.99           N  
ATOM   1788  CA  PHE A 221       3.017 -14.740  18.418  1.00248.99           C  
ATOM   1796  C   PHE A 221       2.703 -13.972  17.157  1.00248.99           C  
ATOM   1797  O   PHE A 221       3.638 -13.552  16.483  1.00248.99           O  
ATOM   1789  CB  PHE A 221       4.363 -15.465  18.314  1.00248.99           C  
ATOM   1790  CG  PHE A 221       4.753 -15.659  19.745  1.00248.99           C  
ATOM   1791  CD1 PHE A 221       5.064 -14.577  20.541  1.00248.99           C  
ATOM   1792  CD2 PHE A 221       4.748 -16.914  20.311  1.00248.99           C  
ATOM   1793  CE1 PHE A 221       5.403 -14.745  21.863  1.00248.99           C  
ATOM   1794  CE2 PHE A 221       5.089 -17.089  21.633  1.00248.99           C  
ATOM   1795  CZ  PHE A 221       5.427 -16.005  22.408  1.00248.99           C  
ATOM   1798  N   ASP A 222       1.455 -13.918  16.671  1.00 92.56           N  
ATOM   1799  CA  ASP A 222       1.188 -13.276  15.399  1.00 92.56           C  
ATOM   1804  C   ASP A 222       1.684 -11.851  15.327  1.00 92.56           C  
ATOM   1805  O   ASP A 222       1.250 -10.989  16.091  1.00 92.56           O  
ATOM   1800  CB  ASP A 222      -0.310 -13.262  15.054  1.00 92.56           C  
ATOM   1801  CG  ASP A 222      -0.756 -14.708  14.917  1.00 92.56           C  
ATOM   1802  OD1 ASP A 222       0.118 -15.580  14.668  1.00 92.56           O  
ATOM   1803  OD2 ASP A 222      -1.979 -14.962  15.071  1.00 92.56           O1-
ATOM   1806  N   VAL A 223       2.603 -11.563  14.365  1.00127.08           N  
ATOM   1807  CA  VAL A 223       3.069 -10.215  14.176  1.00127.08           C  
ATOM   1811  C   VAL A 223       1.970  -9.431  13.527  1.00127.08           C  
ATOM   1812  O   VAL A 223       1.325  -9.890  12.586  1.00127.08           O  
ATOM   1808  CB  VAL A 223       4.323 -10.096  13.359  1.00127.08           C  
ATOM   1809  CG1 VAL A 223       5.499 -10.582  14.214  1.00127.08           C  
ATOM   1810  CG2 VAL A 223       4.151 -10.919  12.076  1.00127.08           C  
ATOM   1813  N   LEU A 224       1.734  -8.209  14.049  1.00 64.82           N  
ATOM   1814  CA  LEU A 224       0.668  -7.356  13.607  1.00 64.82           C  
ATOM   1819  C   LEU A 224       1.048  -6.690  12.322  1.00 64.82           C  
ATOM   1820  O   LEU A 224       2.223  -6.496  12.014  1.00 64.82           O  
ATOM   1815  CB  LEU A 224       0.333  -6.219  14.593  1.00 64.82           C  
ATOM   1816  CG  LEU A 224      -0.260  -6.686  15.937  1.00 64.82           C  
ATOM   1817  CD1 LEU A 224      -0.565  -5.489  16.855  1.00 64.82           C  
ATOM   1818  CD2 LEU A 224      -1.484  -7.588  15.717  1.00 64.82           C  
ATOM   1821  N   PRO A 225       0.042  -6.355  11.552  1.00168.33           N  
ATOM   1822  CA  PRO A 225       0.267  -5.644  10.320  1.00168.33           C  
ATOM   1826  C   PRO A 225       0.500  -4.200  10.619  1.00168.33           C  
ATOM   1827  O   PRO A 225       0.166  -3.757  11.717  1.00168.33           O  
ATOM   1824  CB  PRO A 225      -0.976  -5.851   9.469  1.00168.33           C  
ATOM   1825  CG  PRO A 225      -1.567  -7.159  10.003  1.00168.33           C  
ATOM   1823  CD  PRO A 225      -1.129  -7.211  11.473  1.00168.33           C  
ATOM   1828  N   LEU A 226       1.103  -3.453   9.678  1.00 67.79           N  
ATOM   1829  CA  LEU A 226       1.269  -2.046   9.886  1.00 67.79           C  
ATOM   1834  C   LEU A 226       0.023  -1.358   9.411  1.00 67.79           C  
ATOM   1835  O   LEU A 226      -0.555  -1.739   8.394  1.00 67.79           O  
ATOM   1830  CB  LEU A 226       2.456  -1.447   9.109  1.00 67.79           C  
ATOM   1831  CG  LEU A 226       3.832  -1.945   9.591  1.00 67.79           C  
ATOM   1832  CD1 LEU A 226       4.968  -1.310   8.773  1.00 67.79           C  
ATOM   1833  CD2 LEU A 226       4.009  -1.728  11.102  1.00 67.79           C  
ATOM   1836  N   LEU A 227      -0.446  -0.338  10.168  1.00178.12           N  
ATOM   1837  CA  LEU A 227      -1.550   0.487   9.749  1.00178.12           C  
ATOM   1842  C   LEU A 227      -0.987   1.860   9.584  1.00178.12           C  
ATOM   1843  O   LEU A 227      -0.648   2.523  10.564  1.00178.12           O  
ATOM   1838  CB  LEU A 227      -2.720   0.584  10.746  1.00178.12           C  
ATOM   1839  CG  LEU A 227      -3.705  -0.596  10.710  1.00178.12           C  
ATOM   1840  CD1 LEU A 227      -4.830  -0.395  11.739  1.00178.12           C  
ATOM   1841  CD2 LEU A 227      -4.270  -0.799   9.292  1.00178.12           C  
ATOM   1844  N   LEU A 228      -0.901   2.338   8.327  1.00 66.42           N  
ATOM   1845  CA  LEU A 228      -0.218   3.579   8.096  1.00 66.42           C  
ATOM   1850  C   LEU A 228      -1.162   4.607   7.562  1.00 66.42           C  
ATOM   1851  O   LEU A 228      -1.992   4.332   6.696  1.00 66.42           O  
ATOM   1846  CB  LEU A 228       0.938   3.439   7.093  1.00 66.42           C  
ATOM   1847  CG  LEU A 228       1.981   2.395   7.535  1.00 66.42           C  
ATOM   1848  CD1 LEU A 228       3.164   2.336   6.556  1.00 66.42           C  
ATOM   1849  CD2 LEU A 228       2.410   2.608   8.995  1.00 66.42           C  
ATOM   1852  N   GLN A 229      -1.030   5.842   8.086  1.00 56.69           N  
ATOM   1853  CA  GLN A 229      -1.854   6.946   7.691  1.00 56.69           C  
ATOM   1859  C   GLN A 229      -0.967   8.009   7.129  1.00 56.69           C  
ATOM   1860  O   GLN A 229      -0.029   8.459   7.787  1.00 56.69           O  
ATOM   1854  CB  GLN A 229      -2.595   7.573   8.883  1.00 56.69           C  
ATOM   1855  CG  GLN A 229      -3.486   8.763   8.529  1.00 56.69           C  
ATOM   1856  CD  GLN A 229      -4.032   9.299   9.844  1.00 56.69           C  
ATOM   1858  NE2 GLN A 229      -3.975  10.646  10.025  1.00 56.69           N  
ATOM   1857  OE1 GLN A 229      -4.480   8.535  10.698  1.00 56.69           O  
ATOM   1861  N   ALA A 230      -1.247   8.437   5.882  1.00 44.68           N  
ATOM   1862  CA  ALA A 230      -0.466   9.486   5.296  1.00 44.68           C  
ATOM   1864  C   ALA A 230      -1.398  10.593   4.912  1.00 44.68           C  
ATOM   1865  O   ALA A 230      -2.486  10.367   4.387  1.00 44.68           O  
ATOM   1863  CB  ALA A 230       0.296   9.065   4.026  1.00 44.68           C  
ATOM   1866  N   ASN A 231      -0.984  11.836   5.210  1.00 73.43           N  
ATOM   1867  CA  ASN A 231      -1.680  13.027   4.819  1.00 73.43           C  
ATOM   1872  C   ASN A 231      -3.089  13.050   5.345  1.00 73.43           C  
ATOM   1873  O   ASN A 231      -3.952  13.696   4.754  1.00 73.43           O  
ATOM   1868  CB  ASN A 231      -1.714  13.206   3.289  1.00 73.43           C  
ATOM   1869  CG  ASN A 231      -2.001  14.669   2.988  1.00 73.43           C  
ATOM   1871  ND2 ASN A 231      -1.943  15.047   1.683  1.00 73.43           N  
ATOM   1870  OD1 ASN A 231      -2.269  15.458   3.892  1.00 73.43           O  
ATOM   1874  N   GLY A 232      -3.371  12.359   6.469  1.00 38.25           N  
ATOM   1875  CA  GLY A 232      -4.658  12.485   7.102  1.00 38.25           C  
ATOM   1876  C   GLY A 232      -5.691  11.559   6.525  1.00 38.25           C  
ATOM   1877  O   GLY A 232      -6.836  11.568   6.977  1.00 38.25           O  
ATOM   1878  N   ASN A 233      -5.341  10.728   5.526  1.00 46.46           N  
ATOM   1879  CA  ASN A 233      -6.326   9.849   4.957  1.00 46.46           C  
ATOM   1884  C   ASN A 233      -6.499   8.681   5.875  1.00 46.46           C  
ATOM   1885  O   ASN A 233      -5.762   8.530   6.847  1.00 46.46           O  
ATOM   1880  CB  ASN A 233      -5.942   9.313   3.568  1.00 46.46           C  
ATOM   1881  CG  ASN A 233      -6.009  10.486   2.601  1.00 46.46           C  
ATOM   1883  ND2 ASN A 233      -4.854  10.811   1.960  1.00 46.46           N  
ATOM   1882  OD1 ASN A 233      -7.058  11.105   2.430  1.00 46.46           O  
ATOM   1886  N   ASP A 234      -7.515   7.832   5.615  1.00138.75           N  
ATOM   1887  CA  ASP A 234      -7.690   6.689   6.464  1.00138.75           C  
ATOM   1892  C   ASP A 234      -6.525   5.762   6.257  1.00138.75           C  
ATOM   1893  O   ASP A 234      -5.910   5.717   5.191  1.00138.75           O  
ATOM   1888  CB  ASP A 234      -9.032   5.952   6.284  1.00138.75           C  
ATOM   1889  CG  ASP A 234      -9.154   5.471   4.852  1.00138.75           C  
ATOM   1890  OD1 ASP A 234      -8.367   5.963   4.005  1.00138.75           O  
ATOM   1891  OD2 ASP A 234     -10.035   4.613   4.580  1.00138.75           O1-
ATOM   1894  N   PRO A 235      -6.192   5.043   7.298  1.00 87.57           N  
ATOM   1895  CA  PRO A 235      -5.037   4.184   7.356  1.00 87.57           C  
ATOM   1899  C   PRO A 235      -5.150   3.011   6.432  1.00 87.57           C  
ATOM   1900  O   PRO A 235      -6.260   2.643   6.049  1.00 87.57           O  
ATOM   1897  CB  PRO A 235      -4.965   3.714   8.806  1.00 87.57           C  
ATOM   1898  CG  PRO A 235      -6.437   3.736   9.259  1.00 87.57           C  
ATOM   1896  CD  PRO A 235      -7.055   4.898   8.459  1.00 87.57           C  
ATOM   1901  N   GLU A 236      -4.002   2.409   6.063  1.00 50.26           N  
ATOM   1902  CA  GLU A 236      -4.007   1.277   5.181  1.00 50.26           C  
ATOM   1908  C   GLU A 236      -3.196   0.187   5.816  1.00 50.26           C  
ATOM   1909  O   GLU A 236      -2.188   0.447   6.471  1.00 50.26           O  
ATOM   1903  CB  GLU A 236      -3.398   1.601   3.809  1.00 50.26           C  
ATOM   1904  CG  GLU A 236      -4.243   2.613   3.033  1.00 50.26           C  
ATOM   1905  CD  GLU A 236      -3.496   2.993   1.765  1.00 50.26           C  
ATOM   1906  OE1 GLU A 236      -3.007   2.067   1.065  1.00 50.26           O  
ATOM   1907  OE2 GLU A 236      -3.401   4.217   1.481  1.00 50.26           O1-
ATOM   1910  N   LEU A 237      -3.613  -1.079   5.614  1.00149.56           N  
ATOM   1911  CA  LEU A 237      -2.960  -2.176   6.269  1.00149.56           C  
ATOM   1916  C   LEU A 237      -1.879  -2.720   5.373  1.00149.56           C  
ATOM   1917  O   LEU A 237      -2.049  -2.809   4.157  1.00149.56           O  
ATOM   1912  CB  LEU A 237      -3.964  -3.288   6.610  1.00149.56           C  
ATOM   1913  CG  LEU A 237      -3.435  -4.351   7.580  1.00149.56           C  
ATOM   1914  CD1 LEU A 237      -3.075  -3.731   8.939  1.00149.56           C  
ATOM   1915  CD2 LEU A 237      -4.445  -5.493   7.731  1.00149.56           C  
ATOM   1918  N   PHE A 238      -0.707  -3.055   5.965  1.00 68.70           N  
ATOM   1919  CA  PHE A 238       0.392  -3.613   5.219  1.00 68.70           C  
ATOM   1927  C   PHE A 238       1.029  -4.677   6.070  1.00 68.70           C  
ATOM   1928  O   PHE A 238       1.086  -4.559   7.294  1.00 68.70           O  
ATOM   1920  CB  PHE A 238       1.510  -2.603   4.896  1.00 68.70           C  
ATOM   1921  CG  PHE A 238       0.989  -1.515   4.015  1.00 68.70           C  
ATOM   1922  CD1 PHE A 238       0.449  -0.374   4.563  1.00 68.70           C  
ATOM   1923  CD2 PHE A 238       1.046  -1.627   2.642  1.00 68.70           C  
ATOM   1924  CE1 PHE A 238      -0.026   0.635   3.759  1.00 68.70           C  
ATOM   1925  CE2 PHE A 238       0.571  -0.622   1.832  1.00 68.70           C  
ATOM   1926  CZ  PHE A 238       0.033   0.513   2.390  1.00 68.70           C  
ATOM   1929  N   GLN A 239       1.549  -5.744   5.428  1.00 48.65           N  
ATOM   1930  CA  GLN A 239       2.171  -6.838   6.124  1.00 48.65           C  
ATOM   1936  C   GLN A 239       3.654  -6.702   5.957  1.00 48.65           C  
ATOM   1937  O   GLN A 239       4.151  -6.593   4.837  1.00 48.65           O  
ATOM   1931  CB  GLN A 239       1.797  -8.201   5.519  1.00 48.65           C  
ATOM   1932  CG  GLN A 239       2.435  -9.399   6.222  1.00 48.65           C  
ATOM   1933  CD  GLN A 239       2.102 -10.637   5.402  1.00 48.65           C  
ATOM   1935  NE2 GLN A 239       1.447 -11.638   6.050  1.00 48.65           N  
ATOM   1934  OE1 GLN A 239       2.411 -10.709   4.213  1.00 48.65           O  
ATOM   1938  N   ILE A 240       4.412  -6.719   7.072  1.00 61.18           N  
ATOM   1939  CA  ILE A 240       5.840  -6.611   6.963  1.00 61.18           C  
ATOM   1944  C   ILE A 240       6.347  -7.955   6.541  1.00 61.18           C  
ATOM   1945  O   ILE A 240       5.878  -8.978   7.037  1.00 61.18           O  
ATOM   1940  CB  ILE A 240       6.514  -6.213   8.246  1.00 61.18           C  
ATOM   1941  CG1 ILE A 240       6.031  -4.822   8.693  1.00 61.18           C  
ATOM   1942  CG2 ILE A 240       8.035  -6.291   8.032  1.00 61.18           C  
ATOM   1943  CD1 ILE A 240       6.436  -4.463  10.123  1.00 61.18           C  
ATOM   1946  N   PRO A 241       7.274  -8.003   5.619  1.00 86.77           N  
ATOM   1947  CA  PRO A 241       7.761  -9.282   5.182  1.00 86.77           C  
ATOM   1951  C   PRO A 241       8.424  -9.979   6.324  1.00 86.77           C  
ATOM   1952  O   PRO A 241       9.217  -9.360   7.029  1.00 86.77           O  
ATOM   1949  CB  PRO A 241       8.652  -8.997   3.975  1.00 86.77           C  
ATOM   1950  CG  PRO A 241       8.027  -7.720   3.375  1.00 86.77           C  
ATOM   1948  CD  PRO A 241       7.385  -6.996   4.577  1.00 86.77           C  
ATOM   1953  N   PRO A 242       8.134 -11.239   6.495  1.00 69.78           N  
ATOM   1954  CA  PRO A 242       8.639 -11.962   7.631  1.00 69.78           C  
ATOM   1958  C   PRO A 242      10.126 -12.100   7.665  1.00 69.78           C  
ATOM   1959  O   PRO A 242      10.679 -12.263   8.752  1.00 69.78           O  
ATOM   1956  CB  PRO A 242       7.886 -13.290   7.641  1.00 69.78           C  
ATOM   1957  CG  PRO A 242       6.538 -12.941   6.982  1.00 69.78           C  
ATOM   1955  CD  PRO A 242       6.867 -11.778   6.029  1.00 69.78           C  
ATOM   1960  N   GLU A 243      10.794 -12.042   6.504  1.00131.19           N  
ATOM   1961  CA  GLU A 243      12.219 -12.199   6.469  1.00131.19           C  
ATOM   1967  C   GLU A 243      12.806 -11.057   7.230  1.00131.19           C  
ATOM   1968  O   GLU A 243      13.851 -11.181   7.867  1.00131.19           O  
ATOM   1962  CB  GLU A 243      12.782 -12.125   5.045  1.00131.19           C  
ATOM   1963  CG  GLU A 243      12.289 -13.249   4.136  1.00131.19           C  
ATOM   1964  CD  GLU A 243      10.851 -12.949   3.733  1.00131.19           C  
ATOM   1965  OE1 GLU A 243      10.661 -12.252   2.702  1.00131.19           O  
ATOM   1966  OE2 GLU A 243       9.924 -13.415   4.450  1.00131.19           O1-
ATOM   1969  N   LEU A 244      12.142  -9.895   7.135  1.00 69.57           N  
ATOM   1970  CA  LEU A 244      12.563  -8.676   7.758  1.00 69.57           C  
ATOM   1975  C   LEU A 244      12.440  -8.757   9.256  1.00 69.57           C  
ATOM   1976  O   LEU A 244      13.190  -8.086   9.964  1.00 69.57           O  
ATOM   1971  CB  LEU A 244      11.769  -7.462   7.251  1.00 69.57           C  
ATOM   1972  CG  LEU A 244      11.943  -7.256   5.732  1.00 69.57           C  
ATOM   1973  CD1 LEU A 244      11.268  -5.962   5.251  1.00 69.57           C  
ATOM   1974  CD2 LEU A 244      13.422  -7.362   5.325  1.00 69.57           C  
ATOM   1977  N   VAL A 245      11.471  -9.543   9.781  1.00 60.32           N  
ATOM   1978  CA  VAL A 245      11.255  -9.598  11.206  1.00 60.32           C  
ATOM   1982  C   VAL A 245      12.136 -10.654  11.814  1.00 60.32           C  
ATOM   1983  O   VAL A 245      11.935 -11.854  11.631  1.00 60.32           O  
ATOM   1979  CB  VAL A 245       9.837  -9.944  11.563  1.00 60.32           C  
ATOM   1980  CG1 VAL A 245       9.702  -9.989  13.093  1.00 60.32           C  
ATOM   1981  CG2 VAL A 245       8.906  -8.928  10.884  1.00 60.32           C  
ATOM   1984  N   LEU A 246      13.122 -10.211  12.615  1.00124.15           N  
ATOM   1985  CA  LEU A 246      14.092 -11.085  13.222  1.00124.15           C  
ATOM   1990  C   LEU A 246      13.561 -11.448  14.581  1.00124.15           C  
ATOM   1991  O   LEU A 246      13.215 -10.565  15.365  1.00124.15           O  
ATOM   1986  CB  LEU A 246      15.449 -10.363  13.404  1.00124.15           C  
ATOM   1987  CG  LEU A 246      16.643 -11.195  13.925  1.00124.15           C  
ATOM   1988  CD1 LEU A 246      16.393 -11.765  15.328  1.00124.15           C  
ATOM   1989  CD2 LEU A 246      17.093 -12.250  12.906  1.00124.15           C  
ATOM   1992  N   GLU A 247      13.480 -12.762  14.898  1.00 71.44           N  
ATOM   1993  CA  GLU A 247      12.938 -13.176  16.162  1.00 71.44           C  
ATOM   1999  C   GLU A 247      13.878 -14.151  16.811  1.00 71.44           C  
ATOM   2000  O   GLU A 247      14.666 -14.813  16.135  1.00 71.44           O  
ATOM   1994  CB  GLU A 247      11.561 -13.841  16.019  1.00 71.44           C  
ATOM   1995  CG  GLU A 247      10.512 -12.851  15.510  1.00 71.44           C  
ATOM   1996  CD  GLU A 247       9.223 -13.595  15.204  1.00 71.44           C  
ATOM   1997  OE1 GLU A 247       9.305 -14.787  14.805  1.00 71.44           O  
ATOM   1998  OE2 GLU A 247       8.138 -12.973  15.360  1.00 71.44           O1-
ATOM   2001  N   VAL A 248      13.833 -14.236  18.161  1.00137.52           N  
ATOM   2002  CA  VAL A 248      14.698 -15.128  18.889  1.00137.52           C  
ATOM   2006  C   VAL A 248      13.877 -16.076  19.712  1.00137.52           C  
ATOM   2007  O   VAL A 248      13.026 -15.667  20.498  1.00137.52           O  
ATOM   2003  CB  VAL A 248      15.600 -14.429  19.869  1.00137.52           C  
ATOM   2004  CG1 VAL A 248      16.649 -13.617  19.113  1.00137.52           C  
ATOM   2005  CG2 VAL A 248      14.735 -13.540  20.772  1.00137.52           C  
ATOM   2008  N   PRO A 249      14.126 -17.350  19.562  1.00180.66           N  
ATOM   2009  CA  PRO A 249      13.439 -18.312  20.382  1.00180.66           C  
ATOM   2013  C   PRO A 249      14.024 -18.198  21.752  1.00180.66           C  
ATOM   2014  O   PRO A 249      15.230 -17.990  21.865  1.00180.66           O  
ATOM   2011  CB  PRO A 249      13.667 -19.668  19.721  1.00180.66           C  
ATOM   2012  CG  PRO A 249      13.895 -19.314  18.241  1.00180.66           C  
ATOM   2010  CD  PRO A 249      14.501 -17.900  18.271  1.00180.66           C  
ATOM   2015  N   ILE A 250      13.214 -18.372  22.811  1.00113.65           N  
ATOM   2016  CA  ILE A 250      13.740 -18.167  24.128  1.00113.65           C  
ATOM   2021  C   ILE A 250      13.985 -19.503  24.759  1.00113.65           C  
ATOM   2022  O   ILE A 250      13.076 -20.322  24.889  1.00113.65           O  
ATOM   2017  CB  ILE A 250      12.797 -17.400  25.014  1.00113.65           C  
ATOM   2018  CG1 ILE A 250      12.477 -16.029  24.391  1.00113.65           C  
ATOM   2019  CG2 ILE A 250      13.431 -17.295  26.410  1.00113.65           C  
ATOM   2020  CD1 ILE A 250      13.711 -15.155  24.170  1.00113.65           C  
ATOM   2023  N   ARG A 251      15.253 -19.751  25.151  1.00133.43           N  
ATOM   2024  CA  ARG A 251      15.647 -20.980  25.785  1.00133.43           C  
ATOM   2032  C   ARG A 251      16.499 -20.639  26.974  1.00133.43           C  
ATOM   2033  O   ARG A 251      16.980 -19.515  27.105  1.00133.43           O  
ATOM   2025  CB  ARG A 251      16.433 -21.924  24.850  1.00133.43           C  
ATOM   2026  CG  ARG A 251      17.685 -21.308  24.215  1.00133.43           C  
ATOM   2027  CD  ARG A 251      17.380 -20.516  22.937  1.00133.43           C  
ATOM   2028  NE  ARG A 251      18.671 -20.038  22.364  1.00133.43           N  
ATOM   2029  CZ  ARG A 251      18.670 -19.224  21.266  1.00133.43           C  
ATOM   2030  NH1 ARG A 251      17.492 -18.829  20.701  1.00133.43           N1+
ATOM   2031  NH2 ARG A 251      19.847 -18.796  20.728  1.00133.43           N  
ATOM   2034  N   HIS A 252      16.685 -21.609  27.895  1.00 73.39           N  
ATOM   2035  CA  HIS A 252      17.422 -21.346  29.100  1.00 73.39           C  
ATOM   2042  C   HIS A 252      18.612 -22.257  29.144  1.00 73.39           C  
ATOM   2043  O   HIS A 252      18.505 -23.460  28.920  1.00 73.39           O  
ATOM   2038  CB  HIS A 252      16.577 -21.604  30.357  1.00 73.39           C  
ATOM   2037  CG  HIS A 252      17.218 -21.135  31.623  1.00 73.39           C  
ATOM   2040  CD2 HIS A 252      17.077 -19.952  32.281  1.00 73.39           C  
ATOM   2036  ND1 HIS A 252      18.106 -21.877  32.369  1.00 73.39           N  
ATOM   2041  CE1 HIS A 252      18.457 -21.112  33.434  1.00 73.39           C  
ATOM   2039  NE2 HIS A 252      17.857 -19.935  33.422  1.00 73.39           N  
ATOM   2044  N   PRO A 253      19.764 -21.707  29.411  1.00 87.82           N  
ATOM   2045  CA  PRO A 253      20.976 -22.474  29.448  1.00 87.82           C  
ATOM   2049  C   PRO A 253      20.914 -23.640  30.403  1.00 87.82           C  
ATOM   2050  O   PRO A 253      21.508 -24.673  30.094  1.00 87.82           O  
ATOM   2047  CB  PRO A 253      22.070 -21.473  29.822  1.00 87.82           C  
ATOM   2048  CG  PRO A 253      21.316 -20.408  30.640  1.00 87.82           C  
ATOM   2046  CD  PRO A 253      19.904 -20.399  30.029  1.00 87.82           C  
ATOM   2051  N   LYS A 254      20.324 -23.461  31.607  1.00134.49           N  
ATOM   2052  CA  LYS A 254      20.206 -24.499  32.604  1.00134.49           C  
ATOM   2058  C   LYS A 254      19.047 -25.442  32.405  1.00134.49           C  
ATOM   2059  O   LYS A 254      19.220 -26.659  32.469  1.00134.49           O  
ATOM   2053  CB  LYS A 254      20.059 -23.916  34.018  1.00134.49           C  
ATOM   2054  CG  LYS A 254      21.199 -22.962  34.376  1.00134.49           C  
ATOM   2055  CD  LYS A 254      22.581 -23.597  34.244  1.00134.49           C  
ATOM   2056  CE  LYS A 254      23.724 -22.607  34.472  1.00134.49           C  
ATOM   2057  NZ  LYS A 254      25.025 -23.285  34.280  1.00134.49           N1+
ATOM   2060  N   PHE A 255      17.830 -24.906  32.141  1.00156.18           N  
ATOM   2061  CA  PHE A 255      16.654 -25.740  32.183  1.00156.18           C  
ATOM   2069  C   PHE A 255      16.200 -26.073  30.793  1.00156.18           C  
ATOM   2070  O   PHE A 255      15.936 -25.190  29.978  1.00156.18           O  
ATOM   2062  CB  PHE A 255      15.454 -25.075  32.883  1.00156.18           C  
ATOM   2063  CG  PHE A 255      15.891 -24.617  34.234  1.00156.18           C  
ATOM   2064  CD1 PHE A 255      16.185 -25.523  35.226  1.00156.18           C  
ATOM   2065  CD2 PHE A 255      16.041 -23.275  34.497  1.00156.18           C  
ATOM   2066  CE1 PHE A 255      16.593 -25.095  36.466  1.00156.18           C  
ATOM   2067  CE2 PHE A 255      16.448 -22.841  35.736  1.00156.18           C  
ATOM   2068  CZ  PHE A 255      16.725 -23.753  36.727  1.00156.18           C  
ATOM   2071  N   ASP A 256      16.084 -27.387  30.507  1.00 54.59           N  
ATOM   2072  CA  ASP A 256      15.693 -27.918  29.229  1.00 54.59           C  
ATOM   2077  C   ASP A 256      14.252 -27.622  28.928  1.00 54.59           C  
ATOM   2078  O   ASP A 256      13.896 -27.324  27.790  1.00 54.59           O  
ATOM   2073  CB  ASP A 256      15.866 -29.445  29.163  1.00 54.59           C  
ATOM   2074  CG  ASP A 256      17.352 -29.741  29.056  1.00 54.59           C  
ATOM   2075  OD1 ASP A 256      17.889 -29.650  27.919  1.00 54.59           O  
ATOM   2076  OD2 ASP A 256      17.974 -30.047  30.108  1.00 54.59           O1-
ATOM   2079  N   TRP A 257      13.391 -27.686  29.960  1.00 91.64           N  
ATOM   2080  CA  TRP A 257      11.966 -27.535  29.849  1.00 91.64           C  
ATOM   2091  C   TRP A 257      11.598 -26.155  29.393  1.00 91.64           C  
ATOM   2092  O   TRP A 257      10.485 -25.936  28.916  1.00 91.64           O  
ATOM   2081  CB  TRP A 257      11.231 -27.873  31.159  1.00 91.64           C  
ATOM   2082  CG  TRP A 257      11.830 -27.243  32.390  1.00 91.64           C  
ATOM   2084  CD1 TRP A 257      12.766 -27.764  33.234  1.00 91.64           C  
ATOM   2083  CD2 TRP A 257      11.502 -25.941  32.898  1.00 91.64           C  
ATOM   2086  CE2 TRP A 257      12.272 -25.743  34.044  1.00 91.64           C  
ATOM   2087  CE3 TRP A 257      10.627 -24.992  32.451  1.00 91.64           C  
ATOM   2085  NE1 TRP A 257      13.043 -26.868  34.237  1.00 91.64           N  
ATOM   2088  CZ2 TRP A 257      12.181 -24.587  34.765  1.00 91.64           C  
ATOM   2089  CZ3 TRP A 257      10.543 -23.826  33.179  1.00 91.64           C  
ATOM   2090  CH2 TRP A 257      11.304 -23.627  34.313  1.00 91.64           C  
ATOM   2093  N   PHE A 258      12.513 -25.185  29.547  1.00 65.29           N  
ATOM   2094  CA  PHE A 258      12.254 -23.805  29.238  1.00 65.29           C  
ATOM   2102  C   PHE A 258      11.881 -23.651  27.787  1.00 65.29           C  
ATOM   2103  O   PHE A 258      10.998 -22.865  27.445  1.00 65.29           O  
ATOM   2095  CB  PHE A 258      13.476 -22.911  29.510  1.00 65.29           C  
ATOM   2096  CG  PHE A 258      12.998 -21.504  29.591  1.00 65.29           C  
ATOM   2097  CD1 PHE A 258      12.512 -21.017  30.783  1.00 65.29           C  
ATOM   2098  CD2 PHE A 258      13.031 -20.674  28.495  1.00 65.29           C  
ATOM   2099  CE1 PHE A 258      12.065 -19.722  30.883  1.00 65.29           C  
ATOM   2100  CE2 PHE A 258      12.584 -19.377  28.591  1.00 65.29           C  
ATOM   2101  CZ  PHE A 258      12.100 -18.897  29.785  1.00 65.29           C  
ATOM   2104  N   LYS A 259      12.551 -24.399  26.894  1.00 57.58           N  
ATOM   2105  CA  LYS A 259      12.331 -24.348  25.473  1.00 57.58           C  
ATOM   2111  C   LYS A 259      10.908 -24.732  25.193  1.00 57.58           C  
ATOM   2112  O   LYS A 259      10.265 -24.180  24.300  1.00 57.58           O  
ATOM   2106  CB  LYS A 259      13.200 -25.382  24.743  1.00 57.58           C  
ATOM   2107  CG  LYS A 259      14.697 -25.202  24.987  1.00 57.58           C  
ATOM   2108  CD  LYS A 259      15.521 -26.439  24.627  1.00 57.58           C  
ATOM   2109  CE  LYS A 259      17.020 -26.250  24.859  1.00 57.58           C  
ATOM   2110  NZ  LYS A 259      17.739 -27.496  24.522  1.00 57.58           N1+
ATOM   2113  N   ASP A 260      10.381 -25.677  25.988  1.00 51.31           N  
ATOM   2114  CA  ASP A 260       9.087 -26.277  25.817  1.00 51.31           C  
ATOM   2119  C   ASP A 260       8.017 -25.230  25.911  1.00 51.31           C  
ATOM   2120  O   ASP A 260       6.931 -25.408  25.360  1.00 51.31           O  
ATOM   2115  CB  ASP A 260       8.802 -27.345  26.887  1.00 51.31           C  
ATOM   2116  CG  ASP A 260       9.787 -28.489  26.680  1.00 51.31           C  
ATOM   2117  OD1 ASP A 260      10.479 -28.492  25.627  1.00 51.31           O  
ATOM   2118  OD2 ASP A 260       9.860 -29.373  27.574  1.00 51.31           O1-
ATOM   2121  N   LEU A 261       8.288 -24.117  26.620  1.00 57.49           N  
ATOM   2122  CA  LEU A 261       7.307 -23.082  26.804  1.00 57.49           C  
ATOM   2127  C   LEU A 261       6.882 -22.554  25.465  1.00 57.49           C  
ATOM   2128  O   LEU A 261       5.725 -22.173  25.294  1.00 57.49           O  
ATOM   2123  CB  LEU A 261       7.814 -21.895  27.642  1.00 57.49           C  
ATOM   2124  CG  LEU A 261       8.091 -22.261  29.112  1.00 57.49           C  
ATOM   2125  CD1 LEU A 261       8.579 -21.041  29.910  1.00 57.49           C  
ATOM   2126  CD2 LEU A 261       6.870 -22.939  29.755  1.00 57.49           C  
ATOM   2129  N   GLY A 262       7.797 -22.490  24.478  1.00 30.72           N  
ATOM   2130  CA  GLY A 262       7.394 -22.059  23.167  1.00 30.72           C  
ATOM   2131  C   GLY A 262       7.288 -20.568  23.115  1.00 30.72           C  
ATOM   2132  O   GLY A 262       6.369 -20.031  22.499  1.00 30.72           O  
ATOM   2133  N   LEU A 263       8.226 -19.857  23.771  1.00 62.54           N  
ATOM   2134  CA  LEU A 263       8.194 -18.423  23.775  1.00 62.54           C  
ATOM   2139  C   LEU A 263       9.288 -17.895  22.905  1.00 62.54           C  
ATOM   2140  O   LEU A 263      10.363 -18.484  22.808  1.00 62.54           O  
ATOM   2135  CB  LEU A 263       8.403 -17.819  25.172  1.00 62.54           C  
ATOM   2136  CG  LEU A 263       7.258 -18.115  26.158  1.00 62.54           C  
ATOM   2137  CD1 LEU A 263       7.534 -17.485  27.531  1.00 62.54           C  
ATOM   2138  CD2 LEU A 263       5.902 -17.678  25.581  1.00 62.54           C  
ATOM   2141  N   LYS A 264       9.010 -16.772  22.211  1.00147.30           N  
ATOM   2142  CA  LYS A 264      10.007 -16.118  21.412  1.00147.30           C  
ATOM   2148  C   LYS A 264       9.696 -14.657  21.407  1.00147.30           C  
ATOM   2149  O   LYS A 264       8.626 -14.248  21.854  1.00147.30           O  
ATOM   2143  CB  LYS A 264      10.154 -16.686  19.983  1.00147.30           C  
ATOM   2144  CG  LYS A 264       8.867 -16.904  19.187  1.00147.30           C  
ATOM   2145  CD  LYS A 264       8.295 -15.663  18.510  1.00147.30           C  
ATOM   2146  CE  LYS A 264       7.200 -16.017  17.501  1.00147.30           C  
ATOM   2147  NZ  LYS A 264       6.753 -14.806  16.783  1.00147.30           N1+
ATOM   2150  N   TRP A 265      10.657 -13.814  20.977  1.00115.35           N  
ATOM   2151  CA  TRP A 265      10.383 -12.407  20.958  1.00115.35           C  
ATOM   2162  C   TRP A 265      11.115 -11.830  19.785  1.00115.35           C  
ATOM   2163  O   TRP A 265      12.007 -12.468  19.228  1.00115.35           O  
ATOM   2152  CB  TRP A 265      10.829 -11.691  22.249  1.00115.35           C  
ATOM   2153  CG  TRP A 265      10.274 -10.298  22.427  1.00115.35           C  
ATOM   2155  CD1 TRP A 265      10.834  -9.079  22.179  1.00115.35           C  
ATOM   2154  CD2 TRP A 265       8.950 -10.042  22.925  1.00115.35           C  
ATOM   2157  CE2 TRP A 265       8.779  -8.658  22.957  1.00115.35           C  
ATOM   2158  CE3 TRP A 265       7.961 -10.894  23.323  1.00115.35           C  
ATOM   2156  NE1 TRP A 265       9.945  -8.079  22.500  1.00115.35           N  
ATOM   2159  CZ2 TRP A 265       7.610  -8.102  23.391  1.00115.35           C  
ATOM   2160  CZ3 TRP A 265       6.782 -10.330  23.756  1.00115.35           C  
ATOM   2161  CH2 TRP A 265       6.610  -8.962  23.789  1.00115.35           C  
ATOM   2164  N   TYR A 266      10.730 -10.607  19.370  1.00 88.35           N  
ATOM   2165  CA  TYR A 266      11.305  -9.954  18.228  1.00 88.35           C  
ATOM   2174  C   TYR A 266      12.488  -9.137  18.642  1.00 88.35           C  
ATOM   2175  O   TYR A 266      12.555  -8.587  19.737  1.00 88.35           O  
ATOM   2166  CB  TYR A 266      10.299  -9.084  17.443  1.00 88.35           C  
ATOM   2167  CG  TYR A 266       9.594  -8.181  18.397  1.00 88.35           C  
ATOM   2168  CD1 TYR A 266      10.101  -6.944  18.714  1.00 88.35           C  
ATOM   2169  CD2 TYR A 266       8.409  -8.584  18.972  1.00 88.35           C  
ATOM   2170  CE1 TYR A 266       9.428  -6.133  19.595  1.00 88.35           C  
ATOM   2171  CE2 TYR A 266       7.732  -7.776  19.854  1.00 88.35           C  
ATOM   2172  CZ  TYR A 266       8.249  -6.543  20.168  1.00 88.35           C  
ATOM   2173  OH  TYR A 266       7.572  -5.697  21.073  1.00 88.35           O  
ATOM   2176  N   GLY A 267      13.499  -9.121  17.760  1.00 57.87           N  
ATOM   2177  CA  GLY A 267      14.762  -8.465  17.947  1.00 57.87           C  
ATOM   2178  C   GLY A 267      14.685  -6.961  17.970  1.00 57.87           C  
ATOM   2179  O   GLY A 267      15.485  -6.329  18.658  1.00 57.87           O  
ATOM   2180  N   LEU A 268      13.762  -6.331  17.207  1.00 90.61           N  
ATOM   2181  CA  LEU A 268      13.902  -4.907  17.034  1.00 90.61           C  
ATOM   2186  C   LEU A 268      12.820  -4.130  17.726  1.00 90.61           C  
ATOM   2187  O   LEU A 268      11.650  -4.205  17.352  1.00 90.61           O  
ATOM   2182  CB  LEU A 268      13.876  -4.531  15.542  1.00 90.61           C  
ATOM   2183  CG  LEU A 268      14.112  -3.044  15.242  1.00 90.61           C  
ATOM   2184  CD1 LEU A 268      15.542  -2.626  15.617  1.00 90.61           C  
ATOM   2185  CD2 LEU A 268      13.756  -2.720  13.784  1.00 90.61           C  
ATOM   2188  N   PRO A 269      13.172  -3.389  18.750  1.00102.56           N  
ATOM   2189  CA  PRO A 269      12.222  -2.502  19.364  1.00102.56           C  
ATOM   2193  C   PRO A 269      12.139  -1.260  18.532  1.00102.56           C  
ATOM   2194  O   PRO A 269      13.157  -0.585  18.393  1.00102.56           O  
ATOM   2191  CB  PRO A 269      12.719  -2.252  20.788  1.00102.56           C  
ATOM   2192  CG  PRO A 269      14.200  -2.672  20.748  1.00102.56           C  
ATOM   2190  CD  PRO A 269      14.245  -3.756  19.657  1.00102.56           C  
ATOM   2195  N   ALA A 270      10.952  -0.904  18.008  1.00 58.04           N  
ATOM   2196  CA  ALA A 270      10.879   0.314  17.255  1.00 58.04           C  
ATOM   2198  C   ALA A 270       9.626   1.005  17.678  1.00 58.04           C  
ATOM   2199  O   ALA A 270       8.527   0.594  17.309  1.00 58.04           O  
ATOM   2197  CB  ALA A 270      10.774   0.085  15.738  1.00 58.04           C  
ATOM   2200  N   VAL A 271       9.760   2.112  18.429  1.00 56.37           N  
ATOM   2201  CA  VAL A 271       8.593   2.798  18.904  1.00 56.37           C  
ATOM   2205  C   VAL A 271       8.105   3.700  17.810  1.00 56.37           C  
ATOM   2206  O   VAL A 271       8.901   4.377  17.157  1.00 56.37           O  
ATOM   2202  CB  VAL A 271       8.858   3.612  20.135  1.00 56.37           C  
ATOM   2203  CG1 VAL A 271       7.592   4.402  20.495  1.00 56.37           C  
ATOM   2204  CG2 VAL A 271       9.311   2.654  21.250  1.00 56.37           C  
ATOM   2207  N   SER A 272       6.773   3.751  17.574  1.00111.42           N  
ATOM   2208  CA  SER A 272       6.327   4.541  16.456  1.00111.42           C  
ATOM   2211  C   SER A 272       5.159   5.444  16.783  1.00111.42           C  
ATOM   2212  O   SER A 272       4.603   6.066  15.878  1.00111.42           O  
ATOM   2209  CB  SER A 272       5.892   3.665  15.270  1.00111.42           C  
ATOM   2210  OG  SER A 272       4.801   2.838  15.651  1.00111.42           O  
ATOM   2213  N   ASN A 273       4.714   5.505  18.053  1.00107.63           N  
ATOM   2214  CA  ASN A 273       3.606   6.326  18.489  1.00107.63           C  
ATOM   2219  C   ASN A 273       3.959   7.739  18.896  1.00107.63           C  
ATOM   2220  O   ASN A 273       3.061   8.568  19.049  1.00107.63           O  
ATOM   2215  CB  ASN A 273       2.766   5.675  19.606  1.00107.63           C  
ATOM   2216  CG  ASN A 273       3.640   5.411  20.817  1.00107.63           C  
ATOM   2218  ND2 ASN A 273       2.990   5.152  21.983  1.00107.63           N  
ATOM   2217  OD1 ASN A 273       4.867   5.418  20.731  1.00107.63           O  
ATOM   2221  N   MET A 274       5.246   8.042  19.166  1.00 86.97           N  
ATOM   2222  CA  MET A 274       5.624   9.313  19.740  1.00 86.97           C  
ATOM   2227  C   MET A 274       5.724  10.422  18.727  1.00 86.97           C  
ATOM   2228  O   MET A 274       5.728  10.204  17.516  1.00 86.97           O  
ATOM   2223  CB  MET A 274       6.953   9.237  20.511  1.00 86.97           C  
ATOM   2224  CG  MET A 274       6.905   8.255  21.687  1.00 86.97           C  
ATOM   2225  SD  MET A 274       8.450   8.125  22.637  1.00 86.97           S  
ATOM   2226  CE  MET A 274       8.219   9.685  23.540  1.00 86.97           C  
ATOM   2229  N   LEU A 275       5.778  11.675  19.242  1.00 74.37           N  
ATOM   2230  CA  LEU A 275       5.860  12.871  18.442  1.00 74.37           C  
ATOM   2235  C   LEU A 275       7.207  13.495  18.683  1.00 74.37           C  
ATOM   2236  O   LEU A 275       7.651  13.610  19.825  1.00 74.37           O  
ATOM   2231  CB  LEU A 275       4.827  13.937  18.849  1.00 74.37           C  
ATOM   2232  CG  LEU A 275       4.904  15.222  18.002  1.00 74.37           C  
ATOM   2233  CD1 LEU A 275       4.200  15.057  16.644  1.00 74.37           C  
ATOM   2234  CD2 LEU A 275       4.460  16.456  18.797  1.00 74.37           C  
ATOM   2237  N   LEU A 276       7.892  13.923  17.600  1.00 69.88           N  
ATOM   2238  CA  LEU A 276       9.179  14.554  17.719  1.00 69.88           C  
ATOM   2243  C   LEU A 276       8.995  16.024  17.524  1.00 69.88           C  
ATOM   2244  O   LEU A 276       8.385  16.460  16.547  1.00 69.88           O  
ATOM   2239  CB  LEU A 276      10.187  14.076  16.662  1.00 69.88           C  
ATOM   2240  CG  LEU A 276      11.533  14.819  16.657  1.00 69.88           C  
ATOM   2241  CD1 LEU A 276      12.279  14.658  17.990  1.00 69.88           C  
ATOM   2242  CD2 LEU A 276      12.379  14.397  15.445  1.00 69.88           C  
ATOM   2245  N   GLU A 277       9.527  16.835  18.461  1.00 61.67           N  
ATOM   2246  CA  GLU A 277       9.358  18.254  18.347  1.00 61.67           C  
ATOM   2252  C   GLU A 277      10.706  18.894  18.193  1.00 61.67           C  
ATOM   2253  O   GLU A 277      11.601  18.693  19.015  1.00 61.67           O  
ATOM   2247  CB  GLU A 277       8.663  18.866  19.576  1.00 61.67           C  
ATOM   2248  CG  GLU A 277       8.159  20.291  19.351  1.00 61.67           C  
ATOM   2249  CD  GLU A 277       7.487  20.746  20.637  1.00 61.67           C  
ATOM   2250  OE1 GLU A 277       8.150  20.676  21.706  1.00 61.67           O  
ATOM   2251  OE2 GLU A 277       6.299  21.162  20.569  1.00 61.67           O1-
ATOM   2254  N   ILE A 278      10.891  19.659  17.096  1.00 56.02           N  
ATOM   2255  CA  ILE A 278      12.126  20.350  16.868  1.00 56.02           C  
ATOM   2260  C   ILE A 278      11.802  21.745  16.431  1.00 56.02           C  
ATOM   2261  O   ILE A 278      11.166  21.945  15.397  1.00 56.02           O  
ATOM   2256  CB  ILE A 278      12.939  19.722  15.768  1.00 56.02           C  
ATOM   2257  CG1 ILE A 278      13.342  18.289  16.156  1.00 56.02           C  
ATOM   2258  CG2 ILE A 278      14.132  20.638  15.443  1.00 56.02           C  
ATOM   2259  CD1 ILE A 278      13.831  17.453  14.973  1.00 56.02           C  
ATOM   2262  N   GLY A 279      12.219  22.756  17.217  1.00 34.82           N  
ATOM   2263  CA  GLY A 279      12.058  24.124  16.811  1.00 34.82           C  
ATOM   2264  C   GLY A 279      10.611  24.460  16.621  1.00 34.82           C  
ATOM   2265  O   GLY A 279      10.276  25.267  15.755  1.00 34.82           O  
ATOM   2266  N   GLY A 280       9.712  23.838  17.404  1.00 32.19           N  
ATOM   2267  CA  GLY A 280       8.313  24.166  17.336  1.00 32.19           C  
ATOM   2268  C   GLY A 280       7.627  23.325  16.301  1.00 32.19           C  
ATOM   2269  O   GLY A 280       6.398  23.277  16.260  1.00 32.19           O  
ATOM   2270  N   LEU A 281       8.394  22.640  15.432  1.00 64.81           N  
ATOM   2271  CA  LEU A 281       7.784  21.837  14.409  1.00 64.81           C  
ATOM   2276  C   LEU A 281       7.425  20.509  15.003  1.00 64.81           C  
ATOM   2277  O   LEU A 281       8.110  20.015  15.898  1.00 64.81           O  
ATOM   2272  CB  LEU A 281       8.704  21.635  13.196  1.00 64.81           C  
ATOM   2273  CG  LEU A 281       9.038  22.958  12.472  1.00 64.81           C  
ATOM   2274  CD1 LEU A 281       9.955  22.711  11.267  1.00 64.81           C  
ATOM   2275  CD2 LEU A 281       7.769  23.737  12.087  1.00 64.81           C  
ATOM   2278  N   GLU A 282       6.324  19.890  14.522  1.00 82.93           N  
ATOM   2279  CA  GLU A 282       5.903  18.661  15.131  1.00 82.93           C  
ATOM   2285  C   GLU A 282       5.851  17.570  14.107  1.00 82.93           C  
ATOM   2286  O   GLU A 282       5.117  17.658  13.122  1.00 82.93           O  
ATOM   2280  CB  GLU A 282       4.530  18.791  15.810  1.00 82.93           C  
ATOM   2281  CG  GLU A 282       4.578  19.756  17.001  1.00 82.93           C  
ATOM   2282  CD  GLU A 282       3.174  19.966  17.547  1.00 82.93           C  
ATOM   2283  OE1 GLU A 282       2.199  19.812  16.765  1.00 82.93           O  
ATOM   2284  OE2 GLU A 282       3.062  20.291  18.759  1.00 82.93           O1-
ATOM   2287  N   PHE A 283       6.649  16.502  14.337  1.00 67.48           N  
ATOM   2288  CA  PHE A 283       6.684  15.374  13.449  1.00 67.48           C  
ATOM   2296  C   PHE A 283       5.910  14.278  14.113  1.00 67.48           C  
ATOM   2297  O   PHE A 283       6.392  13.619  15.033  1.00 67.48           O  
ATOM   2289  CB  PHE A 283       8.111  14.853  13.188  1.00 67.48           C  
ATOM   2290  CG  PHE A 283       8.876  15.923  12.480  1.00 67.48           C  
ATOM   2291  CD1 PHE A 283       9.562  16.887  13.186  1.00 67.48           C  
ATOM   2292  CD2 PHE A 283       8.905  15.966  11.105  1.00 67.48           C  
ATOM   2293  CE1 PHE A 283      10.264  17.872  12.531  1.00 67.48           C  
ATOM   2294  CE2 PHE A 283       9.604  16.948  10.443  1.00 67.48           C  
ATOM   2295  CZ  PHE A 283      10.288  17.903  11.156  1.00 67.48           C  
ATOM   2298  N   SER A 284       4.673  14.062  13.634  1.00115.90           N  
ATOM   2299  CA  SER A 284       3.753  13.116  14.199  1.00115.90           C  
ATOM   2302  C   SER A 284       4.133  11.699  13.869  1.00115.90           C  
ATOM   2303  O   SER A 284       3.700  10.786  14.570  1.00115.90           O  
ATOM   2300  CB  SER A 284       2.316  13.327  13.690  1.00115.90           C  
ATOM   2301  OG  SER A 284       1.868  14.630  14.027  1.00115.90           O  
ATOM   2304  N   ALA A 285       4.888  11.453  12.770  1.00 89.19           N  
ATOM   2305  CA  ALA A 285       5.254  10.085  12.480  1.00 89.19           C  
ATOM   2307  C   ALA A 285       6.753   9.994  12.354  1.00 89.19           C  
ATOM   2308  O   ALA A 285       7.342  10.338  11.333  1.00 89.19           O  
ATOM   2306  CB  ALA A 285       4.648   9.555  11.169  1.00 89.19           C  
ATOM   2309  N   CYS A 286       7.379   9.669  13.493  1.00225.03           N  
ATOM   2310  CA  CYS A 286       8.757   9.486  13.852  1.00225.03           C  
ATOM   2313  C   CYS A 286       9.293   8.105  14.074  1.00225.03           C  
ATOM   2314  O   CYS A 286      10.214   8.121  14.888  1.00225.03           O  
ATOM   2311  CB  CYS A 286       9.116  10.286  15.107  1.00225.03           C  
ATOM   2312  SG  CYS A 286       8.783  12.046  14.850  1.00225.03           S  
ATOM   2315  N   PRO A 287       8.832   6.949  13.645  1.00108.06           N  
ATOM   2316  CA  PRO A 287       9.342   5.682  14.159  1.00108.06           C  
ATOM   2320  C   PRO A 287      10.837   5.571  14.328  1.00108.06           C  
ATOM   2321  O   PRO A 287      11.575   5.842  13.383  1.00108.06           O  
ATOM   2318  CB  PRO A 287       8.809   4.615  13.206  1.00108.06           C  
ATOM   2319  CG  PRO A 287       8.684   5.367  11.868  1.00108.06           C  
ATOM   2317  CD  PRO A 287       8.339   6.810  12.283  1.00108.06           C  
ATOM   2322  N   PHE A 288      11.289   5.204  15.550  1.00 62.81           N  
ATOM   2323  CA  PHE A 288      12.689   5.101  15.851  1.00 62.81           C  
ATOM   2331  C   PHE A 288      12.937   3.781  16.508  1.00 62.81           C  
ATOM   2332  O   PHE A 288      12.038   3.189  17.105  1.00 62.81           O  
ATOM   2324  CB  PHE A 288      13.206   6.233  16.764  1.00 62.81           C  
ATOM   2325  CG  PHE A 288      12.398   6.241  18.017  1.00 62.81           C  
ATOM   2326  CD1 PHE A 288      12.685   5.374  19.045  1.00 62.81           C  
ATOM   2327  CD2 PHE A 288      11.354   7.128  18.164  1.00 62.81           C  
ATOM   2328  CE1 PHE A 288      11.941   5.385  20.200  1.00 62.81           C  
ATOM   2329  CE2 PHE A 288      10.606   7.145  19.318  1.00 62.81           C  
ATOM   2330  CZ  PHE A 288      10.900   6.272  20.339  1.00 62.81           C  
ATOM   2333  N   SER A 289      14.180   3.265  16.389  1.00 40.43           N  
ATOM   2334  CA  SER A 289      14.466   1.976  16.943  1.00 40.43           C  
ATOM   2337  C   SER A 289      15.874   1.956  17.442  1.00 40.43           C  
ATOM   2338  O   SER A 289      16.696   2.794  17.076  1.00 40.43           O  
ATOM   2335  CB  SER A 289      14.338   0.836  15.920  1.00 40.43           C  
ATOM   2336  OG  SER A 289      15.307   0.996  14.895  1.00 40.43           O  
ATOM   2339  N   GLY A 290      16.165   0.961  18.304  1.00 49.72           N  
ATOM   2340  CA  GLY A 290      17.456   0.760  18.893  1.00 49.72           C  
ATOM   2341  C   GLY A 290      17.601  -0.718  19.089  1.00 49.72           C  
ATOM   2342  O   GLY A 290      17.386  -1.500  18.162  1.00 49.72           O  
ATOM   2343  N   TRP A 291      18.037  -1.127  20.297  1.00 70.58           N  
ATOM   2344  CA  TRP A 291      18.130  -2.520  20.630  1.00 70.58           C  
ATOM   2355  C   TRP A 291      17.605  -2.662  22.030  1.00 70.58           C  
ATOM   2356  O   TRP A 291      17.544  -1.689  22.779  1.00 70.58           O  
ATOM   2345  CB  TRP A 291      19.559  -3.090  20.569  1.00 70.58           C  
ATOM   2346  CG  TRP A 291      20.566  -2.441  21.490  1.00 70.58           C  
ATOM   2348  CD1 TRP A 291      20.985  -2.831  22.727  1.00 70.58           C  
ATOM   2347  CD2 TRP A 291      21.293  -1.243  21.174  1.00 70.58           C  
ATOM   2350  CE2 TRP A 291      22.131  -0.973  22.255  1.00 70.58           C  
ATOM   2351  CE3 TRP A 291      21.267  -0.438  20.073  1.00 70.58           C  
ATOM   2349  NE1 TRP A 291      21.934  -1.957  23.201  1.00 70.58           N  
ATOM   2352  CZ2 TRP A 291      22.959   0.113  22.252  1.00 70.58           C  
ATOM   2353  CZ3 TRP A 291      22.101   0.659  20.074  1.00 70.58           C  
ATOM   2354  CH2 TRP A 291      22.930   0.928  21.142  1.00 70.58           C  
ATOM   2357  N   TYR A 292      17.209  -3.894  22.413  1.00182.46           N  
ATOM   2358  CA  TYR A 292      16.579  -4.172  23.678  1.00182.46           C  
ATOM   2367  C   TYR A 292      17.515  -4.281  24.834  1.00182.46           C  
ATOM   2368  O   TYR A 292      18.645  -4.755  24.725  1.00182.46           O  
ATOM   2359  CB  TYR A 292      15.809  -5.508  23.767  1.00182.46           C  
ATOM   2360  CG  TYR A 292      14.424  -5.399  23.240  1.00182.46           C  
ATOM   2361  CD1 TYR A 292      13.445  -4.890  24.060  1.00182.46           C  
ATOM   2362  CD2 TYR A 292      14.094  -5.799  21.965  1.00182.46           C  
ATOM   2363  CE1 TYR A 292      12.153  -4.777  23.620  1.00182.46           C  
ATOM   2364  CE2 TYR A 292      12.796  -5.689  21.519  1.00182.46           C  
ATOM   2365  CZ  TYR A 292      11.826  -5.175  22.350  1.00182.46           C  
ATOM   2366  OH  TYR A 292      10.491  -5.048  21.920  1.00182.46           O  
ATOM   2369  N   MET A 293      17.036  -3.767  25.985  1.00111.28           N  
ATOM   2370  CA  MET A 293      17.616  -4.070  27.257  1.00111.28           C  
ATOM   2375  C   MET A 293      16.858  -5.312  27.634  1.00111.28           C  
ATOM   2376  O   MET A 293      15.645  -5.370  27.445  1.00111.28           O  
ATOM   2371  CB  MET A 293      17.327  -2.983  28.304  1.00111.28           C  
ATOM   2372  CG  MET A 293      17.982  -3.225  29.663  1.00111.28           C  
ATOM   2373  SD  MET A 293      17.832  -1.824  30.812  1.00111.28           S  
ATOM   2374  CE  MET A 293      16.027  -1.923  30.984  1.00111.28           C  
ATOM   2377  N   GLY A 294      17.524  -6.322  28.220  1.00 41.96           N  
ATOM   2378  CA  GLY A 294      16.908  -7.612  28.413  1.00 41.96           C  
ATOM   2379  C   GLY A 294      15.664  -7.530  29.242  1.00 41.96           C  
ATOM   2380  O   GLY A 294      14.688  -8.232  28.989  1.00 41.96           O  
ATOM   2381  N   THR A 295      15.670  -6.659  30.254  1.00138.06           N  
ATOM   2382  CA  THR A 295      14.626  -6.535  31.227  1.00138.06           C  
ATOM   2386  C   THR A 295      13.357  -6.098  30.558  1.00138.06           C  
ATOM   2387  O   THR A 295      12.263  -6.410  31.026  1.00138.06           O  
ATOM   2383  CB  THR A 295      15.019  -5.506  32.244  1.00138.06           C  
ATOM   2385  CG2 THR A 295      14.044  -5.560  33.417  1.00138.06           C  
ATOM   2384  OG1 THR A 295      16.314  -5.801  32.740  1.00138.06           O  
ATOM   2388  N   GLU A 296      13.459  -5.340  29.454  1.00117.51           N  
ATOM   2389  CA  GLU A 296      12.260  -4.859  28.835  1.00117.51           C  
ATOM   2395  C   GLU A 296      11.407  -6.025  28.443  1.00117.51           C  
ATOM   2396  O   GLU A 296      10.192  -5.995  28.632  1.00117.51           O  
ATOM   2390  CB  GLU A 296      12.534  -4.013  27.584  1.00117.51           C  
ATOM   2391  CG  GLU A 296      11.282  -3.307  27.073  1.00117.51           C  
ATOM   2392  CD  GLU A 296      11.699  -2.403  25.926  1.00117.51           C  
ATOM   2393  OE1 GLU A 296      12.922  -2.116  25.816  1.00117.51           O  
ATOM   2394  OE2 GLU A 296      10.802  -1.988  25.145  1.00117.51           O1-
ATOM   2397  N   ILE A 297      12.005  -7.060  27.827  1.00 78.03           N  
ATOM   2398  CA  ILE A 297      11.258  -8.222  27.439  1.00 78.03           C  
ATOM   2403  C   ILE A 297      10.945  -9.092  28.625  1.00 78.03           C  
ATOM   2404  O   ILE A 297       9.791  -9.422  28.892  1.00 78.03           O  
ATOM   2399  CB  ILE A 297      12.043  -9.070  26.480  1.00 78.03           C  
ATOM   2400  CG1 ILE A 297      12.537  -8.227  25.291  1.00 78.03           C  
ATOM   2401  CG2 ILE A 297      11.152 -10.248  26.052  1.00 78.03           C  
ATOM   2402  CD1 ILE A 297      13.628  -8.916  24.471  1.00 78.03           C  
ATOM   2405  N   GLY A 298      11.994  -9.467  29.386  1.00 56.98           N  
ATOM   2406  CA  GLY A 298      11.882 -10.442  30.437  1.00 56.98           C  
ATOM   2407  C   GLY A 298      11.072  -9.977  31.599  1.00 56.98           C  
ATOM   2408  O   GLY A 298      10.307 -10.759  32.162  1.00 56.98           O  
ATOM   2409  N   VAL A 299      11.323  -8.746  32.086  1.00 80.37           N  
ATOM   2410  CA  VAL A 299      10.560  -8.259  33.198  1.00 80.37           C  
ATOM   2414  C   VAL A 299       9.203  -7.739  32.815  1.00 80.37           C  
ATOM   2415  O   VAL A 299       8.184  -8.207  33.318  1.00 80.37           O  
ATOM   2411  CB  VAL A 299      11.276  -7.186  33.966  1.00 80.37           C  
ATOM   2412  CG1 VAL A 299      10.324  -6.597  35.024  1.00 80.37           C  
ATOM   2413  CG2 VAL A 299      12.543  -7.818  34.567  1.00 80.37           C  
ATOM   2416  N   ARG A 300       9.166  -6.720  31.930  1.00160.06           N  
ATOM   2417  CA  ARG A 300       7.943  -6.043  31.579  1.00160.06           C  
ATOM   2425  C   ARG A 300       7.037  -6.830  30.680  1.00160.06           C  
ATOM   2426  O   ARG A 300       5.874  -7.076  31.000  1.00160.06           O  
ATOM   2418  CB  ARG A 300       8.225  -4.718  30.849  1.00160.06           C  
ATOM   2419  CG  ARG A 300       9.132  -3.768  31.634  1.00160.06           C  
ATOM   2420  CD  ARG A 300       8.377  -2.829  32.575  1.00160.06           C  
ATOM   2421  NE  ARG A 300       7.958  -3.615  33.769  1.00160.06           N  
ATOM   2422  CZ  ARG A 300       7.124  -3.049  34.689  1.00160.06           C  
ATOM   2423  NH1 ARG A 300       6.631  -1.794  34.476  1.00160.06           N1+
ATOM   2424  NH2 ARG A 300       6.785  -3.735  35.820  1.00160.06           N  
ATOM   2427  N   ASP A 301       7.571  -7.268  29.523  1.00 73.81           N  
ATOM   2428  CA  ASP A 301       6.750  -7.862  28.505  1.00 73.81           C  
ATOM   2433  C   ASP A 301       6.199  -9.177  28.957  1.00 73.81           C  
ATOM   2434  O   ASP A 301       5.041  -9.485  28.684  1.00 73.81           O  
ATOM   2429  CB  ASP A 301       7.515  -8.076  27.188  1.00 73.81           C  
ATOM   2430  CG  ASP A 301       7.822  -6.704  26.596  1.00 73.81           C  
ATOM   2431  OD1 ASP A 301       7.206  -5.704  27.053  1.00 73.81           O  
ATOM   2432  OD2 ASP A 301       8.677  -6.639  25.672  1.00 73.81           O1-
ATOM   2435  N   TYR A 302       7.040 -10.033  29.567  1.00173.92           N  
ATOM   2436  CA  TYR A 302       6.578 -11.308  30.032  1.00173.92           C  
ATOM   2445  C   TYR A 302       5.847 -11.300  31.358  1.00173.92           C  
ATOM   2446  O   TYR A 302       4.856 -12.004  31.525  1.00173.92           O  
ATOM   2437  CB  TYR A 302       7.681 -12.380  30.111  1.00173.92           C  
ATOM   2438  CG  TYR A 302       8.068 -12.743  28.713  1.00173.92           C  
ATOM   2439  CD1 TYR A 302       7.186 -13.431  27.910  1.00173.92           C  
ATOM   2440  CD2 TYR A 302       9.284 -12.372  28.185  1.00173.92           C  
ATOM   2441  CE1 TYR A 302       7.515 -13.770  26.619  1.00173.92           C  
ATOM   2442  CE2 TYR A 302       9.620 -12.712  26.894  1.00173.92           C  
ATOM   2443  CZ  TYR A 302       8.737 -13.415  26.110  1.00173.92           C  
ATOM   2444  OH  TYR A 302       9.079 -13.765  24.786  1.00173.92           O  
ATOM   2447  N   CYS A 303       6.398 -10.592  32.364  1.00107.80           N  
ATOM   2448  CA  CYS A 303       5.960 -10.573  33.741  1.00107.80           C  
ATOM   2451  C   CYS A 303       4.847  -9.652  34.146  1.00107.80           C  
ATOM   2452  O   CYS A 303       4.195  -9.922  35.153  1.00107.80           O  
ATOM   2449  CB  CYS A 303       7.126 -10.375  34.725  1.00107.80           C  
ATOM   2450  SG  CYS A 303       8.240 -11.812  34.712  1.00107.80           S  
ATOM   2453  N   ASP A 304       4.630  -8.517  33.455  1.00 55.64           N  
ATOM   2454  CA  ASP A 304       3.620  -7.616  33.941  1.00 55.64           C  
ATOM   2459  C   ASP A 304       2.310  -8.342  33.952  1.00 55.64           C  
ATOM   2460  O   ASP A 304       2.029  -9.155  33.073  1.00 55.64           O  
ATOM   2455  CB  ASP A 304       3.466  -6.335  33.101  1.00 55.64           C  
ATOM   2456  CG  ASP A 304       4.708  -5.480  33.321  1.00 55.64           C  
ATOM   2457  OD1 ASP A 304       5.758  -6.047  33.721  1.00 55.64           O  
ATOM   2458  OD2 ASP A 304       4.619  -4.241  33.105  1.00 55.64           O1-
ATOM   2461  N   ASN A 305       1.481  -8.078  34.983  1.00103.70           N  
ATOM   2462  CA  ASN A 305       0.220  -8.749  35.109  1.00103.70           C  
ATOM   2467  C   ASN A 305      -0.667  -8.354  33.967  1.00103.70           C  
ATOM   2468  O   ASN A 305      -1.478  -9.152  33.502  1.00103.70           O  
ATOM   2463  CB  ASN A 305      -0.471  -8.517  36.468  1.00103.70           C  
ATOM   2464  CG  ASN A 305      -0.551  -7.029  36.734  1.00103.70           C  
ATOM   2466  ND2 ASN A 305      -1.764  -6.539  37.099  1.00103.70           N  
ATOM   2465  OD1 ASN A 305       0.448  -6.320  36.631  1.00103.70           O  
ATOM   2469  N   SER A 306      -0.542  -7.099  33.501  1.00 63.98           N  
ATOM   2470  CA  SER A 306      -1.298  -6.585  32.393  1.00 63.98           C  
ATOM   2473  C   SER A 306      -0.757  -7.106  31.086  1.00 63.98           C  
ATOM   2474  O   SER A 306      -1.279  -6.758  30.030  1.00 63.98           O  
ATOM   2471  CB  SER A 306      -1.272  -5.049  32.321  1.00 63.98           C  
ATOM   2472  OG  SER A 306       0.048  -4.594  32.064  1.00 63.98           O  
ATOM   2475  N   ARG A 307       0.309  -7.931  31.107  1.00201.62           N  
ATOM   2476  CA  ARG A 307       0.924  -8.395  29.887  1.00201.62           C  
ATOM   2484  C   ARG A 307       0.830  -9.892  29.808  1.00201.62           C  
ATOM   2485  O   ARG A 307      -0.196 -10.477  30.147  1.00201.62           O  
ATOM   2477  CB  ARG A 307       2.417  -8.034  29.769  1.00201.62           C  
ATOM   2478  CG  ARG A 307       2.675  -6.563  29.445  1.00201.62           C  
ATOM   2479  CD  ARG A 307       2.122  -6.166  28.075  1.00201.62           C  
ATOM   2480  NE  ARG A 307       2.670  -4.828  27.717  1.00201.62           N  
ATOM   2481  CZ  ARG A 307       3.849  -4.738  27.033  1.00201.62           C  
ATOM   2482  NH1 ARG A 307       4.510  -5.871  26.658  1.00201.62           N1+
ATOM   2483  NH2 ARG A 307       4.364  -3.512  26.718  1.00201.62           N  
ATOM   2486  N   TYR A 308       1.908 -10.549  29.320  1.00109.02           N  
ATOM   2487  CA  TYR A 308       1.921 -11.979  29.152  1.00109.02           C  
ATOM   2496  C   TYR A 308       1.657 -12.657  30.467  1.00109.02           C  
ATOM   2497  O   TYR A 308       0.934 -13.649  30.516  1.00109.02           O  
ATOM   2488  CB  TYR A 308       3.234 -12.546  28.574  1.00109.02           C  
ATOM   2489  CG  TYR A 308       3.202 -12.457  27.081  1.00109.02           C  
ATOM   2490  CD1 TYR A 308       3.459 -11.285  26.407  1.00109.02           C  
ATOM   2491  CD2 TYR A 308       2.920 -13.590  26.348  1.00109.02           C  
ATOM   2492  CE1 TYR A 308       3.424 -11.250  25.029  1.00109.02           C  
ATOM   2493  CE2 TYR A 308       2.884 -13.561  24.973  1.00109.02           C  
ATOM   2494  CZ  TYR A 308       3.135 -12.386  24.310  1.00109.02           C  
ATOM   2495  OH  TYR A 308       3.100 -12.351  22.899  1.00109.02           O  
ATOM   2498  N   ASN A 309       2.244 -12.154  31.566  1.00 98.88           N  
ATOM   2499  CA  ASN A 309       1.978 -12.668  32.884  1.00 98.88           C  
ATOM   2504  C   ASN A 309       2.249 -14.151  32.958  1.00 98.88           C  
ATOM   2505  O   ASN A 309       1.437 -14.921  33.465  1.00 98.88           O  
ATOM   2500  CB  ASN A 309       0.530 -12.402  33.326  1.00 98.88           C  
ATOM   2501  CG  ASN A 309       0.451 -12.485  34.843  1.00 98.88           C  
ATOM   2503  ND2 ASN A 309       1.593 -12.820  35.500  1.00 98.88           N  
ATOM   2502  OD1 ASN A 309      -0.599 -12.240  35.430  1.00 98.88           O  
ATOM   2506  N   ILE A 310       3.420 -14.561  32.433  1.00104.92           N  
ATOM   2507  CA  ILE A 310       3.980 -15.885  32.358  1.00104.92           C  
ATOM   2512  C   ILE A 310       4.449 -16.411  33.682  1.00104.92           C  
ATOM   2513  O   ILE A 310       4.670 -17.610  33.835  1.00104.92           O  
ATOM   2508  CB  ILE A 310       5.114 -15.993  31.376  1.00104.92           C  
ATOM   2509  CG1 ILE A 310       6.307 -15.122  31.797  1.00104.92           C  
ATOM   2510  CG2 ILE A 310       4.553 -15.653  29.985  1.00104.92           C  
ATOM   2511  CD1 ILE A 310       7.574 -15.426  30.999  1.00104.92           C  
ATOM   2514  N   LEU A 311       4.672 -15.529  34.664  1.00175.21           N  
ATOM   2515  CA  LEU A 311       5.343 -15.880  35.883  1.00175.21           C  
ATOM   2520  C   LEU A 311       4.712 -17.085  36.524  1.00175.21           C  
ATOM   2521  O   LEU A 311       5.420 -17.925  37.078  1.00175.21           O  
ATOM   2516  CB  LEU A 311       5.318 -14.709  36.872  1.00175.21           C  
ATOM   2517  CG  LEU A 311       6.221 -14.897  38.098  1.00175.21           C  
ATOM   2518  CD1 LEU A 311       7.707 -14.967  37.711  1.00175.21           C  
ATOM   2519  CD2 LEU A 311       5.956 -13.795  39.125  1.00175.21           C  
ATOM   2522  N   GLU A 312       3.381 -17.228  36.453  1.00 77.42           N  
ATOM   2523  CA  GLU A 312       2.710 -18.313  37.112  1.00 77.42           C  
ATOM   2529  C   GLU A 312       3.233 -19.639  36.620  1.00 77.42           C  
ATOM   2530  O   GLU A 312       3.665 -20.466  37.421  1.00 77.42           O  
ATOM   2524  CB  GLU A 312       1.210 -18.248  36.811  1.00 77.42           C  
ATOM   2525  CG  GLU A 312       0.611 -16.915  37.259  1.00 77.42           C  
ATOM   2526  CD  GLU A 312      -0.712 -16.714  36.539  1.00 77.42           C  
ATOM   2527  OE1 GLU A 312      -1.644 -17.527  36.776  1.00 77.42           O  
ATOM   2528  OE2 GLU A 312      -0.808 -15.742  35.742  1.00 77.42           O1-
ATOM   2531  N   GLU A 313       3.252 -19.867  35.290  1.00116.66           N  
ATOM   2532  CA  GLU A 313       3.660 -21.136  34.738  1.00116.66           C  
ATOM   2538  C   GLU A 313       5.107 -21.412  34.983  1.00116.66           C  
ATOM   2539  O   GLU A 313       5.483 -22.553  35.245  1.00116.66           O  
ATOM   2533  CB  GLU A 313       3.473 -21.237  33.216  1.00116.66           C  
ATOM   2534  CG  GLU A 313       2.054 -21.603  32.799  1.00116.66           C  
ATOM   2535  CD  GLU A 313       1.863 -23.062  33.188  1.00116.66           C  
ATOM   2536  OE1 GLU A 313       2.871 -23.817  33.137  1.00116.66           O  
ATOM   2537  OE2 GLU A 313       0.719 -23.442  33.549  1.00116.66           O1-
ATOM   2540  N   VAL A 314       5.964 -20.383  34.878  1.00 38.12           N  
ATOM   2541  CA  VAL A 314       7.375 -20.606  35.019  1.00 38.12           C  
ATOM   2545  C   VAL A 314       7.654 -21.144  36.390  1.00 38.12           C  
ATOM   2546  O   VAL A 314       8.393 -22.114  36.545  1.00 38.12           O  
ATOM   2542  CB  VAL A 314       8.183 -19.349  34.857  1.00 38.12           C  
ATOM   2543  CG1 VAL A 314       9.663 -19.685  35.099  1.00 38.12           C  
ATOM   2544  CG2 VAL A 314       7.906 -18.750  33.467  1.00 38.12           C  
ATOM   2547  N   ALA A 315       7.048 -20.535  37.425  1.00 31.10           N  
ATOM   2548  CA  ALA A 315       7.299 -20.932  38.781  1.00 31.10           C  
ATOM   2550  C   ALA A 315       6.847 -22.347  38.979  1.00 31.10           C  
ATOM   2551  O   ALA A 315       7.493 -23.120  39.684  1.00 31.10           O  
ATOM   2549  CB  ALA A 315       6.559 -20.056  39.808  1.00 31.10           C  
ATOM   2552  N   LYS A 316       5.709 -22.716  38.365  1.00 87.22           N  
ATOM   2553  CA  LYS A 316       5.137 -24.026  38.508  1.00 87.22           C  
ATOM   2559  C   LYS A 316       6.097 -25.054  37.977  1.00 87.22           C  
ATOM   2560  O   LYS A 316       6.331 -26.079  38.617  1.00 87.22           O  
ATOM   2554  CB  LYS A 316       3.808 -24.122  37.738  1.00 87.22           C  
ATOM   2555  CG  LYS A 316       2.769 -23.140  38.290  1.00 87.22           C  
ATOM   2556  CD  LYS A 316       1.631 -22.788  37.327  1.00 87.22           C  
ATOM   2557  CE  LYS A 316       0.339 -23.575  37.553  1.00 87.22           C  
ATOM   2558  NZ  LYS A 316       0.463 -24.934  36.983  1.00 87.22           N1+
ATOM   2561  N   LYS A 317       6.712 -24.785  36.808  1.00106.12           N  
ATOM   2562  CA  LYS A 317       7.638 -25.692  36.182  1.00106.12           C  
ATOM   2568  C   LYS A 317       8.802 -25.879  37.108  1.00106.12           C  
ATOM   2569  O   LYS A 317       9.422 -26.940  37.138  1.00106.12           O  
ATOM   2563  CB  LYS A 317       8.191 -25.127  34.863  1.00106.12           C  
ATOM   2564  CG  LYS A 317       7.200 -25.135  33.694  1.00106.12           C  
ATOM   2565  CD  LYS A 317       6.891 -26.537  33.165  1.00106.12           C  
ATOM   2566  CE  LYS A 317       6.086 -26.538  31.864  1.00106.12           C  
ATOM   2567  NZ  LYS A 317       6.136 -27.881  31.243  1.00106.12           N1+
ATOM   2570  N   MET A 318       9.156 -24.801  37.827  1.00 79.35           N  
ATOM   2571  CA  MET A 318      10.201 -24.736  38.811  1.00 79.35           C  
ATOM   2576  C   MET A 318       9.795 -25.472  40.066  1.00 79.35           C  
ATOM   2577  O   MET A 318      10.651 -25.831  40.872  1.00 79.35           O  
ATOM   2572  CB  MET A 318      10.593 -23.295  39.176  1.00 79.35           C  
ATOM   2573  CG  MET A 318      11.210 -22.546  37.989  1.00 79.35           C  
ATOM   2574  SD  MET A 318      11.713 -20.832  38.327  1.00 79.35           S  
ATOM   2575  CE  MET A 318      13.235 -21.261  39.218  1.00 79.35           C  
ATOM   2578  N   ASP A 319       8.478 -25.683  40.292  1.00 95.41           N  
ATOM   2579  CA  ASP A 319       7.981 -26.339  41.480  1.00 95.41           C  
ATOM   2584  C   ASP A 319       8.259 -25.515  42.704  1.00 95.41           C  
ATOM   2585  O   ASP A 319       8.662 -26.043  43.741  1.00 95.41           O  
ATOM   2580  CB  ASP A 319       8.587 -27.734  41.731  1.00 95.41           C  
ATOM   2581  CG  ASP A 319       7.988 -28.726  40.744  1.00 95.41           C  
ATOM   2582  OD1 ASP A 319       7.131 -28.308  39.922  1.00 95.41           O  
ATOM   2583  OD2 ASP A 319       8.382 -29.922  40.804  1.00 95.41           O1-
ATOM   2586  N   LEU A 320       8.047 -24.189  42.605  1.00 55.86           N  
ATOM   2587  CA  LEU A 320       8.232 -23.281  43.706  1.00 55.86           C  
ATOM   2592  C   LEU A 320       6.969 -23.206  44.519  1.00 55.86           C  
ATOM   2593  O   LEU A 320       5.881 -23.520  44.038  1.00 55.86           O  
ATOM   2588  CB  LEU A 320       8.551 -21.853  43.240  1.00 55.86           C  
ATOM   2589  CG  LEU A 320       9.859 -21.756  42.436  1.00 55.86           C  
ATOM   2590  CD1 LEU A 320      10.134 -20.310  41.993  1.00 55.86           C  
ATOM   2591  CD2 LEU A 320      11.037 -22.366  43.210  1.00 55.86           C  
ATOM   2594  N   ASP A 321       7.100 -22.778  45.796  1.00 68.42           N  
ATOM   2595  CA  ASP A 321       5.988 -22.643  46.701  1.00 68.42           C  
ATOM   2600  C   ASP A 321       5.314 -21.330  46.404  1.00 68.42           C  
ATOM   2601  O   ASP A 321       5.725 -20.274  46.881  1.00 68.42           O  
ATOM   2596  CB  ASP A 321       6.443 -22.624  48.174  1.00 68.42           C  
ATOM   2597  CG  ASP A 321       5.243 -22.641  49.116  1.00 68.42           C  
ATOM   2598  OD1 ASP A 321       4.115 -22.298  48.673  1.00 68.42           O  
ATOM   2599  OD2 ASP A 321       5.450 -23.001  50.305  1.00 68.42           O1-
ATOM   2602  N   MET A 322       4.257 -21.388  45.575  1.00 94.68           N  
ATOM   2603  CA  MET A 322       3.454 -20.284  45.118  1.00 94.68           C  
ATOM   2608  C   MET A 322       2.510 -19.748  46.159  1.00 94.68           C  
ATOM   2609  O   MET A 322       1.936 -18.677  45.967  1.00 94.68           O  
ATOM   2604  CB  MET A 322       2.656 -20.583  43.840  1.00 94.68           C  
ATOM   2605  CG  MET A 322       3.558 -20.699  42.610  1.00 94.68           C  
ATOM   2606  SD  MET A 322       2.671 -20.968  41.048  1.00 94.68           S  
ATOM   2607  CE  MET A 322       1.927 -19.312  41.004  1.00 94.68           C  
ATOM   2610  N   ARG A 323       2.241 -20.503  47.239  1.00160.05           N  
ATOM   2611  CA  ARG A 323       1.221 -20.095  48.173  1.00160.05           C  
ATOM   2619  C   ARG A 323       1.478 -18.749  48.799  1.00160.05           C  
ATOM   2620  O   ARG A 323       0.543 -17.957  48.922  1.00160.05           O  
ATOM   2612  CB  ARG A 323       1.004 -21.069  49.345  1.00160.05           C  
ATOM   2613  CG  ARG A 323       0.437 -22.433  48.945  1.00160.05           C  
ATOM   2614  CD  ARG A 323       1.501 -23.456  48.554  1.00160.05           C  
ATOM   2615  NE  ARG A 323       2.081 -23.960  49.830  1.00160.05           N  
ATOM   2616  CZ  ARG A 323       2.456 -25.267  49.945  1.00160.05           C  
ATOM   2617  NH1 ARG A 323       2.295 -26.114  48.887  1.00160.05           N1+
ATOM   2618  NH2 ARG A 323       2.990 -25.725  51.114  1.00160.05           N  
ATOM   2621  N   LYS A 324       2.722 -18.436  49.228  1.00 59.63           N  
ATOM   2622  CA  LYS A 324       2.909 -17.172  49.895  1.00 59.63           C  
ATOM   2628  C   LYS A 324       3.937 -16.335  49.194  1.00 59.63           C  
ATOM   2629  O   LYS A 324       4.832 -16.839  48.519  1.00 59.63           O  
ATOM   2623  CB  LYS A 324       3.339 -17.304  51.364  1.00 59.63           C  
ATOM   2624  CG  LYS A 324       2.195 -17.770  52.261  1.00 59.63           C  
ATOM   2625  CD  LYS A 324       2.641 -18.223  53.647  1.00 59.63           C  
ATOM   2626  CE  LYS A 324       1.475 -18.689  54.519  1.00 59.63           C  
ATOM   2627  NZ  LYS A 324       1.993 -19.344  55.737  1.00 59.63           N1+
ATOM   2630  N   THR A 325       3.799 -15.004  49.356  1.00101.26           N  
ATOM   2631  CA  THR A 325       4.622 -13.990  48.756  1.00101.26           C  
ATOM   2635  C   THR A 325       6.005 -14.056  49.323  1.00101.26           C  
ATOM   2636  O   THR A 325       6.987 -13.852  48.612  1.00101.26           O  
ATOM   2632  CB  THR A 325       4.111 -12.614  49.057  1.00101.26           C  
ATOM   2634  CG2 THR A 325       5.015 -11.591  48.355  1.00101.26           C  
ATOM   2633  OG1 THR A 325       2.771 -12.477  48.607  1.00101.26           O  
ATOM   2637  N   SER A 326       6.102 -14.365  50.628  1.00 91.39           N  
ATOM   2638  CA  SER A 326       7.327 -14.355  51.372  1.00 91.39           C  
ATOM   2641  C   SER A 326       8.299 -15.297  50.748  1.00 91.39           C  
ATOM   2642  O   SER A 326       9.500 -15.227  50.999  1.00 91.39           O  
ATOM   2639  CB  SER A 326       7.111 -14.819  52.819  1.00 91.39           C  
ATOM   2640  OG  SER A 326       8.356 -14.914  53.488  1.00 91.39           O  
ATOM   2643  N   SER A 327       7.783 -16.222  49.932  1.00 89.60           N  
ATOM   2644  CA  SER A 327       8.583 -17.191  49.250  1.00 89.60           C  
ATOM   2647  C   SER A 327       9.456 -16.524  48.221  1.00 89.60           C  
ATOM   2648  O   SER A 327      10.508 -17.055  47.869  1.00 89.60           O  
ATOM   2645  CB  SER A 327       7.707 -18.207  48.505  1.00 89.60           C  
ATOM   2646  OG  SER A 327       8.500 -18.968  47.611  1.00 89.60           O  
ATOM   2649  N   LEU A 328       9.053 -15.343  47.710  1.00111.98           N  
ATOM   2650  CA  LEU A 328       9.792 -14.678  46.668  1.00111.98           C  
ATOM   2655  C   LEU A 328       9.900 -15.571  45.466  1.00111.98           C  
ATOM   2656  O   LEU A 328      10.912 -15.575  44.765  1.00111.98           O  
ATOM   2651  CB  LEU A 328      11.217 -14.235  47.058  1.00111.98           C  
ATOM   2652  CG  LEU A 328      11.277 -13.031  48.020  1.00111.98           C  
ATOM   2653  CD1 LEU A 328      10.612 -11.795  47.397  1.00111.98           C  
ATOM   2654  CD2 LEU A 328      10.734 -13.359  49.414  1.00111.98           C  
ATOM   2657  N   TRP A 329       8.834 -16.342  45.185  1.00 71.10           N  
ATOM   2658  CA  TRP A 329       8.797 -17.230  44.058  1.00 71.10           C  
ATOM   2669  C   TRP A 329       8.851 -16.415  42.806  1.00 71.10           C  
ATOM   2670  O   TRP A 329       9.490 -16.793  41.825  1.00 71.10           O  
ATOM   2659  CB  TRP A 329       7.538 -18.126  44.048  1.00 71.10           C  
ATOM   2660  CG  TRP A 329       6.199 -17.418  44.106  1.00 71.10           C  
ATOM   2662  CD1 TRP A 329       5.491 -17.008  45.198  1.00 71.10           C  
ATOM   2661  CD2 TRP A 329       5.401 -17.086  42.959  1.00 71.10           C  
ATOM   2664  CE2 TRP A 329       4.236 -16.478  43.427  1.00 71.10           C  
ATOM   2665  CE3 TRP A 329       5.617 -17.278  41.625  1.00 71.10           C  
ATOM   2663  NE1 TRP A 329       4.305 -16.433  44.804  1.00 71.10           N  
ATOM   2666  CZ2 TRP A 329       3.265 -16.049  42.565  1.00 71.10           C  
ATOM   2667  CZ3 TRP A 329       4.640 -16.841  40.759  1.00 71.10           C  
ATOM   2668  CH2 TRP A 329       3.487 -16.239  41.218  1.00 71.10           C  
ATOM   2671  N   LYS A 330       8.172 -15.259  42.816  1.00118.99           N  
ATOM   2672  CA  LYS A 330       8.129 -14.384  41.686  1.00118.99           C  
ATOM   2678  C   LYS A 330       9.518 -13.933  41.364  1.00118.99           C  
ATOM   2679  O   LYS A 330       9.930 -13.931  40.204  1.00118.99           O  
ATOM   2673  CB  LYS A 330       7.333 -13.109  42.009  1.00118.99           C  
ATOM   2674  CG  LYS A 330       7.454 -12.023  40.943  1.00118.99           C  
ATOM   2675  CD  LYS A 330       6.563 -10.809  41.204  1.00118.99           C  
ATOM   2676  CE  LYS A 330       5.102 -11.004  40.797  1.00118.99           C  
ATOM   2677  NZ  LYS A 330       4.320  -9.794  41.141  1.00118.99           N1+
ATOM   2680  N   ASP A 331      10.287 -13.549  42.397  1.00 50.83           N  
ATOM   2681  CA  ASP A 331      11.595 -13.010  42.182  1.00 50.83           C  
ATOM   2686  C   ASP A 331      12.457 -14.047  41.538  1.00 50.83           C  
ATOM   2687  O   ASP A 331      13.190 -13.752  40.596  1.00 50.83           O  
ATOM   2682  CB  ASP A 331      12.285 -12.583  43.491  1.00 50.83           C  
ATOM   2683  CG  ASP A 331      11.485 -11.435  44.095  1.00 50.83           C  
ATOM   2684  OD1 ASP A 331      10.301 -11.272  43.700  1.00 50.83           O  
ATOM   2685  OD2 ASP A 331      12.048 -10.706  44.955  1.00 50.83           O1-
ATOM   2688  N   GLN A 332      12.390 -15.299  42.029  1.00 77.80           N  
ATOM   2689  CA  GLN A 332      13.245 -16.322  41.499  1.00 77.80           C  
ATOM   2695  C   GLN A 332      12.898 -16.601  40.068  1.00 77.80           C  
ATOM   2696  O   GLN A 332      13.781 -16.714  39.220  1.00 77.80           O  
ATOM   2690  CB  GLN A 332      13.165 -17.644  42.279  1.00 77.80           C  
ATOM   2691  CG  GLN A 332      13.721 -17.525  43.698  1.00 77.80           C  
ATOM   2692  CD  GLN A 332      13.706 -18.909  44.322  1.00 77.80           C  
ATOM   2694  NE2 GLN A 332      14.913 -19.413  44.697  1.00 77.80           N  
ATOM   2693  OE1 GLN A 332      12.654 -19.530  44.466  1.00 77.80           O  
ATOM   2697  N   ALA A 333      11.596 -16.704  39.753  1.00 31.31           N  
ATOM   2698  CA  ALA A 333      11.200 -16.994  38.406  1.00 31.31           C  
ATOM   2700  C   ALA A 333      11.637 -15.872  37.516  1.00 31.31           C  
ATOM   2701  O   ALA A 333      12.120 -16.088  36.404  1.00 31.31           O  
ATOM   2699  CB  ALA A 333       9.676 -17.127  38.257  1.00 31.31           C  
ATOM   2702  N   LEU A 334      11.500 -14.631  38.007  1.00 52.92           N  
ATOM   2703  CA  LEU A 334      11.793 -13.486  37.202  1.00 52.92           C  
ATOM   2708  C   LEU A 334      13.231 -13.536  36.780  1.00 52.92           C  
ATOM   2709  O   LEU A 334      13.550 -13.234  35.631  1.00 52.92           O  
ATOM   2704  CB  LEU A 334      11.547 -12.167  37.952  1.00 52.92           C  
ATOM   2705  CG  LEU A 334      11.838 -10.913  37.112  1.00 52.92           C  
ATOM   2706  CD1 LEU A 334      10.913 -10.847  35.888  1.00 52.92           C  
ATOM   2707  CD2 LEU A 334      11.764  -9.640  37.972  1.00 52.92           C  
ATOM   2710  N   VAL A 335      14.141 -13.926  37.691  1.00 98.16           N  
ATOM   2711  CA  VAL A 335      15.536 -13.924  37.347  1.00 98.16           C  
ATOM   2715  C   VAL A 335      15.824 -14.922  36.263  1.00 98.16           C  
ATOM   2716  O   VAL A 335      16.540 -14.622  35.308  1.00 98.16           O  
ATOM   2712  CB  VAL A 335      16.445 -14.198  38.517  1.00 98.16           C  
ATOM   2713  CG1 VAL A 335      16.299 -15.660  38.961  1.00 98.16           C  
ATOM   2714  CG2 VAL A 335      17.878 -13.833  38.105  1.00 98.16           C  
ATOM   2717  N   GLU A 336      15.250 -16.135  36.362  1.00 86.21           N  
ATOM   2718  CA  GLU A 336      15.555 -17.164  35.409  1.00 86.21           C  
ATOM   2724  C   GLU A 336      15.090 -16.731  34.051  1.00 86.21           C  
ATOM   2725  O   GLU A 336      15.773 -16.958  33.053  1.00 86.21           O  
ATOM   2719  CB  GLU A 336      14.873 -18.502  35.736  1.00 86.21           C  
ATOM   2720  CG  GLU A 336      15.304 -19.098  37.081  1.00 86.21           C  
ATOM   2721  CD  GLU A 336      16.777 -19.481  37.011  1.00 86.21           C  
ATOM   2722  OE1 GLU A 336      17.388 -19.310  35.923  1.00 86.21           O  
ATOM   2723  OE2 GLU A 336      17.313 -19.950  38.050  1.00 86.21           O1-
ATOM   2726  N   ILE A 337      13.916 -16.076  33.977  1.00 45.86           N  
ATOM   2727  CA  ILE A 337      13.384 -15.675  32.707  1.00 45.86           C  
ATOM   2732  C   ILE A 337      14.347 -14.724  32.057  1.00 45.86           C  
ATOM   2733  O   ILE A 337      14.631 -14.833  30.866  1.00 45.86           O  
ATOM   2728  CB  ILE A 337      12.070 -14.959  32.832  1.00 45.86           C  
ATOM   2729  CG1 ILE A 337      11.024 -15.874  33.495  1.00 45.86           C  
ATOM   2730  CG2 ILE A 337      11.660 -14.466  31.433  1.00 45.86           C  
ATOM   2731  CD1 ILE A 337       9.780 -15.131  33.982  1.00 45.86           C  
ATOM   2734  N   ASN A 338      14.880 -13.760  32.832  1.00 57.17           N  
ATOM   2735  CA  ASN A 338      15.783 -12.773  32.301  1.00 57.17           C  
ATOM   2740  C   ASN A 338      17.063 -13.400  31.858  1.00 57.17           C  
ATOM   2741  O   ASN A 338      17.679 -12.935  30.899  1.00 57.17           O  
ATOM   2736  CB  ASN A 338      16.129 -11.652  33.298  1.00 57.17           C  
ATOM   2737  CG  ASN A 338      15.008 -10.624  33.247  1.00 57.17           C  
ATOM   2739  ND2 ASN A 338      13.864 -10.930  33.914  1.00 57.17           N  
ATOM   2738  OD1 ASN A 338      15.140  -9.579  32.610  1.00 57.17           O  
ATOM   2742  N   ILE A 339      17.524 -14.445  32.566  1.00 31.81           N  
ATOM   2743  CA  ILE A 339      18.744 -15.091  32.177  1.00 31.81           C  
ATOM   2748  C   ILE A 339      18.538 -15.686  30.818  1.00 31.81           C  
ATOM   2749  O   ILE A 339      19.394 -15.571  29.943  1.00 31.81           O  
ATOM   2744  CB  ILE A 339      19.138 -16.196  33.118  1.00 31.81           C  
ATOM   2745  CG1 ILE A 339      19.446 -15.617  34.512  1.00 31.81           C  
ATOM   2746  CG2 ILE A 339      20.307 -16.974  32.492  1.00 31.81           C  
ATOM   2747  CD1 ILE A 339      19.601 -16.675  35.603  1.00 31.81           C  
ATOM   2750  N   ALA A 340      17.369 -16.324  30.609  1.00 30.87           N  
ATOM   2751  CA  ALA A 340      17.063 -16.995  29.378  1.00 30.87           C  
ATOM   2753  C   ALA A 340      17.034 -16.024  28.233  1.00 30.87           C  
ATOM   2754  O   ALA A 340      17.560 -16.313  27.159  1.00 30.87           O  
ATOM   2752  CB  ALA A 340      15.697 -17.698  29.420  1.00 30.87           C  
ATOM   2755  N   VAL A 341      16.428 -14.837  28.427  1.00 41.77           N  
ATOM   2756  CA  VAL A 341      16.304 -13.891  27.350  1.00 41.77           C  
ATOM   2760  C   VAL A 341      17.669 -13.501  26.867  1.00 41.77           C  
ATOM   2761  O   VAL A 341      17.931 -13.502  25.665  1.00 41.77           O  
ATOM   2757  CB  VAL A 341      15.602 -12.630  27.765  1.00 41.77           C  
ATOM   2758  CG1 VAL A 341      15.687 -11.613  26.615  1.00 41.77           C  
ATOM   2759  CG2 VAL A 341      14.162 -12.987  28.173  1.00 41.77           C  
ATOM   2762  N   LEU A 342      18.579 -13.177  27.802  1.00 41.42           N  
ATOM   2763  CA  LEU A 342      19.905 -12.739  27.468  1.00 41.42           C  
ATOM   2768  C   LEU A 342      20.626 -13.850  26.765  1.00 41.42           C  
ATOM   2769  O   LEU A 342      21.346 -13.623  25.794  1.00 41.42           O  
ATOM   2764  CB  LEU A 342      20.739 -12.397  28.717  1.00 41.42           C  
ATOM   2765  CG  LEU A 342      20.200 -11.218  29.550  1.00 41.42           C  
ATOM   2766  CD1 LEU A 342      21.095 -10.951  30.770  1.00 41.42           C  
ATOM   2767  CD2 LEU A 342      19.993  -9.964  28.686  1.00 41.42           C  
ATOM   2770  N   TYR A 343      20.448 -15.091  27.252  1.00 55.09           N  
ATOM   2771  CA  TYR A 343      21.126 -16.235  26.707  1.00 55.09           C  
ATOM   2780  C   TYR A 343      20.696 -16.459  25.288  1.00 55.09           C  
ATOM   2781  O   TYR A 343      21.522 -16.758  24.428  1.00 55.09           O  
ATOM   2772  CB  TYR A 343      20.840 -17.514  27.521  1.00 55.09           C  
ATOM   2773  CG  TYR A 343      21.434 -18.686  26.816  1.00 55.09           C  
ATOM   2774  CD1 TYR A 343      22.789 -18.924  26.846  1.00 55.09           C  
ATOM   2775  CD2 TYR A 343      20.619 -19.563  26.137  1.00 55.09           C  
ATOM   2776  CE1 TYR A 343      23.322 -20.012  26.193  1.00 55.09           C  
ATOM   2777  CE2 TYR A 343      21.145 -20.652  25.485  1.00 55.09           C  
ATOM   2778  CZ  TYR A 343      22.500 -20.876  25.508  1.00 55.09           C  
ATOM   2779  OH  TYR A 343      23.039 -21.994  24.837  1.00 55.09           O  
ATOM   2782  N   SER A 344      19.385 -16.330  25.013  1.00 44.79           N  
ATOM   2783  CA  SER A 344      18.846 -16.589  23.706  1.00 44.79           C  
ATOM   2786  C   SER A 344      19.386 -15.617  22.700  1.00 44.79           C  
ATOM   2787  O   SER A 344      19.913 -16.021  21.665  1.00 44.79           O  
ATOM   2784  CB  SER A 344      17.314 -16.468  23.658  1.00 44.79           C  
ATOM   2785  OG  SER A 344      16.716 -17.472  24.465  1.00 44.79           O  
ATOM   2788  N   PHE A 345      19.280 -14.304  22.984  1.00 68.92           N  
ATOM   2789  CA  PHE A 345      19.712 -13.292  22.058  1.00 68.92           C  
ATOM   2797  C   PHE A 345      21.181 -13.424  21.814  1.00 68.92           C  
ATOM   2798  O   PHE A 345      21.652 -13.344  20.682  1.00 68.92           O  
ATOM   2790  CB  PHE A 345      19.487 -11.864  22.582  1.00 68.92           C  
ATOM   2791  CG  PHE A 345      18.043 -11.523  22.467  1.00 68.92           C  
ATOM   2792  CD1 PHE A 345      17.114 -12.070  23.321  1.00 68.92           C  
ATOM   2793  CD2 PHE A 345      17.628 -10.631  21.506  1.00 68.92           C  
ATOM   2794  CE1 PHE A 345      15.785 -11.740  23.208  1.00 68.92           C  
ATOM   2795  CE2 PHE A 345      16.301 -10.296  21.390  1.00 68.92           C  
ATOM   2796  CZ  PHE A 345      15.377 -10.852  22.242  1.00 68.92           C  
ATOM   2799  N   GLN A 346      21.961 -13.622  22.884  1.00 43.66           N  
ATOM   2800  CA  GLN A 346      23.379 -13.696  22.725  1.00 43.66           C  
ATOM   2806  C   GLN A 346      23.741 -14.905  21.919  1.00 43.66           C  
ATOM   2807  O   GLN A 346      24.661 -14.859  21.104  1.00 43.66           O  
ATOM   2801  CB  GLN A 346      24.107 -13.692  24.076  1.00 43.66           C  
ATOM   2802  CG  GLN A 346      23.847 -12.377  24.819  1.00 43.66           C  
ATOM   2803  CD  GLN A 346      24.572 -12.389  26.152  1.00 43.66           C  
ATOM   2805  NE2 GLN A 346      24.577 -11.218  26.843  1.00 43.66           N  
ATOM   2804  OE1 GLN A 346      25.116 -13.410  26.571  1.00 43.66           O  
ATOM   2808  N   SER A 347      23.027 -16.029  22.116  1.00 44.72           N  
ATOM   2809  CA  SER A 347      23.354 -17.218  21.380  1.00 44.72           C  
ATOM   2812  C   SER A 347      23.147 -16.965  19.912  1.00 44.72           C  
ATOM   2813  O   SER A 347      23.983 -17.341  19.092  1.00 44.72           O  
ATOM   2810  CB  SER A 347      22.488 -18.422  21.774  1.00 44.72           C  
ATOM   2811  OG  SER A 347      22.761 -18.810  23.112  1.00 44.72           O  
ATOM   2814  N   ASP A 348      22.014 -16.336  19.541  1.00167.32           N  
ATOM   2815  CA  ASP A 348      21.681 -16.032  18.178  1.00167.32           C  
ATOM   2820  C   ASP A 348      22.420 -14.845  17.616  1.00167.32           C  
ATOM   2821  O   ASP A 348      22.271 -14.524  16.439  1.00167.32           O  
ATOM   2816  CB  ASP A 348      20.175 -16.111  17.825  1.00167.32           C  
ATOM   2817  CG  ASP A 348      19.275 -15.469  18.863  1.00167.32           C  
ATOM   2818  OD1 ASP A 348      19.718 -14.557  19.602  1.00167.32           O  
ATOM   2819  OD2 ASP A 348      18.107 -15.933  18.942  1.00167.32           O1-
ATOM   2822  N   LYS A 349      23.212 -14.141  18.450  1.00155.27           N  
ATOM   2823  CA  LYS A 349      24.000 -13.014  18.029  1.00155.27           C  
ATOM   2829  C   LYS A 349      23.131 -11.887  17.586  1.00155.27           C  
ATOM   2830  O   LYS A 349      23.399 -11.219  16.589  1.00155.27           O  
ATOM   2824  CB  LYS A 349      25.058 -13.353  16.965  1.00155.27           C  
ATOM   2825  CG  LYS A 349      26.294 -13.982  17.614  1.00155.27           C  
ATOM   2826  CD  LYS A 349      25.968 -15.272  18.367  1.00155.27           C  
ATOM   2827  CE  LYS A 349      27.058 -15.735  19.335  1.00155.27           C  
ATOM   2828  NZ  LYS A 349      28.079 -16.528  18.619  1.00155.27           N1+
ATOM   2831  N   VAL A 350      22.056 -11.656  18.360  1.00 56.32           N  
ATOM   2832  CA  VAL A 350      21.194 -10.530  18.182  1.00 56.32           C  
ATOM   2836  C   VAL A 350      21.612  -9.579  19.265  1.00 56.32           C  
ATOM   2837  O   VAL A 350      21.848  -9.988  20.402  1.00 56.32           O  
ATOM   2833  CB  VAL A 350      19.742 -10.864  18.392  1.00 56.32           C  
ATOM   2834  CG1 VAL A 350      18.892  -9.597  18.188  1.00 56.32           C  
ATOM   2835  CG2 VAL A 350      19.367 -12.022  17.452  1.00 56.32           C  
ATOM   2838  N   THR A 351      21.726  -8.277  18.946  1.00 54.21           N  
ATOM   2839  CA  THR A 351      22.226  -7.345  19.917  1.00 54.21           C  
ATOM   2843  C   THR A 351      21.247  -7.203  21.043  1.00 54.21           C  
ATOM   2844  O   THR A 351      20.045  -7.069  20.821  1.00 54.21           O  
ATOM   2840  CB  THR A 351      22.454  -5.972  19.348  1.00 54.21           C  
ATOM   2842  CG2 THR A 351      23.026  -5.058  20.447  1.00 54.21           C  
ATOM   2841  OG1 THR A 351      23.360  -6.041  18.258  1.00 54.21           O  
ATOM   2845  N   ILE A 352      21.749  -7.302  22.294  1.00140.65           N  
ATOM   2846  CA  ILE A 352      20.965  -7.016  23.464  1.00140.65           C  
ATOM   2851  C   ILE A 352      21.911  -6.585  24.537  1.00140.65           C  
ATOM   2852  O   ILE A 352      23.097  -6.913  24.502  1.00140.65           O  
ATOM   2847  CB  ILE A 352      20.123  -8.138  24.008  1.00140.65           C  
ATOM   2848  CG1 ILE A 352      20.959  -9.325  24.486  1.00140.65           C  
ATOM   2849  CG2 ILE A 352      19.076  -8.502  22.955  1.00140.65           C  
ATOM   2850  CD1 ILE A 352      20.105 -10.357  25.223  1.00140.65           C  
ATOM   2853  N   VAL A 353      21.407  -5.811  25.515  1.00 99.04           N  
ATOM   2854  CA  VAL A 353      22.252  -5.350  26.577  1.00 99.04           C  
ATOM   2858  C   VAL A 353      21.603  -5.729  27.868  1.00 99.04           C  
ATOM   2859  O   VAL A 353      20.380  -5.689  27.996  1.00 99.04           O  
ATOM   2855  CB  VAL A 353      22.415  -3.857  26.563  1.00 99.04           C  
ATOM   2856  CG1 VAL A 353      21.049  -3.212  26.845  1.00 99.04           C  
ATOM   2857  CG2 VAL A 353      23.504  -3.456  27.564  1.00 99.04           C  
ATOM   2860  N   ASP A 354      22.423  -6.142  28.852  1.00120.38           N  
ATOM   2861  CA  ASP A 354      21.936  -6.496  30.153  1.00120.38           C  
ATOM   2866  C   ASP A 354      21.775  -5.221  30.930  1.00120.38           C  
ATOM   2867  O   ASP A 354      22.366  -4.196  30.593  1.00120.38           O  
ATOM   2862  CB  ASP A 354      22.926  -7.383  30.924  1.00120.38           C  
ATOM   2863  CG  ASP A 354      22.276  -7.745  32.243  1.00120.38           C  
ATOM   2864  OD1 ASP A 354      21.061  -8.074  32.217  1.00120.38           O  
ATOM   2865  OD2 ASP A 354      22.970  -7.673  33.292  1.00120.38           O1-
ATOM   2868  N   HIS A 355      20.962  -5.253  32.004  1.00 78.71           N  
ATOM   2869  CA  HIS A 355      20.724  -4.075  32.789  1.00 78.71           C  
ATOM   2876  C   HIS A 355      21.964  -3.665  33.522  1.00 78.71           C  
ATOM   2877  O   HIS A 355      22.170  -2.484  33.788  1.00 78.71           O  
ATOM   2872  CB  HIS A 355      19.530  -4.181  33.761  1.00 78.71           C  
ATOM   2871  CG  HIS A 355      19.517  -5.391  34.642  1.00 78.71           C  
ATOM   2874  CD2 HIS A 355      19.892  -5.541  35.942  1.00 78.71           C  
ATOM   2870  ND1 HIS A 355      19.054  -6.622  34.239  1.00 78.71           N  
ATOM   2875  CE1 HIS A 355      19.169  -7.451  35.307  1.00 78.71           C  
ATOM   2873  NE2 HIS A 355      19.674  -6.840  36.363  1.00 78.71           N  
ATOM   2878  N   HIS A 356      22.817  -4.622  33.921  1.00 59.25           N  
ATOM   2879  CA  HIS A 356      24.013  -4.213  34.601  1.00 59.25           C  
ATOM   2886  C   HIS A 356      24.885  -3.428  33.672  1.00 59.25           C  
ATOM   2887  O   HIS A 356      25.419  -2.384  34.044  1.00 59.25           O  
ATOM   2882  CB  HIS A 356      24.809  -5.393  35.175  1.00 59.25           C  
ATOM   2881  CG  HIS A 356      24.144  -5.951  36.396  1.00 59.25           C  
ATOM   2884  CD2 HIS A 356      23.146  -6.869  36.513  1.00 59.25           C  
ATOM   2880  ND1 HIS A 356      24.453  -5.567  37.682  1.00 59.25           N  
ATOM   2885  CE1 HIS A 356      23.635  -6.267  38.506  1.00 59.25           C  
ATOM   2883  NE2 HIS A 356      22.823  -7.070  37.843  1.00 59.25           N  
ATOM   2888  N   SER A 357      25.053  -3.904  32.427  1.00101.44           N  
ATOM   2889  CA  SER A 357      25.922  -3.234  31.502  1.00101.44           C  
ATOM   2892  C   SER A 357      25.360  -1.896  31.100  1.00101.44           C  
ATOM   2893  O   SER A 357      26.098  -0.916  31.010  1.00101.44           O  
ATOM   2890  CB  SER A 357      26.202  -4.094  30.260  1.00101.44           C  
ATOM   2891  OG  SER A 357      24.985  -4.510  29.663  1.00101.44           O  
ATOM   2894  N   ALA A 358      24.037  -1.814  30.860  1.00 36.61           N  
ATOM   2895  CA  ALA A 358      23.425  -0.591  30.408  1.00 36.61           C  
ATOM   2897  C   ALA A 358      23.544   0.474  31.459  1.00 36.61           C  
ATOM   2898  O   ALA A 358      23.805   1.637  31.157  1.00 36.61           O  
ATOM   2896  CB  ALA A 358      21.929  -0.765  30.088  1.00 36.61           C  
ATOM   2899  N   THR A 359      23.341   0.097  32.732  1.00107.57           N  
ATOM   2900  CA  THR A 359      23.380   1.021  33.826  1.00107.57           C  
ATOM   2904  C   THR A 359      24.761   1.582  33.949  1.00107.57           C  
ATOM   2905  O   THR A 359      24.936   2.780  34.173  1.00107.57           O  
ATOM   2901  CB  THR A 359      23.071   0.334  35.121  1.00107.57           C  
ATOM   2903  CG2 THR A 359      23.112   1.359  36.256  1.00107.57           C  
ATOM   2902  OG1 THR A 359      21.791  -0.273  35.058  1.00107.57           O  
ATOM   2906  N   GLU A 360      25.785   0.719  33.807  1.00 67.65           N  
ATOM   2907  CA  GLU A 360      27.139   1.169  33.948  1.00 67.65           C  
ATOM   2913  C   GLU A 360      27.415   2.177  32.884  1.00 67.65           C  
ATOM   2914  O   GLU A 360      28.024   3.214  33.140  1.00 67.65           O  
ATOM   2908  CB  GLU A 360      28.188   0.065  33.719  1.00 67.65           C  
ATOM   2909  CG  GLU A 360      28.201  -1.052  34.758  1.00 67.65           C  
ATOM   2910  CD  GLU A 360      29.315  -2.006  34.353  1.00 67.65           C  
ATOM   2911  OE1 GLU A 360      30.502  -1.581  34.393  1.00 67.65           O  
ATOM   2912  OE2 GLU A 360      28.994  -3.168  33.988  1.00 67.65           O1-
ATOM   2915  N   SER A 361      26.964   1.895  31.649  1.00 72.00           N  
ATOM   2916  CA  SER A 361      27.244   2.790  30.567  0.90 72.00           C  
ATOM   2919  C   SER A 361      26.573   4.103  30.823  1.00 72.00           C  
ATOM   2920  O   SER A 361      27.105   5.156  30.477  1.00 72.00           O  
ATOM   2917  CB  SER A 361      26.784   2.255  29.196  0.90 72.00           C  
ATOM   2918  OG  SER A 361      25.374   2.100  29.163  0.90 72.00           O  
ATOM   2921  N   PHE A 362      25.389   4.075  31.462  1.00 51.44           N  
ATOM   2922  CA  PHE A 362      24.630   5.267  31.711  1.00 51.44           C  
ATOM   2930  C   PHE A 362      25.388   6.173  32.638  1.00 51.44           C  
ATOM   2931  O   PHE A 362      25.430   7.383  32.422  1.00 51.44           O  
ATOM   2923  CB  PHE A 362      23.261   4.960  32.345  1.00 51.44           C  
ATOM   2924  CG  PHE A 362      22.504   6.240  32.404  1.00 51.44           C  
ATOM   2925  CD1 PHE A 362      21.905   6.738  31.271  1.00 51.44           C  
ATOM   2926  CD2 PHE A 362      22.386   6.935  33.584  1.00 51.44           C  
ATOM   2927  CE1 PHE A 362      21.202   7.918  31.311  1.00 51.44           C  
ATOM   2928  CE2 PHE A 362      21.682   8.116  33.631  1.00 51.44           C  
ATOM   2929  CZ  PHE A 362      21.091   8.611  32.494  1.00 51.44           C  
ATOM   2932  N   ILE A 363      26.008   5.620  33.702  1.00 95.45           N  
ATOM   2933  CA  ILE A 363      26.744   6.448  34.619  1.00 95.45           C  
ATOM   2938  C   ILE A 363      27.878   7.103  33.892  1.00 95.45           C  
ATOM   2939  O   ILE A 363      28.164   8.280  34.104  1.00 95.45           O  
ATOM   2934  CB  ILE A 363      27.297   5.711  35.809  1.00 95.45           C  
ATOM   2935  CG1 ILE A 363      26.189   5.419  36.839  1.00 95.45           C  
ATOM   2936  CG2 ILE A 363      28.443   6.555  36.394  1.00 95.45           C  
ATOM   2937  CD1 ILE A 363      25.059   4.522  36.346  1.00 95.45           C  
ATOM   2940  N   LYS A 364      28.556   6.353  33.007  1.00 30.37           N  
ATOM   2941  CA  LYS A 364      29.659   6.894  32.266  1.00 30.37           C  
ATOM   2947  C   LYS A 364      29.136   8.027  31.438  1.00 30.37           C  
ATOM   2948  O   LYS A 364      29.760   9.083  31.338  1.00 30.37           O  
ATOM   2942  CB  LYS A 364      30.274   5.842  31.323  1.00 30.37           C  
ATOM   2943  CG  LYS A 364      31.555   6.278  30.609  1.00 30.37           C  
ATOM   2944  CD  LYS A 364      32.313   5.099  29.992  1.00 30.37           C  
ATOM   2945  CE  LYS A 364      33.568   5.493  29.210  1.00 30.37           C  
ATOM   2946  NZ  LYS A 364      34.272   4.275  28.746  1.00 30.37           N1+
ATOM   2949  N   HIS A 365      27.947   7.833  30.841  1.00 46.15           N  
ATOM   2950  CA  HIS A 365      27.322   8.820  30.009  1.00 46.15           C  
ATOM   2957  C   HIS A 365      27.035  10.042  30.824  1.00 46.15           C  
ATOM   2958  O   HIS A 365      27.241  11.163  30.361  1.00 46.15           O  
ATOM   2953  CB  HIS A 365      25.988   8.321  29.434  1.00 46.15           C  
ATOM   2952  CG  HIS A 365      25.251   9.369  28.662  1.00 46.15           C  
ATOM   2955  CD2 HIS A 365      24.166  10.105  29.019  1.00 46.15           C  
ATOM   2951  ND1 HIS A 365      25.580   9.780  27.388  1.00 46.15           N  
ATOM   2956  CE1 HIS A 365      24.684  10.735  27.043  1.00 46.15           C  
ATOM   2954  NE2 HIS A 365      23.803  10.968  28.000  1.00 46.15           N  
ATOM   2959  N   MET A 366      26.553   9.858  32.067  1.00 43.84           N  
ATOM   2960  CA  MET A 366      26.216  10.995  32.875  1.00 43.84           C  
ATOM   2965  C   MET A 366      27.444  11.810  33.109  1.00 43.84           C  
ATOM   2966  O   MET A 366      27.405  13.036  33.027  1.00 43.84           O  
ATOM   2961  CB  MET A 366      25.679  10.639  34.272  1.00 43.84           C  
ATOM   2962  CG  MET A 366      24.246  10.110  34.294  1.00 43.84           C  
ATOM   2963  SD  MET A 366      23.654   9.716  35.966  1.00 43.84           S  
ATOM   2964  CE  MET A 366      23.838  11.419  36.571  1.00 43.84           C  
ATOM   2967  N   GLU A 367      28.579  11.147  33.394  1.00 31.90           N  
ATOM   2968  CA  GLU A 367      29.771  11.884  33.684  1.00 31.90           C  
ATOM   2974  C   GLU A 367      30.142  12.694  32.485  1.00 31.90           C  
ATOM   2975  O   GLU A 367      30.515  13.859  32.609  1.00 31.90           O  
ATOM   2969  CB  GLU A 367      30.974  10.993  34.029  1.00 31.90           C  
ATOM   2970  CG  GLU A 367      30.826  10.278  35.372  1.00 31.90           C  
ATOM   2971  CD  GLU A 367      32.088   9.461  35.606  1.00 31.90           C  
ATOM   2972  OE1 GLU A 367      32.413   8.607  34.739  1.00 31.90           O  
ATOM   2973  OE2 GLU A 367      32.746   9.687  36.656  1.00 31.90           O1-
ATOM   2976  N   ASN A 368      30.032  12.100  31.283  1.00 39.40           N  
ATOM   2977  CA  ASN A 368      30.428  12.801  30.098  1.00 39.40           C  
ATOM   2982  C   ASN A 368      29.566  14.013  29.912  1.00 39.40           C  
ATOM   2983  O   ASN A 368      30.073  15.098  29.633  1.00 39.40           O  
ATOM   2978  CB  ASN A 368      30.314  11.936  28.830  1.00 39.40           C  
ATOM   2979  CG  ASN A 368      31.381  10.850  28.911  1.00 39.40           C  
ATOM   2981  ND2 ASN A 368      31.223   9.770  28.100  1.00 39.40           N  
ATOM   2980  OD1 ASN A 368      32.339  10.960  29.675  1.00 39.40           O  
ATOM   2984  N   GLU A 369      28.238  13.866  30.086  1.00 93.32           N  
ATOM   2985  CA  GLU A 369      27.330  14.955  29.850  1.00 93.32           C  
ATOM   2991  C   GLU A 369      27.605  16.062  30.819  1.00 93.32           C  
ATOM   2992  O   GLU A 369      27.602  17.234  30.448  1.00 93.32           O  
ATOM   2986  CB  GLU A 369      25.855  14.549  30.005  1.00 93.32           C  
ATOM   2987  CG  GLU A 369      25.389  13.554  28.941  1.00 93.32           C  
ATOM   2988  CD  GLU A 369      25.338  14.283  27.606  1.00 93.32           C  
ATOM   2989  OE1 GLU A 369      26.390  14.840  27.193  1.00 93.32           O  
ATOM   2990  OE2 GLU A 369      24.243  14.292  26.981  1.00 93.32           O1-
ATOM   2993  N   TYR A 370      27.851  15.729  32.098  1.00 61.76           N  
ATOM   2994  CA  TYR A 370      28.114  16.780  33.035  1.00 61.76           C  
ATOM   3003  C   TYR A 370      29.357  17.506  32.633  1.00 61.76           C  
ATOM   3004  O   TYR A 370      29.391  18.735  32.654  1.00 61.76           O  
ATOM   2995  CB  TYR A 370      28.300  16.300  34.485  1.00 61.76           C  
ATOM   2996  CG  TYR A 370      26.947  16.075  35.063  1.00 61.76           C  
ATOM   2997  CD1 TYR A 370      26.265  14.894  34.889  1.00 61.76           C  
ATOM   2998  CD2 TYR A 370      26.360  17.085  35.791  1.00 61.76           C  
ATOM   2999  CE1 TYR A 370      25.015  14.728  35.441  1.00 61.76           C  
ATOM   3000  CE2 TYR A 370      25.114  16.925  36.343  1.00 61.76           C  
ATOM   3001  CZ  TYR A 370      24.437  15.744  36.166  1.00 61.76           C  
ATOM   3002  OH  TYR A 370      23.156  15.579  36.734  1.00 61.76           O  
ATOM   3005  N   ARG A 371      30.426  16.774  32.268  1.00140.84           N  
ATOM   3006  CA  ARG A 371      31.631  17.479  31.948  1.00140.84           C  
ATOM   3014  C   ARG A 371      31.476  18.329  30.718  1.00140.84           C  
ATOM   3015  O   ARG A 371      31.755  19.527  30.752  1.00140.84           O  
ATOM   3007  CB  ARG A 371      32.836  16.544  31.745  1.00140.84           C  
ATOM   3008  CG  ARG A 371      32.663  15.525  30.620  1.00140.84           C  
ATOM   3009  CD  ARG A 371      33.780  14.482  30.593  1.00140.84           C  
ATOM   3010  NE  ARG A 371      33.554  13.619  29.404  1.00140.84           N  
ATOM   3011  CZ  ARG A 371      34.040  14.010  28.191  1.00140.84           C  
ATOM   3012  NH1 ARG A 371      34.712  15.192  28.073  1.00140.84           N1+
ATOM   3013  NH2 ARG A 371      33.863  13.214  27.096  1.00140.84           N  
ATOM   3016  N   CYS A 372      31.054  17.738  29.583  1.00 62.01           N  
ATOM   3017  CA  CYS A 372      30.951  18.517  28.379  0.54 62.01           C  
ATOM   3020  C   CYS A 372      29.788  19.474  28.400  1.00 62.01           C  
ATOM   3021  O   CYS A 372      29.961  20.678  28.209  1.00 62.01           O  
ATOM   3018  CB  CYS A 372      30.803  17.630  27.132  0.54 62.01           C  
ATOM   3019  SG  CYS A 372      32.266  16.583  26.876  0.54 62.01           S  
ATOM   3022  N   ARG A 373      28.569  18.917  28.598  1.00115.48           N  
ATOM   3023  CA  ARG A 373      27.283  19.573  28.538  1.00115.48           C  
ATOM   3031  C   ARG A 373      26.925  20.400  29.745  1.00115.48           C  
ATOM   3032  O   ARG A 373      26.283  21.441  29.617  1.00115.48           O  
ATOM   3024  CB  ARG A 373      26.148  18.563  28.286  1.00115.48           C  
ATOM   3025  CG  ARG A 373      24.879  19.173  27.683  1.00115.48           C  
ATOM   3026  CD  ARG A 373      23.818  18.127  27.327  1.00115.48           C  
ATOM   3027  NE  ARG A 373      22.715  18.817  26.599  1.00115.48           N  
ATOM   3028  CZ  ARG A 373      21.564  18.138  26.319  1.00115.48           C  
ATOM   3029  NH1 ARG A 373      21.406  16.855  26.756  1.00115.48           N1+
ATOM   3030  NH2 ARG A 373      20.574  18.742  25.600  1.00115.48           N  
ATOM   3033  N   GLY A 374      27.302  19.959  30.961  1.00 34.43           N  
ATOM   3034  CA  GLY A 374      26.917  20.708  32.124  1.00 34.43           C  
ATOM   3035  C   GLY A 374      25.717  20.079  32.777  1.00 34.43           C  
ATOM   3036  O   GLY A 374      25.169  20.642  33.723  1.00 34.43           O  
ATOM   3037  N   GLY A 375      25.253  18.905  32.294  1.00 32.49           N  
ATOM   3038  CA  GLY A 375      24.143  18.288  32.969  1.00 32.49           C  
ATOM   3039  C   GLY A 375      23.587  17.183  32.126  1.00 32.49           C  
ATOM   3040  O   GLY A 375      23.994  16.986  30.981  1.00 32.49           O  
ATOM   3041  N   CYS A 376      22.645  16.407  32.708  1.00 63.04           N  
ATOM   3042  CA  CYS A 376      21.996  15.354  31.979  1.00 63.04           C  
ATOM   3045  C   CYS A 376      20.681  15.069  32.651  1.00 63.04           C  
ATOM   3046  O   CYS A 376      20.643  14.489  33.735  1.00 63.04           O  
ATOM   3043  CB  CYS A 376      22.808  14.046  31.985  1.00 63.04           C  
ATOM   3044  SG  CYS A 376      22.016  12.712  31.039  1.00 63.04           S  
ATOM   3047  N   PRO A 377      19.592  15.462  32.043  1.00 87.50           N  
ATOM   3048  CA  PRO A 377      18.279  15.233  32.597  1.00 87.50           C  
ATOM   3052  C   PRO A 377      18.070  13.757  32.745  1.00 87.50           C  
ATOM   3053  O   PRO A 377      18.319  13.033  31.782  1.00 87.50           O  
ATOM   3050  CB  PRO A 377      17.314  15.798  31.562  1.00 87.50           C  
ATOM   3051  CG  PRO A 377      18.062  15.562  30.234  1.00 87.50           C  
ATOM   3049  CD  PRO A 377      19.548  15.700  30.610  1.00 87.50           C  
ATOM   3054  N   ALA A 378      17.582  13.286  33.912  1.00 48.24           N  
ATOM   3055  CA  ALA A 378      17.376  11.870  34.038  1.00 48.24           C  
ATOM   3057  C   ALA A 378      16.239  11.621  34.975  1.00 48.24           C  
ATOM   3058  O   ALA A 378      16.071  12.309  35.981  1.00 48.24           O  
ATOM   3056  CB  ALA A 378      18.598  11.114  34.585  1.00 48.24           C  
ATOM   3059  N   ASP A 379      15.443  10.585  34.652  1.00107.16           N  
ATOM   3060  CA  ASP A 379      14.275  10.202  35.389  1.00107.16           C  
ATOM   3065  C   ASP A 379      14.626   8.933  36.104  1.00107.16           C  
ATOM   3066  O   ASP A 379      14.643   7.858  35.507  1.00107.16           O  
ATOM   3061  CB  ASP A 379      13.112   9.911  34.422  1.00107.16           C  
ATOM   3062  CG  ASP A 379      11.783   9.815  35.152  1.00107.16           C  
ATOM   3063  OD1 ASP A 379      11.769   9.386  36.336  1.00107.16           O  
ATOM   3064  OD2 ASP A 379      10.755  10.167  34.514  1.00107.16           O1-
ATOM   3067  N   TRP A 380      14.866   9.026  37.427  1.00 74.52           N  
ATOM   3068  CA  TRP A 380      15.331   7.912  38.204  1.00 74.52           C  
ATOM   3079  C   TRP A 380      14.314   6.816  38.136  1.00 74.52           C  
ATOM   3080  O   TRP A 380      14.668   5.643  38.035  1.00 74.52           O  
ATOM   3069  CB  TRP A 380      15.549   8.280  39.686  1.00 74.52           C  
ATOM   3070  CG  TRP A 380      16.258   7.229  40.513  1.00 74.52           C  
ATOM   3072  CD1 TRP A 380      17.587   7.134  40.812  1.00 74.52           C  
ATOM   3071  CD2 TRP A 380      15.621   6.108  41.146  1.00 74.52           C  
ATOM   3074  CE2 TRP A 380      16.615   5.384  41.805  1.00 74.52           C  
ATOM   3075  CE3 TRP A 380      14.315   5.716  41.178  1.00 74.52           C  
ATOM   3073  NE1 TRP A 380      17.816   6.026  41.592  1.00 74.52           N  
ATOM   3076  CZ2 TRP A 380      16.317   4.251  42.507  1.00 74.52           C  
ATOM   3077  CZ3 TRP A 380      14.017   4.571  41.883  1.00 74.52           C  
ATOM   3078  CH2 TRP A 380      14.998   3.852  42.534  1.00 74.52           C  
ATOM   3081  N   VAL A 381      13.015   7.170  38.164  1.00 62.86           N  
ATOM   3082  CA  VAL A 381      11.995   6.161  38.179  1.00 62.86           C  
ATOM   3086  C   VAL A 381      12.164   5.281  36.976  1.00 62.86           C  
ATOM   3087  O   VAL A 381      12.059   4.062  37.081  1.00 62.86           O  
ATOM   3083  CB  VAL A 381      10.609   6.735  38.127  1.00 62.86           C  
ATOM   3084  CG1 VAL A 381       9.595   5.578  38.074  1.00 62.86           C  
ATOM   3085  CG2 VAL A 381      10.420   7.677  39.330  1.00 62.86           C  
ATOM   3088  N   TRP A 382      12.374   5.878  35.790  1.00 97.67           N  
ATOM   3089  CA  TRP A 382      12.546   5.135  34.572  1.00 97.67           C  
ATOM   3100  C   TRP A 382      13.911   4.514  34.437  1.00 97.67           C  
ATOM   3101  O   TRP A 382      14.045   3.425  33.884  1.00 97.67           O  
ATOM   3090  CB  TRP A 382      12.262   5.997  33.332  1.00 97.67           C  
ATOM   3091  CG  TRP A 382      10.799   6.360  33.237  1.00 97.67           C  
ATOM   3093  CD1 TRP A 382      10.120   7.362  33.864  1.00 97.67           C  
ATOM   3092  CD2 TRP A 382       9.836   5.652  32.441  1.00 97.67           C  
ATOM   3095  CE2 TRP A 382       8.602   6.273  32.639  1.00 97.67           C  
ATOM   3096  CE3 TRP A 382       9.966   4.573  31.617  1.00 97.67           C  
ATOM   3094  NE1 TRP A 382       8.792   7.320  33.515  1.00 97.67           N  
ATOM   3097  CZ2 TRP A 382       7.475   5.822  32.013  1.00 97.67           C  
ATOM   3098  CZ3 TRP A 382       8.828   4.122  30.986  1.00 97.67           C  
ATOM   3099  CH2 TRP A 382       7.607   4.734  31.180  1.00 97.67           C  
ATOM   3102  N   ILE A 383      14.967   5.209  34.901  1.00106.92           N  
ATOM   3103  CA  ILE A 383      16.326   4.780  34.688  1.00106.92           C  
ATOM   3108  C   ILE A 383      16.636   3.498  35.399  1.00106.92           C  
ATOM   3109  O   ILE A 383      17.263   2.608  34.824  1.00106.92           O  
ATOM   3104  CB  ILE A 383      17.329   5.800  35.147  1.00106.92           C  
ATOM   3105  CG1 ILE A 383      17.170   7.102  34.347  1.00106.92           C  
ATOM   3106  CG2 ILE A 383      18.730   5.180  35.011  1.00106.92           C  
ATOM   3107  CD1 ILE A 383      17.398   6.912  32.849  1.00106.92           C  
ATOM   3110  N   VAL A 384      16.221   3.358  36.672  1.00 47.93           N  
ATOM   3111  CA  VAL A 384      16.554   2.164  37.399  1.00 47.93           C  
ATOM   3115  C   VAL A 384      15.805   1.023  36.785  1.00 47.93           C  
ATOM   3116  O   VAL A 384      14.634   1.152  36.434  1.00 47.93           O  
ATOM   3112  CB  VAL A 384      16.180   2.224  38.850  1.00 47.93           C  
ATOM   3113  CG1 VAL A 384      16.532   0.877  39.503  1.00 47.93           C  
ATOM   3114  CG2 VAL A 384      16.887   3.431  39.489  1.00 47.93           C  
ATOM   3117  N   PRO A 385      16.461  -0.102  36.659  1.00 79.85           N  
ATOM   3118  CA  PRO A 385      15.837  -1.240  36.039  1.00 79.85           C  
ATOM   3122  C   PRO A 385      14.742  -1.805  36.891  1.00 79.85           C  
ATOM   3123  O   PRO A 385      14.739  -1.592  38.102  1.00 79.85           O  
ATOM   3120  CB  PRO A 385      16.970  -2.223  35.751  1.00 79.85           C  
ATOM   3121  CG  PRO A 385      18.206  -1.319  35.580  1.00 79.85           C  
ATOM   3119  CD  PRO A 385      17.902  -0.092  36.455  1.00 79.85           C  
ATOM   3124  N   PRO A 386      13.826  -2.493  36.265  1.00102.90           N  
ATOM   3125  CA  PRO A 386      12.691  -3.063  36.936  1.00102.90           C  
ATOM   3129  C   PRO A 386      13.047  -4.211  37.821  1.00102.90           C  
ATOM   3130  O   PRO A 386      12.147  -4.722  38.487  1.00102.90           O  
ATOM   3127  CB  PRO A 386      11.663  -3.388  35.848  1.00102.90           C  
ATOM   3128  CG  PRO A 386      12.431  -3.247  34.524  1.00102.90           C  
ATOM   3126  CD  PRO A 386      13.552  -2.253  34.859  1.00102.90           C  
ATOM   3131  N   MET A 387      14.309  -4.686  37.800  1.00110.70           N  
ATOM   3132  CA  MET A 387      14.671  -5.714  38.732  1.00110.70           C  
ATOM   3137  C   MET A 387      16.064  -5.442  39.234  1.00110.70           C  
ATOM   3138  O   MET A 387      16.852  -4.761  38.580  1.00110.70           O  
ATOM   3133  CB  MET A 387      14.646  -7.129  38.132  1.00110.70           C  
ATOM   3134  CG  MET A 387      15.711  -7.370  37.062  1.00110.70           C  
ATOM   3135  SD  MET A 387      15.641  -9.020  36.304  1.00110.70           S  
ATOM   3136  CE  MET A 387      16.145  -9.918  37.800  1.00110.70           C  
ATOM   3139  N   SER A 388      16.380  -5.950  40.447  1.00 55.99           N  
ATOM   3140  CA  SER A 388      17.693  -5.869  41.036  1.00 55.99           C  
ATOM   3143  C   SER A 388      18.201  -4.465  40.976  1.00 55.99           C  
ATOM   3144  O   SER A 388      19.336  -4.220  40.570  1.00 55.99           O  
ATOM   3141  CB  SER A 388      18.710  -6.784  40.333  1.00 55.99           C  
ATOM   3142  OG  SER A 388      18.279  -8.135  40.408  1.00 55.99           O  
ATOM   3145  N   GLY A 389      17.382  -3.501  41.427  1.00 34.78           N  
ATOM   3146  CA  GLY A 389      17.719  -2.113  41.301  1.00 34.78           C  
ATOM   3147  C   GLY A 389      18.955  -1.721  42.063  1.00 34.78           C  
ATOM   3148  O   GLY A 389      19.813  -1.022  41.526  1.00 34.78           O  
ATOM   3149  N   SER A 390      19.093  -2.160  43.326  1.00 91.66           N  
ATOM   3150  CA  SER A 390      20.163  -1.695  44.174  1.00 91.66           C  
ATOM   3153  C   SER A 390      21.497  -2.188  43.711  1.00 91.66           C  
ATOM   3154  O   SER A 390      22.530  -1.593  44.015  1.00 91.66           O  
ATOM   3151  CB  SER A 390      20.009  -2.165  45.626  1.00 91.66           C  
ATOM   3152  OG  SER A 390      18.781  -1.695  46.159  1.00 91.66           O  
ATOM   3155  N   ILE A 391      21.511  -3.324  43.005  1.00144.90           N  
ATOM   3156  CA  ILE A 391      22.724  -3.925  42.531  1.00144.90           C  
ATOM   3161  C   ILE A 391      23.337  -3.046  41.485  1.00144.90           C  
ATOM   3162  O   ILE A 391      24.551  -3.067  41.287  1.00144.90           O  
ATOM   3157  CB  ILE A 391      22.504  -5.261  41.898  1.00144.90           C  
ATOM   3158  CG1 ILE A 391      21.775  -6.203  42.865  1.00144.90           C  
ATOM   3159  CG2 ILE A 391      23.882  -5.798  41.485  1.00144.90           C  
ATOM   3160  CD1 ILE A 391      21.272  -7.477  42.192  1.00144.90           C  
ATOM   3163  N   THR A 392      22.503  -2.317  40.718  1.00 61.52           N  
ATOM   3164  CA  THR A 392      23.008  -1.501  39.647  1.00 61.52           C  
ATOM   3168  C   THR A 392      23.419  -0.147  40.163  1.00 61.52           C  
ATOM   3169  O   THR A 392      22.887   0.355  41.150  1.00 61.52           O  
ATOM   3165  CB  THR A 392      21.999  -1.297  38.559  1.00 61.52           C  
ATOM   3167  CG2 THR A 392      21.574  -2.675  38.022  1.00 61.52           C  
ATOM   3166  OG1 THR A 392      20.870  -0.600  39.067  1.00 61.52           O  
ATOM   3170  N   PRO A 393      24.380   0.453  39.502  1.00 85.18           N  
ATOM   3171  CA  PRO A 393      24.965   1.713  39.887  1.00 85.18           C  
ATOM   3175  C   PRO A 393      24.041   2.901  39.869  1.00 85.18           C  
ATOM   3176  O   PRO A 393      24.297   3.844  40.612  1.00 85.18           O  
ATOM   3173  CB  PRO A 393      26.183   1.893  38.977  1.00 85.18           C  
ATOM   3174  CG  PRO A 393      25.877   1.004  37.757  1.00 85.18           C  
ATOM   3172  CD  PRO A 393      25.018  -0.132  38.335  1.00 85.18           C  
ATOM   3177  N   VAL A 394      22.988   2.903  39.026  1.00 61.90           N  
ATOM   3178  CA  VAL A 394      22.084   4.020  38.906  1.00 61.90           C  
ATOM   3182  C   VAL A 394      21.263   4.199  40.147  1.00 61.90           C  
ATOM   3183  O   VAL A 394      20.816   5.305  40.446  1.00 61.90           O  
ATOM   3179  CB  VAL A 394      21.135   3.924  37.746  1.00 61.90           C  
ATOM   3180  CG1 VAL A 394      21.935   4.051  36.438  1.00 61.90           C  
ATOM   3181  CG2 VAL A 394      20.334   2.619  37.876  1.00 61.90           C  
ATOM   3184  N   PHE A 395      21.026   3.110  40.894  1.00 67.32           N  
ATOM   3185  CA  PHE A 395      20.190   3.125  42.063  1.00 67.32           C  
ATOM   3193  C   PHE A 395      20.738   4.157  43.007  1.00 67.32           C  
ATOM   3194  O   PHE A 395      19.998   4.963  43.568  1.00 67.32           O  
ATOM   3186  CB  PHE A 395      20.250   1.746  42.754  1.00 67.32           C  
ATOM   3187  CG  PHE A 395      19.297   1.647  43.893  1.00 67.32           C  
ATOM   3188  CD1 PHE A 395      17.974   1.340  43.667  1.00 67.32           C  
ATOM   3189  CD2 PHE A 395      19.726   1.827  45.187  1.00 67.32           C  
ATOM   3190  CE1 PHE A 395      17.090   1.234  44.713  1.00 67.32           C  
ATOM   3191  CE2 PHE A 395      18.846   1.722  46.239  1.00 67.32           C  
ATOM   3192  CZ  PHE A 395      17.525   1.427  46.002  1.00 67.32           C  
ATOM   3195  N   HIS A 396      22.068   4.147  43.183  1.00 95.84           N  
ATOM   3196  CA  HIS A 396      22.832   4.972  44.075  1.00 95.84           C  
ATOM   3203  C   HIS A 396      22.873   6.401  43.606  1.00 95.84           C  
ATOM   3204  O   HIS A 396      23.116   7.302  44.408  1.00 95.84           O  
ATOM   3199  CB  HIS A 396      24.290   4.495  44.164  1.00 95.84           C  
ATOM   3198  CG  HIS A 396      24.397   3.009  44.333  1.00 95.84           C  
ATOM   3201  CD2 HIS A 396      24.843   2.064  43.457  1.00 95.84           C  
ATOM   3197  ND1 HIS A 396      24.022   2.321  45.465  1.00 95.84           N  
ATOM   3202  CE1 HIS A 396      24.257   1.007  45.222  1.00 95.84           C  
ATOM   3200  NE2 HIS A 396      24.756   0.803  44.015  1.00 95.84           N  
ATOM   3205  N   GLN A 397      22.693   6.645  42.291  1.00 71.65           N  
ATOM   3206  CA  GLN A 397      22.903   7.951  41.728  1.00 71.65           C  
ATOM   3212  C   GLN A 397      21.698   8.837  41.834  1.00 71.65           C  
ATOM   3213  O   GLN A 397      20.582   8.475  41.464  1.00 71.65           O  
ATOM   3207  CB  GLN A 397      23.292   7.891  40.240  1.00 71.65           C  
ATOM   3208  CG  GLN A 397      23.577   9.258  39.619  1.00 71.65           C  
ATOM   3209  CD  GLN A 397      24.889   9.764  40.194  1.00 71.65           C  
ATOM   3211  NE2 GLN A 397      24.864  10.997  40.770  1.00 71.65           N  
ATOM   3210  OE1 GLN A 397      25.909   9.079  40.134  1.00 71.65           O  
ATOM   3214  N   GLU A 398      21.921  10.059  42.359  1.00 52.48           N  
ATOM   3215  CA  GLU A 398      20.888  11.053  42.410  1.00 52.48           C  
ATOM   3221  C   GLU A 398      20.785  11.591  41.015  1.00 52.48           C  
ATOM   3222  O   GLU A 398      21.790  11.665  40.307  1.00 52.48           O  
ATOM   3216  CB  GLU A 398      21.234  12.221  43.349  1.00 52.48           C  
ATOM   3217  CG  GLU A 398      21.334  11.792  44.814  1.00 52.48           C  
ATOM   3218  CD  GLU A 398      21.866  12.965  45.623  1.00 52.48           C  
ATOM   3219  OE1 GLU A 398      22.066  14.056  45.026  1.00 52.48           O  
ATOM   3220  OE2 GLU A 398      22.084  12.784  46.851  1.00 52.48           O1-
ATOM   3223  N   MET A 399      19.566  11.962  40.572  1.00 47.11           N  
ATOM   3224  CA  MET A 399      19.403  12.452  39.233  1.00 47.11           C  
ATOM   3229  C   MET A 399      18.444  13.606  39.270  1.00 47.11           C  
ATOM   3230  O   MET A 399      17.563  13.668  40.127  1.00 47.11           O  
ATOM   3225  CB  MET A 399      18.824  11.388  38.287  1.00 47.11           C  
ATOM   3226  CG  MET A 399      19.743  10.174  38.121  1.00 47.11           C  
ATOM   3227  SD  MET A 399      18.992   8.790  37.215  1.00 47.11           S  
ATOM   3228  CE  MET A 399      20.313   7.603  37.593  1.00 47.11           C  
ATOM   3231  N   LEU A 400      18.616  14.568  38.341  1.00 49.99           N  
ATOM   3232  CA  LEU A 400      17.742  15.706  38.253  1.00 49.99           C  
ATOM   3237  C   LEU A 400      16.930  15.528  37.008  1.00 49.99           C  
ATOM   3238  O   LEU A 400      17.477  15.217  35.950  1.00 49.99           O  
ATOM   3233  CB  LEU A 400      18.497  17.040  38.124  1.00 49.99           C  
ATOM   3234  CG  LEU A 400      19.258  17.436  39.402  1.00 49.99           C  
ATOM   3235  CD1 LEU A 400      19.998  18.770  39.222  1.00 49.99           C  
ATOM   3236  CD2 LEU A 400      18.316  17.460  40.619  1.00 49.99           C  
ATOM   3239  N   ASN A 401      15.596  15.717  37.103  1.00 57.02           N  
ATOM   3240  CA  ASN A 401      14.749  15.523  35.958  1.00 57.02           C  
ATOM   3245  C   ASN A 401      14.218  16.849  35.504  1.00 57.02           C  
ATOM   3246  O   ASN A 401      13.595  17.580  36.274  1.00 57.02           O  
ATOM   3241  CB  ASN A 401      13.525  14.643  36.275  1.00 57.02           C  
ATOM   3242  CG  ASN A 401      12.772  14.335  34.990  1.00 57.02           C  
ATOM   3244  ND2 ASN A 401      11.625  13.616  35.125  1.00 57.02           N  
ATOM   3243  OD1 ASN A 401      13.179  14.731  33.900  1.00 57.02           O  
ATOM   3247  N   TYR A 402      14.481  17.200  34.228  1.00 87.51           N  
ATOM   3248  CA  TYR A 402      13.990  18.414  33.640  1.00 87.51           C  
ATOM   3257  C   TYR A 402      13.743  18.172  32.181  1.00 87.51           C  
ATOM   3258  O   TYR A 402      14.241  17.203  31.608  1.00 87.51           O  
ATOM   3249  CB  TYR A 402      14.925  19.621  33.857  1.00 87.51           C  
ATOM   3250  CG  TYR A 402      16.343  19.210  33.635  1.00 87.51           C  
ATOM   3251  CD1 TYR A 402      16.908  19.187  32.381  1.00 87.51           C  
ATOM   3252  CD2 TYR A 402      17.118  18.848  34.715  1.00 87.51           C  
ATOM   3253  CE1 TYR A 402      18.222  18.810  32.216  1.00 87.51           C  
ATOM   3254  CE2 TYR A 402      18.430  18.470  34.557  1.00 87.51           C  
ATOM   3255  CZ  TYR A 402      18.986  18.450  33.303  1.00 87.51           C  
ATOM   3256  OH  TYR A 402      20.334  18.063  33.137  1.00 87.51           O  
ATOM   3259  N   ARG A 403      12.956  19.059  31.537  1.00108.11           N  
ATOM   3260  CA  ARG A 403      12.539  18.817  30.186  1.00108.11           C  
ATOM   3268  C   ARG A 403      13.221  19.773  29.252  1.00108.11           C  
ATOM   3269  O   ARG A 403      13.111  20.991  29.387  1.00108.11           O  
ATOM   3261  CB  ARG A 403      11.019  18.981  30.068  1.00108.11           C  
ATOM   3262  CG  ARG A 403      10.319  18.255  31.224  1.00108.11           C  
ATOM   3263  CD  ARG A 403       8.831  17.997  31.013  1.00108.11           C  
ATOM   3264  NE  ARG A 403       8.753  16.815  30.115  1.00108.11           N  
ATOM   3265  CZ  ARG A 403       8.817  16.997  28.767  1.00108.11           C  
ATOM   3266  NH1 ARG A 403       8.866  18.260  28.253  1.00108.11           N1+
ATOM   3267  NH2 ARG A 403       8.844  15.916  27.934  1.00108.11           N  
ATOM   3270  N   LEU A 404      13.948  19.221  28.256  1.00 54.28           N  
ATOM   3271  CA  LEU A 404      14.666  20.009  27.295  1.00 54.28           C  
ATOM   3276  C   LEU A 404      14.080  19.733  25.943  1.00 54.28           C  
ATOM   3277  O   LEU A 404      13.435  18.708  25.729  1.00 54.28           O  
ATOM   3272  CB  LEU A 404      16.154  19.634  27.199  1.00 54.28           C  
ATOM   3273  CG  LEU A 404      16.956  19.921  28.480  1.00 54.28           C  
ATOM   3274  CD1 LEU A 404      18.429  19.522  28.311  1.00 54.28           C  
ATOM   3275  CD2 LEU A 404      16.790  21.385  28.921  1.00 54.28           C  
ATOM   3278  N   THR A 405      14.279  20.670  24.994  1.00118.73           N  
ATOM   3279  CA  THR A 405      13.807  20.478  23.647  1.00118.73           C  
ATOM   3283  C   THR A 405      15.014  20.551  22.762  1.00118.73           C  
ATOM   3284  O   THR A 405      15.964  21.247  23.118  1.00118.73           O  
ATOM   3280  CB  THR A 405      12.831  21.530  23.205  1.00118.73           C  
ATOM   3282  CG2 THR A 405      13.536  22.896  23.167  1.00118.73           C  
ATOM   3281  OG1 THR A 405      12.304  21.203  21.926  1.00118.73           O  
ATOM   3285  N   PRO A 406      15.082  19.885  21.627  1.00 77.08           N  
ATOM   3286  CA  PRO A 406      14.031  19.060  21.077  1.00 77.08           C  
ATOM   3290  C   PRO A 406      13.734  17.847  21.900  1.00 77.08           C  
ATOM   3291  O   PRO A 406      14.582  17.432  22.689  1.00 77.08           O  
ATOM   3288  CB  PRO A 406      14.467  18.721  19.653  1.00 77.08           C  
ATOM   3289  CG  PRO A 406      15.373  19.898  19.257  1.00 77.08           C  
ATOM   3287  CD  PRO A 406      15.972  20.380  20.587  1.00 77.08           C  
ATOM   3292  N   SER A 407      12.526  17.267  21.733  1.00101.51           N  
ATOM   3293  CA  SER A 407      12.178  16.164  22.578  1.00101.51           C  
ATOM   3296  C   SER A 407      11.188  15.264  21.896  1.00101.51           C  
ATOM   3297  O   SER A 407      10.627  15.591  20.848  1.00101.51           O  
ATOM   3294  CB  SER A 407      11.538  16.652  23.891  1.00101.51           C  
ATOM   3295  OG  SER A 407      11.195  15.560  24.727  1.00101.51           O  
ATOM   3298  N   PHE A 408      10.992  14.064  22.484  1.00141.52           N  
ATOM   3299  CA  PHE A 408       9.981  13.146  22.043  1.00141.52           C  
ATOM   3307  C   PHE A 408       8.868  13.259  23.031  1.00141.52           C  
ATOM   3308  O   PHE A 408       9.102  13.316  24.238  1.00141.52           O  
ATOM   3300  CB  PHE A 408      10.388  11.661  22.011  1.00141.52           C  
ATOM   3301  CG  PHE A 408      11.227  11.393  20.810  1.00141.52           C  
ATOM   3302  CD1 PHE A 408      10.627  11.102  19.606  1.00141.52           C  
ATOM   3303  CD2 PHE A 408      12.601  11.434  20.877  1.00141.52           C  
ATOM   3304  CE1 PHE A 408      11.381  10.848  18.485  1.00141.52           C  
ATOM   3305  CE2 PHE A 408      13.360  11.179  19.758  1.00141.52           C  
ATOM   3306  CZ  PHE A 408      12.753  10.887  18.560  1.00141.52           C  
ATOM   3309  N   GLU A 409       7.618  13.308  22.534  1.00 95.29           N  
ATOM   3310  CA  GLU A 409       6.507  13.487  23.422  1.00 95.29           C  
ATOM   3316  C   GLU A 409       5.436  12.502  23.062  1.00 95.29           C  
ATOM   3317  O   GLU A 409       5.409  11.947  21.964  1.00 95.29           O  
ATOM   3311  CB  GLU A 409       5.873  14.884  23.314  1.00 95.29           C  
ATOM   3312  CG  GLU A 409       6.860  16.019  23.599  1.00 95.29           C  
ATOM   3313  CD  GLU A 409       7.277  15.960  25.062  1.00 95.29           C  
ATOM   3314  OE1 GLU A 409       6.534  15.335  25.865  1.00 95.29           O  
ATOM   3315  OE2 GLU A 409       8.341  16.544  25.398  1.00 95.29           O1-
ATOM   3318  N   TYR A 410       4.526  12.252  24.024  1.00 74.02           N  
ATOM   3319  CA  TYR A 410       3.403  11.380  23.836  1.00 74.02           C  
ATOM   3328  C   TYR A 410       2.339  12.128  23.097  1.00 74.02           C  
ATOM   3329  O   TYR A 410       2.252  13.352  23.174  1.00 74.02           O  
ATOM   3320  CB  TYR A 410       2.764  10.864  25.140  1.00 74.02           C  
ATOM   3321  CG  TYR A 410       3.655   9.837  25.752  1.00 74.02           C  
ATOM   3322  CD1 TYR A 410       4.692  10.194  26.584  1.00 74.02           C  
ATOM   3323  CD2 TYR A 410       3.444   8.504  25.490  1.00 74.02           C  
ATOM   3324  CE1 TYR A 410       5.503   9.232  27.143  1.00 74.02           C  
ATOM   3325  CE2 TYR A 410       4.250   7.539  26.045  1.00 74.02           C  
ATOM   3326  CZ  TYR A 410       5.284   7.902  26.874  1.00 74.02           C  
ATOM   3327  OH  TYR A 410       6.115   6.916  27.448  1.00 74.02           O  
ATOM   3330  N   GLN A 411       1.539  11.399  22.295  1.00127.75           N  
ATOM   3331  CA  GLN A 411       0.463  12.001  21.562  1.00127.75           C  
ATOM   3337  C   GLN A 411      -0.703  11.066  21.693  1.00127.75           C  
ATOM   3338  O   GLN A 411      -0.527   9.908  22.069  1.00127.75           O  
ATOM   3332  CB  GLN A 411       0.816  12.165  20.074  1.00127.75           C  
ATOM   3333  CG  GLN A 411      -0.218  12.923  19.245  1.00127.75           C  
ATOM   3334  CD  GLN A 411       0.394  13.152  17.870  1.00127.75           C  
ATOM   3336  NE2 GLN A 411      -0.397  13.747  16.938  1.00127.75           N  
ATOM   3335  OE1 GLN A 411       1.552  12.813  17.630  1.00127.75           O  
ATOM   3339  N   PRO A 412      -1.896  11.528  21.416  1.00142.96           N  
ATOM   3340  CA  PRO A 412      -3.051  10.680  21.533  1.00142.96           C  
ATOM   3344  C   PRO A 412      -3.093   9.666  20.442  1.00142.96           C  
ATOM   3345  O   PRO A 412      -2.454   9.867  19.410  1.00142.96           O  
ATOM   3342  CB  PRO A 412      -4.268  11.610  21.567  1.00142.96           C  
ATOM   3343  CG  PRO A 412      -3.712  12.999  21.197  1.00142.96           C  
ATOM   3341  CD  PRO A 412      -2.237  12.925  21.616  1.00142.96           C  
ATOM   3346  N   ASP A 413      -3.816   8.553  20.669  1.00 42.82           N  
ATOM   3347  CA  ASP A 413      -3.932   7.539  19.668  1.00 42.82           C  
ATOM   3352  C   ASP A 413      -4.753   8.121  18.565  1.00 42.82           C  
ATOM   3353  O   ASP A 413      -5.666   8.910  18.804  1.00 42.82           O  
ATOM   3348  CB  ASP A 413      -4.623   6.261  20.167  1.00 42.82           C  
ATOM   3349  CG  ASP A 413      -3.671   5.553  21.122  1.00 42.82           C  
ATOM   3350  OD1 ASP A 413      -2.436   5.777  21.005  1.00 42.82           O  
ATOM   3351  OD2 ASP A 413      -4.165   4.776  21.983  1.00 42.82           O1-
ATOM   3354  N   PRO A 414      -4.426   7.761  17.354  1.00 83.51           N  
ATOM   3355  CA  PRO A 414      -5.103   8.314  16.214  1.00 83.51           C  
ATOM   3359  C   PRO A 414      -6.544   7.937  16.103  1.00 83.51           C  
ATOM   3360  O   PRO A 414      -7.332   8.734  15.596  1.00 83.51           O  
ATOM   3357  CB  PRO A 414      -4.282   7.884  14.998  1.00 83.51           C  
ATOM   3358  CG  PRO A 414      -2.860   7.712  15.556  1.00 83.51           C  
ATOM   3356  CD  PRO A 414      -3.074   7.329  17.031  1.00 83.51           C  
ATOM   3361  N   TRP A 415      -6.924   6.744  16.585  1.00 88.77           N  
ATOM   3362  CA  TRP A 415      -8.273   6.308  16.385  1.00 88.77           C  
ATOM   3373  C   TRP A 415      -9.216   7.227  17.077  1.00 88.77           C  
ATOM   3374  O   TRP A 415     -10.336   7.432  16.613  1.00 88.77           O  
ATOM   3363  CB  TRP A 415      -8.536   4.851  16.814  1.00 88.77           C  
ATOM   3364  CG  TRP A 415      -8.136   4.483  18.219  1.00 88.77           C  
ATOM   3366  CD1 TRP A 415      -8.823   4.604  19.391  1.00 88.77           C  
ATOM   3365  CD2 TRP A 415      -6.882   3.866  18.544  1.00 88.77           C  
ATOM   3368  CE2 TRP A 415      -6.879   3.639  19.920  1.00 88.77           C  
ATOM   3369  CE3 TRP A 415      -5.822   3.513  17.759  1.00 88.77           C  
ATOM   3367  NE1 TRP A 415      -8.076   4.098  20.427  1.00 88.77           N  
ATOM   3370  CZ2 TRP A 415      -5.810   3.053  20.535  1.00 88.77           C  
ATOM   3371  CZ3 TRP A 415      -4.745   2.924  18.383  1.00 88.77           C  
ATOM   3372  CH2 TRP A 415      -4.740   2.698  19.744  1.00 88.77           C  
ATOM   3375  N   ASN A 416      -8.819   7.785  18.231  1.00 46.66           N  
ATOM   3376  CA  ASN A 416      -9.749   8.666  18.867  1.00 46.66           C  
ATOM   3381  C   ASN A 416      -9.987   9.860  17.986  1.00 46.66           C  
ATOM   3382  O   ASN A 416     -11.131  10.215  17.717  1.00 46.66           O  
ATOM   3377  CB  ASN A 416      -9.246   9.172  20.228  1.00 46.66           C  
ATOM   3378  CG  ASN A 416      -9.212   7.980  21.172  1.00 46.66           C  
ATOM   3380  ND2 ASN A 416      -8.187   7.936  22.065  1.00 46.66           N  
ATOM   3379  OD1 ASN A 416     -10.074   7.104  21.113  1.00 46.66           O  
ATOM   3383  N   THR A 417      -8.901  10.511  17.519  1.00127.68           N  
ATOM   3384  CA  THR A 417      -8.971  11.729  16.753  1.00127.68           C  
ATOM   3388  C   THR A 417      -9.440  11.580  15.327  1.00127.68           C  
ATOM   3389  O   THR A 417     -10.280  12.354  14.869  1.00127.68           O  
ATOM   3385  CB  THR A 417      -7.652  12.443  16.712  1.00127.68           C  
ATOM   3387  CG2 THR A 417      -7.208  12.750  18.153  1.00127.68           C  
ATOM   3386  OG1 THR A 417      -6.679  11.636  16.068  1.00127.68           O  
ATOM   3390  N   HIS A 418      -8.939  10.572  14.586  1.00 85.53           N  
ATOM   3391  CA  HIS A 418      -9.156  10.519  13.161  1.00 85.53           C  
ATOM   3398  C   HIS A 418     -10.603  10.480  12.801  1.00 85.53           C  
ATOM   3399  O   HIS A 418     -11.394   9.749  13.391  1.00 85.53           O  
ATOM   3394  CB  HIS A 418      -8.449   9.313  12.493  1.00 85.53           C  
ATOM   3393  CG  HIS A 418      -8.528   9.254  10.987  1.00 85.53           C  
ATOM   3396  CD2 HIS A 418      -9.075   8.306  10.174  1.00 85.53           C  
ATOM   3392  ND1 HIS A 418      -7.987  10.198  10.142  1.00 85.53           N  
ATOM   3397  CE1 HIS A 418      -8.231   9.778   8.873  1.00 85.53           C  
ATOM   3395  NE2 HIS A 418      -8.887   8.634   8.842  1.00 85.53           N  
ATOM   3400  N   VAL A 419     -10.974  11.301  11.793  1.00107.30           N  
ATOM   3401  CA  VAL A 419     -12.307  11.288  11.272  1.00107.30           C  
ATOM   3405  C   VAL A 419     -12.241  10.330  10.129  1.00107.30           C  
ATOM   3406  O   VAL A 419     -11.353  10.424   9.285  1.00107.30           O  
ATOM   3402  CB  VAL A 419     -12.775  12.625  10.764  1.00107.30           C  
ATOM   3403  CG1 VAL A 419     -11.847  13.098   9.631  1.00107.30           C  
ATOM   3404  CG2 VAL A 419     -14.244  12.486  10.336  1.00107.30           C  
ATOM   3407  N   TRP A 420     -13.180   9.370  10.059  1.00119.97           N  
ATOM   3408  CA  TRP A 420     -13.047   8.355   9.055  1.00119.97           C  
ATOM   3419  C   TRP A 420     -13.237   8.965   7.704  1.00119.97           C  
ATOM   3420  O   TRP A 420     -13.641  10.117   7.580  1.00119.97           O  
ATOM   3409  CB  TRP A 420     -14.012   7.167   9.220  1.00119.97           C  
ATOM   3410  CG  TRP A 420     -13.749   6.017   8.270  1.00119.97           C  
ATOM   3412  CD1 TRP A 420     -14.427   5.629   7.151  1.00119.97           C  
ATOM   3411  CD2 TRP A 420     -12.653   5.099   8.420  1.00119.97           C  
ATOM   3414  CE2 TRP A 420     -12.736   4.181   7.374  1.00119.97           C  
ATOM   3415  CE3 TRP A 420     -11.661   5.025   9.356  1.00119.97           C  
ATOM   3413  NE1 TRP A 420     -13.832   4.516   6.603  1.00119.97           N  
ATOM   3416  CZ2 TRP A 420     -11.825   3.169   7.252  1.00119.97           C  
ATOM   3417  CZ3 TRP A 420     -10.740   4.009   9.226  1.00119.97           C  
ATOM   3418  CH2 TRP A 420     -10.820   3.096   8.194  1.00119.97           C  
ATOM   3421  N   LYS A 421     -12.864   8.217   6.646  1.00202.35           N  
ATOM   3422  CA  LYS A 421     -13.006   8.696   5.301  1.00202.35           C  
ATOM   3428  C   LYS A 421     -14.453   8.681   4.948  1.00202.35           C  
ATOM   3429  O   LYS A 421     -15.233   7.906   5.499  1.00202.35           O  
ATOM   3423  CB  LYS A 421     -12.279   7.835   4.253  1.00202.35           C  
ATOM   3424  CG  LYS A 421     -10.779   8.108   4.169  1.00202.35           C  
ATOM   3425  CD  LYS A 421     -10.456   9.512   3.656  1.00202.35           C  
ATOM   3426  CE  LYS A 421     -10.770   9.691   2.168  1.00202.35           C  
ATOM   3427  NZ  LYS A 421     -10.416  11.060   1.733  1.00202.35           N1+
ATOM   3430  N   GLY A 422     -14.850   9.573   4.020  1.00 25.26           N  
ATOM   3431  CA  GLY A 422     -16.218   9.617   3.603  1.00 25.26           C  
ATOM   3432  C   GLY A 422     -16.238   9.291   2.114  1.00 25.26           C  
ATOM   3433  O   GLY A 422     -15.363   8.501   1.671  1.00 25.26           O  
ATOM   3434  OXT GLY A 422     -17.128   9.827   1.399  1.00 25.26           O1-
TER   
HEADER    model_1_2_chain_A
ATOM      1  N   CYS B   1     -13.353  26.507  42.891  1.00 14.76           N  
ATOM      2  CA  CYS B   1     -13.344  25.107  43.372  1.00 14.76           C  
ATOM      5  C   CYS B   1     -11.981  24.745  43.854  1.00 14.76           C  
ATOM      6  O   CYS B   1     -10.990  25.385  43.508  1.00 14.76           O  
ATOM      3  CB  CYS B   1     -13.707  24.144  42.230  1.00 14.76           C  
ATOM      4  SG  CYS B   1     -15.376  24.431  41.572  1.00 14.76           S  
ATOM      7  N   PRO B   2     -11.919  23.745  44.682  1.00 57.18           N  
ATOM      8  CA  PRO B   2     -10.643  23.294  45.146  1.00 57.18           C  
ATOM     12  C   PRO B   2     -10.012  22.521  44.043  1.00 57.18           C  
ATOM     13  O   PRO B   2     -10.736  21.929  43.244  1.00 57.18           O  
ATOM     10  CB  PRO B   2     -10.907  22.492  46.423  1.00 57.18           C  
ATOM     11  CG  PRO B   2     -12.436  22.298  46.455  1.00 57.18           C  
ATOM      9  CD  PRO B   2     -12.970  23.491  45.650  1.00 57.18           C  
ATOM     14  N   ARG B   3      -8.671  22.522  43.972  1.00103.76           N  
ATOM     15  CA  ARG B   3      -8.002  21.806  42.930  1.00103.76           C  
ATOM     23  C   ARG B   3      -7.986  20.368  43.326  1.00103.76           C  
ATOM     24  O   ARG B   3      -7.805  20.041  44.497  1.00103.76           O  
ATOM     16  CB  ARG B   3      -6.546  22.259  42.741  1.00103.76           C  
ATOM     17  CG  ARG B   3      -5.762  21.454  41.707  1.00103.76           C  
ATOM     18  CD  ARG B   3      -4.312  21.918  41.580  1.00103.76           C  
ATOM     19  NE  ARG B   3      -3.810  22.143  42.966  1.00103.76           N  
ATOM     20  CZ  ARG B   3      -2.525  21.820  43.291  1.00103.76           C  
ATOM     21  NH1 ARG B   3      -1.704  21.266  42.353  1.00103.76           N1+
ATOM     22  NH2 ARG B   3      -2.065  22.045  44.555  1.00103.76           N  
ATOM     25  N   PHE B   4      -8.197  19.469  42.347  1.00 46.90           N  
ATOM     26  CA  PHE B   4      -8.163  18.064  42.621  1.00 46.90           C  
ATOM     34  C   PHE B   4      -7.105  17.485  41.743  1.00 46.90           C  
ATOM     35  O   PHE B   4      -6.888  17.956  40.628  1.00 46.90           O  
ATOM     27  CB  PHE B   4      -9.475  17.335  42.286  1.00 46.90           C  
ATOM     28  CG  PHE B   4     -10.511  17.732  43.282  1.00 46.90           C  
ATOM     29  CD1 PHE B   4     -11.099  18.974  43.231  1.00 46.90           C  
ATOM     30  CD2 PHE B   4     -10.912  16.849  44.258  1.00 46.90           C  
ATOM     31  CE1 PHE B   4     -12.058  19.335  44.148  1.00 46.90           C  
ATOM     32  CE2 PHE B   4     -11.871  17.203  45.177  1.00 46.90           C  
ATOM     33  CZ  PHE B   4     -12.446  18.448  45.122  1.00 46.90           C  
ATOM     36  N   LEU B   5      -6.391  16.459  42.248  1.00 43.52           N  
ATOM     37  CA  LEU B   5      -5.370  15.839  41.456  1.00 43.52           C  
ATOM     42  C   LEU B   5      -5.680  14.379  41.399  1.00 43.52           C  
ATOM     43  O   LEU B   5      -6.242  13.816  42.339  1.00 43.52           O  
ATOM     38  CB  LEU B   5      -3.954  15.981  42.041  1.00 43.52           C  
ATOM     39  CG  LEU B   5      -3.459  17.437  42.116  1.00 43.52           C  
ATOM     40  CD1 LEU B   5      -2.040  17.519  42.704  1.00 43.52           C  
ATOM     41  CD2 LEU B   5      -3.583  18.139  40.753  1.00 43.52           C  
ATOM     44  N   LYS B   6      -5.326  13.723  40.278  1.00103.22           N  
ATOM     45  CA  LYS B   6      -5.641  12.330  40.176  1.00103.22           C  
ATOM     51  C   LYS B   6      -4.384  11.545  39.970  1.00103.22           C  
ATOM     52  O   LYS B   6      -3.423  12.024  39.368  1.00103.22           O  
ATOM     46  CB  LYS B   6      -6.601  12.002  39.019  1.00103.22           C  
ATOM     47  CG  LYS B   6      -7.127  10.568  39.061  1.00103.22           C  
ATOM     48  CD  LYS B   6      -8.344  10.336  38.166  1.00103.22           C  
ATOM     49  CE  LYS B   6      -9.643  10.881  38.761  1.00103.22           C  
ATOM     50  NZ  LYS B   6     -10.768  10.615  37.836  1.00103.22           N1+
ATOM     53  N   VAL B   7      -4.366  10.310  40.515  1.00 40.61           N  
ATOM     54  CA  VAL B   7      -3.269   9.402  40.342  1.00 40.61           C  
ATOM     58  C   VAL B   7      -3.847   8.180  39.716  1.00 40.61           C  
ATOM     59  O   VAL B   7      -4.997   7.826  39.974  1.00 40.61           O  
ATOM     55  CB  VAL B   7      -2.609   8.986  41.626  1.00 40.61           C  
ATOM     56  CG1 VAL B   7      -1.948  10.221  42.257  1.00 40.61           C  
ATOM     57  CG2 VAL B   7      -3.661   8.319  42.531  1.00 40.61           C  
ATOM     60  N   LYS B   8      -3.058   7.505  38.859  1.00 56.06           N  
ATOM     61  CA  LYS B   8      -3.561   6.370  38.145  1.00 56.06           C  
ATOM     67  C   LYS B   8      -2.709   5.180  38.436  1.00 56.06           C  
ATOM     68  O   LYS B   8      -1.488   5.278  38.550  1.00 56.06           O  
ATOM     62  CB  LYS B   8      -3.506   6.583  36.623  1.00 56.06           C  
ATOM     63  CG  LYS B   8      -4.028   5.415  35.785  1.00 56.06           C  
ATOM     64  CD  LYS B   8      -4.147   5.760  34.298  1.00 56.06           C  
ATOM     65  CE  LYS B   8      -4.498   4.568  33.405  1.00 56.06           C  
ATOM     66  NZ  LYS B   8      -4.574   5.001  31.992  1.00 56.06           N1+
ATOM     69  N   ASN B   9      -3.362   4.010  38.583  1.00 51.54           N  
ATOM     70  CA  ASN B   9      -2.651   2.775  38.713  1.00 51.54           C  
ATOM     75  C   ASN B   9      -2.673   2.236  37.322  1.00 51.54           C  
ATOM     76  O   ASN B   9      -3.737   2.014  36.752  1.00 51.54           O  
ATOM     71  CB  ASN B   9      -3.350   1.762  39.635  1.00 51.54           C  
ATOM     72  CG  ASN B   9      -2.450   0.545  39.779  1.00 51.54           C  
ATOM     74  ND2 ASN B   9      -2.015   0.256  41.034  1.00 51.54           N  
ATOM     73  OD1 ASN B   9      -2.136  -0.129  38.799  1.00 51.54           O  
ATOM     77  N   TRP B  10      -1.493   2.060  36.711  1.00 81.16           N  
ATOM     78  CA  TRP B  10      -1.435   1.649  35.340  1.00 81.16           C  
ATOM     89  C   TRP B  10      -1.879   0.229  35.153  1.00 81.16           C  
ATOM     90  O   TRP B  10      -2.448  -0.108  34.115  1.00 81.16           O  
ATOM     79  CB  TRP B  10      -0.059   1.915  34.716  1.00 81.16           C  
ATOM     80  CG  TRP B  10       0.164   3.409  34.606  1.00 81.16           C  
ATOM     82  CD1 TRP B  10       0.730   4.269  35.502  1.00 81.16           C  
ATOM     81  CD2 TRP B  10      -0.267   4.209  33.493  1.00 81.16           C  
ATOM     84  CE2 TRP B  10       0.064   5.533  33.782  1.00 81.16           C  
ATOM     85  CE3 TRP B  10      -0.894   3.869  32.328  1.00 81.16           C  
ATOM     83  NE1 TRP B  10       0.674   5.557  35.019  1.00 81.16           N  
ATOM     86  CZ2 TRP B  10      -0.229   6.541  32.907  1.00 81.16           C  
ATOM     87  CZ3 TRP B  10      -1.179   4.887  31.445  1.00 81.16           C  
ATOM     88  CH2 TRP B  10      -0.855   6.197  31.729  1.00 81.16           C  
ATOM     91  N   GLU B  11      -1.589  -0.664  36.121  1.00 69.03           N  
ATOM     92  CA  GLU B  11      -1.989  -2.035  35.964  1.00 69.03           C  
ATOM     98  C   GLU B  11      -3.490  -2.170  35.988  1.00 69.03           C  
ATOM     99  O   GLU B  11      -4.079  -2.731  35.065  1.00 69.03           O  
ATOM     93  CB  GLU B  11      -1.458  -2.934  37.094  1.00 69.03           C  
ATOM     94  CG  GLU B  11      -1.867  -4.403  36.954  1.00 69.03           C  
ATOM     95  CD  GLU B  11      -1.402  -5.136  38.204  1.00 69.03           C  
ATOM     96  OE1 GLU B  11      -2.136  -5.074  39.225  1.00 69.03           O  
ATOM     97  OE2 GLU B  11      -0.308  -5.760  38.157  1.00 69.03           O1-
ATOM    100  N   THR B  12      -4.125  -1.673  37.073  1.00 70.50           N  
ATOM    101  CA  THR B  12      -5.541  -1.749  37.354  1.00 70.50           C  
ATOM    105  C   THR B  12      -6.357  -0.731  36.603  1.00 70.50           C  
ATOM    106  O   THR B  12      -7.515  -0.971  36.268  1.00 70.50           O  
ATOM    102  CB  THR B  12      -5.835  -1.578  38.815  1.00 70.50           C  
ATOM    104  CG2 THR B  12      -5.084  -2.670  39.594  1.00 70.50           C  
ATOM    103  OG1 THR B  12      -5.419  -0.293  39.254  1.00 70.50           O  
ATOM    107  N   ASP B  13      -5.767   0.442  36.325  1.00 82.85           N  
ATOM    108  CA  ASP B  13      -6.436   1.578  35.750  1.00 82.85           C  
ATOM    113  C   ASP B  13      -7.366   2.180  36.763  1.00 82.85           C  
ATOM    114  O   ASP B  13      -8.239   2.976  36.416  1.00 82.85           O  
ATOM    109  CB  ASP B  13      -7.230   1.271  34.466  1.00 82.85           C  
ATOM    110  CG  ASP B  13      -6.239   1.137  33.316  1.00 82.85           C  
ATOM    111  OD1 ASP B  13      -5.190   0.467  33.504  1.00 82.85           O  
ATOM    112  OD2 ASP B  13      -6.509   1.732  32.238  1.00 82.85           O1-
ATOM    115  N   VAL B  14      -7.180   1.854  38.060  1.00 47.84           N  
ATOM    116  CA  VAL B  14      -7.990   2.469  39.072  1.00 47.84           C  
ATOM    120  C   VAL B  14      -7.423   3.832  39.303  1.00 47.84           C  
ATOM    121  O   VAL B  14      -6.209   4.002  39.403  1.00 47.84           O  
ATOM    117  CB  VAL B  14      -7.979   1.744  40.387  1.00 47.84           C  
ATOM    118  CG1 VAL B  14      -8.728   2.599  41.423  1.00 47.84           C  
ATOM    119  CG2 VAL B  14      -8.591   0.348  40.184  1.00 47.84           C  
ATOM    122  N   VAL B  15      -8.299   4.852  39.383  1.00111.76           N  
ATOM    123  CA  VAL B  15      -7.818   6.185  39.596  1.00111.76           C  
ATOM    127  C   VAL B  15      -8.392   6.722  40.866  1.00111.76           C  
ATOM    128  O   VAL B  15      -9.542   6.455  41.216  1.00111.76           O  
ATOM    124  CB  VAL B  15      -8.136   7.133  38.479  1.00111.76           C  
ATOM    125  CG1 VAL B  15      -7.219   6.816  37.289  1.00111.76           C  
ATOM    126  CG2 VAL B  15      -9.622   6.965  38.128  1.00111.76           C  
ATOM    129  N   LEU B  16      -7.562   7.488  41.603  1.00 55.96           N  
ATOM    130  CA  LEU B  16      -7.966   8.065  42.856  1.00 55.96           C  
ATOM    135  C   LEU B  16      -7.759   9.546  42.768  1.00 55.96           C  
ATOM    136  O   LEU B  16      -6.951  10.021  41.972  1.00 55.96           O  
ATOM    131  CB  LEU B  16      -7.135   7.554  44.046  1.00 55.96           C  
ATOM    132  CG  LEU B  16      -7.291   6.041  44.291  1.00 55.96           C  
ATOM    133  CD1 LEU B  16      -6.449   5.575  45.489  1.00 55.96           C  
ATOM    134  CD2 LEU B  16      -8.773   5.655  44.435  1.00 55.96           C  
ATOM    137  N   THR B  17      -8.506  10.325  43.585  1.00 47.10           N  
ATOM    138  CA  THR B  17      -8.375  11.759  43.533  1.00 47.10           C  
ATOM    142  C   THR B  17      -7.872  12.247  44.863  1.00 47.10           C  
ATOM    143  O   THR B  17      -8.378  11.854  45.913  1.00 47.10           O  
ATOM    139  CB  THR B  17      -9.668  12.455  43.224  1.00 47.10           C  
ATOM    141  CG2 THR B  17      -9.407  13.968  43.148  1.00 47.10           C  
ATOM    140  OG1 THR B  17     -10.185  11.991  41.985  1.00 47.10           O  
ATOM    144  N   ASP B  18      -6.856  13.140  44.843  1.00 72.70           N  
ATOM    145  CA  ASP B  18      -6.234  13.586  46.062  1.00 72.70           C  
ATOM    150  C   ASP B  18      -6.519  15.037  46.328  1.00 72.70           C  
ATOM    151  O   ASP B  18      -6.086  15.916  45.583  1.00 72.70           O  
ATOM    146  CB  ASP B  18      -4.700  13.408  46.031  1.00 72.70           C  
ATOM    147  CG  ASP B  18      -4.106  13.695  47.406  1.00 72.70           C  
ATOM    148  OD1 ASP B  18      -4.304  14.826  47.925  1.00 72.70           O  
ATOM    149  OD2 ASP B  18      -3.444  12.776  47.957  1.00 72.70           O1-
ATOM    152  N   THR B  19      -7.368  15.292  47.347  1.00 77.46           N  
ATOM    153  CA  THR B  19      -7.680  16.583  47.911  1.00 77.46           C  
ATOM    157  C   THR B  19      -6.715  16.985  49.003  1.00 77.46           C  
ATOM    158  O   THR B  19      -6.515  18.171  49.260  1.00 77.46           O  
ATOM    154  CB  THR B  19      -9.065  16.636  48.482  1.00 77.46           C  
ATOM    156  CG2 THR B  19     -10.070  16.337  47.357  1.00 77.46           C  
ATOM    155  OG1 THR B  19      -9.200  15.686  49.528  1.00 77.46           O  
ATOM    159  N   LEU B  20      -6.096  15.998  49.682  1.00 70.72           N  
ATOM    160  CA  LEU B  20      -5.327  16.184  50.891  1.00 70.72           C  
ATOM    165  C   LEU B  20      -4.150  17.087  50.682  1.00 70.72           C  
ATOM    166  O   LEU B  20      -3.735  17.791  51.602  1.00 70.72           O  
ATOM    161  CB  LEU B  20      -4.800  14.854  51.457  1.00 70.72           C  
ATOM    162  CG  LEU B  20      -4.017  15.007  52.774  1.00 70.72           C  
ATOM    163  CD1 LEU B  20      -4.921  15.525  53.903  1.00 70.72           C  
ATOM    164  CD2 LEU B  20      -3.293  13.705  53.152  1.00 70.72           C  
ATOM    167  N   HIS B  21      -3.584  17.103  49.466  1.00 70.67           N  
ATOM    168  CA  HIS B  21      -2.390  17.850  49.184  1.00 70.67           C  
ATOM    175  C   HIS B  21      -2.606  19.307  49.471  1.00 70.67           C  
ATOM    176  O   HIS B  21      -1.649  20.038  49.721  1.00 70.67           O  
ATOM    171  CB  HIS B  21      -1.917  17.708  47.728  1.00 70.67           C  
ATOM    170  CG  HIS B  21      -2.901  18.230  46.726  1.00 70.67           C  
ATOM    173  CD2 HIS B  21      -3.004  19.465  46.164  1.00 70.67           C  
ATOM    169  ND1 HIS B  21      -3.922  17.484  46.184  1.00 70.67           N  
ATOM    174  CE1 HIS B  21      -4.589  18.297  45.326  1.00 70.67           C  
ATOM    172  NE2 HIS B  21      -4.067  19.510  45.280  1.00 70.67           N  
ATOM    177  N   LEU B  22      -3.860  19.786  49.430  1.00 51.72           N  
ATOM    178  CA  LEU B  22      -4.120  21.181  49.663  1.00 51.72           C  
ATOM    183  C   LEU B  22      -3.637  21.553  51.036  1.00 51.72           C  
ATOM    184  O   LEU B  22      -3.169  22.668  51.253  1.00 51.72           O  
ATOM    179  CB  LEU B  22      -5.616  21.527  49.574  1.00 51.72           C  
ATOM    180  CG  LEU B  22      -6.206  21.270  48.176  1.00 51.72           C  
ATOM    181  CD1 LEU B  22      -7.687  21.675  48.106  1.00 51.72           C  
ATOM    182  CD2 LEU B  22      -5.354  21.926  47.078  1.00 51.72           C  
ATOM    185  N   LYS B  23      -3.747  20.621  51.998  1.00 92.90           N  
ATOM    186  CA  LYS B  23      -3.365  20.831  53.368  1.00 92.90           C  
ATOM    192  C   LYS B  23      -1.880  21.064  53.496  1.00 92.90           C  
ATOM    193  O   LYS B  23      -1.437  21.691  54.456  1.00 92.90           O  
ATOM    187  CB  LYS B  23      -3.719  19.640  54.276  1.00 92.90           C  
ATOM    188  CG  LYS B  23      -5.225  19.423  54.450  1.00 92.90           C  
ATOM    189  CD  LYS B  23      -5.934  18.946  53.179  1.00 92.90           C  
ATOM    190  CE  LYS B  23      -7.438  18.721  53.354  1.00 92.90           C  
ATOM    191  NZ  LYS B  23      -8.033  18.250  52.083  1.00 92.90           N1+
ATOM    194  N   SER B  24      -1.064  20.543  52.559  1.00 65.59           N  
ATOM    195  CA  SER B  24       0.376  20.571  52.677  1.00 65.59           C  
ATOM    198  C   SER B  24       0.956  21.948  52.839  1.00 65.59           C  
ATOM    199  O   SER B  24       0.755  22.831  52.008  1.00 65.59           O  
ATOM    196  CB  SER B  24       1.084  19.911  51.482  1.00 65.59           C  
ATOM    197  OG  SER B  24       2.492  19.969  51.653  1.00 65.59           O  
ATOM    200  N   THR B  25       1.652  22.164  53.987  1.00 69.53           N  
ATOM    201  CA  THR B  25       2.363  23.379  54.305  1.00 69.53           C  
ATOM    205  C   THR B  25       3.752  23.480  53.713  1.00 69.53           C  
ATOM    206  O   THR B  25       4.099  24.487  53.101  1.00 69.53           O  
ATOM    202  CB  THR B  25       2.514  23.580  55.782  1.00 69.53           C  
ATOM    204  CG2 THR B  25       1.114  23.614  56.417  1.00 69.53           C  
ATOM    203  OG1 THR B  25       3.282  22.526  56.343  1.00 69.53           O  
ATOM    207  N   LEU B  26       4.581  22.421  53.857  1.00110.94           N  
ATOM    208  CA  LEU B  26       5.981  22.500  53.507  1.00110.94           C  
ATOM    213  C   LEU B  26       6.177  22.377  52.024  1.00110.94           C  
ATOM    214  O   LEU B  26       5.252  22.034  51.293  1.00110.94           O  
ATOM    209  CB  LEU B  26       6.862  21.418  54.153  1.00110.94           C  
ATOM    210  CG  LEU B  26       6.894  21.472  55.689  1.00110.94           C  
ATOM    211  CD1 LEU B  26       5.591  20.941  56.309  1.00110.94           C  
ATOM    212  CD2 LEU B  26       8.149  20.789  56.237  1.00110.94           C  
ATOM    215  N   GLU B  27       7.407  22.685  51.539  1.00 52.73           N  
ATOM    216  CA  GLU B  27       7.684  22.611  50.128  1.00 52.73           C  
ATOM    222  C   GLU B  27       8.538  21.410  49.834  1.00 52.73           C  
ATOM    223  O   GLU B  27       9.363  20.996  50.647  1.00 52.73           O  
ATOM    217  CB  GLU B  27       8.396  23.843  49.544  1.00 52.73           C  
ATOM    218  CG  GLU B  27       7.523  25.100  49.553  1.00 52.73           C  
ATOM    219  CD  GLU B  27       8.172  26.128  48.641  1.00 52.73           C  
ATOM    220  OE1 GLU B  27       8.177  25.896  47.403  1.00 52.73           O  
ATOM    221  OE2 GLU B  27       8.672  27.159  49.166  1.00 52.73           O1-
ATOM    224  N   THR B  28       8.292  20.800  48.653  1.00 52.48           N  
ATOM    225  CA  THR B  28       8.927  19.615  48.143  1.00 52.48           C  
ATOM    229  C   THR B  28      10.340  19.851  47.690  1.00 52.48           C  
ATOM    230  O   THR B  28      11.199  18.985  47.850  1.00 52.48           O  
ATOM    226  CB  THR B  28       8.186  19.030  46.976  1.00 52.48           C  
ATOM    228  CG2 THR B  28       6.741  18.736  47.412  1.00 52.48           C  
ATOM    227  OG1 THR B  28       8.188  19.940  45.886  1.00 52.48           O  
ATOM    231  N   GLY B  29      10.620  21.023  47.088  1.00 32.32           N  
ATOM    232  CA  GLY B  29      11.930  21.279  46.559  1.00 32.32           C  
ATOM    233  C   GLY B  29      11.856  21.165  45.064  1.00 32.32           C  
ATOM    234  O   GLY B  29      12.760  21.603  44.353  1.00 32.32           O  
ATOM    235  N   CYS B  30      10.767  20.564  44.547  1.00 46.94           N  
ATOM    236  CA  CYS B  30      10.611  20.403  43.128  1.00 46.94           C  
ATOM    239  C   CYS B  30      10.022  21.649  42.551  1.00 46.94           C  
ATOM    240  O   CYS B  30       9.492  22.498  43.269  1.00 46.94           O  
ATOM    237  CB  CYS B  30       9.678  19.241  42.741  1.00 46.94           C  
ATOM    238  SG  CYS B  30      10.301  17.632  43.311  1.00 46.94           S  
ATOM    241  N   THR B  31      10.138  21.784  41.215  1.00130.50           N  
ATOM    242  CA  THR B  31       9.605  22.904  40.496  1.00130.50           C  
ATOM    246  C   THR B  31       8.956  22.295  39.292  1.00130.50           C  
ATOM    247  O   THR B  31       9.070  21.095  39.050  1.00130.50           O  
ATOM    243  CB  THR B  31      10.667  23.800  39.933  1.00130.50           C  
ATOM    245  CG2 THR B  31       9.995  25.091  39.453  1.00130.50           C  
ATOM    244  OG1 THR B  31      11.614  24.140  40.926  1.00130.50           O  
ATOM    248  N   GLU B  32       8.235  23.102  38.502  1.00 69.88           N  
ATOM    249  CA  GLU B  32       7.669  22.581  37.298  1.00 69.88           C  
ATOM    255  C   GLU B  32       8.821  22.222  36.417  1.00 69.88           C  
ATOM    256  O   GLU B  32       8.754  21.276  35.635  1.00 69.88           O  
ATOM    250  CB  GLU B  32       6.837  23.631  36.562  1.00 69.88           C  
ATOM    251  CG  GLU B  32       5.582  24.028  37.333  1.00 69.88           C  
ATOM    252  CD  GLU B  32       5.192  25.400  36.824  1.00 69.88           C  
ATOM    253  OE1 GLU B  32       6.014  26.337  37.002  1.00 69.88           O  
ATOM    254  OE2 GLU B  32       4.081  25.528  36.245  1.00 69.88           O1-
ATOM    257  N   HIS B  33       9.893  23.031  36.498  1.00 99.36           N  
ATOM    258  CA  HIS B  33      11.074  22.888  35.697  1.00 99.36           C  
ATOM    265  C   HIS B  33      11.887  21.678  36.064  1.00 99.36           C  
ATOM    266  O   HIS B  33      12.293  20.927  35.178  1.00 99.36           O  
ATOM    261  CB  HIS B  33      11.968  24.125  35.821  1.00 99.36           C  
ATOM    260  CG  HIS B  33      11.148  25.345  35.543  1.00 99.36           C  
ATOM    263  CD2 HIS B  33      10.648  26.281  36.396  1.00 99.36           C  
ATOM    259  ND1 HIS B  33      10.696  25.693  34.293  1.00 99.36           N  
ATOM    264  CE1 HIS B  33       9.947  26.814  34.446  1.00 99.36           C  
ATOM    262  NE2 HIS B  33       9.889  27.209  35.705  1.00 99.36           N  
ATOM    267  N   ILE B  34      12.142  21.438  37.368  1.00 47.18           N  
ATOM    268  CA  ILE B  34      13.031  20.355  37.698  1.00 47.18           C  
ATOM    273  C   ILE B  34      12.441  19.507  38.782  1.00 47.18           C  
ATOM    274  O   ILE B  34      11.617  19.972  39.569  1.00 47.18           O  
ATOM    269  CB  ILE B  34      14.377  20.828  38.164  1.00 47.18           C  
ATOM    270  CG1 ILE B  34      15.375  19.661  38.205  1.00 47.18           C  
ATOM    271  CG2 ILE B  34      14.190  21.555  39.506  1.00 47.18           C  
ATOM    272  CD1 ILE B  34      16.828  20.113  38.344  1.00 47.18           C  
ATOM    275  N   CYS B  35      12.849  18.216  38.829  1.00 50.72           N  
ATOM    276  CA  CYS B  35      12.319  17.307  39.808  1.00 50.72           C  
ATOM    279  C   CYS B  35      13.428  16.834  40.705  1.00 50.72           C  
ATOM    280  O   CYS B  35      14.404  16.234  40.257  1.00 50.72           O  
ATOM    277  CB  CYS B  35      11.663  16.058  39.191  1.00 50.72           C  
ATOM    278  SG  CYS B  35      10.988  14.928  40.446  1.00 50.72           S  
ATOM    281  N   MET B  36      13.282  17.161  42.002  1.00 91.33           N  
ATOM    282  CA  MET B  36      14.089  16.862  43.155  1.00 91.33           C  
ATOM    287  C   MET B  36      13.871  15.464  43.660  1.00 91.33           C  
ATOM    288  O   MET B  36      14.605  15.010  44.536  1.00 91.33           O  
ATOM    283  CB  MET B  36      13.843  17.822  44.327  1.00 91.33           C  
ATOM    284  CG  MET B  36      14.358  19.238  44.059  1.00 91.33           C  
ATOM    285  SD  MET B  36      16.167  19.360  43.914  1.00 91.33           S  
ATOM    286  CE  MET B  36      16.511  19.027  45.667  1.00 91.33           C  
ATOM    289  N   GLY B  37      12.843  14.752  43.162  1.00 66.29           N  
ATOM    290  CA  GLY B  37      12.357  13.537  43.762  1.00 66.29           C  
ATOM    291  C   GLY B  37      13.430  12.531  44.062  1.00 66.29           C  
ATOM    292  O   GLY B  37      13.302  11.795  45.042  1.00 66.29           O  
ATOM    293  N   SER B  38      14.465  12.399  43.216  1.00 57.78           N  
ATOM    294  CA  SER B  38      15.507  11.437  43.465  1.00 57.78           C  
ATOM    297  C   SER B  38      16.448  11.882  44.558  1.00 57.78           C  
ATOM    298  O   SER B  38      17.191  11.064  45.096  1.00 57.78           O  
ATOM    295  CB  SER B  38      16.359  11.142  42.215  1.00 57.78           C  
ATOM    296  OG  SER B  38      17.080  12.300  41.819  1.00 57.78           O  
ATOM    299  N   ILE B  39      16.459  13.180  44.925  1.00115.76           N  
ATOM    300  CA  ILE B  39      17.427  13.655  45.886  1.00115.76           C  
ATOM    305  C   ILE B  39      17.075  13.138  47.248  1.00115.76           C  
ATOM    306  O   ILE B  39      15.928  13.226  47.682  1.00115.76           O  
ATOM    301  CB  ILE B  39      17.496  15.153  45.963  1.00115.76           C  
ATOM    302  CG1 ILE B  39      17.829  15.738  44.581  1.00115.76           C  
ATOM    303  CG2 ILE B  39      18.530  15.523  47.040  1.00115.76           C  
ATOM    304  CD1 ILE B  39      19.169  15.262  44.025  1.00115.76           C  
ATOM    307  N   MET B  40      18.074  12.579  47.967  1.00 97.38           N  
ATOM    308  CA  MET B  40      17.801  12.005  49.254  1.00 97.38           C  
ATOM    313  C   MET B  40      17.305  13.069  50.177  1.00 97.38           C  
ATOM    314  O   MET B  40      16.342  12.857  50.912  1.00 97.38           O  
ATOM    309  CB  MET B  40      19.020  11.350  49.923  1.00 97.38           C  
ATOM    310  CG  MET B  40      18.639  10.545  51.169  1.00 97.38           C  
ATOM    311  SD  MET B  40      20.023   9.693  51.978  1.00 97.38           S  
ATOM    312  CE  MET B  40      20.800  11.214  52.596  1.00 97.38           C  
ATOM    315  N   LEU B  41      17.958  14.247  50.191  1.00188.20           N  
ATOM    316  CA  LEU B  41      17.430  15.284  51.024  1.00188.20           C  
ATOM    321  C   LEU B  41      17.555  16.592  50.315  1.00188.20           C  
ATOM    322  O   LEU B  41      18.642  17.018  49.930  1.00188.20           O  
ATOM    317  CB  LEU B  41      18.076  15.356  52.423  1.00188.20           C  
ATOM    318  CG  LEU B  41      19.598  15.110  52.483  1.00188.20           C  
ATOM    319  CD1 LEU B  41      20.417  16.257  51.874  1.00188.20           C  
ATOM    320  CD2 LEU B  41      20.027  14.759  53.916  1.00188.20           C  
ATOM    323  N   PRO B  42      16.434  17.226  50.095  1.00160.53           N  
ATOM    324  CA  PRO B  42      16.436  18.523  49.482  1.00160.53           C  
ATOM    328  C   PRO B  42      16.919  19.475  50.521  1.00160.53           C  
ATOM    329  O   PRO B  42      16.587  19.277  51.687  1.00160.53           O  
ATOM    326  CB  PRO B  42      15.004  18.764  48.993  1.00160.53           C  
ATOM    327  CG  PRO B  42      14.165  17.660  49.665  1.00160.53           C  
ATOM    325  CD  PRO B  42      15.176  16.528  49.904  1.00160.53           C  
ATOM    330  N   SER B  43      17.681  20.520  50.142  1.00169.17           N  
ATOM    331  CA  SER B  43      18.203  21.352  51.181  1.00169.17           C  
ATOM    334  C   SER B  43      17.597  22.708  51.086  1.00169.17           C  
ATOM    335  O   SER B  43      17.567  23.325  50.023  1.00169.17           O  
ATOM    332  CB  SER B  43      19.729  21.538  51.113  1.00169.17           C  
ATOM    333  OG  SER B  43      20.156  22.373  52.180  1.00169.17           O  
ATOM    336  N   GLN B  44      17.069  23.182  52.230  1.00263.69           N  
ATOM    337  CA  GLN B  44      16.536  24.504  52.337  1.00263.69           C  
ATOM    343  C   GLN B  44      16.954  24.989  53.682  1.00263.69           C  
ATOM    344  O   GLN B  44      17.232  24.196  54.581  1.00263.69           O  
ATOM    338  CB  GLN B  44      14.998  24.611  52.289  1.00263.69           C  
ATOM    339  CG  GLN B  44      14.379  24.297  50.924  1.00263.69           C  
ATOM    340  CD  GLN B  44      13.913  22.847  50.909  1.00263.69           C  
ATOM    342  NE2 GLN B  44      14.858  21.889  51.101  1.00263.69           N  
ATOM    341  OE1 GLN B  44      12.728  22.571  50.730  1.00263.69           O  
ATOM    345  N   HIS B  45      17.042  26.319  53.845  1.00141.80           N  
ATOM    346  CA  HIS B  45      17.400  26.864  55.119  1.00141.80           C  
ATOM    353  C   HIS B  45      16.161  27.496  55.654  1.00141.80           C  
ATOM    354  O   HIS B  45      16.166  28.115  56.717  1.00141.80           O  
ATOM    349  CB  HIS B  45      18.453  27.977  54.999  1.00141.80           C  
ATOM    348  CG  HIS B  45      17.982  29.131  54.161  1.00141.80           C  
ATOM    351  CD2 HIS B  45      17.606  30.389  54.527  1.00141.80           C  
ATOM    347  ND1 HIS B  45      17.849  29.084  52.792  1.00141.80           N  
ATOM    352  CE1 HIS B  45      17.401  30.305  52.399  1.00141.80           C  
ATOM    350  NE2 HIS B  45      17.239  31.129  53.417  1.00141.80           N  
ATOM    355  N   THR B  46      15.053  27.324  54.913  1.00 97.82           N  
ATOM    356  CA  THR B  46      13.799  27.914  55.262  1.00 97.82           C  
ATOM    360  C   THR B  46      13.286  27.329  56.542  1.00 97.82           C  
ATOM    361  O   THR B  46      12.807  28.060  57.409  1.00 97.82           O  
ATOM    357  CB  THR B  46      12.756  27.709  54.200  1.00 97.82           C  
ATOM    359  CG2 THR B  46      12.474  26.204  54.050  1.00 97.82           C  
ATOM    358  OG1 THR B  46      11.570  28.411  54.541  1.00 97.82           O  
ATOM    362  N   ARG B  47      13.390  25.996  56.714  1.00 87.47           N  
ATOM    363  CA  ARG B  47      12.794  25.402  57.877  1.00 87.47           C  
ATOM    371  C   ARG B  47      13.404  25.985  59.104  1.00 87.47           C  
ATOM    372  O   ARG B  47      12.693  26.452  59.992  1.00 87.47           O  
ATOM    364  CB  ARG B  47      12.997  23.880  57.977  1.00 87.47           C  
ATOM    365  CG  ARG B  47      12.252  23.074  56.914  1.00 87.47           C  
ATOM    366  CD  ARG B  47      12.134  21.589  57.268  1.00 87.47           C  
ATOM    367  NE  ARG B  47      13.514  21.057  57.457  1.00 87.47           N  
ATOM    368  CZ  ARG B  47      14.160  20.467  56.412  1.00 87.47           C  
ATOM    369  NH1 ARG B  47      13.542  20.373  55.199  1.00 87.47           N1+
ATOM    370  NH2 ARG B  47      15.417  19.965  56.584  1.00 87.47           N  
ATOM    373  N   LYS B  48      14.747  25.997  59.184  1.00193.41           N  
ATOM    374  CA  LYS B  48      15.345  26.530  60.370  1.00193.41           C  
ATOM    380  C   LYS B  48      16.151  27.716  59.968  1.00193.41           C  
ATOM    381  O   LYS B  48      17.250  27.590  59.428  1.00193.41           O  
ATOM    375  CB  LYS B  48      16.306  25.539  61.054  1.00193.41           C  
ATOM    376  CG  LYS B  48      15.621  24.288  61.614  1.00193.41           C  
ATOM    377  CD  LYS B  48      14.654  24.574  62.765  1.00193.41           C  
ATOM    378  CE  LYS B  48      15.362  24.764  64.110  1.00193.41           C  
ATOM    379  NZ  LYS B  48      14.372  25.040  65.176  1.00193.41           N1+
ATOM    382  N   PRO B  49      15.611  28.876  60.196  1.00254.33           N  
ATOM    383  CA  PRO B  49      16.355  30.061  59.891  1.00254.33           C  
ATOM    387  C   PRO B  49      17.510  30.200  60.825  1.00254.33           C  
ATOM    388  O   PRO B  49      18.528  30.770  60.436  1.00254.33           O  
ATOM    385  CB  PRO B  49      15.348  31.209  59.946  1.00254.33           C  
ATOM    386  CG  PRO B  49      14.014  30.532  59.576  1.00254.33           C  
ATOM    384  CD  PRO B  49      14.178  29.078  60.052  1.00254.33           C  
ATOM    389  N   GLU B  50      17.372  29.702  62.067  1.00314.52           N  
ATOM    390  CA  GLU B  50      18.438  29.819  63.016  1.00314.52           C  
ATOM    396  C   GLU B  50      18.181  28.830  64.100  1.00314.52           C  
ATOM    397  O   GLU B  50      17.194  28.096  64.069  1.00314.52           O  
ATOM    391  CB  GLU B  50      18.552  31.209  63.669  1.00314.52           C  
ATOM    392  CG  GLU B  50      17.283  31.656  64.396  1.00314.52           C  
ATOM    393  CD  GLU B  50      16.328  32.237  63.362  1.00314.52           C  
ATOM    394  OE1 GLU B  50      16.768  32.450  62.202  1.00314.52           O  
ATOM    395  OE2 GLU B  50      15.146  32.484  63.722  1.00314.52           O1-
ATOM    398  N   ASP B  51      19.089  28.782  65.092  1.00225.21           N  
ATOM    399  CA  ASP B  51      18.929  27.864  66.179  1.00225.21           C  
ATOM    404  C   ASP B  51      17.602  28.164  66.792  1.00225.21           C  
ATOM    405  O   ASP B  51      17.281  29.327  67.030  1.00225.21           O  
ATOM    400  CB  ASP B  51      19.997  28.042  67.273  1.00225.21           C  
ATOM    401  CG  ASP B  51      19.875  26.907  68.278  1.00225.21           C  
ATOM    402  OD1 ASP B  51      19.166  25.913  67.968  1.00225.21           O  
ATOM    403  OD2 ASP B  51      20.495  27.021  69.370  1.00225.21           O1-
ATOM    406  N   VAL B  52      16.807  27.103  67.050  1.00216.13           N  
ATOM    407  CA  VAL B  52      15.506  27.211  67.601  1.00216.13           C  
ATOM    411  C   VAL B  52      14.600  28.142  66.881  1.00216.13           C  
ATOM    412  O   VAL B  52      14.987  28.951  66.038  1.00216.13           O  
ATOM    408  CB  VAL B  52      15.443  27.434  69.086  1.00216.13           C  
ATOM    409  CG1 VAL B  52      15.993  26.162  69.750  1.00216.13           C  
ATOM    410  CG2 VAL B  52      16.181  28.727  69.466  1.00216.13           C  
ATOM    413  N   ARG B  53      13.307  27.957  67.188  1.00116.65           N  
ATOM    414  CA  ARG B  53      12.255  28.747  66.651  1.00116.65           C  
ATOM    422  C   ARG B  53      11.728  29.582  67.766  1.00116.65           C  
ATOM    423  O   ARG B  53      11.639  29.143  68.913  1.00116.65           O  
ATOM    415  CB  ARG B  53      11.081  27.947  66.059  1.00116.65           C  
ATOM    416  CG  ARG B  53      11.365  27.406  64.656  1.00116.65           C  
ATOM    417  CD  ARG B  53      10.105  26.969  63.902  1.00116.65           C  
ATOM    418  NE  ARG B  53       9.631  25.692  64.502  1.00116.65           N  
ATOM    419  CZ  ARG B  53       9.794  24.518  63.824  1.00116.65           C  
ATOM    420  NH1 ARG B  53      10.320  24.514  62.564  1.00116.65           N1+
ATOM    421  NH2 ARG B  53       9.417  23.344  64.407  1.00116.65           N  
ATOM    424  N   THR B  54      11.377  30.833  67.424  1.00105.03           N  
ATOM    425  CA  THR B  54      10.920  31.812  68.356  1.00105.03           C  
ATOM    429  C   THR B  54       9.442  31.698  68.510  1.00105.03           C  
ATOM    430  O   THR B  54       8.765  30.964  67.791  1.00105.03           O  
ATOM    426  CB  THR B  54      11.222  33.214  67.900  1.00105.03           C  
ATOM    428  CG2 THR B  54      10.422  33.493  66.617  1.00105.03           C  
ATOM    427  OG1 THR B  54      10.881  34.158  68.901  1.00105.03           O  
ATOM    431  N   LYS B  55       8.919  32.461  69.483  1.00141.87           N  
ATOM    432  CA  LYS B  55       7.532  32.502  69.832  1.00141.87           C  
ATOM    438  C   LYS B  55       6.752  33.048  68.682  1.00141.87           C  
ATOM    439  O   LYS B  55       5.566  32.757  68.550  1.00141.87           O  
ATOM    433  CB  LYS B  55       7.226  33.395  71.047  1.00141.87           C  
ATOM    434  CG  LYS B  55       7.763  32.857  72.372  1.00141.87           C  
ATOM    435  CD  LYS B  55       7.579  33.838  73.532  1.00141.87           C  
ATOM    436  CE  LYS B  55       8.599  34.978  73.562  1.00141.87           C  
ATOM    437  NZ  LYS B  55       9.888  34.490  74.101  1.00141.87           N1+
ATOM    440  N   ASP B  56       7.381  33.883  67.834  1.00 59.84           N  
ATOM    441  CA  ASP B  56       6.646  34.529  66.782  1.00 59.84           C  
ATOM    446  C   ASP B  56       5.980  33.517  65.886  1.00 59.84           C  
ATOM    447  O   ASP B  56       4.761  33.535  65.719  1.00 59.84           O  
ATOM    442  CB  ASP B  56       7.568  35.405  65.908  1.00 59.84           C  
ATOM    443  CG  ASP B  56       6.730  36.277  64.981  1.00 59.84           C  
ATOM    444  OD1 ASP B  56       5.512  35.998  64.819  1.00 59.84           O  
ATOM    445  OD2 ASP B  56       7.311  37.245  64.420  1.00 59.84           O1-
ATOM    448  N   GLN B  57       6.763  32.594  65.300  1.00127.30           N  
ATOM    449  CA  GLN B  57       6.279  31.619  64.356  1.00127.30           C  
ATOM    455  C   GLN B  57       5.489  30.501  64.976  1.00127.30           C  
ATOM    456  O   GLN B  57       4.683  29.867  64.299  1.00127.30           O  
ATOM    450  CB  GLN B  57       7.380  31.022  63.460  1.00127.30           C  
ATOM    451  CG  GLN B  57       8.521  30.343  64.211  1.00127.30           C  
ATOM    452  CD  GLN B  57       9.571  31.418  64.462  1.00127.30           C  
ATOM    454  NE2 GLN B  57       9.240  32.693  64.130  1.00127.30           N  
ATOM    453  OE1 GLN B  57      10.671  31.130  64.929  1.00127.30           O  
ATOM    457  N   LEU B  58       5.733  30.191  66.261  1.00 80.49           N  
ATOM    458  CA  LEU B  58       5.211  29.013  66.907  1.00 80.49           C  
ATOM    463  C   LEU B  58       3.711  28.925  67.059  1.00 80.49           C  
ATOM    464  O   LEU B  58       3.147  27.848  66.861  1.00 80.49           O  
ATOM    459  CB  LEU B  58       5.836  28.797  68.297  1.00 80.49           C  
ATOM    460  CG  LEU B  58       5.331  27.532  69.014  1.00 80.49           C  
ATOM    461  CD1 LEU B  58       5.635  26.269  68.194  1.00 80.49           C  
ATOM    462  CD2 LEU B  58       5.887  27.444  70.446  1.00 80.49           C  
ATOM    465  N   PHE B  59       3.003  30.014  67.410  1.00 71.62           N  
ATOM    466  CA  PHE B  59       1.595  29.886  67.703  1.00 71.62           C  
ATOM    474  C   PHE B  59       0.823  29.401  66.507  1.00 71.62           C  
ATOM    475  O   PHE B  59      -0.056  28.552  66.662  1.00 71.62           O  
ATOM    467  CB  PHE B  59       0.950  31.199  68.189  1.00 71.62           C  
ATOM    468  CG  PHE B  59      -0.432  30.879  68.657  1.00 71.62           C  
ATOM    469  CD1 PHE B  59      -0.636  30.316  69.898  1.00 71.62           C  
ATOM    470  CD2 PHE B  59      -1.525  31.148  67.865  1.00 71.62           C  
ATOM    471  CE1 PHE B  59      -1.906  30.022  70.336  1.00 71.62           C  
ATOM    472  CE2 PHE B  59      -2.797  30.856  68.297  1.00 71.62           C  
ATOM    473  CZ  PHE B  59      -2.988  30.290  69.534  1.00 71.62           C  
ATOM    476  N   PRO B  60       1.070  29.894  65.324  1.00 75.31           N  
ATOM    477  CA  PRO B  60       0.353  29.435  64.169  1.00 75.31           C  
ATOM    481  C   PRO B  60       0.587  27.979  63.923  1.00 75.31           C  
ATOM    482  O   PRO B  60      -0.318  27.314  63.422  1.00 75.31           O  
ATOM    479  CB  PRO B  60       0.765  30.364  63.021  1.00 75.31           C  
ATOM    480  CG  PRO B  60       1.930  31.203  63.587  1.00 75.31           C  
ATOM    478  CD  PRO B  60       1.688  31.187  65.103  1.00 75.31           C  
ATOM    483  N   LEU B  61       1.791  27.466  64.237  1.00 38.61           N  
ATOM    484  CA  LEU B  61       2.053  26.069  64.059  1.00 38.61           C  
ATOM    489  C   LEU B  61       1.229  25.303  65.045  1.00 38.61           C  
ATOM    490  O   LEU B  61       0.642  24.274  64.714  1.00 38.61           O  
ATOM    485  CB  LEU B  61       3.526  25.693  64.298  1.00 38.61           C  
ATOM    486  CG  LEU B  61       4.496  26.316  63.276  1.00 38.61           C  
ATOM    487  CD1 LEU B  61       5.941  25.847  63.512  1.00 38.61           C  
ATOM    488  CD2 LEU B  61       4.017  26.074  61.836  1.00 38.61           C  
ATOM    491  N   ALA B  62       1.169  25.795  66.299  1.00 31.80           N  
ATOM    492  CA  ALA B  62       0.435  25.127  67.335  1.00 31.80           C  
ATOM    494  C   ALA B  62      -1.021  25.115  66.989  1.00 31.80           C  
ATOM    495  O   ALA B  62      -1.692  24.095  67.133  1.00 31.80           O  
ATOM    493  CB  ALA B  62       0.584  25.812  68.703  1.00 31.80           C  
ATOM    496  N   LYS B  63      -1.543  26.253  66.498  1.00 67.56           N  
ATOM    497  CA  LYS B  63      -2.939  26.388  66.186  1.00 67.56           C  
ATOM    503  C   LYS B  63      -3.311  25.400  65.126  1.00 67.56           C  
ATOM    504  O   LYS B  63      -4.347  24.743  65.218  1.00 67.56           O  
ATOM    498  CB  LYS B  63      -3.266  27.788  65.637  1.00 67.56           C  
ATOM    499  CG  LYS B  63      -4.738  28.000  65.279  1.00 67.56           C  
ATOM    500  CD  LYS B  63      -5.084  29.464  64.996  1.00 67.56           C  
ATOM    501  CE  LYS B  63      -6.454  29.653  64.345  1.00 67.56           C  
ATOM    502  NZ  LYS B  63      -7.512  29.089  65.213  1.00 67.56           N1+
ATOM    505  N   GLU B  64      -2.466  25.255  64.089  1.00 29.49           N  
ATOM    506  CA  GLU B  64      -2.799  24.367  63.014  1.00 29.49           C  
ATOM    512  C   GLU B  64      -2.889  22.973  63.550  1.00 29.49           C  
ATOM    513  O   GLU B  64      -3.806  22.226  63.212  1.00 29.49           O  
ATOM    507  CB  GLU B  64      -1.746  24.343  61.896  1.00 29.49           C  
ATOM    508  CG  GLU B  64      -2.120  23.396  60.753  1.00 29.49           C  
ATOM    509  CD  GLU B  64      -1.014  23.447  59.711  1.00 29.49           C  
ATOM    510  OE1 GLU B  64       0.129  23.825  60.083  1.00 29.49           O  
ATOM    511  OE2 GLU B  64      -1.295  23.109  58.531  1.00 29.49           O1-
ATOM    514  N   PHE B  65      -1.935  22.593  64.419  1.00 48.61           N  
ATOM    515  CA  PHE B  65      -1.893  21.262  64.954  1.00 48.61           C  
ATOM    523  C   PHE B  65      -3.131  21.000  65.755  1.00 48.61           C  
ATOM    524  O   PHE B  65      -3.781  19.968  65.592  1.00 48.61           O  
ATOM    516  CB  PHE B  65      -0.676  21.046  65.872  1.00 48.61           C  
ATOM    517  CG  PHE B  65      -0.763  19.690  66.484  1.00 48.61           C  
ATOM    518  CD1 PHE B  65      -0.463  18.564  65.752  1.00 48.61           C  
ATOM    519  CD2 PHE B  65      -1.132  19.550  67.801  1.00 48.61           C  
ATOM    520  CE1 PHE B  65      -0.542  17.318  66.328  1.00 48.61           C  
ATOM    521  CE2 PHE B  65      -1.213  18.306  68.382  1.00 48.61           C  
ATOM    522  CZ  PHE B  65      -0.918  17.186  67.644  1.00 48.61           C  
ATOM    525  N   LEU B  66      -3.507  21.952  66.626  1.00 51.02           N  
ATOM    526  CA  LEU B  66      -4.623  21.786  67.511  1.00 51.02           C  
ATOM    531  C   LEU B  66      -5.887  21.648  66.721  1.00 51.02           C  
ATOM    532  O   LEU B  66      -6.774  20.881  67.093  1.00 51.02           O  
ATOM    527  CB  LEU B  66      -4.786  22.968  68.477  1.00 51.02           C  
ATOM    528  CG  LEU B  66      -3.603  23.107  69.453  1.00 51.02           C  
ATOM    529  CD1 LEU B  66      -3.796  24.298  70.406  1.00 51.02           C  
ATOM    530  CD2 LEU B  66      -3.342  21.788  70.196  1.00 51.02           C  
ATOM    533  N   ASP B  67      -6.014  22.404  65.615  1.00 44.04           N  
ATOM    534  CA  ASP B  67      -7.201  22.323  64.815  1.00 44.04           C  
ATOM    539  C   ASP B  67      -7.305  20.924  64.291  1.00 44.04           C  
ATOM    540  O   ASP B  67      -8.377  20.323  64.302  1.00 44.04           O  
ATOM    535  CB  ASP B  67      -7.167  23.270  63.603  1.00 44.04           C  
ATOM    536  CG  ASP B  67      -7.271  24.700  64.116  1.00 44.04           C  
ATOM    537  OD1 ASP B  67      -7.606  24.876  65.318  1.00 44.04           O  
ATOM    538  OD2 ASP B  67      -7.015  25.637  63.314  1.00 44.04           O1-
ATOM    541  N   GLN B  68      -6.171  20.365  63.834  1.00 82.37           N  
ATOM    542  CA  GLN B  68      -6.136  19.051  63.261  1.00 82.37           C  
ATOM    548  C   GLN B  68      -6.519  18.052  64.310  1.00 82.37           C  
ATOM    549  O   GLN B  68      -7.294  17.134  64.047  1.00 82.37           O  
ATOM    543  CB  GLN B  68      -4.717  18.661  62.815  1.00 82.37           C  
ATOM    544  CG  GLN B  68      -4.106  19.598  61.771  1.00 82.37           C  
ATOM    545  CD  GLN B  68      -4.586  19.155  60.401  1.00 82.37           C  
ATOM    547  NE2 GLN B  68      -4.304  19.988  59.363  1.00 82.37           N  
ATOM    546  OE1 GLN B  68      -5.183  18.090  60.256  1.00 82.37           O  
ATOM    550  N   TYR B  69      -5.988  18.207  65.539  1.00 63.67           N  
ATOM    551  CA  TYR B  69      -6.249  17.229  66.558  1.00 63.67           C  
ATOM    560  C   TYR B  69      -7.706  17.197  66.883  1.00 63.67           C  
ATOM    561  O   TYR B  69      -8.312  16.128  66.928  1.00 63.67           O  
ATOM    552  CB  TYR B  69      -5.495  17.494  67.870  1.00 63.67           C  
ATOM    553  CG  TYR B  69      -6.027  16.542  68.890  1.00 63.67           C  
ATOM    554  CD1 TYR B  69      -5.680  15.211  68.860  1.00 63.67           C  
ATOM    555  CD2 TYR B  69      -6.868  16.982  69.887  1.00 63.67           C  
ATOM    556  CE1 TYR B  69      -6.168  14.335  69.802  1.00 63.67           C  
ATOM    557  CE2 TYR B  69      -7.360  16.113  70.833  1.00 63.67           C  
ATOM    558  CZ  TYR B  69      -7.010  14.784  70.791  1.00 63.67           C  
ATOM    559  OH  TYR B  69      -7.509  13.885  71.757  1.00 63.67           O  
ATOM    562  N   TYR B  70      -8.311  18.377  67.102  1.00 88.11           N  
ATOM    563  CA  TYR B  70      -9.694  18.450  67.468  1.00 88.11           C  
ATOM    572  C   TYR B  70     -10.574  17.994  66.343  1.00 88.11           C  
ATOM    573  O   TYR B  70     -11.653  17.451  66.566  1.00 88.11           O  
ATOM    564  CB  TYR B  70     -10.141  19.823  67.990  1.00 88.11           C  
ATOM    565  CG  TYR B  70      -9.615  19.878  69.384  1.00 88.11           C  
ATOM    566  CD1 TYR B  70      -8.336  20.309  69.653  1.00 88.11           C  
ATOM    567  CD2 TYR B  70     -10.411  19.472  70.431  1.00 88.11           C  
ATOM    568  CE1 TYR B  70      -7.867  20.345  70.946  1.00 88.11           C  
ATOM    569  CE2 TYR B  70      -9.949  19.506  71.725  1.00 88.11           C  
ATOM    570  CZ  TYR B  70      -8.673  19.944  71.984  1.00 88.11           C  
ATOM    571  OH  TYR B  70      -8.192  19.980  73.311  1.00 88.11           O  
ATOM    574  N   SER B  71     -10.183  18.250  65.089  1.00 85.96           N  
ATOM    575  CA  SER B  71     -11.029  17.778  64.033  1.00 85.96           C  
ATOM    578  C   SER B  71     -11.069  16.272  64.065  1.00 85.96           C  
ATOM    579  O   SER B  71     -12.120  15.669  63.850  1.00 85.96           O  
ATOM    576  CB  SER B  71     -10.578  18.260  62.641  1.00 85.96           C  
ATOM    577  OG  SER B  71      -9.245  17.854  62.383  1.00 85.96           O  
ATOM    580  N   SER B  72      -9.929  15.623  64.377  1.00 97.56           N  
ATOM    581  CA  SER B  72      -9.811  14.188  64.402  1.00 97.56           C  
ATOM    584  C   SER B  72     -10.796  13.623  65.380  1.00 97.56           C  
ATOM    585  O   SER B  72     -11.496  12.653  65.095  1.00 97.56           O  
ATOM    582  CB  SER B  72      -8.406  13.771  64.867  1.00 97.56           C  
ATOM    583  OG  SER B  72      -8.365  12.379  65.128  1.00 97.56           O  
ATOM    586  N   ILE B  73     -10.832  14.229  66.576  1.00184.69           N  
ATOM    587  CA  ILE B  73     -11.689  13.917  67.683  1.00184.69           C  
ATOM    592  C   ILE B  73     -13.122  14.276  67.359  1.00184.69           C  
ATOM    593  O   ILE B  73     -14.046  13.727  67.957  1.00184.69           O  
ATOM    588  CB  ILE B  73     -11.204  14.548  68.969  1.00184.69           C  
ATOM    589  CG1 ILE B  73     -12.122  14.212  70.138  1.00184.69           C  
ATOM    590  CG2 ILE B  73     -10.956  16.045  68.788  1.00184.69           C  
ATOM    591  CD1 ILE B  73     -11.521  14.632  71.481  1.00184.69           C  
ATOM    594  N   LYS B  74     -13.349  15.230  66.428  1.00127.82           N  
ATOM    595  CA  LYS B  74     -14.662  15.695  66.038  1.00127.82           C  
ATOM    601  C   LYS B  74     -15.196  16.639  67.074  1.00127.82           C  
ATOM    602  O   LYS B  74     -16.400  16.883  67.163  1.00127.82           O  
ATOM    596  CB  LYS B  74     -15.657  14.546  65.816  1.00127.82           C  
ATOM    597  CG  LYS B  74     -15.249  13.695  64.615  1.00127.82           C  
ATOM    598  CD  LYS B  74     -15.918  12.324  64.542  1.00127.82           C  
ATOM    599  CE  LYS B  74     -15.292  11.432  63.469  1.00127.82           C  
ATOM    600  NZ  LYS B  74     -15.458  12.052  62.136  1.00127.82           N1+
ATOM    603  N   ARG B  75     -14.268  17.147  67.904  1.00204.70           N  
ATOM    604  CA  ARG B  75     -14.402  18.164  68.913  1.00204.70           C  
ATOM    612  C   ARG B  75     -14.296  19.554  68.331  1.00204.70           C  
ATOM    613  O   ARG B  75     -14.462  20.532  69.052  1.00204.70           O  
ATOM    605  CB  ARG B  75     -13.353  18.046  70.026  1.00204.70           C  
ATOM    606  CG  ARG B  75     -13.476  16.751  70.832  1.00204.70           C  
ATOM    607  CD  ARG B  75     -14.852  16.523  71.459  1.00204.70           C  
ATOM    608  NE  ARG B  75     -15.678  15.807  70.449  1.00204.70           N  
ATOM    609  CZ  ARG B  75     -16.343  14.662  70.783  1.00204.70           C  
ATOM    610  NH1 ARG B  75     -16.273  14.176  72.057  1.00204.70           N1+
ATOM    611  NH2 ARG B  75     -17.073  14.001  69.836  1.00204.70           N  
ATOM    614  N   PHE B  76     -13.902  19.691  67.048  1.00 92.87           N  
ATOM    615  CA  PHE B  76     -13.584  20.965  66.444  1.00 92.87           C  
ATOM    623  C   PHE B  76     -14.599  22.031  66.767  1.00 92.87           C  
ATOM    624  O   PHE B  76     -15.807  21.844  66.630  1.00 92.87           O  
ATOM    616  CB  PHE B  76     -13.440  20.862  64.912  1.00 92.87           C  
ATOM    617  CG  PHE B  76     -12.788  22.101  64.402  1.00 92.87           C  
ATOM    618  CD1 PHE B  76     -11.415  22.203  64.378  1.00 92.87           C  
ATOM    619  CD2 PHE B  76     -13.538  23.159  63.941  1.00 92.87           C  
ATOM    620  CE1 PHE B  76     -10.800  23.341  63.909  1.00 92.87           C  
ATOM    621  CE2 PHE B  76     -12.928  24.300  63.471  1.00 92.87           C  
ATOM    622  CZ  PHE B  76     -11.558  24.393  63.455  1.00 92.87           C  
ATOM    625  N   GLY B  77     -14.089  23.193  67.241  1.00 25.42           N  
ATOM    626  CA  GLY B  77     -14.892  24.347  67.545  1.00 25.42           C  
ATOM    627  C   GLY B  77     -15.524  24.179  68.889  1.00 25.42           C  
ATOM    628  O   GLY B  77     -16.334  25.005  69.305  1.00 25.42           O  
ATOM    629  N   SER B  78     -15.158  23.111  69.618  1.00 29.88           N  
ATOM    630  CA  SER B  78     -15.765  22.879  70.896  1.00 29.88           C  
ATOM    633  C   SER B  78     -15.166  23.810  71.898  1.00 29.88           C  
ATOM    634  O   SER B  78     -14.198  24.518  71.622  1.00 29.88           O  
ATOM    631  CB  SER B  78     -15.564  21.444  71.413  1.00 29.88           C  
ATOM    632  OG  SER B  78     -14.182  21.187  71.614  1.00 29.88           O  
ATOM    635  N   LYS B  79     -15.780  23.848  73.095  1.00109.39           N  
ATOM    636  CA  LYS B  79     -15.316  24.668  74.173  1.00109.39           C  
ATOM    642  C   LYS B  79     -13.963  24.165  74.559  1.00109.39           C  
ATOM    643  O   LYS B  79     -13.066  24.947  74.873  1.00109.39           O  
ATOM    637  CB  LYS B  79     -16.244  24.582  75.400  1.00109.39           C  
ATOM    638  CG  LYS B  79     -15.901  25.538  76.548  1.00109.39           C  
ATOM    639  CD  LYS B  79     -14.563  25.247  77.232  1.00109.39           C  
ATOM    640  CE  LYS B  79     -14.484  23.843  77.833  1.00109.39           C  
ATOM    641  NZ  LYS B  79     -13.162  23.634  78.470  1.00109.39           N1+
ATOM    644  N   ALA B  80     -13.785  22.831  74.543  1.00 23.13           N  
ATOM    645  CA  ALA B  80     -12.527  22.253  74.917  1.00 23.13           C  
ATOM    647  C   ALA B  80     -11.490  22.717  73.944  1.00 23.13           C  
ATOM    648  O   ALA B  80     -10.368  23.039  74.330  1.00 23.13           O  
ATOM    646  CB  ALA B  80     -12.544  20.714  74.878  1.00 23.13           C  
ATOM    649  N   HIS B  81     -11.842  22.756  72.646  1.00 56.36           N  
ATOM    650  CA  HIS B  81     -10.899  23.157  71.640  1.00 56.36           C  
ATOM    657  C   HIS B  81     -10.485  24.578  71.863  1.00 56.36           C  
ATOM    658  O   HIS B  81      -9.296  24.893  71.874  1.00 56.36           O  
ATOM    653  CB  HIS B  81     -11.495  23.082  70.224  1.00 56.36           C  
ATOM    652  CG  HIS B  81     -10.507  23.396  69.138  1.00 56.36           C  
ATOM    655  CD2 HIS B  81      -9.186  23.716  69.216  1.00 56.36           C  
ATOM    651  ND1 HIS B  81     -10.815  23.398  67.796  1.00 56.36           N  
ATOM    656  CE1 HIS B  81      -9.675  23.717  67.132  1.00 56.36           C  
ATOM    654  NE2 HIS B  81      -8.660  23.919  67.953  1.00 56.36           N  
ATOM    659  N   MET B  82     -11.468  25.473  72.064  1.00 57.01           N  
ATOM    660  CA  MET B  82     -11.190  26.875  72.203  1.00 57.01           C  
ATOM    665  C   MET B  82     -10.357  27.118  73.424  1.00 57.01           C  
ATOM    666  O   MET B  82      -9.423  27.919  73.394  1.00 57.01           O  
ATOM    661  CB  MET B  82     -12.471  27.711  72.346  1.00 57.01           C  
ATOM    662  CG  MET B  82     -13.375  27.665  71.111  1.00 57.01           C  
ATOM    663  SD  MET B  82     -12.702  28.486  69.633  1.00 57.01           S  
ATOM    664  CE  MET B  82     -11.448  27.226  69.267  1.00 57.01           C  
ATOM    667  N   ASP B  83     -10.673  26.439  74.543  1.00 33.04           N  
ATOM    668  CA  ASP B  83      -9.936  26.664  75.755  1.00 33.04           C  
ATOM    673  C   ASP B  83      -8.516  26.230  75.572  1.00 33.04           C  
ATOM    674  O   ASP B  83      -7.592  26.892  76.041  1.00 33.04           O  
ATOM    669  CB  ASP B  83     -10.498  25.910  76.974  1.00 33.04           C  
ATOM    670  CG  ASP B  83     -11.754  26.630  77.444  1.00 33.04           C  
ATOM    671  OD1 ASP B  83     -12.156  27.619  76.777  1.00 33.04           O  
ATOM    672  OD2 ASP B  83     -12.321  26.209  78.488  1.00 33.04           O1-
ATOM    675  N   ARG B  84      -8.301  25.102  74.873  1.00107.08           N  
ATOM    676  CA  ARG B  84      -6.973  24.596  74.684  1.00107.08           C  
ATOM    684  C   ARG B  84      -6.175  25.601  73.915  1.00107.08           C  
ATOM    685  O   ARG B  84      -5.009  25.841  74.228  1.00107.08           O  
ATOM    677  CB  ARG B  84      -6.958  23.275  73.892  1.00107.08           C  
ATOM    678  CG  ARG B  84      -5.551  22.742  73.620  1.00107.08           C  
ATOM    679  CD  ARG B  84      -4.797  22.313  74.879  1.00107.08           C  
ATOM    680  NE  ARG B  84      -3.390  22.028  74.477  1.00107.08           N  
ATOM    681  CZ  ARG B  84      -2.397  22.084  75.414  1.00107.08           C  
ATOM    682  NH1 ARG B  84      -2.707  22.333  76.717  1.00107.08           N1+
ATOM    683  NH2 ARG B  84      -1.092  21.910  75.062  1.00107.08           N  
ATOM    686  N   LEU B  85      -6.788  26.224  72.890  1.00 52.73           N  
ATOM    687  CA  LEU B  85      -6.068  27.182  72.100  1.00 52.73           C  
ATOM    692  C   LEU B  85      -5.627  28.294  72.992  1.00 52.73           C  
ATOM    693  O   LEU B  85      -4.479  28.728  72.921  1.00 52.73           O  
ATOM    688  CB  LEU B  85      -6.920  27.824  70.990  1.00 52.73           C  
ATOM    689  CG  LEU B  85      -7.174  26.915  69.776  1.00 52.73           C  
ATOM    690  CD1 LEU B  85      -8.077  27.611  68.746  1.00 52.73           C  
ATOM    691  CD2 LEU B  85      -5.845  26.469  69.143  1.00 52.73           C  
ATOM    694  N   GLU B  86      -6.526  28.775  73.869  1.00 73.34           N  
ATOM    695  CA  GLU B  86      -6.194  29.873  74.729  1.00 73.34           C  
ATOM    701  C   GLU B  86      -5.088  29.474  75.650  1.00 73.34           C  
ATOM    702  O   GLU B  86      -4.154  30.243  75.880  1.00 73.34           O  
ATOM    696  CB  GLU B  86      -7.371  30.339  75.599  1.00 73.34           C  
ATOM    697  CG  GLU B  86      -8.422  31.114  74.807  1.00 73.34           C  
ATOM    698  CD  GLU B  86      -7.773  32.425  74.386  1.00 73.34           C  
ATOM    699  OE1 GLU B  86      -7.467  33.253  75.284  1.00 73.34           O  
ATOM    700  OE2 GLU B  86      -7.564  32.609  73.158  1.00 73.34           O1-
ATOM    703  N   GLU B  87      -5.149  28.245  76.187  1.00 44.63           N  
ATOM    704  CA  GLU B  87      -4.151  27.821  77.123  1.00 44.63           C  
ATOM    710  C   GLU B  87      -2.817  27.865  76.453  1.00 44.63           C  
ATOM    711  O   GLU B  87      -1.848  28.377  77.010  1.00 44.63           O  
ATOM    705  CB  GLU B  87      -4.331  26.364  77.578  1.00 44.63           C  
ATOM    706  CG  GLU B  87      -3.231  25.912  78.543  1.00 44.63           C  
ATOM    707  CD  GLU B  87      -3.267  24.396  78.649  1.00 44.63           C  
ATOM    708  OE1 GLU B  87      -4.305  23.793  78.270  1.00 44.63           O  
ATOM    709  OE2 GLU B  87      -2.245  23.824  79.112  1.00 44.63           O1-
ATOM    712  N   VAL B  88      -2.739  27.333  75.220  1.00 43.25           N  
ATOM    713  CA  VAL B  88      -1.489  27.252  74.523  1.00 43.25           C  
ATOM    717  C   VAL B  88      -0.955  28.619  74.241  1.00 43.25           C  
ATOM    718  O   VAL B  88       0.236  28.867  74.421  1.00 43.25           O  
ATOM    714  CB  VAL B  88      -1.593  26.539  73.210  1.00 43.25           C  
ATOM    715  CG1 VAL B  88      -0.246  26.661  72.476  1.00 43.25           C  
ATOM    716  CG2 VAL B  88      -2.020  25.088  73.486  1.00 43.25           C  
ATOM    719  N   ASN B  89      -1.809  29.557  73.790  1.00104.54           N  
ATOM    720  CA  ASN B  89      -1.272  30.843  73.453  1.00104.54           C  
ATOM    725  C   ASN B  89      -0.717  31.531  74.657  1.00104.54           C  
ATOM    726  O   ASN B  89       0.347  32.142  74.587  1.00104.54           O  
ATOM    721  CB  ASN B  89      -2.233  31.779  72.687  1.00104.54           C  
ATOM    722  CG  ASN B  89      -3.555  31.933  73.409  1.00104.54           C  
ATOM    724  ND2 ASN B  89      -3.613  32.834  74.424  1.00104.54           N  
ATOM    723  OD1 ASN B  89      -4.526  31.264  73.062  1.00104.54           O  
ATOM    727  N   LYS B  90      -1.403  31.432  75.806  1.00 37.39           N  
ATOM    728  CA  LYS B  90      -0.952  32.099  76.992  1.00 37.39           C  
ATOM    734  C   LYS B  90       0.379  31.530  77.377  1.00 37.39           C  
ATOM    735  O   LYS B  90       1.292  32.262  77.755  1.00 37.39           O  
ATOM    729  CB  LYS B  90      -1.944  31.889  78.148  1.00 37.39           C  
ATOM    730  CG  LYS B  90      -3.338  32.428  77.809  1.00 37.39           C  
ATOM    731  CD  LYS B  90      -4.464  31.876  78.687  1.00 37.39           C  
ATOM    732  CE  LYS B  90      -5.852  32.367  78.270  1.00 37.39           C  
ATOM    733  NZ  LYS B  90      -6.895  31.695  79.078  1.00 37.39           N1+
ATOM    736  N   GLU B  91       0.522  30.195  77.269  1.00 37.78           N  
ATOM    737  CA  GLU B  91       1.734  29.539  77.663  1.00 37.78           C  
ATOM    743  C   GLU B  91       2.856  29.986  76.780  1.00 37.78           C  
ATOM    744  O   GLU B  91       3.970  30.210  77.248  1.00 37.78           O  
ATOM    738  CB  GLU B  91       1.643  28.004  77.570  1.00 37.78           C  
ATOM    739  CG  GLU B  91       2.899  27.282  78.069  1.00 37.78           C  
ATOM    740  CD  GLU B  91       2.664  25.782  77.947  1.00 37.78           C  
ATOM    741  OE1 GLU B  91       1.515  25.392  77.610  1.00 37.78           O  
ATOM    742  OE2 GLU B  91       3.629  25.007  78.188  1.00 37.78           O1-
ATOM    745  N   ILE B  92       2.590  30.125  75.470  1.00117.64           N  
ATOM    746  CA  ILE B  92       3.626  30.464  74.540  1.00117.64           C  
ATOM    751  C   ILE B  92       4.133  31.859  74.796  1.00117.64           C  
ATOM    752  O   ILE B  92       5.337  32.090  74.848  1.00117.64           O  
ATOM    747  CB  ILE B  92       3.149  30.300  73.120  1.00117.64           C  
ATOM    748  CG1 ILE B  92       4.319  30.089  72.160  1.00117.64           C  
ATOM    749  CG2 ILE B  92       2.260  31.491  72.732  1.00117.64           C  
ATOM    750  CD1 ILE B  92       3.853  29.567  70.800  1.00117.64           C  
ATOM    753  N   GLU B  93       3.243  32.843  75.005  1.00 41.77           N  
ATOM    754  CA  GLU B  93       3.710  34.188  75.193  1.00 41.77           C  
ATOM    760  C   GLU B  93       4.526  34.260  76.448  1.00 41.77           C  
ATOM    761  O   GLU B  93       5.530  34.970  76.504  1.00 41.77           O  
ATOM    755  CB  GLU B  93       2.554  35.203  75.291  1.00 41.77           C  
ATOM    756  CG  GLU B  93       1.586  34.942  76.445  1.00 41.77           C  
ATOM    757  CD  GLU B  93       0.399  35.883  76.279  1.00 41.77           C  
ATOM    758  OE1 GLU B  93       0.250  36.457  75.168  1.00 41.77           O  
ATOM    759  OE2 GLU B  93      -0.375  36.039  77.261  1.00 41.77           O1-
ATOM    762  N   SER B  94       4.089  33.556  77.507  1.00 51.36           N  
ATOM    763  CA  SER B  94       4.802  33.587  78.753  1.00 51.36           C  
ATOM    766  C   SER B  94       6.123  32.871  78.655  1.00 51.36           C  
ATOM    767  O   SER B  94       7.183  33.481  78.798  1.00 51.36           O  
ATOM    764  CB  SER B  94       4.012  32.923  79.897  1.00 51.36           C  
ATOM    765  OG  SER B  94       4.757  32.977  81.104  1.00 51.36           O  
ATOM    768  N   THR B  95       6.063  31.534  78.442  1.00 79.65           N  
ATOM    769  CA  THR B  95       7.180  30.615  78.433  1.00 79.65           C  
ATOM    773  C   THR B  95       7.987  30.610  77.162  1.00 79.65           C  
ATOM    774  O   THR B  95       9.158  30.241  77.188  1.00 79.65           O  
ATOM    770  CB  THR B  95       6.786  29.203  78.747  1.00 79.65           C  
ATOM    772  CG2 THR B  95       6.010  29.213  80.075  1.00 79.65           C  
ATOM    771  OG1 THR B  95       5.976  28.662  77.716  1.00 79.65           O  
ATOM    775  N   SER B  96       7.381  30.996  76.025  1.00123.91           N  
ATOM    776  CA  SER B  96       7.923  31.000  74.684  1.00123.91           C  
ATOM    779  C   SER B  96       7.939  29.613  74.099  1.00123.91           C  
ATOM    780  O   SER B  96       8.487  29.397  73.017  1.00123.91           O  
ATOM    777  CB  SER B  96       9.338  31.601  74.547  1.00123.91           C  
ATOM    778  OG  SER B  96      10.337  30.675  74.945  1.00123.91           O  
ATOM    781  N   THR B  97       7.306  28.642  74.788  1.00133.29           N  
ATOM    782  CA  THR B  97       7.141  27.310  74.276  1.00133.29           C  
ATOM    786  C   THR B  97       5.870  26.798  74.878  1.00133.29           C  
ATOM    787  O   THR B  97       5.152  27.549  75.537  1.00133.29           O  
ATOM    783  CB  THR B  97       8.239  26.361  74.662  1.00133.29           C  
ATOM    785  CG2 THR B  97       8.206  26.138  76.183  1.00133.29           C  
ATOM    784  OG1 THR B  97       8.076  25.126  73.979  1.00133.29           O  
ATOM    788  N   TYR B  98       5.502  25.529  74.608  1.00187.94           N  
ATOM    789  CA  TYR B  98       4.353  25.003  75.287  1.00187.94           C  
ATOM    798  C   TYR B  98       4.501  23.516  75.387  1.00187.94           C  
ATOM    799  O   TYR B  98       5.366  22.922  74.744  1.00187.94           O  
ATOM    790  CB  TYR B  98       2.999  25.390  74.656  1.00187.94           C  
ATOM    791  CG  TYR B  98       2.792  24.699  73.357  1.00187.94           C  
ATOM    792  CD1 TYR B  98       3.279  25.232  72.187  1.00187.94           C  
ATOM    793  CD2 TYR B  98       2.100  23.511  73.321  1.00187.94           C  
ATOM    794  CE1 TYR B  98       3.072  24.586  70.991  1.00187.94           C  
ATOM    795  CE2 TYR B  98       1.889  22.862  72.128  1.00187.94           C  
ATOM    796  CZ  TYR B  98       2.377  23.399  70.962  1.00187.94           C  
ATOM    797  OH  TYR B  98       2.163  22.733  69.737  1.00187.94           O  
ATOM    800  N   GLN B  99       3.663  22.877  76.227  1.00133.76           N  
ATOM    801  CA  GLN B  99       3.787  21.462  76.421  1.00133.76           C  
ATOM    807  C   GLN B  99       2.553  20.796  75.898  1.00133.76           C  
ATOM    808  O   GLN B  99       1.433  21.258  76.111  1.00133.76           O  
ATOM    802  CB  GLN B  99       3.944  21.084  77.901  1.00133.76           C  
ATOM    803  CG  GLN B  99       4.548  19.699  78.101  1.00133.76           C  
ATOM    804  CD  GLN B  99       5.986  19.774  77.609  1.00133.76           C  
ATOM    806  NE2 GLN B  99       6.705  20.863  77.993  1.00133.76           N  
ATOM    805  OE1 GLN B  99       6.457  18.888  76.899  1.00133.76           O  
ATOM    809  N   LEU B 100       2.753  19.678  75.176  1.00 71.34           N  
ATOM    810  CA  LEU B 100       1.678  18.924  74.596  1.00 71.34           C  
ATOM    815  C   LEU B 100       1.047  18.079  75.660  1.00 71.34           C  
ATOM    816  O   LEU B 100       1.695  17.663  76.619  1.00 71.34           O  
ATOM    811  CB  LEU B 100       2.163  17.960  73.500  1.00 71.34           C  
ATOM    812  CG  LEU B 100       2.798  18.652  72.278  1.00 71.34           C  
ATOM    813  CD1 LEU B 100       3.257  17.619  71.239  1.00 71.34           C  
ATOM    814  CD2 LEU B 100       1.851  19.699  71.670  1.00 71.34           C  
ATOM    817  N   LYS B 101      -0.266  17.824  75.503  1.00102.14           N  
ATOM    818  CA  LYS B 101      -1.009  16.954  76.366  1.00102.14           C  
ATOM    824  C   LYS B 101      -0.600  15.573  75.964  1.00102.14           C  
ATOM    825  O   LYS B 101      -0.062  15.374  74.876  1.00102.14           O  
ATOM    819  CB  LYS B 101      -2.527  17.024  76.129  1.00102.14           C  
ATOM    820  CG  LYS B 101      -3.165  18.386  76.406  1.00102.14           C  
ATOM    821  CD  LYS B 101      -3.127  18.802  77.873  1.00102.14           C  
ATOM    822  CE  LYS B 101      -3.935  20.069  78.152  1.00102.14           C  
ATOM    823  NZ  LYS B 101      -4.077  20.272  79.610  1.00102.14           N1+
ATOM    826  N   ASP B 102      -0.835  14.579  76.841  1.00 32.32           N  
ATOM    827  CA  ASP B 102      -0.450  13.237  76.524  1.00 32.32           C  
ATOM    832  C   ASP B 102      -1.214  12.787  75.317  1.00 32.32           C  
ATOM    833  O   ASP B 102      -0.663  12.122  74.442  1.00 32.32           O  
ATOM    828  CB  ASP B 102      -0.726  12.242  77.665  1.00 32.32           C  
ATOM    829  CG  ASP B 102       0.301  12.494  78.762  1.00 32.32           C  
ATOM    830  OD1 ASP B 102       1.192  13.359  78.547  1.00 32.32           O  
ATOM    831  OD2 ASP B 102       0.218  11.821  79.824  1.00 32.32           O1-
ATOM    834  N   THR B 103      -2.506  13.153  75.229  1.00 29.97           N  
ATOM    835  CA  THR B 103      -3.322  12.738  74.122  1.00 29.97           C  
ATOM    839  C   THR B 103      -2.768  13.321  72.858  1.00 29.97           C  
ATOM    840  O   THR B 103      -2.739  12.660  71.821  1.00 29.97           O  
ATOM    836  CB  THR B 103      -4.745  13.204  74.239  1.00 29.97           C  
ATOM    838  CG2 THR B 103      -5.354  12.633  75.532  1.00 29.97           C  
ATOM    837  OG1 THR B 103      -4.798  14.623  74.258  1.00 29.97           O  
ATOM    841  N   GLU B 104      -2.328  14.591  72.911  1.00 46.40           N  
ATOM    842  CA  GLU B 104      -1.811  15.266  71.754  1.00 46.40           C  
ATOM    848  C   GLU B 104      -0.523  14.636  71.318  1.00 46.40           C  
ATOM    849  O   GLU B 104      -0.262  14.510  70.122  1.00 46.40           O  
ATOM    843  CB  GLU B 104      -1.569  16.764  72.012  1.00 46.40           C  
ATOM    844  CG  GLU B 104      -2.877  17.541  72.202  1.00 46.40           C  
ATOM    845  CD  GLU B 104      -2.552  18.940  72.715  1.00 46.40           C  
ATOM    846  OE1 GLU B 104      -1.380  19.169  73.117  1.00 46.40           O  
ATOM    847  OE2 GLU B 104      -3.475  19.794  72.718  1.00 46.40           O1-
ATOM    850  N   LEU B 105       0.326  14.228  72.280  1.00 46.57           N  
ATOM    851  CA  LEU B 105       1.600  13.653  71.950  1.00 46.57           C  
ATOM    856  C   LEU B 105       1.401  12.369  71.203  1.00 46.57           C  
ATOM    857  O   LEU B 105       2.096  12.100  70.223  1.00 46.57           O  
ATOM    852  CB  LEU B 105       2.438  13.330  73.199  1.00 46.57           C  
ATOM    853  CG  LEU B 105       3.814  12.717  72.887  1.00 46.57           C  
ATOM    854  CD1 LEU B 105       4.717  13.725  72.161  1.00 46.57           C  
ATOM    855  CD2 LEU B 105       4.463  12.131  74.150  1.00 46.57           C  
ATOM    858  N   ILE B 106       0.444  11.535  71.654  1.00 32.69           N  
ATOM    859  CA  ILE B 106       0.207  10.256  71.042  1.00 32.69           C  
ATOM    864  C   ILE B 106      -0.290  10.451  69.642  1.00 32.69           C  
ATOM    865  O   ILE B 106       0.158   9.784  68.711  1.00 32.69           O  
ATOM    860  CB  ILE B 106      -0.808   9.435  71.780  1.00 32.69           C  
ATOM    861  CG1 ILE B 106      -0.319   9.122  73.204  1.00 32.69           C  
ATOM    862  CG2 ILE B 106      -1.102   8.178  70.946  1.00 32.69           C  
ATOM    863  CD1 ILE B 106      -1.406   8.545  74.112  1.00 32.69           C  
ATOM    866  N   TYR B 107      -1.235  11.391  69.462  1.00 56.83           N  
ATOM    867  CA  TYR B 107      -1.824  11.672  68.186  1.00 56.83           C  
ATOM    876  C   TYR B 107      -0.742  12.137  67.258  1.00 56.83           C  
ATOM    877  O   TYR B 107      -0.655  11.693  66.114  1.00 56.83           O  
ATOM    868  CB  TYR B 107      -2.866  12.799  68.324  1.00 56.83           C  
ATOM    869  CG  TYR B 107      -3.404  13.239  67.004  1.00 56.83           C  
ATOM    870  CD1 TYR B 107      -4.434  12.562  66.393  1.00 56.83           C  
ATOM    871  CD2 TYR B 107      -2.886  14.357  66.391  1.00 56.83           C  
ATOM    872  CE1 TYR B 107      -4.930  12.991  65.183  1.00 56.83           C  
ATOM    873  CE2 TYR B 107      -3.378  14.791  65.183  1.00 56.83           C  
ATOM    874  CZ  TYR B 107      -4.402  14.106  64.576  1.00 56.83           C  
ATOM    875  OH  TYR B 107      -4.910  14.549  63.336  1.00 56.83           O  
ATOM    878  N   GLY B 108       0.133  13.036  67.744  1.00 24.20           N  
ATOM    879  CA  GLY B 108       1.149  13.607  66.907  1.00 24.20           C  
ATOM    880  C   GLY B 108       2.104  12.561  66.420  1.00 24.20           C  
ATOM    881  O   GLY B 108       2.498  12.571  65.255  1.00 24.20           O  
ATOM    882  N   ALA B 109       2.525  11.641  67.306  1.00 32.91           N  
ATOM    883  CA  ALA B 109       3.482  10.639  66.932  1.00 32.91           C  
ATOM    885  C   ALA B 109       2.901   9.740  65.886  1.00 32.91           C  
ATOM    886  O   ALA B 109       3.574   9.392  64.917  1.00 32.91           O  
ATOM    884  CB  ALA B 109       3.905   9.750  68.116  1.00 32.91           C  
ATOM    887  N   LYS B 110       1.628   9.336  66.055  1.00 39.41           N  
ATOM    888  CA  LYS B 110       1.028   8.429  65.120  1.00 39.41           C  
ATOM    894  C   LYS B 110       0.944   9.071  63.773  1.00 39.41           C  
ATOM    895  O   LYS B 110       1.219   8.430  62.760  1.00 39.41           O  
ATOM    889  CB  LYS B 110      -0.397   8.000  65.503  1.00 39.41           C  
ATOM    890  CG  LYS B 110      -0.443   7.025  66.679  1.00 39.41           C  
ATOM    891  CD  LYS B 110      -1.854   6.807  67.229  1.00 39.41           C  
ATOM    892  CE  LYS B 110      -1.920   5.747  68.330  1.00 39.41           C  
ATOM    893  NZ  LYS B 110      -3.317   5.589  68.793  1.00 39.41           N1+
ATOM    896  N   HIS B 111       0.545  10.355  63.728  1.00 70.77           N  
ATOM    897  CA  HIS B 111       0.381  11.049  62.483  1.00 70.77           C  
ATOM    904  C   HIS B 111       1.690  11.300  61.813  1.00 70.77           C  
ATOM    905  O   HIS B 111       1.758  11.349  60.586  1.00 70.77           O  
ATOM    900  CB  HIS B 111      -0.430  12.345  62.607  1.00 70.77           C  
ATOM    899  CG  HIS B 111      -1.890  12.011  62.623  1.00 70.77           C  
ATOM    902  CD2 HIS B 111      -2.666  11.490  63.611  1.00 70.77           C  
ATOM    898  ND1 HIS B 111      -2.712  12.132  61.523  1.00 70.77           N  
ATOM    903  CE1 HIS B 111      -3.935  11.680  61.898  1.00 70.77           C  
ATOM    901  NE2 HIS B 111      -3.956  11.278  63.157  1.00 70.77           N  
ATOM    906  N   ALA B 112       2.768  11.491  62.588  1.00 36.11           N  
ATOM    907  CA  ALA B 112       4.034  11.708  61.957  1.00 36.11           C  
ATOM    909  C   ALA B 112       4.337  10.488  61.139  1.00 36.11           C  
ATOM    910  O   ALA B 112       4.876  10.592  60.039  1.00 36.11           O  
ATOM    908  CB  ALA B 112       5.175  11.902  62.969  1.00 36.11           C  
ATOM    911  N   TRP B 113       4.023   9.292  61.676  1.00 52.21           N  
ATOM    912  CA  TRP B 113       4.236   8.053  60.979  1.00 52.21           C  
ATOM    923  C   TRP B 113       3.319   7.972  59.795  1.00 52.21           C  
ATOM    924  O   TRP B 113       3.739   7.627  58.693  1.00 52.21           O  
ATOM    913  CB  TRP B 113       3.965   6.824  61.864  1.00 52.21           C  
ATOM    914  CG  TRP B 113       4.207   5.501  61.178  1.00 52.21           C  
ATOM    916  CD1 TRP B 113       4.641   5.246  59.911  1.00 52.21           C  
ATOM    915  CD2 TRP B 113       4.000   4.225  61.802  1.00 52.21           C  
ATOM    918  CE2 TRP B 113       4.325   3.248  60.861  1.00 52.21           C  
ATOM    919  CE3 TRP B 113       3.573   3.895  63.056  1.00 52.21           C  
ATOM    917  NE1 TRP B 113       4.717   3.889  59.704  1.00 52.21           N  
ATOM    920  CZ2 TRP B 113       4.229   1.920  61.163  1.00 52.21           C  
ATOM    921  CZ3 TRP B 113       3.478   2.555  63.359  1.00 52.21           C  
ATOM    922  CH2 TRP B 113       3.799   1.587  62.430  1.00 52.21           C  
ATOM    925  N   ARG B 114       2.039   8.333  59.995  1.00 96.17           N  
ATOM    926  CA  ARG B 114       1.033   8.219  58.976  1.00 96.17           C  
ATOM    934  C   ARG B 114       1.449   9.049  57.797  1.00 96.17           C  
ATOM    935  O   ARG B 114       1.206   8.686  56.647  1.00 96.17           O  
ATOM    927  CB  ARG B 114      -0.317   8.754  59.471  1.00 96.17           C  
ATOM    928  CG  ARG B 114      -1.472   8.600  58.486  1.00 96.17           C  
ATOM    929  CD  ARG B 114      -2.762   9.227  59.011  1.00 96.17           C  
ATOM    930  NE  ARG B 114      -3.862   8.868  58.077  1.00 96.17           N  
ATOM    931  CZ  ARG B 114      -5.138   9.240  58.386  1.00 96.17           C  
ATOM    932  NH1 ARG B 114      -5.376   9.960  59.521  1.00 96.17           N1+
ATOM    933  NH2 ARG B 114      -6.172   8.891  57.568  1.00 96.17           N  
ATOM    936  N   ASN B 115       2.051  10.216  58.080  1.00 77.49           N  
ATOM    937  CA  ASN B 115       2.506  11.196  57.131  1.00 77.49           C  
ATOM    942  C   ASN B 115       3.767  10.799  56.423  1.00 77.49           C  
ATOM    943  O   ASN B 115       4.096  11.418  55.413  1.00 77.49           O  
ATOM    938  CB  ASN B 115       2.761  12.571  57.768  1.00 77.49           C  
ATOM    939  CG  ASN B 115       1.407  13.139  58.158  1.00 77.49           C  
ATOM    941  ND2 ASN B 115       1.415  14.219  58.985  1.00 77.49           N  
ATOM    940  OD1 ASN B 115       0.366  12.639  57.733  1.00 77.49           O  
ATOM    944  N   ALA B 116       4.552   9.834  56.950  1.00 61.64           N  
ATOM    945  CA  ALA B 116       5.824   9.549  56.338  1.00 61.64           C  
ATOM    947  C   ALA B 116       5.598   8.960  54.978  1.00 61.64           C  
ATOM    948  O   ALA B 116       5.212   7.802  54.828  1.00 61.64           O  
ATOM    946  CB  ALA B 116       6.678   8.557  57.147  1.00 61.64           C  
ATOM    949  N   SER B 117       5.904   9.751  53.937  1.00 54.10           N  
ATOM    950  CA  SER B 117       5.636   9.358  52.583  1.00 54.10           C  
ATOM    953  C   SER B 117       6.517   8.223  52.141  1.00 54.10           C  
ATOM    954  O   SER B 117       6.159   7.479  51.228  1.00 54.10           O  
ATOM    951  CB  SER B 117       5.813  10.511  51.583  1.00 54.10           C  
ATOM    952  OG  SER B 117       7.165  10.940  51.560  1.00 54.10           O  
ATOM    955  N   ARG B 118       7.716   8.099  52.733  1.00150.83           N  
ATOM    956  CA  ARG B 118       8.683   7.088  52.393  1.00150.83           C  
ATOM    964  C   ARG B 118       8.309   5.715  52.894  1.00150.83           C  
ATOM    965  O   ARG B 118       8.760   4.715  52.339  1.00150.83           O  
ATOM    957  CB  ARG B 118      10.084   7.412  52.927  1.00150.83           C  
ATOM    958  CG  ARG B 118      10.781   8.520  52.137  1.00150.83           C  
ATOM    959  CD  ARG B 118      12.178   8.822  52.673  1.00150.83           C  
ATOM    960  NE  ARG B 118      12.901   9.646  51.665  1.00150.83           N  
ATOM    961  CZ  ARG B 118      12.850  11.006  51.697  1.00150.83           C  
ATOM    962  NH1 ARG B 118      12.041  11.649  52.587  1.00150.83           N1+
ATOM    963  NH2 ARG B 118      13.631  11.729  50.843  1.00150.83           N  
ATOM    966  N   CYS B 119       7.518   5.615  53.981  1.00 61.45           N  
ATOM    967  CA  CYS B 119       7.297   4.344  54.628  1.00 61.45           C  
ATOM    970  C   CYS B 119       6.199   3.524  54.000  1.00 61.45           C  
ATOM    971  O   CYS B 119       5.064   3.966  53.856  1.00 61.45           O  
ATOM    968  CB  CYS B 119       6.942   4.498  56.119  1.00 61.45           C  
ATOM    969  SG  CYS B 119       6.653   2.906  56.948  1.00 61.45           S  
ATOM    972  N   VAL B 120       6.553   2.280  53.602  1.00 92.62           N  
ATOM    973  CA  VAL B 120       5.689   1.277  53.024  1.00 92.62           C  
ATOM    977  C   VAL B 120       4.792   0.647  54.070  1.00 92.62           C  
ATOM    978  O   VAL B 120       3.723   0.128  53.756  1.00 92.62           O  
ATOM    974  CB  VAL B 120       6.457   0.149  52.383  1.00 92.62           C  
ATOM    975  CG1 VAL B 120       5.473  -0.945  51.941  1.00 92.62           C  
ATOM    976  CG2 VAL B 120       7.291   0.704  51.217  1.00 92.62           C  
ATOM    979  N   GLY B 121       5.268   0.619  55.329  1.00 95.65           N  
ATOM    980  CA  GLY B 121       4.745   0.000  56.525  1.00 95.65           C  
ATOM    981  C   GLY B 121       3.498   0.624  57.102  1.00 95.65           C  
ATOM    982  O   GLY B 121       2.956   0.123  58.086  1.00 95.65           O  
ATOM    983  N   ARG B 122       3.057   1.768  56.565  1.00177.70           N  
ATOM    984  CA  ARG B 122       2.080   2.680  57.114  1.00177.70           C  
ATOM    992  C   ARG B 122       0.719   2.110  57.429  1.00177.70           C  
ATOM    993  O   ARG B 122      -0.042   2.761  58.141  1.00177.70           O  
ATOM    985  CB  ARG B 122       1.910   3.915  56.220  1.00177.70           C  
ATOM    986  CG  ARG B 122       3.183   4.767  56.214  1.00177.70           C  
ATOM    987  CD  ARG B 122       3.297   5.712  55.019  1.00177.70           C  
ATOM    988  NE  ARG B 122       2.213   6.722  55.125  1.00177.70           N  
ATOM    989  CZ  ARG B 122       1.674   7.247  53.988  1.00177.70           C  
ATOM    990  NH1 ARG B 122       2.090   6.792  52.769  1.00177.70           N1+
ATOM    991  NH2 ARG B 122       0.722   8.222  54.070  1.00177.70           N  
ATOM    994  N   ILE B 123       0.325   0.938  56.902  1.00 63.07           N  
ATOM    995  CA  ILE B 123      -0.987   0.426  57.211  1.00 63.07           C  
ATOM   1000  C   ILE B 123      -1.151   0.331  58.713  1.00 63.07           C  
ATOM   1001  O   ILE B 123      -2.247   0.525  59.234  1.00 63.07           O  
ATOM    996  CB  ILE B 123      -1.233  -0.939  56.636  1.00 63.07           C  
ATOM    997  CG1 ILE B 123      -2.726  -1.297  56.724  1.00 63.07           C  
ATOM    998  CG2 ILE B 123      -0.303  -1.938  57.346  1.00 63.07           C  
ATOM    999  CD1 ILE B 123      -3.111  -2.524  55.900  1.00 63.07           C  
ATOM   1002  N   GLN B 124      -0.052   0.003  59.421  1.00 89.02           N  
ATOM   1003  CA  GLN B 124       0.131  -0.197  60.841  1.00 89.02           C  
ATOM   1009  C   GLN B 124       0.077   1.067  61.665  1.00 89.02           C  
ATOM   1010  O   GLN B 124       0.010   0.990  62.891  1.00 89.02           O  
ATOM   1004  CB  GLN B 124       1.466  -0.883  61.170  1.00 89.02           C  
ATOM   1005  CG  GLN B 124       1.565  -2.306  60.619  1.00 89.02           C  
ATOM   1006  CD  GLN B 124       0.560  -3.169  61.369  1.00 89.02           C  
ATOM   1008  NE2 GLN B 124       0.291  -4.388  60.831  1.00 89.02           N  
ATOM   1007  OE1 GLN B 124       0.025  -2.768  62.402  1.00 89.02           O  
ATOM   1011  N   TRP B 125       0.121   2.258  61.041  1.00 98.86           N  
ATOM   1012  CA  TRP B 125       0.386   3.498  61.731  1.00 98.86           C  
ATOM   1023  C   TRP B 125      -0.458   3.697  62.961  1.00 98.86           C  
ATOM   1024  O   TRP B 125       0.034   4.236  63.953  1.00 98.86           O  
ATOM   1013  CB  TRP B 125       0.205   4.740  60.837  1.00 98.86           C  
ATOM   1014  CG  TRP B 125      -1.210   5.043  60.408  1.00 98.86           C  
ATOM   1016  CD1 TRP B 125      -1.913   4.582  59.333  1.00 98.86           C  
ATOM   1015  CD2 TRP B 125      -2.074   5.963  61.092  1.00 98.86           C  
ATOM   1018  CE2 TRP B 125      -3.274   6.008  60.385  1.00 98.86           C  
ATOM   1019  CE3 TRP B 125      -1.880   6.713  62.216  1.00 98.86           C  
ATOM   1017  NE1 TRP B 125      -3.163   5.154  59.309  1.00 98.86           N  
ATOM   1020  CZ2 TRP B 125      -4.304   6.808  60.792  1.00 98.86           C  
ATOM   1021  CZ3 TRP B 125      -2.922   7.515  62.629  1.00 98.86           C  
ATOM   1022  CH2 TRP B 125      -4.110   7.561  61.929  1.00 98.86           C  
ATOM   1025  N   SER B 126      -1.741   3.304  62.946  1.00 97.38           N  
ATOM   1026  CA  SER B 126      -2.610   3.519  64.073  1.00 97.38           C  
ATOM   1029  C   SER B 126      -2.197   2.681  65.251  1.00 97.38           C  
ATOM   1030  O   SER B 126      -2.585   2.980  66.379  1.00 97.38           O  
ATOM   1027  CB  SER B 126      -4.068   3.147  63.766  1.00 97.38           C  
ATOM   1028  OG  SER B 126      -4.558   3.936  62.693  1.00 97.38           O  
ATOM   1031  N   LYS B 127      -1.432   1.591  65.040  1.00113.76           N  
ATOM   1032  CA  LYS B 127      -1.074   0.761  66.160  1.00113.76           C  
ATOM   1038  C   LYS B 127       0.338   1.075  66.548  1.00113.76           C  
ATOM   1039  O   LYS B 127       1.265   0.335  66.208  1.00113.76           O  
ATOM   1033  CB  LYS B 127      -1.106  -0.739  65.822  1.00113.76           C  
ATOM   1034  CG  LYS B 127      -2.484  -1.250  65.392  1.00113.76           C  
ATOM   1035  CD  LYS B 127      -3.555  -1.135  66.475  1.00113.76           C  
ATOM   1036  CE  LYS B 127      -4.945  -1.570  66.004  1.00113.76           C  
ATOM   1037  NZ  LYS B 127      -5.886  -1.564  67.145  1.00113.76           N1+
ATOM   1040  N   LEU B 128       0.535   2.170  67.304  1.00 52.60           N  
ATOM   1041  CA  LEU B 128       1.852   2.548  67.722  1.00 52.60           C  
ATOM   1046  C   LEU B 128       1.813   2.731  69.208  1.00 52.60           C  
ATOM   1047  O   LEU B 128       0.906   3.376  69.734  1.00 52.60           O  
ATOM   1042  CB  LEU B 128       2.306   3.875  67.088  1.00 52.60           C  
ATOM   1043  CG  LEU B 128       3.716   4.340  67.497  1.00 52.60           C  
ATOM   1044  CD1 LEU B 128       4.795   3.350  67.029  1.00 52.60           C  
ATOM   1045  CD2 LEU B 128       3.987   5.774  67.015  1.00 52.60           C  
ATOM   1048  N   GLN B 129       2.800   2.156  69.926  1.00 60.94           N  
ATOM   1049  CA  GLN B 129       2.847   2.312  71.355  1.00 60.94           C  
ATOM   1055  C   GLN B 129       3.736   3.488  71.623  1.00 60.94           C  
ATOM   1056  O   GLN B 129       4.895   3.508  71.214  1.00 60.94           O  
ATOM   1050  CB  GLN B 129       3.447   1.090  72.080  1.00 60.94           C  
ATOM   1051  CG  GLN B 129       3.513   1.239  73.602  1.00 60.94           C  
ATOM   1052  CD  GLN B 129       2.087   1.323  74.126  1.00 60.94           C  
ATOM   1054  NE2 GLN B 129       1.627   2.568  74.413  1.00 60.94           N  
ATOM   1053  OE1 GLN B 129       1.404   0.313  74.275  1.00 60.94           O  
ATOM   1057  N   VAL B 130       3.209   4.511  72.329  1.00 54.41           N  
ATOM   1058  CA  VAL B 130       3.988   5.698  72.542  1.00 54.41           C  
ATOM   1062  C   VAL B 130       4.410   5.758  73.983  1.00 54.41           C  
ATOM   1063  O   VAL B 130       3.591   5.647  74.893  1.00 54.41           O  
ATOM   1059  CB  VAL B 130       3.235   6.956  72.213  1.00 54.41           C  
ATOM   1060  CG1 VAL B 130       4.142   8.162  72.502  1.00 54.41           C  
ATOM   1061  CG2 VAL B 130       2.769   6.871  70.749  1.00 54.41           C  
ATOM   1064  N   PHE B 131       5.731   5.940  74.210  1.00129.10           N  
ATOM   1065  CA  PHE B 131       6.293   6.008  75.532  1.00129.10           C  
ATOM   1073  C   PHE B 131       6.668   7.443  75.767  1.00129.10           C  
ATOM   1074  O   PHE B 131       7.404   8.028  74.973  1.00129.10           O  
ATOM   1066  CB  PHE B 131       7.594   5.194  75.663  1.00129.10           C  
ATOM   1067  CG  PHE B 131       7.306   3.773  75.311  1.00129.10           C  
ATOM   1068  CD1 PHE B 131       7.240   3.380  73.994  1.00129.10           C  
ATOM   1069  CD2 PHE B 131       7.114   2.827  76.287  1.00129.10           C  
ATOM   1070  CE1 PHE B 131       6.981   2.070  73.659  1.00129.10           C  
ATOM   1071  CE2 PHE B 131       6.855   1.516  75.960  1.00129.10           C  
ATOM   1072  CZ  PHE B 131       6.786   1.131  74.644  1.00129.10           C  
ATOM   1075  N   ASP B 132       6.189   8.036  76.885  1.00 94.16           N  
ATOM   1076  CA  ASP B 132       6.421   9.430  77.174  1.00 94.16           C  
ATOM   1081  C   ASP B 132       7.601   9.573  78.102  1.00 94.16           C  
ATOM   1082  O   ASP B 132       7.490   9.416  79.316  1.00 94.16           O  
ATOM   1077  CB  ASP B 132       5.215  10.092  77.862  1.00 94.16           C  
ATOM   1078  CG  ASP B 132       5.455  11.587  77.970  1.00 94.16           C  
ATOM   1079  OD1 ASP B 132       6.547  12.057  77.553  1.00 94.16           O  
ATOM   1080  OD2 ASP B 132       4.534  12.280  78.479  1.00 94.16           O1-
ATOM   1083  N   ALA B 133       8.775   9.812  77.491  1.00127.19           N  
ATOM   1084  CA  ALA B 133      10.109  10.067  77.981  1.00127.19           C  
ATOM   1086  C   ALA B 133      10.356  11.469  78.478  1.00127.19           C  
ATOM   1087  O   ALA B 133      11.466  11.766  78.914  1.00127.19           O  
ATOM   1085  CB  ALA B 133      11.221   9.699  76.985  1.00127.19           C  
ATOM   1088  N   ARG B 134       9.403  12.402  78.320  1.00198.69           N  
ATOM   1089  CA  ARG B 134       9.630  13.812  78.530  1.00198.69           C  
ATOM   1097  C   ARG B 134      10.252  14.131  79.870  1.00198.69           C  
ATOM   1098  O   ARG B 134      10.923  15.155  79.991  1.00198.69           O  
ATOM   1090  CB  ARG B 134       8.346  14.655  78.461  1.00198.69           C  
ATOM   1091  CG  ARG B 134       7.568  14.573  77.146  1.00198.69           C  
ATOM   1092  CD  ARG B 134       6.627  15.768  76.971  1.00198.69           C  
ATOM   1093  NE  ARG B 134       5.553  15.421  76.000  1.00198.69           N  
ATOM   1094  CZ  ARG B 134       4.334  15.020  76.465  1.00198.69           C  
ATOM   1095  NH1 ARG B 134       4.136  14.826  77.800  1.00198.69           N1+
ATOM   1096  NH2 ARG B 134       3.289  14.863  75.601  1.00198.69           N  
ATOM   1099  N   ASP B 135      10.005  13.340  80.930  1.00 74.94           N  
ATOM   1100  CA  ASP B 135      10.556  13.635  82.234  1.00 74.94           C  
ATOM   1105  C   ASP B 135      12.063  13.464  82.293  1.00 74.94           C  
ATOM   1106  O   ASP B 135      12.709  14.036  83.171  1.00 74.94           O  
ATOM   1101  CB  ASP B 135       9.943  12.803  83.379  1.00 74.94           C  
ATOM   1102  CG  ASP B 135      10.318  11.337  83.225  1.00 74.94           C  
ATOM   1103  OD1 ASP B 135      10.709  10.933  82.098  1.00 74.94           O  
ATOM   1104  OD2 ASP B 135      10.219  10.599  84.241  1.00 74.94           O1-
ATOM   1107  N   CYS B 136      12.658  12.659  81.386  1.00 84.09           N  
ATOM   1108  CA  CYS B 136      14.055  12.276  81.418  1.00 84.09           C  
ATOM   1111  C   CYS B 136      15.010  13.442  81.454  1.00 84.09           C  
ATOM   1112  O   CYS B 136      14.917  14.373  80.659  1.00 84.09           O  
ATOM   1109  CB  CYS B 136      14.443  11.391  80.219  1.00 84.09           C  
ATOM   1110  SG  CYS B 136      16.187  10.882  80.241  1.00 84.09           S  
ATOM   1113  N   THR B 137      15.865  13.460  82.508  1.00156.54           N  
ATOM   1114  CA  THR B 137      16.935  14.398  82.748  1.00156.54           C  
ATOM   1118  C   THR B 137      18.317  14.025  82.256  1.00156.54           C  
ATOM   1119  O   THR B 137      19.063  14.908  81.833  1.00156.54           O  
ATOM   1115  CB  THR B 137      17.052  14.707  84.208  1.00156.54           C  
ATOM   1117  CG2 THR B 137      17.293  13.388  84.962  1.00156.54           C  
ATOM   1116  OG1 THR B 137      18.106  15.630  84.436  1.00156.54           O  
ATOM   1120  N   THR B 138      18.727  12.733  82.321  1.00 54.32           N  
ATOM   1121  CA  THR B 138      20.117  12.434  82.063  1.00 54.32           C  
ATOM   1125  C   THR B 138      20.257  11.273  81.127  1.00 54.32           C  
ATOM   1126  O   THR B 138      19.282  10.619  80.763  1.00 54.32           O  
ATOM   1122  CB  THR B 138      20.884  12.069  83.298  1.00 54.32           C  
ATOM   1124  CG2 THR B 138      20.780  13.226  84.305  1.00 54.32           C  
ATOM   1123  OG1 THR B 138      20.358  10.877  83.863  1.00 54.32           O  
ATOM   1127  N   ALA B 139      21.515  11.004  80.711  1.00 28.93           N  
ATOM   1128  CA  ALA B 139      21.838   9.950  79.791  1.00 28.93           C  
ATOM   1130  C   ALA B 139      21.480   8.631  80.405  1.00 28.93           C  
ATOM   1131  O   ALA B 139      20.925   7.760  79.737  1.00 28.93           O  
ATOM   1129  CB  ALA B 139      23.336   9.904  79.441  1.00 28.93           C  
ATOM   1132  N   HIS B 140      21.770   8.457  81.707  1.00 33.12           N  
ATOM   1133  CA  HIS B 140      21.480   7.207  82.349  1.00 33.12           C  
ATOM   1140  C   HIS B 140      20.008   6.980  82.247  1.00 33.12           C  
ATOM   1141  O   HIS B 140      19.557   5.861  82.011  1.00 33.12           O  
ATOM   1136  CB  HIS B 140      21.851   7.178  83.844  1.00 33.12           C  
ATOM   1135  CG  HIS B 140      23.328   7.129  84.104  1.00 33.12           C  
ATOM   1138  CD2 HIS B 140      24.133   6.061  84.367  1.00 33.12           C  
ATOM   1134  ND1 HIS B 140      24.151   8.232  84.120  1.00 33.12           N  
ATOM   1139  CE1 HIS B 140      25.403   7.784  84.390  1.00 33.12           C  
ATOM   1137  NE2 HIS B 140      25.442   6.472  84.548  1.00 33.12           N  
ATOM   1142  N   GLY B 141      19.216   8.051  82.427  1.00 16.11           N  
ATOM   1143  CA  GLY B 141      17.788   7.935  82.345  1.00 16.11           C  
ATOM   1144  C   GLY B 141      17.410   7.513  80.957  1.00 16.11           C  
ATOM   1145  O   GLY B 141      16.493   6.715  80.769  1.00 16.11           O  
ATOM   1146  N   MET B 142      18.104   8.057  79.939  1.00 32.43           N  
ATOM   1147  CA  MET B 142      17.789   7.745  78.573  1.00 32.43           C  
ATOM   1152  C   MET B 142      18.038   6.289  78.341  1.00 32.43           C  
ATOM   1153  O   MET B 142      17.270   5.619  77.653  1.00 32.43           O  
ATOM   1148  CB  MET B 142      18.647   8.529  77.567  1.00 32.43           C  
ATOM   1149  CG  MET B 142      18.353  10.030  77.553  1.00 32.43           C  
ATOM   1150  SD  MET B 142      19.365  10.988  76.384  1.00 32.43           S  
ATOM   1151  CE  MET B 142      18.583  10.327  74.884  1.00 32.43           C  
ATOM   1154  N   PHE B 143      19.124   5.762  78.933  1.00 58.72           N  
ATOM   1155  CA  PHE B 143      19.493   4.387  78.766  1.00 58.72           C  
ATOM   1163  C   PHE B 143      18.377   3.534  79.284  1.00 58.72           C  
ATOM   1164  O   PHE B 143      17.993   2.550  78.653  1.00 58.72           O  
ATOM   1156  CB  PHE B 143      20.791   4.057  79.531  1.00 58.72           C  
ATOM   1157  CG  PHE B 143      21.122   2.613  79.382  1.00 58.72           C  
ATOM   1158  CD1 PHE B 143      21.782   2.150  78.266  1.00 58.72           C  
ATOM   1159  CD2 PHE B 143      20.768   1.717  80.363  1.00 58.72           C  
ATOM   1160  CE1 PHE B 143      22.085   0.815  78.135  1.00 58.72           C  
ATOM   1161  CE2 PHE B 143      21.070   0.383  80.240  1.00 58.72           C  
ATOM   1162  CZ  PHE B 143      21.730  -0.072  79.123  1.00 58.72           C  
ATOM   1165  N   ASN B 144      17.817   3.903  80.452  1.00 42.01           N  
ATOM   1166  CA  ASN B 144      16.778   3.120  81.059  1.00 42.01           C  
ATOM   1171  C   ASN B 144      15.562   3.104  80.174  1.00 42.01           C  
ATOM   1172  O   ASN B 144      14.976   2.046  79.947  1.00 42.01           O  
ATOM   1167  CB  ASN B 144      16.360   3.668  82.434  1.00 42.01           C  
ATOM   1168  CG  ASN B 144      15.655   2.556  83.199  1.00 42.01           C  
ATOM   1170  ND2 ASN B 144      15.320   2.828  84.487  1.00 42.01           N  
ATOM   1169  OD1 ASN B 144      15.409   1.474  82.669  1.00 42.01           O  
ATOM   1173  N   TYR B 145      15.160   4.270  79.626  1.00 64.89           N  
ATOM   1174  CA  TYR B 145      13.991   4.326  78.786  1.00 64.89           C  
ATOM   1183  C   TYR B 145      14.183   3.477  77.572  1.00 64.89           C  
ATOM   1184  O   TYR B 145      13.262   2.788  77.134  1.00 64.89           O  
ATOM   1175  CB  TYR B 145      13.637   5.734  78.263  1.00 64.89           C  
ATOM   1176  CG  TYR B 145      12.806   6.448  79.270  1.00 64.89           C  
ATOM   1177  CD1 TYR B 145      13.352   7.191  80.290  1.00 64.89           C  
ATOM   1178  CD2 TYR B 145      11.438   6.359  79.165  1.00 64.89           C  
ATOM   1179  CE1 TYR B 145      12.531   7.831  81.191  1.00 64.89           C  
ATOM   1180  CE2 TYR B 145      10.614   6.995  80.060  1.00 64.89           C  
ATOM   1181  CZ  TYR B 145      11.164   7.732  81.076  1.00 64.89           C  
ATOM   1182  OH  TYR B 145      10.320   8.386  81.997  1.00 64.89           O  
ATOM   1185  N   ILE B 146      15.384   3.531  76.973  1.00 44.55           N  
ATOM   1186  CA  ILE B 146      15.650   2.805  75.764  1.00 44.55           C  
ATOM   1191  C   ILE B 146      15.595   1.332  76.018  1.00 44.55           C  
ATOM   1192  O   ILE B 146      15.070   0.577  75.201  1.00 44.55           O  
ATOM   1187  CB  ILE B 146      16.985   3.145  75.166  1.00 44.55           C  
ATOM   1188  CG1 ILE B 146      16.997   4.627  74.751  1.00 44.55           C  
ATOM   1189  CG2 ILE B 146      17.256   2.182  73.999  1.00 44.55           C  
ATOM   1190  CD1 ILE B 146      18.379   5.154  74.372  1.00 44.55           C  
ATOM   1193  N   CYS B 147      16.142   0.869  77.156  1.00 29.73           N  
ATOM   1194  CA  CYS B 147      16.140  -0.541  77.419  1.00 29.73           C  
ATOM   1197  C   CYS B 147      14.722  -1.022  77.496  1.00 29.73           C  
ATOM   1198  O   CYS B 147      14.390  -2.079  76.961  1.00 29.73           O  
ATOM   1195  CB  CYS B 147      16.827  -0.905  78.745  1.00 29.73           C  
ATOM   1196  SG  CYS B 147      18.615  -0.609  78.692  1.00 29.73           S  
ATOM   1199  N   ASN B 148      13.842  -0.249  78.158  1.00 31.60           N  
ATOM   1200  CA  ASN B 148      12.470  -0.639  78.323  1.00 31.60           C  
ATOM   1205  C   ASN B 148      11.822  -0.709  76.976  1.00 31.60           C  
ATOM   1206  O   ASN B 148      11.007  -1.591  76.712  1.00 31.60           O  
ATOM   1201  CB  ASN B 148      11.673   0.363  79.176  1.00 31.60           C  
ATOM   1202  CG  ASN B 148      12.233   0.317  80.593  1.00 31.60           C  
ATOM   1204  ND2 ASN B 148      12.389   1.511  81.227  1.00 31.60           N  
ATOM   1203  OD1 ASN B 148      12.535  -0.754  81.117  1.00 31.60           O  
ATOM   1207  N   HIS B 149      12.160   0.241  76.089  1.00 56.86           N  
ATOM   1208  CA  HIS B 149      11.586   0.274  74.777  1.00 56.86           C  
ATOM   1215  C   HIS B 149      11.966  -0.976  74.042  1.00 56.86           C  
ATOM   1216  O   HIS B 149      11.114  -1.654  73.471  1.00 56.86           O  
ATOM   1211  CB  HIS B 149      12.107   1.466  73.961  1.00 56.86           C  
ATOM   1210  CG  HIS B 149      11.460   1.597  72.617  1.00 56.86           C  
ATOM   1213  CD2 HIS B 149      11.749   0.970  71.444  1.00 56.86           C  
ATOM   1209  ND1 HIS B 149      10.407   2.439  72.346  1.00 56.86           N  
ATOM   1214  CE1 HIS B 149      10.112   2.282  71.032  1.00 56.86           C  
ATOM   1212  NE2 HIS B 149      10.899   1.400  70.441  1.00 56.86           N  
ATOM   1217  N   VAL B 150      13.263  -1.340  74.066  1.00 37.65           N  
ATOM   1218  CA  VAL B 150      13.709  -2.479  73.315  1.00 37.65           C  
ATOM   1222  C   VAL B 150      13.017  -3.707  73.819  1.00 37.65           C  
ATOM   1223  O   VAL B 150      12.603  -4.560  73.036  1.00 37.65           O  
ATOM   1219  CB  VAL B 150      15.184  -2.726  73.428  1.00 37.65           C  
ATOM   1220  CG1 VAL B 150      15.515  -4.016  72.658  1.00 37.65           C  
ATOM   1221  CG2 VAL B 150      15.934  -1.484  72.916  1.00 37.65           C  
ATOM   1224  N   LYS B 151      12.887  -3.846  75.149  1.00 98.61           N  
ATOM   1225  CA  LYS B 151      12.276  -5.031  75.677  1.00 98.61           C  
ATOM   1231  C   LYS B 151      10.836  -5.104  75.269  1.00 98.61           C  
ATOM   1232  O   LYS B 151      10.354  -6.161  74.863  1.00 98.61           O  
ATOM   1226  CB  LYS B 151      12.370  -5.117  77.211  1.00 98.61           C  
ATOM   1227  CG  LYS B 151      11.725  -3.946  77.954  1.00 98.61           C  
ATOM   1228  CD  LYS B 151      11.606  -4.183  79.459  1.00 98.61           C  
ATOM   1229  CE  LYS B 151      10.568  -5.244  79.833  1.00 98.61           C  
ATOM   1230  NZ  LYS B 151      10.548  -5.431  81.301  1.00 98.61           N1+
ATOM   1233  N   TYR B 152      10.110  -3.977  75.356  1.00 68.10           N  
ATOM   1234  CA  TYR B 152       8.707  -3.964  75.045  1.00 68.10           C  
ATOM   1243  C   TYR B 152       8.525  -4.265  73.588  1.00 68.10           C  
ATOM   1244  O   TYR B 152       7.685  -5.081  73.211  1.00 68.10           O  
ATOM   1235  CB  TYR B 152       8.090  -2.583  75.331  1.00 68.10           C  
ATOM   1236  CG  TYR B 152       6.630  -2.595  75.029  1.00 68.10           C  
ATOM   1237  CD1 TYR B 152       5.728  -3.060  75.957  1.00 68.10           C  
ATOM   1238  CD2 TYR B 152       6.161  -2.124  73.825  1.00 68.10           C  
ATOM   1239  CE1 TYR B 152       4.380  -3.064  75.688  1.00 68.10           C  
ATOM   1240  CE2 TYR B 152       4.814  -2.125  73.550  1.00 68.10           C  
ATOM   1241  CZ  TYR B 152       3.921  -2.597  74.481  1.00 68.10           C  
ATOM   1242  OH  TYR B 152       2.538  -2.599  74.204  1.00 68.10           O  
ATOM   1245  N   ALA B 153       9.325  -3.608  72.731  1.00 42.18           N  
ATOM   1246  CA  ALA B 153       9.197  -3.751  71.308  1.00 42.18           C  
ATOM   1248  C   ALA B 153       9.525  -5.143  70.860  1.00 42.18           C  
ATOM   1249  O   ALA B 153       8.842  -5.690  69.995  1.00 42.18           O  
ATOM   1247  CB  ALA B 153      10.115  -2.790  70.534  1.00 42.18           C  
ATOM   1250  N   THR B 154      10.593  -5.751  71.413  1.00126.14           N  
ATOM   1251  CA  THR B 154      10.997  -7.039  70.918  1.00126.14           C  
ATOM   1255  C   THR B 154       9.971  -8.081  71.260  1.00126.14           C  
ATOM   1256  O   THR B 154       9.613  -8.901  70.416  1.00126.14           O  
ATOM   1252  CB  THR B 154      12.361  -7.460  71.389  1.00126.14           C  
ATOM   1254  CG2 THR B 154      12.285  -8.003  72.823  1.00126.14           C  
ATOM   1253  OG1 THR B 154      12.871  -8.462  70.526  1.00126.14           O  
ATOM   1257  N   ASN B 155       9.479  -8.079  72.515  1.00 93.14           N  
ATOM   1258  CA  ASN B 155       8.424  -8.955  72.947  1.00 93.14           C  
ATOM   1263  C   ASN B 155       8.708 -10.373  72.542  1.00 93.14           C  
ATOM   1264  O   ASN B 155       7.844 -11.053  71.996  1.00 93.14           O  
ATOM   1259  CB  ASN B 155       7.048  -8.541  72.396  1.00 93.14           C  
ATOM   1260  CG  ASN B 155       5.974  -9.167  73.275  1.00 93.14           C  
ATOM   1262  ND2 ASN B 155       6.401  -9.874  74.353  1.00 93.14           N  
ATOM   1261  OD1 ASN B 155       4.782  -9.021  73.017  1.00 93.14           O  
ATOM   1265  N   LYS B 156       9.944 -10.843  72.789  1.00127.42           N  
ATOM   1266  CA  LYS B 156      10.347 -12.200  72.544  1.00127.42           C  
ATOM   1272  C   LYS B 156      10.068 -12.620  71.131  1.00127.42           C  
ATOM   1273  O   LYS B 156       9.769 -13.785  70.875  1.00127.42           O  
ATOM   1267  CB  LYS B 156       9.717 -13.225  73.514  1.00127.42           C  
ATOM   1268  CG  LYS B 156       8.200 -13.390  73.382  1.00127.42           C  
ATOM   1269  CD  LYS B 156       7.642 -14.600  74.134  1.00127.42           C  
ATOM   1270  CE  LYS B 156       6.122 -14.740  74.025  1.00127.42           C  
ATOM   1271  NZ  LYS B 156       5.753 -15.140  72.649  1.00127.42           N1+
ATOM   1274  N   GLY B 157      10.188 -11.693  70.159  1.00 37.14           N  
ATOM   1275  CA  GLY B 157      10.042 -12.081  68.784  1.00 37.14           C  
ATOM   1276  C   GLY B 157       8.737 -11.621  68.209  1.00 37.14           C  
ATOM   1277  O   GLY B 157       8.640 -11.439  66.996  1.00 37.14           O  
ATOM   1278  N   ASN B 158       7.682 -11.432  69.027  1.00128.07           N  
ATOM   1279  CA  ASN B 158       6.497 -10.916  68.405  1.00128.07           C  
ATOM   1284  C   ASN B 158       6.584  -9.432  68.547  1.00128.07           C  
ATOM   1285  O   ASN B 158       6.149  -8.843  69.535  1.00128.07           O  
ATOM   1280  CB  ASN B 158       5.162 -11.468  68.958  1.00128.07           C  
ATOM   1281  CG  ASN B 158       4.973 -11.151  70.430  1.00128.07           C  
ATOM   1283  ND2 ASN B 158       5.476 -12.052  71.316  1.00128.07           N  
ATOM   1282  OD1 ASN B 158       4.362 -10.143  70.779  1.00128.07           O  
ATOM   1286  N   LEU B 159       7.147  -8.788  67.507  1.00105.12           N  
ATOM   1287  CA  LEU B 159       7.466  -7.390  67.540  1.00105.12           C  
ATOM   1292  C   LEU B 159       6.243  -6.533  67.610  1.00105.12           C  
ATOM   1293  O   LEU B 159       5.197  -6.846  67.043  1.00105.12           O  
ATOM   1288  CB  LEU B 159       8.304  -6.927  66.334  1.00105.12           C  
ATOM   1289  CG  LEU B 159       9.778  -7.373  66.392  1.00105.12           C  
ATOM   1290  CD1 LEU B 159       9.910  -8.896  66.529  1.00105.12           C  
ATOM   1291  CD2 LEU B 159      10.569  -6.825  65.193  1.00105.12           C  
ATOM   1294  N   ARG B 160       6.385  -5.408  68.348  1.00143.55           N  
ATOM   1295  CA  ARG B 160       5.360  -4.426  68.565  1.00143.55           C  
ATOM   1303  C   ARG B 160       5.968  -3.097  68.212  1.00143.55           C  
ATOM   1304  O   ARG B 160       7.086  -2.797  68.630  1.00143.55           O  
ATOM   1296  CB  ARG B 160       4.988  -4.262  70.047  1.00143.55           C  
ATOM   1297  CG  ARG B 160       4.425  -5.489  70.766  1.00143.55           C  
ATOM   1298  CD  ARG B 160       4.448  -5.278  72.283  1.00143.55           C  
ATOM   1299  NE  ARG B 160       3.648  -6.341  72.947  1.00143.55           N  
ATOM   1300  CZ  ARG B 160       3.794  -6.548  74.289  1.00143.55           C  
ATOM   1301  NH1 ARG B 160       4.751  -5.871  74.987  1.00143.55           N1+
ATOM   1302  NH2 ARG B 160       2.984  -7.432  74.939  1.00143.55           N  
ATOM   1305  N   SER B 161       5.244  -2.251  67.451  1.00 35.49           N  
ATOM   1306  CA  SER B 161       5.783  -0.966  67.091  1.00 35.49           C  
ATOM   1309  C   SER B 161       5.719  -0.059  68.284  1.00 35.49           C  
ATOM   1310  O   SER B 161       4.763  -0.101  69.057  1.00 35.49           O  
ATOM   1307  CB  SER B 161       5.032  -0.287  65.932  1.00 35.49           C  
ATOM   1308  OG  SER B 161       5.173  -1.054  64.743  1.00 35.49           O  
ATOM   1311  N   ALA B 162       6.753   0.795  68.466  1.00 52.15           N  
ATOM   1312  CA  ALA B 162       6.740   1.680  69.601  1.00 52.15           C  
ATOM   1314  C   ALA B 162       7.659   2.843  69.352  1.00 52.15           C  
ATOM   1315  O   ALA B 162       8.548   2.773  68.504  1.00 52.15           O  
ATOM   1313  CB  ALA B 162       7.201   1.007  70.904  1.00 52.15           C  
ATOM   1316  N   ILE B 163       7.434   3.973  70.069  1.00134.59           N  
ATOM   1317  CA  ILE B 163       8.340   5.091  69.972  1.00134.59           C  
ATOM   1322  C   ILE B 163       8.502   5.654  71.357  1.00134.59           C  
ATOM   1323  O   ILE B 163       7.569   5.630  72.159  1.00134.59           O  
ATOM   1318  CB  ILE B 163       7.889   6.253  69.132  1.00134.59           C  
ATOM   1319  CG1 ILE B 163       6.782   7.063  69.804  1.00134.59           C  
ATOM   1320  CG2 ILE B 163       7.436   5.715  67.771  1.00134.59           C  
ATOM   1321  CD1 ILE B 163       6.581   8.406  69.102  1.00134.59           C  
ATOM   1324  N   THR B 164       9.707   6.172  71.679  1.00 54.84           N  
ATOM   1325  CA  THR B 164       9.948   6.787  72.958  1.00 54.84           C  
ATOM   1329  C   THR B 164      10.312   8.218  72.692  1.00 54.84           C  
ATOM   1330  O   THR B 164      11.207   8.497  71.894  1.00 54.84           O  
ATOM   1326  CB  THR B 164      11.072   6.146  73.720  1.00 54.84           C  
ATOM   1328  CG2 THR B 164      11.261   6.887  75.052  1.00 54.84           C  
ATOM   1327  OG1 THR B 164      10.779   4.777  73.961  1.00 54.84           O  
ATOM   1331  N   ILE B 165       9.632   9.171  73.369  1.00 63.28           N  
ATOM   1332  CA  ILE B 165       9.865  10.554  73.047  1.00 63.28           C  
ATOM   1337  C   ILE B 165      10.480  11.269  74.213  1.00 63.28           C  
ATOM   1338  O   ILE B 165       9.887  11.377  75.285  1.00 63.28           O  
ATOM   1333  CB  ILE B 165       8.605  11.277  72.666  1.00 63.28           C  
ATOM   1334  CG1 ILE B 165       8.010  10.653  71.393  1.00 63.28           C  
ATOM   1335  CG2 ILE B 165       8.922  12.775  72.531  1.00 63.28           C  
ATOM   1336  CD1 ILE B 165       6.591  11.130  71.083  1.00 63.28           C  
ATOM   1339  N   PHE B 166      11.698  11.804  73.992  1.00 75.23           N  
ATOM   1340  CA  PHE B 166      12.468  12.516  74.975  1.00 75.23           C  
ATOM   1348  C   PHE B 166      12.088  13.966  74.925  1.00 75.23           C  
ATOM   1349  O   PHE B 166      11.306  14.384  74.073  1.00 75.23           O  
ATOM   1341  CB  PHE B 166      13.987  12.378  74.777  1.00 75.23           C  
ATOM   1342  CG  PHE B 166      14.326  10.956  75.080  1.00 75.23           C  
ATOM   1343  CD1 PHE B 166      14.457  10.542  76.385  1.00 75.23           C  
ATOM   1344  CD2 PHE B 166      14.514  10.038  74.070  1.00 75.23           C  
ATOM   1345  CE1 PHE B 166      14.767   9.235  76.683  1.00 75.23           C  
ATOM   1346  CE2 PHE B 166      14.825   8.729  74.362  1.00 75.23           C  
ATOM   1347  CZ  PHE B 166      14.954   8.325  75.670  1.00 75.23           C  
ATOM   1350  N   PRO B 167      12.612  14.755  75.826  1.00 79.74           N  
ATOM   1351  CA  PRO B 167      12.228  16.138  75.922  1.00 79.74           C  
ATOM   1355  C   PRO B 167      12.517  16.914  74.676  1.00 79.74           C  
ATOM   1356  O   PRO B 167      13.519  16.656  74.013  1.00 79.74           O  
ATOM   1353  CB  PRO B 167      12.922  16.669  77.174  1.00 79.74           C  
ATOM   1354  CG  PRO B 167      13.058  15.419  78.068  1.00 79.74           C  
ATOM   1352  CD  PRO B 167      13.147  14.243  77.077  1.00 79.74           C  
ATOM   1357  N   GLN B 168      11.628  17.877  74.361  1.00 68.26           N  
ATOM   1358  CA  GLN B 168      11.670  18.699  73.186  1.00 68.26           C  
ATOM   1364  C   GLN B 168      12.774  19.708  73.305  1.00 68.26           C  
ATOM   1365  O   GLN B 168      13.278  19.992  74.390  1.00 68.26           O  
ATOM   1359  CB  GLN B 168      10.353  19.458  72.967  1.00 68.26           C  
ATOM   1360  CG  GLN B 168      10.045  20.448  74.093  1.00 68.26           C  
ATOM   1361  CD  GLN B 168       8.599  20.889  73.943  1.00 68.26           C  
ATOM   1363  NE2 GLN B 168       8.346  22.217  74.093  1.00 68.26           N  
ATOM   1362  OE1 GLN B 168       7.714  20.072  73.698  1.00 68.26           O  
ATOM   1366  N   ARG B 169      13.188  20.269  72.152  1.00133.31           N  
ATOM   1367  CA  ARG B 169      14.284  21.205  72.092  1.00133.31           C  
ATOM   1375  C   ARG B 169      13.869  22.561  72.588  1.00133.31           C  
ATOM   1376  O   ARG B 169      12.908  23.135  72.075  1.00133.31           O  
ATOM   1368  CB  ARG B 169      14.761  21.411  70.650  1.00133.31           C  
ATOM   1369  CG  ARG B 169      15.971  22.328  70.489  1.00133.31           C  
ATOM   1370  CD  ARG B 169      16.121  22.843  69.056  1.00133.31           C  
ATOM   1371  NE  ARG B 169      15.837  21.703  68.137  1.00133.31           N  
ATOM   1372  CZ  ARG B 169      16.820  21.140  67.377  1.00133.31           C  
ATOM   1373  NH1 ARG B 169      18.106  21.580  67.473  1.00133.31           N1+
ATOM   1374  NH2 ARG B 169      16.508  20.142  66.499  1.00133.31           N  
ATOM   1377  N   THR B 170      14.500  23.067  73.679  1.00105.19           N  
ATOM   1378  CA  THR B 170      14.220  24.428  74.062  1.00105.19           C  
ATOM   1382  C   THR B 170      14.978  25.478  73.268  1.00105.19           C  
ATOM   1383  O   THR B 170      14.474  26.053  72.302  1.00105.19           O  
ATOM   1379  CB  THR B 170      14.463  24.650  75.529  1.00105.19           C  
ATOM   1381  CG2 THR B 170      13.486  23.758  76.310  1.00105.19           C  
ATOM   1380  OG1 THR B 170      15.801  24.322  75.876  1.00105.19           O  
ATOM   1384  N   ASP B 171      16.250  25.728  73.673  1.00115.71           N  
ATOM   1385  CA  ASP B 171      17.141  26.709  73.102  1.00115.71           C  
ATOM   1390  C   ASP B 171      17.944  26.175  71.956  1.00115.71           C  
ATOM   1391  O   ASP B 171      18.433  26.940  71.128  1.00115.71           O  
ATOM   1386  CB  ASP B 171      18.070  27.378  74.132  1.00115.71           C  
ATOM   1387  CG  ASP B 171      18.968  26.349  74.797  1.00115.71           C  
ATOM   1388  OD1 ASP B 171      18.789  25.130  74.537  1.00115.71           O  
ATOM   1389  OD2 ASP B 171      19.849  26.783  75.586  1.00115.71           O1-
ATOM   1392  N   GLY B 172      18.151  24.847  71.895  1.00 46.84           N  
ATOM   1393  CA  GLY B 172      18.936  24.280  70.834  1.00 46.84           C  
ATOM   1394  C   GLY B 172      20.275  23.907  71.388  1.00 46.84           C  
ATOM   1395  O   GLY B 172      21.008  23.114  70.800  1.00 46.84           O  
ATOM   1396  N   LYS B 173      20.658  24.535  72.511  1.00146.25           N  
ATOM   1397  CA  LYS B 173      21.881  24.225  73.190  1.00146.25           C  
ATOM   1403  C   LYS B 173      21.751  22.938  73.968  1.00146.25           C  
ATOM   1404  O   LYS B 173      22.716  22.196  74.116  1.00146.25           O  
ATOM   1398  CB  LYS B 173      22.288  25.352  74.146  1.00146.25           C  
ATOM   1399  CG  LYS B 173      22.503  26.667  73.392  1.00146.25           C  
ATOM   1400  CD  LYS B 173      22.571  27.899  74.291  1.00146.25           C  
ATOM   1401  CE  LYS B 173      23.956  28.141  74.889  1.00146.25           C  
ATOM   1402  NZ  LYS B 173      24.920  28.486  73.818  1.00146.25           N1+
ATOM   1405  N   HIS B 174      20.553  22.708  74.539  1.00146.80           N  
ATOM   1406  CA  HIS B 174      20.106  21.659  75.429  1.00146.80           C  
ATOM   1413  C   HIS B 174      19.618  20.372  74.807  1.00146.80           C  
ATOM   1414  O   HIS B 174      18.984  19.581  75.500  1.00146.80           O  
ATOM   1409  CB  HIS B 174      19.096  22.179  76.455  1.00146.80           C  
ATOM   1408  CG  HIS B 174      19.798  23.180  77.321  1.00146.80           C  
ATOM   1411  CD2 HIS B 174      20.402  23.025  78.530  1.00146.80           C  
ATOM   1407  ND1 HIS B 174      20.010  24.492  76.960  1.00146.80           N  
ATOM   1412  CE1 HIS B 174      20.729  25.061  77.960  1.00146.80           C  
ATOM   1410  NE2 HIS B 174      20.991  24.210  78.936  1.00146.80           N  
ATOM   1415  N   ASP B 175      19.766  20.149  73.492  1.00 96.50           N  
ATOM   1416  CA  ASP B 175      19.149  19.012  72.853  1.00 96.50           C  
ATOM   1421  C   ASP B 175      19.462  17.677  73.471  1.00 96.50           C  
ATOM   1422  O   ASP B 175      20.534  17.434  74.023  1.00 96.50           O  
ATOM   1417  CB  ASP B 175      19.537  18.865  71.373  1.00 96.50           C  
ATOM   1418  CG  ASP B 175      18.926  20.011  70.590  1.00 96.50           C  
ATOM   1419  OD1 ASP B 175      18.121  20.774  71.185  1.00 96.50           O  
ATOM   1420  OD2 ASP B 175      19.264  20.137  69.384  1.00 96.50           O1-
ATOM   1423  N   PHE B 176      18.453  16.775  73.382  1.00 81.26           N  
ATOM   1424  CA  PHE B 176      18.574  15.386  73.728  1.00 81.26           C  
ATOM   1432  C   PHE B 176      18.765  14.702  72.410  1.00 81.26           C  
ATOM   1433  O   PHE B 176      18.062  15.006  71.450  1.00 81.26           O  
ATOM   1425  CB  PHE B 176      17.303  14.786  74.359  1.00 81.26           C  
ATOM   1426  CG  PHE B 176      17.169  15.262  75.766  1.00 81.26           C  
ATOM   1427  CD1 PHE B 176      16.787  16.553  76.051  1.00 81.26           C  
ATOM   1428  CD2 PHE B 176      17.404  14.395  76.810  1.00 81.26           C  
ATOM   1429  CE1 PHE B 176      16.662  16.974  77.355  1.00 81.26           C  
ATOM   1430  CE2 PHE B 176      17.279  14.810  78.115  1.00 81.26           C  
ATOM   1431  CZ  PHE B 176      16.908  16.104  78.390  1.00 81.26           C  
ATOM   1434  N   ARG B 177      19.748  13.785  72.306  1.00101.36           N  
ATOM   1435  CA  ARG B 177      19.962  13.144  71.043  1.00101.36           C  
ATOM   1443  C   ARG B 177      20.462  11.760  71.286  1.00101.36           C  
ATOM   1444  O   ARG B 177      21.159  11.499  72.264  1.00101.36           O  
ATOM   1436  CB  ARG B 177      21.035  13.822  70.171  1.00101.36           C  
ATOM   1437  CG  ARG B 177      20.644  15.205  69.645  1.00101.36           C  
ATOM   1438  CD  ARG B 177      19.453  15.174  68.686  1.00101.36           C  
ATOM   1439  NE  ARG B 177      19.781  14.215  67.593  1.00101.36           N  
ATOM   1440  CZ  ARG B 177      20.474  14.635  66.494  1.00101.36           C  
ATOM   1441  NH1 ARG B 177      20.890  15.932  66.401  1.00101.36           N1+
ATOM   1442  NH2 ARG B 177      20.750  13.753  65.489  1.00101.36           N  
ATOM   1445  N   VAL B 178      20.078  10.831  70.390  1.00 57.29           N  
ATOM   1446  CA  VAL B 178      20.636   9.513  70.400  1.00 57.29           C  
ATOM   1450  C   VAL B 178      21.622   9.559  69.276  1.00 57.29           C  
ATOM   1451  O   VAL B 178      21.250   9.765  68.123  1.00 57.29           O  
ATOM   1447  CB  VAL B 178      19.645   8.433  70.079  1.00 57.29           C  
ATOM   1448  CG1 VAL B 178      20.392   7.092  69.977  1.00 57.29           C  
ATOM   1449  CG2 VAL B 178      18.541   8.449  71.149  1.00 57.29           C  
ATOM   1452  N   TRP B 179      22.920   9.394  69.586  1.00 96.86           N  
ATOM   1453  CA  TRP B 179      23.930   9.517  68.574  1.00 96.86           C  
ATOM   1464  C   TRP B 179      23.881   8.385  67.596  1.00 96.86           C  
ATOM   1465  O   TRP B 179      24.300   8.541  66.451  1.00 96.86           O  
ATOM   1454  CB  TRP B 179      25.350   9.720  69.125  1.00 96.86           C  
ATOM   1455  CG  TRP B 179      25.503  11.105  69.717  1.00 96.86           C  
ATOM   1457  CD1 TRP B 179      24.563  11.880  70.334  1.00 96.86           C  
ATOM   1456  CD2 TRP B 179      26.706  11.890  69.671  1.00 96.86           C  
ATOM   1459  CE2 TRP B 179      26.425  13.114  70.275  1.00 96.86           C  
ATOM   1460  CE3 TRP B 179      27.942  11.616  69.158  1.00 96.86           C  
ATOM   1458  NE1 TRP B 179      25.106  13.094  70.681  1.00 96.86           N  
ATOM   1461  CZ2 TRP B 179      27.378  14.087  70.376  1.00 96.86           C  
ATOM   1462  CZ3 TRP B 179      28.902  12.597  69.267  1.00 96.86           C  
ATOM   1463  CH2 TRP B 179      28.626  13.809  69.864  1.00 96.86           C  
ATOM   1466  N   ASN B 180      23.410   7.201  68.026  1.00 58.50           N  
ATOM   1467  CA  ASN B 180      23.344   6.071  67.140  1.00 58.50           C  
ATOM   1472  C   ASN B 180      22.304   6.340  66.094  1.00 58.50           C  
ATOM   1473  O   ASN B 180      21.346   7.078  66.324  1.00 58.50           O  
ATOM   1468  CB  ASN B 180      22.928   4.777  67.855  1.00 58.50           C  
ATOM   1469  CG  ASN B 180      23.946   4.495  68.949  1.00 58.50           C  
ATOM   1471  ND2 ASN B 180      24.622   3.318  68.865  1.00 58.50           N  
ATOM   1470  OD1 ASN B 180      24.130   5.300  69.862  1.00 58.50           O  
ATOM   1474  N   SER B 181      22.516   5.788  64.880  1.00 89.11           N  
ATOM   1475  CA  SER B 181      21.568   5.884  63.804  1.00 89.11           C  
ATOM   1478  C   SER B 181      20.398   5.015  64.142  1.00 89.11           C  
ATOM   1479  O   SER B 181      19.248   5.386  63.912  1.00 89.11           O  
ATOM   1476  CB  SER B 181      22.144   5.365  62.479  1.00 89.11           C  
ATOM   1477  OG  SER B 181      21.119   5.281  61.502  1.00 89.11           O  
ATOM   1480  N   GLN B 182      20.676   3.807  64.671  1.00 77.78           N  
ATOM   1481  CA  GLN B 182      19.642   2.913  65.106  1.00 77.78           C  
ATOM   1487  C   GLN B 182      20.061   2.431  66.458  1.00 77.78           C  
ATOM   1488  O   GLN B 182      21.245   2.450  66.792  1.00 77.78           O  
ATOM   1482  CB  GLN B 182      19.468   1.650  64.255  1.00 77.78           C  
ATOM   1483  CG  GLN B 182      18.933   1.892  62.845  1.00 77.78           C  
ATOM   1484  CD  GLN B 182      18.754   0.511  62.240  1.00 77.78           C  
ATOM   1486  NE2 GLN B 182      18.739  -0.526  63.118  1.00 77.78           N  
ATOM   1485  OE1 GLN B 182      18.636   0.348  61.027  1.00 77.78           O  
ATOM   1489  N   LEU B 183      19.089   1.980  67.272  1.00 45.92           N  
ATOM   1490  CA  LEU B 183      19.395   1.534  68.601  1.00 45.92           C  
ATOM   1495  C   LEU B 183      20.299   0.339  68.526  1.00 45.92           C  
ATOM   1496  O   LEU B 183      21.241   0.222  69.311  1.00 45.92           O  
ATOM   1491  CB  LEU B 183      18.145   1.117  69.399  1.00 45.92           C  
ATOM   1492  CG  LEU B 183      17.197   2.285  69.735  1.00 45.92           C  
ATOM   1493  CD1 LEU B 183      15.973   1.806  70.532  1.00 45.92           C  
ATOM   1494  CD2 LEU B 183      17.949   3.428  70.439  1.00 45.92           C  
ATOM   1497  N   ILE B 184      20.032  -0.592  67.587  1.00 53.34           N  
ATOM   1498  CA  ILE B 184      20.864  -1.759  67.487  1.00 53.34           C  
ATOM   1503  C   ILE B 184      21.493  -1.764  66.123  1.00 53.34           C  
ATOM   1504  O   ILE B 184      20.795  -1.754  65.110  1.00 53.34           O  
ATOM   1499  CB  ILE B 184      20.090  -3.035  67.657  1.00 53.34           C  
ATOM   1500  CG1 ILE B 184      19.403  -3.047  69.034  1.00 53.34           C  
ATOM   1501  CG2 ILE B 184      21.051  -4.219  67.452  1.00 53.34           C
[truncated: 156,419 more chars]
