# Supplementary material for: Structural Descriptors for Subunit Interface Regions in Homodimers: Effect of Lipid Membrane and Secondary Structure Type
Source: J Chem Inf Model. 2025 Mar 27;65(7):3117–26. doi: 10.1021/acs.jcim.4c01233 (PMC12004529; doi:10.1021/acs.jcim.4c01233)
Supplement: Supplementary file 3 — ci4c01233_si_003.tar [file ci4c01233_si_003.tar › database/alpha/2cya_cytop.pdb]

HEADER    2cya_chain_A
ATOM     27  N   VAL A   4      49.173 -13.600  93.006  1.00 75.22           N  
ATOM     28  CA  VAL A   4      47.804 -13.432  93.378  1.00 75.22           C  
ATOM     32  C   VAL A   4      46.916 -13.231  92.198  1.00 75.22           C  
ATOM     33  O   VAL A   4      47.340 -12.830  91.114  1.00 75.22           O  
ATOM     29  CB  VAL A   4      47.580 -12.266  94.291  1.00 75.22           C  
ATOM     30  CG1 VAL A   4      48.373 -12.516  95.583  1.00 75.22           C  
ATOM     31  CG2 VAL A   4      47.964 -10.970  93.555  1.00 75.22           C  
ATOM     34  N   ASP A   5      45.628 -13.561  92.426  1.00 81.59           N  
ATOM     35  CA  ASP A   5      44.543 -13.375  91.509  1.00 81.59           C  
ATOM     40  C   ASP A   5      44.356 -11.902  91.397  1.00 81.59           C  
ATOM     41  O   ASP A   5      43.868 -11.391  90.392  1.00 81.59           O  
ATOM     36  CB  ASP A   5      43.203 -13.935  92.020  1.00 81.59           C  
ATOM     37  CG  ASP A   5      43.236 -15.452  91.946  1.00 81.59           C  
ATOM     38  OD1 ASP A   5      43.919 -15.983  91.031  1.00 81.59           O  
ATOM     39  OD2 ASP A   5      42.577 -16.102  92.801  1.00 81.59           O1-
ATOM     42  N   VAL A   6      44.744 -11.186  92.464  1.00 36.43           N  
ATOM     43  CA  VAL A   6      44.585  -9.767  92.551  1.00 36.43           C  
ATOM     47  C   VAL A   6      45.327  -9.135  91.418  1.00 36.43           C  
ATOM     48  O   VAL A   6      44.877  -8.137  90.858  1.00 36.43           O  
ATOM     44  CB  VAL A   6      45.148  -9.207  93.824  1.00 36.43           C  
ATOM     45  CG1 VAL A   6      45.049  -7.673  93.772  1.00 36.43           C  
ATOM     46  CG2 VAL A   6      44.399  -9.840  95.008  1.00 36.43           C  
ATOM     49  N   GLU A   7      46.484  -9.708  91.048  1.00 83.58           N  
ATOM     50  CA  GLU A   7      47.300  -9.128  90.023  1.00 83.58           C  
ATOM     56  C   GLU A   7      46.547  -9.044  88.729  1.00 83.58           C  
ATOM     57  O   GLU A   7      46.563  -8.002  88.076  1.00 83.58           O  
ATOM     51  CB  GLU A   7      48.570  -9.953  89.756  1.00 83.58           C  
ATOM     52  CG  GLU A   7      49.428  -9.409  88.611  1.00 83.58           C  
ATOM     53  CD  GLU A   7      50.062  -8.096  89.045  1.00 83.58           C  
ATOM     54  OE1 GLU A   7      49.300  -7.133  89.326  1.00 83.58           O  
ATOM     55  OE2 GLU A   7      51.320  -8.035  89.091  1.00 83.58           O1-
ATOM     58  N   GLU A   8      45.862 -10.127  88.321  1.00 39.60           N  
ATOM     59  CA  GLU A   8      45.188 -10.128  87.052  1.00 39.60           C  
ATOM     65  C   GLU A   8      44.056  -9.148  87.055  1.00 39.60           C  
ATOM     66  O   GLU A   8      43.896  -8.370  86.114  1.00 39.60           O  
ATOM     60  CB  GLU A   8      44.631 -11.516  86.700  1.00 39.60           C  
ATOM     61  CG  GLU A   8      45.736 -12.548  86.462  1.00 39.60           C  
ATOM     62  CD  GLU A   8      45.081 -13.895  86.208  1.00 39.60           C  
ATOM     63  OE1 GLU A   8      44.683 -14.155  85.040  1.00 39.60           O  
ATOM     64  OE2 GLU A   8      44.972 -14.687  87.182  1.00 39.60           O1-
ATOM     67  N   ARG A   9      43.246  -9.145  88.128  1.00100.59           N  
ATOM     68  CA  ARG A   9      42.111  -8.271  88.180  1.00100.59           C  
ATOM     76  C   ARG A   9      42.601  -6.862  88.179  1.00100.59           C  
ATOM     77  O   ARG A   9      42.029  -5.990  87.524  1.00100.59           O  
ATOM     69  CB  ARG A   9      41.243  -8.499  89.431  1.00100.59           C  
ATOM     70  CG  ARG A   9      40.534  -9.857  89.405  1.00100.59           C  
ATOM     71  CD  ARG A   9      39.545 -10.071  90.551  1.00100.59           C  
ATOM     72  NE  ARG A   9      40.330 -10.287  91.797  1.00100.59           N  
ATOM     73  CZ  ARG A   9      39.701 -10.277  93.009  1.00100.59           C  
ATOM     74  NH1 ARG A   9      38.369  -9.986  93.086  1.00100.59           N1+
ATOM     75  NH2 ARG A   9      40.409 -10.558  94.141  1.00100.59           N  
ATOM     78  N   PHE A  10      43.699  -6.616  88.910  1.00 51.61           N  
ATOM     79  CA  PHE A  10      44.254  -5.301  89.035  1.00 51.61           C  
ATOM     87  C   PHE A  10      44.660  -4.791  87.686  1.00 51.61           C  
ATOM     88  O   PHE A  10      44.285  -3.685  87.297  1.00 51.61           O  
ATOM     80  CB  PHE A  10      45.502  -5.317  89.937  1.00 51.61           C  
ATOM     81  CG  PHE A  10      46.106  -3.957  89.985  1.00 51.61           C  
ATOM     82  CD1 PHE A  10      45.594  -2.990  90.818  1.00 51.61           C  
ATOM     83  CD2 PHE A  10      47.198  -3.661  89.201  1.00 51.61           C  
ATOM     84  CE1 PHE A  10      46.165  -1.740  90.858  1.00 51.61           C  
ATOM     85  CE2 PHE A  10      47.771  -2.412  89.238  1.00 51.61           C  
ATOM     86  CZ  PHE A  10      47.254  -1.449  90.070  1.00 51.61           C  
ATOM     89  N   ASN A  11      45.413  -5.597  86.916  1.00 33.02           N  
ATOM     90  CA  ASN A  11      45.902  -5.142  85.646  1.00 33.02           C  
ATOM     95  C   ASN A  11      44.744  -4.865  84.750  1.00 33.02           C  
ATOM     96  O   ASN A  11      44.756  -3.884  84.009  1.00 33.02           O  
ATOM     91  CB  ASN A  11      46.809  -6.165  84.940  1.00 33.02           C  
ATOM     92  CG  ASN A  11      48.138  -6.206  85.683  1.00 33.02           C  
ATOM     94  ND2 ASN A  11      48.638  -7.439  85.967  1.00 33.02           N  
ATOM     93  OD1 ASN A  11      48.714  -5.168  86.007  1.00 33.02           O  
ATOM     97  N   ARG A  12      43.706  -5.716  84.791  1.00 95.78           N  
ATOM     98  CA  ARG A  12      42.593  -5.515  83.914  1.00 95.78           C  
ATOM    106  C   ARG A  12      41.931  -4.206  84.212  1.00 95.78           C  
ATOM    107  O   ARG A  12      41.565  -3.475  83.294  1.00 95.78           O  
ATOM     99  CB  ARG A  12      41.546  -6.637  83.998  1.00 95.78           C  
ATOM    100  CG  ARG A  12      40.263  -6.313  83.233  1.00 95.78           C  
ATOM    101  CD  ARG A  12      39.663  -7.518  82.510  1.00 95.78           C  
ATOM    102  NE  ARG A  12      40.468  -7.683  81.266  1.00 95.78           N  
ATOM    103  CZ  ARG A  12      40.565  -8.892  80.640  1.00 95.78           C  
ATOM    104  NH1 ARG A  12      39.937  -9.985  81.163  1.00 95.78           N1+
ATOM    105  NH2 ARG A  12      41.295  -9.002  79.491  1.00 95.78           N  
ATOM    108  N   ILE A  13      41.726  -3.878  85.502  1.00141.62           N  
ATOM    109  CA  ILE A  13      41.112  -2.629  85.838  1.00141.62           C  
ATOM    114  C   ILE A  13      42.010  -1.459  85.545  1.00141.62           C  
ATOM    115  O   ILE A  13      41.551  -0.418  85.083  1.00141.62           O  
ATOM    110  CB  ILE A  13      40.549  -2.579  87.229  1.00141.62           C  
ATOM    111  CG1 ILE A  13      41.585  -2.908  88.300  1.00141.62           C  
ATOM    112  CG2 ILE A  13      39.322  -3.491  87.271  1.00141.62           C  
ATOM    113  CD1 ILE A  13      40.959  -2.848  89.689  1.00141.62           C  
ATOM    116  N   ALA A  14      43.315  -1.601  85.822  1.00 55.59           N  
ATOM    117  CA  ALA A  14      44.302  -0.570  85.642  1.00 55.59           C  
ATOM    119  C   ALA A  14      44.499  -0.194  84.193  1.00 55.59           C  
ATOM    120  O   ALA A  14      44.798   0.960  83.895  1.00 55.59           O  
ATOM    118  CB  ALA A  14      45.676  -0.974  86.197  1.00 55.59           C  
ATOM    121  N   ARG A  15      44.359  -1.156  83.257  1.00224.79           N  
ATOM    122  CA  ARG A  15      44.677  -0.995  81.855  1.00224.79           C  
ATOM    130  C   ARG A  15      44.186   0.321  81.311  1.00224.79           C  
ATOM    131  O   ARG A  15      43.002   0.638  81.380  1.00224.79           O  
ATOM    123  CB  ARG A  15      43.955  -2.024  80.964  1.00224.79           C  
ATOM    124  CG  ARG A  15      44.118  -3.486  81.374  1.00224.79           C  
ATOM    125  CD  ARG A  15      43.049  -4.404  80.769  1.00224.79           C  
ATOM    126  NE  ARG A  15      43.408  -4.662  79.345  1.00224.79           N  
ATOM    127  CZ  ARG A  15      42.516  -5.282  78.518  1.00224.79           C  
ATOM    128  NH1 ARG A  15      41.274  -5.608  78.978  1.00224.79           N1+
ATOM    129  NH2 ARG A  15      42.861  -5.580  77.231  1.00224.79           N  
ATOM    132  N   ASN A  16      45.124   1.102  80.731  1.00 74.71           N  
ATOM    133  CA  ASN A  16      44.879   2.335  80.027  1.00 74.71           C  
ATOM    138  C   ASN A  16      44.251   3.399  80.875  1.00 74.71           C  
ATOM    139  O   ASN A  16      43.691   4.355  80.339  1.00 74.71           O  
ATOM    134  CB  ASN A  16      43.991   2.145  78.787  1.00 74.71           C  
ATOM    135  CG  ASN A  16      44.805   1.390  77.747  1.00 74.71           C  
ATOM    137  ND2 ASN A  16      44.231   0.280  77.212  1.00 74.71           N  
ATOM    136  OD1 ASN A  16      45.929   1.773  77.428  1.00 74.71           O  
ATOM    140  N   THR A  17      44.354   3.314  82.211  1.00129.44           N  
ATOM    141  CA  THR A  17      43.768   4.349  83.010  1.00129.44           C  
ATOM    145  C   THR A  17      44.834   5.372  83.275  1.00129.44           C  
ATOM    146  O   THR A  17      46.021   5.050  83.286  1.00129.44           O  
ATOM    142  CB  THR A  17      43.216   3.801  84.299  1.00129.44           C  
ATOM    144  CG2 THR A  17      44.369   3.334  85.191  1.00129.44           C  
ATOM    143  OG1 THR A  17      42.426   4.762  84.971  1.00129.44           O  
ATOM    147  N   VAL A  18      44.435   6.655  83.429  1.00 44.37           N  
ATOM    148  CA  VAL A  18      45.378   7.706  83.694  1.00 44.37           C  
ATOM    152  C   VAL A  18      45.940   7.541  85.071  1.00 44.37           C  
ATOM    153  O   VAL A  18      47.149   7.653  85.269  1.00 44.37           O  
ATOM    149  CB  VAL A  18      44.770   9.075  83.627  1.00 44.37           C  
ATOM    150  CG1 VAL A  18      45.862  10.112  83.948  1.00 44.37           C  
ATOM    151  CG2 VAL A  18      44.125   9.251  82.243  1.00 44.37           C  
ATOM    154  N   GLU A  19      45.071   7.282  86.073  1.00 62.71           N  
ATOM    155  CA  GLU A  19      45.570   7.154  87.413  1.00 62.71           C  
ATOM    161  C   GLU A  19      44.565   6.404  88.229  1.00 62.71           C  
ATOM    162  O   GLU A  19      43.391   6.323  87.870  1.00 62.71           O  
ATOM    156  CB  GLU A  19      45.743   8.498  88.138  1.00 62.71           C  
ATOM    157  CG  GLU A  19      44.407   9.194  88.406  1.00 62.71           C  
ATOM    158  CD  GLU A  19      44.668  10.492  89.153  1.00 62.71           C  
ATOM    159  OE1 GLU A  19      45.863  10.815  89.384  1.00 62.71           O  
ATOM    160  OE2 GLU A  19      43.673  11.179  89.503  1.00 62.71           O1-
ATOM    163  N   ILE A  20      45.027   5.803  89.343  1.00 57.15           N  
ATOM    164  CA  ILE A  20      44.144   5.152  90.262  1.00 57.15           C  
ATOM    169  C   ILE A  20      44.523   5.678  91.609  1.00 57.15           C  
ATOM    170  O   ILE A  20      45.688   5.607  91.997  1.00 57.15           O  
ATOM    165  CB  ILE A  20      44.292   3.657  90.279  1.00 57.15           C  
ATOM    166  CG1 ILE A  20      43.921   3.075  88.903  1.00 57.15           C  
ATOM    167  CG2 ILE A  20      43.436   3.102  91.430  1.00 57.15           C  
ATOM    168  CD1 ILE A  20      44.277   1.598  88.731  1.00 57.15           C  
ATOM    171  N   VAL A  21      43.559   6.247  92.357  1.00221.57           N  
ATOM    172  CA  VAL A  21      43.941   6.776  93.629  1.00221.57           C  
ATOM    176  C   VAL A  21      43.206   6.014  94.706  1.00221.57           C  
ATOM    177  O   VAL A  21      42.012   6.206  94.929  1.00221.57           O  
ATOM    173  CB  VAL A  21      43.703   8.272  93.692  1.00221.57           C  
ATOM    174  CG1 VAL A  21      42.200   8.604  93.655  1.00221.57           C  
ATOM    175  CG2 VAL A  21      44.468   8.851  94.883  1.00221.57           C  
ATOM    178  N   THR A  22      43.898   5.085  95.407  1.00117.01           N  
ATOM    179  CA  THR A  22      45.272   4.749  95.169  1.00117.01           C  
ATOM    183  C   THR A  22      45.317   3.287  94.834  1.00117.01           C  
ATOM    184  O   THR A  22      44.388   2.536  95.129  1.00117.01           O  
ATOM    180  CB  THR A  22      46.154   4.949  96.365  1.00117.01           C  
ATOM    182  CG2 THR A  22      46.069   6.419  96.803  1.00117.01           C  
ATOM    181  OG1 THR A  22      45.740   4.100  97.426  1.00117.01           O  
ATOM    185  N   GLU A  23      46.418   2.853  94.191  1.00 32.83           N  
ATOM    186  CA  GLU A  23      46.577   1.501  93.734  1.00 32.83           C  
ATOM    192  C   GLU A  23      46.618   0.558  94.898  1.00 32.83           C  
ATOM    193  O   GLU A  23      46.043  -0.529  94.846  1.00 32.83           O  
ATOM    187  CB  GLU A  23      47.867   1.314  92.918  1.00 32.83           C  
ATOM    188  CG  GLU A  23      47.899   2.169  91.647  1.00 32.83           C  
ATOM    189  CD  GLU A  23      49.209   1.903  90.915  1.00 32.83           C  
ATOM    190  OE1 GLU A  23      49.992   1.039  91.391  1.00 32.83           O  
ATOM    191  OE2 GLU A  23      49.439   2.558  89.864  1.00 32.83           O1-
ATOM    194  N   GLU A  24      47.295   0.952  95.993  1.00 93.97           N  
ATOM    195  CA  GLU A  24      47.420   0.078  97.125  1.00 93.97           C  
ATOM    201  C   GLU A  24      46.060  -0.195  97.671  1.00 93.97           C  
ATOM    202  O   GLU A  24      45.741  -1.330  98.023  1.00 93.97           O  
ATOM    196  CB  GLU A  24      48.235   0.693  98.274  1.00 93.97           C  
ATOM    197  CG  GLU A  24      49.718   0.841  97.946  1.00 93.97           C  
ATOM    198  CD  GLU A  24      50.276  -0.562  97.767  1.00 93.97           C  
ATOM    199  OE1 GLU A  24      49.949  -1.435  98.615  1.00 93.97           O  
ATOM    200  OE2 GLU A  24      51.036  -0.780  96.788  1.00 93.97           O1-
ATOM    203  N   GLU A  25      45.220   0.852  97.739  1.00 34.76           N  
ATOM    204  CA  GLU A  25      43.908   0.719  98.296  1.00 34.76           C  
ATOM    210  C   GLU A  25      43.129  -0.253  97.464  1.00 34.76           C  
ATOM    211  O   GLU A  25      42.436  -1.119  97.996  1.00 34.76           O  
ATOM    205  CB  GLU A  25      43.164   2.067  98.324  1.00 34.76           C  
ATOM    206  CG  GLU A  25      43.835   3.082  99.255  1.00 34.76           C  
ATOM    207  CD  GLU A  25      43.158   4.437  99.089  1.00 34.76           C  
ATOM    208  OE1 GLU A  25      42.094   4.496  98.418  1.00 34.76           O  
ATOM    209  OE2 GLU A  25      43.706   5.434  99.629  1.00 34.76           O1-
ATOM    212  N   LEU A  26      43.250  -0.147  96.127  1.00 48.68           N  
ATOM    213  CA  LEU A  26      42.540  -0.997  95.211  1.00 48.68           C  
ATOM    218  C   LEU A  26      42.976  -2.411  95.428  1.00 48.68           C  
ATOM    219  O   LEU A  26      42.150  -3.322  95.478  1.00 48.68           O  
ATOM    214  CB  LEU A  26      42.847  -0.620  93.752  1.00 48.68           C  
ATOM    215  CG  LEU A  26      42.171  -1.498  92.691  1.00 48.68           C  
ATOM    216  CD1 LEU A  26      40.637  -1.432  92.770  1.00 48.68           C  
ATOM    217  CD2 LEU A  26      42.714  -1.133  91.301  1.00 48.68           C  
ATOM    220  N   LYS A  27      44.294  -2.635  95.578  1.00 44.25           N  
ATOM    221  CA  LYS A  27      44.765  -3.976  95.764  1.00 44.25           C  
ATOM    227  C   LYS A  27      44.217  -4.506  97.049  1.00 44.25           C  
ATOM    228  O   LYS A  27      43.864  -5.679  97.139  1.00 44.25           O  
ATOM    222  CB  LYS A  27      46.299  -4.111  95.775  1.00 44.25           C  
ATOM    223  CG  LYS A  27      46.895  -3.999  94.370  1.00 44.25           C  
ATOM    224  CD  LYS A  27      48.424  -3.972  94.330  1.00 44.25           C  
ATOM    225  CE  LYS A  27      48.989  -3.963  92.905  1.00 44.25           C  
ATOM    226  NZ  LYS A  27      50.466  -4.048  92.935  1.00 44.25           N1+
ATOM    229  N   GLY A  28      44.121  -3.655  98.086  1.00 13.73           N  
ATOM    230  CA  GLY A  28      43.620  -4.121  99.347  1.00 13.73           C  
ATOM    231  C   GLY A  28      42.210  -4.584  99.163  1.00 13.73           C  
ATOM    232  O   GLY A  28      41.797  -5.590  99.739  1.00 13.73           O  
ATOM    233  N   LEU A  29      41.423  -3.838  98.366  1.00 38.02           N  
ATOM    234  CA  LEU A  29      40.044  -4.176  98.144  1.00 38.02           C  
ATOM    239  C   LEU A  29      39.967  -5.492  97.432  1.00 38.02           C  
ATOM    240  O   LEU A  29      39.178  -6.361  97.796  1.00 38.02           O  
ATOM    235  CB  LEU A  29      39.321  -3.154  97.251  1.00 38.02           C  
ATOM    236  CG  LEU A  29      39.169  -1.765  97.895  1.00 38.02           C  
ATOM    237  CD1 LEU A  29      38.434  -0.791  96.958  1.00 38.02           C  
ATOM    238  CD2 LEU A  29      38.503  -1.866  99.277  1.00 38.02           C  
ATOM    241  N   LEU A  30      40.807  -5.677  96.400  1.00 46.55           N  
ATOM    242  CA  LEU A  30      40.770  -6.880  95.621  1.00 46.55           C  
ATOM    247  C   LEU A  30      41.139  -8.047  96.485  1.00 46.55           C  
ATOM    248  O   LEU A  30      40.558  -9.126  96.377  1.00 46.55           O  
ATOM    243  CB  LEU A  30      41.736  -6.834  94.429  1.00 46.55           C  
ATOM    244  CG  LEU A  30      41.330  -5.798  93.363  1.00 46.55           C  
ATOM    245  CD1 LEU A  30      42.320  -5.785  92.189  1.00 46.55           C  
ATOM    246  CD2 LEU A  30      39.878  -6.013  92.903  1.00 46.55           C  
ATOM    249  N   ALA A  31      42.114  -7.847  97.384  1.00 33.08           N  
ATOM    250  CA  ALA A  31      42.628  -8.890  98.226  1.00 33.08           C  
ATOM    252  C   ALA A  31      41.567  -9.423  99.140  1.00 33.08           C  
ATOM    253  O   ALA A  31      41.521 -10.624  99.405  1.00 33.08           O  
ATOM    251  CB  ALA A  31      43.788  -8.415  99.117  1.00 33.08           C  
ATOM    254  N   SER A  32      40.686  -8.543  99.650  1.00 35.16           N  
ATOM    255  CA  SER A  32      39.721  -8.915 100.647  1.00 35.16           C  
ATOM    258  C   SER A  32      38.830 -10.016 100.151  1.00 35.16           C  
ATOM    259  O   SER A  32      38.495 -10.929 100.903  1.00 35.16           O  
ATOM    256  CB  SER A  32      38.836  -7.730 101.075  1.00 35.16           C  
ATOM    257  OG  SER A  32      38.084  -7.251  99.970  1.00 35.16           O  
ATOM    260  N   GLY A  33      38.409  -9.975  98.876  1.00 20.08           N  
ATOM    261  CA  GLY A  33      37.565 -11.032  98.396  1.00 20.08           C  
ATOM    262  C   GLY A  33      36.142 -10.609  98.579  1.00 20.08           C  
ATOM    263  O   GLY A  33      35.224 -11.250  98.074  1.00 20.08           O  
ATOM    264  N   ALA A  34      35.927  -9.494  99.300  1.00 25.45           N  
ATOM    265  CA  ALA A  34      34.599  -9.013  99.544  1.00 25.45           C  
ATOM    267  C   ALA A  34      34.072  -8.446  98.266  1.00 25.45           C  
ATOM    268  O   ALA A  34      34.831  -8.126  97.354  1.00 25.45           O  
ATOM    266  CB  ALA A  34      34.536  -7.905 100.608  1.00 25.45           C  
ATOM    269  N   ARG A  35      32.733  -8.333  98.169  1.00205.73           N  
ATOM    270  CA  ARG A  35      32.125  -7.813  96.980  1.00205.73           C  
ATOM    278  C   ARG A  35      32.508  -6.375  96.862  1.00205.73           C  
ATOM    279  O   ARG A  35      32.564  -5.647  97.851  1.00205.73           O  
ATOM    271  CB  ARG A  35      30.589  -7.899  96.990  1.00205.73           C  
ATOM    272  CG  ARG A  35      30.071  -9.337  96.935  1.00205.73           C  
ATOM    273  CD  ARG A  35      30.460 -10.176  98.155  1.00205.73           C  
ATOM    274  NE  ARG A  35      29.617  -9.735  99.300  1.00205.73           N  
ATOM    275  CZ  ARG A  35      28.400 -10.311  99.518  1.00205.73           C  
ATOM    276  NH1 ARG A  35      27.952 -11.306  98.698  1.00205.73           N1+
ATOM    277  NH2 ARG A  35      27.637  -9.889 100.567  1.00205.73           N  
ATOM    280  N   ILE A  36      32.789  -5.935  95.620  1.00 41.77           N  
ATOM    281  CA  ILE A  36      33.209  -4.583  95.396  1.00 41.77           C  
ATOM    286  C   ILE A  36      32.188  -3.932  94.512  1.00 41.77           C  
ATOM    287  O   ILE A  36      31.738  -4.518  93.529  1.00 41.77           O  
ATOM    282  CB  ILE A  36      34.535  -4.500  94.697  1.00 41.77           C  
ATOM    283  CG1 ILE A  36      35.620  -5.190  95.543  1.00 41.77           C  
ATOM    284  CG2 ILE A  36      34.836  -3.021  94.401  1.00 41.77           C  
ATOM    285  CD1 ILE A  36      36.932  -5.422  94.795  1.00 41.77           C  
ATOM    288  N   LYS A  37      31.783  -2.694  94.861  1.00 36.43           N  
ATOM    289  CA  LYS A  37      30.783  -2.004  94.093  1.00 36.43           C  
ATOM    295  C   LYS A  37      31.413  -0.795  93.476  1.00 36.43           C  
ATOM    296  O   LYS A  37      32.264  -0.146  94.083  1.00 36.43           O  
ATOM    290  CB  LYS A  37      29.604  -1.511  94.949  1.00 36.43           C  
ATOM    291  CG  LYS A  37      28.841  -2.651  95.630  1.00 36.43           C  
ATOM    292  CD  LYS A  37      27.914  -2.192  96.757  1.00 36.43           C  
ATOM    293  CE  LYS A  37      27.216  -3.347  97.483  1.00 36.43           C  
ATOM    294  NZ  LYS A  37      26.340  -2.826  98.555  1.00 36.43           N1+
ATOM    297  N   GLY A  38      31.004  -0.457  92.235  1.00 28.77           N  
ATOM    298  CA  GLY A  38      31.574   0.696  91.593  1.00 28.77           C  
ATOM    299  C   GLY A  38      30.584   1.243  90.613  1.00 28.77           C  
ATOM    300  O   GLY A  38      29.592   0.596  90.280  1.00 28.77           O  
ATOM    301  N   TYR A  39      30.812   2.491  90.147  1.00174.94           N  
ATOM    302  CA  TYR A  39      29.909   3.033  89.175  1.00174.94           C  
ATOM    311  C   TYR A  39      30.640   4.084  88.404  1.00174.94           C  
ATOM    312  O   TYR A  39      31.805   4.390  88.662  1.00174.94           O  
ATOM    303  CB  TYR A  39      28.663   3.702  89.795  1.00174.94           C  
ATOM    304  CG  TYR A  39      28.958   5.129  90.113  1.00174.94           C  
ATOM    305  CD1 TYR A  39      29.877   5.486  91.070  1.00174.94           C  
ATOM    306  CD2 TYR A  39      28.325   6.126  89.408  1.00174.94           C  
ATOM    307  CE1 TYR A  39      30.136   6.811  91.332  1.00174.94           C  
ATOM    308  CE2 TYR A  39      28.577   7.452  89.666  1.00174.94           C  
ATOM    309  CZ  TYR A  39      29.485   7.800  90.635  1.00174.94           C  
ATOM    310  OH  TYR A  39      29.749   9.161  90.903  1.00174.94           O  
ATOM    313  N   ILE A  40      29.962   4.613  87.372  1.00 69.04           N  
ATOM    314  CA  ILE A  40      30.428   5.745  86.634  1.00 69.04           C  
ATOM    319  C   ILE A  40      29.224   6.623  86.538  1.00 69.04           C  
ATOM    320  O   ILE A  40      28.107   6.129  86.384  1.00 69.04           O  
ATOM    315  CB  ILE A  40      30.870   5.443  85.233  1.00 69.04           C  
ATOM    316  CG1 ILE A  40      31.531   6.686  84.617  1.00 69.04           C  
ATOM    317  CG2 ILE A  40      29.666   4.911  84.438  1.00 69.04           C  
ATOM    318  CD1 ILE A  40      32.225   6.402  83.286  1.00 69.04           C  
ATOM    321  N   GLY A  41      29.404   7.949  86.662  1.00 46.48           N  
ATOM    322  CA  GLY A  41      28.275   8.823  86.544  1.00 46.48           C  
ATOM    323  C   GLY A  41      28.604   9.749  85.424  1.00 46.48           C  
ATOM    324  O   GLY A  41      29.705  10.294  85.368  1.00 46.48           O  
ATOM    325  N   TYR A  42      27.654   9.937  84.486  1.00168.18           N  
ATOM    326  CA  TYR A  42      27.926  10.799  83.376  1.00168.18           C  
ATOM    335  C   TYR A  42      26.690  11.590  83.084  1.00168.18           C  
ATOM    336  O   TYR A  42      25.580  11.174  83.412  1.00168.18           O  
ATOM    327  CB  TYR A  42      28.306  10.030  82.094  1.00168.18           C  
ATOM    328  CG  TYR A  42      27.104   9.340  81.534  1.00168.18           C  
ATOM    329  CD1 TYR A  42      26.713   8.094  81.974  1.00168.18           C  
ATOM    330  CD2 TYR A  42      26.362   9.957  80.554  1.00168.18           C  
ATOM    331  CE1 TYR A  42      25.603   7.475  81.445  1.00168.18           C  
ATOM    332  CE2 TYR A  42      25.253   9.345  80.020  1.00168.18           C  
ATOM    333  CZ  TYR A  42      24.874   8.101  80.461  1.00168.18           C  
ATOM    334  OH  TYR A  42      23.735   7.475  79.911  1.00168.18           O  
ATOM    337  N   GLU A  43      26.857  12.771  82.456  1.00 87.34           N  
ATOM    338  CA  GLU A  43      25.713  13.585  82.153  1.00 87.34           C  
ATOM    344  C   GLU A  43      25.281  13.267  80.753  1.00 87.34           C  
ATOM    345  O   GLU A  43      26.076  13.381  79.822  1.00 87.34           O  
ATOM    339  CB  GLU A  43      26.030  15.088  82.197  1.00 87.34           C  
ATOM    340  CG  GLU A  43      26.423  15.577  83.593  1.00 87.34           C  
ATOM    341  CD  GLU A  43      27.003  16.978  83.454  1.00 87.34           C  
ATOM    342  OE1 GLU A  43      26.461  17.751  82.618  1.00 87.34           O  
ATOM    343  OE2 GLU A  43      27.996  17.291  84.165  1.00 87.34           O1-
ATOM    346  N   PRO A  44      24.063  12.810  80.565  1.00165.87           N  
ATOM    347  CA  PRO A  44      23.612  12.602  79.216  1.00165.87           C  
ATOM    351  C   PRO A  44      23.395  13.962  78.629  1.00165.87           C  
ATOM    352  O   PRO A  44      22.273  14.471  78.669  1.00165.87           O  
ATOM    349  CB  PRO A  44      22.361  11.737  79.318  1.00165.87           C  
ATOM    350  CG  PRO A  44      22.583  10.949  80.623  1.00165.87           C  
ATOM    348  CD  PRO A  44      23.444  11.881  81.495  1.00165.87           C  
ATOM    353  N   SER A  45      24.471  14.549  78.081  1.00 96.99           N  
ATOM    354  CA  SER A  45      24.483  15.880  77.550  1.00 96.99           C  
ATOM    357  C   SER A  45      24.193  15.961  76.080  1.00 96.99           C  
ATOM    358  O   SER A  45      24.057  17.066  75.557  1.00 96.99           O  
ATOM    355  CB  SER A  45      25.831  16.573  77.809  1.00 96.99           C  
ATOM    356  OG  SER A  45      26.882  15.837  77.202  1.00 96.99           O  
ATOM    359  N   GLY A  46      24.141  14.829  75.349  1.00 39.35           N  
ATOM    360  CA  GLY A  46      23.932  14.956  73.931  1.00 39.35           C  
ATOM    361  C   GLY A  46      24.251  13.638  73.297  1.00 39.35           C  
ATOM    362  O   GLY A  46      24.273  12.609  73.966  1.00 39.35           O  
ATOM    363  N   VAL A  47      24.509  13.635  71.972  1.00 44.18           N  
ATOM    364  CA  VAL A  47      24.777  12.406  71.289  1.00 44.18           C  
ATOM    368  C   VAL A  47      26.149  11.953  71.673  1.00 44.18           C  
ATOM    369  O   VAL A  47      27.092  12.741  71.730  1.00 44.18           O  
ATOM    365  CB  VAL A  47      24.716  12.536  69.796  1.00 44.18           C  
ATOM    366  CG1 VAL A  47      25.062  11.177  69.165  1.00 44.18           C  
ATOM    367  CG2 VAL A  47      23.318  13.061  69.425  1.00 44.18           C  
ATOM    370  N   ALA A  48      26.290  10.639  71.934  1.00 38.60           N  
ATOM    371  CA  ALA A  48      27.548  10.109  72.375  1.00 38.60           C  
ATOM    373  C   ALA A  48      28.560  10.243  71.285  1.00 38.60           C  
ATOM    374  O   ALA A  48      28.271  10.052  70.106  1.00 38.60           O  
ATOM    372  CB  ALA A  48      27.491   8.622  72.767  1.00 38.60           C  
ATOM    375  N   HIS A  49      29.799  10.584  71.682  1.00 65.60           N  
ATOM    376  CA  HIS A  49      30.879  10.683  70.750  1.00 65.60           C  
ATOM    383  C   HIS A  49      31.860   9.628  71.166  1.00 65.60           C  
ATOM    384  O   HIS A  49      31.691   8.982  72.197  1.00 65.60           O  
ATOM    379  CB  HIS A  49      31.569  12.056  70.738  1.00 65.60           C  
ATOM    378  CG  HIS A  49      31.997  12.528  72.092  1.00 65.60           C  
ATOM    381  CD2 HIS A  49      31.370  13.363  72.964  1.00 65.60           C  
ATOM    377  ND1 HIS A  49      33.185  12.178  72.693  1.00 65.60           N  
ATOM    382  CE1 HIS A  49      33.221  12.815  73.889  1.00 65.60           C  
ATOM    380  NE2 HIS A  49      32.141  13.546  74.099  1.00 65.60           N  
ATOM    385  N   ILE A  50      32.924   9.437  70.371  1.00 80.23           N  
ATOM    386  CA  ILE A  50      33.880   8.380  70.564  1.00 80.23           C  
ATOM    391  C   ILE A  50      34.584   8.476  71.886  1.00 80.23           C  
ATOM    392  O   ILE A  50      35.015   7.461  72.428  1.00 80.23           O  
ATOM    387  CB  ILE A  50      34.904   8.283  69.469  1.00 80.23           C  
ATOM    388  CG1 ILE A  50      35.739   9.570  69.365  1.00 80.23           C  
ATOM    389  CG2 ILE A  50      34.161   7.899  68.179  1.00 80.23           C  
ATOM    390  CD1 ILE A  50      36.937   9.431  68.429  1.00 80.23           C  
ATOM    393  N   GLY A  51      34.755   9.690  72.430  1.00 39.65           N  
ATOM    394  CA  GLY A  51      35.494   9.866  73.651  1.00 39.65           C  
ATOM    395  C   GLY A  51      34.894   9.039  74.751  1.00 39.65           C  
ATOM    396  O   GLY A  51      35.608   8.548  75.625  1.00 39.65           O  
ATOM    397  N   TRP A  52      33.559   8.892  74.753  1.00 80.63           N  
ATOM    398  CA  TRP A  52      32.843   8.155  75.756  1.00 80.63           C  
ATOM    409  C   TRP A  52      33.188   6.693  75.687  1.00 80.63           C  
ATOM    410  O   TRP A  52      33.075   5.980  76.682  1.00 80.63           O  
ATOM    399  CB  TRP A  52      31.316   8.343  75.665  1.00 80.63           C  
ATOM    400  CG  TRP A  52      30.890   9.734  76.081  1.00 80.63           C  
ATOM    402  CD1 TRP A  52      31.672  10.798  76.422  1.00 80.63           C  
ATOM    401  CD2 TRP A  52      29.527  10.180  76.199  1.00 80.63           C  
ATOM    404  CE2 TRP A  52      29.565  11.512  76.609  1.00 80.63           C  
ATOM    405  CE3 TRP A  52      28.345   9.533  75.981  1.00 80.63           C  
ATOM    403  NE1 TRP A  52      30.886  11.880  76.741  1.00 80.63           N  
ATOM    406  CZ2 TRP A  52      28.413  12.224  76.806  1.00 80.63           C  
ATOM    407  CZ3 TRP A  52      27.186  10.250  76.185  1.00 80.63           C  
ATOM    408  CH2 TRP A  52      27.219  11.570  76.589  1.00 80.63           C  
ATOM    411  N   LEU A  53      33.613   6.194  74.510  1.00119.43           N  
ATOM    412  CA  LEU A  53      33.931   4.799  74.370  1.00119.43           C  
ATOM    417  C   LEU A  53      34.968   4.431  75.386  1.00119.43           C  
ATOM    418  O   LEU A  53      34.892   3.360  75.978  1.00119.43           O  
ATOM    413  CB  LEU A  53      34.555   4.441  73.004  1.00119.43           C  
ATOM    414  CG  LEU A  53      33.580   4.314  71.820  1.00119.43           C  
ATOM    415  CD1 LEU A  53      32.799   2.993  71.878  1.00119.43           C  
ATOM    416  CD2 LEU A  53      32.650   5.529  71.714  1.00119.43           C  
ATOM    419  N   VAL A  54      35.951   5.313  75.645  1.00 44.70           N  
ATOM    420  CA  VAL A  54      37.029   4.973  76.533  1.00 44.70           C  
ATOM    424  C   VAL A  54      36.488   4.536  77.864  1.00 44.70           C  
ATOM    425  O   VAL A  54      36.921   3.518  78.400  1.00 44.70           O  
ATOM    421  CB  VAL A  54      37.959   6.123  76.793  1.00 44.70           C  
ATOM    422  CG1 VAL A  54      38.999   5.688  77.839  1.00 44.70           C  
ATOM    423  CG2 VAL A  54      38.571   6.574  75.457  1.00 44.70           C  
ATOM    426  N   TRP A  55      35.539   5.287  78.452  1.00 83.67           N  
ATOM    427  CA  TRP A  55      35.016   4.876  79.726  1.00 83.67           C  
ATOM    438  C   TRP A  55      34.163   3.645  79.586  1.00 83.67           C  
ATOM    439  O   TRP A  55      34.104   2.820  80.497  1.00 83.67           O  
ATOM    428  CB  TRP A  55      34.256   5.972  80.504  1.00 83.67           C  
ATOM    429  CG  TRP A  55      33.009   6.554  79.882  1.00 83.67           C  
ATOM    431  CD1 TRP A  55      32.855   7.682  79.130  1.00 83.67           C  
ATOM    430  CD2 TRP A  55      31.700   5.995  80.049  1.00 83.67           C  
ATOM    433  CE2 TRP A  55      30.805   6.833  79.384  1.00 83.67           C  
ATOM    434  CE3 TRP A  55      31.277   4.881  80.712  1.00 83.67           C  
ATOM    432  NE1 TRP A  55      31.528   7.865  78.824  1.00 83.67           N  
ATOM    435  CZ2 TRP A  55      29.466   6.569  79.373  1.00 83.67           C  
ATOM    436  CZ3 TRP A  55      29.926   4.614  80.689  1.00 83.67           C  
ATOM    437  CH2 TRP A  55      29.037   5.440  80.035  1.00 83.67           C  
ATOM    440  N   MET A  56      33.455   3.493  78.449  1.00 41.69           N  
ATOM    441  CA  MET A  56      32.586   2.361  78.257  1.00 41.69           C  
ATOM    446  C   MET A  56      33.405   1.101  78.292  1.00 41.69           C  
ATOM    447  O   MET A  56      33.004   0.108  78.898  1.00 41.69           O  
ATOM    442  CB  MET A  56      31.870   2.381  76.895  1.00 41.69           C  
ATOM    443  CG  MET A  56      30.861   3.520  76.725  1.00 41.69           C  
ATOM    444  SD  MET A  56      30.041   3.555  75.102  1.00 41.69           S  
ATOM    445  CE  MET A  56      29.000   5.001  75.453  1.00 41.69           C  
ATOM    448  N   TYR A  57      34.584   1.111  77.638  1.00113.44           N  
ATOM    449  CA  TYR A  57      35.450  -0.037  77.601  1.00113.44           C  
ATOM    458  C   TYR A  57      35.882  -0.339  79.002  1.00113.44           C  
ATOM    459  O   TYR A  57      35.996  -1.501  79.392  1.00113.44           O  
ATOM    450  CB  TYR A  57      36.728   0.196  76.765  1.00113.44           C  
ATOM    451  CG  TYR A  57      36.413   0.152  75.302  1.00113.44           C  
ATOM    452  CD1 TYR A  57      35.534   1.037  74.733  1.00113.44           C  
ATOM    453  CD2 TYR A  57      37.035  -0.754  74.471  1.00113.44           C  
ATOM    454  CE1 TYR A  57      35.245   1.016  73.391  1.00113.44           C  
ATOM    455  CE2 TYR A  57      36.758  -0.788  73.122  1.00113.44           C  
ATOM    456  CZ  TYR A  57      35.859   0.097  72.578  1.00113.44           C  
ATOM    457  OH  TYR A  57      35.573   0.063  71.195  1.00113.44           O  
ATOM    460  N   LYS A  58      36.161   0.711  79.795  1.00114.94           N  
ATOM    461  CA  LYS A  58      36.616   0.543  81.147  1.00114.94           C  
ATOM    467  C   LYS A  58      35.529  -0.117  81.942  1.00114.94           C  
ATOM    468  O   LYS A  58      35.799  -0.935  82.820  1.00114.94           O  
ATOM    462  CB  LYS A  58      36.967   1.875  81.839  1.00114.94           C  
ATOM    463  CG  LYS A  58      37.798   1.723  83.120  1.00114.94           C  
ATOM    464  CD  LYS A  58      39.246   1.288  82.874  1.00114.94           C  
ATOM    465  CE  LYS A  58      39.428  -0.227  82.787  1.00114.94           C  
ATOM    466  NZ  LYS A  58      40.835  -0.559  82.477  1.00114.94           N1+
ATOM    469  N   VAL A  59      34.257   0.231  81.666  1.00 37.69           N  
ATOM    470  CA  VAL A  59      33.179  -0.377  82.394  1.00 37.69           C  
ATOM    474  C   VAL A  59      33.256  -1.845  82.129  1.00 37.69           C  
ATOM    475  O   VAL A  59      33.099  -2.656  83.040  1.00 37.69           O  
ATOM    471  CB  VAL A  59      31.818   0.098  81.966  1.00 37.69           C  
ATOM    472  CG1 VAL A  59      30.754  -0.758  82.679  1.00 37.69           C  
ATOM    473  CG2 VAL A  59      31.710   1.601  82.283  1.00 37.69           C  
ATOM    476  N   LYS A  60      33.535  -2.226  80.868  1.00 67.79           N  
ATOM    477  CA  LYS A  60      33.610  -3.616  80.526  1.00 67.79           C  
ATOM    483  C   LYS A  60      34.690  -4.263  81.333  1.00 67.79           C  
ATOM    484  O   LYS A  60      34.513  -5.380  81.816  1.00 67.79           O  
ATOM    478  CB  LYS A  60      33.983  -3.888  79.060  1.00 67.79           C  
ATOM    479  CG  LYS A  60      34.084  -5.389  78.769  1.00 67.79           C  
ATOM    480  CD  LYS A  60      34.211  -5.749  77.289  1.00 67.79           C  
ATOM    481  CE  LYS A  60      35.656  -5.767  76.789  1.00 67.79           C  
ATOM    482  NZ  LYS A  60      35.686  -6.030  75.331  1.00 67.79           N1+
ATOM    485  N   ASP A  61      35.848  -3.594  81.492  1.00 54.38           N  
ATOM    486  CA  ASP A  61      36.934  -4.196  82.217  1.00 54.38           C  
ATOM    491  C   ASP A  61      36.540  -4.442  83.646  1.00 54.38           C  
ATOM    492  O   ASP A  61      36.766  -5.531  84.171  1.00 54.38           O  
ATOM    487  CB  ASP A  61      38.214  -3.336  82.246  1.00 54.38           C  
ATOM    488  CG  ASP A  61      38.933  -3.446  80.905  1.00 54.38           C  
ATOM    489  OD1 ASP A  61      38.508  -4.281  80.065  1.00 54.38           O  
ATOM    490  OD2 ASP A  61      39.930  -2.700  80.716  1.00 54.38           O1-
ATOM    493  N   LEU A  62      35.914  -3.450  84.312  1.00100.97           N  
ATOM    494  CA  LEU A  62      35.581  -3.600  85.704  1.00100.97           C  
ATOM    499  C   LEU A  62      34.614  -4.727  85.901  1.00100.97           C  
ATOM    500  O   LEU A  62      34.752  -5.495  86.852  1.00100.97           O  
ATOM    495  CB  LEU A  62      34.989  -2.334  86.354  1.00100.97           C  
ATOM    496  CG  LEU A  62      36.037  -1.258  86.704  1.00100.97           C  
ATOM    497  CD1 LEU A  62      36.784  -0.754  85.463  1.00100.97           C  
ATOM    498  CD2 LEU A  62      35.405  -0.114  87.513  1.00100.97           C  
ATOM    501  N   VAL A  63      33.608  -4.871  85.017  1.00112.87           N  
ATOM    502  CA  VAL A  63      32.650  -5.926  85.208  1.00112.87           C  
ATOM    506  C   VAL A  63      33.316  -7.266  85.110  1.00112.87           C  
ATOM    507  O   VAL A  63      33.011  -8.164  85.892  1.00112.87           O  
ATOM    503  CB  VAL A  63      31.487  -5.906  84.252  1.00112.87           C  
ATOM    504  CG1 VAL A  63      30.602  -4.696  84.568  1.00112.87           C  
ATOM    505  CG2 VAL A  63      32.017  -5.896  82.816  1.00112.87           C  
ATOM    508  N   GLU A  64      34.236  -7.449  84.147  1.00109.33           N  
ATOM    509  CA  GLU A  64      34.910  -8.710  84.000  1.00109.33           C  
ATOM    515  C   GLU A  64      35.797  -8.940  85.191  1.00109.33           C  
ATOM    516  O   GLU A  64      36.097 -10.078  85.552  1.00109.33           O  
ATOM    510  CB  GLU A  64      35.675  -8.838  82.668  1.00109.33           C  
ATOM    511  CG  GLU A  64      36.592  -7.669  82.305  1.00109.33           C  
ATOM    512  CD  GLU A  64      36.846  -7.773  80.806  1.00109.33           C  
ATOM    513  OE1 GLU A  64      36.283  -8.714  80.186  1.00109.33           O  
ATOM    514  OE2 GLU A  64      37.591  -6.916  80.261  1.00109.33           O1-
ATOM    517  N   ALA A  65      36.261  -7.844  85.814  1.00 75.35           N  
ATOM    518  CA  ALA A  65      37.087  -7.836  86.994  1.00 75.35           C  
ATOM    520  C   ALA A  65      36.312  -8.392  88.158  1.00 75.35           C  
ATOM    521  O   ALA A  65      36.901  -8.819  89.148  1.00 75.35           O  
ATOM    519  CB  ALA A  65      37.591  -6.430  87.378  1.00 75.35           C  
ATOM    522  N   GLY A  66      34.966  -8.333  88.129  1.00 40.91           N  
ATOM    523  CA  GLY A  66      34.226  -8.885  89.233  1.00 40.91           C  
ATOM    524  C   GLY A  66      33.570  -7.793  90.029  1.00 40.91           C  
ATOM    525  O   GLY A  66      32.917  -8.068  91.034  1.00 40.91           O  
ATOM    526  N   VAL A  67      33.719  -6.521  89.612  1.00 45.02           N  
ATOM    527  CA  VAL A  67      33.110  -5.446  90.351  1.00 45.02           C  
ATOM    531  C   VAL A  67      31.647  -5.354  90.010  1.00 45.02           C  
ATOM    532  O   VAL A  67      31.261  -5.471  88.847  1.00 45.02           O  
ATOM    528  CB  VAL A  67      33.731  -4.111  90.048  1.00 45.02           C  
ATOM    529  CG1 VAL A  67      32.972  -3.020  90.820  1.00 45.02           C  
ATOM    530  CG2 VAL A  67      35.232  -4.184  90.378  1.00 45.02           C  
ATOM    533  N   ASP A  68      30.784  -5.140  91.033  1.00 53.29           N  
ATOM    534  CA  ASP A  68      29.370  -4.970  90.797  1.00 53.29           C  
ATOM    539  C   ASP A  68      29.237  -3.562  90.309  1.00 53.29           C  
ATOM    540  O   ASP A  68      29.502  -2.617  91.051  1.00 53.29           O  
ATOM    535  CB  ASP A  68      28.506  -5.086  92.066  1.00 53.29           C  
ATOM    536  CG  ASP A  68      28.550  -6.524  92.560  1.00 53.29           C  
ATOM    537  OD1 ASP A  68      29.163  -7.374  91.860  1.00 53.29           O  
ATOM    538  OD2 ASP A  68      27.968  -6.795  93.643  1.00 53.29           O1-
ATOM    541  N   PHE A  69      28.789  -3.375  89.050  1.00 83.99           N  
ATOM    542  CA  PHE A  69      28.885  -2.059  88.484  1.00 83.99           C  
ATOM    550  C   PHE A  69      27.538  -1.476  88.175  1.00 83.99           C  
ATOM    551  O   PHE A  69      26.587  -2.173  87.817  1.00 83.99           O  
ATOM    543  CB  PHE A  69      29.713  -2.083  87.181  1.00 83.99           C  
ATOM    544  CG  PHE A  69      30.264  -0.727  86.898  1.00 83.99           C  
ATOM    545  CD1 PHE A  69      31.429  -0.323  87.514  1.00 83.99           C  
ATOM    546  CD2 PHE A  69      29.641   0.127  86.019  1.00 83.99           C  
ATOM    547  CE1 PHE A  69      31.961   0.921  87.265  1.00 83.99           C  
ATOM    548  CE2 PHE A  69      30.170   1.372  85.767  1.00 83.99           C  
ATOM    549  CZ  PHE A  69      31.328   1.771  86.392  1.00 83.99           C  
ATOM    552  N   SER A  70      27.442  -0.138  88.330  1.00 81.77           N  
ATOM    553  CA  SER A  70      26.232   0.570  88.046  1.00 81.77           C  
ATOM    556  C   SER A  70      26.614   1.778  87.243  1.00 81.77           C  
ATOM    557  O   SER A  70      27.722   2.300  87.365  1.00 81.77           O  
ATOM    554  CB  SER A  70      25.513   1.039  89.322  1.00 81.77           C  
ATOM    555  OG  SER A  70      24.265   1.625  88.994  1.00 81.77           O  
ATOM    558  N   VAL A  71      25.707   2.227  86.357  1.00 48.50           N  
ATOM    559  CA  VAL A  71      25.948   3.402  85.575  1.00 48.50           C  
ATOM    563  C   VAL A  71      24.919   4.387  86.022  1.00 48.50           C  
ATOM    564  O   VAL A  71      23.725   4.088  86.025  1.00 48.50           O  
ATOM    560  CB  VAL A  71      25.740   3.182  84.105  1.00 48.50           C  
ATOM    561  CG1 VAL A  71      25.914   4.525  83.377  1.00 48.50           C  
ATOM    562  CG2 VAL A  71      26.714   2.085  83.642  1.00 48.50           C  
ATOM    565  N   LEU A  72      25.351   5.594  86.428  1.00 60.63           N  
ATOM    566  CA  LEU A  72      24.390   6.543  86.907  1.00 60.63           C  
ATOM    571  C   LEU A  72      24.128   7.530  85.822  1.00 60.63           C  
ATOM    572  O   LEU A  72      25.015   8.276  85.413  1.00 60.63           O  
ATOM    567  CB  LEU A  72      24.890   7.335  88.127  1.00 60.63           C  
ATOM    568  CG  LEU A  72      23.877   8.361  88.667  1.00 60.63           C  
ATOM    569  CD1 LEU A  72      22.620   7.668  89.220  1.00 60.63           C  
ATOM    570  CD2 LEU A  72      24.531   9.321  89.677  1.00 60.63           C  
ATOM    573  N   GLU A  73      22.882   7.557  85.325  1.00 69.98           N  
ATOM    574  CA  GLU A  73      22.560   8.524  84.323  1.00 69.98           C  
ATOM    580  C   GLU A  73      22.273   9.762  85.109  1.00 69.98           C  
ATOM    581  O   GLU A  73      21.184   9.920  85.660  1.00 69.98           O  
ATOM    575  CB  GLU A  73      21.323   8.100  83.511  1.00 69.98           C  
ATOM    576  CG  GLU A  73      21.595   6.819  82.709  1.00 69.98           C  
ATOM    577  CD  GLU A  73      20.285   6.255  82.175  1.00 69.98           C  
ATOM    578  OE1 GLU A  73      19.209   6.656  82.687  1.00 69.98           O  
ATOM    579  OE2 GLU A  73      20.349   5.403  81.248  1.00 69.98           O1-
ATOM    582  N   ALA A  74      23.263  10.678  85.186  1.00 67.77           N  
ATOM    583  CA  ALA A  74      23.102  11.823  86.038  1.00 67.77           C  
ATOM    585  C   ALA A  74      22.331  12.879  85.318  1.00 67.77           C  
ATOM    586  O   ALA A  74      22.880  13.883  84.865  1.00 67.77           O  
ATOM    584  CB  ALA A  74      24.446  12.437  86.450  1.00 67.77           C  
ATOM    587  N   THR A  75      21.001  12.697  85.276  1.00 51.39           N  
ATOM    588  CA  THR A  75      20.125  13.596  84.583  1.00 51.39           C  
ATOM    592  C   THR A  75      20.056  14.924  85.281  1.00 51.39           C  
ATOM    593  O   THR A  75      20.035  15.969  84.631  1.00 51.39           O  
ATOM    589  CB  THR A  75      18.730  13.057  84.467  1.00 51.39           C  
ATOM    591  CG2 THR A  75      18.787  11.702  83.738  1.00 51.39           C  
ATOM    590  OG1 THR A  75      18.155  12.898  85.757  1.00 51.39           O  
ATOM    594  N   TRP A  76      20.005  14.916  86.627  1.00 71.82           N  
ATOM    595  CA  TRP A  76      19.882  16.125  87.398  1.00 71.82           C  
ATOM    606  C   TRP A  76      21.107  16.963  87.219  1.00 71.82           C  
ATOM    607  O   TRP A  76      21.030  18.188  87.138  1.00 71.82           O  
ATOM    596  CB  TRP A  76      19.726  15.834  88.899  1.00 71.82           C  
ATOM    597  CG  TRP A  76      18.374  15.275  89.265  1.00 71.82           C  
ATOM    599  CD1 TRP A  76      17.793  14.099  88.888  1.00 71.82           C  
ATOM    598  CD2 TRP A  76      17.443  15.929  90.141  1.00 71.82           C  
ATOM    601  CE2 TRP A  76      16.323  15.103  90.242  1.00 71.82           C  
ATOM    602  CE3 TRP A  76      17.514  17.119  90.808  1.00 71.82           C  
ATOM    600  NE1 TRP A  76      16.552  13.985  89.465  1.00 71.82           N  
ATOM    603  CZ2 TRP A  76      15.254  15.457  91.012  1.00 71.82           C  
ATOM    604  CZ3 TRP A  76      16.432  17.473  91.585  1.00 71.82           C  
ATOM    605  CH2 TRP A  76      15.323  16.658  91.684  1.00 71.82           C  
ATOM    608  N   HIS A  77      22.281  16.314  87.178  1.00 51.06           N  
ATOM    609  CA  HIS A  77      23.511  17.032  87.037  1.00 51.06           C  
ATOM    616  C   HIS A  77      23.491  17.725  85.712  1.00 51.06           C  
ATOM    617  O   HIS A  77      23.867  18.890  85.595  1.00 51.06           O  
ATOM    612  CB  HIS A  77      24.719  16.081  87.092  1.00 51.06           C  
ATOM    611  CG  HIS A  77      24.815  15.357  88.410  1.00 51.06           C  
ATOM    614  CD2 HIS A  77      24.188  14.223  88.831  1.00 51.06           C  
ATOM    610  ND1 HIS A  77      25.598  15.764  89.468  1.00 51.06           N  
ATOM    615  CE1 HIS A  77      25.410  14.863  90.466  1.00 51.06           C  
ATOM    613  NE2 HIS A  77      24.562  13.908  90.125  1.00 51.06           N  
ATOM    618  N   ALA A  78      23.018  17.023  84.671  1.00 38.44           N  
ATOM    619  CA  ALA A  78      22.961  17.586  83.349  1.00 38.44           C  
ATOM    621  C   ALA A  78      22.053  18.779  83.371  1.00 38.44           C  
ATOM    622  O   ALA A  78      22.306  19.782  82.703  1.00 38.44           O  
ATOM    620  CB  ALA A  78      22.409  16.599  82.306  1.00 38.44           C  
ATOM    623  N   TYR A  79      20.954  18.697  84.139  1.00 51.54           N  
ATOM    624  CA  TYR A  79      20.010  19.780  84.193  1.00 51.54           C  
ATOM    633  C   TYR A  79      20.681  20.975  84.796  1.00 51.54           C  
ATOM    634  O   TYR A  79      20.515  22.094  84.313  1.00 51.54           O  
ATOM    625  CB  TYR A  79      18.760  19.447  85.033  1.00 51.54           C  
ATOM    626  CG  TYR A  79      17.838  20.625  85.033  1.00 51.54           C  
ATOM    627  CD1 TYR A  79      17.127  20.963  83.903  1.00 51.54           C  
ATOM    628  CD2 TYR A  79      17.660  21.382  86.168  1.00 51.54           C  
ATOM    629  CE1 TYR A  79      16.271  22.042  83.904  1.00 51.54           C  
ATOM    630  CE2 TYR A  79      16.806  22.462  86.178  1.00 51.54           C  
ATOM    631  CZ  TYR A  79      16.113  22.797  85.040  1.00 51.54           C  
ATOM    632  OH  TYR A  79      15.236  23.902  85.039  1.00 51.54           O  
ATOM    635  N   ILE A  80      21.486  20.772  85.858  1.00 52.44           N  
ATOM    636  CA  ILE A  80      22.110  21.881  86.519  1.00 52.44           C  
ATOM    641  C   ILE A  80      22.970  22.590  85.521  1.00 52.44           C  
ATOM    642  O   ILE A  80      23.032  23.818  85.502  1.00 52.44           O  
ATOM    637  CB  ILE A  80      22.958  21.456  87.681  1.00 52.44           C  
ATOM    638  CG1 ILE A  80      22.066  20.782  88.736  1.00 52.44           C  
ATOM    639  CG2 ILE A  80      23.724  22.680  88.212  1.00 52.44           C  
ATOM    640  CD1 ILE A  80      22.843  20.038  89.820  1.00 52.44           C  
ATOM    643  N   ASN A  81      23.667  21.812  84.677  1.00 92.76           N  
ATOM    644  CA  ASN A  81      24.518  22.292  83.625  1.00 92.76           C  
ATOM    649  C   ASN A  81      23.691  22.872  82.514  1.00 92.76           C  
ATOM    650  O   ASN A  81      24.230  23.483  81.594  1.00 92.76           O  
ATOM    645  CB  ASN A  81      25.466  21.217  83.075  1.00 92.76           C  
ATOM    646  CG  ASN A  81      26.475  20.979  84.194  1.00 92.76           C  
ATOM    648  ND2 ASN A  81      26.859  19.695  84.416  1.00 92.76           N  
ATOM    647  OD1 ASN A  81      26.898  21.916  84.869  1.00 92.76           O  
ATOM    651  N   ASP A  82      22.367  22.625  82.522  1.00 72.14           N  
ATOM    652  CA  ASP A  82      21.464  23.131  81.517  1.00 72.14           C  
ATOM    657  C   ASP A  82      21.813  22.573  80.174  1.00 72.14           C  
ATOM    658  O   ASP A  82      21.543  23.194  79.147  1.00 72.14           O  
ATOM    653  CB  ASP A  82      21.460  24.668  81.417  1.00 72.14           C  
ATOM    654  CG  ASP A  82      20.736  25.216  82.638  1.00 72.14           C  
ATOM    655  OD1 ASP A  82      19.691  24.625  83.021  1.00 72.14           O  
ATOM    656  OD2 ASP A  82      21.218  26.233  83.203  1.00 72.14           O1-
ATOM    659  N   LYS A  83      22.386  21.357  80.139  1.00 90.47           N  
ATOM    660  CA  LYS A  83      22.717  20.787  78.868  1.00 90.47           C  
ATOM    666  C   LYS A  83      21.482  20.441  78.122  1.00 90.47           C  
ATOM    667  O   LYS A  83      20.470  20.062  78.712  1.00 90.47           O  
ATOM    661  CB  LYS A  83      23.647  19.568  78.958  1.00 90.47           C  
ATOM    662  CG  LYS A  83      25.052  20.009  79.367  1.00 90.47           C  
ATOM    663  CD  LYS A  83      25.987  18.892  79.804  1.00 90.47           C  
ATOM    664  CE  LYS A  83      27.355  19.427  80.231  1.00 90.47           C  
ATOM    665  NZ  LYS A  83      28.259  18.305  80.560  1.00 90.47           N1+
ATOM    668  N   LEU A  84      21.546  20.623  76.787  1.00206.20           N  
ATOM    669  CA  LEU A  84      20.469  20.245  75.928  1.00206.20           C  
ATOM    674  C   LEU A  84      19.313  21.095  76.287  1.00206.20           C  
ATOM    675  O   LEU A  84      18.157  20.733  76.064  1.00206.20           O  
ATOM    670  CB  LEU A  84      20.205  18.754  76.206  1.00206.20           C  
ATOM    671  CG  LEU A  84      19.195  17.999  75.345  1.00206.20           C  
ATOM    672  CD1 LEU A  84      19.553  18.074  73.858  1.00206.20           C  
ATOM    673  CD2 LEU A  84      19.143  16.542  75.829  1.00206.20           C  
ATOM    676  N   GLY A  85      19.556  22.267  76.920  1.00135.33           N  
ATOM    677  CA  GLY A  85      18.403  22.932  77.458  1.00135.33           C  
ATOM    678  C   GLY A  85      17.969  22.017  78.593  1.00135.33           C  
ATOM    679  O   GLY A  85      18.080  20.805  78.573  1.00135.33           O  
ATOM    680  N   GLY A  86      17.426  22.535  79.671  1.00138.79           N  
ATOM    681  CA  GLY A  86      17.050  21.729  80.802  1.00138.79           C  
ATOM    682  C   GLY A  86      16.088  20.627  80.420  1.00138.79           C  
ATOM    683  O   GLY A  86      15.683  19.850  81.277  1.00138.79           O  
ATOM    684  N   ASP A  87      15.579  20.627  79.173  1.00112.57           N  
ATOM    685  CA  ASP A  87      14.680  19.625  78.666  1.00112.57           C  
ATOM    690  C   ASP A  87      15.087  18.240  79.097  1.00112.57           C  
ATOM    691  O   ASP A  87      15.961  17.601  78.510  1.00112.57           O  
ATOM    686  CB  ASP A  87      14.595  19.674  77.132  1.00112.57           C  
ATOM    687  CG  ASP A  87      13.347  18.934  76.704  1.00112.57           C  
ATOM    688  OD1 ASP A  87      13.107  17.826  77.249  1.00112.57           O  
ATOM    689  OD2 ASP A  87      12.622  19.457  75.815  1.00112.57           O1-
ATOM    692  N   MET A  88      14.391  17.726  80.134  1.00 67.54           N  
ATOM    693  CA  MET A  88      14.666  16.449  80.730  1.00 67.54           C  
ATOM    698  C   MET A  88      14.380  15.315  79.791  1.00 67.54           C  
ATOM    699  O   MET A  88      15.078  14.304  79.840  1.00 67.54           O  
ATOM    694  CB  MET A  88      13.899  16.194  82.038  1.00 67.54           C  
ATOM    695  CG  MET A  88      14.370  17.082  83.193  1.00 67.54           C  
ATOM    696  SD  MET A  88      16.106  16.838  83.685  1.00 67.54           S  
ATOM    697  CE  MET A  88      15.863  15.158  84.332  1.00 67.54           C  
ATOM    700  N   ASP A  89      13.340  15.407  78.935  1.00141.35           N  
ATOM    701  CA  ASP A  89      13.067  14.277  78.085  1.00141.35           C  
ATOM    706  C   ASP A  89      14.190  14.056  77.116  1.00141.35           C  
ATOM    707  O   ASP A  89      14.534  12.917  76.811  1.00141.35           O  
ATOM    702  CB  ASP A  89      11.705  14.295  77.348  1.00141.35           C  
ATOM    703  CG  ASP A  89      11.557  15.477  76.409  1.00141.35           C  
ATOM    704  OD1 ASP A  89      11.996  15.366  75.233  1.00141.35           O  
ATOM    705  OD2 ASP A  89      10.983  16.504  76.860  1.00141.35           O1-
ATOM    708  N   LEU A  90      14.796  15.136  76.598  1.00117.78           N  
ATOM    709  CA  LEU A  90      15.901  15.018  75.691  1.00117.78           C  
ATOM    714  C   LEU A  90      17.079  14.420  76.405  1.00117.78           C  
ATOM    715  O   LEU A  90      17.866  13.678  75.821  1.00117.78           O  
ATOM    710  CB  LEU A  90      16.313  16.370  75.080  1.00117.78           C  
ATOM    711  CG  LEU A  90      15.384  16.898  73.970  1.00117.78           C  
ATOM    712  CD1 LEU A  90      13.952  17.126  74.466  1.00117.78           C  
ATOM    713  CD2 LEU A  90      15.984  18.146  73.305  1.00117.78           C  
ATOM    716  N   ILE A  91      17.257  14.757  77.692  1.00 53.15           N  
ATOM    717  CA  ILE A  91      18.362  14.252  78.452  1.00 53.15           C  
ATOM    722  C   ILE A  91      18.190  12.777  78.616  1.00 53.15           C  
ATOM    723  O   ILE A  91      19.157  12.026  78.512  1.00 53.15           O  
ATOM    718  CB  ILE A  91      18.489  14.898  79.799  1.00 53.15           C  
ATOM    719  CG1 ILE A  91      18.816  16.389  79.609  1.00 53.15           C  
ATOM    720  CG2 ILE A  91      19.543  14.127  80.614  1.00 53.15           C  
ATOM    721  CD1 ILE A  91      18.713  17.219  80.886  1.00 53.15           C  
ATOM    724  N   ARG A  92      16.948  12.329  78.886  1.00142.46           N  
ATOM    725  CA  ARG A  92      16.647  10.938  79.076  1.00142.46           C  
ATOM    733  C   ARG A  92      16.902  10.219  77.790  1.00142.46           C  
ATOM    734  O   ARG A  92      17.414   9.100  77.779  1.00142.46           O  
ATOM    726  CB  ARG A  92      15.173  10.683  79.431  1.00142.46           C  
ATOM    727  CG  ARG A  92      14.727  11.345  80.735  1.00142.46           C  
ATOM    728  CD  ARG A  92      13.319  10.942  81.173  1.00142.46           C  
ATOM    729  NE  ARG A  92      12.955  11.781  82.349  1.00142.46           N  
ATOM    730  CZ  ARG A  92      12.346  12.989  82.170  1.00142.46           C  
ATOM    731  NH1 ARG A  92      12.006  13.402  80.913  1.00142.46           N1+
ATOM    732  NH2 ARG A  92      12.081  13.779  83.251  1.00142.46           N  
ATOM    735  N   ALA A  93      16.543  10.863  76.667  1.00 30.04           N  
ATOM    736  CA  ALA A  93      16.689  10.269  75.373  1.00 30.04           C  
ATOM    738  C   ALA A  93      18.138   9.999  75.142  1.00 30.04           C  
ATOM    739  O   ALA A  93      18.503   8.956  74.607  1.00 30.04           O  
ATOM    737  CB  ALA A  93      16.203  11.187  74.239  1.00 30.04           C  
ATOM    740  N   ALA A  94      19.009  10.933  75.555  1.00 35.06           N  
ATOM    741  CA  ALA A  94      20.417  10.778  75.344  1.00 35.06           C  
ATOM    743  C   ALA A  94      20.883   9.556  76.079  1.00 35.06           C  
ATOM    744  O   ALA A  94      21.739   8.820  75.593  1.00 35.06           O  
ATOM    742  CB  ALA A  94      21.233  11.978  75.856  1.00 35.06           C  
ATOM    745  N   ALA A  95      20.335   9.322  77.287  1.00 33.60           N  
ATOM    746  CA  ALA A  95      20.713   8.208  78.112  1.00 33.60           C  
ATOM    748  C   ALA A  95      20.352   6.915  77.446  1.00 33.60           C  
ATOM    749  O   ALA A  95      21.103   5.944  77.506  1.00 33.60           O  
ATOM    747  CB  ALA A  95      20.019   8.221  79.485  1.00 33.60           C  
ATOM    750  N   ARG A  96      19.172   6.866  76.804  1.00102.29           N  
ATOM    751  CA  ARG A  96      18.715   5.663  76.172  1.00102.29           C  
ATOM    759  C   ARG A  96      19.653   5.306  75.061  1.00102.29           C  
ATOM    760  O   ARG A  96      19.958   4.132  74.859  1.00102.29           O  
ATOM    752  CB  ARG A  96      17.276   5.812  75.656  1.00102.29           C  
ATOM    753  CG  ARG A  96      16.268   5.673  76.801  1.00102.29           C  
ATOM    754  CD  ARG A  96      15.047   6.588  76.708  1.00102.29           C  
ATOM    755  NE  ARG A  96      14.701   6.791  75.274  1.00102.29           N  
ATOM    756  CZ  ARG A  96      13.761   7.728  74.954  1.00102.29           C  
ATOM    757  NH1 ARG A  96      13.153   8.432  75.954  1.00102.29           N1+
ATOM    758  NH2 ARG A  96      13.436   7.965  73.651  1.00102.29           N  
ATOM    761  N   ILE A  97      20.143   6.309  74.309  1.00 94.39           N  
ATOM    762  CA  ILE A  97      21.078   6.022  73.260  1.00 94.39           C  
ATOM    767  C   ILE A  97      22.348   5.470  73.843  1.00 94.39           C  
ATOM    768  O   ILE A  97      22.927   4.535  73.295  1.00 94.39           O  
ATOM    763  CB  ILE A  97      21.436   7.195  72.383  1.00 94.39           C  
ATOM    764  CG1 ILE A  97      20.293   7.547  71.412  1.00 94.39           C  
ATOM    765  CG2 ILE A  97      22.740   6.836  71.651  1.00 94.39           C  
ATOM    766  CD1 ILE A  97      19.037   8.112  72.060  1.00 94.39           C  
ATOM    769  N   VAL A  98      22.812   6.023  74.979  1.00 41.16           N  
ATOM    770  CA  VAL A  98      24.050   5.587  75.570  1.00 41.16           C  
ATOM    774  C   VAL A  98      23.956   4.124  75.890  1.00 41.16           C  
ATOM    775  O   VAL A  98      24.917   3.380  75.690  1.00 41.16           O  
ATOM    771  CB  VAL A  98      24.373   6.313  76.848  1.00 41.16           C  
ATOM    772  CG1 VAL A  98      25.662   5.725  77.455  1.00 41.16           C  
ATOM    773  CG2 VAL A  98      24.466   7.817  76.544  1.00 41.16           C  
ATOM    776  N   ARG A  99      22.795   3.663  76.395  1.00120.41           N  
ATOM    777  CA  ARG A  99      22.668   2.276  76.756  1.00120.41           C  
ATOM    785  C   ARG A  99      22.870   1.438  75.533  1.00120.41           C  
ATOM    786  O   ARG A  99      23.571   0.428  75.573  1.00120.41           O  
ATOM    778  CB  ARG A  99      21.271   1.896  77.281  1.00120.41           C  
ATOM    779  CG  ARG A  99      20.855   2.509  78.620  1.00120.41           C  
ATOM    780  CD  ARG A  99      19.567   1.875  79.157  1.00120.41           C  
ATOM    781  NE  ARG A  99      19.054   2.704  80.284  1.00120.41           N  
ATOM    782  CZ  ARG A  99      18.244   3.768  80.017  1.00120.41           C  
ATOM    783  NH1 ARG A  99      18.023   4.148  78.726  1.00120.41           N1+
ATOM    784  NH2 ARG A  99      17.648   4.451  81.037  1.00120.41           N  
ATOM    787  N   ARG A 100      22.249   1.844  74.410  1.00159.11           N  
ATOM    788  CA  ARG A 100      22.322   1.095  73.187  1.00159.11           C  
ATOM    796  C   ARG A 100      23.730   1.079  72.688  1.00159.11           C  
ATOM    797  O   ARG A 100      24.214   0.057  72.204  1.00159.11           O  
ATOM    789  CB  ARG A 100      21.430   1.677  72.076  1.00159.11           C  
ATOM    790  CG  ARG A 100      19.946   1.441  72.343  1.00159.11           C  
ATOM    791  CD  ARG A 100      19.523   0.000  72.051  1.00159.11           C  
ATOM    792  NE  ARG A 100      18.143  -0.182  72.578  1.00159.11           N  
ATOM    793  CZ  ARG A 100      17.066   0.198  71.831  1.00159.11           C  
ATOM    794  NH1 ARG A 100      17.253   0.758  70.600  1.00159.11           N1+
ATOM    795  NH2 ARG A 100      15.802   0.026  72.318  1.00159.11           N  
ATOM    798  N   VAL A 101      24.425   2.224  72.795  1.00 35.07           N  
ATOM    799  CA  VAL A 101      25.774   2.330  72.318  1.00 35.07           C  
ATOM    803  C   VAL A 101      26.650   1.381  73.080  1.00 35.07           C  
ATOM    804  O   VAL A 101      27.487   0.690  72.502  1.00 35.07           O  
ATOM    800  CB  VAL A 101      26.341   3.705  72.513  1.00 35.07           C  
ATOM    801  CG1 VAL A 101      27.828   3.678  72.126  1.00 35.07           C  
ATOM    802  CG2 VAL A 101      25.506   4.705  71.696  1.00 35.07           C  
ATOM    805  N   MET A 102      26.471   1.308  74.411  1.00 38.04           N  
ATOM    806  CA  MET A 102      27.327   0.482  75.219  1.00 38.04           C  
ATOM    811  C   MET A 102      27.175  -0.956  74.822  1.00 38.04           C  
ATOM    812  O   MET A 102      28.160  -1.690  74.745  1.00 38.04           O  
ATOM    807  CB  MET A 102      27.019   0.582  76.724  1.00 38.04           C  
ATOM    808  CG  MET A 102      27.369   1.942  77.332  1.00 38.04           C  
ATOM    809  SD  MET A 102      27.003   2.091  79.108  1.00 38.04           S  
ATOM    810  CE  MET A 102      28.282   0.923  79.654  1.00 38.04           C  
ATOM    813  N   GLU A 103      25.928  -1.391  74.570  1.00 44.75           N  
ATOM    814  CA  GLU A 103      25.659  -2.762  74.233  1.00 44.75           C  
ATOM    820  C   GLU A 103      26.316  -3.084  72.923  1.00 44.75           C  
ATOM    821  O   GLU A 103      27.009  -4.092  72.792  1.00 44.75           O  
ATOM    815  CB  GLU A 103      24.146  -3.012  74.090  1.00 44.75           C  
ATOM    816  CG  GLU A 103      23.752  -4.467  73.835  1.00 44.75           C  
ATOM    817  CD  GLU A 103      22.229  -4.532  73.834  1.00 44.75           C  
ATOM    818  OE1 GLU A 103      21.582  -3.455  73.928  1.00 44.75           O  
ATOM    819  OE2 GLU A 103      21.692  -5.668  73.746  1.00 44.75           O1-
ATOM    822  N   ALA A 104      26.141  -2.196  71.927  1.00 43.62           N  
ATOM    823  CA  ALA A 104      26.664  -2.378  70.602  1.00 43.62           C  
ATOM    825  C   ALA A 104      28.159  -2.394  70.665  1.00 43.62           C  
ATOM    826  O   ALA A 104      28.819  -3.051  69.861  1.00 43.62           O  
ATOM    824  CB  ALA A 104      26.257  -1.248  69.644  1.00 43.62           C  
ATOM    827  N   ALA A 105      28.716  -1.606  71.599  1.00 59.25           N  
ATOM    828  CA  ALA A 105      30.123  -1.456  71.842  1.00 59.25           C  
ATOM    830  C   ALA A 105      30.691  -2.759  72.325  1.00 59.25           C  
ATOM    831  O   ALA A 105      31.888  -3.006  72.180  1.00 59.25           O  
ATOM    829  CB  ALA A 105      30.434  -0.379  72.895  1.00 59.25           C  
ATOM    832  N   GLY A 106      29.869  -3.612  72.972  1.00 38.26           N  
ATOM    833  CA  GLY A 106      30.400  -4.866  73.433  1.00 38.26           C  
ATOM    834  C   GLY A 106      30.410  -4.925  74.932  1.00 38.26           C  
ATOM    835  O   GLY A 106      30.904  -5.897  75.504  1.00 38.26           O  
ATOM    836  N   VAL A 107      29.886  -3.894  75.624  1.00 57.96           N  
ATOM    837  CA  VAL A 107      29.867  -3.961  77.063  1.00 57.96           C  
ATOM    841  C   VAL A 107      28.727  -4.848  77.491  1.00 57.96           C  
ATOM    842  O   VAL A 107      27.619  -4.716  76.970  1.00 57.96           O  
ATOM    838  CB  VAL A 107      29.654  -2.628  77.722  1.00 57.96           C  
ATOM    839  CG1 VAL A 107      29.561  -2.831  79.245  1.00 57.96           C  
ATOM    840  CG2 VAL A 107      30.783  -1.679  77.287  1.00 57.96           C  
ATOM    843  N   PRO A 108      28.955  -5.790  78.383  1.00112.17           N  
ATOM    844  CA  PRO A 108      27.911  -6.644  78.894  1.00112.17           C  
ATOM    848  C   PRO A 108      26.937  -5.822  79.686  1.00112.17           C  
ATOM    849  O   PRO A 108      27.094  -5.716  80.901  1.00112.17           O  
ATOM    846  CB  PRO A 108      28.625  -7.670  79.772  1.00112.17           C  
ATOM    847  CG  PRO A 108      29.888  -6.919  80.239  1.00112.17           C  
ATOM    845  CD  PRO A 108      30.221  -5.971  79.070  1.00112.17           C  
ATOM    850  N   VAL A 109      25.872  -5.316  79.048  1.00 58.84           N  
ATOM    851  CA  VAL A 109      24.922  -4.461  79.704  1.00 58.84           C  
ATOM    855  C   VAL A 109      24.114  -5.232  80.701  1.00 58.84           C  
ATOM    856  O   VAL A 109      23.643  -4.674  81.690  1.00 58.84           O  
ATOM    852  CB  VAL A 109      23.965  -3.810  78.750  1.00 58.84           C  
ATOM    853  CG1 VAL A 109      24.763  -2.876  77.823  1.00 58.84           C  
ATOM    854  CG2 VAL A 109      23.183  -4.909  78.011  1.00 58.84           C  
ATOM    857  N   GLU A 110      23.919  -6.541  80.461  1.00 76.10           N  
ATOM    858  CA  GLU A 110      23.058  -7.323  81.305  1.00 76.10           C  
ATOM    864  C   GLU A 110      23.565  -7.258  82.711  1.00 76.10           C  
ATOM    865  O   GLU A 110      22.783  -7.211  83.659  1.00 76.10           O  
ATOM    859  CB  GLU A 110      23.013  -8.813  80.918  1.00 76.10           C  
ATOM    860  CG  GLU A 110      24.338  -9.548  81.131  1.00 76.10           C  
ATOM    861  CD  GLU A 110      25.250  -9.276  79.944  1.00 76.10           C  
ATOM    862  OE1 GLU A 110      24.814  -8.565  79.001  1.00 76.10           O  
ATOM    863  OE2 GLU A 110      26.404  -9.781  79.967  1.00 76.10           O1-
ATOM    866  N   ARG A 111      24.898  -7.283  82.866  1.00138.68           N  
ATOM    867  CA  ARG A 111      25.590  -7.257  84.124  1.00138.68           C  
ATOM    875  C   ARG A 111      25.532  -5.909  84.782  1.00138.68           C  
ATOM    876  O   ARG A 111      25.814  -5.801  85.974  1.00138.68           O  
ATOM    868  CB  ARG A 111      27.067  -7.672  84.016  1.00138.68           C  
ATOM    869  CG  ARG A 111      27.234  -9.164  83.720  1.00138.68           C  
ATOM    870  CD  ARG A 111      28.668  -9.677  83.870  1.00138.68           C  
ATOM    871  NE  ARG A 111      29.473  -9.116  82.751  1.00138.68           N  
ATOM    872  CZ  ARG A 111      30.809  -9.381  82.687  1.00138.68           C  
ATOM    873  NH1 ARG A 111      31.402 -10.122  83.666  1.00138.68           N1+
ATOM    874  NH2 ARG A 111      31.553  -8.905  81.646  1.00138.68           N  
ATOM    877  N   VAL A 112      25.250  -4.827  84.027  1.00114.88           N  
ATOM    878  CA  VAL A 112      25.325  -3.531  84.644  1.00114.88           C  
ATOM    882  C   VAL A 112      23.962  -3.017  85.009  1.00114.88           C  
ATOM    883  O   VAL A 112      22.974  -3.278  84.324  1.00114.88           O  
ATOM    879  CB  VAL A 112      25.997  -2.506  83.779  1.00114.88           C  
ATOM    880  CG1 VAL A 112      24.990  -1.976  82.751  1.00114.88           C  
ATOM    881  CG2 VAL A 112      26.619  -1.433  84.679  1.00114.88           C  
ATOM    884  N   ARG A 113      23.884  -2.268  86.134  1.00111.38           N  
ATOM    885  CA  ARG A 113      22.631  -1.720  86.573  1.00111.38           C  
ATOM    893  C   ARG A 113      22.601  -0.276  86.179  1.00111.38           C  
ATOM    894  O   ARG A 113      23.448   0.517  86.586  1.00111.38           O  
ATOM    886  CB  ARG A 113      22.434  -1.767  88.098  1.00111.38           C  
ATOM    887  CG  ARG A 113      21.097  -1.185  88.562  1.00111.38           C  
ATOM    888  CD  ARG A 113      20.977  -1.052  90.081  1.00111.38           C  
ATOM    889  NE  ARG A 113      21.820   0.110  90.482  1.00111.38           N  
ATOM    890  CZ  ARG A 113      21.647   0.691  91.705  1.00111.38           C  
ATOM    891  NH1 ARG A 113      20.695   0.212  92.557  1.00111.38           N1+
ATOM    892  NH2 ARG A 113      22.428   1.748  92.075  1.00111.38           N  
ATOM    895  N   PHE A 114      21.598   0.108  85.368  1.00 61.79           N  
ATOM    896  CA  PHE A 114      21.489   1.474  84.946  1.00 61.79           C  
ATOM    904  C   PHE A 114      20.553   2.141  85.894  1.00 61.79           C  
ATOM    905  O   PHE A 114      19.466   1.634  86.165  1.00 61.79           O  
ATOM    897  CB  PHE A 114      20.869   1.654  83.547  1.00 61.79           C  
ATOM    898  CG  PHE A 114      21.807   1.144  82.507  1.00 61.79           C  
ATOM    899  CD1 PHE A 114      21.841  -0.191  82.175  1.00 61.79           C  
ATOM    900  CD2 PHE A 114      22.649   2.014  81.851  1.00 61.79           C  
ATOM    901  CE1 PHE A 114      22.708  -0.652  81.211  1.00 61.79           C  
ATOM    902  CE2 PHE A 114      23.517   1.557  80.888  1.00 61.79           C  
ATOM    903  CZ  PHE A 114      23.550   0.222  80.566  1.00 61.79           C  
ATOM    906  N   VAL A 115      20.969   3.297  86.446  1.00116.62           N  
ATOM    907  CA  VAL A 115      20.119   4.013  87.352  1.00116.62           C  
ATOM    911  C   VAL A 115      19.994   5.433  86.919  1.00116.62           C  
ATOM    912  O   VAL A 115      20.971   6.088  86.558  1.00116.62           O  
ATOM    908  CB  VAL A 115      20.596   4.002  88.773  1.00116.62           C  
ATOM    909  CG1 VAL A 115      20.251   2.646  89.395  1.00116.62           C  
ATOM    910  CG2 VAL A 115      22.113   4.241  88.764  1.00116.62           C  
ATOM    913  N   ASP A 116      18.746   5.934  86.942  1.00 65.09           N  
ATOM    914  CA  ASP A 116      18.472   7.302  86.623  1.00 65.09           C  
ATOM    919  C   ASP A 116      18.617   8.031  87.923  1.00 65.09           C  
ATOM    920  O   ASP A 116      18.279   7.508  88.985  1.00 65.09           O  
ATOM    915  CB  ASP A 116      17.035   7.514  86.105  1.00 65.09           C  
ATOM    916  CG  ASP A 116      16.843   8.922  85.539  1.00 65.09           C  
ATOM    917  OD1 ASP A 116      17.176   9.921  86.230  1.00 65.09           O  
ATOM    918  OD2 ASP A 116      16.338   9.013  84.389  1.00 65.09           O1-
ATOM    921  N   ALA A 117      19.111   9.278  87.860  1.00 49.18           N  
ATOM    922  CA  ALA A 117      19.342  10.106  89.008  1.00 49.18           C  
ATOM    924  C   ALA A 117      18.036  10.283  89.717  1.00 49.18           C  
ATOM    925  O   ALA A 117      17.998  10.468  90.932  1.00 49.18           O  
ATOM    923  CB  ALA A 117      19.862  11.502  88.635  1.00 49.18           C  
ATOM    926  N   GLU A 118      16.923  10.231  88.966  1.00 85.65           N  
ATOM    927  CA  GLU A 118      15.618  10.472  89.517  1.00 85.65           C  
ATOM    933  C   GLU A 118      15.377   9.534  90.660  1.00 85.65           C  
ATOM    934  O   GLU A 118      14.740   9.911  91.642  1.00 85.65           O  
ATOM    928  CB  GLU A 118      14.498  10.216  88.494  1.00 85.65           C  
ATOM    929  CG  GLU A 118      13.129  10.770  88.896  1.00 85.65           C  
ATOM    930  CD  GLU A 118      13.053  12.208  88.399  1.00 85.65           C  
ATOM    931  OE1 GLU A 118      14.114  12.738  87.976  1.00 85.65           O  
ATOM    932  OE2 GLU A 118      11.937  12.794  88.428  1.00 85.65           O1-
ATOM    935  N   GLU A 119      15.860   8.280  90.568  1.00 34.91           N  
ATOM    936  CA  GLU A 119      15.601   7.345  91.627  1.00 34.91           C  
ATOM    942  C   GLU A 119      16.218   7.858  92.895  1.00 34.91           C  
ATOM    943  O   GLU A 119      15.614   7.767  93.962  1.00 34.91           O  
ATOM    937  CB  GLU A 119      16.171   5.937  91.353  1.00 34.91           C  
ATOM    938  CG  GLU A 119      15.482   5.209  90.193  1.00 34.91           C  
ATOM    939  CD  GLU A 119      16.131   3.838  90.043  1.00 34.91           C  
ATOM    940  OE1 GLU A 119      16.892   3.444  90.966  1.00 34.91           O  
ATOM    941  OE2 GLU A 119      15.874   3.167  89.008  1.00 34.91           O1-
ATOM    944  N   LEU A 120      17.449   8.403  92.820  1.00 93.81           N  
ATOM    945  CA  LEU A 120      18.108   8.928  93.987  1.00 93.81           C  
ATOM    950  C   LEU A 120      17.397  10.151  94.484  1.00 93.81           C  
ATOM    951  O   LEU A 120      17.244  10.345  95.689  1.00 93.81           O  
ATOM    946  CB  LEU A 120      19.585   9.288  93.744  1.00 93.81           C  
ATOM    947  CG  LEU A 120      20.498   8.052  93.607  1.00 93.81           C  
ATOM    948  CD1 LEU A 120      20.054   7.143  92.449  1.00 93.81           C  
ATOM    949  CD2 LEU A 120      21.981   8.451  93.503  1.00 93.81           C  
ATOM    952  N   ALA A 121      16.918  11.000  93.557  1.00 49.20           N  
ATOM    953  CA  ALA A 121      16.284  12.241  93.906  1.00 49.20           C  
ATOM    955  C   ALA A 121      15.063  11.957  94.728  1.00 49.20           C  
ATOM    956  O   ALA A 121      14.676  12.759  95.576  1.00 49.20           O  
ATOM    954  CB  ALA A 121      15.842  13.059  92.680  1.00 49.20           C  
ATOM    957  N   SER A 122      14.399  10.822  94.463  1.00 82.72           N  
ATOM    958  CA  SER A 122      13.181  10.444  95.123  1.00 82.72           C  
ATOM    961  C   SER A 122      13.400  10.181  96.588  1.00 82.72           C  
ATOM    962  O   SER A 122      12.464  10.323  97.375  1.00 82.72           O  
ATOM    959  CB  SER A 122      12.583   9.167  94.509  1.00 82.72           C  
ATOM    960  OG  SER A 122      11.380   8.817  95.175  1.00 82.72           O  
ATOM    963  N   ASP A 123      14.623   9.790  97.001  1.00 46.08           N  
ATOM    964  CA  ASP A 123      14.852   9.431  98.376  1.00 46.08           C  
ATOM    969  C   ASP A 123      15.290  10.632  99.160  1.00 46.08           C  
ATOM    970  O   ASP A 123      16.212  11.353  98.780  1.00 46.08           O  
ATOM    965  CB  ASP A 123      15.933   8.344  98.535  1.00 46.08           C  
ATOM    966  CG  ASP A 123      15.877   7.775  99.948  1.00 46.08           C  
ATOM    967  OD1 ASP A 123      15.155   8.351 100.804  1.00 46.08           O  
ATOM    968  OD2 ASP A 123      16.564   6.746 100.187  1.00 46.08           O1-
ATOM    971  N   LYS A 124      14.617  10.866 100.305  1.00146.93           N  
ATOM    972  CA  LYS A 124      14.896  11.976 101.169  1.00146.93           C  
ATOM    978  C   LYS A 124      16.275  11.808 101.710  1.00146.93           C  
ATOM    979  O   LYS A 124      17.016  12.776 101.875  1.00146.93           O  
ATOM    973  CB  LYS A 124      13.935  12.038 102.364  1.00146.93           C  
ATOM    974  CG  LYS A 124      12.478  12.167 101.922  1.00146.93           C  
ATOM    975  CD  LYS A 124      12.211  13.423 101.093  1.00146.93           C  
ATOM    976  CE  LYS A 124      10.881  13.397 100.340  1.00146.93           C  
ATOM    977  NZ  LYS A 124       9.770  13.127 101.276  1.00146.93           N1+
ATOM    980  N   ASP A 125      16.653  10.546 101.982  1.00 50.13           N  
ATOM    981  CA  ASP A 125      17.927  10.233 102.561  1.00 50.13           C  
ATOM    986  C   ASP A 125      19.025  10.667 101.636  1.00 50.13           C  
ATOM    987  O   ASP A 125      20.101  11.046 102.091  1.00 50.13           O  
ATOM    982  CB  ASP A 125      18.092   8.738 102.883  1.00 50.13           C  
ATOM    983  CG  ASP A 125      17.215   8.437 104.096  1.00 50.13           C  
ATOM    984  OD1 ASP A 125      16.670   9.406 104.690  1.00 50.13           O  
ATOM    985  OD2 ASP A 125      17.085   7.234 104.447  1.00 50.13           O1-
ATOM    988  N   TYR A 126      18.799  10.612 100.311  1.00 52.35           N  
ATOM    989  CA  TYR A 126      19.818  11.040  99.393  1.00 52.35           C  
ATOM    998  C   TYR A 126      20.100  12.484  99.663  1.00 52.35           C  
ATOM    999  O   TYR A 126      21.255  12.887  99.793  1.00 52.35           O  
ATOM    990  CB  TYR A 126      19.368  10.917  97.923  1.00 52.35           C  
ATOM    991  CG  TYR A 126      20.361  11.602  97.040  1.00 52.35           C  
ATOM    992  CD1 TYR A 126      21.547  10.995  96.700  1.00 52.35           C  
ATOM    993  CD2 TYR A 126      20.092  12.856  96.536  1.00 52.35           C  
ATOM    994  CE1 TYR A 126      22.449  11.636  95.880  1.00 52.35           C  
ATOM    995  CE2 TYR A 126      20.988  13.503  95.716  1.00 52.35           C  
ATOM    996  CZ  TYR A 126      22.175  12.891  95.389  1.00 52.35           C  
ATOM    997  OH  TYR A 126      23.101  13.545  94.549  1.00 52.35           O  
ATOM   1000  N   TRP A 127      19.042  13.303  99.786  1.00 61.88           N  
ATOM   1001  CA  TRP A 127      19.234  14.697 100.046  1.00 61.88           C  
ATOM   1012  C   TRP A 127      19.835  14.836 101.399  1.00 61.88           C  
ATOM   1013  O   TRP A 127      20.647  15.727 101.633  1.00 61.88           O  
ATOM   1002  CB  TRP A 127      17.948  15.531  99.960  1.00 61.88           C  
ATOM   1003  CG  TRP A 127      17.463  15.689  98.537  1.00 61.88           C  
ATOM   1005  CD1 TRP A 127      16.480  15.011  97.879  1.00 61.88           C  
ATOM   1004  CD2 TRP A 127      18.026  16.611  97.588  1.00 61.88           C  
ATOM   1007  CE2 TRP A 127      17.336  16.438  96.387  1.00 61.88           C  
ATOM   1008  CE3 TRP A 127      19.038  17.522  97.705  1.00 61.88           C  
ATOM   1006  NE1 TRP A 127      16.388  15.457  96.581  1.00 61.88           N  
ATOM   1009  CZ2 TRP A 127      17.649  17.178  95.280  1.00 61.88           C  
ATOM   1010  CZ3 TRP A 127      19.347  18.268  96.588  1.00 61.88           C  
ATOM   1011  CH2 TRP A 127      18.667  18.097  95.399  1.00 61.88           C  
ATOM   1014  N   GLY A 128      19.466  13.942 102.331  1.00 21.68           N  
ATOM   1015  CA  GLY A 128      19.996  14.042 103.658  1.00 21.68           C  
ATOM   1016  C   GLY A 128      21.489  13.960 103.554  1.00 21.68           C  
ATOM   1017  O   GLY A 128      22.205  14.659 104.268  1.00 21.68           O  
ATOM   1018  N   LEU A 129      21.992  13.088 102.662  1.00 53.32           N  
ATOM   1019  CA  LEU A 129      23.406  12.924 102.449  1.00 53.32           C  
ATOM   1024  C   LEU A 129      23.977  14.187 101.887  1.00 53.32           C  
ATOM   1025  O   LEU A 129      25.077  14.595 102.258  1.00 53.32           O  
ATOM   1020  CB  LEU A 129      23.735  11.809 101.437  1.00 53.32           C  
ATOM   1021  CG  LEU A 129      23.523  10.376 101.961  1.00 53.32           C  
ATOM   1022  CD1 LEU A 129      23.842   9.339 100.872  1.00 53.32           C  
ATOM   1023  CD2 LEU A 129      24.348  10.126 103.235  1.00 53.32           C  
ATOM   1026  N   VAL A 130      23.249  14.843 100.966  1.00 35.44           N  
ATOM   1027  CA  VAL A 130      23.778  16.029 100.360  1.00 35.44           C  
ATOM   1031  C   VAL A 130      24.051  17.026 101.445  1.00 35.44           C  
ATOM   1032  O   VAL A 130      25.096  17.673 101.448  1.00 35.44           O  
ATOM   1028  CB  VAL A 130      22.831  16.667  99.388  1.00 35.44           C  
ATOM   1029  CG1 VAL A 130      23.459  17.983  98.901  1.00 35.44           C  
ATOM   1030  CG2 VAL A 130      22.525  15.663  98.262  1.00 35.44           C  
ATOM   1033  N   ILE A 131      23.112  17.179 102.400  1.00 77.20           N  
ATOM   1034  CA  ILE A 131      23.291  18.118 103.473  1.00 77.20           C  
ATOM   1039  C   ILE A 131      24.437  17.721 104.359  1.00 77.20           C  
ATOM   1040  O   ILE A 131      25.247  18.568 104.733  1.00 77.20           O  
ATOM   1035  CB  ILE A 131      22.077  18.285 104.342  1.00 77.20           C  
ATOM   1036  CG1 ILE A 131      20.975  19.062 103.600  1.00 77.20           C  
ATOM   1037  CG2 ILE A 131      22.528  18.972 105.641  1.00 77.20           C  
ATOM   1038  CD1 ILE A 131      20.381  18.335 102.402  1.00 77.20           C  
ATOM   1041  N   ARG A 132      24.554  16.426 104.711  1.00123.88           N  
ATOM   1042  CA  ARG A 132      25.598  15.984 105.599  1.00123.88           C  
ATOM   1050  C   ARG A 132      26.918  16.302 104.974  1.00123.88           C  
ATOM   1051  O   ARG A 132      27.844  16.749 105.649  1.00123.88           O  
ATOM   1043  CB  ARG A 132      25.625  14.458 105.786  1.00123.88           C  
ATOM   1044  CG  ARG A 132      24.504  13.867 106.640  1.00123.88           C  
ATOM   1045  CD  ARG A 132      24.393  12.346 106.478  1.00123.88           C  
ATOM   1046  NE  ARG A 132      25.710  11.860 105.970  1.00123.88           N  
ATOM   1047  CZ  ARG A 132      25.991  10.527 105.851  1.00123.88           C  
ATOM   1048  NH1 ARG A 132      25.052   9.586 106.162  1.00123.88           N1+
ATOM   1049  NH2 ARG A 132      27.227  10.133 105.422  1.00123.88           N  
ATOM   1052  N   VAL A 133      27.035  16.054 103.656  1.00 42.16           N  
ATOM   1053  CA  VAL A 133      28.264  16.271 102.951  1.00 42.16           C  
ATOM   1057  C   VAL A 133      28.605  17.725 103.029  1.00 42.16           C  
ATOM   1058  O   VAL A 133      29.749  18.089 103.290  1.00 42.16           O  
ATOM   1054  CB  VAL A 133      28.178  15.913 101.489  1.00 42.16           C  
ATOM   1055  CG1 VAL A 133      29.484  16.342 100.798  1.00 42.16           C  
ATOM   1056  CG2 VAL A 133      27.881  14.409 101.359  1.00 42.16           C  
ATOM   1059  N   ALA A 134      27.602  18.597 102.834  1.00 40.48           N  
ATOM   1060  CA  ALA A 134      27.804  20.019 102.811  1.00 40.48           C  
ATOM   1062  C   ALA A 134      28.335  20.477 104.137  1.00 40.48           C  
ATOM   1063  O   ALA A 134      29.152  21.393 104.202  1.00 40.48           O  
ATOM   1061  CB  ALA A 134      26.507  20.799 102.543  1.00 40.48           C  
ATOM   1064  N   LYS A 135      27.868  19.864 105.238  1.00 76.57           N  
ATOM   1065  CA  LYS A 135      28.267  20.268 106.560  1.00 76.57           C  
ATOM   1071  C   LYS A 135      29.745  20.062 106.730  1.00 76.57           C  
ATOM   1072  O   LYS A 135      30.412  20.840 107.408  1.00 76.57           O  
ATOM   1066  CB  LYS A 135      27.592  19.429 107.658  1.00 76.57           C  
ATOM   1067  CG  LYS A 135      26.077  19.608 107.749  1.00 76.57           C  
ATOM   1068  CD  LYS A 135      25.388  18.495 108.545  1.00 76.57           C  
ATOM   1069  CE  LYS A 135      25.968  18.283 109.945  1.00 76.57           C  
ATOM   1070  NZ  LYS A 135      25.244  17.197 110.644  1.00 76.57           N1+
ATOM   1073  N   ARG A 136      30.270  18.966 106.153  1.00146.30           N  
ATOM   1074  CA  ARG A 136      31.637  18.524 106.241  1.00146.30           C  
ATOM   1082  C   ARG A 136      32.631  19.331 105.455  1.00146.30           C  
ATOM   1083  O   ARG A 136      33.824  19.214 105.728  1.00146.30           O  
ATOM   1075  CB  ARG A 136      31.840  17.045 105.863  1.00146.30           C  
ATOM   1076  CG  ARG A 136      31.554  16.093 107.027  1.00146.30           C  
ATOM   1077  CD  ARG A 136      30.084  16.050 107.451  1.00146.30           C  
ATOM   1078  NE  ARG A 136      30.015  15.354 108.769  1.00146.30           N  
ATOM   1079  CZ  ARG A 136      28.813  14.928 109.255  1.00146.30           C  
ATOM   1080  NH1 ARG A 136      27.678  15.090 108.512  1.00146.30           N1+
ATOM   1081  NH2 ARG A 136      28.744  14.336 110.483  1.00146.30           N  
ATOM   1084  N   ALA A 137      32.225  20.079 104.406  1.00 54.28           N  
ATOM   1085  CA  ALA A 137      33.234  20.777 103.645  1.00 54.28           C  
ATOM   1087  C   ALA A 137      32.929  22.246 103.574  1.00 54.28           C  
ATOM   1088  O   ALA A 137      31.799  22.658 103.316  1.00 54.28           O  
ATOM   1086  CB  ALA A 137      33.348  20.266 102.200  1.00 54.28           C  
ATOM   1089  N   SER A 138      33.964  23.092 103.757  1.00 34.25           N  
ATOM   1090  CA  SER A 138      33.762  24.512 103.736  1.00 34.25           C  
ATOM   1093  C   SER A 138      33.586  24.950 102.318  1.00 34.25           C  
ATOM   1094  O   SER A 138      33.804  24.182 101.383  1.00 34.25           O  
ATOM   1091  CB  SER A 138      34.934  25.313 104.333  1.00 34.25           C  
ATOM   1092  OG  SER A 138      36.096  25.157 103.530  1.00 34.25           O  
ATOM   1095  N   LEU A 139      33.160  26.216 102.128  1.00115.09           N  
ATOM   1096  CA  LEU A 139      32.998  26.725 100.800  1.00115.09           C  
ATOM   1101  C   LEU A 139      34.348  26.702 100.181  1.00115.09           C  
ATOM   1102  O   LEU A 139      34.475  26.556  98.972  1.00115.09           O  
ATOM   1097  CB  LEU A 139      32.452  28.162 100.708  1.00115.09           C  
ATOM   1098  CG  LEU A 139      30.941  28.285 100.980  1.00115.09           C  
ATOM   1099  CD1 LEU A 139      30.583  27.911 102.427  1.00115.09           C  
ATOM   1100  CD2 LEU A 139      30.422  29.668 100.558  1.00115.09           C  
ATOM   1103  N   ALA A 140      35.405  26.920 100.974  1.00 50.39           N  
ATOM   1104  CA  ALA A 140      36.720  26.822 100.416  1.00 50.39           C  
ATOM   1106  C   ALA A 140      36.976  25.392 100.022  1.00 50.39           C  
ATOM   1107  O   ALA A 140      37.587  25.095  99.001  1.00 50.39           O  
ATOM   1105  CB  ALA A 140      37.823  27.236 101.405  1.00 50.39           C  
ATOM   1108  N   ARG A 141      36.560  24.418 100.833  1.00132.12           N  
ATOM   1109  CA  ARG A 141      36.857  23.092 100.379  1.00132.12           C  
ATOM   1117  C   ARG A 141      36.105  22.816  99.105  1.00132.12           C  
ATOM   1118  O   ARG A 141      36.687  22.382  98.109  1.00132.12           O  
ATOM   1110  CB  ARG A 141      36.469  22.010 101.402  1.00132.12           C  
ATOM   1111  CG  ARG A 141      36.782  20.589 100.926  1.00132.12           C  
ATOM   1112  CD  ARG A 141      38.278  20.299 100.800  1.00132.12           C  
ATOM   1113  NE  ARG A 141      38.431  18.900 100.307  1.00132.12           N  
ATOM   1114  CZ  ARG A 141      39.054  18.683  99.113  1.00132.12           C  
ATOM   1115  NH1 ARG A 141      39.503  19.750  98.394  1.00132.12           N1+
ATOM   1116  NH2 ARG A 141      39.237  17.419  98.631  1.00132.12           N  
ATOM   1119  N   VAL A 142      34.788  23.089  99.096  1.00 75.91           N  
ATOM   1120  CA  VAL A 142      34.018  22.799  97.923  1.00 75.91           C  
ATOM   1124  C   VAL A 142      34.425  23.680  96.785  1.00 75.91           C  
ATOM   1125  O   VAL A 142      34.820  23.207  95.726  1.00 75.91           O  
ATOM   1121  CB  VAL A 142      32.552  23.033  98.123  1.00 75.91           C  
ATOM   1122  CG1 VAL A 142      31.841  22.835  96.775  1.00 75.91           C  
ATOM   1123  CG2 VAL A 142      32.055  22.105  99.240  1.00 75.91           C  
ATOM   1126  N   ARG A 143      34.208  24.997  96.936  1.00180.10           N  
ATOM   1127  CA  ARG A 143      34.616  25.955  95.955  1.00180.10           C  
ATOM   1135  C   ARG A 143      36.063  26.265  96.054  1.00180.10           C  
ATOM   1136  O   ARG A 143      36.841  25.916  95.174  1.00180.10           O  
ATOM   1128  CB  ARG A 143      33.875  27.290  96.130  1.00180.10           C  
ATOM   1129  CG  ARG A 143      34.021  28.264  94.962  1.00180.10           C  
ATOM   1130  CD  ARG A 143      33.346  29.609  95.236  1.00180.10           C  
ATOM   1131  NE  ARG A 143      33.147  30.293  93.927  1.00180.10           N  
ATOM   1132  CZ  ARG A 143      32.458  31.470  93.879  1.00180.10           C  
ATOM   1133  NH1 ARG A 143      32.026  32.052  95.035  1.00180.10           N1+
ATOM   1134  NH2 ARG A 143      32.195  32.057  92.675  1.00180.10           N  
ATOM   1137  N   ARG A 144      36.424  26.881  97.207  1.00350.12           N  
ATOM   1138  CA  ARG A 144      37.738  27.348  97.548  1.00350.12           C  
ATOM   1146  C   ARG A 144      37.861  28.821  97.266  1.00350.12           C  
ATOM   1147  O   ARG A 144      36.858  29.527  97.176  1.00350.12           O  
ATOM   1139  CB  ARG A 144      38.882  26.454  97.022  1.00350.12           C  
ATOM   1140  CG  ARG A 144      40.283  26.806  97.536  1.00350.12           C  
ATOM   1141  CD  ARG A 144      40.432  26.692  99.054  1.00350.12           C  
ATOM   1142  NE  ARG A 144      40.262  25.257  99.409  1.00350.12           N  
ATOM   1143  CZ  ARG A 144      40.341  24.858 100.712  1.00350.12           C  
ATOM   1144  NH1 ARG A 144      40.599  25.769 101.697  1.00350.12           N1+
ATOM   1145  NH2 ARG A 144      40.151  23.543 101.025  1.00350.12           N  
ATOM   1148  N   ALA A 145      39.103  29.330  97.152  1.00207.36           N  
ATOM   1149  CA  ALA A 145      39.409  30.725  96.990  1.00207.36           C  
ATOM   1151  C   ALA A 145      38.628  31.315  95.864  1.00207.36           C  
ATOM   1152  O   ALA A 145      38.155  30.624  94.962  1.00207.36           O  
ATOM   1150  CB  ALA A 145      40.899  31.030  96.741  1.00207.36           C  
ATOM   1153  N   LEU A 146      38.460  32.647  95.946  1.00102.50           N  
ATOM   1154  CA  LEU A 146      37.666  33.433  95.050  1.00102.50           C  
ATOM   1159  C   LEU A 146      38.209  33.359  93.658  1.00102.50           C  
ATOM   1160  O   LEU A 146      37.457  33.155  92.707  1.00102.50           O  
ATOM   1155  CB  LEU A 146      37.683  34.932  95.418  1.00102.50           C  
ATOM   1156  CG  LEU A 146      37.131  35.284  96.817  1.00102.50           C  
ATOM   1157  CD1 LEU A 146      35.621  35.021  96.918  1.00102.50           C  
ATOM   1158  CD2 LEU A 146      37.944  34.607  97.932  1.00102.50           C  
ATOM   1161  N   THR A 147      39.538  33.500  93.499  1.00107.98           N  
ATOM   1162  CA  THR A 147      40.080  33.630  92.178  1.00107.98           C  
ATOM   1166  C   THR A 147      39.779  32.432  91.322  1.00107.98           C  
ATOM   1167  O   THR A 147      39.200  32.580  90.246  1.00107.98           O  
ATOM   1163  CB  THR A 147      41.562  33.887  92.186  1.00107.98           C  
ATOM   1165  CG2 THR A 147      42.300  32.688  92.805  1.00107.98           C  
ATOM   1164  OG1 THR A 147      42.013  34.132  90.864  1.00107.98           O  
ATOM   1168  N   ILE A 148      40.135  31.212  91.759  1.00144.61           N  
ATOM   1169  CA  ILE A 148      39.860  30.032  90.980  1.00144.61           C  
ATOM   1174  C   ILE A 148      40.242  28.906  91.868  1.00144.61           C  
ATOM   1175  O   ILE A 148      41.375  28.877  92.346  1.00144.61           O  
ATOM   1170  CB  ILE A 148      40.654  29.950  89.700  1.00144.61           C  
ATOM   1171  CG1 ILE A 148      40.259  28.686  88.915  1.00144.61           C  
ATOM   1172  CG2 ILE A 148      42.156  30.066  90.018  1.00144.61           C  
ATOM   1173  CD1 ILE A 148      40.805  28.639  87.487  1.00144.61           C  
ATOM   1176  N   MET A 149      39.350  27.922  92.113  1.00299.43           N  
ATOM   1177  CA  MET A 149      39.809  27.094  93.178  1.00299.43           C  
ATOM   1182  C   MET A 149      39.403  25.642  93.187  1.00299.43           C  
ATOM   1183  O   MET A 149      39.271  24.999  92.147  1.00299.43           O  
ATOM   1178  CB  MET A 149      39.590  27.741  94.537  1.00299.43           C  
ATOM   1179  CG  MET A 149      40.727  28.676  94.968  1.00299.43           C  
ATOM   1180  SD  MET A 149      42.332  27.848  95.197  1.00299.43           S  
ATOM   1181  CE  MET A 149      43.234  29.294  95.826  1.00299.43           C  
ATOM   1184  N   GLY A 150      39.207  25.103  94.418  1.00143.60           N  
ATOM   1185  CA  GLY A 150      39.329  23.693  94.628  1.00143.60           C  
ATOM   1186  C   GLY A 150      38.469  22.753  93.850  1.00143.60           C  
ATOM   1187  O   GLY A 150      38.963  22.129  92.915  1.00143.60           O  
ATOM   1188  N   ARG A 151      37.174  22.607  94.178  1.00202.35           N  
ATOM   1189  CA  ARG A 151      36.495  21.553  93.479  1.00202.35           C  
ATOM   1197  C   ARG A 151      36.036  21.948  92.106  1.00202.35           C  
ATOM   1198  O   ARG A 151      36.008  21.105  91.212  1.00202.35           O  
ATOM   1190  CB  ARG A 151      35.299  20.963  94.240  1.00202.35           C  
ATOM   1191  CG  ARG A 151      35.722  20.297  95.548  1.00202.35           C  
ATOM   1192  CD  ARG A 151      36.977  19.432  95.403  1.00202.35           C  
ATOM   1193  NE  ARG A 151      38.160  20.338  95.473  1.00202.35           N  
ATOM   1194  CZ  ARG A 151      39.423  19.832  95.363  1.00202.35           C  
ATOM   1195  NH1 ARG A 151      39.609  18.494  95.159  1.00202.35           N1+
ATOM   1196  NH2 ARG A 151      40.499  20.667  95.455  1.00202.35           N  
ATOM   1199  N   ARG A 152      35.473  23.171  91.962  1.00302.64           N  
ATOM   1200  CA  ARG A 152      34.917  23.579  90.691  1.00302.64           C  
ATOM   1208  C   ARG A 152      35.768  24.294  89.613  1.00302.64           C  
ATOM   1209  O   ARG A 152      36.094  23.680  88.598  1.00302.64           O  
ATOM   1201  CB  ARG A 152      33.694  24.487  90.906  1.00302.64           C  
ATOM   1202  CG  ARG A 152      32.697  24.485  89.744  1.00302.64           C  
ATOM   1203  CD  ARG A 152      31.757  25.691  89.743  1.00302.64           C  
ATOM   1204  NE  ARG A 152      31.371  25.961  91.157  1.00302.64           N  
ATOM   1205  CZ  ARG A 152      32.150  26.789  91.914  1.00302.64           C  
ATOM   1206  NH1 ARG A 152      33.230  27.408  91.352  1.00302.64           N1+
ATOM   1207  NH2 ARG A 152      31.861  26.998  93.231  1.00302.64           N  
ATOM   1210  N   ALA A 153      36.196  25.592  89.842  1.00317.37           N  
ATOM   1211  CA  ALA A 153      36.806  26.486  88.831  1.00317.37           C  
ATOM   1213  C   ALA A 153      36.685  27.955  89.270  1.00317.37           C  
ATOM   1214  O   ALA A 153      36.283  28.238  90.396  1.00317.37           O  
ATOM   1212  CB  ALA A 153      36.145  26.381  87.445  1.00317.37           C  
ATOM   1215  N   GLU A 154      37.027  28.946  88.387  1.00121.92           N  
ATOM   1216  CA  GLU A 154      37.058  30.362  88.722  1.00121.92           C  
ATOM   1222  C   GLU A 154      35.686  30.909  89.026  1.00121.92           C  
ATOM   1223  O   GLU A 154      34.670  30.479  88.480  1.00121.92           O  
ATOM   1217  CB  GLU A 154      37.770  31.245  87.678  1.00121.92           C  
ATOM   1218  CG  GLU A 154      37.203  31.150  86.264  1.00121.92           C  
ATOM   1219  CD  GLU A 154      38.101  31.977  85.352  1.00121.92           C  
ATOM   1220  OE1 GLU A 154      39.197  31.468  84.995  1.00121.92           O  
ATOM   1221  OE2 GLU A 154      37.709  33.124  85.007  1.00121.92           O1-
ATOM   1224  N   GLU A 155      35.662  31.910  89.934  1.00112.79           N  
ATOM   1225  CA  GLU A 155      34.512  32.532  90.544  1.00112.79           C  
ATOM   1231  C   GLU A 155      33.607  33.247  89.595  1.00112.79           C  
ATOM   1232  O   GLU A 155      32.386  33.115  89.683  1.00112.79           O  
ATOM   1226  CB  GLU A 155      34.938  33.555  91.610  1.00112.79           C  
ATOM   1227  CG  GLU A 155      33.794  34.389  92.189  1.00112.79           C  
ATOM   1228  CD  GLU A 155      34.378  35.228  93.321  1.00112.79           C  
ATOM   1229  OE1 GLU A 155      34.492  34.680  94.448  1.00112.79           O  
ATOM   1230  OE2 GLU A 155      34.725  36.414  93.076  1.00112.79           O1-
ATOM   1233  N   ALA A 156      34.172  33.999  88.643  1.00 49.09           N  
ATOM   1234  CA  ALA A 156      33.345  34.873  87.866  1.00 49.09           C  
ATOM   1236  C   ALA A 156      32.299  34.115  87.123  1.00 49.09           C  
ATOM   1237  O   ALA A 156      31.145  34.534  87.077  1.00 49.09           O  
ATOM   1235  CB  ALA A 156      34.157  35.670  86.831  1.00 49.09           C  
ATOM   1238  N   GLU A 157      32.680  32.993  86.502  1.00103.05           N  
ATOM   1239  CA  GLU A 157      31.766  32.232  85.706  1.00103.05           C  
ATOM   1245  C   GLU A 157      30.785  31.461  86.532  1.00103.05           C  
ATOM   1246  O   GLU A 157      29.663  31.229  86.087  1.00103.05           O  
ATOM   1240  CB  GLU A 157      32.464  31.242  84.761  1.00103.05           C  
ATOM   1241  CG  GLU A 157      33.196  31.936  83.612  1.00103.05           C  
ATOM   1242  CD  GLU A 157      34.473  32.545  84.162  1.00103.05           C  
ATOM   1243  OE1 GLU A 157      34.856  32.177  85.303  1.00103.05           O  
ATOM   1244  OE2 GLU A 157      35.088  33.380  83.448  1.00103.05           O1-
ATOM   1247  N   VAL A 158      31.173  31.040  87.751  1.00150.95           N  
ATOM   1248  CA  VAL A 158      30.376  30.081  88.464  1.00150.95           C  
ATOM   1252  C   VAL A 158      29.164  30.592  89.176  1.00150.95           C  
ATOM   1253  O   VAL A 158      29.230  31.398  90.100  1.00150.95           O  
ATOM   1249  CB  VAL A 158      31.159  29.298  89.472  1.00150.95           C  
ATOM   1250  CG1 VAL A 158      32.164  28.423  88.720  1.00150.95           C  
ATOM   1251  CG2 VAL A 158      31.824  30.276  90.452  1.00150.95           C  
ATOM   1254  N   ASP A 159      27.995  30.053  88.771  1.00 68.14           N  
ATOM   1255  CA  ASP A 159      26.764  30.333  89.448  1.00 68.14           C  
ATOM   1260  C   ASP A 159      26.701  29.388  90.619  1.00 68.14           C  
ATOM   1261  O   ASP A 159      27.407  28.385  90.659  1.00 68.14           O  
ATOM   1256  CB  ASP A 159      25.509  30.108  88.582  1.00 68.14           C  
ATOM   1257  CG  ASP A 159      25.438  28.639  88.188  1.00 68.14           C  
ATOM   1258  OD1 ASP A 159      26.517  28.031  87.962  1.00 68.14           O  
ATOM   1259  OD2 ASP A 159      24.300  28.102  88.119  1.00 68.14           O1-
ATOM   1262  N   ALA A 160      25.802  29.664  91.582  1.00 61.44           N  
ATOM   1263  CA  ALA A 160      25.677  28.949  92.831  1.00 61.44           C  
ATOM   1265  C   ALA A 160      25.334  27.493  92.653  1.00 61.44           C  
ATOM   1266  O   ALA A 160      25.783  26.650  93.429  1.00 61.44           O  
ATOM   1264  CB  ALA A 160      24.608  29.558  93.753  1.00 61.44           C  
ATOM   1267  N   SER A 161      24.528  27.147  91.633  1.00103.06           N  
ATOM   1268  CA  SER A 161      24.057  25.796  91.457  1.00103.06           C  
ATOM   1271  C   SER A 161      25.242  24.908  91.341  1.00103.06           C  
ATOM   1272  O   SER A 161      25.164  23.705  91.589  1.00103.06           O  
ATOM   1269  CB  SER A 161      23.281  25.624  90.145  1.00103.06           C  
ATOM   1270  OG  SER A 161      22.212  26.553  90.104  1.00103.06           O  
ATOM   1273  N   LYS A 162      26.370  25.503  90.929  1.00171.29           N  
ATOM   1274  CA  LYS A 162      27.581  24.787  90.719  1.00171.29           C  
ATOM   1280  C   LYS A 162      28.156  24.280  92.008  1.00171.29           C  
ATOM   1281  O   LYS A 162      28.885  23.291  91.998  1.00171.29           O  
ATOM   1275  CB  LYS A 162      28.650  25.610  89.980  1.00171.29           C  
ATOM   1276  CG  LYS A 162      28.264  25.893  88.526  1.00171.29           C  
ATOM   1277  CD  LYS A 162      27.984  24.619  87.727  1.00171.29           C  
ATOM   1278  CE  LYS A 162      26.615  24.007  88.033  1.00171.29           C  
ATOM   1279  NZ  LYS A 162      26.551  22.618  87.522  1.00171.29           N1+
ATOM   1282  N   LEU A 163      27.926  24.964  93.146  1.00119.52           N  
ATOM   1283  CA  LEU A 163      28.433  24.447  94.389  1.00119.52           C  
ATOM   1288  C   LEU A 163      27.762  23.155  94.694  1.00119.52           C  
ATOM   1289  O   LEU A 163      28.387  22.219  95.186  1.00119.52           O  
ATOM   1284  CB  LEU A 163      28.220  25.361  95.611  1.00119.52           C  
ATOM   1285  CG  LEU A 163      29.138  26.596  95.642  1.00119.52           C  
ATOM   1286  CD1 LEU A 163      30.616  26.178  95.678  1.00119.52           C  
ATOM   1287  CD2 LEU A 163      28.811  27.587  94.519  1.00119.52           C  
ATOM   1290  N   ILE A 164      26.458  23.089  94.392  1.00 58.27           N  
ATOM   1291  CA  ILE A 164      25.602  21.968  94.667  1.00 58.27           C  
ATOM   1296  C   ILE A 164      26.050  20.759  93.901  1.00 58.27           C  
ATOM   1297  O   ILE A 164      25.980  19.638  94.405  1.00 58.27           O  
ATOM   1292  CB  ILE A 164      24.177  22.250  94.284  1.00 58.27           C  
ATOM   1293  CG1 ILE A 164      23.630  23.411  95.134  1.00 58.27           C  
ATOM   1294  CG2 ILE A 164      23.367  20.949  94.407  1.00 58.27           C  
ATOM   1295  CD1 ILE A 164      22.293  23.960  94.642  1.00 58.27           C  
ATOM   1298  N   TYR A 165      26.529  20.961  92.660  1.00 92.71           N  
ATOM   1299  CA  TYR A 165      26.841  19.887  91.758  1.00 92.71           C  
ATOM   1308  C   TYR A 165      27.855  18.960  92.385  1.00 92.71           C  
ATOM   1309  O   TYR A 165      27.603  17.755  92.414  1.00 92.71           O  
ATOM   1300  CB  TYR A 165      27.401  20.482  90.446  1.00 92.71           C  
ATOM   1301  CG  TYR A 165      27.727  19.443  89.436  1.00 92.71           C  
ATOM   1302  CD1 TYR A 165      26.762  19.039  88.544  1.00 92.71           C  
ATOM   1303  CD2 TYR A 165      28.986  18.895  89.367  1.00 92.71           C  
ATOM   1304  CE1 TYR A 165      27.042  18.087  87.594  1.00 92.71           C  
ATOM   1305  CE2 TYR A 165      29.272  17.942  88.420  1.00 92.71           C  
ATOM   1306  CZ  TYR A 165      28.301  17.539  87.535  1.00 92.71           C  
ATOM   1307  OH  TYR A 165      28.601  16.561  86.565  1.00 92.71           O  
ATOM   1310  N   PRO A 166      28.971  19.409  92.917  1.00 82.52           N  
ATOM   1311  CA  PRO A 166      29.903  18.478  93.497  1.00 82.52           C  
ATOM   1315  C   PRO A 166      29.340  17.811  94.703  1.00 82.52           C  
ATOM   1316  O   PRO A 166      29.667  16.650  94.952  1.00 82.52           O  
ATOM   1313  CB  PRO A 166      31.173  19.276  93.779  1.00 82.52           C  
ATOM   1314  CG  PRO A 166      31.138  20.399  92.727  1.00 82.52           C  
ATOM   1312  CD  PRO A 166      29.640  20.617  92.461  1.00 82.52           C  
ATOM   1317  N   LEU A 167      28.494  18.518  95.471  1.00 97.44           N  
ATOM   1318  CA  LEU A 167      27.944  17.906  96.644  1.00 97.44           C  
ATOM   1323  C   LEU A 167      27.124  16.730  96.220  1.00 97.44           C  
ATOM   1324  O   LEU A 167      27.150  15.679  96.859  1.00 97.44           O  
ATOM   1319  CB  LEU A 167      27.050  18.841  97.480  1.00 97.44           C  
ATOM   1320  CG  LEU A 167      27.825  19.865  98.338  1.00 97.44           C  
ATOM   1321  CD1 LEU A 167      28.715  20.777  97.487  1.00 97.44           C  
ATOM   1322  CD2 LEU A 167      26.872  20.660  99.244  1.00 97.44           C  
ATOM   1325  N   MET A 168      26.357  16.891  95.129  1.00 53.65           N  
ATOM   1326  CA  MET A 168      25.522  15.829  94.643  1.00 53.65           C  
ATOM   1331  C   MET A 168      26.376  14.711  94.122  1.00 53.65           C  
ATOM   1332  O   MET A 168      26.041  13.541  94.306  1.00 53.65           O  
ATOM   1327  CB  MET A 168      24.584  16.298  93.519  1.00 53.65           C  
ATOM   1328  CG  MET A 168      23.531  17.292  94.015  1.00 53.65           C  
ATOM   1329  SD  MET A 168      22.411  17.909  92.726  1.00 53.65           S  
ATOM   1330  CE  MET A 168      21.615  16.306  92.422  1.00 53.65           C  
ATOM   1333  N   GLN A 169      27.505  15.032  93.451  1.00100.90           N  
ATOM   1334  CA  GLN A 169      28.304  13.975  92.890  1.00100.90           C  
ATOM   1340  C   GLN A 169      28.819  13.107  93.988  1.00100.90           C  
ATOM   1341  O   GLN A 169      28.755  11.880  93.908  1.00100.90           O  
ATOM   1335  CB  GLN A 169      29.561  14.440  92.132  1.00100.90           C  
ATOM   1336  CG  GLN A 169      29.313  15.038  90.749  1.00100.90           C  
ATOM   1337  CD  GLN A 169      30.675  15.243  90.095  1.00100.90           C  
ATOM   1339  NE2 GLN A 169      31.186  14.183  89.412  1.00100.90           N  
ATOM   1338  OE1 GLN A 169      31.276  16.311  90.199  1.00100.90           O  
ATOM   1342  N   VAL A 170      29.336  13.731  95.058  1.00 43.61           N  
ATOM   1343  CA  VAL A 170      29.898  12.985  96.142  1.00 43.61           C  
ATOM   1347  C   VAL A 170      28.809  12.165  96.769  1.00 43.61           C  
ATOM   1348  O   VAL A 170      29.014  11.005  97.128  1.00 43.61           O  
ATOM   1344  CB  VAL A 170      30.484  13.888  97.189  1.00 43.61           C  
ATOM   1345  CG1 VAL A 170      31.058  13.033  98.322  1.00 43.61           C  
ATOM   1346  CG2 VAL A 170      31.527  14.796  96.518  1.00 43.61           C  
ATOM   1349  N   SER A 171      27.603  12.745  96.915  1.00 83.75           N  
ATOM   1350  CA  SER A 171      26.519  12.059  97.565  1.00 83.75           C  
ATOM   1353  C   SER A 171      26.084  10.871  96.759  1.00 83.75           C  
ATOM   1354  O   SER A 171      25.634   9.872  97.321  1.00 83.75           O  
ATOM   1351  CB  SER A 171      25.304  12.969  97.822  1.00 83.75           C  
ATOM   1352  OG  SER A 171      24.792  13.469  96.598  1.00 83.75           O  
ATOM   1355  N   ASP A 172      26.203  10.937  95.419  1.00 38.51           N  
ATOM   1356  CA  ASP A 172      25.794   9.828  94.603  1.00 38.51           C  
ATOM   1361  C   ASP A 172      26.654   8.653  94.954  1.00 38.51           C  
ATOM   1362  O   ASP A 172      26.166   7.529  95.073  1.00 38.51           O  
ATOM   1357  CB  ASP A 172      25.978  10.100  93.099  1.00 38.51           C  
ATOM   1358  CG  ASP A 172      24.942  11.127  92.665  1.00 38.51           C  
ATOM   1359  OD1 ASP A 172      23.865  11.190  93.313  1.00 38.51           O  
ATOM   1360  OD2 ASP A 172      25.217  11.866  91.682  1.00 38.51           O1-
ATOM   1363  N   ILE A 173      27.971   8.886  95.132  1.00 52.62           N  
ATOM   1364  CA  ILE A 173      28.887   7.821  95.434  1.00 52.62           C  
ATOM   1369  C   ILE A 173      28.560   7.230  96.776  1.00 52.62           C  
ATOM   1370  O   ILE A 173      28.518   6.013  96.928  1.00 52.62           O  
ATOM   1365  CB  ILE A 173      30.323   8.265  95.463  1.00 52.62           C  
ATOM   1366  CG1 ILE A 173      30.736   8.806  94.084  1.00 52.62           C  
ATOM   1367  CG2 ILE A 173      31.185   7.079  95.934  1.00 52.62           C  
ATOM   1368  CD1 ILE A 173      32.080   9.536  94.083  1.00 52.62           C  
ATOM   1371  N   PHE A 174      28.318   8.067  97.805  1.00 75.51           N  
ATOM   1372  CA  PHE A 174      28.045   7.516  99.106  1.00 75.51           C  
ATOM   1380  C   PHE A 174      26.744   6.768  99.099  1.00 75.51           C  
ATOM   1381  O   PHE A 174      26.644   5.666  99.635  1.00 75.51           O  
ATOM   1373  CB  PHE A 174      27.893   8.552 100.239  1.00 75.51           C  
ATOM   1374  CG  PHE A 174      29.177   9.283 100.448  1.00 75.51           C  
ATOM   1375  CD1 PHE A 174      30.342   8.605 100.728  1.00 75.51           C  
ATOM   1376  CD2 PHE A 174      29.201  10.659 100.421  1.00 75.51           C  
ATOM   1377  CE1 PHE A 174      31.520   9.285 100.931  1.00 75.51           C  
ATOM   1378  CE2 PHE A 174      30.373  11.345 100.627  1.00 75.51           C  
ATOM   1379  CZ  PHE A 174      31.535  10.657 100.882  1.00 75.51           C  
ATOM   1382  N   TYR A 175      25.708   7.343  98.465  1.00 60.46           N  
ATOM   1383  CA  TYR A 175      24.381   6.792  98.511  1.00 60.46           C  
ATOM   1392  C   TYR A 175      24.420   5.395  97.964  1.00 60.46           C  
ATOM   1393  O   TYR A 175      23.807   4.482  98.513  1.00 60.46           O  
ATOM   1384  CB  TYR A 175      23.415   7.621  97.645  1.00 60.46           C  
ATOM   1385  CG  TYR A 175      22.026   7.091  97.755  1.00 60.46           C  
ATOM   1386  CD1 TYR A 175      21.219   7.470  98.804  1.00 60.46           C  
ATOM   1387  CD2 TYR A 175      21.526   6.230  96.803  1.00 60.46           C  
ATOM   1388  CE1 TYR A 175      19.934   6.992  98.910  1.00 60.46           C  
ATOM   1389  CE2 TYR A 175      20.241   5.749  96.903  1.00 60.46           C  
ATOM   1390  CZ  TYR A 175      19.447   6.131  97.959  1.00 60.46           C  
ATOM   1391  OH  TYR A 175      18.129   5.642  98.068  1.00 60.46           O  
ATOM   1394  N   MET A 176      25.153   5.208  96.855  1.00 94.59           N  
ATOM   1395  CA  MET A 176      25.317   3.963  96.153  1.00 94.59           C  
ATOM   1400  C   MET A 176      26.196   3.012  96.918  1.00 94.59           C  
ATOM   1401  O   MET A 176      26.325   1.850  96.534  1.00 94.59           O  
ATOM   1396  CB  MET A 176      25.824   4.126  94.715  1.00 94.59           C  
ATOM   1397  CG  MET A 176      24.791   4.795  93.809  1.00 94.59           C  
ATOM   1398  SD  MET A 176      25.332   5.031  92.093  1.00 94.59           S  
ATOM   1399  CE  MET A 176      26.318   6.506  92.474  1.00 94.59           C  
ATOM   1402  N   ASP A 177      26.899   3.501  97.960  1.00 78.57           N  
ATOM   1403  CA  ASP A 177      27.751   2.662  98.763  1.00 78.57           C  
ATOM   1408  C   ASP A 177      28.839   2.070  97.913  1.00 78.57           C  
ATOM   1409  O   ASP A 177      29.081   0.863  97.948  1.00 78.57           O  
ATOM   1404  CB  ASP A 177      26.998   1.504  99.443  1.00 78.57           C  
ATOM   1405  CG  ASP A 177      27.934   0.883 100.471  1.00 78.57           C  
ATOM   1406  OD1 ASP A 177      28.968   1.525 100.794  1.00 78.57           O  
ATOM   1407  OD2 ASP A 177      27.625  -0.242 100.945  1.00 78.57           O1-
ATOM   1410  N   LEU A 178      29.518   2.926  97.114  1.00148.97           N  
ATOM   1411  CA  LEU A 178      30.566   2.498  96.217  1.00148.97           C  
ATOM   1416  C   LEU A 178      31.909   2.398  96.879  1.00148.97           C  
ATOM   1417  O   LEU A 178      32.284   3.218  97.717  1.00148.97           O  
ATOM   1412  CB  LEU A 178      30.894   3.463  95.054  1.00148.97           C  
ATOM   1413  CG  LEU A 178      29.826   3.782  93.994  1.00148.97           C  
ATOM   1414  CD1 LEU A 178      29.367   2.545  93.215  1.00148.97           C  
ATOM   1415  CD2 LEU A 178      28.706   4.630  94.579  1.00148.97           C  
ATOM   1418  N   ASP A 179      32.647   1.325  96.526  1.00 79.67           N  
ATOM   1419  CA  ASP A 179      34.039   1.144  96.834  1.00 79.67           C  
ATOM   1424  C   ASP A 179      34.872   1.884  95.818  1.00 79.67           C  
ATOM   1425  O   ASP A 179      35.972   2.345  96.126  1.00 79.67           O  
ATOM   1420  CB  ASP A 179      34.456  -0.334  96.819  1.00 79.67           C  
ATOM   1421  CG  ASP A 179      33.800  -0.982  98.029  1.00 79.67           C  
ATOM   1422  OD1 ASP A 179      34.043  -0.492  99.163  1.00 79.67           O  
ATOM   1423  OD2 ASP A 179      33.035  -1.964  97.836  1.00 79.67           O1-
ATOM   1426  N   ILE A 180      34.386   1.974  94.554  1.00 72.70           N  
ATOM   1427  CA  ILE A 180      35.181   2.598  93.523  1.00 72.70           C  
ATOM   1432  C   ILE A 180      34.364   3.542  92.686  1.00 72.70           C  
ATOM   1433  O   ILE A 180      33.206   3.276  92.363  1.00 72.70           O  
ATOM   1428  CB  ILE A 180      35.798   1.632  92.547  1.00 72.70           C  
ATOM   1429  CG1 ILE A 180      36.687   0.606  93.266  1.00 72.70           C  
ATOM   1430  CG2 ILE A 180      36.576   2.455  91.502  1.00 72.70           C  
ATOM   1431  CD1 ILE A 180      37.100  -0.560  92.367  1.00 72.70           C  
ATOM   1434  N   ALA A 181      34.976   4.683  92.299  1.00 47.93           N  
ATOM   1435  CA  ALA A 181      34.328   5.621  91.425  1.00 47.93           C  
ATOM   1437  C   ALA A 181      35.156   5.722  90.177  1.00 47.93           C  
ATOM   1438  O   ALA A 181      36.325   6.104  90.219  1.00 47.93           O  
ATOM   1436  CB  ALA A 181      34.224   7.036  92.020  1.00 47.93           C  
ATOM   1439  N   LEU A 182      34.546   5.401  89.021  1.00 52.26           N  
ATOM   1440  CA  LEU A 182      35.214   5.452  87.749  1.00 52.26           C  
ATOM   1445  C   LEU A 182      34.768   6.710  87.080  1.00 52.26           C  
ATOM   1446  O   LEU A 182      33.621   7.128  87.230  1.00 52.26           O  
ATOM   1441  CB  LEU A 182      34.817   4.284  86.826  1.00 52.26           C  
ATOM   1442  CG  LEU A 182      35.370   4.366  85.388  1.00 52.26           C  
ATOM   1443  CD1 LEU A 182      36.903   4.270  85.352  1.00 52.26           C  
ATOM   1444  CD2 LEU A 182      34.684   3.330  84.483  1.00 52.26           C  
ATOM   1447  N   GLY A 183      35.678   7.369  86.337  1.00 21.00           N  
ATOM   1448  CA  GLY A 183      35.273   8.567  85.664  1.00 21.00           C  
ATOM   1449  C   GLY A 183      36.443   9.128  84.926  1.00 21.00           C  
ATOM   1450  O   GLY A 183      37.577   8.676  85.076  1.00 21.00           O  
ATOM   1451  N   GLY A 184      36.183  10.161  84.104  1.00 21.33           N  
ATOM   1452  CA  GLY A 184      37.239  10.765  83.352  1.00 21.33           C  
ATOM   1453  C   GLY A 184      38.007  11.622  84.307  1.00 21.33           C  
ATOM   1454  O   GLY A 184      37.618  11.797  85.460  1.00 21.33           O  
ATOM   1455  N   MET A 185      39.111  12.210  83.821  1.00 57.89           N  
ATOM   1456  CA  MET A 185      39.986  13.027  84.610  1.00 57.89           C  
ATOM   1461  C   MET A 185      39.239  14.238  85.071  1.00 57.89           C  
ATOM   1462  O   MET A 185      39.589  14.844  86.083  1.00 57.89           O  
ATOM   1457  CB  MET A 185      41.234  13.494  83.844  1.00 57.89           C  
ATOM   1458  CG  MET A 185      42.234  12.363  83.602  1.00 57.89           C  
ATOM   1459  SD  MET A 185      42.977  11.696  85.124  1.00 57.89           S  
ATOM   1460  CE  MET A 185      44.165  13.051  85.342  1.00 57.89           C  
ATOM   1463  N   ASP A 186      38.213  14.650  84.310  1.00 75.28           N  
ATOM   1464  CA  ASP A 186      37.445  15.817  84.639  1.00 75.28           C  
ATOM   1469  C   ASP A 186      36.743  15.629  85.963  1.00 75.28           C  
ATOM   1470  O   ASP A 186      36.381  16.603  86.616  1.00 75.28           O  
ATOM   1465  CB  ASP A 186      36.414  16.199  83.554  1.00 75.28           C  
ATOM   1466  CG  ASP A 186      35.401  15.076  83.384  1.00 75.28           C  
ATOM   1467  OD1 ASP A 186      35.776  13.896  83.614  1.00 75.28           O  
ATOM   1468  OD2 ASP A 186      34.235  15.386  83.020  1.00 75.28           O1-
ATOM   1471  N   GLN A 187      36.477  14.367  86.350  1.00 97.90           N  
ATOM   1472  CA  GLN A 187      35.829  13.925  87.564  1.00 97.90           C  
ATOM   1478  C   GLN A 187      36.703  14.071  88.787  1.00 97.90           C  
ATOM   1479  O   GLN A 187      36.202  14.079  89.909  1.00 97.90           O  
ATOM   1473  CB  GLN A 187      35.468  12.430  87.503  1.00 97.90           C  
ATOM   1474  CG  GLN A 187      34.467  12.063  86.409  1.00 97.90           C  
ATOM   1475  CD  GLN A 187      33.073  12.303  86.960  1.00 97.90           C  
ATOM   1477  NE2 GLN A 187      32.504  11.266  87.632  1.00 97.90           N  
ATOM   1476  OE1 GLN A 187      32.508  13.384  86.806  1.00 97.90           O  
ATOM   1480  N   ARG A 188      38.033  14.151  88.614  1.00199.38           N  
ATOM   1481  CA  ARG A 188      38.985  14.033  89.691  1.00199.38           C  
ATOM   1489  C   ARG A 188      38.700  14.947  90.847  1.00199.38           C  
ATOM   1490  O   ARG A 188      38.740  14.513  91.996  1.00199.38           O  
ATOM   1482  CB  ARG A 188      40.401  14.402  89.243  1.00199.38           C  
ATOM   1483  CG  ARG A 188      40.982  13.505  88.160  1.00199.38           C  
ATOM   1484  CD  ARG A 188      42.370  13.967  87.720  1.00199.38           C  
ATOM   1485  NE  ARG A 188      43.140  14.219  88.968  1.00199.38           N  
ATOM   1486  CZ  ARG A 188      43.763  15.419  89.157  1.00199.38           C  
ATOM   1487  NH1 ARG A 188      43.777  16.341  88.152  1.00199.38           N1+
ATOM   1488  NH2 ARG A 188      44.369  15.697  90.347  1.00199.38           N  
ATOM   1491  N   LYS A 189      38.407  16.232  90.602  1.00 96.18           N  
ATOM   1492  CA  LYS A 189      38.241  17.129  91.711  1.00 96.18           C  
ATOM   1498  C   LYS A 189      37.125  16.659  92.597  1.00 96.18           C  
ATOM   1499  O   LYS A 189      37.246  16.678  93.821  1.00 96.18           O  
ATOM   1493  CB  LYS A 189      37.927  18.569  91.260  1.00 96.18           C  
ATOM   1494  CG  LYS A 189      39.115  19.273  90.595  1.00 96.18           C  
ATOM   1495  CD  LYS A 189      38.751  20.571  89.869  1.00 96.18           C  
ATOM   1496  CE  LYS A 189      38.407  20.374  88.391  1.00 96.18           C  
ATOM   1497  NZ  LYS A 189      39.630  20.032  87.629  1.00 96.18           N1+
ATOM   1500  N   ALA A 190      36.001  16.220  92.004  1.00 37.73           N  
ATOM   1501  CA  ALA A 190      34.873  15.785  92.780  1.00 37.73           C  
ATOM   1503  C   ALA A 190      35.260  14.579  93.583  1.00 37.73           C  
ATOM   1504  O   ALA A 190      34.895  14.458  94.751  1.00 37.73           O  
ATOM   1502  CB  ALA A 190      33.673  15.397  91.899  1.00 37.73           C  
ATOM   1505  N   HIS A 191      36.028  13.659  92.970  1.00 52.43           N  
ATOM   1506  CA  HIS A 191      36.404  12.430  93.609  1.00 52.43           C  
ATOM   1513  C   HIS A 191      37.276  12.695  94.800  1.00 52.43           C  
ATOM   1514  O   HIS A 191      37.164  12.007  95.812  1.00 52.43           O  
ATOM   1509  CB  HIS A 191      37.137  11.455  92.669  1.00 52.43           C  
ATOM   1508  CG  HIS A 191      36.226  10.879  91.626  1.00 52.43           C  
ATOM   1511  CD2 HIS A 191      34.901  11.104  91.404  1.00 52.43           C  
ATOM   1507  ND1 HIS A 191      36.617   9.968  90.669  1.00 52.43           N  
ATOM   1512  CE1 HIS A 191      35.519   9.690  89.922  1.00 52.43           C  
ATOM   1510  NE2 HIS A 191      34.454  10.355  90.330  1.00 52.43           N  
ATOM   1515  N   MET A 192      38.185  13.683  94.706  1.00 40.35           N  
ATOM   1516  CA  MET A 192      39.068  13.980  95.798  1.00 40.35           C  
ATOM   1521  C   MET A 192      38.248  14.473  96.949  1.00 40.35           C  
ATOM   1522  O   MET A 192      38.526  14.158  98.105  1.00 40.35           O  
ATOM   1517  CB  MET A 192      40.117  15.049  95.450  1.00 40.35           C  
ATOM   1518  CG  MET A 192      40.984  14.650  94.252  1.00 40.35           C  
ATOM   1519  SD  MET A 192      41.870  13.070  94.434  1.00 40.35           S  
ATOM   1520  CE  MET A 192      43.177  13.702  95.523  1.00 40.35           C  
ATOM   1523  N   LEU A 193      37.206  15.271  96.660  1.00 49.06           N  
ATOM   1524  CA  LEU A 193      36.361  15.790  97.694  1.00 49.06           C  
ATOM   1529  C   LEU A 193      35.683  14.642  98.380  1.00 49.06           C  
ATOM   1530  O   LEU A 193      35.535  14.617  99.601  1.00 49.06           O  
ATOM   1525  CB  LEU A 193      35.277  16.738  97.151  1.00 49.06           C  
ATOM   1526  CG  LEU A 193      34.357  17.300  98.249  1.00 49.06           C  
ATOM   1527  CD1 LEU A 193      35.157  18.088  99.294  1.00 49.06           C  
ATOM   1528  CD2 LEU A 193      33.201  18.115  97.642  1.00 49.06           C  
ATOM   1531  N   ALA A 194      35.247  13.640  97.603  1.00 31.91           N  
ATOM   1532  CA  ALA A 194      34.568  12.528  98.202  1.00 31.91           C  
ATOM   1534  C   ALA A 194      35.507  11.829  99.138  1.00 31.91           C  
ATOM   1535  O   ALA A 194      35.132  11.449 100.245  1.00 31.91           O  
ATOM   1533  CB  ALA A 194      34.092  11.495  97.168  1.00 31.91           C  
ATOM   1536  N   ARG A 195      36.770  11.649  98.711  1.00135.08           N  
ATOM   1537  CA  ARG A 195      37.736  10.946  99.503  1.00135.08           C  
ATOM   1545  C   ARG A 195      38.012  11.694 100.771  1.00135.08           C  
ATOM   1546  O   ARG A 195      38.128  11.082 101.830  1.00135.08           O  
ATOM   1538  CB  ARG A 195      39.079  10.741  98.774  1.00135.08           C  
ATOM   1539  CG  ARG A 195      39.012   9.704  97.648  1.00135.08           C  
ATOM   1540  CD  ARG A 195      40.288   9.619  96.806  1.00135.08           C  
ATOM   1541  NE  ARG A 195      41.430   9.350  97.729  1.00135.08           N  
ATOM   1542  CZ  ARG A 195      41.831   8.075  97.996  1.00135.08           C  
ATOM   1543  NH1 ARG A 195      41.210   7.012  97.405  1.00135.08           N1+
ATOM   1544  NH2 ARG A 195      42.877   7.856  98.847  1.00135.08           N  
ATOM   1547  N   ASP A 196      38.137  13.036 100.721  1.00140.94           N  
ATOM   1548  CA  ASP A 196      38.482  13.708 101.943  1.00140.94           C  
ATOM   1553  C   ASP A 196      37.353  13.662 102.935  1.00140.94           C  
ATOM   1554  O   ASP A 196      37.598  13.707 104.138  1.00140.94           O  
ATOM   1549  CB  ASP A 196      38.952  15.174 101.822  1.00140.94           C  
ATOM   1550  CG  ASP A 196      37.816  16.074 101.373  1.00140.94           C  
ATOM   1551  OD1 ASP A 196      37.526  16.071 100.153  1.00140.94           O  
ATOM   1552  OD2 ASP A 196      37.229  16.782 102.233  1.00140.94           O1-
ATOM   1555  N   VAL A 197      36.093  13.675 102.455  1.00153.54           N  
ATOM   1556  CA  VAL A 197      34.893  13.673 103.262  1.00153.54           C  
ATOM   1560  C   VAL A 197      34.489  12.349 103.848  1.00153.54           C  
ATOM   1561  O   VAL A 197      33.915  12.307 104.935  1.00153.54           O  
ATOM   1557  CB  VAL A 197      33.674  14.188 102.542  1.00153.54           C  
ATOM   1558  CG1 VAL A 197      33.849  15.682 102.261  1.00153.54           C  
ATOM   1559  CG2 VAL A 197      33.446  13.356 101.272  1.00153.54           C  
ATOM   1562  N   ALA A 198      34.787  11.230 103.169  1.00 59.57           N  
ATOM   1563  CA  ALA A 198      34.162   9.971 103.482  1.00 59.57           C  
ATOM   1565  C   ALA A 198      34.297   9.555 104.920  1.00 59.57           C  
ATOM   1566  O   ALA A 198      33.311   9.134 105.522  1.00 59.57           O  
ATOM   1564  CB  ALA A 198      34.719   8.823 102.622  1.00 59.57           C  
ATOM   1567  N   GLU A 199      35.487   9.663 105.529  1.00 51.86           N  
ATOM   1568  CA  GLU A 199      35.638   9.163 106.870  1.00 51.86           C  
ATOM   1574  C   GLU A 199      34.819   9.959 107.844  1.00 51.86           C  
ATOM   1575  O   GLU A 199      34.241   9.397 108.774  1.00 51.86           O  
ATOM   1569  CB  GLU A 199      37.106   9.129 107.316  1.00 51.86           C  
ATOM   1570  CG  GLU A 199      37.907   8.164 106.438  1.00 51.86           C  
ATOM   1571  CD  GLU A 199      39.315   8.031 106.987  1.00 51.86           C  
ATOM   1572  OE1 GLU A 199      39.860   9.046 107.495  1.00 51.86           O  
ATOM   1573  OE2 GLU A 199      39.863   6.899 106.903  1.00 51.86           O1-
ATOM   1576  N   LYS A 200      34.731  11.289 107.659  1.00 81.74           N  
ATOM   1577  CA  LYS A 200      34.004  12.106 108.591  1.00 81.74           C  
ATOM   1583  C   LYS A 200      32.577  11.661 108.626  1.00 81.74           C  
ATOM   1584  O   LYS A 200      31.961  11.591 109.688  1.00 81.74           O  
ATOM   1578  CB  LYS A 200      34.016  13.595 108.209  1.00 81.74           C  
ATOM   1579  CG  LYS A 200      35.295  14.307 108.641  1.00 81.74           C  
ATOM   1580  CD  LYS A 200      36.557  13.750 107.986  1.00 81.74           C  
ATOM   1581  CE  LYS A 200      37.838  14.439 108.459  1.00 81.74           C  
ATOM   1582  NZ  LYS A 200      39.018  13.708 107.947  1.00 81.74           N1+
ATOM   1585  N   LEU A 201      32.014  11.374 107.445  1.00122.04           N  
ATOM   1586  CA  LEU A 201      30.660  10.934 107.270  1.00122.04           C  
ATOM   1591  C   LEU A 201      30.458   9.527 107.751  1.00122.04           C  
ATOM   1592  O   LEU A 201      29.333   9.145 108.065  1.00122.04           O  
ATOM   1587  CB  LEU A 201      30.191  11.019 105.803  1.00122.04           C  
ATOM   1588  CG  LEU A 201      30.027  12.463 105.290  1.00122.04           C  
ATOM   1589  CD1 LEU A 201      31.360  13.226 105.317  1.00122.04           C  
ATOM   1590  CD2 LEU A 201      29.356  12.494 103.907  1.00122.04           C  
ATOM   1593  N   GLY A 202      31.515   8.689 107.770  1.00 28.07           N  
ATOM   1594  CA  GLY A 202      31.335   7.323 108.176  1.00 28.07           C  
ATOM   1595  C   GLY A 202      31.036   6.532 106.943  1.00 28.07           C  
ATOM   1596  O   GLY A 202      30.516   5.418 107.010  1.00 28.07           O  
ATOM   1597  N   ARG A 203      31.368   7.104 105.771  1.00113.86           N  
ATOM   1598  CA  ARG A 203      31.097   6.442 104.530  1.00113.86           C  
ATOM   1606  C   ARG A 203      32.384   5.948 103.941  1.00113.86           C  
ATOM   1607  O   ARG A 203      33.471   6.397 104.303  1.00113.86           O  
ATOM   1599  CB  ARG A 203      30.396   7.347 103.507  1.00113.86           C  
ATOM   1600  CG  ARG A 203      28.949   7.649 103.907  1.00113.86           C  
ATOM   1601  CD  ARG A 203      27.988   6.525 103.518  1.00113.86           C  
ATOM   1602  NE  ARG A 203      26.679   6.771 104.183  1.00113.86           N  
ATOM   1603  CZ  ARG A 203      25.541   6.263 103.628  1.00113.86           C  
ATOM   1604  NH1 ARG A 203      25.600   5.637 102.417  1.00113.86           N1+
ATOM   1605  NH2 ARG A 203      24.345   6.373 104.275  1.00113.86           N  
ATOM   1608  N   LYS A 204      32.265   4.977 103.013  1.00146.66           N  
ATOM   1609  CA  LYS A 204      33.360   4.307 102.360  1.00146.66           C  
ATOM   1615  C   LYS A 204      34.171   5.330 101.619  1.00146.66           C  
ATOM   1616  O   LYS A 204      33.617   6.152 100.894  1.00146.66           O  
ATOM   1610  CB  LYS A 204      32.863   3.376 101.236  1.00146.66           C  
ATOM   1611  CG  LYS A 204      31.693   2.453 101.588  1.00146.66           C  
ATOM   1612  CD  LYS A 204      32.038   1.208 102.399  1.00146.66           C  
ATOM   1613  CE  LYS A 204      32.151  -0.033 101.509  1.00146.66           C  
ATOM   1614  NZ  LYS A 204      31.886  -1.259 102.289  1.00146.66           N1+
ATOM   1617  N   LYS A 205      35.514   5.281 101.767  1.00103.73           N  
ATOM   1618  CA  LYS A 205      36.399   6.158 101.043  1.00103.73           C  
ATOM   1624  C   LYS A 205      36.608   5.469  99.724  1.00103.73           C  
ATOM   1625  O   LYS A 205      37.207   4.396  99.683  1.00103.73           O  
ATOM   1619  CB  LYS A 205      37.774   6.269 101.726  1.00103.73           C  
ATOM   1620  CG  LYS A 205      38.779   7.192 101.036  1.00103.73           C  
ATOM   1621  CD  LYS A 205      40.089   7.308 101.815  1.00103.73           C  
ATOM   1622  CE  LYS A 205      40.997   6.094 101.605  1.00103.73           C  
ATOM   1623  NZ  LYS A 205      42.118   6.127 102.566  1.00103.73           N1+
ATOM   1626  N   PRO A 206      36.132   6.024  98.637  1.00 86.04           N  
ATOM   1627  CA  PRO A 206      36.212   5.359  97.364  1.00 86.04           C  
ATOM   1631  C   PRO A 206      37.536   5.436  96.679  1.00 86.04           C  
ATOM   1632  O   PRO A 206      38.222   6.451  96.794  1.00 86.04           O  
ATOM   1629  CB  PRO A 206      35.094   5.956  96.508  1.00 86.04           C  
ATOM   1630  CG  PRO A 206      34.771   7.298  97.182  1.00 86.04           C  
ATOM   1628  CD  PRO A 206      35.093   7.037  98.663  1.00 86.04           C  
ATOM   1633  N   VAL A 207      37.901   4.369  95.941  1.00 52.15           N  
ATOM   1634  CA  VAL A 207      39.098   4.393  95.153  1.00 52.15           C  
ATOM   1638  C   VAL A 207      38.695   5.063  93.871  1.00 52.15           C  
ATOM   1639  O   VAL A 207      37.697   4.683  93.261  1.00 52.15           O  
ATOM   1635  CB  VAL A 207      39.615   3.025  94.817  1.00 52.15           C  
ATOM   1636  CG1 VAL A 207      40.847   3.178  93.909  1.00 52.15           C  
ATOM   1637  CG2 VAL A 207      39.892   2.263  96.127  1.00 52.15           C  
ATOM   1640  N   ALA A 208      39.461   6.079  93.420  1.00 47.19           N  
ATOM   1641  CA  ALA A 208      39.066   6.802  92.241  1.00 47.19           C  
ATOM   1643  C   ALA A 208      39.856   6.315  91.066  1.00 47.19           C  
ATOM   1644  O   ALA A 208      41.085   6.282  91.098  1.00 47.19           O  
ATOM   1642  CB  ALA A 208      39.315   8.315  92.352  1.00 47.19           C  
ATOM   1645  N   ILE A 209      39.155   5.929  89.979  1.00139.49           N  
ATOM   1646  CA  ILE A 209      39.849   5.421  88.829  1.00139.49           C  
ATOM   1651  C   ILE A 209      39.495   6.321  87.670  1.00139.49           C  
ATOM   1652  O   ILE A 209      38.332   6.453  87.288  1.00139.49           O  
ATOM   1647  CB  ILE A 209      39.494   3.968  88.618  1.00139.49           C  
ATOM   1648  CG1 ILE A 209      40.571   3.219  87.840  1.00139.49           C  
ATOM   1649  CG2 ILE A 209      38.092   3.836  88.013  1.00139.49           C  
ATOM   1650  CD1 ILE A 209      40.399   1.706  87.985  1.00139.49           C  
ATOM   1653  N   HIS A 210      40.509   6.987  87.073  1.00 67.94           N  
ATOM   1654  CA  HIS A 210      40.217   7.987  86.079  1.00 67.94           C  
ATOM   1661  C   HIS A 210      40.736   7.604  84.722  1.00 67.94           C  
ATOM   1662  O   HIS A 210      41.902   7.245  84.564  1.00 67.94           O  
ATOM   1657  CB  HIS A 210      40.846   9.348  86.436  1.00 67.94           C  
ATOM   1656  CG  HIS A 210      40.411   9.848  87.785  1.00 67.94           C  
ATOM   1659  CD2 HIS A 210      39.216   9.720  88.427  1.00 67.94           C  
ATOM   1655  ND1 HIS A 210      41.216  10.572  88.637  1.00 67.94           N  
ATOM   1660  CE1 HIS A 210      40.477  10.842  89.743  1.00 67.94           C  
ATOM   1658  NE2 HIS A 210      39.256  10.345  89.661  1.00 67.94           N  
ATOM   1663  N   THR A 211      39.857   7.697  83.697  1.00 48.33           N  
ATOM   1664  CA  THR A 211      40.201   7.397  82.330  1.00 48.33           C  
ATOM   1668  C   THR A 211      40.575   8.671  81.622  1.00 48.33           C  
ATOM   1669  O   THR A 211      40.246   9.772  82.060  1.00 48.33           O  
ATOM   1665  CB  THR A 211      39.084   6.736  81.574  1.00 48.33           C  
ATOM   1667  CG2 THR A 211      38.773   5.386  82.242  1.00 48.33           C  
ATOM   1666  OG1 THR A 211      37.928   7.562  81.577  1.00 48.33           O  
ATOM   1670  N   PRO A 212      41.280   8.521  80.526  1.00 77.06           N  
ATOM   1671  CA  PRO A 212      41.775   9.612  79.718  1.00 77.06           C  
ATOM   1675  C   PRO A 212      40.685  10.304  78.959  1.00 77.06           C  
ATOM   1676  O   PRO A 212      39.703   9.660  78.597  1.00 77.06           O  
ATOM   1673  CB  PRO A 212      42.828   8.989  78.796  1.00 77.06           C  
ATOM   1674  CG  PRO A 212      42.488   7.484  78.784  1.00 77.06           C  
ATOM   1672  CD  PRO A 212      41.871   7.243  80.169  1.00 77.06           C  
ATOM   1677  N   ILE A 213      40.842  11.618  78.697  1.00 48.64           N  
ATOM   1678  CA  ILE A 213      39.848  12.331  77.944  1.00 48.64           C  
ATOM   1683  C   ILE A 213      40.467  12.717  76.634  1.00 48.64           C  
ATOM   1684  O   ILE A 213      41.453  13.452  76.588  1.00 48.64           O  
ATOM   1679  CB  ILE A 213      39.359  13.582  78.622  1.00 48.64           C  
ATOM   1680  CG1 ILE A 213      38.658  13.223  79.944  1.00 48.64           C  
ATOM   1681  CG2 ILE A 213      38.460  14.352  77.638  1.00 48.64           C  
ATOM   1682  CD1 ILE A 213      38.385  14.426  80.845  1.00 48.64           C  
ATOM   1685  N   ILE A 214      39.874  12.229  75.525  1.00 69.40           N  
ATOM   1686  CA  ILE A 214      40.402  12.486  74.212  1.00 69.40           C  
ATOM   1691  C   ILE A 214      40.233  13.943  73.889  1.00 69.40           C  
ATOM   1692  O   ILE A 214      39.184  14.536  74.138  1.00 69.40           O  
ATOM   1687  CB  ILE A 214      39.732  11.707  73.114  1.00 69.40           C  
ATOM   1688  CG1 ILE A 214      39.927  10.194  73.307  1.00 69.40           C  
ATOM   1689  CG2 ILE A 214      40.276  12.219  71.770  1.00 69.40           C  
ATOM   1690  CD1 ILE A 214      39.078   9.358  72.351  1.00 69.40           C  
ATOM   1693  N   SER A 215      41.293  14.548  73.314  1.00 42.63           N  
ATOM   1694  CA  SER A 215      41.333  15.948  72.991  1.00 42.63           C  
ATOM   1697  C   SER A 215      40.499  16.227  71.778  1.00 42.63           C  
ATOM   1698  O   SER A 215      40.074  15.323  71.058  1.00 42.63           O  
ATOM   1695  CB  SER A 215      42.754  16.459  72.690  1.00 42.63           C  
ATOM   1696  OG  SER A 215      43.583  16.302  73.831  1.00 42.63           O  
ATOM   1699  N   SER A 216      40.235  17.529  71.544  1.00 35.79           N  
ATOM   1700  CA  SER A 216      39.456  17.966  70.426  1.00 35.79           C  
ATOM   1703  C   SER A 216      40.276  17.796  69.191  1.00 35.79           C  
ATOM   1704  O   SER A 216      41.504  17.798  69.231  1.00 35.79           O  
ATOM   1701  CB  SER A 216      39.048  19.443  70.511  1.00 35.79           C  
ATOM   1702  OG  SER A 216      38.355  19.836  69.337  1.00 35.79           O  
ATOM   1705  N   LEU A 217      39.588  17.609  68.052  1.00 57.72           N  
ATOM   1706  CA  LEU A 217      40.212  17.439  66.772  1.00 57.72           C  
ATOM   1711  C   LEU A 217      40.866  18.730  66.366  1.00 57.72           C  
ATOM   1712  O   LEU A 217      41.885  18.718  65.676  1.00 57.72           O  
ATOM   1707  CB  LEU A 217      39.216  17.056  65.663  1.00 57.72           C  
ATOM   1708  CG  LEU A 217      38.533  15.688  65.872  1.00 57.72           C  
ATOM   1709  CD1 LEU A 217      37.588  15.353  64.704  1.00 57.72           C  
ATOM   1710  CD2 LEU A 217      39.552  14.567  66.148  1.00 57.72           C  
ATOM   1713  N   GLN A 218      40.286  19.884  66.763  1.00 65.29           N  
ATOM   1714  CA  GLN A 218      40.806  21.161  66.341  1.00 65.29           C  
ATOM   1720  C   GLN A 218      42.236  21.263  66.774  1.00 65.29           C  
ATOM   1721  O   GLN A 218      43.116  21.522  65.953  1.00 65.29           O  
ATOM   1715  CB  GLN A 218      40.012  22.336  66.949  1.00 65.29           C  
ATOM   1716  CG  GLN A 218      40.070  22.399  68.479  1.00 65.29           C  
ATOM   1717  CD  GLN A 218      39.165  23.527  68.967  1.00 65.29           C  
ATOM   1719  NE2 GLN A 218      38.402  23.259  70.061  1.00 65.29           N  
ATOM   1718  OE1 GLN A 218      39.131  24.614  68.393  1.00 65.29           O  
ATOM   1722  N   GLY A 219      42.513  21.038  68.076  1.00101.22           N  
ATOM   1723  CA  GLY A 219      43.879  20.875  68.489  1.00101.22           C  
ATOM   1724  C   GLY A 219      44.512  21.951  69.310  1.00101.22           C  
ATOM   1725  O   GLY A 219      45.272  21.603  70.208  1.00101.22           O  
ATOM   1726  N   PRO A 220      44.260  23.204  69.122  1.00115.98           N  
ATOM   1727  CA  PRO A 220      45.136  24.125  69.796  1.00115.98           C  
ATOM   1731  C   PRO A 220      45.122  24.326  71.270  1.00115.98           C  
ATOM   1732  O   PRO A 220      44.085  24.220  71.925  1.00115.98           O  
ATOM   1729  CB  PRO A 220      45.034  25.438  69.024  1.00115.98           C  
ATOM   1730  CG  PRO A 220      44.709  24.985  67.592  1.00115.98           C  
ATOM   1728  CD  PRO A 220      43.947  23.663  67.778  1.00115.98           C  
ATOM   1733  N   GLY A 221      46.334  24.633  71.762  1.00129.94           N  
ATOM   1734  CA  GLY A 221      46.722  25.027  73.078  1.00129.94           C  
ATOM   1735  C   GLY A 221      47.907  25.874  72.753  1.00129.94           C  
ATOM   1736  O   GLY A 221      48.763  25.453  71.976  1.00129.94           O  
ATOM   1737  N   ARG A 222      48.025  27.083  73.327  1.00246.48           N  
ATOM   1738  CA  ARG A 222      49.084  27.895  72.806  1.00246.48           C  
ATOM   1746  C   ARG A 222      50.187  28.054  73.797  1.00246.48           C  
ATOM   1747  O   ARG A 222      49.965  28.270  74.987  1.00246.48           O  
ATOM   1739  CB  ARG A 222      48.598  29.280  72.351  1.00246.48           C  
ATOM   1740  CG  ARG A 222      47.588  29.157  71.209  1.00246.48           C  
ATOM   1741  CD  ARG A 222      47.049  30.483  70.675  1.00246.48           C  
ATOM   1742  NE  ARG A 222      46.042  30.134  69.634  1.00246.48           N  
ATOM   1743  CZ  ARG A 222      44.996  30.969  69.375  1.00246.48           C  
ATOM   1744  NH1 ARG A 222      44.896  32.167  70.021  1.00246.48           N1+
ATOM   1745  NH2 ARG A 222      44.045  30.593  68.472  1.00246.48           N  
ATOM   1748  N   MET A 223      51.428  27.907  73.296  1.00368.46           N  
ATOM   1749  CA  MET A 223      52.615  28.058  74.081  1.00368.46           C  
ATOM   1754  C   MET A 223      53.662  28.524  73.119  1.00368.46           C  
ATOM   1755  O   MET A 223      53.503  28.364  71.910  1.00368.46           O  
ATOM   1750  CB  MET A 223      53.105  26.734  74.690  1.00368.46           C  
ATOM   1751  CG  MET A 223      54.271  26.894  75.666  1.00368.46           C  
ATOM   1752  SD  MET A 223      53.824  27.662  77.252  1.00368.46           S  
ATOM   1753  CE  MET A 223      55.509  27.588  77.924  1.00368.46           C  
ATOM   1756  N   GLU A 224      54.755  29.136  73.614  1.00265.19           N  
ATOM   1757  CA  GLU A 224      55.772  29.539  72.687  1.00265.19           C  
ATOM   1763  C   GLU A 224      56.684  28.371  72.548  1.00265.19           C  
ATOM   1764  O   GLU A 224      57.281  27.914  73.522  1.00265.19           O  
ATOM   1758  CB  GLU A 224      56.612  30.744  73.149  1.00265.19           C  
ATOM   1759  CG  GLU A 224      57.633  31.209  72.104  1.00265.19           C  
ATOM   1760  CD  GLU A 224      58.368  32.428  72.656  1.00265.19           C  
ATOM   1761  OE1 GLU A 224      57.993  32.897  73.764  1.00265.19           O  
ATOM   1762  OE2 GLU A 224      59.317  32.905  71.977  1.00265.19           O1-
ATOM   1765  N   ALA A 225      56.807  27.848  71.314  1.00230.43           N  
ATOM   1766  CA  ALA A 225      57.611  26.682  71.120  1.00230.43           C  
ATOM   1768  C   ALA A 225      59.026  27.039  71.412  1.00230.43           C  
ATOM   1769  O   ALA A 225      59.500  28.115  71.049  1.00230.43           O  
ATOM   1767  CB  ALA A 225      57.559  26.126  69.687  1.00230.43           C  
ATOM   1770  N   SER A 226      59.732  26.125  72.100  1.00192.69           N  
ATOM   1771  CA  SER A 226      61.108  26.342  72.422  1.00192.69           C  
ATOM   1774  C   SER A 226      61.698  24.994  72.665  1.00192.69           C  
ATOM   1775  O   SER A 226      60.978  24.003  72.788  1.00192.69           O  
ATOM   1772  CB  SER A 226      61.315  27.165  73.705  1.00192.69           C  
ATOM   1773  OG  SER A 226      60.784  26.461  74.817  1.00192.69           O  
ATOM   1776  N   GLN A 227      63.041  24.925  72.720  1.00290.82           N  
ATOM   1777  CA  GLN A 227      63.694  23.678  72.979  1.00290.82           C  
ATOM   1783  C   GLN A 227      64.295  23.784  74.340  1.00290.82           C  
ATOM   1784  O   GLN A 227      64.530  24.883  74.839  1.00290.82           O  
ATOM   1778  CB  GLN A 227      64.828  23.350  71.993  1.00290.82           C  
ATOM   1779  CG  GLN A 227      65.989  24.345  72.037  1.00290.82           C  
ATOM   1780  CD  GLN A 227      65.496  25.644  71.419  1.00290.82           C  
ATOM   1782  NE2 GLN A 227      65.268  25.630  70.078  1.00290.82           N  
ATOM   1781  OE1 GLN A 227      65.308  26.643  72.112  1.00290.82           O  
ATOM   1785  N   GLY A 228      64.540  22.632  74.992  1.00 80.79           N  
ATOM   1786  CA  GLY A 228      65.082  22.678  76.314  1.00 80.79           C  
ATOM   1787  C   GLY A 228      64.539  21.501  77.050  1.00 80.79           C  
ATOM   1788  O   GLY A 228      64.492  20.389  76.524  1.00 80.79           O  
ATOM   1789  N   GLU A 229      64.112  21.728  78.306  1.00207.19           N  
ATOM   1790  CA  GLU A 229      63.584  20.670  79.112  1.00207.19           C  
ATOM   1796  C   GLU A 229      62.351  20.187  78.434  1.00207.19           C  
ATOM   1797  O   GLU A 229      61.670  20.942  77.742  1.00207.19           O  
ATOM   1791  CB  GLU A 229      63.184  21.118  80.527  1.00207.19           C  
ATOM   1792  CG  GLU A 229      64.368  21.613  81.362  1.00207.19           C  
ATOM   1793  CD  GLU A 229      65.262  20.424  81.680  1.00207.19           C  
ATOM   1794  OE1 GLU A 229      64.714  19.300  81.836  1.00207.19           O  
ATOM   1795  OE2 GLU A 229      66.504  20.620  81.764  1.00207.19           O1-
ATOM   1798  N   ILE A 230      62.040  18.890  78.611  1.00169.05           N  
ATOM   1799  CA  ILE A 230      60.893  18.349  77.954  1.00169.05           C  
ATOM   1804  C   ILE A 230      59.799  18.223  78.964  1.00169.05           C  
ATOM   1805  O   ILE A 230      59.964  17.628  80.028  1.00169.05           O  
ATOM   1800  CB  ILE A 230      61.165  17.005  77.325  1.00169.05           C  
ATOM   1801  CG1 ILE A 230      60.032  16.576  76.372  1.00169.05           C  
ATOM   1802  CG2 ILE A 230      61.486  15.998  78.443  1.00169.05           C  
ATOM   1803  CD1 ILE A 230      58.693  16.287  77.050  1.00169.05           C  
ATOM   1806  N   ASP A 231      58.647  18.842  78.653  1.00175.04           N  
ATOM   1807  CA  ASP A 231      57.517  18.786  79.526  1.00175.04           C  
ATOM   1812  C   ASP A 231      56.307  18.661  78.662  1.00175.04           C  
ATOM   1813  O   ASP A 231      56.197  19.331  77.636  1.00175.04           O  
ATOM   1808  CB  ASP A 231      57.338  20.066  80.358  1.00175.04           C  
ATOM   1809  CG  ASP A 231      58.438  20.106  81.409  1.00175.04           C  
ATOM   1810  OD1 ASP A 231      58.259  19.450  82.469  1.00175.04           O  
ATOM   1811  OD2 ASP A 231      59.462  20.799  81.172  1.00175.04           O1-
ATOM   1814  N   ASP A 232      55.364  17.782  79.043  1.00168.88           N  
ATOM   1815  CA  ASP A 232      54.165  17.672  78.269  1.00168.88           C  
ATOM   1820  C   ASP A 232      53.340  18.873  78.578  1.00168.88           C  
ATOM   1821  O   ASP A 232      53.354  19.376  79.700  1.00168.88           O  
ATOM   1816  CB  ASP A 232      53.320  16.430  78.609  1.00168.88           C  
ATOM   1817  CG  ASP A 232      54.062  15.215  78.079  1.00168.88           C  
ATOM   1818  OD1 ASP A 232      54.963  15.409  77.221  1.00168.88           O  
ATOM   1819  OD2 ASP A 232      53.737  14.080  78.520  1.00168.88           O1-
ATOM   1822  N   VAL A 233      52.600  19.376  77.574  1.00119.86           N  
ATOM   1823  CA  VAL A 233      51.768  20.512  77.825  1.00119.86           C  
ATOM   1827  C   VAL A 233      50.373  20.071  77.547  1.00119.86           C  
ATOM   1828  O   VAL A 233      50.142  19.245  76.665  1.00119.86           O  
ATOM   1824  CB  VAL A 233      52.054  21.687  76.937  1.00119.86           C  
ATOM   1825  CG1 VAL A 233      53.506  22.132  77.179  1.00119.86           C  
ATOM   1826  CG2 VAL A 233      51.748  21.300  75.482  1.00119.86           C  
ATOM   1829  N   LEU A 234      49.399  20.593  78.314  1.00220.56           N  
ATOM   1830  CA  LEU A 234      48.057  20.161  78.080  1.00220.56           C  
ATOM   1835  C   LEU A 234      47.271  21.322  77.573  1.00220.56           C  
ATOM   1836  O   LEU A 234      47.094  22.318  78.273  1.00220.56           O  
ATOM   1831  CB  LEU A 234      47.334  19.689  79.353  1.00220.56           C  
ATOM   1832  CG  LEU A 234      48.008  18.504  80.069  1.00220.56           C  
ATOM   1833  CD1 LEU A 234      48.004  17.240  79.196  1.00220.56           C  
ATOM   1834  CD2 LEU A 234      49.405  18.884  80.585  1.00220.56           C  
ATOM   1837  N   ALA A 235      46.788  21.230  76.320  1.00227.52           N  
ATOM   1838  CA  ALA A 235      45.909  22.254  75.846  1.00227.52           C  
ATOM   1840  C   ALA A 235      44.593  21.902  76.449  1.00227.52           C  
ATOM   1841  O   ALA A 235      44.326  20.727  76.690  1.00227.52           O  
ATOM   1839  CB  ALA A 235      45.741  22.275  74.318  1.00227.52           C  
ATOM   1842  N   GLU A 236      43.726  22.890  76.734  1.00211.36           N  
ATOM   1843  CA  GLU A 236      42.507  22.466  77.352  1.00211.36           C  
ATOM   1849  C   GLU A 236      41.400  22.503  76.357  1.00211.36           C  
ATOM   1850  O   GLU A 236      40.672  23.493  76.254  1.00211.36           O  
ATOM   1844  CB  GLU A 236      42.085  23.328  78.555  1.00211.36           C  
ATOM   1845  CG  GLU A 236      42.986  23.134  79.777  1.00211.36           C  
ATOM   1846  CD  GLU A 236      42.779  21.713  80.286  1.00211.36           C  
ATOM   1847  OE1 GLU A 236      41.780  21.074  79.861  1.00211.36           O  
ATOM   1848  OE2 GLU A 236      43.619  21.245  81.101  1.00211.36           O1-
ATOM   1851  N   VAL A 237      41.248  21.415  75.579  1.00 69.71           N  
ATOM   1852  CA  VAL A 237      40.111  21.342  74.718  1.00 69.71           C  
ATOM   1856  C   VAL A 237      39.698  19.905  74.705  1.00 69.71           C  
ATOM   1857  O   VAL A 237      40.381  19.056  74.132  1.00 69.71           O  
ATOM   1853  CB  VAL A 237      40.396  21.771  73.307  1.00 69.71           C  
ATOM   1854  CG1 VAL A 237      39.107  21.623  72.486  1.00 69.71           C  
ATOM   1855  CG2 VAL A 237      40.936  23.212  73.333  1.00 69.71           C  
ATOM   1858  N   LYS A 238      38.547  19.604  75.330  1.00107.03           N  
ATOM   1859  CA  LYS A 238      38.056  18.260  75.431  1.00107.03           C  
ATOM   1865  C   LYS A 238      37.231  18.013  74.216  1.00107.03           C  
ATOM   1866  O   LYS A 238      36.780  18.957  73.570  1.00107.03           O  
ATOM   1860  CB  LYS A 238      37.111  18.065  76.628  1.00107.03           C  
ATOM   1861  CG  LYS A 238      37.690  18.537  77.963  1.00107.03           C  
ATOM   1862  CD  LYS A 238      38.979  17.826  78.373  1.00107.03           C  
ATOM   1863  CE  LYS A 238      39.505  18.274  79.737  1.00107.03           C  
ATOM   1864  NZ  LYS A 238      40.812  17.637  80.005  1.00107.03           N1+
ATOM   1867  N   MET A 239      37.019  16.731  73.856  1.00 50.99           N  
ATOM   1868  CA  MET A 239      36.173  16.470  72.729  1.00 50.99           C  
ATOM   1873  C   MET A 239      34.773  16.543  73.238  1.00 50.99           C  
ATOM   1874  O   MET A 239      34.435  15.906  74.235  1.00 50.99           O  
ATOM   1869  CB  MET A 239      36.382  15.085  72.092  1.00 50.99           C  
ATOM   1870  CG  MET A 239      35.541  14.866  70.834  1.00 50.99           C  
ATOM   1871  SD  MET A 239      35.841  13.286  69.988  1.00 50.99           S  
ATOM   1872  CE  MET A 239      37.442  13.786  69.292  1.00 50.99           C  
ATOM   1875  N   SER A 240      33.919  17.341  72.567  1.00 95.76           N  
ATOM   1876  CA  SER A 240      32.585  17.499  73.058  1.00 95.76           C  
ATOM   1879  C   SER A 240      31.710  17.900  71.911  1.00 95.76           C  
ATOM   1880  O   SER A 240      32.172  18.130  70.793  1.00 95.76           O  
ATOM   1877  CB  SER A 240      32.498  18.597  74.139  1.00 95.76           C  
ATOM   1878  OG  SER A 240      31.168  18.737  74.617  1.00 95.76           O  
ATOM   1881  N   LYS A 241      30.401  17.992  72.183  1.00132.11           N  
ATOM   1882  CA  LYS A 241      29.362  18.321  71.253  1.00132.11           C  
ATOM   1888  C   LYS A 241      29.464  19.750  70.803  1.00132.11           C  
ATOM   1889  O   LYS A 241      28.802  20.136  69.841  1.00132.11           O  
ATOM   1883  CB  LYS A 241      27.972  18.052  71.844  1.00132.11           C  
ATOM   1884  CG  LYS A 241      27.737  16.550  72.020  1.00132.11           C  
ATOM   1885  CD  LYS A 241      26.604  16.202  72.979  1.00132.11           C  
ATOM   1886  CE  LYS A 241      27.076  15.869  74.395  1.00132.11           C  
ATOM   1887  NZ  LYS A 241      27.827  14.594  74.384  1.00132.11           N1+
ATOM   1890  N   SER A 242      30.253  20.589  71.506  1.00 94.23           N  
ATOM   1891  CA  SER A 242      30.331  21.996  71.203  1.00 94.23           C  
ATOM   1894  C   SER A 242      30.561  22.231  69.735  1.00 94.23           C  
ATOM   1895  O   SER A 242      29.681  22.766  69.061  1.00 94.23           O  
ATOM   1892  CB  SER A 242      31.454  22.695  71.987  1.00 94.23           C  
ATOM   1893  OG  SER A 242      32.711  22.117  71.669  1.00 94.23           O  
ATOM   1896  N   LYS A 243      31.728  21.845  69.180  1.00 64.04           N  
ATOM   1897  CA  LYS A 243      31.906  22.035  67.765  1.00 64.04           C  
ATOM   1903  C   LYS A 243      31.787  20.676  67.150  1.00 64.04           C  
ATOM   1904  O   LYS A 243      32.568  19.779  67.450  1.00 64.04           O  
ATOM   1898  CB  LYS A 243      33.293  22.569  67.361  1.00 64.04           C  
ATOM   1899  CG  LYS A 243      33.595  24.001  67.808  1.00 64.04           C  
ATOM   1900  CD  LYS A 243      35.061  24.385  67.593  1.00 64.04           C  
ATOM   1901  CE  LYS A 243      35.363  25.857  67.856  1.00 64.04           C  
ATOM   1902  NZ  LYS A 243      36.781  26.130  67.533  1.00 64.04           N1+
ATOM   1905  N   PRO A 244      30.850  20.498  66.269  1.00 69.52           N  
ATOM   1906  CA  PRO A 244      30.649  19.195  65.706  1.00 69.52           C  
ATOM   1910  C   PRO A 244      31.836  18.665  64.962  1.00 69.52           C  
ATOM   1911  O   PRO A 244      32.055  17.457  64.989  1.00 69.52           O  
ATOM   1908  CB  PRO A 244      29.358  19.299  64.895  1.00 69.52           C  
ATOM   1909  CG  PRO A 244      28.556  20.378  65.648  1.00 69.52           C  
ATOM   1907  CD  PRO A 244      29.627  21.281  66.285  1.00 69.52           C  
ATOM   1912  N   GLU A 245      32.625  19.538  64.309  1.00 96.01           N  
ATOM   1913  CA  GLU A 245      33.754  19.116  63.527  1.00 96.01           C  
ATOM   1919  C   GLU A 245      34.833  18.553  64.410  1.00 96.01           C  
ATOM   1920  O   GLU A 245      35.605  17.693  63.989  1.00 96.01           O  
ATOM   1914  CB  GLU A 245      34.363  20.259  62.697  1.00 96.01           C  
ATOM   1915  CG  GLU A 245      33.441  20.711  61.562  1.00 96.01           C  
ATOM   1916  CD  GLU A 245      33.339  19.569  60.558  1.00 96.01           C  
ATOM   1917  OE1 GLU A 245      34.332  19.342  59.817  1.00 96.01           O  
ATOM   1918  OE2 GLU A 245      32.267  18.907  60.521  1.00 96.01           O1-
ATOM   1921  N   THR A 246      34.944  19.074  65.644  1.00 80.56           N  
ATOM   1922  CA  THR A 246      35.948  18.695  66.600  1.00 80.56           C  
ATOM   1926  C   THR A 246      35.705  17.328  67.188  1.00 80.56           C  
ATOM   1927  O   THR A 246      36.608  16.758  67.800  1.00 80.56           O  
ATOM   1923  CB  THR A 246      36.090  19.670  67.731  1.00 80.56           C  
ATOM   1925  CG2 THR A 246      36.364  21.062  67.132  1.00 80.56           C  
ATOM   1924  OG1 THR A 246      34.911  19.693  68.520  1.00 80.56           O  
ATOM   1928  N   ALA A 247      34.470  16.790  67.120  1.00 47.35           N  
ATOM   1929  CA  ALA A 247      34.248  15.511  67.746  1.00 47.35           C  
ATOM   1931  C   ALA A 247      33.595  14.553  66.792  1.00 47.35           C  
ATOM   1932  O   ALA A 247      32.842  14.947  65.903  1.00 47.35           O  
ATOM   1930  CB  ALA A 247      33.348  15.588  68.994  1.00 47.35           C  
ATOM   1933  N   VAL A 248      33.887  13.241  66.963  1.00 46.27           N  
ATOM   1934  CA  VAL A 248      33.305  12.237  66.117  1.00 46.27           C  
ATOM   1938  C   VAL A 248      32.197  11.594  66.893  1.00 46.27           C  
ATOM   1939  O   VAL A 248      32.419  11.019  67.958  1.00 46.27           O  
ATOM   1935  CB  VAL A 248      34.269  11.146  65.743  1.00 46.27           C  
ATOM   1936  CG1 VAL A 248      33.532  10.093  64.895  1.00 46.27           C  
ATOM   1937  CG2 VAL A 248      35.484  11.774  65.038  1.00 46.27           C  
ATOM   1940  N   PHE A 249      30.961  11.678  66.364  1.00 65.26           N  
ATOM   1941  CA  PHE A 249      29.824  11.115  67.027  1.00 65.26           C  
ATOM   1949  C   PHE A 249      29.669   9.702  66.566  1.00 65.26           C  
ATOM   1950  O   PHE A 249      30.156   9.312  65.506  1.00 65.26           O  
ATOM   1942  CB  PHE A 249      28.504  11.848  66.729  1.00 65.26           C  
ATOM   1943  CG  PHE A 249      28.598  13.221  67.306  1.00 65.26           C  
ATOM   1944  CD1 PHE A 249      29.103  14.260  66.559  1.00 65.26           C  
ATOM   1945  CD2 PHE A 249      28.186  13.466  68.595  1.00 65.26           C  
ATOM   1946  CE1 PHE A 249      29.190  15.525  67.090  1.00 65.26           C  
ATOM   1947  CE2 PHE A 249      28.271  14.730  69.132  1.00 65.26           C  
ATOM   1948  CZ  PHE A 249      28.774  15.762  68.378  1.00 65.26           C  
ATOM   1951  N   VAL A 250      28.968   8.895  67.377  1.00132.68           N  
ATOM   1952  CA  VAL A 250      28.755   7.502  67.121  1.00132.68           C  
ATOM   1956  C   VAL A 250      27.930   7.360  65.872  1.00132.68           C  
ATOM   1957  O   VAL A 250      27.926   6.310  65.230  1.00132.68           O  
ATOM   1953  CB  VAL A 250      27.998   6.843  68.229  1.00132.68           C  
ATOM   1954  CG1 VAL A 250      27.823   5.368  67.856  1.00132.68           C  
ATOM   1955  CG2 VAL A 250      28.734   7.087  69.555  1.00132.68           C  
ATOM   1958  N   VAL A 251      27.095   8.375  65.604  1.00162.56           N  
ATOM   1959  CA  VAL A 251      26.185   8.487  64.498  1.00162.56           C  
ATOM   1963  C   VAL A 251      26.832   8.962  63.220  1.00162.56           C  
ATOM   1964  O   VAL A 251      26.261   8.802  62.143  1.00162.56           O  
ATOM   1960  CB  VAL A 251      25.054   9.411  64.840  1.00162.56           C  
ATOM   1961  CG1 VAL A 251      24.090   9.521  63.650  1.00162.56           C  
ATOM   1962  CG2 VAL A 251      24.408   8.932  66.148  1.00162.56           C  
ATOM   1965  N   ASP A 252      28.008   9.617  63.289  1.00 57.97           N  
ATOM   1966  CA  ASP A 252      28.597  10.231  62.120  1.00 57.97           C  
ATOM   1971  C   ASP A 252      28.724   9.238  61.004  1.00 57.97           C  
ATOM   1972  O   ASP A 252      28.942   8.047  61.219  1.00 57.97           O  
ATOM   1967  CB  ASP A 252      30.001  10.816  62.368  1.00 57.97           C  
ATOM   1968  CG  ASP A 252      29.870  12.036  63.267  1.00 57.97           C  
ATOM   1969  OD1 ASP A 252      28.728  12.550  63.397  1.00 57.97           O  
ATOM   1970  OD2 ASP A 252      30.907  12.467  63.836  1.00 57.97           O1-
ATOM   1973  N   SER A 253      28.569   9.740  59.759  1.00 31.91           N  
ATOM   1974  CA  SER A 253      28.660   8.934  58.575  1.00 31.91           C  
ATOM   1977  C   SER A 253      30.107   8.627  58.353  1.00 31.91           C  
ATOM   1978  O   SER A 253      30.982   9.211  58.989  1.00 31.91           O  
ATOM   1975  CB  SER A 253      28.115   9.633  57.318  1.00 31.91           C  
ATOM   1976  OG  SER A 253      28.890  10.789  57.033  1.00 31.91           O  
ATOM   1979  N   ASP A 254      30.389   7.671  57.448  1.00 52.64           N  
ATOM   1980  CA  ASP A 254      31.739   7.274  57.177  1.00 52.64           C  
ATOM   1985  C   ASP A 254      32.450   8.463  56.613  1.00 52.64           C  
ATOM   1986  O   ASP A 254      33.608   8.720  56.938  1.00 52.64           O  
ATOM   1981  CB  ASP A 254      31.821   6.142  56.137  1.00 52.64           C  
ATOM   1982  CG  ASP A 254      31.225   4.877  56.747  1.00 52.64           C  
ATOM   1983  OD1 ASP A 254      31.066   4.835  57.995  1.00 52.64           O  
ATOM   1984  OD2 ASP A 254      30.915   3.935  55.970  1.00 52.64           O1-
ATOM   1987  N   ASP A 255      31.755   9.225  55.749  1.00 35.44           N  
ATOM   1988  CA  ASP A 255      32.329  10.378  55.121  1.00 35.44           C  
ATOM   1993  C   ASP A 255      32.655  11.404  56.162  1.00 35.44           C  
ATOM   1994  O   ASP A 255      33.717  12.021  56.115  1.00 35.44           O  
ATOM   1989  CB  ASP A 255      31.374  11.031  54.108  1.00 35.44           C  
ATOM   1990  CG  ASP A 255      32.105  12.196  53.461  1.00 35.44           C  
ATOM   1991  OD1 ASP A 255      33.362  12.228  53.538  1.00 35.44           O  
ATOM   1992  OD2 ASP A 255      31.412  13.072  52.878  1.00 35.44           O1-
ATOM   1995  N   ASP A 256      31.755  11.605  57.146  1.00 47.66           N  
ATOM   1996  CA  ASP A 256      31.979  12.609  58.151  1.00 47.66           C  
ATOM   2001  C   ASP A 256      33.230  12.270  58.905  1.00 47.66           C  
ATOM   2002  O   ASP A 256      34.036  13.147  59.218  1.00 47.66           O  
ATOM   1997  CB  ASP A 256      30.845  12.692  59.189  1.00 47.66           C  
ATOM   1998  CG  ASP A 256      29.625  13.331  58.541  1.00 47.66           C  
ATOM   1999  OD1 ASP A 256      29.802  14.058  57.527  1.00 47.66           O  
ATOM   2000  OD2 ASP A 256      28.499  13.104  59.058  1.00 47.66           O1-
ATOM   2003  N   ILE A 257      33.423  10.975  59.210  1.00 35.49           N  
ATOM   2004  CA  ILE A 257      34.560  10.529  59.965  1.00 35.49           C  
ATOM   2009  C   ILE A 257      35.813  10.799  59.191  1.00 35.49           C  
ATOM   2010  O   ILE A 257      36.817  11.234  59.753  1.00 35.49           O  
ATOM   2005  CB  ILE A 257      34.504   9.060  60.271  1.00 35.49           C  
ATOM   2006  CG1 ILE A 257      33.295   8.771  61.176  1.00 35.49           C  
ATOM   2007  CG2 ILE A 257      35.850   8.624  60.875  1.00 35.49           C  
ATOM   2008  CD1 ILE A 257      32.975   7.284  61.317  1.00 35.49           C  
ATOM   2011  N   ARG A 258      35.798  10.533  57.873  1.00 82.83           N  
ATOM   2012  CA  ARG A 258      36.975  10.739  57.081  1.00 82.83           C  
ATOM   2020  C   ARG A 258      37.324  12.200  57.066  1.00 82.83           C  
ATOM   2021  O   ARG A 258      38.496  12.561  57.174  1.00 82.83           O  
ATOM   2013  CB  ARG A 258      36.794  10.266  55.630  1.00 82.83           C  
ATOM   2014  CG  ARG A 258      36.592   8.752  55.526  1.00 82.83           C  
ATOM   2015  CD  ARG A 258      36.279   8.260  54.114  1.00 82.83           C  
ATOM   2016  NE  ARG A 258      36.114   6.780  54.185  1.00 82.83           N  
ATOM   2017  CZ  ARG A 258      34.977   6.201  53.704  1.00 82.83           C  
ATOM   2018  NH1 ARG A 258      33.976   6.983  53.205  1.00 82.83           N1+
ATOM   2019  NH2 ARG A 258      34.838   4.842  53.733  1.00 82.83           N  
ATOM   2022  N   ARG A 259      36.316  13.082  56.919  1.00 93.34           N  
ATOM   2023  CA  ARG A 259      36.567  14.498  56.853  1.00 93.34           C  
ATOM   2031  C   ARG A 259      37.130  15.003  58.146  1.00 93.34           C  
ATOM   2032  O   ARG A 259      38.149  15.694  58.165  1.00 93.34           O  
ATOM   2024  CB  ARG A 259      35.289  15.314  56.590  1.00 93.34           C  
ATOM   2025  CG  ARG A 259      35.532  16.824  56.547  1.00 93.34           C  
ATOM   2026  CD  ARG A 259      34.264  17.663  56.370  1.00 93.34           C  
ATOM   2027  NE  ARG A 259      33.412  17.480  57.581  1.00 93.34           N  
ATOM   2028  CZ  ARG A 259      32.277  16.724  57.508  1.00 93.34           C  
ATOM   2029  NH1 ARG A 259      31.903  16.180  56.316  1.00 93.34           N1+
ATOM   2030  NH2 ARG A 259      31.514  16.507  58.618  1.00 93.34           N  
ATOM   2033  N   LYS A 260      36.493  14.649  59.275  1.00 47.61           N  
ATOM   2034  CA  LYS A 260      36.909  15.186  60.538  1.00 47.61           C  
ATOM   2040  C   LYS A 260      38.302  14.740  60.857  1.00 47.61           C  
ATOM   2041  O   LYS A 260      39.108  15.514  61.367  1.00 47.61           O  
ATOM   2035  CB  LYS A 260      35.981  14.787  61.701  1.00 47.61           C  
ATOM   2036  CG  LYS A 260      34.601  15.451  61.625  1.00 47.61           C  
ATOM   2037  CD  LYS A 260      33.586  14.913  62.639  1.00 47.61           C  
ATOM   2038  CE  LYS A 260      32.229  15.624  62.578  1.00 47.61           C  
ATOM   2039  NZ  LYS A 260      31.339  15.134  63.653  1.00 47.61           N1+
ATOM   2042  N   ILE A 261      38.620  13.464  60.590  1.00 57.31           N  
ATOM   2043  CA  ILE A 261      39.928  12.963  60.891  1.00 57.31           C  
ATOM   2048  C   ILE A 261      40.958  13.585  59.997  1.00 57.31           C  
ATOM   2049  O   ILE A 261      42.056  13.911  60.447  1.00 57.31           O  
ATOM   2044  CB  ILE A 261      40.004  11.474  60.815  1.00 57.31           C  
ATOM   2045  CG1 ILE A 261      39.069  10.902  61.893  1.00 57.31           C  
ATOM   2046  CG2 ILE A 261      41.474  11.054  60.987  1.00 57.31           C  
ATOM   2047  CD1 ILE A 261      38.803   9.411  61.767  1.00 57.31           C  
ATOM   2050  N   ARG A 262      40.638  13.776  58.702  1.00128.59           N  
ATOM   2051  CA  ARG A 262      41.615  14.307  57.789  1.00128.59           C  
ATOM   2059  C   ARG A 262      42.017  15.682  58.246  1.00128.59           C  
ATOM   2060  O   ARG A 262      43.190  16.048  58.189  1.00128.59           O  
ATOM   2052  CB  ARG A 262      41.116  14.407  56.331  1.00128.59           C  
ATOM   2053  CG  ARG A 262      39.936  15.358  56.108  1.00128.59           C  
ATOM   2054  CD  ARG A 262      39.462  15.426  54.652  1.00128.59           C  
ATOM   2055  NE  ARG A 262      38.360  14.436  54.478  1.00128.59           N  
ATOM   2056  CZ  ARG A 262      37.948  14.106  53.219  1.00128.59           C  
ATOM   2057  NH1 ARG A 262      38.587  14.643  52.140  1.00128.59           N1+
ATOM   2058  NH2 ARG A 262      36.908  13.240  53.042  1.00128.59           N  
ATOM   2061  N   LYS A 263      41.034  16.479  58.700  1.00110.06           N  
ATOM   2062  CA  LYS A 263      41.189  17.833  59.163  1.00110.06           C  
ATOM   2068  C   LYS A 263      41.909  17.886  60.488  1.00110.06           C  
ATOM   2069  O   LYS A 263      42.463  18.920  60.854  1.00110.06           O  
ATOM   2063  CB  LYS A 263      39.838  18.538  59.354  1.00110.06           C  
ATOM   2064  CG  LYS A 263      39.051  18.725  58.054  1.00110.06           C  
ATOM   2065  CD  LYS A 263      37.576  19.056  58.284  1.00110.06           C  
ATOM   2066  CE  LYS A 263      37.312  20.529  58.598  1.00110.06           C  
ATOM   2067  NZ  LYS A 263      37.094  21.279  57.342  1.00110.06           N1+
ATOM   2070  N   ALA A 264      41.887  16.781  61.254  1.00 58.89           N  
ATOM   2071  CA  ALA A 264      42.365  16.724  62.612  1.00 58.89           C  
ATOM   2073  C   ALA A 264      43.776  17.201  62.779  1.00 58.89           C  
ATOM   2074  O   ALA A 264      44.645  17.029  61.924  1.00 58.89           O  
ATOM   2072  CB  ALA A 264      42.293  15.310  63.215  1.00 58.89           C  
ATOM   2075  N   TYR A 265      44.023  17.825  63.951  1.00 81.92           N  
ATOM   2076  CA  TYR A 265      45.308  18.341  64.310  1.00 81.92           C  
ATOM   2085  C   TYR A 265      46.170  17.148  64.575  1.00 81.92           C  
ATOM   2086  O   TYR A 265      45.803  16.271  65.356  1.00 81.92           O  
ATOM   2077  CB  TYR A 265      45.195  19.226  65.567  1.00 81.92           C  
ATOM   2078  CG  TYR A 265      46.494  19.867  65.896  1.00 81.92           C  
ATOM   2079  CD1 TYR A 265      47.004  20.871  65.107  1.00 81.92           C  
ATOM   2080  CD2 TYR A 265      47.183  19.485  67.021  1.00 81.92           C  
ATOM   2081  CE1 TYR A 265      48.200  21.471  65.424  1.00 81.92           C  
ATOM   2082  CE2 TYR A 265      48.377  20.080  67.345  1.00 81.92           C  
ATOM   2083  CZ  TYR A 265      48.890  21.071  66.544  1.00 81.92           C  
ATOM   2084  OH  TYR A 265      50.119  21.680  66.878  1.00 81.92           O  
ATOM   2087  N   CYS A 266      47.330  17.065  63.887  1.00 74.36           N  
ATOM   2088  CA  CYS A 266      48.185  15.928  64.077  1.00 74.36           C  
ATOM   2091  C   CYS A 266      49.585  16.336  63.713  1.00 74.36           C  
ATOM   2092  O   CYS A 266      50.062  16.035  62.619  1.00 74.36           O  
ATOM   2089  CB  CYS A 266      47.765  14.763  63.163  1.00 74.36           C  
ATOM   2090  SG  CYS A 266      48.793  13.279  63.340  1.00 74.36           S  
ATOM   2093  N   PRO A 267      50.275  16.990  64.613  1.00154.90           N  
ATOM   2094  CA  PRO A 267      51.608  17.429  64.296  1.00154.90           C  
ATOM   2098  C   PRO A 267      52.570  16.303  64.140  1.00154.90           C  
ATOM   2099  O   PRO A 267      52.489  15.321  64.875  1.00154.90           O  
ATOM   2096  CB  PRO A 267      51.977  18.517  65.309  1.00154.90           C  
ATOM   2097  CG  PRO A 267      50.763  18.588  66.250  1.00154.90           C  
ATOM   2095  CD  PRO A 267      49.609  17.965  65.455  1.00154.90           C  
ATOM   2100  N   ALA A 268      53.503  16.443  63.182  1.00 39.72           N  
ATOM   2101  CA  ALA A 268      54.396  15.373  62.872  1.00 39.72           C  
ATOM   2103  C   ALA A 268      55.274  15.081  64.038  1.00 39.72           C  
ATOM   2104  O   ALA A 268      55.758  15.972  64.731  1.00 39.72           O  
ATOM   2102  CB  ALA A 268      55.305  15.660  61.666  1.00 39.72           C  
ATOM   2105  N   LYS A 269      55.458  13.774  64.284  1.00117.53           N  
ATOM   2106  CA  LYS A 269      56.360  13.276  65.271  1.00117.53           C  
ATOM   2112  C   LYS A 269      55.994  13.744  66.645  1.00117.53           C  
ATOM   2113  O   LYS A 269      56.768  13.522  67.573  1.00117.53           O  
ATOM   2107  CB  LYS A 269      57.811  13.676  64.965  1.00117.53           C  
ATOM   2108  CG  LYS A 269      58.364  12.959  63.731  1.00117.53           C  
ATOM   2109  CD  LYS A 269      59.622  13.602  63.153  1.00117.53           C  
ATOM   2110  CE  LYS A 269      59.308  14.735  62.176  1.00117.53           C  
ATOM   2111  NZ  LYS A 269      58.682  15.864  62.899  1.00117.53           N1+
ATOM   2114  N   GLN A 270      54.800  14.341  66.858  1.00121.95           N  
ATOM   2115  CA  GLN A 270      54.554  14.734  68.221  1.00121.95           C  
ATOM   2121  C   GLN A 270      53.446  13.892  68.766  1.00121.95           C  
ATOM   2122  O   GLN A 270      52.443  13.660  68.095  1.00121.95           O  
ATOM   2116  CB  GLN A 270      54.121  16.187  68.457  1.00121.95           C  
ATOM   2117  CG  GLN A 270      52.694  16.499  68.031  1.00121.95           C  
ATOM   2118  CD  GLN A 270      52.345  17.817  68.697  1.00121.95           C  
ATOM   2120  NE2 GLN A 270      51.088  17.924  69.202  1.00121.95           N  
ATOM   2119  OE1 GLN A 270      53.170  18.727  68.769  1.00121.95           O  
ATOM   2123  N   VAL A 271      53.681  13.310  69.957  1.00 70.58           N  
ATOM   2124  CA  VAL A 271      52.720  12.524  70.680  1.00 70.58           C  
ATOM   2128  C   VAL A 271      51.767  13.346  71.495  1.00 70.58           C  
ATOM   2129  O   VAL A 271      50.567  13.078  71.530  1.00 70.58           O  
ATOM   2125  CB  VAL A 271      53.387  11.553  71.606  1.00 70.58           C  
ATOM   2126  CG1 VAL A 271      52.309  10.751  72.351  1.00 70.58           C  
ATOM   2127  CG2 VAL A 271      54.362  10.694  70.780  1.00 70.58           C  
ATOM   2130  N   GLN A 272      52.287  14.381  72.183  1.00 98.48           N  
ATOM   2131  CA  GLN A 272      51.516  15.116  73.150  1.00 98.48           C  
ATOM   2137  C   GLN A 272      50.501  15.987  72.490  1.00 98.48           C  
ATOM   2138  O   GLN A 272      50.808  16.752  71.578  1.00 98.48           O  
ATOM   2132  CB  GLN A 272      52.392  16.024  74.027  1.00 98.48           C  
ATOM   2133  CG  GLN A 272      53.096  17.116  73.220  1.00 98.48           C  
ATOM   2134  CD  GLN A 272      54.056  17.845  74.144  1.00 98.48           C  
ATOM   2136  NE2 GLN A 272      54.425  19.099  73.767  1.00 98.48           N  
ATOM   2135  OE1 GLN A 272      54.470  17.315  75.174  1.00 98.48           O  
ATOM   2139  N   GLY A 273      49.244  15.882  72.960  1.00 34.88           N  
ATOM   2140  CA  GLY A 273      48.190  16.739  72.501  1.00 34.88           C  
ATOM   2141  C   GLY A 273      47.666  16.269  71.181  1.00 34.88           C  
ATOM   2142  O   GLY A 273      46.777  16.909  70.621  1.00 34.88           O  
ATOM   2143  N   ASN A 274      48.173  15.131  70.662  1.00 65.29           N  
ATOM   2144  CA  ASN A 274      47.755  14.671  69.363  1.00 65.29           C  
ATOM   2149  C   ASN A 274      46.573  13.757  69.531  1.00 65.29           C  
ATOM   2150  O   ASN A 274      46.705  12.633  70.014  1.00 65.29           O  
ATOM   2145  CB  ASN A 274      48.873  13.891  68.648  1.00 65.29           C  
ATOM   2146  CG  ASN A 274      48.490  13.687  67.192  1.00 65.29           C  
ATOM   2148  ND2 ASN A 274      49.497  13.337  66.347  1.00 65.29           N  
ATOM   2147  OD1 ASN A 274      47.327  13.829  66.819  1.00 65.29           O  
ATOM   2151  N   PRO A 275      45.406  14.227  69.164  1.00159.55           N  
ATOM   2152  CA  PRO A 275      44.169  13.492  69.265  1.00159.55           C  
ATOM   2156  C   PRO A 275      44.114  12.286  68.372  1.00159.55           C  
ATOM   2157  O   PRO A 275      43.465  11.307  68.740  1.00159.55           O  
ATOM   2154  CB  PRO A 275      43.064  14.503  68.955  1.00159.55           C  
ATOM   2155  CG  PRO A 275      43.777  15.602  68.147  1.00159.55           C  
ATOM   2153  CD  PRO A 275      45.217  15.583  68.681  1.00159.55           C  
ATOM   2158  N   VAL A 276      44.756  12.328  67.187  1.00117.38           N  
ATOM   2159  CA  VAL A 276      44.675  11.191  66.314  1.00117.38           C  
ATOM   2163  C   VAL A 276      45.356  10.036  66.966  1.00117.38           C  
ATOM   2164  O   VAL A 276      44.889   8.900  66.883  1.00117.38           O  
ATOM   2160  CB  VAL A 276      45.290  11.392  64.956  1.00117.38           C  
ATOM   2161  CG1 VAL A 276      44.467  12.436  64.191  1.00117.38           C  
ATOM   2162  CG2 VAL A 276      46.773  11.753  65.108  1.00117.38           C  
ATOM   2165  N   LEU A 277      46.502  10.295  67.619  1.00 53.71           N  
ATOM   2166  CA  LEU A 277      47.238   9.264  68.290  1.00 53.71           C  
ATOM   2171  C   LEU A 277      46.444   8.748  69.454  1.00 53.71           C  
ATOM   2172  O   LEU A 277      46.405   7.545  69.705  1.00 53.71           O  
ATOM   2167  CB  LEU A 277      48.603   9.754  68.800  1.00 53.71           C  
ATOM   2168  CG  LEU A 277      49.610  10.006  67.661  1.00 53.71           C  
ATOM   2169  CD1 LEU A 277      50.961  10.494  68.200  1.00 53.71           C  
ATOM   2170  CD2 LEU A 277      49.763   8.750  66.788  1.00 53.71           C  
ATOM   2173  N   GLU A 278      45.777   9.653  70.193  1.00 44.26           N  
ATOM   2174  CA  GLU A 278      45.035   9.273  71.365  1.00 44.26           C  
ATOM   2180  C   GLU A 278      43.926   8.350  70.963  1.00 44.26           C  
ATOM   2181  O   GLU A 278      43.643   7.374  71.657  1.00 44.26           O  
ATOM   2175  CB  GLU A 278      44.457  10.497  72.094  1.00 44.26           C  
ATOM   2176  CG  GLU A 278      45.562  11.364  72.708  1.00 44.26           C  
ATOM   2177  CD  GLU A 278      44.951  12.657  73.226  1.00 44.26           C  
ATOM   2178  OE1 GLU A 278      44.177  13.290  72.461  1.00 44.26           O  
ATOM   2179  OE2 GLU A 278      45.252  13.031  74.391  1.00 44.26           O1-
ATOM   2182  N   ILE A 279      43.275   8.620  69.815  1.00 90.36           N  
ATOM   2183  CA  ILE A 279      42.201   7.780  69.367  1.00 90.36           C  
ATOM   2188  C   ILE A 279      42.765   6.419  69.128  1.00 90.36           C  
ATOM   2189  O   ILE A 279      42.173   5.413  69.513  1.00 90.36           O  
ATOM   2184  CB  ILE A 279      41.616   8.222  68.052  1.00 90.36           C  
ATOM   2185  CG1 ILE A 279      40.997   9.627  68.150  1.00 90.36           C  
ATOM   2186  CG2 ILE A 279      40.626   7.135  67.593  1.00 90.36           C  
ATOM   2187  CD1 ILE A 279      39.794   9.708  69.084  1.00 90.36           C  
ATOM   2190  N   ALA A 280      43.944   6.352  68.481  1.00 36.54           N  
ATOM   2191  CA  ALA A 280      44.521   5.077  68.176  1.00 36.54           C  
ATOM   2193  C   ALA A 280      44.821   4.346  69.450  1.00 36.54           C  
ATOM   2194  O   ALA A 280      44.530   3.157  69.573  1.00 36.54           O  
ATOM   2192  CB  ALA A 280      45.841   5.196  67.392  1.00 36.54           C  
ATOM   2195  N   ARG A 281      45.426   5.040  70.430  1.00112.25           N  
ATOM   2196  CA  ARG A 281      45.820   4.407  71.658  1.00112.25           C  
ATOM   2204  C   ARG A 281      44.636   3.974  72.480  1.00112.25           C  
ATOM   2205  O   ARG A 281      44.523   2.811  72.862  1.00112.25           O  
ATOM   2197  CB  ARG A 281      46.643   5.378  72.524  1.00112.25           C  
ATOM   2198  CG  ARG A 281      47.176   4.804  73.835  1.00112.25           C  
ATOM   2199  CD  ARG A 281      47.731   5.889  74.762  1.00112.25           C  
ATOM   2200  NE  ARG A 281      48.409   5.217  75.907  1.00112.25           N  
ATOM   2201  CZ  ARG A 281      49.748   4.957  75.841  1.00112.25           C  
ATOM   2202  NH1 ARG A 281      50.466   5.352  74.749  1.00112.25           N1+
ATOM   2203  NH2 ARG A 281      50.369   4.309  76.869  1.00112.25           N  
ATOM   2206  N   TYR A 282      43.725   4.918  72.791  1.00101.84           N  
ATOM   2207  CA  TYR A 282      42.631   4.640  73.682  1.00101.84           C  
ATOM   2216  C   TYR A 282      41.511   3.839  73.082  1.00101.84           C  
ATOM   2217  O   TYR A 282      40.922   3.008  73.772  1.00101.84           O  
ATOM   2208  CB  TYR A 282      42.019   5.911  74.283  1.00101.84           C  
ATOM   2209  CG  TYR A 282      43.120   6.579  75.030  1.00101.84           C  
ATOM   2210  CD1 TYR A 282      43.653   5.997  76.157  1.00101.84           C  
ATOM   2211  CD2 TYR A 282      43.608   7.795  74.610  1.00101.84           C  
ATOM   2212  CE1 TYR A 282      44.666   6.618  76.849  1.00101.84           C  
ATOM   2213  CE2 TYR A 282      44.620   8.420  75.298  1.00101.84           C  
ATOM   2214  CZ  TYR A 282      45.152   7.828  76.417  1.00101.84           C  
ATOM   2215  OH  TYR A 282      46.193   8.465  77.127  1.00101.84           O  
ATOM   2218  N   ILE A 283      41.062   4.193  71.856  1.00153.34           N  
ATOM   2219  CA  ILE A 283      39.973   3.480  71.234  1.00153.34           C  
ATOM   2224  C   ILE A 283      40.367   2.246  70.458  1.00153.34           C  
ATOM   2225  O   ILE A 283      39.909   1.137  70.729  1.00153.34           O  
ATOM   2220  CB  ILE A 283      39.241   4.331  70.237  1.00153.34           C  
ATOM   2221  CG1 ILE A 283      38.755   5.648  70.864  1.00153.34           C  
ATOM   2222  CG2 ILE A 283      38.092   3.476  69.678  1.00153.34           C  
ATOM   2223  CD1 ILE A 283      37.660   5.483  71.915  1.00153.34           C  
ATOM   2226  N   LEU A 284      41.247   2.432  69.447  1.00 66.83           N  
ATOM   2227  CA  LEU A 284      41.544   1.391  68.492  1.00 66.83           C  
ATOM   2232  C   LEU A 284      42.288   0.251  69.111  1.00 66.83           C  
ATOM   2233  O   LEU A 284      41.910  -0.910  68.966  1.00 66.83           O  
ATOM   2228  CB  LEU A 284      42.395   1.903  67.319  1.00 66.83           C  
ATOM   2229  CG  LEU A 284      41.716   3.018  66.501  1.00 66.83           C  
ATOM   2230  CD1 LEU A 284      42.612   3.460  65.333  1.00 66.83           C  
ATOM   2231  CD2 LEU A 284      40.300   2.614  66.053  1.00 66.83           C  
ATOM   2234  N   PHE A 285      43.371   0.569  69.835  1.00 94.31           N  
ATOM   2235  CA  PHE A 285      44.237  -0.389  70.460  1.00 94.31           C  
ATOM   2243  C   PHE A 285      43.567  -1.008  71.644  1.00 94.31           C  
ATOM   2244  O   PHE A 285      44.021  -2.032  72.148  1.00 94.31           O  
ATOM   2236  CB  PHE A 285      45.627   0.165  70.836  1.00 94.31           C  
ATOM   2237  CG  PHE A 285      46.422   0.224  69.566  1.00 94.31           C  
ATOM   2238  CD1 PHE A 285      46.399   1.329  68.745  1.00 94.31           C  
ATOM   2239  CD2 PHE A 285      47.192  -0.849  69.182  1.00 94.31           C  
ATOM   2240  CE1 PHE A 285      47.133   1.364  67.581  1.00 94.31           C  
ATOM   2241  CE2 PHE A 285      47.929  -0.824  68.020  1.00 94.31           C  
ATOM   2242  CZ  PHE A 285      47.901   0.288  67.214  1.00 94.31           C  
ATOM   2245  N   ALA A 286      42.498  -0.375  72.159  1.00 46.18           N  
ATOM   2246  CA  ALA A 286      41.828  -0.871  73.326  1.00 46.18           C  
ATOM   2248  C   ALA A 286      41.400  -2.285  73.065  1.00 46.18           C  
ATOM   2249  O   ALA A 286      41.427  -3.109  73.979  1.00 46.18           O  
ATOM   2247  CB  ALA A 286      40.572  -0.062  73.675  1.00 46.18           C  
ATOM   2250  N   ARG A 287      40.979  -2.607  71.823  1.00189.30           N  
ATOM   2251  CA  ARG A 287      40.567  -3.954  71.533  1.00189.30           C  
ATOM   2259  C   ARG A 287      41.778  -4.829  71.443  1.00189.30           C  
ATOM   2260  O   ARG A 287      42.769  -4.498  70.792  1.00189.30           O  
ATOM   2252  CB  ARG A 287      39.823  -4.128  70.198  1.00189.30           C  
ATOM   2253  CG  ARG A 287      40.670  -3.746  68.985  1.00189.30           C  
ATOM   2254  CD  ARG A 287      40.237  -4.442  67.694  1.00189.30           C  
ATOM   2255  NE  ARG A 287      38.774  -4.242  67.542  1.00189.30           N  
ATOM   2256  CZ  ARG A 287      38.297  -3.136  66.902  1.00189.30           C  
ATOM   2257  NH1 ARG A 287      39.157  -2.181  66.439  1.00189.30           N1+
ATOM   2258  NH2 ARG A 287      36.953  -2.991  66.722  1.00189.30           N  
ATOM   2261  N   ASP A 288      41.723  -6.001  72.101  1.00 39.00           N  
ATOM   2262  CA  ASP A 288      42.854  -6.874  72.051  1.00 39.00           C  
ATOM   2267  C   ASP A 288      42.915  -7.457  70.672  1.00 39.00           C  
ATOM   2268  O   ASP A 288      41.887  -7.693  70.041  1.00 39.00           O  
ATOM   2263  CB  ASP A 288      42.779  -8.037  73.056  1.00 39.00           C  
ATOM   2264  CG  ASP A 288      42.979  -7.470  74.457  1.00 39.00           C  
ATOM   2265  OD1 ASP A 288      43.933  -6.666  74.638  1.00 39.00           O  
ATOM   2266  OD2 ASP A 288      42.177  -7.825  75.361  1.00 39.00           O1-
ATOM   2269  N   GLY A 289      44.145  -7.690  70.167  1.00 24.62           N  
ATOM   2270  CA  GLY A 289      44.331  -8.299  68.880  1.00 24.62           C  
ATOM   2271  C   GLY A 289      44.146  -7.284  67.794  1.00 24.62           C  
ATOM   2272  O   GLY A 289      43.966  -7.646  66.633  1.00 24.62           O  
ATOM   2273  N   PHE A 290      44.186  -5.983  68.136  1.00 65.04           N  
ATOM   2274  CA  PHE A 290      43.987  -4.957  67.147  1.00 65.04           C  
ATOM   2282  C   PHE A 290      45.246  -4.752  66.364  1.00 65.04           C  
ATOM   2283  O   PHE A 290      46.346  -4.823  66.909  1.00 65.04           O  
ATOM   2275  CB  PHE A 290      43.604  -3.596  67.761  1.00 65.04           C  
ATOM   2276  CG  PHE A 290      43.459  -2.588  66.670  1.00 65.04           C  
ATOM   2277  CD1 PHE A 290      42.363  -2.599  65.838  1.00 65.04           C  
ATOM   2278  CD2 PHE A 290      44.409  -1.609  66.490  1.00 65.04           C  
ATOM   2279  CE1 PHE A 290      42.225  -1.666  64.835  1.00 65.04           C  
ATOM   2280  CE2 PHE A 290      44.278  -0.674  65.490  1.00 65.04           C  
ATOM   2281  CZ  PHE A 290      43.186  -0.700  64.656  1.00 65.04           C  
ATOM   2284  N   THR A 291      45.103  -4.505  65.043  1.00119.72           N  
ATOM   2285  CA  THR A 291      46.233  -4.214  64.205  1.00119.72           C  
ATOM   2289  C   THR A 291      45.884  -3.036  63.345  1.00119.72           C  
ATOM   2290  O   THR A 291      44.755  -2.898  62.880  1.00119.72           O  
ATOM   2286  CB  THR A 291      46.627  -5.339  63.295  1.00119.72           C  
ATOM   2288  CG2 THR A 291      47.166  -6.499  64.139  1.00119.72           C  
ATOM   2287  OG1 THR A 291      45.517  -5.749  62.511  1.00119.72           O  
ATOM   2291  N   LEU A 292      46.866  -2.139  63.126  1.00 59.44           N  
ATOM   2292  CA  LEU A 292      46.630  -0.989  62.304  1.00 59.44           C  
ATOM   2297  C   LEU A 292      47.498  -1.145  61.099  1.00 59.44           C  
ATOM   2298  O   LEU A 292      48.720  -1.079  61.197  1.00 59.44           O  
ATOM   2293  CB  LEU A 292      47.042   0.329  62.983  1.00 59.44           C  
ATOM   2294  CG  LEU A 292      46.790   1.585  62.128  1.00 59.44           C  
ATOM   2295  CD1 LEU A 292      45.288   1.807  61.901  1.00 59.44           C  
ATOM   2296  CD2 LEU A 292      47.491   2.820  62.721  1.00 59.44           C  
ATOM   2299  N   ARG A 293      46.886  -1.343  59.917  1.00103.64           N  
ATOM   2300  CA  ARG A 293      47.657  -1.519  58.723  1.00103.64           C  
ATOM   2308  C   ARG A 293      47.750  -0.188  58.050  1.00103.64           C  
ATOM   2309  O   ARG A 293      46.746   0.491  57.850  1.00103.64           O  
ATOM   2301  CB  ARG A 293      47.003  -2.507  57.744  1.00103.64           C  
ATOM   2302  CG  ARG A 293      45.579  -2.096  57.366  1.00103.64           C  
ATOM   2303  CD  ARG A 293      44.791  -3.176  56.618  1.00103.64           C  
ATOM   2304  NE  ARG A 293      45.351  -3.286  55.241  1.00103.64           N  
ATOM   2305  CZ  ARG A 293      44.573  -3.782  54.235  1.00103.64           C  
ATOM   2306  NH1 ARG A 293      43.294  -4.179  54.501  1.00103.64           N1+
ATOM   2307  NH2 ARG A 293      45.063  -3.862  52.962  1.00103.64           N  
ATOM   2310  N   VAL A 294      48.981   0.228  57.696  1.00103.87           N  
ATOM   2311  CA  VAL A 294      49.160   1.497  57.052  1.00103.87           C  
ATOM   2315  C   VAL A 294      50.012   1.273  55.850  1.00103.87           C  
ATOM   2316  O   VAL A 294      50.625   0.221  55.702  1.00103.87           O  
ATOM   2312  CB  VAL A 294      49.841   2.526  57.907  1.00103.87           C  
ATOM   2313  CG1 VAL A 294      48.928   2.883  59.092  1.00103.87           C  
ATOM   2314  CG2 VAL A 294      51.201   1.960  58.340  1.00103.87           C  
ATOM   2317  N   ASP A 295      50.070   2.277  54.951  1.00 81.73           N  
ATOM   2318  CA  ASP A 295      50.823   2.128  53.740  1.00 81.73           C  
ATOM   2323  C   ASP A 295      52.275   2.164  54.077  1.00 81.73           C  
ATOM   2324  O   ASP A 295      52.663   2.037  55.236  1.00 81.73           O  
ATOM   2319  CB  ASP A 295      50.585   3.237  52.700  1.00 81.73           C  
ATOM   2320  CG  ASP A 295      49.213   3.034  52.069  1.00 81.73           C  
ATOM   2321  OD1 ASP A 295      48.432   2.192  52.587  1.00 81.73           O  
ATOM   2322  OD2 ASP A 295      48.933   3.721  51.050  1.00 81.73           O1-
ATOM   2325  N   ARG A 296      53.129   2.273  53.042  1.00225.30           N  
ATOM   2326  CA  ARG A 296      54.533   2.369  53.295  1.00225.30           C  
ATOM   2334  C   ARG A 296      54.921   3.765  52.946  1.00225.30           C  
ATOM   2335  O   ARG A 296      54.219   4.457  52.210  1.00225.30           O  
ATOM   2327  CB  ARG A 296      55.403   1.435  52.439  1.00225.30           C  
ATOM   2328  CG  ARG A 296      56.850   1.366  52.935  1.00225.30           C  
ATOM   2329  CD  ARG A 296      57.779   0.496  52.086  1.00225.30           C  
ATOM   2330  NE  ARG A 296      59.103   0.483  52.766  1.00225.30           N  
ATOM   2331  CZ  ARG A 296      59.960   1.532  52.606  1.00225.30           C  
ATOM   2332  NH1 ARG A 296      59.602   2.596  51.829  1.00225.30           N1+
ATOM   2333  NH2 ARG A 296      61.171   1.519  53.232  1.00225.30           N  
ATOM   2336  N   PRO A 297      56.018   4.208  53.482  1.00185.23           N  
ATOM   2337  CA  PRO A 297      56.484   5.535  53.207  1.00185.23           C  
ATOM   2341  C   PRO A 297      56.880   5.657  51.776  1.00185.23           C  
ATOM   2342  O   PRO A 297      57.031   6.778  51.289  1.00185.23           O  
ATOM   2339  CB  PRO A 297      57.598   5.813  54.221  1.00185.23           C  
ATOM   2340  CG  PRO A 297      57.808   4.477  54.962  1.00185.23           C  
ATOM   2338  CD  PRO A 297      56.472   3.743  54.778  1.00185.23           C  
ATOM   2343  N   ALA A 298      57.073   4.521  51.088  1.00213.33           N  
ATOM   2344  CA  ALA A 298      57.437   4.584  49.709  1.00213.33           C  
ATOM   2346  C   ALA A 298      56.342   3.918  48.952  1.00213.33           C  
ATOM   2347  O   ALA A 298      55.615   3.085  49.492  1.00213.33           O  
ATOM   2345  CB  ALA A 298      58.743   3.843  49.374  1.00213.33           C  
ATOM   2348  N   LYS A 299      56.182   4.294  47.673  1.00114.11           N  
ATOM   2349  CA  LYS A 299      55.170   3.687  46.864  1.00114.11           C  
ATOM   2355  C   LYS A 299      55.493   2.238  46.797  1.00114.11           C  
ATOM   2356  O   LYS A 299      54.604   1.389  46.808  1.00114.11           O  
ATOM   2350  CB  LYS A 299      55.161   4.190  45.409  1.00114.11           C  
ATOM   2351  CG  LYS A 299      54.084   3.513  44.555  1.00114.11           C  
ATOM   2352  CD  LYS A 299      53.878   4.140  43.174  1.00114.11           C  
ATOM   2353  CE  LYS A 299      52.905   5.318  43.168  1.00114.11           C  
ATOM   2354  NZ  LYS A 299      52.773   5.849  41.794  1.00114.11           N1+
ATOM   2357  N   TYR A 300      56.798   1.920  46.735  1.00202.17           N  
ATOM   2358  CA  TYR A 300      57.176   0.551  46.598  1.00202.17           C  
ATOM   2367  C   TYR A 300      57.711   0.127  47.924  1.00202.17           C  
ATOM   2368  O   TYR A 300      58.551   0.806  48.512  1.00202.17           O  
ATOM   2359  CB  TYR A 300      58.305   0.357  45.574  1.00202.17           C  
ATOM   2360  CG  TYR A 300      57.877   1.122  44.372  1.00202.17           C  
ATOM   2361  CD1 TYR A 300      58.157   2.467  44.313  1.00202.17           C  
ATOM   2362  CD2 TYR A 300      57.198   0.531  43.331  1.00202.17           C  
ATOM   2363  CE1 TYR A 300      57.778   3.222  43.230  1.00202.17           C  
ATOM   2364  CE2 TYR A 300      56.816   1.284  42.243  1.00202.17           C  
ATOM   2365  CZ  TYR A 300      57.106   2.627  42.191  1.00202.17           C  
ATOM   2366  OH  TYR A 300      56.715   3.396  41.076  1.00202.17           O  
ATOM   2369  N   GLY A 301      57.199  -1.002  48.447  1.00100.89           N  
ATOM   2370  CA  GLY A 301      57.678  -1.497  49.703  1.00100.89           C  
ATOM   2371  C   GLY A 301      56.511  -2.069  50.434  1.00100.89           C  
ATOM   2372  O   GLY A 301      55.359  -1.779  50.112  1.00100.89           O  
ATOM   2373  N   GLY A 302      56.789  -2.905  51.453  1.00 59.71           N  
ATOM   2374  CA  GLY A 302      55.722  -3.485  52.209  1.00 59.71           C  
ATOM   2375  C   GLY A 302      55.189  -2.424  53.110  1.00 59.71           C  
ATOM   2376  O   GLY A 302      55.930  -1.610  53.658  1.00 59.71           O  
ATOM   2377  N   PRO A 303      53.897  -2.435  53.266  1.00138.31           N  
ATOM   2378  CA  PRO A 303      53.283  -1.478  54.142  1.00138.31           C  
ATOM   2382  C   PRO A 303      53.528  -1.893  55.553  1.00138.31           C  
ATOM   2383  O   PRO A 303      53.787  -3.073  55.781  1.00138.31           O  
ATOM   2380  CB  PRO A 303      51.809  -1.439  53.748  1.00138.31           C  
ATOM   2381  CG  PRO A 303      51.820  -1.836  52.264  1.00138.31           C  
ATOM   2379  CD  PRO A 303      53.044  -2.754  52.132  1.00138.31           C  
ATOM   2384  N   VAL A 304      53.465  -0.951  56.515  1.00 37.45           N  
ATOM   2385  CA  VAL A 304      53.730  -1.350  57.864  1.00 37.45           C  
ATOM   2389  C   VAL A 304      52.433  -1.634  58.548  1.00 37.45           C  
ATOM   2390  O   VAL A 304      51.437  -0.944  58.339  1.00 37.45           O  
ATOM   2386  CB  VAL A 304      54.465  -0.318  58.669  1.00 37.45           C  
ATOM   2387  CG1 VAL A 304      54.631  -0.854  60.101  1.00 37.45           C  
ATOM   2388  CG2 VAL A 304      55.803  -0.013  57.974  1.00 37.45           C  
ATOM   2391  N   GLU A 305      52.417  -2.701  59.372  1.00 75.21           N  
ATOM   2392  CA  GLU A 305      51.241  -3.049  60.113  1.00 75.21           C  
ATOM   2398  C   GLU A 305      51.652  -3.023  61.552  1.00 75.21           C  
ATOM   2399  O   GLU A 305      52.692  -3.579  61.904  1.00 75.21           O  
ATOM   2393  CB  GLU A 305      50.704  -4.444  59.733  1.00 75.21           C  
ATOM   2394  CG  GLU A 305      49.276  -4.728  60.199  1.00 75.21           C  
ATOM   2395  CD  GLU A 305      49.323  -5.713  61.355  1.00 75.21           C  
ATOM   2396  OE1 GLU A 305      50.136  -5.504  62.293  1.00 75.21           O  
ATOM   2397  OE2 GLU A 305      48.542  -6.701  61.304  1.00 75.21           O1-
ATOM   2400  N   TYR A 306      50.850  -2.382  62.433  1.00 61.12           N  
ATOM   2401  CA  TYR A 306      51.298  -2.221  63.790  1.00 61.12           C  
ATOM   2410  C   TYR A 306      50.492  -3.077  64.716  1.00 61.12           C  
ATOM   2411  O   TYR A 306      49.266  -2.998  64.767  1.00 61.12           O  
ATOM   2402  CB  TYR A 306      51.181  -0.773  64.301  1.00 61.12           C  
ATOM   2403  CG  TYR A 306      52.061   0.082  63.452  1.00 61.12           C  
ATOM   2404  CD1 TYR A 306      51.601   0.574  62.251  1.00 61.12           C  
ATOM   2405  CD2 TYR A 306      53.341   0.390  63.852  1.00 61.12           C  
ATOM   2406  CE1 TYR A 306      52.403   1.364  61.461  1.00 61.12           C  
ATOM   2407  CE2 TYR A 306      54.148   1.180  63.066  1.00 61.12           C  
ATOM   2408  CZ  TYR A 306      53.680   1.667  61.869  1.00 61.12           C  
ATOM   2409  OH  TYR A 306      54.513   2.476  61.068  1.00 61.12           O  
ATOM   2412  N   THR A 307      51.203  -3.970  65.433  1.00 57.76           N  
ATOM   2413  CA  THR A 307      50.677  -4.863  66.424  1.00 57.76           C  
ATOM   2417  C   THR A 307      50.372  -4.137  67.703  1.00 57.76           C  
ATOM   2418  O   THR A 307      49.449  -4.518  68.419  1.00 57.76           O  
ATOM   2414  CB  THR A 307      51.623  -5.988  66.737  1.00 57.76           C  
ATOM   2416  CG2 THR A 307      51.916  -6.747  65.429  1.00 57.76           C  
ATOM   2415  OG1 THR A 307      52.830  -5.480  67.288  1.00 57.76           O  
ATOM   2419  N   SER A 308      51.160  -3.095  68.052  1.00 43.83           N  
ATOM   2420  CA  SER A 308      50.956  -2.432  69.313  1.00 43.83           C  
ATOM   2423  C   SER A 308      50.956  -0.951  69.099  1.00 43.83           C  
ATOM   2424  O   SER A 308      51.368  -0.459  68.051  1.00 43.83           O  
ATOM   2421  CB  SER A 308      52.072  -2.706  70.332  1.00 43.83           C  
ATOM   2422  OG  SER A 308      53.286  -2.121  69.885  1.00 43.83           O  
ATOM   2425  N   TYR A 309      50.443  -0.207  70.102  1.00 67.81           N  
ATOM   2426  CA  TYR A 309      50.388   1.226  70.060  1.00 67.81           C  
ATOM   2435  C   TYR A 309      51.772   1.792  70.141  1.00 67.81           C  
ATOM   2436  O   TYR A 309      52.118   2.717  69.407  1.00 67.81           O  
ATOM   2427  CB  TYR A 309      49.579   1.841  71.218  1.00 67.81           C  
ATOM   2428  CG  TYR A 309      49.672   3.324  71.081  1.00 67.81           C  
ATOM   2429  CD1 TYR A 309      48.898   3.992  70.161  1.00 67.81           C  
ATOM   2430  CD2 TYR A 309      50.533   4.044  71.875  1.00 67.81           C  
ATOM   2431  CE1 TYR A 309      48.984   5.359  70.033  1.00 67.81           C  
ATOM   2432  CE2 TYR A 309      50.624   5.412  71.753  1.00 67.81           C  
ATOM   2433  CZ  TYR A 309      49.851   6.069  70.826  1.00 67.81           C  
ATOM   2434  OH  TYR A 309      49.940   7.471  70.693  1.00 67.81           O  
ATOM   2437  N   GLU A 310      52.612   1.232  71.032  1.00110.08           N  
ATOM   2438  CA  GLU A 310      53.925   1.773  71.244  1.00110.08           C  
ATOM   2444  C   GLU A 310      54.702   1.743  69.979  1.00110.08           C  
ATOM   2445  O   GLU A 310      55.411   2.696  69.661  1.00110.08           O  
ATOM   2439  CB  GLU A 310      54.773   0.996  72.266  1.00110.08           C  
ATOM   2440  CG  GLU A 310      54.506   1.398  73.711  1.00110.08           C  
ATOM   2441  CD  GLU A 310      55.108   2.784  73.901  1.00110.08           C  
ATOM   2442  OE1 GLU A 310      55.748   3.288  72.940  1.00110.08           O  
ATOM   2443  OE2 GLU A 310      54.934   3.357  75.009  1.00110.08           O1-
ATOM   2446  N   GLU A 311      54.599   0.649  69.211  1.00 99.06           N  
ATOM   2447  CA  GLU A 311      55.402   0.592  68.031  1.00 99.06           C  
ATOM   2453  C   GLU A 311      54.992   1.691  67.103  1.00 99.06           C  
ATOM   2454  O   GLU A 311      55.841   2.329  66.481  1.00 99.06           O  
ATOM   2448  CB  GLU A 311      55.360  -0.768  67.309  1.00 99.06           C  
ATOM   2449  CG  GLU A 311      53.976  -1.265  66.902  1.00 99.06           C  
ATOM   2450  CD  GLU A 311      54.181  -2.667  66.348  1.00 99.06           C  
ATOM   2451  OE1 GLU A 311      54.568  -3.565  67.142  1.00 99.06           O  
ATOM   2452  OE2 GLU A 311      53.973  -2.853  65.120  1.00 99.06           O1-
ATOM   2455  N   LEU A 312      53.678   1.969  67.020  1.00 69.16           N  
ATOM   2456  CA  LEU A 312      53.151   2.980  66.150  1.00 69.16           C  
ATOM   2461  C   LEU A 312      53.748   4.293  66.539  1.00 69.16           C  
ATOM   2462  O   LEU A 312      54.163   5.078  65.689  1.00 69.16           O  
ATOM   2457  CB  LEU A 312      51.641   3.165  66.357  1.00 69.16           C  
ATOM   2458  CG  LEU A 312      51.004   4.236  65.455  1.00 69.16           C  
ATOM   2459  CD1 LEU A 312      50.738   3.702  64.045  1.00 69.16           C  
ATOM   2460  CD2 LEU A 312      49.780   4.883  66.119  1.00 69.16           C  
ATOM   2463  N   GLU A 313      53.804   4.561  67.854  1.00 70.64           N  
ATOM   2464  CA  GLU A 313      54.256   5.832  68.335  1.00 70.64           C  
ATOM   2470  C   GLU A 313      55.695   6.039  67.983  1.00 70.64           C  
ATOM   2471  O   GLU A 313      56.088   7.140  67.601  1.00 70.64           O  
ATOM   2465  CB  GLU A 313      54.104   5.982  69.855  1.00 70.64           C  
ATOM   2466  CG  GLU A 313      54.326   7.417  70.328  1.00 70.64           C  
ATOM   2467  CD  GLU A 313      54.133   7.457  71.835  1.00 70.64           C  
ATOM   2468  OE1 GLU A 313      52.962   7.345  72.285  1.00 70.64           O  
ATOM   2469  OE2 GLU A 313      55.156   7.599  72.557  1.00 70.64           O1-
ATOM   2472  N   ARG A 314      56.525   4.987  68.107  1.00 70.21           N  
ATOM   2473  CA  ARG A 314      57.930   5.117  67.842  1.00 70.21           C  
ATOM   2481  C   ARG A 314      58.128   5.468  66.401  1.00 70.21           C  
ATOM   2482  O   ARG A 314      58.865   6.393  66.064  1.00 70.21           O  
ATOM   2474  CB  ARG A 314      58.684   3.809  68.103  1.00 70.21           C  
ATOM   2475  CG  ARG A 314      58.608   3.356  69.562  1.00 70.21           C  
ATOM   2476  CD  ARG A 314      59.348   2.044  69.822  1.00 70.21           C  
ATOM   2477  NE  ARG A 314      59.204   1.725  71.268  1.00 70.21           N  
ATOM   2478  CZ  ARG A 314      59.676   0.542  71.754  1.00 70.21           C  
ATOM   2479  NH1 ARG A 314      60.239  -0.368  70.906  1.00 70.21           N1+
ATOM   2480  NH2 ARG A 314      59.595   0.277  73.091  1.00 70.21           N  
ATOM   2483  N   ASP A 315      57.440   4.747  65.502  1.00 46.96           N  
ATOM   2484  CA  ASP A 315      57.611   5.002  64.104  1.00 46.96           C  
ATOM   2489  C   ASP A 315      57.127   6.385  63.832  1.00 46.96           C  
ATOM   2490  O   ASP A 315      57.652   7.075  62.960  1.00 46.96           O  
ATOM   2485  CB  ASP A 315      56.825   4.049  63.185  1.00 46.96           C  
ATOM   2486  CG  ASP A 315      57.536   2.701  63.168  1.00 46.96           C  
ATOM   2487  OD1 ASP A 315      58.209   2.373  64.181  1.00 46.96           O  
ATOM   2488  OD2 ASP A 315      57.431   1.992  62.132  1.00 46.96           O1-
ATOM   2491  N   TYR A 316      56.084   6.813  64.559  1.00 58.21           N  
ATOM   2492  CA  TYR A 316      55.508   8.108  64.356  1.00 58.21           C  
ATOM   2501  C   TYR A 316      56.502   9.160  64.757  1.00 58.21           C  
ATOM   2502  O   TYR A 316      56.698  10.143  64.042  1.00 58.21           O  
ATOM   2493  CB  TYR A 316      54.223   8.281  65.187  1.00 58.21           C  
ATOM   2494  CG  TYR A 316      53.561   9.564  64.818  1.00 58.21           C  
ATOM   2495  CD1 TYR A 316      52.864   9.670  63.636  1.00 58.21           C  
ATOM   2496  CD2 TYR A 316      53.613  10.654  65.655  1.00 58.21           C  
ATOM   2497  CE1 TYR A 316      52.242  10.846  63.287  1.00 58.21           C  
ATOM   2498  CE2 TYR A 316      52.992  11.833  65.313  1.00 58.21           C  
ATOM   2499  CZ  TYR A 316      52.307  11.930  64.127  1.00 58.21           C  
ATOM   2500  OH  TYR A 316      51.670  13.138  63.777  1.00 58.21           O  
ATOM   2503  N   THR A 317      57.167   8.972  65.916  1.00109.45           N  
ATOM   2504  CA  THR A 317      58.104   9.936  66.424  1.00109.45           C  
ATOM   2508  C   THR A 317      59.294  10.019  65.514  1.00109.45           C  
ATOM   2509  O   THR A 317      59.809  11.101  65.235  1.00109.45           O  
ATOM   2505  CB  THR A 317      58.557   9.625  67.827  1.00109.45           C  
ATOM   2507  CG2 THR A 317      59.476   8.395  67.825  1.00109.45           C  
ATOM   2506  OG1 THR A 317      59.244  10.738  68.377  1.00109.45           O  
ATOM   2510  N   ASP A 318      59.736   8.861  64.999  1.00 70.40           N  
ATOM   2511  CA  ASP A 318      60.885   8.748  64.151  1.00 70.40           C  
ATOM   2516  C   ASP A 318      60.623   9.464  62.865  1.00 70.40           C  
ATOM   2517  O   ASP A 318      61.543   9.701  62.090  1.00 70.40           O  
ATOM   2512  CB  ASP A 318      61.280   7.292  63.861  1.00 70.40           C  
ATOM   2513  CG  ASP A 318      61.914   6.758  65.139  1.00 70.40           C  
ATOM   2514  OD1 ASP A 318      62.638   7.541  65.809  1.00 70.40           O  
ATOM   2515  OD2 ASP A 318      61.676   5.566  65.467  1.00 70.40           O1-
ATOM   2518  N   GLY A 319      59.357   9.775  62.551  1.00 25.81           N  
ATOM   2519  CA  GLY A 319      59.106  10.494  61.337  1.00 25.81           C  
ATOM   2520  C   GLY A 319      58.894   9.466  60.287  1.00 25.81           C  
ATOM   2521  O   GLY A 319      58.652   9.773  59.120  1.00 25.81           O  
ATOM   2522  N   ARG A 320      58.985   8.197  60.707  1.00143.32           N  
ATOM   2523  CA  ARG A 320      58.794   7.087  59.833  1.00143.32           C  
ATOM   2531  C   ARG A 320      57.359   7.080  59.407  1.00143.32           C  
ATOM   2532  O   ARG A 320      57.033   6.606  58.318  1.00143.32           O  
ATOM   2524  CB  ARG A 320      59.117   5.743  60.506  1.00143.32           C  
ATOM   2525  CG  ARG A 320      59.423   4.628  59.503  1.00143.32           C  
ATOM   2526  CD  ARG A 320      60.738   4.844  58.745  1.00143.32           C  
ATOM   2527  NE  ARG A 320      60.555   6.020  57.846  1.00143.32           N  
ATOM   2528  CZ  ARG A 320      61.628   6.777  57.475  1.00143.32           C  
ATOM   2529  NH1 ARG A 320      62.871   6.477  57.955  1.00143.32           N1+
ATOM   2530  NH2 ARG A 320      61.459   7.836  56.629  1.00143.32           N  
ATOM   2533  N   LEU A 321      56.453   7.576  60.275  1.00 63.04           N  
ATOM   2534  CA  LEU A 321      55.052   7.537  59.951  1.00 63.04           C  
ATOM   2539  C   LEU A 321      54.594   8.944  59.682  1.00 63.04           C  
ATOM   2540  O   LEU A 321      54.841   9.851  60.475  1.00 63.04           O  
ATOM   2535  CB  LEU A 321      54.216   6.974  61.115  1.00 63.04           C  
ATOM   2536  CG  LEU A 321      52.738   6.698  60.791  1.00 63.04           C  
ATOM   2537  CD1 LEU A 321      52.614   5.538  59.790  1.00 63.04           C  
ATOM   2538  CD2 LEU A 321      51.916   6.452  62.068  1.00 63.04           C  
ATOM   2541  N   HIS A 322      53.894   9.161  58.548  1.00 61.47           N  
ATOM   2542  CA  HIS A 322      53.458  10.484  58.191  1.00 61.47           C  
ATOM   2549  C   HIS A 322      52.050  10.689  58.674  1.00 61.47           C  
ATOM   2550  O   HIS A 322      51.221   9.783  58.671  1.00 61.47           O  
ATOM   2545  CB  HIS A 322      53.493  10.762  56.676  1.00 61.47           C  
ATOM   2544  CG  HIS A 322      53.236  12.200  56.336  1.00 61.47           C  
ATOM   2547  CD2 HIS A 322      54.103  13.243  56.227  1.00 61.47           C  
ATOM   2543  ND1 HIS A 322      51.987  12.722  56.082  1.00 61.47           N  
ATOM   2548  CE1 HIS A 322      52.160  14.045  55.835  1.00 61.47           C  
ATOM   2546  NE2 HIS A 322      53.427  14.409  55.912  1.00 61.47           N  
ATOM   2551  N   PRO A 323      51.759  11.892  59.082  1.00 75.07           N  
ATOM   2552  CA  PRO A 323      50.470  12.209  59.632  1.00 75.07           C  
ATOM   2556  C   PRO A 323      49.333  11.916  58.708  1.00 75.07           C  
ATOM   2557  O   PRO A 323      48.286  11.476  59.181  1.00 75.07           O  
ATOM   2554  CB  PRO A 323      50.572  13.663  60.082  1.00 75.07           C  
ATOM   2555  CG  PRO A 323      52.065  13.823  60.428  1.00 75.07           C  
ATOM   2553  CD  PRO A 323      52.789  12.815  59.521  1.00 75.07           C  
ATOM   2558  N   LEU A 324      49.499  12.144  57.394  1.00 47.97           N  
ATOM   2559  CA  LEU A 324      48.425  11.890  56.484  1.00 47.97           C  
ATOM   2564  C   LEU A 324      48.164  10.417  56.454  1.00 47.97           C  
ATOM   2565  O   LEU A 324      47.013   9.991  56.398  1.00 47.97           O  
ATOM   2560  CB  LEU A 324      48.726  12.365  55.052  1.00 47.97           C  
ATOM   2561  CG  LEU A 324      47.559  12.106  54.083  1.00 47.97           C  
ATOM   2562  CD1 LEU A 324      46.283  12.824  54.558  1.00 47.97           C  
ATOM   2563  CD2 LEU A 324      47.940  12.464  52.638  1.00 47.97           C  
ATOM   2566  N   ASP A 325      49.235   9.596  56.479  1.00117.49           N  
ATOM   2567  CA  ASP A 325      49.043   8.174  56.420  1.00117.49           C  
ATOM   2572  C   ASP A 325      48.400   7.686  57.685  1.00117.49           C  
ATOM   2573  O   ASP A 325      47.616   6.738  57.650  1.00117.49           O  
ATOM   2568  CB  ASP A 325      50.316   7.355  56.084  1.00117.49           C  
ATOM   2569  CG  ASP A 325      51.395   7.488  57.144  1.00117.49           C  
ATOM   2570  OD1 ASP A 325      51.081   7.281  58.346  1.00117.49           O  
ATOM   2571  OD2 ASP A 325      52.557   7.786  56.757  1.00117.49           O1-
ATOM   2574  N   LEU A 326      48.726   8.303  58.839  1.00 54.37           N  
ATOM   2575  CA  LEU A 326      48.163   7.894  60.095  1.00 54.37           C  
ATOM   2580  C   LEU A 326      46.701   8.206  60.084  1.00 54.37           C  
ATOM   2581  O   LEU A 326      45.872   7.392  60.489  1.00 54.37           O  
ATOM   2576  CB  LEU A 326      48.793   8.648  61.279  1.00 54.37           C  
ATOM   2577  CG  LEU A 326      48.243   8.241  62.658  1.00 54.37           C  
ATOM   2578  CD1 LEU A 326      48.572   6.770  62.965  1.00 54.37           C  
ATOM   2579  CD2 LEU A 326      48.720   9.202  63.758  1.00 54.37           C  
ATOM   2582  N   LYS A 327      46.348   9.400  59.576  1.00 52.35           N  
ATOM   2583  CA  LYS A 327      44.984   9.840  59.595  1.00 52.35           C  
ATOM   2589  C   LYS A 327      44.121   8.903  58.809  1.00 52.35           C  
ATOM   2590  O   LYS A 327      43.058   8.497  59.275  1.00 52.35           O  
ATOM   2584  CB  LYS A 327      44.807  11.251  59.011  1.00 52.35           C  
ATOM   2585  CG  LYS A 327      45.353  12.349  59.928  1.00 52.35           C  
ATOM   2586  CD  LYS A 327      45.465  13.717  59.257  1.00 52.35           C  
ATOM   2587  CE  LYS A 327      45.878  14.845  60.202  1.00 52.35           C  
ATOM   2588  NZ  LYS A 327      45.993  16.108  59.439  1.00 52.35           N1+
ATOM   2591  N   ASN A 328      44.563   8.508  57.605  1.00 38.67           N  
ATOM   2592  CA  ASN A 328      43.747   7.673  56.770  1.00 38.67           C  
ATOM   2597  C   ASN A 328      43.495   6.372  57.471  1.00 38.67           C  
ATOM   2598  O   ASN A 328      42.362   5.896  57.526  1.00 38.67           O  
ATOM   2593  CB  ASN A 328      44.440   7.330  55.439  1.00 38.67           C  
ATOM   2594  CG  ASN A 328      44.668   8.615  54.653  1.00 38.67           C  
ATOM   2596  ND2 ASN A 328      45.943   8.852  54.245  1.00 38.67           N  
ATOM   2595  OD1 ASN A 328      43.741   9.387  54.411  1.00 38.67           O  
ATOM   2599  N   ALA A 329      44.557   5.772  58.038  1.00 33.11           N  
ATOM   2600  CA  ALA A 329      44.470   4.484  58.670  1.00 33.11           C  
ATOM   2602  C   ALA A 329      43.570   4.553  59.863  1.00 33.11           C  
ATOM   2603  O   ALA A 329      42.770   3.650  60.100  1.00 33.11           O  
ATOM   2601  CB  ALA A 329      45.840   3.974  59.148  1.00 33.11           C  
ATOM   2604  N   VAL A 330      43.697   5.625  60.665  1.00 37.17           N  
ATOM   2605  CA  VAL A 330      42.890   5.776  61.841  1.00 37.17           C  
ATOM   2609  C   VAL A 330      41.460   5.943  61.436  1.00 37.17           C  
ATOM   2610  O   VAL A 330      40.562   5.341  62.021  1.00 37.17           O  
ATOM   2606  CB  VAL A 330      43.266   6.991  62.641  1.00 37.17           C  
ATOM   2607  CG1 VAL A 330      42.245   7.178  63.775  1.00 37.17           C  
ATOM   2608  CG2 VAL A 330      44.709   6.814  63.139  1.00 37.17           C  
ATOM   2611  N   ALA A 331      41.220   6.761  60.397  1.00 31.82           N  
ATOM   2612  CA  ALA A 331      39.878   7.055  59.990  1.00 31.82           C  
ATOM   2614  C   ALA A 331      39.190   5.795  59.574  1.00 31.82           C  
ATOM   2615  O   ALA A 331      38.052   5.544  59.966  1.00 31.82           O  
ATOM   2613  CB  ALA A 331      39.825   8.033  58.803  1.00 31.82           C  
ATOM   2616  N   GLU A 332      39.872   4.949  58.781  1.00 88.28           N  
ATOM   2617  CA  GLU A 332      39.239   3.752  58.306  1.00 88.28           C  
ATOM   2623  C   GLU A 332      38.955   2.807  59.436  1.00 88.28           C  
ATOM   2624  O   GLU A 332      37.904   2.171  59.456  1.00 88.28           O  
ATOM   2618  CB  GLU A 332      40.051   3.006  57.236  1.00 88.28           C  
ATOM   2619  CG  GLU A 332      40.008   3.715  55.881  1.00 88.28           C  
ATOM   2620  CD  GLU A 332      38.544   3.821  55.454  1.00 88.28           C  
ATOM   2621  OE1 GLU A 332      37.838   2.779  55.479  1.00 88.28           O  
ATOM   2622  OE2 GLU A 332      38.111   4.951  55.102  1.00 88.28           O1-
ATOM   2625  N   SER A 333      39.881   2.676  60.406  1.00 29.36           N  
ATOM   2626  CA  SER A 333      39.680   1.759  61.497  1.00 29.36           C  
ATOM   2629  C   SER A 333      38.533   2.230  62.341  1.00 29.36           C  
ATOM   2630  O   SER A 333      37.717   1.432  62.803  1.00 29.36           O  
ATOM   2627  CB  SER A 333      40.910   1.651  62.418  1.00 29.36           C  
ATOM   2628  OG  SER A 333      42.013   1.106  61.707  1.00 29.36           O  
ATOM   2631  N   LEU A 334      38.437   3.554  62.550  1.00 52.14           N  
ATOM   2632  CA  LEU A 334      37.416   4.116  63.386  1.00 52.14           C  
ATOM   2637  C   LEU A 334      36.089   3.840  62.756  1.00 52.14           C  
ATOM   2638  O   LEU A 334      35.094   3.615  63.445  1.00 52.14           O  
ATOM   2633  CB  LEU A 334      37.581   5.631  63.595  1.00 52.14           C  
ATOM   2634  CG  LEU A 334      36.525   6.246  64.532  1.00 52.14           C  
ATOM   2635  CD1 LEU A 334      36.551   5.571  65.914  1.00 52.14           C  
ATOM   2636  CD2 LEU A 334      36.703   7.769  64.631  1.00 52.14           C  
ATOM   2639  N   ILE A 335      36.034   3.844  61.416  1.00 43.57           N  
ATOM   2640  CA  ILE A 335      34.788   3.595  60.757  1.00 43.57           C  
ATOM   2645  C   ILE A 335      34.321   2.222  61.131  1.00 43.57           C  
ATOM   2646  O   ILE A 335      33.135   2.011  61.377  1.00 43.57           O  
ATOM   2641  CB  ILE A 335      34.883   3.667  59.260  1.00 43.57           C  
ATOM   2642  CG1 ILE A 335      35.225   5.100  58.820  1.00 43.57           C  
ATOM   2643  CG2 ILE A 335      33.566   3.137  58.669  1.00 43.57           C  
ATOM   2644  CD1 ILE A 335      35.550   5.225  57.332  1.00 43.57           C  
ATOM   2647  N   GLU A 336      35.237   1.237  61.187  1.00 81.53           N  
ATOM   2648  CA  GLU A 336      34.813  -0.097  61.500  1.00 81.53           C  
ATOM   2654  C   GLU A 336      34.259  -0.155  62.892  1.00 81.53           C  
ATOM   2655  O   GLU A 336      33.261  -0.834  63.128  1.00 81.53           O  
ATOM   2649  CB  GLU A 336      35.936  -1.140  61.389  1.00 81.53           C  
ATOM   2650  CG  GLU A 336      36.387  -1.357  59.945  1.00 81.53           C  
ATOM   2651  CD  GLU A 336      35.161  -1.746  59.130  1.00 81.53           C  
ATOM   2652  OE1 GLU A 336      34.361  -2.584  59.623  1.00 81.53           O  
ATOM   2653  OE2 GLU A 336      35.001  -1.201  58.005  1.00 81.53           O1-
ATOM   2656  N   VAL A 337      34.885   0.539  63.863  1.00113.60           N  
ATOM   2657  CA  VAL A 337      34.366   0.453  65.200  1.00113.60           C  
ATOM   2661  C   VAL A 337      33.008   1.075  65.257  1.00113.60           C  
ATOM   2662  O   VAL A 337      32.106   0.553  65.908  1.00113.60           O  
ATOM   2658  CB  VAL A 337      35.204   1.116  66.260  1.00113.60           C  
ATOM   2659  CG1 VAL A 337      36.556   0.398  66.335  1.00113.60           C  
ATOM   2660  CG2 VAL A 337      35.299   2.625  65.990  1.00113.60           C  
ATOM   2663  N   VAL A 338      32.845   2.228  64.584  1.00112.58           N  
ATOM   2664  CA  VAL A 338      31.633   3.001  64.615  1.00112.58           C  
ATOM   2668  C   VAL A 338      30.492   2.345  63.890  1.00112.58           C  
ATOM   2669  O   VAL A 338      29.346   2.433  64.328  1.00112.58           O  
ATOM   2665  CB  VAL A 338      31.809   4.373  64.023  1.00112.58           C  
ATOM   2666  CG1 VAL A 338      31.750   4.277  62.488  1.00112.58           C  
ATOM   2667  CG2 VAL A 338      30.769   5.309  64.651  1.00112.58           C  
ATOM   2670  N   ARG A 339      30.766   1.643  62.773  1.00144.21           N  
ATOM   2671  CA  ARG A 339      29.690   1.225  61.922  1.00144.21           C  
ATOM   2679  C   ARG A 339      28.688   0.369  62.642  1.00144.21           C  
ATOM   2680  O   ARG A 339      27.492   0.616  62.501  1.00144.21           O  
ATOM   2672  CB  ARG A 339      30.182   0.537  60.634  1.00144.21           C  
ATOM   2673  CG  ARG A 339      29.088   0.393  59.573  1.00144.21           C  
ATOM   2674  CD  ARG A 339      29.579   0.643  58.141  1.00144.21           C  
ATOM   2675  NE  ARG A 339      30.668  -0.324  57.841  1.00144.21           N  
ATOM   2676  CZ  ARG A 339      31.642   0.000  56.942  1.00144.21           C  
ATOM   2677  NH1 ARG A 339      31.661   1.240  56.369  1.00144.21           N1+
ATOM   2678  NH2 ARG A 339      32.601  -0.917  56.619  1.00144.21           N  
ATOM   2681  N   PRO A 340      29.066  -0.612  63.409  1.00 80.35           N  
ATOM   2682  CA  PRO A 340      28.088  -1.407  64.102  1.00 80.35           C  
ATOM   2686  C   PRO A 340      27.326  -0.645  65.147  1.00 80.35           C  
ATOM   2687  O   PRO A 340      26.145  -0.930  65.346  1.00 80.35           O  
ATOM   2684  CB  PRO A 340      28.845  -2.631  64.626  1.00 80.35           C  
ATOM   2685  CG  PRO A 340      30.338  -2.290  64.431  1.00 80.35           C  
ATOM   2683  CD  PRO A 340      30.337  -1.294  63.263  1.00 80.35           C  
ATOM   2688  N   ILE A 341      27.975   0.309  65.838  1.00 49.33           N  
ATOM   2689  CA  ILE A 341      27.310   1.063  66.864  1.00 49.33           C  
ATOM   2694  C   ILE A 341      26.285   1.940  66.217  1.00 49.33           C  
ATOM   2695  O   ILE A 341      25.159   2.071  66.693  1.00 49.33           O  
ATOM   2690  CB  ILE A 341      28.250   1.922  67.657  1.00 49.33           C  
ATOM   2691  CG1 ILE A 341      29.393   1.065  68.231  1.00 49.33           C  
ATOM   2692  CG2 ILE A 341      27.421   2.598  68.762  1.00 49.33           C  
ATOM   2693  CD1 ILE A 341      30.553   1.882  68.800  1.00 49.33           C  
ATOM   2696  N   ARG A 342      26.662   2.556  65.083  1.00 96.84           N  
ATOM   2697  CA  ARG A 342      25.804   3.462  64.384  1.00 96.84           C  
ATOM   2705  C   ARG A 342      24.594   2.703  63.939  1.00 96.84           C  
ATOM   2706  O   ARG A 342      23.475   3.214  63.994  1.00 96.84           O  
ATOM   2698  CB  ARG A 342      26.504   4.061  63.155  1.00 96.84           C  
ATOM   2699  CG  ARG A 342      25.701   5.143  62.438  1.00 96.84           C  
ATOM   2700  CD  ARG A 342      26.497   5.827  61.326  1.00 96.84           C  
ATOM   2701  NE  ARG A 342      26.740   4.812  60.262  1.00 96.84           N  
ATOM   2702  CZ  ARG A 342      27.960   4.744  59.656  1.00 96.84           C  
ATOM   2703  NH1 ARG A 342      28.960   5.589  60.040  1.00 96.84           N1+
ATOM   2704  NH2 ARG A 342      28.182   3.827  58.670  1.00 96.84           N  
ATOM   2707  N   GLY A 343      24.790   1.449  63.494  1.00 20.31           N  
ATOM   2708  CA  GLY A 343      23.704   0.655  62.996  1.00 20.31           C  
ATOM   2709  C   GLY A 343      22.702   0.390  64.077  1.00 20.31           C  
ATOM   2710  O   GLY A 343      21.497   0.438  63.835  1.00 20.31           O  
ATOM   2711  N   ALA A 344      23.170   0.085  65.302  1.00 39.41           N  
ATOM   2712  CA  ALA A 344      22.271  -0.237  66.374  1.00 39.41           C  
ATOM   2714  C   ALA A 344      21.408   0.948  66.673  1.00 39.41           C  
ATOM   2715  O   ALA A 344      20.224   0.792  66.964  1.00 39.41           O  
ATOM   2713  CB  ALA A 344      22.991  -0.607  67.683  1.00 39.41           C  
ATOM   2716  N   VAL A 345      21.985   2.166  66.674  1.00 56.19           N  
ATOM   2717  CA  VAL A 345      21.208   3.339  66.979  1.00 56.19           C  
ATOM   2721  C   VAL A 345      20.233   3.666  65.887  1.00 56.19           C  
ATOM   2722  O   VAL A 345      19.032   3.796  66.120  1.00 56.19           O  
ATOM   2718  CB  VAL A 345      22.050   4.568  67.159  1.00 56.19           C  
ATOM   2719  CG1 VAL A 345      21.116   5.770  67.390  1.00 56.19           C  
ATOM   2720  CG2 VAL A 345      23.050   4.317  68.300  1.00 56.19           C  
ATOM   2723  N   LEU A 346      20.747   3.786  64.650  1.00 53.60           N  
ATOM   2724  CA  LEU A 346      19.982   4.200  63.504  1.00 53.60           C  
ATOM   2729  C   LEU A 346      18.953   3.162  63.179  1.00 53.60           C  
ATOM   2730  O   LEU A 346      17.850   3.478  62.741  1.00 53.60           O  
ATOM   2725  CB  LEU A 346      20.863   4.377  62.256  1.00 53.60           C  
ATOM   2726  CG  LEU A 346      21.939   5.469  62.414  1.00 53.60           C  
ATOM   2727  CD1 LEU A 346      22.794   5.610  61.144  1.00 53.60           C  
ATOM   2728  CD2 LEU A 346      21.312   6.800  62.858  1.00 53.60           C  
ATOM   2731  N   GLY A 347      19.298   1.883  63.398  1.00 35.67           N  
ATOM   2732  CA  GLY A 347      18.449   0.792  63.026  1.00 35.67           C  
ATOM   2733  C   GLY A 347      17.134   0.897  63.727  1.00 35.67           C  
ATOM   2734  O   GLY A 347      16.119   0.483  63.173  1.00 35.67           O  
ATOM   2735  N   ASP A 348      17.120   1.405  64.977  1.00 54.37           N  
ATOM   2736  CA  ASP A 348      15.904   1.491  65.739  1.00 54.37           C  
ATOM   2741  C   ASP A 348      15.225   2.790  65.421  1.00 54.37           C  
ATOM   2742  O   ASP A 348      15.786   3.869  65.614  1.00 54.37           O  
ATOM   2737  CB  ASP A 348      16.150   1.443  67.260  1.00 54.37           C  
ATOM   2738  CG  ASP A 348      14.824   1.274  67.997  1.00 54.37           C  
ATOM   2739  OD1 ASP A 348      13.820   1.926  67.607  1.00 54.37           O  
ATOM   2740  OD2 ASP A 348      14.805   0.474  68.972  1.00 54.37           O1-
ATOM   2743  N   PRO A 349      14.018   2.705  64.922  1.00 66.49           N  
ATOM   2744  CA  PRO A 349      13.283   3.885  64.559  1.00 66.49           C  
ATOM   2748  C   PRO A 349      12.990   4.824  65.688  1.00 66.49           C  
ATOM   2749  O   PRO A 349      13.097   6.033  65.489  1.00 66.49           O  
ATOM   2746  CB  PRO A 349      12.043   3.386  63.819  1.00 66.49           C  
ATOM   2747  CG  PRO A 349      12.510   2.061  63.187  1.00 66.49           C  
ATOM   2745  CD  PRO A 349      13.602   1.549  64.143  1.00 66.49           C  
ATOM   2750  N   ALA A 350      12.613   4.307  66.875  1.00 30.95           N  
ATOM   2751  CA  ALA A 350      12.312   5.184  67.968  1.00 30.95           C  
ATOM   2753  C   ALA A 350      13.572   5.896  68.343  1.00 30.95           C  
ATOM   2754  O   ALA A 350      13.574   7.107  68.554  1.00 30.95           O  
ATOM   2752  CB  ALA A 350      11.796   4.451  69.216  1.00 30.95           C  
ATOM   2755  N   MET A 351      14.692   5.150  68.387  1.00136.19           N  
ATOM   2756  CA  MET A 351      15.960   5.702  68.764  1.00136.19           C  
ATOM   2761  C   MET A 351      16.301   6.771  67.788  1.00136.19           C  
ATOM   2762  O   MET A 351      16.789   7.835  68.162  1.00136.19           O  
ATOM   2757  CB  MET A 351      17.119   4.696  68.637  1.00136.19           C  
ATOM   2758  CG  MET A 351      17.240   3.646  69.739  1.00136.19           C  
ATOM   2759  SD  MET A 351      18.122   4.188  71.232  1.00136.19           S  
ATOM   2760  CE  MET A 351      16.761   5.195  71.879  1.00136.19           C  
ATOM   2763  N   LYS A 352      16.041   6.510  66.498  1.00 92.71           N  
ATOM   2764  CA  LYS A 352      16.398   7.446  65.477  1.00 92.71           C  
ATOM   2770  C   LYS A 352      15.639   8.703  65.754  1.00 92.71           C  
ATOM   2771  O   LYS A 352      16.163   9.806  65.605  1.00 92.71           O  
ATOM   2765  CB  LYS A 352      16.003   6.963  64.072  1.00 92.71           C  
ATOM   2766  CG  LYS A 352      16.830   7.586  62.946  1.00 92.71           C  
ATOM   2767  CD  LYS A 352      16.819   9.112  62.903  1.00 92.71           C  
ATOM   2768  CE  LYS A 352      17.682   9.680  61.775  1.00 92.71           C  
ATOM   2769  NZ  LYS A 352      17.594  11.156  61.763  1.00 92.71           N1+
ATOM   2772  N   ARG A 353      14.372   8.550  66.180  1.00 79.33           N  
ATOM   2773  CA  ARG A 353      13.509   9.658  66.464  1.00 79.33           C  
ATOM   2781  C   ARG A 353      14.090  10.453  67.588  1.00 79.33           C  
ATOM   2782  O   ARG A 353      14.148  11.679  67.522  1.00 79.33           O  
ATOM   2774  CB  ARG A 353      12.112   9.197  66.911  1.00 79.33           C  
ATOM   2775  CG  ARG A 353      11.357   8.447  65.812  1.00 79.33           C  
ATOM   2776  CD  ARG A 353      10.069   7.759  66.272  1.00 79.33           C  
ATOM   2777  NE  ARG A 353       9.032   8.808  66.467  1.00 79.33           N  
ATOM   2778  CZ  ARG A 353       8.622   9.137  67.725  1.00 79.33           C  
ATOM   2779  NH1 ARG A 353       9.130   8.473  68.804  1.00 79.33           N1+
ATOM   2780  NH2 ARG A 353       7.686  10.114  67.899  1.00 79.33           N  
ATOM   2783  N   ALA A 354      14.552   9.769  68.651  1.00 25.09           N  
ATOM   2784  CA  ALA A 354      15.086  10.449  69.796  1.00 25.09           C  
ATOM   2786  C   ALA A 354      16.311  11.194  69.378  1.00 25.09           C  
ATOM   2787  O   ALA A 354      16.550  12.322  69.804  1.00 25.09           O  
ATOM   2785  CB  ALA A 354      15.477   9.489  70.933  1.00 25.09           C  
ATOM   2788  N   LEU A 355      17.112  10.570  68.501  1.00 49.01           N  
ATOM   2789  CA  LEU A 355      18.350  11.143  68.067  1.00 49.01           C  
ATOM   2794  C   LEU A 355      18.061  12.443  67.378  1.00 49.01           C  
ATOM   2795  O   LEU A 355      18.768  13.431  67.575  1.00 49.01           O  
ATOM   2790  CB  LEU A 355      19.076  10.216  67.080  1.00 49.01           C  
ATOM   2791  CG  LEU A 355      20.450  10.728  66.630  1.00 49.01           C  
ATOM   2792  CD1 LEU A 355      21.424  10.809  67.816  1.00 49.01           C  
ATOM   2793  CD2 LEU A 355      20.995   9.886  65.464  1.00 49.01           C  
ATOM   2796  N   GLU A 356      17.001  12.473  66.550  1.00 40.97           N  
ATOM   2797  CA  GLU A 356      16.653  13.653  65.813  1.00 40.97           C  
ATOM   2803  C   GLU A 356      16.233  14.740  66.744  1.00 40.97           C  
ATOM   2804  O   GLU A 356      16.638  15.891  66.583  1.00 40.97           O  
ATOM   2798  CB  GLU A 356      15.488  13.420  64.845  1.00 40.97           C  
ATOM   2799  CG  GLU A 356      15.854  12.470  63.709  1.00 40.97           C  
ATOM   2800  CD  GLU A 356      14.625  12.324  62.829  1.00 40.97           C  
ATOM   2801  OE1 GLU A 356      13.921  13.346  62.622  1.00 40.97           O  
ATOM   2802  OE2 GLU A 356      14.373  11.186  62.355  1.00 40.97           O1-
ATOM   2805  N   ALA A 357      15.420  14.401  67.759  1.00 23.07           N  
ATOM   2806  CA  ALA A 357      14.929  15.412  68.648  1.00 23.07           C  
ATOM   2808  C   ALA A 357      16.095  16.042  69.331  1.00 23.07           C  
ATOM   2809  O   ALA A 357      16.151  17.260  69.495  1.00 23.07           O  
ATOM   2807  CB  ALA A 357      14.003  14.855  69.742  1.00 23.07           C  
ATOM   2810  N   ILE A 358      17.075  15.216  69.734  1.00 38.58           N  
ATOM   2811  CA  ILE A 358      18.195  15.734  70.465  1.00 38.58           C  
ATOM   2816  C   ILE A 358      18.937  16.712  69.615  1.00 38.58           C  
ATOM   2817  O   ILE A 358      19.308  17.787  70.086  1.00 38.58           O  
ATOM   2812  CB  ILE A 358      19.166  14.670  70.882  1.00 38.58           C  
ATOM   2813  CG1 ILE A 358      18.505  13.725  71.900  1.00 38.58           C  
ATOM   2814  CG2 ILE A 358      20.439  15.355  71.405  1.00 38.58           C  
ATOM   2815  CD1 ILE A 358      19.308  12.454  72.171  1.00 38.58           C  
ATOM   2818  N   GLU A 359      19.164  16.368  68.335  1.00 95.49           N  
ATOM   2819  CA  GLU A 359      19.899  17.232  67.456  1.00 95.49           C  
ATOM   2825  C   GLU A 359      19.128  18.497  67.232  1.00 95.49           C  
ATOM   2826  O   GLU A 359      19.708  19.557  66.999  1.00 95.49           O  
ATOM   2820  CB  GLU A 359      20.239  16.599  66.092  1.00 95.49           C  
ATOM   2821  CG  GLU A 359      21.515  15.744  66.097  1.00 95.49           C  
ATOM   2822  CD  GLU A 359      21.306  14.464  66.894  1.00 95.49           C  
ATOM   2823  OE1 GLU A 359      21.045  14.560  68.123  1.00 95.49           O  
ATOM   2824  OE2 GLU A 359      21.423  13.368  66.283  1.00 95.49           O1-
ATOM   2827  N   GLY A 360      17.788  18.416  67.274  1.00 47.84           N  
ATOM   2828  CA  GLY A 360      16.956  19.555  67.012  1.00 47.84           C  
ATOM   2829  C   GLY A 360      17.150  20.651  68.015  1.00 47.84           C  
ATOM   2830  O   GLY A 360      17.162  21.830  67.663  1.00 47.84           O  
ATOM   2831  N   LYS A 361      17.316  20.293  69.296  1.00276.08           N  
ATOM   2832  CA  LYS A 361      17.347  21.261  70.356  1.00276.08           C  
ATOM   2838  C   LYS A 361      18.383  22.296  70.107  1.00276.08           C  
ATOM   2839  O   LYS A 361      19.445  22.032  69.550  1.00276.08           O  
ATOM   2833  CB  LYS A 361      17.627  20.632  71.733  1.00276.08           C  
ATOM   2834  CG  LYS A 361      17.343  21.566  72.910  1.00276.08           C  
ATOM   2835  CD  LYS A 361      15.857  21.898  73.070  1.00276.08           C  
ATOM   2836  CE  LYS A 361      15.552  22.752  74.302  1.00276.08           C  
ATOM   2837  NZ  LYS A 361      16.224  24.066  74.186  1.00276.08           N1+
TER   
HEADER    2cya_chain_B
ATOM     27  N   VAL B   4     -13.763  49.258 104.466  1.00 65.09           N  
ATOM     28  CA  VAL B   4     -13.308  48.229 103.588  1.00 65.09           C  
ATOM     32  C   VAL B   4     -13.079  47.036 104.448  1.00 65.09           C  
ATOM     33  O   VAL B   4     -12.549  47.141 105.554  1.00 65.09           O  
ATOM     29  CB  VAL B   4     -12.026  48.561 102.880  1.00 65.09           C  
ATOM     30  CG1 VAL B   4     -12.267  49.793 101.993  1.00 65.09           C  
ATOM     31  CG2 VAL B   4     -10.917  48.754 103.926  1.00 65.09           C  
ATOM     34  N   ASP B   5     -13.521  45.866 103.961  1.00 36.51           N  
ATOM     35  CA  ASP B   5     -13.384  44.645 104.691  1.00 36.51           C  
ATOM     40  C   ASP B   5     -11.921  44.412 104.816  1.00 36.51           C  
ATOM     41  O   ASP B   5     -11.440  43.828 105.785  1.00 36.51           O  
ATOM     36  CB  ASP B   5     -13.980  43.438 103.949  1.00 36.51           C  
ATOM     37  CG  ASP B   5     -13.872  42.222 104.858  1.00 36.51           C  
ATOM     38  OD1 ASP B   5     -13.528  42.407 106.056  1.00 36.51           O  
ATOM     39  OD2 ASP B   5     -14.133  41.092 104.367  1.00 36.51           O1-
ATOM     42  N   VAL B   6     -11.180  44.887 103.805  1.00 38.49           N  
ATOM     43  CA  VAL B   6      -9.764  44.709 103.733  1.00 38.49           C  
ATOM     47  C   VAL B   6      -9.134  45.383 104.908  1.00 38.49           C  
ATOM     48  O   VAL B   6      -8.148  44.889 105.451  1.00 38.49           O  
ATOM     44  CB  VAL B   6      -9.171  45.320 102.497  1.00 38.49           C  
ATOM     45  CG1 VAL B   6      -7.639  45.203 102.576  1.00 38.49           C  
ATOM     46  CG2 VAL B   6      -9.789  44.631 101.267  1.00 38.49           C  
ATOM     49  N   GLU B   7      -9.690  46.532 105.329  1.00 79.09           N  
ATOM     50  CA  GLU B   7      -9.088  47.301 106.379  1.00 79.09           C  
ATOM     56  C   GLU B   7      -9.032  46.527 107.662  1.00 79.09           C  
ATOM     57  O   GLU B   7      -8.001  46.530 108.334  1.00 79.09           O  
ATOM     51  CB  GLU B   7      -9.839  48.611 106.668  1.00 79.09           C  
ATOM     52  CG  GLU B   7      -9.107  49.511 107.663  1.00 79.09           C  
ATOM     53  CD  GLU B   7      -7.847  50.022 106.979  1.00 79.09           C  
ATOM     54  OE1 GLU B   7      -7.966  50.539 105.837  1.00 79.09           O  
ATOM     55  OE2 GLU B   7      -6.748  49.896 107.585  1.00 79.09           O1-
ATOM     58  N   GLU B   8     -10.125  45.842 108.050  1.00 32.65           N  
ATOM     59  CA  GLU B   8     -10.116  45.149 109.310  1.00 32.65           C  
ATOM     65  C   GLU B   8      -9.125  44.029 109.274  1.00 32.65           C  
ATOM     66  O   GLU B   8      -8.337  43.850 110.203  1.00 32.65           O  
ATOM     60  CB  GLU B   8     -11.475  44.529 109.679  1.00 32.65           C  
ATOM     61  CG  GLU B   8     -12.553  45.559 110.019  1.00 32.65           C  
ATOM     62  CD  GLU B   8     -13.810  44.795 110.414  1.00 32.65           C  
ATOM     63  OE1 GLU B   8     -14.333  44.028 109.562  1.00 32.65           O  
ATOM     64  OE2 GLU B   8     -14.258  44.963 111.580  1.00 32.65           O1-
ATOM     67  N   ARG B   9      -9.129  43.249 108.181  1.00 78.99           N  
ATOM     68  CA  ARG B   9      -8.261  42.115 108.086  1.00 78.99           C  
ATOM     76  C   ARG B   9      -6.849  42.603 108.104  1.00 78.99           C  
ATOM     77  O   ARG B   9      -5.985  42.015 108.751  1.00 78.99           O  
ATOM     69  CB  ARG B   9      -8.475  41.330 106.784  1.00 78.99           C  
ATOM     70  CG  ARG B   9      -9.868  40.705 106.688  1.00 78.99           C  
ATOM     71  CD  ARG B   9     -10.132  40.016 105.351  1.00 78.99           C  
ATOM     72  NE  ARG B   9      -9.207  38.854 105.265  1.00 78.99           N  
ATOM     73  CZ  ARG B   9      -8.584  38.574 104.085  1.00 78.99           C  
ATOM     74  NH1 ARG B   9      -8.800  39.371 102.997  1.00 78.99           N1+
ATOM     75  NH2 ARG B   9      -7.740  37.506 103.993  1.00 78.99           N  
ATOM     78  N   PHE B  10      -6.587  43.713 107.394  1.00 49.73           N  
ATOM     79  CA  PHE B  10      -5.259  44.239 107.282  1.00 49.73           C  
ATOM     87  C   PHE B  10      -4.756  44.645 108.633  1.00 49.73           C  
ATOM     88  O   PHE B  10      -3.649  44.276 109.026  1.00 49.73           O  
ATOM     80  CB  PHE B  10      -5.202  45.480 106.375  1.00 49.73           C  
ATOM     81  CG  PHE B  10      -3.784  45.931 106.300  1.00 49.73           C  
ATOM     82  CD1 PHE B  10      -2.929  45.382 105.372  1.00 49.73           C  
ATOM     83  CD2 PHE B  10      -3.311  46.902 107.151  1.00 49.73           C  
ATOM     84  CE1 PHE B  10      -1.621  45.795 105.294  1.00 49.73           C  
ATOM     85  CE2 PHE B  10      -2.002  47.319 107.077  1.00 49.73           C  
ATOM     86  CZ  PHE B  10      -1.155  46.767 106.147  1.00 49.73           C  
ATOM     89  N   ASN B  11      -5.570  45.391 109.400  1.00 31.83           N  
ATOM     90  CA  ASN B  11      -5.131  45.877 110.677  1.00 31.83           C  
ATOM     95  C   ASN B  11      -4.836  44.708 111.554  1.00 31.83           C  
ATOM     96  O   ASN B  11      -3.862  44.720 112.302  1.00 31.83           O  
ATOM     91  CB  ASN B  11      -6.188  46.732 111.399  1.00 31.83           C  
ATOM     92  CG  ASN B  11      -6.310  48.058 110.663  1.00 31.83           C  
ATOM     94  ND2 ASN B  11      -7.502  48.704 110.770  1.00 31.83           N  
ATOM     93  OD1 ASN B  11      -5.367  48.512 110.017  1.00 31.83           O  
ATOM     97  N   ARG B  12      -5.674  43.660 111.472  1.00135.45           N  
ATOM     98  CA  ARG B  12      -5.518  42.513 112.316  1.00135.45           C  
ATOM    106  C   ARG B  12      -4.191  41.875 112.035  1.00135.45           C  
ATOM    107  O   ARG B  12      -3.472  41.494 112.956  1.00135.45           O  
ATOM     99  CB  ARG B  12      -6.587  41.441 112.052  1.00135.45           C  
ATOM    100  CG  ARG B  12      -6.697  40.423 113.183  1.00135.45           C  
ATOM    101  CD  ARG B  12      -7.347  41.030 114.426  1.00135.45           C  
ATOM    102  NE  ARG B  12      -7.269  40.043 115.537  1.00135.45           N  
ATOM    103  CZ  ARG B  12      -7.782  40.378 116.757  1.00135.45           C  
ATOM    104  NH1 ARG B  12      -8.400  41.583 116.918  1.00135.45           N1+
ATOM    105  NH2 ARG B  12      -7.671  39.522 117.814  1.00135.45           N  
ATOM    108  N   ILE B  13      -3.851  41.718 110.742  1.00 49.01           N  
ATOM    109  CA  ILE B  13      -2.608  41.115 110.352  1.00 49.01           C  
ATOM    114  C   ILE B  13      -1.451  42.002 110.712  1.00 49.01           C  
ATOM    115  O   ILE B  13      -0.424  41.538 111.199  1.00 49.01           O  
ATOM    110  CB  ILE B  13      -2.533  40.829 108.880  1.00 49.01           C  
ATOM    111  CG1 ILE B  13      -3.585  39.774 108.500  1.00 49.01           C  
ATOM    112  CG2 ILE B  13      -1.089  40.424 108.534  1.00 49.01           C  
ATOM    113  CD1 ILE B  13      -3.771  39.595 106.994  1.00 49.01           C  
ATOM    116  N   ALA B  14      -1.594  43.312 110.454  1.00 55.39           N  
ATOM    117  CA  ALA B  14      -0.569  44.304 110.648  1.00 55.39           C  
ATOM    119  C   ALA B  14      -0.208  44.502 112.093  1.00 55.39           C  
ATOM    120  O   ALA B  14       0.936  44.835 112.391  1.00 55.39           O  
ATOM    118  CB  ALA B  14      -0.960  45.679 110.083  1.00 55.39           C  
ATOM    121  N   ARG B  15      -1.168  44.329 113.025  1.00201.83           N  
ATOM    122  CA  ARG B  15      -0.991  44.663 114.417  1.00201.83           C  
ATOM    130  C   ARG B  15       0.316  44.156 114.958  1.00201.83           C  
ATOM    131  O   ARG B  15       0.618  42.967 114.897  1.00201.83           O  
ATOM    123  CB  ARG B  15      -2.017  44.002 115.358  1.00201.83           C  
ATOM    124  CG  ARG B  15      -3.480  44.129 114.951  1.00201.83           C  
ATOM    125  CD  ARG B  15      -4.458  43.733 116.061  1.00201.83           C  
ATOM    126  NE  ARG B  15      -4.130  42.353 116.519  1.00201.83           N  
ATOM    127  CZ  ARG B  15      -4.622  41.903 117.712  1.00201.83           C  
ATOM    128  NH1 ARG B  15      -5.402  42.718 118.481  1.00201.83           N1+
ATOM    129  NH2 ARG B  15      -4.329  40.642 118.143  1.00201.83           N  
ATOM    132  N   ASN B  16       1.106  45.086 115.531  1.00 73.00           N  
ATOM    133  CA  ASN B  16       2.337  44.843 116.234  1.00 73.00           C  
ATOM    138  C   ASN B  16       3.407  44.228 115.389  1.00 73.00           C  
ATOM    139  O   ASN B  16       4.371  43.681 115.922  1.00 73.00           O  
ATOM    134  CB  ASN B  16       2.143  43.954 117.474  1.00 73.00           C  
ATOM    135  CG  ASN B  16       1.382  44.769 118.510  1.00 73.00           C  
ATOM    137  ND2 ASN B  16       0.294  44.175 119.069  1.00 73.00           N  
ATOM    136  OD1 ASN B  16       1.746  45.904 118.812  1.00 73.00           O  
ATOM    140  N   THR B  17       3.314  44.342 114.056  1.00131.58           N  
ATOM    141  CA  THR B  17       4.332  43.769 113.226  1.00131.58           C  
ATOM    145  C   THR B  17       5.370  44.831 112.993  1.00131.58           C  
ATOM    146  O   THR B  17       5.060  46.021 113.014  1.00131.58           O  
ATOM    142  CB  THR B  17       3.749  43.310 111.918  1.00131.58           C  
ATOM    144  CG2 THR B  17       3.333  44.534 111.102  1.00131.58           C  
ATOM    143  OG1 THR B  17       4.670  42.523 111.189  1.00131.58           O  
ATOM    147  N   VAL B  18       6.650  44.428 112.837  1.00111.65           N  
ATOM    148  CA  VAL B  18       7.703  45.374 112.586  1.00111.65           C  
ATOM    152  C   VAL B  18       7.528  45.954 111.220  1.00111.65           C  
ATOM    153  O   VAL B  18       7.650  47.163 111.031  1.00111.65           O  
ATOM    149  CB  VAL B  18       9.087  44.779 112.657  1.00111.65           C  
ATOM    150  CG1 VAL B  18       9.365  44.329 114.099  1.00111.65           C  
ATOM    151  CG2 VAL B  18       9.196  43.636 111.639  1.00111.65           C  
ATOM    154  N   GLU B  19       7.243  45.099 110.215  1.00 64.58           N  
ATOM    155  CA  GLU B  19       7.102  45.610 108.885  1.00 64.58           C  
ATOM    161  C   GLU B  19       6.412  44.583 108.049  1.00 64.58           C  
ATOM    162  O   GLU B  19       6.397  43.398 108.379  1.00 64.58           O  
ATOM    156  CB  GLU B  19       8.447  45.872 108.188  1.00 64.58           C  
ATOM    157  CG  GLU B  19       9.256  44.589 107.971  1.00 64.58           C  
ATOM    158  CD  GLU B  19      10.561  44.952 107.278  1.00 64.58           C  
ATOM    159  OE1 GLU B  19      10.803  46.171 107.070  1.00 64.58           O  
ATOM    160  OE2 GLU B  19      11.333  44.013 106.947  1.00 64.58           O1-
ATOM    163  N   ILE B  20       5.769  45.036 106.954  1.00144.72           N  
ATOM    164  CA  ILE B  20       5.220  44.133 105.987  1.00144.72           C  
ATOM    169  C   ILE B  20       5.698  44.579 104.649  1.00144.72           C  
ATOM    170  O   ILE B  20       5.573  45.749 104.290  1.00144.72           O  
ATOM    165  CB  ILE B  20       3.725  44.018 105.973  1.00144.72           C  
ATOM    166  CG1 ILE B  20       3.048  45.377 105.819  1.00144.72           C  
ATOM    167  CG2 ILE B  20       3.277  43.218 107.194  1.00144.72           C  
ATOM    168  CD1 ILE B  20       1.540  45.230 105.650  1.00144.72           C  
ATOM    171  N   VAL B  21       6.301  43.650 103.882  1.00136.22           N  
ATOM    172  CA  VAL B  21       6.776  44.015 102.585  1.00136.22           C  
ATOM    176  C   VAL B  21       5.963  43.251 101.590  1.00136.22           C  
ATOM    177  O   VAL B  21       6.182  42.057 101.390  1.00136.22           O  
ATOM    173  CB  VAL B  21       8.216  43.643 102.367  1.00136.22           C  
ATOM    174  CG1 VAL B  21       8.620  44.030 100.935  1.00136.22           C  
ATOM    175  CG2 VAL B  21       9.065  44.316 103.459  1.00136.22           C  
ATOM    178  N   THR B  22       5.001  43.919 100.919  1.00121.21           N  
ATOM    179  CA  THR B  22       4.702  45.305 101.137  1.00121.21           C  
ATOM    183  C   THR B  22       3.255  45.377 101.512  1.00121.21           C  
ATOM    184  O   THR B  22       2.488  44.450 101.259  1.00121.21           O  
ATOM    180  CB  THR B  22       4.880  46.154  99.914  1.00121.21           C  
ATOM    182  CG2 THR B  22       6.329  46.011  99.419  1.00121.21           C  
ATOM    181  OG1 THR B  22       3.977  45.742  98.898  1.00121.21           O  
ATOM    185  N   GLU B  23       2.849  46.493 102.145  1.00 36.34           N  
ATOM    186  CA  GLU B  23       1.501  46.655 102.609  1.00 36.34           C  
ATOM    192  C   GLU B  23       0.557  46.693 101.450  1.00 36.34           C  
ATOM    193  O   GLU B  23      -0.519  46.097 101.495  1.00 36.34           O  
ATOM    187  CB  GLU B  23       1.309  47.948 103.421  1.00 36.34           C  
ATOM    188  CG  GLU B  23       2.142  47.959 104.706  1.00 36.34           C  
ATOM    189  CD  GLU B  23       1.895  49.265 105.446  1.00 36.34           C  
ATOM    190  OE1 GLU B  23       1.020  50.052 104.995  1.00 36.34           O  
ATOM    191  OE2 GLU B  23       2.580  49.485 106.481  1.00 36.34           O1-
ATOM    194  N   GLU B  24       0.935  47.391 100.367  1.00 70.98           N  
ATOM    195  CA  GLU B  24       0.034  47.513  99.261  1.00 70.98           C  
ATOM    201  C   GLU B  24      -0.207  46.156  98.683  1.00 70.98           C  
ATOM    202  O   GLU B  24      -1.328  45.832  98.292  1.00 70.98           O  
ATOM    196  CB  GLU B  24       0.560  48.426  98.144  1.00 70.98           C  
ATOM    197  CG  GLU B  24      -0.545  48.824  97.169  1.00 70.98           C  
ATOM    198  CD  GLU B  24      -1.567  49.623  97.967  1.00 70.98           C  
ATOM    199  OE1 GLU B  24      -1.140  50.500  98.764  1.00 70.98           O  
ATOM    200  OE2 GLU B  24      -2.788  49.357  97.803  1.00 70.98           O1-
ATOM    203  N   GLU B  25       0.844  45.318  98.622  1.00 31.49           N  
ATOM    204  CA  GLU B  25       0.701  44.011  98.049  1.00 31.49           C  
ATOM    210  C   GLU B  25      -0.281  43.229  98.866  1.00 31.49           C  
ATOM    211  O   GLU B  25      -1.168  42.575  98.320  1.00 31.49           O  
ATOM    205  CB  GLU B  25       2.032  43.235  98.018  1.00 31.49           C  
ATOM    206  CG  GLU B  25       3.059  43.850  97.062  1.00 31.49           C  
ATOM    207  CD  GLU B  25       4.334  43.017  97.102  1.00 31.49           C  
ATOM    208  OE1 GLU B  25       4.352  41.983  97.821  1.00 31.49           O  
ATOM    209  OE2 GLU B  25       5.311  43.410  96.409  1.00 31.49           O1-
ATOM    212  N   LEU B  26      -0.170  43.304 100.206  1.00 44.43           N  
ATOM    213  CA  LEU B  26      -1.049  42.559 101.063  1.00 44.43           C  
ATOM    218  C   LEU B  26      -2.453  43.032 100.845  1.00 44.43           C  
ATOM    219  O   LEU B  26      -3.383  42.230 100.778  1.00 44.43           O  
ATOM    214  CB  LEU B  26      -0.703  42.719 102.553  1.00 44.43           C  
ATOM    215  CG  LEU B  26      -1.632  41.927 103.490  1.00 44.43           C  
ATOM    216  CD1 LEU B  26      -1.591  40.424 103.186  1.00 44.43           C  
ATOM    217  CD2 LEU B  26      -1.323  42.238 104.966  1.00 44.43           C  
ATOM    220  N   LYS B  27      -2.634  44.356 100.706  1.00126.32           N  
ATOM    221  CA  LYS B  27      -3.945  44.907 100.508  1.00126.32           C  
ATOM    227  C   LYS B  27      -4.492  44.315  99.251  1.00126.32           C  
ATOM    228  O   LYS B  27      -5.662  43.937  99.190  1.00126.32           O  
ATOM    222  CB  LYS B  27      -3.924  46.431 100.269  1.00126.32           C  
ATOM    223  CG  LYS B  27      -3.585  47.298 101.483  1.00126.32           C  
ATOM    224  CD  LYS B  27      -4.624  47.234 102.603  1.00126.32           C  
ATOM    225  CE  LYS B  27      -4.547  48.412 103.577  1.00126.32           C  
ATOM    226  NZ  LYS B  27      -3.172  48.562 104.096  1.00126.32           N1+
ATOM    229  N   GLY B  28      -3.643  44.213  98.210  1.00 22.16           N  
ATOM    230  CA  GLY B  28      -4.102  43.687  96.959  1.00 22.16           C  
ATOM    231  C   GLY B  28      -4.545  42.271  97.158  1.00 22.16           C  
ATOM    232  O   GLY B  28      -5.569  41.853  96.619  1.00 22.16           O  
ATOM    233  N   LEU B  29      -3.777  41.476  97.930  1.00 97.54           N  
ATOM    234  CA  LEU B  29      -4.202  40.114  98.116  1.00 97.54           C  
ATOM    239  C   LEU B  29      -5.506  40.093  98.850  1.00 97.54           C  
ATOM    240  O   LEU B  29      -6.416  39.342  98.493  1.00 97.54           O  
ATOM    235  CB  LEU B  29      -3.240  39.231  98.939  1.00 97.54           C  
ATOM    236  CG  LEU B  29      -1.976  38.744  98.206  1.00 97.54           C  
ATOM    237  CD1 LEU B  29      -0.981  39.872  97.923  1.00 97.54           C  
ATOM    238  CD2 LEU B  29      -1.335  37.576  98.965  1.00 97.54           C  
ATOM    241  N   LEU B  30      -5.636  40.931  99.896  1.00 59.29           N  
ATOM    242  CA  LEU B  30      -6.839  40.915 100.679  1.00 59.29           C  
ATOM    247  C   LEU B  30      -7.998  41.308  99.813  1.00 59.29           C  
ATOM    248  O   LEU B  30      -9.071  40.708  99.887  1.00 59.29           O  
ATOM    243  CB  LEU B  30      -6.777  41.913 101.849  1.00 59.29           C  
ATOM    244  CG  LEU B  30      -5.679  41.583 102.879  1.00 59.29           C  
ATOM    245  CD1 LEU B  30      -5.659  42.606 104.024  1.00 59.29           C  
ATOM    246  CD2 LEU B  30      -5.809  40.135 103.385  1.00 59.29           C  
ATOM    249  N   ALA B  31      -7.799  42.311  98.939  1.00 42.47           N  
ATOM    250  CA  ALA B  31      -8.862  42.830  98.125  1.00 42.47           C  
ATOM    252  C   ALA B  31      -9.393  41.727  97.283  1.00 42.47           C  
ATOM    253  O   ALA B  31     -10.603  41.612  97.095  1.00 42.47           O  
ATOM    251  CB  ALA B  31      -8.397  43.953  97.182  1.00 42.47           C  
ATOM    254  N   SER B  32      -8.493  40.883  96.753  1.00176.92           N  
ATOM    255  CA  SER B  32      -8.950  39.773  95.984  1.00176.92           C  
ATOM    258  C   SER B  32      -9.471  38.794  96.986  1.00176.92           C  
ATOM    259  O   SER B  32      -8.793  38.348  97.898  1.00176.92           O  
ATOM    256  CB  SER B  32      -7.823  39.077  95.211  1.00176.92           C  
ATOM    257  OG  SER B  32      -8.322  37.891  94.619  1.00176.92           O  
ATOM    260  N   GLY B  33     -10.720  38.393  96.820  1.00117.75           N  
ATOM    261  CA  GLY B  33     -11.382  37.513  97.730  1.00117.75           C  
ATOM    262  C   GLY B  33     -10.662  36.198  97.788  1.00117.75           C  
ATOM    263  O   GLY B  33     -10.882  35.414  98.709  1.00117.75           O  
ATOM    264  N   ALA B  34      -9.834  35.893  96.770  1.00 57.75           N  
ATOM    265  CA  ALA B  34      -9.175  34.620  96.642  1.00 57.75           C  
ATOM    267  C   ALA B  34      -8.524  34.194  97.923  1.00 57.75           C  
ATOM    268  O   ALA B  34      -8.151  35.008  98.767  1.00 57.75           O  
ATOM    266  CB  ALA B  34      -8.100  34.593  95.541  1.00 57.75           C  
ATOM    269  N   ARG B  35      -8.406  32.856  98.093  1.00225.20           N  
ATOM    270  CA  ARG B  35      -7.848  32.264  99.274  1.00225.20           C  
ATOM    278  C   ARG B  35      -6.403  32.627  99.358  1.00225.20           C  
ATOM    279  O   ARG B  35      -5.709  32.725  98.348  1.00225.20           O  
ATOM    271  CB  ARG B  35      -7.962  30.731  99.303  1.00225.20           C  
ATOM    272  CG  ARG B  35      -9.387  30.235  99.553  1.00225.20           C  
ATOM    273  CD  ARG B  35     -10.399  30.710  98.509  1.00225.20           C  
ATOM    274  NE  ARG B  35      -9.861  30.353  97.166  1.00225.20           N  
ATOM    275  CZ  ARG B  35     -10.100  29.119  96.638  1.00225.20           C  
ATOM    276  NH1 ARG B  35     -10.826  28.201  97.342  1.00225.20           N1+
ATOM    277  NH2 ARG B  35      -9.614  28.802  95.403  1.00225.20           N  
ATOM    280  N   ILE B  36      -5.920  32.844 100.598  1.00 49.70           N  
ATOM    281  CA  ILE B  36      -4.566  33.258 100.800  1.00 49.70           C  
ATOM    286  C   ILE B  36      -3.917  32.228 101.665  1.00 49.70           C  
ATOM    287  O   ILE B  36      -4.508  31.764 102.640  1.00 49.70           O  
ATOM    282  CB  ILE B  36      -4.461  34.580 101.507  1.00 49.70           C  
ATOM    283  CG1 ILE B  36      -5.122  35.683 100.662  1.00 49.70           C  
ATOM    284  CG2 ILE B  36      -2.981  34.850 101.825  1.00 49.70           C  
ATOM    285  CD1 ILE B  36      -5.320  36.997 101.415  1.00 49.70           C  
ATOM    288  N   LYS B  37      -2.676  31.834 101.316  1.00 67.01           N  
ATOM    289  CA  LYS B  37      -1.986  30.815 102.056  1.00 67.01           C  
ATOM    295  C   LYS B  37      -0.790  31.448 102.701  1.00 67.01           C  
ATOM    296  O   LYS B  37      -0.140  32.310 102.112  1.00 67.01           O  
ATOM    290  CB  LYS B  37      -1.435  29.701 101.153  1.00 67.01           C  
ATOM    291  CG  LYS B  37      -2.496  29.019 100.289  1.00 67.01           C  
ATOM    292  CD  LYS B  37      -1.893  28.215  99.134  1.00 67.01           C  
ATOM    293  CE  LYS B  37      -2.925  27.670  98.146  1.00 67.01           C  
ATOM    294  NZ  LYS B  37      -3.646  26.525  98.741  1.00 67.01           N1+
ATOM    297  N   GLY B  38      -0.455  31.023 103.939  1.00 28.60           N  
ATOM    298  CA  GLY B  38       0.691  31.598 104.591  1.00 28.60           C  
ATOM    299  C   GLY B  38       1.249  30.600 105.559  1.00 28.60           C  
ATOM    300  O   GLY B  38       0.610  29.596 105.867  1.00 28.60           O  
ATOM    301  N   TYR B  39       2.490  30.834 106.040  1.00173.70           N  
ATOM    302  CA  TYR B  39       3.046  29.913 106.991  1.00173.70           C  
ATOM    311  C   TYR B  39       4.073  30.647 107.791  1.00173.70           C  
ATOM    312  O   TYR B  39       4.361  31.819 107.548  1.00173.70           O  
ATOM    303  CB  TYR B  39       3.778  28.727 106.330  1.00173.70           C  
ATOM    304  CG  TYR B  39       5.222  29.047 106.083  1.00173.70           C  
ATOM    305  CD1 TYR B  39       5.624  30.133 105.338  1.00173.70           C  
ATOM    306  CD2 TYR B  39       6.197  28.262 106.656  1.00173.70           C  
ATOM    307  CE1 TYR B  39       6.958  30.402 105.136  1.00173.70           C  
ATOM    308  CE2 TYR B  39       7.535  28.521 106.459  1.00173.70           C  
ATOM    309  CZ  TYR B  39       7.918  29.593 105.691  1.00173.70           C  
ATOM    310  OH  TYR B  39       9.288  29.864 105.486  1.00173.70           O  
ATOM    313  N   ILE B  40       4.605  29.963 108.824  1.00144.53           N  
ATOM    314  CA  ILE B  40       5.741  30.437 109.557  1.00144.53           C  
ATOM    319  C   ILE B  40       6.620  29.231 109.640  1.00144.53           C  
ATOM    320  O   ILE B  40       6.127  28.110 109.773  1.00144.53           O  
ATOM    315  CB  ILE B  40       5.498  30.830 110.986  1.00144.53           C  
ATOM    316  CG1 ILE B  40       5.113  29.616 111.828  1.00144.53           C  
ATOM    317  CG2 ILE B  40       4.450  31.944 111.031  1.00144.53           C  
ATOM    318  CD1 ILE B  40       5.209  29.911 113.318  1.00144.53           C  
ATOM    321  N   GLY B  41       7.945  29.412 109.534  1.00 49.37           N  
ATOM    322  CA  GLY B  41       8.807  28.275 109.662  1.00 49.37           C  
ATOM    323  C   GLY B  41       9.725  28.598 110.792  1.00 49.37           C  
ATOM    324  O   GLY B  41      10.260  29.702 110.863  1.00 49.37           O  
ATOM    325  N   TYR B  42       9.919  27.644 111.723  1.00167.42           N  
ATOM    326  CA  TYR B  42      10.801  27.917 112.819  1.00167.42           C  
ATOM    335  C   TYR B  42      11.579  26.672 113.120  1.00167.42           C  
ATOM    336  O   TYR B  42      11.160  25.567 112.782  1.00167.42           O  
ATOM    327  CB  TYR B  42      10.071  28.347 114.110  1.00167.42           C  
ATOM    328  CG  TYR B  42       9.372  27.166 114.694  1.00167.42           C  
ATOM    329  CD1 TYR B  42       8.101  26.819 114.294  1.00167.42           C  
ATOM    330  CD2 TYR B  42      10.001  26.399 115.648  1.00167.42           C  
ATOM    331  CE1 TYR B  42       7.470  25.724 114.840  1.00167.42           C  
ATOM    332  CE2 TYR B  42       9.376  25.306 116.198  1.00167.42           C  
ATOM    333  CZ  TYR B  42       8.108  24.967 115.793  1.00167.42           C  
ATOM    334  OH  TYR B  42       7.462  23.845 116.355  1.00167.42           O  
ATOM    337  N   GLU B  43      12.752  26.826 113.769  1.00 92.61           N  
ATOM    338  CA  GLU B  43      13.575  25.690 114.082  1.00 92.61           C  
ATOM    344  C   GLU B  43      13.228  25.234 115.469  1.00 92.61           C  
ATOM    345  O   GLU B  43      13.310  26.024 116.410  1.00 92.61           O  
ATOM    339  CB  GLU B  43      15.069  26.043 114.110  1.00 92.61           C  
ATOM    340  CG  GLU B  43      15.606  26.530 112.766  1.00 92.61           C  
ATOM    341  CD  GLU B  43      16.969  27.152 113.022  1.00 92.61           C  
ATOM    342  OE1 GLU B  43      17.637  26.728 114.003  1.00 92.61           O  
ATOM    343  OE2 GLU B  43      17.358  28.063 112.243  1.00 92.61           O1-
ATOM    346  N   PRO B  44      12.789  24.007 115.642  1.00160.97           N  
ATOM    347  CA  PRO B  44      12.548  23.541 116.983  1.00160.97           C  
ATOM    351  C   PRO B  44      13.900  23.336 117.595  1.00160.97           C  
ATOM    352  O   PRO B  44      14.400  22.212 117.568  1.00160.97           O  
ATOM    349  CB  PRO B  44      11.736  22.258 116.835  1.00160.97           C  
ATOM    350  CG  PRO B  44      11.009  22.439 115.487  1.00160.97           C  
ATOM    348  CD  PRO B  44      11.941  23.344 114.664  1.00160.97           C  
ATOM    353  N   SER B  45      14.495  24.406 118.148  1.00 90.36           N  
ATOM    354  CA  SER B  45      15.825  24.394 118.688  1.00 90.36           C  
ATOM    357  C   SER B  45      15.899  24.131 120.163  1.00 90.36           C  
ATOM    358  O   SER B  45      17.000  24.071 120.709  1.00 90.36           O  
ATOM    355  CB  SER B  45      16.570  25.711 118.406  1.00 90.36           C  
ATOM    356  OG  SER B  45      15.855  26.799 118.971  1.00 90.36           O  
ATOM    359  N   GLY B  46      14.767  24.028 120.881  1.00 34.80           N  
ATOM    360  CA  GLY B  46      14.907  23.834 122.298  1.00 34.80           C  
ATOM    361  C   GLY B  46      13.594  24.153 122.935  1.00 34.80           C  
ATOM    362  O   GLY B  46      12.561  24.172 122.271  1.00 34.80           O  
ATOM    363  N   VAL B  47      13.606  24.411 124.257  1.00 42.02           N  
ATOM    364  CA  VAL B  47      12.389  24.693 124.953  1.00 42.02           C  
ATOM    368  C   VAL B  47      11.940  26.063 124.558  1.00 42.02           C  
ATOM    369  O   VAL B  47      12.732  27.002 124.487  1.00 42.02           O  
ATOM    365  CB  VAL B  47      12.537  24.664 126.445  1.00 42.02           C  
ATOM    366  CG1 VAL B  47      11.191  25.038 127.085  1.00 42.02           C  
ATOM    367  CG2 VAL B  47      13.057  23.274 126.847  1.00 42.02           C  
ATOM    370  N   ALA B  48      10.626  26.207 124.302  1.00 36.29           N  
ATOM    371  CA  ALA B  48      10.104  27.463 123.851  1.00 36.29           C  
ATOM    373  C   ALA B  48      10.259  28.477 124.936  1.00 36.29           C  
ATOM    374  O   ALA B  48      10.081  28.188 126.118  1.00 36.29           O  
ATOM    372  CB  ALA B  48       8.609  27.401 123.490  1.00 36.29           C  
ATOM    375  N   HIS B  49      10.612  29.714 124.539  1.00 69.61           N  
ATOM    376  CA  HIS B  49      10.727  30.796 125.470  1.00 69.61           C  
ATOM    383  C   HIS B  49       9.673  31.781 125.066  1.00 69.61           C  
ATOM    384  O   HIS B  49       9.012  31.612 124.044  1.00 69.61           O  
ATOM    379  CB  HIS B  49      12.107  31.479 125.477  1.00 69.61           C  
ATOM    378  CG  HIS B  49      12.597  31.884 124.121  1.00 69.61           C  
ATOM    381  CD2 HIS B  49      13.482  31.264 123.292  1.00 69.61           C  
ATOM    377  ND1 HIS B  49      12.208  33.031 123.468  1.00 69.61           N  
ATOM    382  CE1 HIS B  49      12.872  33.051 122.284  1.00 69.61           C  
ATOM    380  NE2 HIS B  49      13.657  31.999 122.133  1.00 69.61           N  
ATOM    385  N   ILE B  50       9.501  32.849 125.859  1.00 77.42           N  
ATOM    386  CA  ILE B  50       8.442  33.805 125.684  1.00 77.42           C  
ATOM    391  C   ILE B  50       8.517  34.490 124.352  1.00 77.42           C  
ATOM    392  O   ILE B  50       7.494  34.907 123.813  1.00 77.42           O  
ATOM    387  CB  ILE B  50       8.404  34.852 126.763  1.00 77.42           C  
ATOM    388  CG1 ILE B  50       9.676  35.715 126.749  1.00 77.42           C  
ATOM    389  CG2 ILE B  50       8.154  34.134 128.101  1.00 77.42           C  
ATOM    390  CD1 ILE B  50       9.562  36.971 127.616  1.00 77.42           C  
ATOM    393  N   GLY B  51       9.725  34.656 123.789  1.00 41.08           N  
ATOM    394  CA  GLY B  51       9.889  35.387 122.562  1.00 41.08           C  
ATOM    395  C   GLY B  51       9.050  34.788 121.472  1.00 41.08           C  
ATOM    396  O   GLY B  51       8.550  35.501 120.606  1.00 41.08           O  
ATOM    397  N   TRP B  52       8.898  33.456 121.473  1.00 82.28           N  
ATOM    398  CA  TRP B  52       8.162  32.741 120.470  1.00 82.28           C  
ATOM    409  C   TRP B  52       6.709  33.108 120.526  1.00 82.28           C  
ATOM    410  O   TRP B  52       6.003  33.012 119.523  1.00 82.28           O  
ATOM    399  CB  TRP B  52       8.271  31.213 120.630  1.00 82.28           C  
ATOM    400  CG  TRP B  52       9.660  30.682 120.362  1.00 82.28           C  
ATOM    402  CD1 TRP B  52      10.800  31.375 120.075  1.00 82.28           C  
ATOM    401  CD2 TRP B  52      10.020  29.292 120.364  1.00 82.28           C  
ATOM    404  CE2 TRP B  52      11.384  29.219 120.076  1.00 82.28           C  
ATOM    405  CE3 TRP B  52       9.278  28.167 120.588  1.00 82.28           C  
ATOM    403  NE1 TRP B  52      11.849  30.505 119.902  1.00 82.28           N  
ATOM    406  CZ2 TRP B  52      12.028  28.016 120.008  1.00 82.28           C  
ATOM    407  CZ3 TRP B  52       9.931  26.956 120.518  1.00 82.28           C  
ATOM    408  CH2 TRP B  52      11.280  26.882 120.232  1.00 82.28           C  
ATOM    411  N   LEU B  53       6.207  33.520 121.702  1.00110.37           N  
ATOM    412  CA  LEU B  53       4.806  33.803 121.806  1.00110.37           C  
ATOM    417  C   LEU B  53       4.425  34.883 120.840  1.00110.37           C  
ATOM    418  O   LEU B  53       3.326  34.846 120.287  1.00110.37           O  
ATOM    413  CB  LEU B  53       4.347  34.218 123.215  1.00110.37           C  
ATOM    414  CG  LEU B  53       4.447  33.066 124.233  1.00110.37           C  
ATOM    415  CD1 LEU B  53       5.904  32.766 124.599  1.00110.37           C  
ATOM    416  CD2 LEU B  53       3.546  33.294 125.453  1.00110.37           C  
ATOM    419  N   VAL B  54       5.311  35.866 120.585  1.00120.73           N  
ATOM    420  CA  VAL B  54       4.938  36.942 119.705  1.00120.73           C  
ATOM    424  C   VAL B  54       4.524  36.402 118.368  1.00120.73           C  
ATOM    425  O   VAL B  54       3.512  36.833 117.820  1.00120.73           O  
ATOM    421  CB  VAL B  54       6.020  37.965 119.473  1.00120.73           C  
ATOM    422  CG1 VAL B  54       6.272  38.726 120.781  1.00120.73           C  
ATOM    423  CG2 VAL B  54       7.278  37.269 118.939  1.00120.73           C  
ATOM    426  N   TRP B  55       5.286  35.458 117.785  1.00 98.72           N  
ATOM    427  CA  TRP B  55       4.889  34.933 116.507  1.00 98.72           C  
ATOM    438  C   TRP B  55       3.653  34.093 116.643  1.00 98.72           C  
ATOM    439  O   TRP B  55       2.831  34.043 115.728  1.00 98.72           O  
ATOM    428  CB  TRP B  55       5.975  34.134 115.752  1.00 98.72           C  
ATOM    429  CG  TRP B  55       6.603  32.948 116.448  1.00 98.72           C  
ATOM    431  CD1 TRP B  55       7.790  32.886 117.116  1.00 98.72           C  
ATOM    430  CD2 TRP B  55       6.046  31.624 116.488  1.00 98.72           C  
ATOM    433  CE2 TRP B  55       6.951  30.816 117.180  1.00 98.72           C  
ATOM    434  CE3 TRP B  55       4.881  31.119 115.989  1.00 98.72           C  
ATOM    432  NE1 TRP B  55       8.017  31.604 117.557  1.00 98.72           N  
ATOM    435  CZ2 TRP B  55       6.706  29.489 117.382  1.00 98.72           C  
ATOM    436  CZ3 TRP B  55       4.635  29.779 116.199  1.00 98.72           C  
ATOM    437  CH2 TRP B  55       5.530  28.980 116.879  1.00 98.72           C  
ATOM    440  N   MET B  56       3.495  33.387 117.780  1.00 44.21           N  
ATOM    441  CA  MET B  56       2.359  32.528 117.968  1.00 44.21           C  
ATOM    446  C   MET B  56       1.109  33.355 117.931  1.00 44.21           C  
ATOM    447  O   MET B  56       0.117  32.958 117.320  1.00 44.21           O  
ATOM    442  CB  MET B  56       2.375  31.791 119.321  1.00 44.21           C  
ATOM    443  CG  MET B  56       3.476  30.733 119.456  1.00 44.21           C  
ATOM    444  SD  MET B  56       3.489  29.869 121.059  1.00 44.21           S  
ATOM    445  CE  MET B  56       4.907  28.799 120.682  1.00 44.21           C  
ATOM    448  N   TYR B  57       1.124  34.540 118.574  1.00 62.17           N  
ATOM    449  CA  TYR B  57      -0.035  35.388 118.608  1.00 62.17           C  
ATOM    458  C   TYR B  57      -0.338  35.812 117.206  1.00 62.17           C  
ATOM    459  O   TYR B  57      -1.497  35.922 116.810  1.00 62.17           O  
ATOM    450  CB  TYR B  57       0.155  36.693 119.403  1.00 62.17           C  
ATOM    451  CG  TYR B  57       0.427  36.380 120.833  1.00 62.17           C  
ATOM    452  CD1 TYR B  57      -0.538  35.803 121.627  1.00 62.17           C  
ATOM    453  CD2 TYR B  57       1.642  36.703 121.392  1.00 62.17           C  
ATOM    454  CE1 TYR B  57      -0.280  35.525 122.949  1.00 62.17           C  
ATOM    455  CE2 TYR B  57       1.906  36.429 122.712  1.00 62.17           C  
ATOM    456  CZ  TYR B  57       0.943  35.834 123.492  1.00 62.17           C  
ATOM    457  OH  TYR B  57       1.207  35.550 124.849  1.00 62.17           O  
ATOM    460  N   LYS B  58       0.718  36.095 116.425  1.00121.96           N  
ATOM    461  CA  LYS B  58       0.582  36.552 115.071  1.00121.96           C  
ATOM    467  C   LYS B  58      -0.091  35.478 114.271  1.00121.96           C  
ATOM    468  O   LYS B  58      -0.935  35.761 113.422  1.00121.96           O  
ATOM    462  CB  LYS B  58       1.951  36.849 114.425  1.00121.96           C  
ATOM    463  CG  LYS B  58       1.887  37.638 113.114  1.00121.96           C  
ATOM    464  CD  LYS B  58       1.473  39.100 113.297  1.00121.96           C  
ATOM    465  CE  LYS B  58      -0.013  39.278 113.600  1.00121.96           C  
ATOM    466  NZ  LYS B  58      -0.338  40.710 113.772  1.00121.96           N1+
ATOM    469  N   VAL B  59       0.256  34.203 114.530  1.00 31.15           N  
ATOM    470  CA  VAL B  59      -0.344  33.128 113.794  1.00 31.15           C  
ATOM    474  C   VAL B  59      -1.815  33.193 114.050  1.00 31.15           C  
ATOM    475  O   VAL B  59      -2.624  33.040 113.135  1.00 31.15           O  
ATOM    471  CB  VAL B  59       0.137  31.776 114.235  1.00 31.15           C  
ATOM    472  CG1 VAL B  59      -0.663  30.698 113.483  1.00 31.15           C  
ATOM    473  CG2 VAL B  59       1.655  31.696 114.001  1.00 31.15           C  
ATOM    476  N   LYS B  60      -2.199  33.457 115.313  1.00 43.62           N  
ATOM    477  CA  LYS B  60      -3.588  33.529 115.658  1.00 43.62           C  
ATOM    483  C   LYS B  60      -4.238  34.615 114.852  1.00 43.62           C  
ATOM    484  O   LYS B  60      -5.346  34.430 114.349  1.00 43.62           O  
ATOM    478  CB  LYS B  60      -3.834  33.881 117.134  1.00 43.62           C  
ATOM    479  CG  LYS B  60      -5.312  34.154 117.426  1.00 43.62           C  
ATOM    480  CD  LYS B  60      -5.647  34.321 118.907  1.00 43.62           C  
ATOM    481  CE  LYS B  60      -7.111  34.688 119.165  1.00 43.62           C  
ATOM    482  NZ  LYS B  60      -7.337  34.847 120.619  1.00 43.62           N1+
ATOM    485  N   ASP B  61      -3.567  35.774 114.700  1.00 59.53           N  
ATOM    486  CA  ASP B  61      -4.146  36.888 113.993  1.00 59.53           C  
ATOM    491  C   ASP B  61      -4.406  36.520 112.558  1.00 59.53           C  
ATOM    492  O   ASP B  61      -5.486  36.780 112.030  1.00 59.53           O  
ATOM    487  CB  ASP B  61      -3.229  38.129 113.949  1.00 59.53           C  
ATOM    488  CG  ASP B  61      -3.130  38.761 115.332  1.00 59.53           C  
ATOM    489  OD1 ASP B  61      -3.856  38.305 116.254  1.00 59.53           O  
ATOM    490  OD2 ASP B  61      -2.327  39.720 115.480  1.00 59.53           O1-
ATOM    493  N   LEU B  62      -3.427  35.886 111.882  1.00 93.73           N  
ATOM    494  CA  LEU B  62      -3.588  35.569 110.488  1.00 93.73           C  
ATOM    499  C   LEU B  62      -4.732  34.620 110.301  1.00 93.73           C  
ATOM    500  O   LEU B  62      -5.512  34.761 109.362  1.00 93.73           O  
ATOM    495  CB  LEU B  62      -2.337  34.943 109.844  1.00 93.73           C  
ATOM    496  CG  LEU B  62      -1.213  35.957 109.552  1.00 93.73           C  
ATOM    497  CD1 LEU B  62      -0.700  36.631 110.831  1.00 93.73           C  
ATOM    498  CD2 LEU B  62      -0.089  35.314 108.723  1.00 93.73           C  
ATOM    501  N   VAL B  63      -4.871  33.626 111.196  1.00 36.01           N  
ATOM    502  CA  VAL B  63      -5.910  32.642 111.062  1.00 36.01           C  
ATOM    506  C   VAL B  63      -7.253  33.310 111.127  1.00 36.01           C  
ATOM    507  O   VAL B  63      -8.143  33.007 110.336  1.00 36.01           O  
ATOM    503  CB  VAL B  63      -5.871  31.614 112.157  1.00 36.01           C  
ATOM    504  CG1 VAL B  63      -7.089  30.689 112.010  1.00 36.01           C  
ATOM    505  CG2 VAL B  63      -4.522  30.878 112.088  1.00 36.01           C  
ATOM    508  N   GLU B  64      -7.437  34.241 112.079  1.00106.07           N  
ATOM    509  CA  GLU B  64      -8.690  34.928 112.237  1.00106.07           C  
ATOM    515  C   GLU B  64      -8.931  35.802 111.036  1.00106.07           C  
ATOM    516  O   GLU B  64     -10.071  36.096 110.681  1.00106.07           O  
ATOM    510  CB  GLU B  64      -8.763  35.732 113.551  1.00106.07           C  
ATOM    511  CG  GLU B  64      -7.561  36.635 113.813  1.00106.07           C  
ATOM    512  CD  GLU B  64      -7.537  36.943 115.303  1.00106.07           C  
ATOM    513  OE1 GLU B  64      -8.539  36.617 115.993  1.00106.07           O  
ATOM    514  OE2 GLU B  64      -6.509  37.498 115.773  1.00106.07           O1-
ATOM    517  N   ALA B  65      -7.840  36.258 110.403  1.00 74.04           N  
ATOM    518  CA  ALA B  65      -7.824  37.081 109.221  1.00 74.04           C  
ATOM    520  C   ALA B  65      -8.380  36.313 108.054  1.00 74.04           C  
ATOM    521  O   ALA B  65      -8.801  36.904 107.062  1.00 74.04           O  
ATOM    519  CB  ALA B  65      -6.410  37.562 108.851  1.00 74.04           C  
ATOM    522  N   GLY B  66      -8.323  34.968 108.084  1.00 43.73           N  
ATOM    523  CA  GLY B  66      -8.877  34.241 106.976  1.00 43.73           C  
ATOM    524  C   GLY B  66      -7.787  33.592 106.172  1.00 43.73           C  
ATOM    525  O   GLY B  66      -8.066  32.967 105.150  1.00 43.73           O  
ATOM    526  N   VAL B  67      -6.511  33.722 106.592  1.00124.38           N  
ATOM    527  CA  VAL B  67      -5.464  33.084 105.838  1.00124.38           C  
ATOM    531  C   VAL B  67      -5.389  31.627 106.180  1.00124.38           C  
ATOM    532  O   VAL B  67      -5.507  31.240 107.341  1.00124.38           O  
ATOM    528  CB  VAL B  67      -4.093  33.634 106.083  1.00124.38           C  
ATOM    529  CG1 VAL B  67      -4.014  35.054 105.528  1.00124.38           C  
ATOM    530  CG2 VAL B  67      -3.803  33.557 107.586  1.00124.38           C  
ATOM    533  N   ASP B  68      -5.178  30.774 105.153  1.00 56.35           N  
ATOM    534  CA  ASP B  68      -4.998  29.368 105.389  1.00 56.35           C  
ATOM    539  C   ASP B  68      -3.583  29.257 105.857  1.00 56.35           C  
ATOM    540  O   ASP B  68      -2.651  29.559 105.111  1.00 56.35           O  
ATOM    535  CB  ASP B  68      -5.139  28.501 104.124  1.00 56.35           C  
ATOM    536  CG  ASP B  68      -6.606  28.478 103.710  1.00 56.35           C  
ATOM    537  OD1 ASP B  68      -7.481  28.439 104.617  1.00 56.35           O  
ATOM    538  OD2 ASP B  68      -6.870  28.499 102.479  1.00 56.35           O1-
ATOM    541  N   PHE B  69      -3.379  28.798 107.107  1.00 81.97           N  
ATOM    542  CA  PHE B  69      -2.059  28.897 107.661  1.00 81.97           C  
ATOM    550  C   PHE B  69      -1.479  27.549 107.985  1.00 81.97           C  
ATOM    551  O   PHE B  69      -2.180  26.611 108.365  1.00 81.97           O  
ATOM    543  CB  PHE B  69      -2.072  29.747 108.946  1.00 81.97           C  
ATOM    544  CG  PHE B  69      -0.709  30.271 109.241  1.00 81.97           C  
ATOM    545  CD1 PHE B  69      -0.267  31.413 108.609  1.00 81.97           C  
ATOM    546  CD2 PHE B  69       0.113  29.650 110.152  1.00 81.97           C  
ATOM    547  CE1 PHE B  69       0.982  31.923 108.871  1.00 81.97           C  
ATOM    548  CE2 PHE B  69       1.364  30.157 110.417  1.00 81.97           C  
ATOM    549  CZ  PHE B  69       1.799  31.293 109.777  1.00 81.97           C  
ATOM    552  N   SER B  70      -0.141  27.440 107.820  1.00 39.02           N  
ATOM    553  CA  SER B  70       0.572  26.234 108.130  1.00 39.02           C  
ATOM    556  C   SER B  70       1.778  26.624 108.926  1.00 39.02           C  
ATOM    557  O   SER B  70       2.300  27.730 108.792  1.00 39.02           O  
ATOM    554  CB  SER B  70       1.076  25.480 106.888  1.00 39.02           C  
ATOM    555  OG  SER B  70      -0.028  25.053 106.104  1.00 39.02           O  
ATOM    558  N   VAL B  71       2.232  25.724 109.818  1.00 48.66           N  
ATOM    559  CA  VAL B  71       3.427  25.987 110.560  1.00 48.66           C  
ATOM    563  C   VAL B  71       4.393  24.934 110.132  1.00 48.66           C  
ATOM    564  O   VAL B  71       4.078  23.745 110.141  1.00 48.66           O  
ATOM    560  CB  VAL B  71       3.256  25.896 112.050  1.00 48.66           C  
ATOM    561  CG1 VAL B  71       4.633  26.081 112.709  1.00 48.66           C  
ATOM    562  CG2 VAL B  71       2.225  26.950 112.486  1.00 48.66           C  
ATOM    565  N   LEU B  72       5.601  25.345 109.716  1.00 58.14           N  
ATOM    566  CA  LEU B  72       6.545  24.371 109.256  1.00 58.14           C  
ATOM    571  C   LEU B  72       7.525  24.108 110.345  1.00 58.14           C  
ATOM    572  O   LEU B  72       8.270  24.995 110.755  1.00 58.14           O  
ATOM    567  CB  LEU B  72       7.341  24.840 108.027  1.00 58.14           C  
ATOM    568  CG  LEU B  72       8.363  23.807 107.514  1.00 58.14           C  
ATOM    569  CD1 LEU B  72       7.672  22.535 107.007  1.00 58.14           C  
ATOM    570  CD2 LEU B  72       9.306  24.432 106.472  1.00 58.14           C  
ATOM    573  N   GLU B  73       7.553  22.862 110.850  1.00 69.03           N  
ATOM    574  CA  GLU B  73       8.524  22.541 111.849  1.00 69.03           C  
ATOM    580  C   GLU B  73       9.768  22.274 111.063  1.00 69.03           C  
ATOM    581  O   GLU B  73       9.942  21.191 110.506  1.00 69.03           O  
ATOM    575  CB  GLU B  73       8.140  21.284 112.650  1.00 69.03           C  
ATOM    576  CG  GLU B  73       6.845  21.493 113.443  1.00 69.03           C  
ATOM    577  CD  GLU B  73       6.382  20.160 114.019  1.00 69.03           C  
ATOM    578  OE1 GLU B  73       7.099  19.144 113.823  1.00 69.03           O  
ATOM    579  OE2 GLU B  73       5.299  20.144 114.664  1.00 69.03           O1-
ATOM    582  N   ALA B  74      10.672  23.274 111.001  1.00 65.79           N  
ATOM    583  CA  ALA B  74      11.822  23.132 110.154  1.00 65.79           C  
ATOM    585  C   ALA B  74      12.878  22.370 110.882  1.00 65.79           C  
ATOM    586  O   ALA B  74      13.883  22.923 111.328  1.00 65.79           O  
ATOM    584  CB  ALA B  74      12.427  24.483 109.742  1.00 65.79           C  
ATOM    587  N   THR B  75      12.687  21.045 110.937  1.00120.07           N  
ATOM    588  CA  THR B  75      13.566  20.148 111.623  1.00120.07           C  
ATOM    592  C   THR B  75      14.896  20.047 110.932  1.00120.07           C  
ATOM    593  O   THR B  75      15.936  20.005 111.585  1.00120.07           O  
ATOM    589  CB  THR B  75      12.948  18.790 111.751  1.00120.07           C  
ATOM    591  CG2 THR B  75      12.604  18.263 110.354  1.00120.07           C  
ATOM    590  OG1 THR B  75      13.821  17.909 112.432  1.00120.07           O  
ATOM    594  N   TRP B  76      14.904  20.001 109.587  1.00 71.87           N  
ATOM    595  CA  TRP B  76      16.123  19.863 108.831  1.00 71.87           C  
ATOM    606  C   TRP B  76      16.969  21.081 109.022  1.00 71.87           C  
ATOM    607  O   TRP B  76      18.194  20.996 109.095  1.00 71.87           O  
ATOM    596  CB  TRP B  76      15.853  19.699 107.329  1.00 71.87           C  
ATOM    597  CG  TRP B  76      15.242  18.363 106.991  1.00 71.87           C  
ATOM    599  CD1 TRP B  76      14.039  17.848 107.374  1.00 71.87           C  
ATOM    598  CD2 TRP B  76      15.857  17.377 106.149  1.00 71.87           C  
ATOM    601  CE2 TRP B  76      14.982  16.294 106.075  1.00 71.87           C  
ATOM    602  CE3 TRP B  76      17.053  17.376 105.488  1.00 71.87           C  
ATOM    600  NE1 TRP B  76      13.871  16.595 106.835  1.00 71.87           N  
ATOM    603  CZ2 TRP B  76      15.290  15.187 105.338  1.00 71.87           C  
ATOM    604  CZ3 TRP B  76      17.362  16.255 104.747  1.00 71.87           C  
ATOM    605  CH2 TRP B  76      16.497  15.182 104.674  1.00 71.87           C  
ATOM    608  N   HIS B  77      16.329  22.260 109.078  1.00 49.67           N  
ATOM    609  CA  HIS B  77      17.042  23.491 109.233  1.00 49.67           C  
ATOM    616  C   HIS B  77      17.727  23.473 110.567  1.00 49.67           C  
ATOM    617  O   HIS B  77      18.876  23.894 110.691  1.00 49.67           O  
ATOM    612  CB  HIS B  77      16.096  24.701 109.173  1.00 49.67           C  
ATOM    611  CG  HIS B  77      15.402  24.804 107.845  1.00 49.67           C  
ATOM    614  CD2 HIS B  77      14.264  24.201 107.402  1.00 49.67           C  
ATOM    610  ND1 HIS B  77      15.854  25.567 106.791  1.00 49.67           N  
ATOM    615  CE1 HIS B  77      14.975  25.390 105.772  1.00 49.67           C  
ATOM    613  NE2 HIS B  77      13.993  24.570 106.096  1.00 49.67           N  
ATOM    618  N   ALA B  78      17.034  22.968 111.604  1.00 26.12           N  
ATOM    619  CA  ALA B  78      17.577  22.914 112.932  1.00 26.12           C  
ATOM    621  C   ALA B  78      18.784  22.027 112.915  1.00 26.12           C  
ATOM    622  O   ALA B  78      19.786  22.303 113.572  1.00 26.12           O  
ATOM    620  CB  ALA B  78      16.586  22.335 113.957  1.00 26.12           C  
ATOM    623  N   TYR B  79      18.705  20.929 112.145  1.00 43.74           N  
ATOM    624  CA  TYR B  79      19.758  19.962 112.018  1.00 43.74           C  
ATOM    633  C   TYR B  79      20.959  20.654 111.446  1.00 43.74           C  
ATOM    634  O   TYR B  79      22.080  20.456 111.912  1.00 43.74           O  
ATOM    625  CB  TYR B  79      19.342  18.837 111.051  1.00 43.74           C  
ATOM    626  CG  TYR B  79      20.445  17.852 110.870  1.00 43.74           C  
ATOM    627  CD1 TYR B  79      20.661  16.854 111.792  1.00 43.74           C  
ATOM    628  CD2 TYR B  79      21.254  17.917 109.757  1.00 43.74           C  
ATOM    629  CE1 TYR B  79      21.674  15.942 111.611  1.00 43.74           C  
ATOM    630  CE2 TYR B  79      22.269  17.009 109.572  1.00 43.74           C  
ATOM    631  CZ  TYR B  79      22.480  16.019 110.501  1.00 43.74           C  
ATOM    632  OH  TYR B  79      23.521  15.084 110.313  1.00 43.74           O  
ATOM    635  N   ILE B  80      20.748  21.518 110.434  1.00103.07           N  
ATOM    636  CA  ILE B  80      21.830  22.203 109.784  1.00103.07           C  
ATOM    641  C   ILE B  80      22.543  23.015 110.819  1.00103.07           C  
ATOM    642  O   ILE B  80      23.769  23.080 110.844  1.00103.07           O  
ATOM    637  CB  ILE B  80      21.342  23.169 108.740  1.00103.07           C  
ATOM    638  CG1 ILE B  80      20.595  22.432 107.615  1.00103.07           C  
ATOM    639  CG2 ILE B  80      22.546  23.987 108.247  1.00103.07           C  
ATOM    640  CD1 ILE B  80      21.470  21.452 106.837  1.00103.07           C  
ATOM    643  N   ASN B  81      21.758  23.669 111.691  1.00 96.68           N  
ATOM    644  CA  ASN B  81      22.198  24.515 112.763  1.00 96.68           C  
ATOM    649  C   ASN B  81      22.801  23.693 113.871  1.00 96.68           C  
ATOM    650  O   ASN B  81      23.388  24.244 114.800  1.00 96.68           O  
ATOM    645  CB  ASN B  81      21.069  25.395 113.318  1.00 96.68           C  
ATOM    646  CG  ASN B  81      20.771  26.425 112.234  1.00 96.68           C  
ATOM    648  ND2 ASN B  81      19.484  26.510 111.806  1.00 96.68           N  
ATOM    647  OD1 ASN B  81      21.669  27.123 111.766  1.00 96.68           O  
ATOM    651  N   ASP B  82      22.621  22.358 113.844  1.00 63.08           N  
ATOM    652  CA  ASP B  82      23.158  21.496 114.866  1.00 63.08           C  
ATOM    657  C   ASP B  82      22.511  21.791 116.182  1.00 63.08           C  
ATOM    658  O   ASP B  82      23.131  21.657 117.237  1.00 63.08           O  
ATOM    653  CB  ASP B  82      24.678  21.645 115.053  1.00 63.08           C  
ATOM    654  CG  ASP B  82      25.369  21.032 113.845  1.00 63.08           C  
ATOM    655  OD1 ASP B  82      24.928  19.937 113.404  1.00 63.08           O  
ATOM    656  OD2 ASP B  82      26.342  21.655 113.344  1.00 63.08           O1-
ATOM    659  N   LYS B  83      21.224  22.177 116.156  1.00109.45           N  
ATOM    660  CA  LYS B  83      20.516  22.427 117.377  1.00109.45           C  
ATOM    666  C   LYS B  83      20.327  21.102 118.046  1.00109.45           C  
ATOM    667  O   LYS B  83      20.142  20.083 117.383  1.00109.45           O  
ATOM    661  CB  LYS B  83      19.098  22.982 117.157  1.00109.45           C  
ATOM    662  CG  LYS B  83      19.040  24.270 116.337  1.00109.45           C  
ATOM    663  CD  LYS B  83      19.718  25.473 116.988  1.00109.45           C  
ATOM    664  CE  LYS B  83      19.639  26.726 116.116  1.00109.45           C  
ATOM    665  NZ  LYS B  83      19.880  27.933 116.928  1.00109.45           N1+
ATOM    668  N   LEU B  84      20.388  21.083 119.392  1.00111.27           N  
ATOM    669  CA  LEU B  84      20.155  19.874 120.133  1.00111.27           C  
ATOM    674  C   LEU B  84      21.118  18.817 119.697  1.00111.27           C  
ATOM    675  O   LEU B  84      20.801  17.630 119.748  1.00111.27           O  
ATOM    670  CB  LEU B  84      18.739  19.285 119.954  1.00111.27           C  
ATOM    671  CG  LEU B  84      17.592  20.107 120.573  1.00111.27           C  
ATOM    672  CD1 LEU B  84      17.722  20.177 122.098  1.00111.27           C  
ATOM    673  CD2 LEU B  84      17.452  21.486 119.914  1.00111.27           C  
ATOM    676  N   GLY B  85      22.317  19.213 119.230  1.00 21.81           N  
ATOM    677  CA  GLY B  85      23.310  18.235 118.889  1.00 21.81           C  
ATOM    678  C   GLY B  85      22.910  17.497 117.649  1.00 21.81           C  
ATOM    679  O   GLY B  85      23.481  16.454 117.336  1.00 21.81           O  
ATOM    680  N   GLY B  86      21.909  18.005 116.907  1.00 18.84           N  
ATOM    681  CA  GLY B  86      21.532  17.349 115.686  1.00 18.84           C  
ATOM    682  C   GLY B  86      20.722  16.130 116.004  1.00 18.84           C  
ATOM    683  O   GLY B  86      20.507  15.283 115.137  1.00 18.84           O  
ATOM    684  N   ASP B  87      20.242  16.009 117.256  1.00 54.53           N  
ATOM    685  CA  ASP B  87      19.458  14.865 117.633  1.00 54.53           C  
ATOM    690  C   ASP B  87      18.063  15.117 117.146  1.00 54.53           C  
ATOM    691  O   ASP B  87      17.325  15.925 117.708  1.00 54.53           O  
ATOM    686  CB  ASP B  87      19.411  14.665 119.160  1.00 54.53           C  
ATOM    687  CG  ASP B  87      18.786  13.313 119.481  1.00 54.53           C  
ATOM    688  OD1 ASP B  87      17.875  12.879 118.726  1.00 54.53           O  
ATOM    689  OD2 ASP B  87      19.220  12.691 120.486  1.00 54.53           O1-
ATOM    692  N   MET B  88      17.661  14.390 116.087  1.00 51.80           N  
ATOM    693  CA  MET B  88      16.400  14.583 115.428  1.00 51.80           C  
ATOM    698  C   MET B  88      15.264  14.294 116.361  1.00 51.80           C  
ATOM    699  O   MET B  88      14.216  14.935 116.279  1.00 51.80           O  
ATOM    694  CB  MET B  88      16.240  13.693 114.183  1.00 51.80           C  
ATOM    695  CG  MET B  88      17.261  14.010 113.085  1.00 51.80           C  
ATOM    696  SD  MET B  88      17.142  15.689 112.394  1.00 51.80           S  
ATOM    697  CE  MET B  88      15.794  15.322 111.233  1.00 51.80           C  
ATOM    700  N   ASP B  89      15.421  13.302 117.256  1.00 37.76           N  
ATOM    701  CA  ASP B  89      14.359  12.938 118.154  1.00 37.76           C  
ATOM    706  C   ASP B  89      14.045  14.090 119.059  1.00 37.76           C  
ATOM    707  O   ASP B  89      12.880  14.392 119.314  1.00 37.76           O  
ATOM    702  CB  ASP B  89      14.733  11.744 119.047  1.00 37.76           C  
ATOM    703  CG  ASP B  89      14.857  10.517 118.154  1.00 37.76           C  
ATOM    704  OD1 ASP B  89      14.025  10.374 117.220  1.00 37.76           O  
ATOM    705  OD2 ASP B  89      15.798   9.711 118.389  1.00 37.76           O1-
ATOM    708  N   LEU B  90      15.087  14.759 119.587  1.00100.12           N  
ATOM    709  CA  LEU B  90      14.886  15.871 120.473  1.00100.12           C  
ATOM    714  C   LEU B  90      14.293  17.027 119.731  1.00100.12           C  
ATOM    715  O   LEU B  90      13.506  17.790 120.290  1.00100.12           O  
ATOM    710  CB  LEU B  90      16.161  16.323 121.194  1.00100.12           C  
ATOM    711  CG  LEU B  90      16.564  15.345 122.311  1.00100.12           C  
ATOM    712  CD1 LEU B  90      16.892  13.951 121.761  1.00100.12           C  
ATOM    713  CD2 LEU B  90      17.681  15.926 123.181  1.00100.12           C  
ATOM    716  N   ILE B  91      14.678  17.206 118.455  1.00 34.61           N  
ATOM    717  CA  ILE B  91      14.153  18.295 117.682  1.00 34.61           C  
ATOM    722  C   ILE B  91      12.674  18.100 117.524  1.00 34.61           C  
ATOM    723  O   ILE B  91      11.905  19.052 117.654  1.00 34.61           O  
ATOM    718  CB  ILE B  91      14.758  18.384 116.311  1.00 34.61           C  
ATOM    719  CG1 ILE B  91      16.266  18.670 116.416  1.00 34.61           C  
ATOM    720  CG2 ILE B  91      13.983  19.442 115.507  1.00 34.61           C  
ATOM    721  CD1 ILE B  91      17.012  18.502 115.092  1.00 34.61           C  
ATOM    724  N   ARG B  92      12.237  16.857 117.235  1.00152.64           N  
ATOM    725  CA  ARG B  92      10.831  16.583 117.088  1.00152.64           C  
ATOM    733  C   ARG B  92      10.139  16.854 118.381  1.00152.64           C  
ATOM    734  O   ARG B  92       9.032  17.388 118.400  1.00152.64           O  
ATOM    726  CB  ARG B  92      10.476  15.124 116.744  1.00152.64           C  
ATOM    727  CG  ARG B  92       9.985  14.904 115.311  1.00152.64           C  
ATOM    728  CD  ARG B  92      11.072  14.958 114.244  1.00152.64           C  
ATOM    729  NE  ARG B  92      11.875  13.716 114.389  1.00152.64           N  
ATOM    730  CZ  ARG B  92      12.762  13.362 113.416  1.00152.64           C  
ATOM    731  NH1 ARG B  92      12.881  14.128 112.293  1.00152.64           N1+
ATOM    732  NH2 ARG B  92      13.534  12.247 113.571  1.00152.64           N  
ATOM    735  N   ALA B  93      10.781  16.481 119.501  1.00 27.79           N  
ATOM    736  CA  ALA B  93      10.185  16.636 120.796  1.00 27.79           C  
ATOM    738  C   ALA B  93       9.930  18.088 121.041  1.00 27.79           C  
ATOM    739  O   ALA B  93       8.903  18.460 121.603  1.00 27.79           O  
ATOM    737  CB  ALA B  93      11.089  16.131 121.933  1.00 27.79           C  
ATOM    740  N   ALA B  94      10.867  18.954 120.623  1.00 29.90           N  
ATOM    741  CA  ALA B  94      10.716  20.362 120.840  1.00 29.90           C  
ATOM    743  C   ALA B  94       9.492  20.828 120.106  1.00 29.90           C  
ATOM    744  O   ALA B  94       8.761  21.690 120.591  1.00 29.90           O  
ATOM    742  CB  ALA B  94      11.914  21.176 120.317  1.00 29.90           C  
ATOM    745  N   ALA B  95       9.256  20.279 118.899  1.00 34.64           N  
ATOM    746  CA  ALA B  95       8.143  20.650 118.068  1.00 34.64           C  
ATOM    748  C   ALA B  95       6.842  20.285 118.719  1.00 34.64           C  
ATOM    749  O   ALA B  95       5.876  21.044 118.652  1.00 34.64           O  
ATOM    747  CB  ALA B  95       8.175  19.962 116.694  1.00 34.64           C  
ATOM    750  N   ARG B  96       6.770  19.102 119.358  1.00147.98           N  
ATOM    751  CA  ARG B  96       5.534  18.692 119.961  1.00147.98           C  
ATOM    759  C   ARG B  96       5.201  19.636 121.074  1.00147.98           C  
ATOM    760  O   ARG B  96       4.034  19.941 121.310  1.00147.98           O  
ATOM    752  CB  ARG B  96       5.547  17.250 120.501  1.00147.98           C  
ATOM    753  CG  ARG B  96       6.600  16.972 121.568  1.00147.98           C  
ATOM    754  CD  ARG B  96       6.580  15.528 122.067  1.00147.98           C  
ATOM    755  NE  ARG B  96       7.018  14.664 120.936  1.00147.98           N  
ATOM    756  CZ  ARG B  96       7.513  13.415 121.180  1.00147.98           C  
ATOM    757  NH1 ARG B  96       7.603  12.957 122.463  1.00147.98           N1+
ATOM    758  NH2 ARG B  96       7.924  12.628 120.143  1.00147.98           N  
ATOM    761  N   ILE B  97       6.230  20.120 121.793  1.00 96.61           N  
ATOM    762  CA  ILE B  97       6.039  21.029 122.887  1.00 96.61           C  
ATOM    767  C   ILE B  97       5.445  22.295 122.346  1.00 96.61           C  
ATOM    768  O   ILE B  97       4.513  22.857 122.919  1.00 96.61           O  
ATOM    763  CB  ILE B  97       7.336  21.440 123.527  1.00 96.61           C  
ATOM    764  CG1 ILE B  97       8.132  20.229 124.046  1.00 96.61           C  
ATOM    765  CG2 ILE B  97       6.998  22.472 124.617  1.00 96.61           C  
ATOM    766  CD1 ILE B  97       7.467  19.478 125.194  1.00 96.61           C  
ATOM    769  N   VAL B  98       5.976  22.772 121.204  1.00 37.55           N  
ATOM    770  CA  VAL B  98       5.547  24.014 120.626  1.00 37.55           C  
ATOM    774  C   VAL B  98       4.085  23.933 120.313  1.00 37.55           C  
ATOM    775  O   VAL B  98       3.340  24.885 120.544  1.00 37.55           O  
ATOM    771  CB  VAL B  98       6.273  24.340 119.353  1.00 37.55           C  
ATOM    772  CG1 VAL B  98       5.654  25.608 118.743  1.00 37.55           C  
ATOM    773  CG2 VAL B  98       7.772  24.477 119.669  1.00 37.55           C  
ATOM    776  N   ARG B  99       3.618  22.793 119.781  1.00 91.93           N  
ATOM    777  CA  ARG B  99       2.227  22.693 119.445  1.00 91.93           C  
ATOM    785  C   ARG B  99       1.403  22.840 120.688  1.00 91.93           C  
ATOM    786  O   ARG B  99       0.367  23.505 120.678  1.00 91.93           O  
ATOM    778  CB  ARG B  99       1.870  21.361 118.762  1.00 91.93           C  
ATOM    779  CG  ARG B  99       2.164  21.372 117.260  1.00 91.93           C  
ATOM    780  CD  ARG B  99       2.095  19.996 116.595  1.00 91.93           C  
ATOM    781  NE  ARG B  99       3.450  19.385 116.702  1.00 91.93           N  
ATOM    782  CZ  ARG B  99       3.603  18.103 117.143  1.00 91.93           C  
ATOM    783  NH1 ARG B  99       2.525  17.392 117.587  1.00 91.93           N1+
ATOM    784  NH2 ARG B  99       4.844  17.533 117.142  1.00 91.93           N  
ATOM    787  N   ARG B 100       1.843  22.221 121.796  1.00 86.57           N  
ATOM    788  CA  ARG B 100       1.114  22.268 123.030  1.00 86.57           C  
ATOM    796  C   ARG B 100       1.078  23.677 123.542  1.00 86.57           C  
ATOM    797  O   ARG B 100       0.041  24.143 124.013  1.00 86.57           O  
ATOM    789  CB  ARG B 100       1.761  21.384 124.108  1.00 86.57           C  
ATOM    790  CG  ARG B 100       0.873  21.131 125.326  1.00 86.57           C  
ATOM    791  CD  ARG B 100      -0.400  20.359 124.974  1.00 86.57           C  
ATOM    792  NE  ARG B 100      -1.059  19.964 126.250  1.00 86.57           N  
ATOM    793  CZ  ARG B 100      -0.961  18.677 126.697  1.00 86.57           C  
ATOM    794  NH1 ARG B 100      -0.317  17.737 125.947  1.00 86.57           N1+
ATOM    795  NH2 ARG B 100      -1.514  18.329 127.895  1.00 86.57           N  
ATOM    798  N   VAL B 101       2.217  24.399 123.472  1.00118.48           N  
ATOM    799  CA  VAL B 101       2.246  25.744 123.976  1.00118.48           C  
ATOM    803  C   VAL B 101       1.344  26.619 123.168  1.00118.48           C  
ATOM    804  O   VAL B 101       0.661  27.484 123.712  1.00118.48           O  
ATOM    800  CB  VAL B 101       3.603  26.394 124.034  1.00118.48           C  
ATOM    801  CG1 VAL B 101       4.425  25.690 125.115  1.00118.48           C  
ATOM    802  CG2 VAL B 101       4.269  26.363 122.655  1.00118.48           C  
ATOM    805  N   MET B 102       1.308  26.414 121.842  1.00 42.88           N  
ATOM    806  CA  MET B 102       0.506  27.257 121.004  1.00 42.88           C  
ATOM    811  C   MET B 102      -0.935  27.124 121.392  1.00 42.88           C  
ATOM    812  O   MET B 102      -1.654  28.120 121.460  1.00 42.88           O  
ATOM    807  CB  MET B 102       0.617  26.896 119.512  1.00 42.88           C  
ATOM    808  CG  MET B 102       2.002  27.177 118.926  1.00 42.88           C  
ATOM    809  SD  MET B 102       2.177  26.761 117.164  1.00 42.88           S  
ATOM    810  CE  MET B 102       1.053  28.062 116.579  1.00 42.88           C  
ATOM    813  N   GLU B 103      -1.406  25.887 121.650  1.00 74.77           N  
ATOM    814  CA  GLU B 103      -2.792  25.708 121.986  1.00 74.77           C  
ATOM    820  C   GLU B 103      -3.087  26.342 123.313  1.00 74.77           C  
ATOM    821  O   GLU B 103      -4.082  27.050 123.460  1.00 74.77           O  
ATOM    815  CB  GLU B 103      -3.226  24.234 122.056  1.00 74.77           C  
ATOM    816  CG  GLU B 103      -2.524  23.415 123.139  1.00 74.77           C  
ATOM    817  CD  GLU B 103      -3.205  22.056 123.176  1.00 74.77           C  
ATOM    818  OE1 GLU B 103      -4.463  22.030 123.252  1.00 74.77           O  
ATOM    819  OE2 GLU B 103      -2.483  21.026 123.121  1.00 74.77           O1-
ATOM    822  N   ALA B 104      -2.203  26.128 124.306  1.00 42.45           N  
ATOM    823  CA  ALA B 104      -2.378  26.634 125.641  1.00 42.45           C  
ATOM    825  C   ALA B 104      -2.380  28.127 125.585  1.00 42.45           C  
ATOM    826  O   ALA B 104      -3.023  28.794 126.395  1.00 42.45           O  
ATOM    824  CB  ALA B 104      -1.252  26.204 126.595  1.00 42.45           C  
ATOM    827  N   ALA B 105      -1.592  28.675 124.646  1.00 61.08           N  
ATOM    828  CA  ALA B 105      -1.435  30.078 124.393  1.00 61.08           C  
ATOM    830  C   ALA B 105      -2.734  30.654 123.905  1.00 61.08           C  
ATOM    831  O   ALA B 105      -2.972  31.853 124.044  1.00 61.08           O  
ATOM    829  CB  ALA B 105      -0.353  30.378 123.341  1.00 61.08           C  
ATOM    832  N   GLY B 106      -3.596  29.838 123.263  1.00 38.29           N  
ATOM    833  CA  GLY B 106      -4.843  30.380 122.795  1.00 38.29           C  
ATOM    834  C   GLY B 106      -4.905  30.382 121.293  1.00 38.29           C  
ATOM    835  O   GLY B 106      -5.877  30.872 120.720  1.00 38.29           O  
ATOM    836  N   VAL B 107      -3.878  29.851 120.603  1.00 55.82           N  
ATOM    837  CA  VAL B 107      -3.937  29.818 119.163  1.00 55.82           C  
ATOM    841  C   VAL B 107      -4.874  28.715 118.750  1.00 55.82           C  
ATOM    842  O   VAL B 107      -4.836  27.631 119.332  1.00 55.82           O  
ATOM    838  CB  VAL B 107      -2.607  29.533 118.527  1.00 55.82           C  
ATOM    839  CG1 VAL B 107      -2.797  29.396 117.008  1.00 55.82           C  
ATOM    840  CG2 VAL B 107      -1.621  30.641 118.938  1.00 55.82           C  
ATOM    843  N   PRO B 108      -5.758  28.953 117.799  1.00118.18           N  
ATOM    844  CA  PRO B 108      -6.622  27.898 117.331  1.00118.18           C  
ATOM    848  C   PRO B 108      -5.829  26.935 116.511  1.00118.18           C  
ATOM    849  O   PRO B 108      -5.747  27.090 115.294  1.00118.18           O  
ATOM    846  CB  PRO B 108      -7.768  28.583 116.584  1.00118.18           C  
ATOM    847  CG  PRO B 108      -7.281  30.028 116.366  1.00118.18           C  
ATOM    845  CD  PRO B 108      -6.307  30.270 117.532  1.00118.18           C  
ATOM    850  N   VAL B 109      -5.326  25.873 117.149  1.00130.06           N  
ATOM    851  CA  VAL B 109      -4.450  24.930 116.522  1.00130.06           C  
ATOM    855  C   VAL B 109      -5.193  24.109 115.514  1.00130.06           C  
ATOM    856  O   VAL B 109      -4.617  23.657 114.527  1.00130.06           O  
ATOM    852  CB  VAL B 109      -3.853  23.991 117.525  1.00130.06           C  
ATOM    853  CG1 VAL B 109      -2.939  23.028 116.774  1.00130.06           C  
ATOM    854  CG2 VAL B 109      -3.147  24.799 118.623  1.00130.06           C  
ATOM    857  N   GLU B 110      -6.497  23.886 115.743  1.00 77.49           N  
ATOM    858  CA  GLU B 110      -7.256  23.010 114.896  1.00 77.49           C  
ATOM    864  C   GLU B 110      -7.209  23.523 113.489  1.00 77.49           C  
ATOM    865  O   GLU B 110      -7.168  22.746 112.535  1.00 77.49           O  
ATOM    859  CB  GLU B 110      -8.739  22.918 115.297  1.00 77.49           C  
ATOM    860  CG  GLU B 110      -9.514  24.229 115.138  1.00 77.49           C  
ATOM    861  CD  GLU B 110      -9.224  25.132 116.330  1.00 77.49           C  
ATOM    862  OE1 GLU B 110      -8.486  24.689 117.250  1.00 77.49           O  
ATOM    863  OE2 GLU B 110      -9.744  26.280 116.340  1.00 77.49           O1-
ATOM    866  N   ARG B 111      -7.249  24.856 113.344  1.00122.56           N  
ATOM    867  CA  ARG B 111      -7.241  25.569 112.098  1.00122.56           C  
ATOM    875  C   ARG B 111      -5.893  25.518 111.431  1.00122.56           C  
ATOM    876  O   ARG B 111      -5.788  25.804 110.239  1.00122.56           O  
ATOM    868  CB  ARG B 111      -7.636  27.048 112.267  1.00122.56           C  
ATOM    869  CG  ARG B 111      -9.076  27.230 112.756  1.00122.56           C  
ATOM    870  CD  ARG B 111      -9.495  28.691 112.932  1.00122.56           C  
ATOM    871  NE  ARG B 111      -9.901  29.218 111.598  1.00122.56           N  
ATOM    872  CZ  ARG B 111     -10.417  30.478 111.497  1.00122.56           C  
ATOM    873  NH1 ARG B 111     -10.546  31.255 112.612  1.00122.56           N1+
ATOM    874  NH2 ARG B 111     -10.804  30.963 110.282  1.00122.56           N  
ATOM    877  N   VAL B 112      -4.809  25.238 112.185  1.00 46.96           N  
ATOM    878  CA  VAL B 112      -3.492  25.297 111.608  1.00 46.96           C  
ATOM    882  C   VAL B 112      -3.009  23.936 111.196  1.00 46.96           C  
ATOM    883  O   VAL B 112      -3.281  22.930 111.849  1.00 46.96           O  
ATOM    879  CB  VAL B 112      -2.469  25.864 112.550  1.00 46.96           C  
ATOM    880  CG1 VAL B 112      -1.095  25.848 111.860  1.00 46.96           C  
ATOM    881  CG2 VAL B 112      -2.937  27.261 112.989  1.00 46.96           C  
ATOM    884  N   ARG B 113      -2.262  23.889 110.070  1.00120.39           N  
ATOM    885  CA  ARG B 113      -1.723  22.656 109.570  1.00120.39           C  
ATOM    893  C   ARG B 113      -0.271  22.612 109.944  1.00120.39           C  
ATOM    894  O   ARG B 113       0.526  23.436 109.496  1.00120.39           O  
ATOM    886  CB  ARG B 113      -1.807  22.550 108.037  1.00120.39           C  
ATOM    887  CG  ARG B 113      -1.230  21.257 107.461  1.00120.39           C  
ATOM    888  CD  ARG B 113      -1.288  21.189 105.932  1.00120.39           C  
ATOM    889  NE  ARG B 113      -0.740  22.473 105.405  1.00120.39           N  
ATOM    890  CZ  ARG B 113       0.182  22.473 104.396  1.00120.39           C  
ATOM    891  NH1 ARG B 113       0.660  21.297 103.898  1.00120.39           N1+
ATOM    892  NH2 ARG B 113       0.636  23.655 103.887  1.00120.39           N  
ATOM    895  N   PHE B 114       0.118  21.628 110.781  1.00 51.03           N  
ATOM    896  CA  PHE B 114       1.495  21.522 111.172  1.00 51.03           C  
ATOM    904  C   PHE B 114       2.162  20.586 110.219  1.00 51.03           C  
ATOM    905  O   PHE B 114       1.642  19.510 109.922  1.00 51.03           O  
ATOM    897  CB  PHE B 114       1.717  20.964 112.590  1.00 51.03           C  
ATOM    898  CG  PHE B 114       1.353  22.025 113.569  1.00 51.03           C  
ATOM    899  CD1 PHE B 114       0.041  22.241 113.924  1.00 51.03           C  
ATOM    900  CD2 PHE B 114       2.335  22.804 114.140  1.00 51.03           C  
ATOM    901  CE1 PHE B 114      -0.286  23.222 114.829  1.00 51.03           C  
ATOM    902  CE2 PHE B 114       2.012  23.786 115.045  1.00 51.03           C  
ATOM    903  CZ  PHE B 114       0.700  23.996 115.391  1.00 51.03           C  
ATOM    906  N   VAL B 115       3.338  20.993 109.698  1.00 40.84           N  
ATOM    907  CA  VAL B 115       4.026  20.165 108.753  1.00 40.84           C  
ATOM    911  C   VAL B 115       5.447  20.001 109.202  1.00 40.84           C  
ATOM    912  O   VAL B 115       6.111  20.961 109.594  1.00 40.84           O  
ATOM    908  CB  VAL B 115       4.061  20.765 107.377  1.00 40.84           C  
ATOM    909  CG1 VAL B 115       4.846  19.833 106.440  1.00 40.84           C  
ATOM    910  CG2 VAL B 115       2.615  21.034 106.927  1.00 40.84           C  
ATOM    913  N   ASP B 116       5.943  18.750 109.157  1.00 59.79           N  
ATOM    914  CA  ASP B 116       7.305  18.469 109.500  1.00 59.79           C  
ATOM    919  C   ASP B 116       8.071  18.624 108.219  1.00 59.79           C  
ATOM    920  O   ASP B 116       7.580  18.293 107.141  1.00 59.79           O  
ATOM    915  CB  ASP B 116       7.503  17.033 110.030  1.00 59.79           C  
ATOM    916  CG  ASP B 116       8.913  16.862 110.592  1.00 59.79           C  
ATOM    917  OD1 ASP B 116       9.896  17.072 109.835  1.00 59.79           O  
ATOM    918  OD2 ASP B 116       9.023  16.514 111.799  1.00 59.79           O1-
ATOM    921  N   ALA B 117       9.315  19.119 108.311  1.00 47.99           N  
ATOM    922  CA  ALA B 117      10.146  19.368 107.166  1.00 47.99           C  
ATOM    924  C   ALA B 117      10.330  18.078 106.428  1.00 47.99           C  
ATOM    925  O   ALA B 117      10.513  18.068 105.212  1.00 47.99           O  
ATOM    923  CB  ALA B 117      11.539  19.892 107.554  1.00 47.99           C  
ATOM    926  N   GLU B 118      10.283  16.950 107.157  1.00 79.61           N  
ATOM    927  CA  GLU B 118      10.528  15.645 106.609  1.00 79.61           C  
ATOM    933  C   GLU B 118       9.609  15.408 105.451  1.00 79.61           C  
ATOM    934  O   GLU B 118      10.000  14.784 104.465  1.00 79.61           O  
ATOM    928  CB  GLU B 118      10.240  14.530 107.631  1.00 79.61           C  
ATOM    929  CG  GLU B 118      10.714  13.141 107.203  1.00 79.61           C  
ATOM    930  CD  GLU B 118      12.150  12.976 107.675  1.00 79.61           C  
ATOM    931  OE1 GLU B 118      12.959  13.915 107.452  1.00 79.61           O  
ATOM    932  OE2 GLU B 118      12.455  11.911 108.278  1.00 79.61           O1-
ATOM    935  N   GLU B 119       8.355  15.886 105.533  1.00 33.06           N  
ATOM    936  CA  GLU B 119       7.422  15.637 104.472  1.00 33.06           C  
ATOM    942  C   GLU B 119       7.934  16.265 103.209  1.00 33.06           C  
ATOM    943  O   GLU B 119       7.854  15.665 102.139  1.00 33.06           O  
ATOM    937  CB  GLU B 119       6.031  16.223 104.766  1.00 33.06           C  
ATOM    938  CG  GLU B 119       5.362  15.572 105.977  1.00 33.06           C  
ATOM    939  CD  GLU B 119       4.001  16.221 106.178  1.00 33.06           C  
ATOM    940  OE1 GLU B 119       3.563  16.972 105.266  1.00 33.06           O  
ATOM    941  OE2 GLU B 119       3.383  15.974 107.247  1.00 33.06           O1-
ATOM    944  N   LEU B 120       8.463  17.501 103.293  1.00 89.01           N  
ATOM    945  CA  LEU B 120       8.981  18.172 102.132  1.00 89.01           C  
ATOM    950  C   LEU B 120      10.210  17.474 101.631  1.00 89.01           C  
ATOM    951  O   LEU B 120      10.396  17.318 100.425  1.00 89.01           O  
ATOM    946  CB  LEU B 120       9.340  19.646 102.392  1.00 89.01           C  
ATOM    947  CG  LEU B 120       8.109  20.558 102.556  1.00 89.01           C  
ATOM    948  CD1 LEU B 120       7.227  20.112 103.732  1.00 89.01           C  
ATOM    949  CD2 LEU B 120       8.521  22.035 102.651  1.00 89.01           C  
ATOM    952  N   ALA B 121      11.070  17.008 102.555  1.00 44.83           N  
ATOM    953  CA  ALA B 121      12.328  16.400 102.215  1.00 44.83           C  
ATOM    955  C   ALA B 121      12.088  15.182 101.383  1.00 44.83           C  
ATOM    956  O   ALA B 121      12.897  14.837 100.524  1.00 44.83           O  
ATOM    954  CB  ALA B 121      13.133  15.962 103.451  1.00 44.83           C  
ATOM    957  N   SER B 122      10.981  14.475 101.651  1.00 81.07           N  
ATOM    958  CA  SER B 122      10.664  13.250 100.979  1.00 81.07           C  
ATOM    961  C   SER B 122      10.355  13.482  99.527  1.00 81.07           C  
ATOM    962  O   SER B 122      10.488  12.560  98.725  1.00 81.07           O  
ATOM    959  CB  SER B 122       9.443  12.562 101.605  1.00 81.07           C  
ATOM    960  OG  SER B 122       9.165  11.355 100.916  1.00 81.07           O  
ATOM    963  N   ASP B 123       9.937  14.705  99.145  1.00 46.54           N  
ATOM    964  CA  ASP B 123       9.512  14.956  97.793  1.00 46.54           C  
ATOM    969  C   ASP B 123      10.670  15.415  96.954  1.00 46.54           C  
ATOM    970  O   ASP B 123      11.399  16.339  97.311  1.00 46.54           O  
ATOM    965  CB  ASP B 123       8.416  16.036  97.723  1.00 46.54           C  
ATOM    966  CG  ASP B 123       7.775  16.015  96.345  1.00 46.54           C  
ATOM    967  OD1 ASP B 123       8.308  15.309  95.448  1.00 46.54           O  
ATOM    968  OD2 ASP B 123       6.737  16.708  96.174  1.00 46.54           O1-
ATOM    971  N   LYS B 124      10.852  14.760  95.788  1.00111.80           N  
ATOM    972  CA  LYS B 124      11.912  15.072  94.871  1.00111.80           C  
ATOM    978  C   LYS B 124      11.697  16.453  94.333  1.00111.80           C  
ATOM    979  O   LYS B 124      12.650  17.196  94.103  1.00111.80           O  
ATOM    973  CB  LYS B 124      11.975  14.100  93.678  1.00111.80           C  
ATOM    974  CG  LYS B 124      10.744  14.138  92.771  1.00111.80           C  
ATOM    975  CD  LYS B 124      10.932  13.370  91.460  1.00111.80           C  
ATOM    976  CE  LYS B 124      11.939  14.013  90.504  1.00111.80           C  
ATOM    977  NZ  LYS B 124      11.395  15.278  89.963  1.00111.80           N1+
ATOM    980  N   ASP B 125      10.423  16.834  94.130  1.00 33.87           N  
ATOM    981  CA  ASP B 125      10.089  18.107  93.561  1.00 33.87           C  
ATOM    986  C   ASP B 125      10.611  19.188  94.457  1.00 33.87           C  
ATOM    987  O   ASP B 125      11.036  20.241  93.985  1.00 33.87           O  
ATOM    982  CB  ASP B 125       8.573  18.318  93.414  1.00 33.87           C  
ATOM    983  CG  ASP B 125       8.068  17.394  92.315  1.00 33.87           C  
ATOM    984  OD1 ASP B 125       8.916  16.855  91.555  1.00 33.87           O  
ATOM    985  OD2 ASP B 125       6.824  17.217  92.220  1.00 33.87           O1-
ATOM    988  N   TYR B 126      10.589  18.960  95.781  1.00 52.06           N  
ATOM    989  CA  TYR B 126      11.055  19.952  96.708  1.00 52.06           C  
ATOM    998  C   TYR B 126      12.502  20.225  96.435  1.00 52.06           C  
ATOM    999  O   TYR B 126      12.918  21.377  96.329  1.00 52.06           O  
ATOM    990  CB  TYR B 126      10.915  19.465  98.164  1.00 52.06           C  
ATOM    991  CG  TYR B 126      11.602  20.413  99.088  1.00 52.06           C  
ATOM    992  CD1 TYR B 126      11.000  21.583  99.485  1.00 52.06           C  
ATOM    993  CD2 TYR B 126      12.856  20.112  99.571  1.00 52.06           C  
ATOM    994  CE1 TYR B 126      11.645  22.443 100.345  1.00 52.06           C  
ATOM    995  CE2 TYR B 126      13.505  20.966 100.430  1.00 52.06           C  
ATOM    996  CZ  TYR B 126      12.900  22.136 100.819  1.00 52.06           C  
ATOM    997  OH  TYR B 126      13.563  23.016 101.701  1.00 52.06           O  
ATOM   1000  N   TRP B 127      13.309  19.161  96.285  1.00 57.67           N  
ATOM   1001  CA  TRP B 127      14.710  19.316  96.031  1.00 57.67           C  
ATOM   1012  C   TRP B 127      14.872  19.934  94.685  1.00 57.67           C  
ATOM   1013  O   TRP B 127      15.803  20.704  94.453  1.00 57.67           O  
ATOM   1002  CB  TRP B 127      15.490  17.992  96.103  1.00 57.67           C  
ATOM   1003  CG  TRP B 127      15.573  17.456  97.514  1.00 57.67           C  
ATOM   1005  CD1 TRP B 127      14.886  16.435  98.100  1.00 57.67           C  
ATOM   1004  CD2 TRP B 127      16.425  18.008  98.530  1.00 57.67           C  
ATOM   1007  CE2 TRP B 127      16.205  17.276  99.698  1.00 57.67           C  
ATOM   1008  CE3 TRP B 127      17.315  19.044  98.497  1.00 57.67           C  
ATOM   1006  NE1 TRP B 127      15.259  16.312  99.418  1.00 57.67           N  
ATOM   1009  CZ2 TRP B 127      16.875  17.570 100.852  1.00 57.67           C  
ATOM   1010  CZ3 TRP B 127      17.991  19.336  99.661  1.00 57.67           C  
ATOM   1011  CH2 TRP B 127      17.776  18.613 100.816  1.00 57.67           C  
ATOM   1014  N   GLY B 128      13.957  19.613  93.754  1.00 19.94           N  
ATOM   1015  CA  GLY B 128      14.043  20.170  92.439  1.00 19.94           C  
ATOM   1016  C   GLY B 128      13.970  21.663  92.574  1.00 19.94           C  
ATOM   1017  O   GLY B 128      14.643  22.391  91.849  1.00 19.94           O  
ATOM   1018  N   LEU B 129      13.116  22.162  93.489  1.00 57.62           N  
ATOM   1019  CA  LEU B 129      12.976  23.573  93.728  1.00 57.62           C  
ATOM   1024  C   LEU B 129      14.247  24.126  94.296  1.00 57.62           C  
ATOM   1025  O   LEU B 129      14.678  25.219  93.931  1.00 57.62           O  
ATOM   1020  CB  LEU B 129      11.881  23.907  94.757  1.00 57.62           C  
ATOM   1021  CG  LEU B 129      10.438  23.764  94.245  1.00 57.62           C  
ATOM   1022  CD1 LEU B 129       9.421  24.103  95.348  1.00 57.62           C  
ATOM   1023  CD2 LEU B 129      10.217  24.628  92.996  1.00 57.62           C  
ATOM   1026  N   VAL B 130      14.888  23.382  95.213  1.00 36.77           N  
ATOM   1027  CA  VAL B 130      16.075  23.880  95.842  1.00 36.77           C  
ATOM   1031  C   VAL B 130      17.086  24.151  94.775  1.00 36.77           C  
ATOM   1032  O   VAL B 130      17.781  25.165  94.813  1.00 36.77           O  
ATOM   1028  CB  VAL B 130      16.679  22.896  96.800  1.00 36.77           C  
ATOM   1029  CG1 VAL B 130      18.019  23.459  97.305  1.00 36.77           C  
ATOM   1030  CG2 VAL B 130      15.662  22.618  97.920  1.00 36.77           C  
ATOM   1033  N   ILE B 131      17.212  23.239  93.797  1.00 85.65           N  
ATOM   1034  CA  ILE B 131      18.189  23.433  92.767  1.00 85.65           C  
ATOM   1039  C   ILE B 131      17.820  24.595  91.890  1.00 85.65           C  
ATOM   1040  O   ILE B 131      18.678  25.405  91.542  1.00 85.65           O  
ATOM   1035  CB  ILE B 131      18.420  22.223  91.903  1.00 85.65           C  
ATOM   1036  CG1 ILE B 131      19.748  22.375  91.144  1.00 85.65           C  
ATOM   1037  CG2 ILE B 131      17.213  22.024  90.976  1.00 85.65           C  
ATOM   1038  CD1 ILE B 131      20.240  21.077  90.505  1.00 85.65           C  
ATOM   1041  N   ARG B 132      16.532  24.722  91.511  1.00148.07           N  
ATOM   1042  CA  ARG B 132      16.149  25.770  90.606  1.00148.07           C  
ATOM   1050  C   ARG B 132      16.439  27.087  91.249  1.00148.07           C  
ATOM   1051  O   ARG B 132      16.921  28.013  90.600  1.00148.07           O  
ATOM   1043  CB  ARG B 132      14.648  25.783  90.257  1.00148.07           C  
ATOM   1044  CG  ARG B 132      13.740  25.990  91.471  1.00148.07           C  
ATOM   1045  CD  ARG B 132      12.354  26.542  91.130  1.00148.07           C  
ATOM   1046  NE  ARG B 132      11.586  25.489  90.406  1.00148.07           N  
ATOM   1047  CZ  ARG B 132      10.242  25.647  90.226  1.00148.07           C  
ATOM   1048  NH1 ARG B 132       9.614  26.757  90.714  1.00148.07           N1+
ATOM   1049  NH2 ARG B 132       9.520  24.698  89.563  1.00148.07           N  
ATOM   1052  N   VAL B 133      16.143  27.204  92.555  1.00102.66           N  
ATOM   1053  CA  VAL B 133      16.336  28.442  93.244  1.00102.66           C  
ATOM   1057  C   VAL B 133      17.801  28.770  93.278  1.00102.66           C  
ATOM   1058  O   VAL B 133      18.193  29.921  93.096  1.00102.66           O  
ATOM   1054  CB  VAL B 133      15.780  28.421  94.643  1.00102.66           C  
ATOM   1055  CG1 VAL B 133      16.679  27.566  95.546  1.00102.66           C  
ATOM   1056  CG2 VAL B 133      15.597  29.867  95.119  1.00102.66           C  
ATOM   1059  N   ALA B 134      18.659  27.755  93.489  1.00 37.86           N  
ATOM   1060  CA  ALA B 134      20.080  27.958  93.580  1.00 37.86           C  
ATOM   1062  C   ALA B 134      20.592  28.504  92.280  1.00 37.86           C  
ATOM   1063  O   ALA B 134      21.497  29.335  92.261  1.00 37.86           O  
ATOM   1061  CB  ALA B 134      20.852  26.659  93.873  1.00 37.86           C  
ATOM   1064  N   LYS B 135      20.030  28.039  91.153  1.00121.24           N  
ATOM   1065  CA  LYS B 135      20.484  28.442  89.851  1.00121.24           C  
ATOM   1071  C   LYS B 135      20.253  29.917  89.661  1.00121.24           C  
ATOM   1072  O   LYS B 135      21.030  30.592  88.992  1.00121.24           O  
ATOM   1066  CB  LYS B 135      19.747  27.694  88.725  1.00121.24           C  
ATOM   1067  CG  LYS B 135      19.886  26.172  88.834  1.00121.24           C  
ATOM   1068  CD  LYS B 135      21.335  25.680  88.823  1.00121.24           C  
ATOM   1069  CE  LYS B 135      21.483  24.185  89.111  1.00121.24           C  
ATOM   1070  NZ  LYS B 135      21.030  23.393  87.945  1.00121.24           N1+
ATOM   1073  N   ARG B 136      19.140  30.431  90.216  1.00139.11           N  
ATOM   1074  CA  ARG B 136      18.688  31.794  90.124  1.00139.11           C  
ATOM   1082  C   ARG B 136      19.480  32.788  90.928  1.00139.11           C  
ATOM   1083  O   ARG B 136      19.385  33.981  90.644  1.00139.11           O  
ATOM   1075  CB  ARG B 136      17.210  31.972  90.509  1.00139.11           C  
ATOM   1076  CG  ARG B 136      16.246  31.660  89.364  1.00139.11           C  
ATOM   1077  CD  ARG B 136      16.170  30.187  88.960  1.00139.11           C  
ATOM   1078  NE  ARG B 136      15.211  30.110  87.821  1.00139.11           N  
ATOM   1079  CZ  ARG B 136      14.590  28.936  87.508  1.00139.11           C  
ATOM   1080  NH1 ARG B 136      14.847  27.809  88.236  1.00139.11           N1+
ATOM   1081  NH2 ARG B 136      13.704  28.891  86.472  1.00139.11           N  
ATOM   1084  N   ALA B 137      20.194  32.382  92.002  1.00 55.99           N  
ATOM   1085  CA  ALA B 137      20.855  33.402  92.779  1.00 55.99           C  
ATOM   1087  C   ALA B 137      22.326  33.145  92.887  1.00 55.99           C  
ATOM   1088  O   ALA B 137      22.773  32.034  93.164  1.00 55.99           O  
ATOM   1086  CB  ALA B 137      20.311  33.521  94.212  1.00 55.99           C  
ATOM   1089  N   SER B 138      23.118  34.224  92.728  1.00 74.89           N  
ATOM   1090  CA  SER B 138      24.547  34.139  92.753  1.00 74.89           C  
ATOM   1093  C   SER B 138      24.990  33.787  94.133  1.00 74.89           C  
ATOM   1094  O   SER B 138      24.252  33.947  95.105  1.00 74.89           O  
ATOM   1091  CB  SER B 138      25.225  35.466  92.373  1.00 74.89           C  
ATOM   1092  OG  SER B 138      26.636  35.328  92.419  1.00 74.89           O  
ATOM   1095  N   LEU B 139      26.236  33.285  94.235  1.00151.03           N  
ATOM   1096  CA  LEU B 139      26.773  32.934  95.509  1.00151.03           C  
ATOM   1101  C   LEU B 139      26.794  34.191  96.288  1.00151.03           C  
ATOM   1102  O   LEU B 139      26.552  34.169  97.486  1.00151.03           O  
ATOM   1097  CB  LEU B 139      28.212  32.394  95.451  1.00151.03           C  
ATOM   1098  CG  LEU B 139      28.304  30.993  94.827  1.00151.03           C  
ATOM   1099  CD1 LEU B 139      29.749  30.469  94.822  1.00151.03           C  
ATOM   1100  CD2 LEU B 139      27.322  30.033  95.516  1.00151.03           C  
ATOM   1103  N   ALA B 140      27.101  35.318  95.622  1.00 41.81           N  
ATOM   1104  CA  ALA B 140      27.154  36.580  96.294  1.00 41.81           C  
ATOM   1106  C   ALA B 140      25.800  36.961  96.813  1.00 41.81           C  
ATOM   1107  O   ALA B 140      25.666  37.354  97.971  1.00 41.81           O  
ATOM   1105  CB  ALA B 140      27.626  37.716  95.370  1.00 41.81           C  
ATOM   1108  N   ARG B 141      24.744  36.832  95.985  1.00 64.96           N  
ATOM   1109  CA  ARG B 141      23.457  37.280  96.438  1.00 64.96           C  
ATOM   1117  C   ARG B 141      23.042  36.457  97.603  1.00 64.96           C  
ATOM   1118  O   ARG B 141      22.540  36.970  98.603  1.00 64.96           O  
ATOM   1110  CB  ARG B 141      22.343  37.194  95.386  1.00 64.96           C  
ATOM   1111  CG  ARG B 141      21.073  37.867  95.902  1.00 64.96           C  
ATOM   1112  CD  ARG B 141      19.948  38.039  94.883  1.00 64.96           C  
ATOM   1113  NE  ARG B 141      18.903  38.841  95.579  1.00 64.96           N  
ATOM   1114  CZ  ARG B 141      17.930  38.209  96.298  1.00 64.96           C  
ATOM   1115  NH1 ARG B 141      17.812  36.853  96.229  1.00 64.96           N1+
ATOM   1116  NH2 ARG B 141      17.081  38.928  97.090  1.00 64.96           N  
ATOM   1119  N   VAL B 142      23.240  35.138  97.497  1.00 57.83           N  
ATOM   1120  CA  VAL B 142      22.880  34.291  98.584  1.00 57.83           C  
ATOM   1124  C   VAL B 142      23.761  34.630  99.750  1.00 57.83           C  
ATOM   1125  O   VAL B 142      23.313  34.630 100.893  1.00 57.83           O  
ATOM   1121  CB  VAL B 142      23.078  32.838  98.265  1.00 57.83           C  
ATOM   1122  CG1 VAL B 142      22.830  32.014  99.540  1.00 57.83           C  
ATOM   1123  CG2 VAL B 142      22.150  32.464  97.096  1.00 57.83           C  
ATOM   1126  N   ARG B 143      25.068  34.840  99.499  1.00244.61           N  
ATOM   1127  CA  ARG B 143      25.979  35.006 100.592  1.00244.61           C  
ATOM   1135  C   ARG B 143      25.989  36.285 101.391  1.00244.61           C  
ATOM   1136  O   ARG B 143      25.401  36.330 102.470  1.00244.61           O  
ATOM   1128  CB  ARG B 143      27.458  34.747 100.214  1.00244.61           C  
ATOM   1129  CG  ARG B 143      28.050  35.704  99.174  1.00244.61           C  
ATOM   1130  CD  ARG B 143      29.575  35.643  99.067  1.00244.61           C  
ATOM   1131  NE  ARG B 143      29.967  34.218  98.878  1.00244.61           N  
ATOM   1132  CZ  ARG B 143      30.254  33.442  99.964  1.00244.61           C  
ATOM   1133  NH1 ARG B 143      30.142  33.956 101.223  1.00244.61           N1+
ATOM   1134  NH2 ARG B 143      30.656  32.149  99.788  1.00244.61           N  
ATOM   1137  N   ARG B 144      26.541  37.399 100.838  1.00398.00           N  
ATOM   1138  CA  ARG B 144      26.904  38.448 101.768  1.00398.00           C  
ATOM   1146  C   ARG B 144      27.819  39.471 101.116  1.00398.00           C  
ATOM   1147  O   ARG B 144      28.265  39.305  99.983  1.00398.00           O  
ATOM   1139  CB  ARG B 144      27.640  37.803 102.982  1.00398.00           C  
ATOM   1140  CG  ARG B 144      28.706  38.607 103.732  1.00398.00           C  
ATOM   1141  CD  ARG B 144      30.031  38.604 102.961  1.00398.00           C  
ATOM   1142  NE  ARG B 144      30.994  39.507 103.647  1.00398.00           N  
ATOM   1143  CZ  ARG B 144      32.177  39.800 103.030  1.00398.00           C  
ATOM   1144  NH1 ARG B 144      32.456  39.263 101.807  1.00398.00           N1+
ATOM   1145  NH2 ARG B 144      33.081  40.625 103.632  1.00398.00           N  
ATOM   1148  N   ALA B 145      28.085  40.577 101.857  1.00258.54           N  
ATOM   1149  CA  ALA B 145      28.934  41.709 101.584  1.00258.54           C  
ATOM   1151  C   ALA B 145      29.143  42.452 102.895  1.00258.54           C  
ATOM   1152  O   ALA B 145      28.919  41.906 103.975  1.00258.54           O  
ATOM   1150  CB  ALA B 145      28.409  42.700 100.531  1.00258.54           C  
ATOM   1153  N   LEU B 146      29.622  43.716 102.823  1.00 94.02           N  
ATOM   1154  CA  LEU B 146      30.040  44.550 103.931  1.00 94.02           C  
ATOM   1159  C   LEU B 146      28.984  44.935 104.952  1.00 94.02           C  
ATOM   1160  O   LEU B 146      29.206  44.745 106.148  1.00 94.02           O  
ATOM   1155  CB  LEU B 146      30.639  45.885 103.458  1.00 94.02           C  
ATOM   1156  CG  LEU B 146      31.881  45.742 102.560  1.00 94.02           C  
ATOM   1157  CD1 LEU B 146      32.418  47.120 102.137  1.00 94.02           C  
ATOM   1158  CD2 LEU B 146      32.955  44.866 103.223  1.00 94.02           C  
ATOM   1161  N   THR B 147      27.806  45.466 104.553  1.00160.46           N  
ATOM   1162  CA  THR B 147      26.869  45.988 105.525  1.00160.46           C  
ATOM   1166  C   THR B 147      26.098  44.902 106.239  1.00160.46           C  
ATOM   1167  O   THR B 147      26.643  44.304 107.163  1.00160.46           O  
ATOM   1163  CB  THR B 147      25.948  47.056 104.978  1.00160.46           C  
ATOM   1165  CG2 THR B 147      25.116  46.533 103.798  1.00160.46           C  
ATOM   1164  OG1 THR B 147      25.110  47.554 106.010  1.00160.46           O  
ATOM   1168  N   ILE B 148      24.834  44.602 105.827  1.00133.10           N  
ATOM   1169  CA  ILE B 148      23.978  43.643 106.503  1.00133.10           C  
ATOM   1174  C   ILE B 148      23.674  42.436 105.638  1.00133.10           C  
ATOM   1175  O   ILE B 148      23.259  42.597 104.494  1.00133.10           O  
ATOM   1170  CB  ILE B 148      22.660  44.244 106.906  1.00133.10           C  
ATOM   1171  CG1 ILE B 148      21.861  43.273 107.787  1.00133.10           C  
ATOM   1172  CG2 ILE B 148      21.920  44.701 105.637  1.00133.10           C  
ATOM   1173  CD1 ILE B 148      20.644  43.934 108.433  1.00133.10           C  
ATOM   1176  N   MET B 149      23.781  41.216 106.246  1.00281.56           N  
ATOM   1177  CA  MET B 149      23.720  39.836 105.769  1.00281.56           C  
ATOM   1182  C   MET B 149      23.346  39.720 104.315  1.00281.56           C  
ATOM   1183  O   MET B 149      22.344  40.311 103.919  1.00281.56           O  
ATOM   1178  CB  MET B 149      22.741  38.996 106.605  1.00281.56           C  
ATOM   1179  CG  MET B 149      23.136  38.959 108.084  1.00281.56           C  
ATOM   1180  SD  MET B 149      21.932  38.157 109.189  1.00281.56           S  
ATOM   1181  CE  MET B 149      20.754  39.541 109.200  1.00281.56           C  
ATOM   1184  N   GLY B 150      24.167  38.996 103.471  1.00153.80           N  
ATOM   1185  CA  GLY B 150      23.821  38.930 102.078  1.00153.80           C  
ATOM   1186  C   GLY B 150      22.516  38.274 102.105  1.00153.80           C  
ATOM   1187  O   GLY B 150      21.491  38.938 101.981  1.00153.80           O  
ATOM   1188  N   ARG B 151      22.501  36.937 102.207  1.00249.70           N  
ATOM   1189  CA  ARG B 151      21.340  36.348 102.766  1.00249.70           C  
ATOM   1197  C   ARG B 151      21.727  36.038 104.191  1.00249.70           C  
ATOM   1198  O   ARG B 151      20.905  36.067 105.096  1.00249.70           O  
ATOM   1190  CB  ARG B 151      20.897  35.036 102.093  1.00249.70           C  
ATOM   1191  CG  ARG B 151      19.439  34.649 102.358  1.00249.70           C  
ATOM   1192  CD  ARG B 151      19.088  34.455 103.835  1.00249.70           C  
ATOM   1193  NE  ARG B 151      20.001  33.413 104.386  1.00249.70           N  
ATOM   1194  CZ  ARG B 151      19.756  32.874 105.614  1.00249.70           C  
ATOM   1195  NH1 ARG B 151      18.685  33.301 106.345  1.00249.70           N1+
ATOM   1196  NH2 ARG B 151      20.574  31.900 106.109  1.00249.70           N  
ATOM   1199  N   ARG B 152      22.976  35.529 104.373  1.00229.88           N  
ATOM   1200  CA  ARG B 152      23.460  35.070 105.661  1.00229.88           C  
ATOM   1208  C   ARG B 152      24.198  35.971 106.677  1.00229.88           C  
ATOM   1209  O   ARG B 152      23.626  36.282 107.722  1.00229.88           O  
ATOM   1201  CB  ARG B 152      24.382  33.849 105.513  1.00229.88           C  
ATOM   1202  CG  ARG B 152      23.721  32.643 104.846  1.00229.88           C  
ATOM   1203  CD  ARG B 152      24.627  31.412 104.801  1.00229.88           C  
ATOM   1204  NE  ARG B 152      25.898  31.820 104.140  1.00229.88           N  
ATOM   1205  CZ  ARG B 152      26.008  31.787 102.780  1.00229.88           C  
ATOM   1206  NH1 ARG B 152      24.947  31.387 102.019  1.00229.88           N1+
ATOM   1207  NH2 ARG B 152      27.177  32.160 102.183  1.00229.88           N  
ATOM   1210  N   ALA B 153      25.469  36.442 106.389  1.00322.38           N  
ATOM   1211  CA  ALA B 153      26.357  37.090 107.381  1.00322.38           C  
ATOM   1213  C   ALA B 153      27.847  36.926 107.011  1.00322.38           C  
ATOM   1214  O   ALA B 153      28.180  36.535 105.894  1.00322.38           O  
ATOM   1212  CB  ALA B 153      26.183  36.535 108.807  1.00322.38           C  
ATOM   1215  N   GLU B 154      28.786  37.226 107.967  1.00160.02           N  
ATOM   1216  CA  GLU B 154      30.240  37.240 107.835  1.00160.02           C  
ATOM   1222  C   GLU B 154      30.750  35.908 107.334  1.00160.02           C  
ATOM   1223  O   GLU B 154      30.315  34.850 107.784  1.00160.02           O  
ATOM   1217  CB  GLU B 154      30.933  37.545 109.176  1.00160.02           C  
ATOM   1218  CG  GLU B 154      32.452  37.683 109.098  1.00160.02           C  
ATOM   1219  CD  GLU B 154      32.957  37.982 110.504  1.00160.02           C  
ATOM   1220  OE1 GLU B 154      32.129  37.930 111.453  1.00160.02           O  
ATOM   1221  OE2 GLU B 154      34.173  38.276 110.647  1.00160.02           O1-
ATOM   1224  N   GLU B 155      31.714  35.947 106.380  1.00 66.86           N  
ATOM   1225  CA  GLU B 155      32.242  34.789 105.695  1.00 66.86           C  
ATOM   1231  C   GLU B 155      33.032  33.865 106.567  1.00 66.86           C  
ATOM   1232  O   GLU B 155      32.873  32.646 106.488  1.00 66.86           O  
ATOM   1226  CB  GLU B 155      33.124  35.143 104.482  1.00 66.86           C  
ATOM   1227  CG  GLU B 155      32.342  35.756 103.315  1.00 66.86           C  
ATOM   1228  CD  GLU B 155      33.294  35.914 102.136  1.00 66.86           C  
ATOM   1229  OE1 GLU B 155      34.452  35.431 102.243  1.00 66.86           O  
ATOM   1230  OE2 GLU B 155      32.873  36.517 101.112  1.00 66.86           O1-
ATOM   1233  N   ALA B 156      33.895  34.411 107.436  1.00 53.39           N  
ATOM   1234  CA  ALA B 156      34.786  33.567 108.180  1.00 53.39           C  
ATOM   1236  C   ALA B 156      34.006  32.638 109.043  1.00 53.39           C  
ATOM   1237  O   ALA B 156      34.337  31.460 109.174  1.00 53.39           O  
ATOM   1235  CB  ALA B 156      35.728  34.367 109.094  1.00 53.39           C  
ATOM   1238  N   GLU B 157      32.947  33.155 109.664  1.00147.68           N  
ATOM   1239  CA  GLU B 157      32.188  32.372 110.583  1.00147.68           C  
ATOM   1245  C   GLU B 157      31.409  31.298 109.879  1.00147.68           C  
ATOM   1246  O   GLU B 157      31.176  30.232 110.445  1.00147.68           O  
ATOM   1240  CB  GLU B 157      31.226  33.258 111.395  1.00147.68           C  
ATOM   1241  CG  GLU B 157      30.467  32.509 112.484  1.00147.68           C  
ATOM   1242  CD  GLU B 157      29.272  31.863 111.809  1.00147.68           C  
ATOM   1243  OE1 GLU B 157      28.960  32.282 110.662  1.00147.68           O  
ATOM   1244  OE2 GLU B 157      28.671  30.934 112.410  1.00147.68           O1-
ATOM   1247  N   VAL B 158      30.986  31.534 108.623  1.00 92.64           N  
ATOM   1248  CA  VAL B 158      29.991  30.680 108.034  1.00 92.64           C  
ATOM   1252  C   VAL B 158      30.494  29.458 107.312  1.00 92.64           C  
ATOM   1253  O   VAL B 158      31.265  29.532 106.357  1.00 92.64           O  
ATOM   1249  CB  VAL B 158      29.123  31.439 107.064  1.00 92.64           C  
ATOM   1250  CG1 VAL B 158      28.086  30.482 106.461  1.00 92.64           C  
ATOM   1251  CG2 VAL B 158      28.518  32.657 107.789  1.00 92.64           C  
ATOM   1254  N   ASP B 159      29.995  28.274 107.739  1.00 60.81           N  
ATOM   1255  CA  ASP B 159      30.299  27.038 107.073  1.00 60.81           C  
ATOM   1260  C   ASP B 159      29.365  26.915 105.895  1.00 60.81           C  
ATOM   1261  O   ASP B 159      28.336  27.582 105.831  1.00 60.81           O  
ATOM   1256  CB  ASP B 159      30.128  25.797 107.968  1.00 60.81           C  
ATOM   1257  CG  ASP B 159      28.676  25.711 108.423  1.00 60.81           C  
ATOM   1258  OD1 ASP B 159      28.097  26.777 108.763  1.00 60.81           O  
ATOM   1259  OD2 ASP B 159      28.124  24.578 108.431  1.00 60.81           O1-
ATOM   1262  N   ALA B 160      29.686  26.012 104.949  1.00 59.97           N  
ATOM   1263  CA  ALA B 160      28.997  25.854 103.690  1.00 59.97           C  
ATOM   1265  C   ALA B 160      27.545  25.482 103.839  1.00 59.97           C  
ATOM   1266  O   ALA B 160      26.706  25.954 103.073  1.00 59.97           O  
ATOM   1264  CB  ALA B 160      29.649  24.785 102.798  1.00 59.97           C  
ATOM   1267  N   SER B 161      27.191  24.639 104.826  1.00 51.47           N  
ATOM   1268  CA  SER B 161      25.833  24.165 104.945  1.00 51.47           C  
ATOM   1271  C   SER B 161      24.937  25.342 105.128  1.00 51.47           C  
ATOM   1272  O   SER B 161      23.726  25.269 104.920  1.00 51.47           O  
ATOM   1269  CB  SER B 161      25.632  23.244 106.159  1.00 51.47           C  
ATOM   1270  OG  SER B 161      25.852  23.970 107.360  1.00 51.47           O  
ATOM   1273  N   LYS B 162      25.526  26.467 105.547  1.00120.95           N  
ATOM   1274  CA  LYS B 162      24.792  27.670 105.766  1.00120.95           C  
ATOM   1280  C   LYS B 162      24.249  28.194 104.466  1.00120.95           C  
ATOM   1281  O   LYS B 162      23.242  28.895 104.462  1.00120.95           O  
ATOM   1275  CB  LYS B 162      25.655  28.791 106.370  1.00120.95           C  
ATOM   1276  CG  LYS B 162      26.163  28.507 107.786  1.00120.95           C  
ATOM   1277  CD  LYS B 162      25.058  28.375 108.836  1.00120.95           C  
ATOM   1278  CE  LYS B 162      25.592  28.134 110.249  1.00120.95           C  
ATOM   1279  NZ  LYS B 162      24.476  28.134 111.222  1.00120.95           N1+
ATOM   1282  N   LEU B 163      24.939  27.945 103.334  1.00103.26           N  
ATOM   1283  CA  LEU B 163      24.459  28.428 102.065  1.00103.26           C  
ATOM   1288  C   LEU B 163      23.175  27.759 101.720  1.00103.26           C  
ATOM   1289  O   LEU B 163      22.250  28.399 101.226  1.00103.26           O  
ATOM   1284  CB  LEU B 163      25.439  28.185 100.903  1.00103.26           C  
ATOM   1285  CG  LEU B 163      26.723  29.032 100.986  1.00103.26           C  
ATOM   1286  CD1 LEU B 163      27.577  28.650 102.206  1.00103.26           C  
ATOM   1287  CD2 LEU B 163      27.507  28.985  99.664  1.00103.26           C  
ATOM   1290  N   ILE B 164      23.094  26.446 101.988  1.00107.32           N  
ATOM   1291  CA  ILE B 164      21.949  25.660 101.628  1.00107.32           C  
ATOM   1296  C   ILE B 164      20.743  26.106 102.397  1.00107.32           C  
ATOM   1297  O   ILE B 164      19.628  26.080 101.879  1.00107.32           O  
ATOM   1292  CB  ILE B 164      22.113  24.182 101.852  1.00107.32           C  
ATOM   1293  CG1 ILE B 164      21.086  23.418 101.004  1.00107.32           C  
ATOM   1294  CG2 ILE B 164      21.961  23.885 103.352  1.00107.32           C  
ATOM   1295  CD1 ILE B 164      21.354  21.916 100.929  1.00107.32           C  
ATOM   1298  N   TYR B 165      20.941  26.535 103.657  1.00173.79           N  
ATOM   1299  CA  TYR B 165      19.856  26.822 104.552  1.00173.79           C  
ATOM   1308  C   TYR B 165      18.920  27.828 103.927  1.00173.79           C  
ATOM   1309  O   TYR B 165      17.722  27.553 103.870  1.00173.79           O  
ATOM   1300  CB  TYR B 165      20.427  27.380 105.876  1.00173.79           C  
ATOM   1301  CG  TYR B 165      19.381  27.666 106.897  1.00173.79           C  
ATOM   1302  CD1 TYR B 165      18.772  28.899 106.950  1.00173.79           C  
ATOM   1303  CD2 TYR B 165      19.025  26.706 107.816  1.00173.79           C  
ATOM   1304  CE1 TYR B 165      17.816  29.167 107.901  1.00173.79           C  
ATOM   1305  CE2 TYR B 165      18.071  26.969 108.770  1.00173.79           C  
ATOM   1306  CZ  TYR B 165      17.464  28.202 108.814  1.00173.79           C  
ATOM   1307  OH  TYR B 165      16.484  28.475 109.792  1.00173.79           O  
ATOM   1310  N   PRO B 166      19.356  28.957 103.420  1.00162.17           N  
ATOM   1311  CA  PRO B 166      18.444  29.898 102.821  1.00162.17           C  
ATOM   1315  C   PRO B 166      17.812  29.366 101.582  1.00162.17           C  
ATOM   1316  O   PRO B 166      16.665  29.714 101.299  1.00162.17           O  
ATOM   1313  CB  PRO B 166      19.233  31.192 102.612  1.00162.17           C  
ATOM   1314  CG  PRO B 166      20.698  30.811 102.895  1.00162.17           C  
ATOM   1312  CD  PRO B 166      20.588  29.600 103.833  1.00162.17           C  
ATOM   1317  N   LEU B 167      18.535  28.530 100.821  1.00 96.65           N  
ATOM   1318  CA  LEU B 167      17.934  28.010  99.632  1.00 96.65           C  
ATOM   1323  C   LEU B 167      16.765  27.173 100.035  1.00 96.65           C  
ATOM   1324  O   LEU B 167      15.715  27.212  99.396  1.00 96.65           O  
ATOM   1319  CB  LEU B 167      18.872  27.165  98.751  1.00 96.65           C  
ATOM   1320  CG  LEU B 167      19.899  28.006  97.967  1.00 96.65           C  
ATOM   1321  CD1 LEU B 167      19.202  28.954  96.977  1.00 96.65           C  
ATOM   1322  CD2 LEU B 167      20.858  28.751  98.898  1.00 96.65           C  
ATOM   1325  N   MET B 168      16.920  26.382 101.111  1.00104.80           N  
ATOM   1326  CA  MET B 168      15.835  25.549 101.543  1.00104.80           C  
ATOM   1331  C   MET B 168      14.716  26.395 102.077  1.00104.80           C  
ATOM   1332  O   MET B 168      13.545  26.066 101.884  1.00104.80           O  
ATOM   1327  CB  MET B 168      16.226  24.497 102.599  1.00104.80           C  
ATOM   1328  CG  MET B 168      17.209  23.456 102.049  1.00104.80           C  
ATOM   1329  SD  MET B 168      17.226  21.858 102.918  1.00104.80           S  
ATOM   1330  CE  MET B 168      17.677  22.514 104.546  1.00104.80           C  
ATOM   1333  N   GLN B 169      15.036  27.510 102.769  1.00101.99           N  
ATOM   1334  CA  GLN B 169      13.982  28.313 103.327  1.00101.99           C  
ATOM   1340  C   GLN B 169      13.122  28.852 102.228  1.00101.99           C  
ATOM   1341  O   GLN B 169      11.896  28.786 102.301  1.00101.99           O  
ATOM   1335  CB  GLN B 169      14.468  29.533 104.129  1.00101.99           C  
ATOM   1336  CG  GLN B 169      15.063  29.198 105.494  1.00101.99           C  
ATOM   1337  CD  GLN B 169      15.235  30.517 106.235  1.00101.99           C  
ATOM   1339  NE2 GLN B 169      14.244  30.856 107.103  1.00101.99           N  
ATOM   1338  OE1 GLN B 169      16.213  31.235 106.037  1.00101.99           O  
ATOM   1342  N   VAL B 170      13.748  29.382 101.164  1.00 42.73           N  
ATOM   1343  CA  VAL B 170      13.009  29.955 100.076  1.00 42.73           C  
ATOM   1347  C   VAL B 170      12.182  28.878  99.439  1.00 42.73           C  
ATOM   1348  O   VAL B 170      11.025  29.093  99.078  1.00 42.73           O  
ATOM   1344  CB  VAL B 170      13.915  30.523  99.021  1.00 42.73           C  
ATOM   1345  CG1 VAL B 170      13.062  31.041  97.855  1.00 42.73           C  
ATOM   1346  CG2 VAL B 170      14.807  31.599  99.666  1.00 42.73           C  
ATOM   1349  N   SER B 171      12.762  27.673  99.292  1.00 35.11           N  
ATOM   1350  CA  SER B 171      12.088  26.588  98.634  1.00 35.11           C  
ATOM   1353  C   SER B 171      10.888  26.167  99.423  1.00 35.11           C  
ATOM   1354  O   SER B 171       9.891  25.730  98.851  1.00 35.11           O  
ATOM   1351  CB  SER B 171      12.988  25.353  98.457  1.00 35.11           C  
ATOM   1352  OG  SER B 171      14.083  25.669  97.609  1.00 35.11           O  
ATOM   1355  N   ASP B 172      10.947  26.278 100.763  1.00 35.46           N  
ATOM   1356  CA  ASP B 172       9.838  25.870 101.579  1.00 35.46           C  
ATOM   1361  C   ASP B 172       8.660  26.725 101.225  1.00 35.46           C  
ATOM   1362  O   ASP B 172       7.541  26.230 101.097  1.00 35.46           O  
ATOM   1357  CB  ASP B 172      10.096  26.075 103.083  1.00 35.46           C  
ATOM   1358  CG  ASP B 172      11.148  25.074 103.540  1.00 35.46           C  
ATOM   1359  OD1 ASP B 172      11.361  24.064 102.817  1.00 35.46           O  
ATOM   1360  OD2 ASP B 172      11.752  25.309 104.619  1.00 35.46           O1-
ATOM   1363  N   ILE B 173       8.890  28.041 101.052  1.00 47.81           N  
ATOM   1364  CA  ILE B 173       7.820  28.952 100.762  1.00 47.81           C  
ATOM   1369  C   ILE B 173       7.220  28.636  99.423  1.00 47.81           C  
ATOM   1370  O   ILE B 173       5.998  28.583  99.293  1.00 47.81           O  
ATOM   1365  CB  ILE B 173       8.258  30.388 100.736  1.00 47.81           C  
ATOM   1366  CG1 ILE B 173       8.767  30.821 102.121  1.00 47.81           C  
ATOM   1367  CG2 ILE B 173       7.077  31.232 100.227  1.00 47.81           C  
ATOM   1368  CD1 ILE B 173       9.490  32.168 102.113  1.00 47.81           C  
ATOM   1371  N   PHE B 174       8.054  28.416  98.386  1.00 67.97           N  
ATOM   1372  CA  PHE B 174       7.514  28.160  97.078  1.00 67.97           C  
ATOM   1380  C   PHE B 174       6.795  26.848  97.051  1.00 67.97           C  
ATOM   1381  O   PHE B 174       5.707  26.737  96.487  1.00 67.97           O  
ATOM   1373  CB  PHE B 174       8.561  28.106  95.949  1.00 67.97           C  
ATOM   1374  CG  PHE B 174       9.142  29.468  95.789  1.00 67.97           C  
ATOM   1375  CD1 PHE B 174       8.330  30.541  95.501  1.00 67.97           C  
ATOM   1376  CD2 PHE B 174      10.501  29.666  95.880  1.00 67.97           C  
ATOM   1377  CE1 PHE B 174       8.861  31.799  95.341  1.00 67.97           C  
ATOM   1378  CE2 PHE B 174      11.036  30.922  95.719  1.00 67.97           C  
ATOM   1379  CZ  PHE B 174      10.216  31.992  95.454  1.00 67.97           C  
ATOM   1382  N   TYR B 175       7.378  25.814  97.682  1.00 56.71           N  
ATOM   1383  CA  TYR B 175       6.831  24.486  97.634  1.00 56.71           C  
ATOM   1392  C   TYR B 175       5.436  24.522  98.190  1.00 56.71           C  
ATOM   1393  O   TYR B 175       4.521  23.907  97.646  1.00 56.71           O  
ATOM   1384  CB  TYR B 175       7.670  23.509  98.482  1.00 56.71           C  
ATOM   1385  CG  TYR B 175       7.100  22.136  98.398  1.00 56.71           C  
ATOM   1386  CD1 TYR B 175       7.368  21.339  97.307  1.00 56.71           C  
ATOM   1387  CD2 TYR B 175       6.317  21.634  99.413  1.00 56.71           C  
ATOM   1388  CE1 TYR B 175       6.853  20.068  97.224  1.00 56.71           C  
ATOM   1389  CE2 TYR B 175       5.799  20.362  99.336  1.00 56.71           C  
ATOM   1390  CZ  TYR B 175       6.067  19.577  98.239  1.00 56.71           C  
ATOM   1391  OH  TYR B 175       5.540  18.271  98.152  1.00 56.71           O  
ATOM   1394  N   MET B 176       5.250  25.261  99.295  1.00 93.60           N  
ATOM   1395  CA  MET B 176       4.009  25.434 100.000  1.00 93.60           C  
ATOM   1400  C   MET B 176       3.048  26.277  99.209  1.00 93.60           C  
ATOM   1401  O   MET B 176       1.874  26.378  99.568  1.00 93.60           O  
ATOM   1396  CB  MET B 176       4.181  25.990 101.423  1.00 93.60           C  
ATOM   1397  CG  MET B 176       4.741  24.924 102.371  1.00 93.60           C  
ATOM   1398  SD  MET B 176       4.991  25.458 104.089  1.00 93.60           S  
ATOM   1399  CE  MET B 176       6.667  26.102 103.813  1.00 93.60           C  
ATOM   1402  N   ASP B 177       3.532  26.975  98.161  1.00 78.54           N  
ATOM   1403  CA  ASP B 177       2.675  27.789  97.336  1.00 78.54           C  
ATOM   1408  C   ASP B 177       2.038  28.844  98.182  1.00 78.54           C  
ATOM   1409  O   ASP B 177       0.819  29.009  98.186  1.00 78.54           O  
ATOM   1404  CB  ASP B 177       1.557  26.980  96.653  1.00 78.54           C  
ATOM   1405  CG  ASP B 177       0.951  27.833  95.547  1.00 78.54           C  
ATOM   1406  OD1 ASP B 177       1.705  28.652  94.956  1.00 78.54           O  
ATOM   1407  OD2 ASP B 177      -0.271  27.681  95.279  1.00 78.54           O1-
ATOM   1410  N   LEU B 178       2.874  29.605  98.914  1.00 90.62           N  
ATOM   1411  CA  LEU B 178       2.371  30.581  99.833  1.00 90.62           C  
ATOM   1416  C   LEU B 178       2.405  31.979  99.295  1.00 90.62           C  
ATOM   1417  O   LEU B 178       3.304  32.383  98.557  1.00 90.62           O  
ATOM   1412  CB  LEU B 178       3.118  30.578 101.172  1.00 90.62           C  
ATOM   1413  CG  LEU B 178       2.977  29.243 101.928  1.00 90.62           C  
ATOM   1414  CD1 LEU B 178       3.737  29.282 103.257  1.00 90.62           C  
ATOM   1415  CD2 LEU B 178       1.504  28.850 102.109  1.00 90.62           C  
ATOM   1418  N   ASP B 179       1.320  32.718  99.602  1.00 75.46           N  
ATOM   1419  CA  ASP B 179       1.155  34.118  99.334  1.00 75.46           C  
ATOM   1424  C   ASP B 179       1.883  34.925 100.376  1.00 75.46           C  
ATOM   1425  O   ASP B 179       2.339  36.035 100.099  1.00 75.46           O  
ATOM   1420  CB  ASP B 179      -0.324  34.536  99.351  1.00 75.46           C  
ATOM   1421  CG  ASP B 179      -0.978  33.906  98.129  1.00 75.46           C  
ATOM   1422  OD1 ASP B 179      -0.531  34.215  96.992  1.00 75.46           O  
ATOM   1423  OD2 ASP B 179      -1.921  33.093  98.317  1.00 75.46           O1-
ATOM   1426  N   ILE B 180       1.971  34.404 101.624  1.00 60.11           N  
ATOM   1427  CA  ILE B 180       2.561  35.186 102.682  1.00 60.11           C  
ATOM   1432  C   ILE B 180       3.513  34.373 103.514  1.00 60.11           C  
ATOM   1433  O   ILE B 180       3.272  33.205 103.813  1.00 60.11           O  
ATOM   1428  CB  ILE B 180       1.539  35.734 103.637  1.00 60.11           C  
ATOM   1429  CG1 ILE B 180       0.559  36.667 102.903  1.00 60.11           C  
ATOM   1430  CG2 ILE B 180       2.282  36.408 104.802  1.00 60.11           C  
ATOM   1431  CD1 ILE B 180      -0.681  37.007 103.729  1.00 60.11           C  
ATOM   1434  N   ALA B 181       4.638  35.003 103.920  1.00 48.06           N  
ATOM   1435  CA  ALA B 181       5.589  34.360 104.780  1.00 48.06           C  
ATOM   1437  C   ALA B 181       5.679  35.175 106.039  1.00 48.06           C  
ATOM   1438  O   ALA B 181       6.034  36.352 106.012  1.00 48.06           O  
ATOM   1436  CB  ALA B 181       7.007  34.289 104.185  1.00 48.06           C  
ATOM   1439  N   LEU B 182       5.375  34.543 107.189  1.00 57.91           N  
ATOM   1440  CA  LEU B 182       5.421  35.204 108.463  1.00 57.91           C  
ATOM   1445  C   LEU B 182       6.680  34.759 109.127  1.00 57.91           C  
ATOM   1446  O   LEU B 182       7.099  33.613 108.974  1.00 57.91           O  
ATOM   1441  CB  LEU B 182       4.265  34.786 109.390  1.00 57.91           C  
ATOM   1442  CG  LEU B 182       4.331  35.386 110.806  1.00 57.91           C  
ATOM   1443  CD1 LEU B 182       4.181  36.915 110.783  1.00 57.91           C  
ATOM   1444  CD2 LEU B 182       3.323  34.699 111.742  1.00 57.91           C  
ATOM   1447  N   GLY B 183       7.336  35.667 109.872  1.00 22.82           N  
ATOM   1448  CA  GLY B 183       8.533  35.263 110.545  1.00 22.82           C  
ATOM   1449  C   GLY B 183       9.080  36.428 111.297  1.00 22.82           C  
ATOM   1450  O   GLY B 183       8.615  37.559 111.159  1.00 22.82           O  
ATOM   1451  N   GLY B 184      10.115  36.166 112.116  1.00 26.60           N  
ATOM   1452  CA  GLY B 184      10.716  37.214 112.877  1.00 26.60           C  
ATOM   1453  C   GLY B 184      11.562  37.994 111.924  1.00 26.60           C  
ATOM   1454  O   GLY B 184      11.743  37.610 110.771  1.00 26.60           O  
ATOM   1455  N   MET B 185      12.137  39.101 112.416  1.00158.17           N  
ATOM   1456  CA  MET B 185      12.931  40.003 111.635  1.00158.17           C  
ATOM   1461  C   MET B 185      14.152  39.269 111.174  1.00158.17           C  
ATOM   1462  O   MET B 185      14.758  39.621 110.163  1.00158.17           O  
ATOM   1457  CB  MET B 185      13.369  41.242 112.434  1.00158.17           C  
ATOM   1458  CG  MET B 185      13.784  42.416 111.549  1.00158.17           C  
ATOM   1459  SD  MET B 185      12.405  43.191 110.652  1.00158.17           S  
ATOM   1460  CE  MET B 185      13.425  44.489 109.895  1.00158.17           C  
ATOM   1463  N   ASP B 186      14.570  38.243 111.935  1.00 76.67           N  
ATOM   1464  CA  ASP B 186      15.741  37.475 111.622  1.00 76.67           C  
ATOM   1469  C   ASP B 186      15.569  36.760 110.311  1.00 76.67           C  
ATOM   1470  O   ASP B 186      16.554  36.375 109.693  1.00 76.67           O  
ATOM   1465  CB  ASP B 186      16.111  36.443 112.708  1.00 76.67           C  
ATOM   1466  CG  ASP B 186      14.989  35.427 112.870  1.00 76.67           C  
ATOM   1467  OD1 ASP B 186      13.828  35.749 112.501  1.00 76.67           O  
ATOM   1468  OD2 ASP B 186      15.282  34.311 113.376  1.00 76.67           O1-
ATOM   1471  N   GLN B 187      14.315  36.478 109.912  1.00 87.73           N  
ATOM   1472  CA  GLN B 187      13.934  35.821 108.686  1.00 87.73           C  
ATOM   1478  C   GLN B 187      14.023  36.716 107.471  1.00 87.73           C  
ATOM   1479  O   GLN B 187      14.032  36.224 106.345  1.00 87.73           O  
ATOM   1473  CB  GLN B 187      12.506  35.254 108.743  1.00 87.73           C  
ATOM   1474  CG  GLN B 187      12.332  34.192 109.831  1.00 87.73           C  
ATOM   1475  CD  GLN B 187      13.264  33.031 109.507  1.00 87.73           C  
ATOM   1477  NE2 GLN B 187      13.205  31.953 110.334  1.00 87.73           N  
ATOM   1476  OE1 GLN B 187      14.030  33.082 108.547  1.00 87.73           O  
ATOM   1480  N   ARG B 188      14.058  38.053 107.648  1.00150.53           N  
ATOM   1481  CA  ARG B 188      13.897  38.991 106.563  1.00150.53           C  
ATOM   1489  C   ARG B 188      14.821  38.749 105.406  1.00150.53           C  
ATOM   1490  O   ARG B 188      14.391  38.817 104.255  1.00150.53           O  
ATOM   1482  CB  ARG B 188      14.105  40.448 107.003  1.00150.53           C  
ATOM   1483  CG  ARG B 188      15.476  40.707 107.629  1.00150.53           C  
ATOM   1484  CD  ARG B 188      15.840  42.189 107.699  1.00150.53           C  
ATOM   1485  NE  ARG B 188      16.246  42.588 106.323  1.00150.53           N  
ATOM   1486  CZ  ARG B 188      15.541  43.539 105.644  1.00150.53           C  
ATOM   1487  NH1 ARG B 188      14.458  44.128 106.228  1.00150.53           N1+
ATOM   1488  NH2 ARG B 188      15.909  43.895 104.378  1.00150.53           N  
ATOM   1491  N   LYS B 189      16.107  38.463 105.651  1.00175.37           N  
ATOM   1492  CA  LYS B 189      17.025  38.284 104.560  1.00175.37           C  
ATOM   1498  C   LYS B 189      16.562  37.158 103.679  1.00175.37           C  
ATOM   1499  O   LYS B 189      16.575  37.274 102.454  1.00175.37           O  
ATOM   1493  CB  LYS B 189      18.434  37.921 105.046  1.00175.37           C  
ATOM   1494  CG  LYS B 189      18.429  36.731 106.007  1.00175.37           C  
ATOM   1495  CD  LYS B 189      17.827  37.041 107.372  1.00175.37           C  
ATOM   1496  CE  LYS B 189      18.862  37.406 108.438  1.00175.37           C  
ATOM   1497  NZ  LYS B 189      19.640  36.205 108.809  1.00175.37           N1+
ATOM   1500  N   ALA B 190      16.130  36.033 104.276  1.00 34.55           N  
ATOM   1501  CA  ALA B 190      15.716  34.902 103.493  1.00 34.55           C  
ATOM   1503  C   ALA B 190      14.520  35.293 102.678  1.00 34.55           C  
ATOM   1504  O   ALA B 190      14.401  34.921 101.511  1.00 34.55           O  
ATOM   1502  CB  ALA B 190      15.318  33.692 104.358  1.00 34.55           C  
ATOM   1505  N   HIS B 191      13.601  36.068 103.283  1.00 50.63           N  
ATOM   1506  CA  HIS B 191      12.379  36.465 102.645  1.00 50.63           C  
ATOM   1513  C   HIS B 191      12.654  37.336 101.454  1.00 50.63           C  
ATOM   1514  O   HIS B 191      11.975  37.221 100.436  1.00 50.63           O  
ATOM   1509  CB  HIS B 191      11.436  37.229 103.591  1.00 50.63           C  
ATOM   1508  CG  HIS B 191      10.940  36.366 104.715  1.00 50.63           C  
ATOM   1511  CD2 HIS B 191      10.980  35.013 104.860  1.00 50.63           C  
ATOM   1507  ND1 HIS B 191      10.319  36.848 105.846  1.00 50.63           N  
ATOM   1512  CE1 HIS B 191      10.017  35.770 106.614  1.00 50.63           C  
ATOM   1510  NE2 HIS B 191      10.398  34.635 106.058  1.00 50.63           N  
ATOM   1515  N   MET B 192      13.640  38.248 101.552  1.00 38.39           N  
ATOM   1516  CA  MET B 192      13.954  39.128 100.460  1.00 38.39           C  
ATOM   1521  C   MET B 192      14.467  38.315  99.315  1.00 38.39           C  
ATOM   1522  O   MET B 192      14.185  38.606  98.154  1.00 38.39           O  
ATOM   1517  CB  MET B 192      15.019  40.180 100.810  1.00 38.39           C  
ATOM   1518  CG  MET B 192      14.528  41.205 101.834  1.00 38.39           C  
ATOM   1519  SD  MET B 192      13.071  42.147 101.293  1.00 38.39           S  
ATOM   1520  CE  MET B 192      13.920  43.007  99.938  1.00 38.39           C  
ATOM   1523  N   LEU B 193      15.244  37.265  99.626  1.00115.67           N  
ATOM   1524  CA  LEU B 193      15.841  36.406  98.647  1.00115.67           C  
ATOM   1529  C   LEU B 193      14.710  35.770  97.894  1.00115.67           C  
ATOM   1530  O   LEU B 193      14.732  35.671  96.669  1.00115.67           O  
ATOM   1525  CB  LEU B 193      16.610  35.258  99.341  1.00115.67           C  
ATOM   1526  CG  LEU B 193      17.548  34.399  98.468  1.00115.67           C  
ATOM   1527  CD1 LEU B 193      16.856  33.874  97.203  1.00115.67           C  
ATOM   1528  CD2 LEU B 193      18.890  35.095  98.212  1.00115.67           C  
ATOM   1531  N   ALA B 194      13.673  35.327  98.628  1.00 36.99           N  
ATOM   1532  CA  ALA B 194      12.555  34.660  98.023  1.00 36.99           C  
ATOM   1534  C   ALA B 194      11.852  35.603  97.095  1.00 36.99           C  
ATOM   1535  O   ALA B 194      11.482  35.232  95.982  1.00 36.99           O  
ATOM   1533  CB  ALA B 194      11.520  34.174  99.052  1.00 36.99           C  
ATOM   1536  N   ARG B 195      11.660  36.860  97.533  1.00128.58           N  
ATOM   1537  CA  ARG B 195      10.945  37.833  96.757  1.00128.58           C  
ATOM   1545  C   ARG B 195      11.689  38.130  95.492  1.00128.58           C  
ATOM   1546  O   ARG B 195      11.086  38.260  94.429  1.00128.58           O  
ATOM   1538  CB  ARG B 195      10.759  39.166  97.506  1.00128.58           C  
ATOM   1539  CG  ARG B 195       9.755  39.093  98.658  1.00128.58           C  
ATOM   1540  CD  ARG B 195       9.672  40.382  99.478  1.00128.58           C  
ATOM   1541  NE  ARG B 195       9.440  41.512  98.532  1.00128.58           N  
ATOM   1542  CZ  ARG B 195       8.170  41.850  98.158  1.00128.58           C  
ATOM   1543  NH1 ARG B 195       7.104  41.147  98.637  1.00128.58           N1+
ATOM   1544  NH2 ARG B 195       7.966  42.894  97.303  1.00128.58           N  
ATOM   1547  N   ASP B 196      13.026  38.260  95.569  1.00 65.67           N  
ATOM   1548  CA  ASP B 196      13.780  38.608  94.398  1.00 65.67           C  
ATOM   1553  C   ASP B 196      13.757  37.501  93.382  1.00 65.67           C  
ATOM   1554  O   ASP B 196      13.854  37.759  92.184  1.00 65.67           O  
ATOM   1549  CB  ASP B 196      15.244  38.981  94.686  1.00 65.67           C  
ATOM   1550  CG  ASP B 196      15.247  40.403  95.232  1.00 65.67           C  
ATOM   1551  OD1 ASP B 196      14.135  40.980  95.371  1.00 65.67           O  
ATOM   1552  OD2 ASP B 196      16.355  40.940  95.499  1.00 65.67           O1-
ATOM   1555  N   VAL B 197      13.736  36.243  93.858  1.00 81.04           N  
ATOM   1556  CA  VAL B 197      13.760  35.017  93.102  1.00 81.04           C  
ATOM   1560  C   VAL B 197      12.454  34.597  92.469  1.00 81.04           C  
ATOM   1561  O   VAL B 197      12.454  34.011  91.388  1.00 81.04           O  
ATOM   1557  CB  VAL B 197      14.228  33.883  93.967  1.00 81.04           C  
ATOM   1558  CG1 VAL B 197      14.092  32.562  93.203  1.00 81.04           C  
ATOM   1559  CG2 VAL B 197      15.667  34.192  94.415  1.00 81.04           C  
ATOM   1562  N   ALA B 198      11.306  34.894  93.103  1.00 51.30           N  
ATOM   1563  CA  ALA B 198      10.045  34.291  92.742  1.00 51.30           C  
ATOM   1565  C   ALA B 198       9.674  34.478  91.299  1.00 51.30           C  
ATOM   1566  O   ALA B 198       9.211  33.535  90.660  1.00 51.30           O  
ATOM   1564  CB  ALA B 198       8.876  34.835  93.578  1.00 51.30           C  
ATOM   1567  N   GLU B 199       9.863  35.680  90.735  1.00 49.63           N  
ATOM   1568  CA  GLU B 199       9.436  35.957  89.392  1.00 49.63           C  
ATOM   1574  C   GLU B 199      10.175  35.089  88.418  1.00 49.63           C  
ATOM   1575  O   GLU B 199       9.583  34.542  87.489  1.00 49.63           O  
ATOM   1569  CB  GLU B 199       9.737  37.411  89.000  1.00 49.63           C  
ATOM   1570  CG  GLU B 199       9.016  38.433  89.880  1.00 49.63           C  
ATOM   1571  CD  GLU B 199       9.680  39.783  89.661  1.00 49.63           C  
ATOM   1572  OE1 GLU B 199      10.532  39.881  88.738  1.00 49.63           O  
ATOM   1573  OE2 GLU B 199       9.349  40.734  90.420  1.00 49.63           O1-
ATOM   1576  N   LYS B 200      11.498  34.926  88.606  1.00 94.74           N  
ATOM   1577  CA  LYS B 200      12.271  34.193  87.647  1.00 94.74           C  
ATOM   1583  C   LYS B 200      11.805  32.772  87.591  1.00 94.74           C  
ATOM   1584  O   LYS B 200      11.738  32.173  86.519  1.00 94.74           O  
ATOM   1578  CB  LYS B 200      13.777  34.182  87.953  1.00 94.74           C  
ATOM   1579  CG  LYS B 200      14.594  33.537  86.830  1.00 94.74           C  
ATOM   1580  CD  LYS B 200      16.095  33.823  86.900  1.00 94.74           C  
ATOM   1581  CE  LYS B 200      16.894  33.162  85.773  1.00 94.74           C  
ATOM   1582  NZ  LYS B 200      16.541  33.776  84.473  1.00 94.74           N1+
ATOM   1585  N   LEU B 201      11.507  32.187  88.761  1.00121.37           N  
ATOM   1586  CA  LEU B 201      11.045  30.835  88.894  1.00121.37           C  
ATOM   1591  C   LEU B 201       9.641  30.675  88.408  1.00121.37           C  
ATOM   1592  O   LEU B 201       9.242  29.569  88.051  1.00121.37           O  
ATOM   1587  CB  LEU B 201      11.114  30.308  90.336  1.00121.37           C  
ATOM   1588  CG  LEU B 201      12.557  30.033  90.792  1.00121.37           C  
ATOM   1589  CD1 LEU B 201      13.424  31.290  90.636  1.00121.37           C  
ATOM   1590  CD2 LEU B 201      12.602  29.449  92.215  1.00121.37           C  
ATOM   1593  N   GLY B 202       8.826  31.745  88.430  1.00 28.77           N  
ATOM   1594  CA  GLY B 202       7.461  31.582  88.021  1.00 28.77           C  
ATOM   1595  C   GLY B 202       6.677  31.193  89.235  1.00 28.77           C  
ATOM   1596  O   GLY B 202       5.615  30.582  89.133  1.00 28.77           O  
ATOM   1597  N   ARG B 203       7.197  31.537  90.430  1.00129.54           N  
ATOM   1598  CA  ARG B 203       6.517  31.211  91.651  1.00129.54           C  
ATOM   1606  C   ARG B 203       6.004  32.493  92.238  1.00129.54           C  
ATOM   1607  O   ARG B 203       6.494  33.574  91.912  1.00129.54           O  
ATOM   1599  CB  ARG B 203       7.425  30.535  92.692  1.00129.54           C  
ATOM   1600  CG  ARG B 203       8.091  29.259  92.167  1.00129.54           C  
ATOM   1601  CD  ARG B 203       7.110  28.189  91.687  1.00129.54           C  
ATOM   1602  NE  ARG B 203       6.504  27.543  92.883  1.00129.54           N  
ATOM   1603  CZ  ARG B 203       6.511  26.181  92.984  1.00129.54           C  
ATOM   1604  NH1 ARG B 203       7.069  25.430  91.992  1.00129.54           N1+
ATOM   1605  NH2 ARG B 203       5.961  25.570  94.073  1.00129.54           N  
ATOM   1608  N   LYS B 204       4.980  32.404  93.114  1.00 74.73           N  
ATOM   1609  CA  LYS B 204       4.390  33.598  93.658  1.00 74.73           C  
ATOM   1615  C   LYS B 204       5.367  34.305  94.540  1.00 74.73           C  
ATOM   1616  O   LYS B 204       6.103  33.689  95.311  1.00 74.73           O  
ATOM   1610  CB  LYS B 204       3.094  33.365  94.455  1.00 74.73           C  
ATOM   1611  CG  LYS B 204       1.894  33.016  93.572  1.00 74.73           C  
ATOM   1612  CD  LYS B 204       0.638  32.627  94.354  1.00 74.73           C  
ATOM   1613  CE  LYS B 204       0.624  31.178  94.842  1.00 74.73           C  
ATOM   1614  NZ  LYS B 204      -0.630  30.912  95.583  1.00 74.73           N1+
ATOM   1617  N   LYS B 205       5.387  35.649  94.426  1.00 63.12           N  
ATOM   1618  CA  LYS B 205       6.245  36.492  95.210  1.00 63.12           C  
ATOM   1624  C   LYS B 205       5.508  36.715  96.496  1.00 63.12           C  
ATOM   1625  O   LYS B 205       4.447  37.337  96.509  1.00 63.12           O  
ATOM   1619  CB  LYS B 205       6.467  37.858  94.536  1.00 63.12           C  
ATOM   1620  CG  LYS B 205       7.467  38.777  95.235  1.00 63.12           C  
ATOM   1621  CD  LYS B 205       7.829  40.002  94.391  1.00 63.12           C  
ATOM   1622  CE  LYS B 205       8.819  40.947  95.069  1.00 63.12           C  
ATOM   1623  NZ  LYS B 205       9.108  42.099  94.187  1.00 63.12           N1+
ATOM   1626  N   PRO B 206       6.028  36.209  97.583  1.00 84.71           N  
ATOM   1627  CA  PRO B 206       5.342  36.285  98.846  1.00 84.71           C  
ATOM   1631  C   PRO B 206       5.423  37.604  99.541  1.00 84.71           C  
ATOM   1632  O   PRO B 206       6.444  38.282  99.441  1.00 84.71           O  
ATOM   1629  CB  PRO B 206       5.898  35.144  99.700  1.00 84.71           C  
ATOM   1630  CG  PRO B 206       7.239  34.789  99.036  1.00 84.71           C  
ATOM   1628  CD  PRO B 206       7.011  35.139  97.556  1.00 84.71           C  
ATOM   1633  N   VAL B 207       4.348  37.974 100.267  1.00 47.49           N  
ATOM   1634  CA  VAL B 207       4.378  39.157 101.074  1.00 47.49           C  
ATOM   1638  C   VAL B 207       5.045  38.727 102.345  1.00 47.49           C  
ATOM   1639  O   VAL B 207       4.684  37.699 102.916  1.00 47.49           O  
ATOM   1635  CB  VAL B 207       3.013  39.677 101.428  1.00 47.49           C  
ATOM   1636  CG1 VAL B 207       3.168  40.830 102.435  1.00 47.49           C  
ATOM   1637  CG2 VAL B 207       2.289  40.077 100.132  1.00 47.49           C  
ATOM   1640  N   ALA B 208       6.041  39.499 102.831  1.00 45.18           N  
ATOM   1641  CA  ALA B 208       6.741  39.078 104.014  1.00 45.18           C  
ATOM   1643  C   ALA B 208       6.262  39.874 105.192  1.00 45.18           C  
ATOM   1644  O   ALA B 208       6.265  41.103 105.166  1.00 45.18           O  
ATOM   1642  CB  ALA B 208       8.263  39.277 103.923  1.00 45.18           C  
ATOM   1645  N   ILE B 209       5.841  39.179 106.274  1.00 59.55           N  
ATOM   1646  CA  ILE B 209       5.382  39.868 107.451  1.00 59.55           C  
ATOM   1651  C   ILE B 209       6.296  39.499 108.582  1.00 59.55           C  
ATOM   1652  O   ILE B 209       6.408  38.330 108.952  1.00 59.55           O  
ATOM   1647  CB  ILE B 209       3.976  39.507 107.836  1.00 59.55           C  
ATOM   1648  CG1 ILE B 209       3.009  39.882 106.700  1.00 59.55           C  
ATOM   1649  CG2 ILE B 209       3.645  40.203 109.166  1.00 59.55           C  
ATOM   1650  CD1 ILE B 209       1.609  39.295 106.865  1.00 59.55           C  
ATOM   1653  N   HIS B 210       6.955  40.510 109.189  1.00 68.73           N  
ATOM   1654  CA  HIS B 210       7.956  40.241 110.185  1.00 68.73           C  
ATOM   1661  C   HIS B 210       7.526  40.725 111.536  1.00 68.73           C  
ATOM   1662  O   HIS B 210       7.104  41.867 111.697  1.00 68.73           O  
ATOM   1657  CB  HIS B 210       9.278  40.958 109.860  1.00 68.73           C  
ATOM   1656  CG  HIS B 210       9.802  40.600 108.503  1.00 68.73           C  
ATOM   1659  CD2 HIS B 210       9.725  39.429 107.812  1.00 68.73           C  
ATOM   1655  ND1 HIS B 210      10.500  41.467 107.693  1.00 68.73           N  
ATOM   1660  CE1 HIS B 210      10.809  40.785 106.562  1.00 68.73           C  
ATOM   1658  NE2 HIS B 210      10.359  39.544 106.589  1.00 68.73           N  
ATOM   1663  N   THR B 211       7.639  39.848 112.556  1.00121.55           N  
ATOM   1664  CA  THR B 211       7.309  40.216 113.906  1.00121.55           C  
ATOM   1668  C   THR B 211       8.587  40.558 114.630  1.00121.55           C  
ATOM   1669  O   THR B 211       9.679  40.199 114.193  1.00121.55           O  
ATOM   1665  CB  THR B 211       6.529  39.147 114.627  1.00121.55           C  
ATOM   1667  CG2 THR B 211       7.316  37.832 114.604  1.00121.55           C  
ATOM   1666  OG1 THR B 211       6.219  39.543 115.954  1.00121.55           O  
ATOM   1670  N   PRO B 212       8.482  41.271 115.724  1.00 89.99           N  
ATOM   1671  CA  PRO B 212       9.651  41.695 116.458  1.00 89.99           C  
ATOM   1675  C   PRO B 212      10.305  40.598 117.237  1.00 89.99           C  
ATOM   1676  O   PRO B 212       9.631  39.648 117.631  1.00 89.99           O  
ATOM   1673  CB  PRO B 212       9.207  42.879 117.318  1.00 89.99           C  
ATOM   1674  CG  PRO B 212       7.671  42.836 117.271  1.00 89.99           C  
ATOM   1672  CD  PRO B 212       7.361  42.169 115.927  1.00 89.99           C  
ATOM   1677  N   ILE B 213      11.627  40.718 117.474  1.00 55.58           N  
ATOM   1678  CA  ILE B 213      12.338  39.717 118.217  1.00 55.58           C  
ATOM   1683  C   ILE B 213      12.730  40.325 119.528  1.00 55.58           C  
ATOM   1684  O   ILE B 213      13.492  41.288 119.580  1.00 55.58           O  
ATOM   1679  CB  ILE B 213      13.596  39.244 117.539  1.00 55.58           C  
ATOM   1680  CG1 ILE B 213      13.266  38.594 116.186  1.00 55.58           C  
ATOM   1681  CG2 ILE B 213      14.335  38.297 118.499  1.00 55.58           C  
ATOM   1682  CD1 ILE B 213      14.499  38.321 115.325  1.00 55.58           C  
ATOM   1685  N   ILE B 214      12.217  39.742 120.630  1.00120.30           N  
ATOM   1686  CA  ILE B 214      12.463  40.235 121.958  1.00120.30           C  
ATOM   1691  C   ILE B 214      13.927  40.099 122.252  1.00120.30           C  
ATOM   1692  O   ILE B 214      14.535  39.062 121.994  1.00120.30           O  
ATOM   1687  CB  ILE B 214      11.722  39.459 123.010  1.00120.30           C  
ATOM   1688  CG1 ILE B 214      10.200  39.537 122.783  1.00120.30           C  
ATOM   1689  CG2 ILE B 214      12.169  39.974 124.387  1.00120.30           C  
ATOM   1690  CD1 ILE B 214       9.625  40.948 122.895  1.00120.30           C  
ATOM   1693  N   SER B 215      14.526  41.169 122.813  1.00 38.02           N  
ATOM   1694  CA  SER B 215      15.935  41.211 123.096  1.00 38.02           C  
ATOM   1697  C   SER B 215      16.238  40.397 124.312  1.00 38.02           C  
ATOM   1698  O   SER B 215      15.348  39.997 125.061  1.00 38.02           O  
ATOM   1695  CB  SER B 215      16.456  42.632 123.361  1.00 38.02           C  
ATOM   1696  OG  SER B 215      16.281  43.440 122.205  1.00 38.02           O  
ATOM   1699  N   SER B 216      17.541  40.115 124.522  1.00 81.83           N  
ATOM   1700  CA  SER B 216      17.936  39.348 125.666  1.00 81.83           C  
ATOM   1703  C   SER B 216      17.795  40.231 126.860  1.00 81.83           C  
ATOM   1704  O   SER B 216      17.873  41.454 126.762  1.00 81.83           O  
ATOM   1701  CB  SER B 216      19.387  38.833 125.622  1.00 81.83           C  
ATOM   1702  OG  SER B 216      20.300  39.914 125.728  1.00 81.83           O  
ATOM   1705  N   LEU B 217      17.550  39.613 128.028  1.00112.06           N  
ATOM   1706  CA  LEU B 217      17.391  40.334 129.255  1.00112.06           C  
ATOM   1711  C   LEU B 217      18.692  40.954 129.657  1.00112.06           C  
ATOM   1712  O   LEU B 217      18.712  41.969 130.350  1.00112.06           O  
ATOM   1707  CB  LEU B 217      16.862  39.481 130.423  1.00112.06           C  
ATOM   1708  CG  LEU B 217      15.346  39.192 130.347  1.00112.06           C  
ATOM   1709  CD1 LEU B 217      14.963  38.361 129.116  1.00112.06           C  
ATOM   1710  CD2 LEU B 217      14.838  38.571 131.655  1.00112.06           C  
ATOM   1713  N   GLN B 218      19.819  40.343 129.250  1.00 61.38           N  
ATOM   1714  CA  GLN B 218      21.108  40.790 129.695  1.00 61.38           C  
ATOM   1720  C   GLN B 218      21.403  42.215 129.311  1.00 61.38           C  
ATOM   1721  O   GLN B 218      21.746  43.010 130.186  1.00 61.38           O  
ATOM   1715  CB  GLN B 218      22.240  39.904 129.149  1.00 61.38           C  
ATOM   1716  CG  GLN B 218      22.354  39.925 127.625  1.00 61.38           C  
ATOM   1717  CD  GLN B 218      23.417  38.912 127.229  1.00 61.38           C  
ATOM   1719  NE2 GLN B 218      23.433  38.527 125.925  1.00 61.38           N  
ATOM   1718  OE1 GLN B 218      24.208  38.468 128.060  1.00 61.38           O  
ATOM   1722  N   GLY B 219      21.249  42.621 128.032  1.00 44.43           N  
ATOM   1723  CA  GLY B 219      21.628  43.989 127.781  1.00 44.43           C  
ATOM   1724  C   GLY B 219      21.864  44.246 126.316  1.00 44.43           C  
ATOM   1725  O   GLY B 219      21.034  43.950 125.458  1.00 44.43           O  
ATOM   1726  N   PRO B 220      23.004  44.844 126.049  1.00 67.58           N  
ATOM   1727  CA  PRO B 220      23.361  45.274 124.714  1.00 67.58           C  
ATOM   1731  C   PRO B 220      23.615  44.180 123.728  1.00 67.58           C  
ATOM   1732  O   PRO B 220      23.961  43.071 124.135  1.00 67.58           O  
ATOM   1729  CB  PRO B 220      24.551  46.215 124.886  1.00 67.58           C  
ATOM   1730  CG  PRO B 220      24.356  46.797 126.296  1.00 67.58           C  
ATOM   1728  CD  PRO B 220      23.612  45.693 127.063  1.00 67.58           C  
ATOM   1733  N   GLY B 221      23.453  44.475 122.417  1.00 61.11           N  
ATOM   1734  CA  GLY B 221      23.655  43.447 121.439  1.00 61.11           C  
ATOM   1735  C   GLY B 221      23.424  43.982 120.054  1.00 61.11           C  
ATOM   1736  O   GLY B 221      24.321  43.946 119.214  1.00 61.11           O  
ATOM   1737  N   ARG B 222      22.207  44.491 119.780  1.00228.85           N  
ATOM   1738  CA  ARG B 222      21.837  44.891 118.449  1.00228.85           C  
ATOM   1746  C   ARG B 222      22.779  45.916 117.905  1.00228.85           C  
ATOM   1747  O   ARG B 222      23.405  46.678 118.639  1.00228.85           O  
ATOM   1739  CB  ARG B 222      20.428  45.499 118.333  1.00228.85           C  
ATOM   1740  CG  ARG B 222      19.289  44.519 118.609  1.00228.85           C  
ATOM   1741  CD  ARG B 222      17.932  45.028 118.117  1.00228.85           C  
ATOM   1742  NE  ARG B 222      17.834  44.684 116.669  1.00228.85           N  
ATOM   1743  CZ  ARG B 222      18.383  45.500 115.722  1.00228.85           C  
ATOM   1744  NH1 ARG B 222      19.031  46.642 116.093  1.00228.85           N1+
ATOM   1745  NH2 ARG B 222      18.289  45.170 114.400  1.00228.85           N  
ATOM   1748  N   MET B 223      22.906  45.912 116.559  1.00274.03           N  
ATOM   1749  CA  MET B 223      23.717  46.832 115.816  1.00274.03           C  
ATOM   1754  C   MET B 223      22.845  47.366 114.721  1.00274.03           C  
ATOM   1755  O   MET B 223      21.732  46.882 114.514  1.00274.03           O  
ATOM   1750  CB  MET B 223      24.931  46.177 115.135  1.00274.03           C  
ATOM   1751  CG  MET B 223      25.965  45.615 116.113  1.00274.03           C  
ATOM   1752  SD  MET B 223      27.404  44.838 115.315  1.00274.03           S  
ATOM   1753  CE  MET B 223      28.210  44.346 116.867  1.00274.03           C  
ATOM   1756  N   GLU B 224      23.319  48.402 113.999  1.00282.55           N  
ATOM   1757  CA  GLU B 224      22.529  48.967 112.943  1.00282.55           C  
ATOM   1763  C   GLU B 224      23.202  48.657 111.644  1.00282.55           C  
ATOM   1764  O   GLU B 224      24.401  48.388 111.600  1.00282.55           O  
ATOM   1758  CB  GLU B 224      22.382  50.497 113.017  1.00282.55           C  
ATOM   1759  CG  GLU B 224      21.570  50.978 114.222  1.00282.55           C  
ATOM   1760  CD  GLU B 224      22.452  50.861 115.456  1.00282.55           C  
ATOM   1761  OE1 GLU B 224      23.685  50.663 115.284  1.00282.55           O  
ATOM   1762  OE2 GLU B 224      21.904  50.967 116.587  1.00282.55           O1-
ATOM   1765  N   ALA B 225      22.421  48.667 110.545  1.00242.32           N  
ATOM   1766  CA  ALA B 225      22.974  48.391 109.251  1.00242.32           C  
ATOM   1768  C   ALA B 225      22.861  49.644 108.444  1.00242.32           C  
ATOM   1769  O   ALA B 225      21.935  50.434 108.627  1.00242.32           O  
ATOM   1767  CB  ALA B 225      22.230  47.286 108.482  1.00242.32           C  
ATOM   1770  N   SER B 226      23.829  49.860 107.530  1.00182.23           N  
ATOM   1771  CA  SER B 226      23.833  51.047 106.724  1.00182.23           C  
ATOM   1774  C   SER B 226      22.847  50.868 105.610  1.00182.23           C  
ATOM   1775  O   SER B 226      22.389  49.759 105.333  1.00182.23           O  
ATOM   1772  CB  SER B 226      25.196  51.344 106.077  1.00182.23           C  
ATOM   1773  OG  SER B 226      25.110  52.525 105.295  1.00182.23           O  
ATOM   1776  N   GLN B 227      22.480  51.990 104.957  1.00270.15           N  
ATOM   1777  CA  GLN B 227      21.550  51.932 103.871  1.00270.15           C  
ATOM   1783  C   GLN B 227      22.324  51.547 102.655  1.00270.15           C  
ATOM   1784  O   GLN B 227      23.513  51.841 102.545  1.00270.15           O  
ATOM   1778  CB  GLN B 227      20.853  53.271 103.571  1.00270.15           C  
ATOM   1779  CG  GLN B 227      21.792  54.366 103.056  1.00270.15           C  
ATOM   1780  CD  GLN B 227      22.639  54.878 104.214  1.00270.15           C  
ATOM   1782  NE2 GLN B 227      23.678  55.692 103.889  1.00270.15           N  
ATOM   1781  OE1 GLN B 227      22.377  54.574 105.377  1.00270.15           O  
ATOM   1785  N   GLY B 228      21.666  50.854 101.707  1.00 88.24           N  
ATOM   1786  CA  GLY B 228      22.357  50.468 100.516  1.00 88.24           C  
ATOM   1787  C   GLY B 228      21.861  49.117 100.128  1.00 88.24           C  
ATOM   1788  O   GLY B 228      20.834  48.652 100.621  1.00 88.24           O  
ATOM   1789  N   GLU B 229      22.588  48.446  99.214  1.00185.35           N  
ATOM   1790  CA  GLU B 229      22.184  47.133  98.818  1.00185.35           C  
ATOM   1796  C   GLU B 229      22.300  46.298 100.047  1.00185.35           C  
ATOM   1797  O   GLU B 229      23.267  46.428 100.797  1.00185.35           O  
ATOM   1791  CB  GLU B 229      23.098  46.519  97.739  1.00185.35           C  
ATOM   1792  CG  GLU B 229      23.058  47.268  96.404  1.00185.35           C  
ATOM   1793  CD  GLU B 229      24.087  46.646  95.468  1.00185.35           C  
ATOM   1794  OE1 GLU B 229      24.199  45.391  95.460  1.00185.35           O  
ATOM   1795  OE2 GLU B 229      24.777  47.418  94.750  1.00185.35           O1-
ATOM   1798  N   ILE B 230      21.303  45.432 100.307  1.00 74.24           N  
ATOM   1799  CA  ILE B 230      21.403  44.652 101.503  1.00 74.24           C  
ATOM   1804  C   ILE B 230      21.749  43.254 101.121  1.00 74.24           C  
ATOM   1805  O   ILE B 230      20.882  42.464 100.752  1.00 74.24           O  
ATOM   1800  CB  ILE B 230      20.123  44.612 102.288  1.00 74.24           C  
ATOM   1801  CG1 ILE B 230      19.754  46.028 102.765  1.00 74.24           C  
ATOM   1802  CG2 ILE B 230      20.286  43.593 103.429  1.00 74.24           C  
ATOM   1803  CD1 ILE B 230      18.330  46.141 103.309  1.00 74.24           C  
ATOM   1806  N   ASP B 231      23.052  42.930 101.195  1.00161.47           N  
ATOM   1807  CA  ASP B 231      23.556  41.616 100.927  1.00161.47           C  
ATOM   1812  C   ASP B 231      24.915  41.597 101.552  1.00161.47           C  
ATOM   1813  O   ASP B 231      25.913  41.634 100.840  1.00161.47           O  
ATOM   1808  CB  ASP B 231      23.755  41.337  99.425  1.00161.47           C  
ATOM   1809  CG  ASP B 231      22.387  41.203  98.768  1.00161.47           C  
ATOM   1810  OD1 ASP B 231      21.531  40.467  99.330  1.00161.47           O  
ATOM   1811  OD2 ASP B 231      22.174  41.838  97.702  1.00161.47           O1-
ATOM   1814  N   ASP B 232      24.980  41.509 102.900  1.00191.61           N  
ATOM   1815  CA  ASP B 232      26.218  41.671 103.598  1.00191.61           C  
ATOM   1820  C   ASP B 232      26.321  40.807 104.847  1.00191.61           C  
ATOM   1821  O   ASP B 232      26.353  39.583 104.755  1.00191.61           O  
ATOM   1816  CB  ASP B 232      26.395  43.116 103.981  1.00191.61           C  
ATOM   1817  CG  ASP B 232      26.195  43.999 102.751  1.00191.61           C  
ATOM   1818  OD1 ASP B 232      25.015  44.205 102.362  1.00191.61           O  
ATOM   1819  OD2 ASP B 232      27.206  44.504 102.199  1.00191.61           O1-
ATOM   1822  N   VAL B 233      26.441  41.406 106.067  1.00143.28           N  
ATOM   1823  CA  VAL B 233      26.497  40.595 107.274  1.00143.28           C  
ATOM   1827  C   VAL B 233      25.693  41.232 108.397  1.00143.28           C  
ATOM   1828  O   VAL B 233      25.508  42.445 108.428  1.00143.28           O  
ATOM   1824  CB  VAL B 233      27.895  40.428 107.789  1.00143.28           C  
ATOM   1825  CG1 VAL B 233      28.736  39.747 106.697  1.00143.28           C  
ATOM   1826  CG2 VAL B 233      28.424  41.807 108.218  1.00143.28           C  
ATOM   1829  N   LEU B 234      25.165  40.443 109.372  1.00342.63           N  
ATOM   1830  CA  LEU B 234      24.406  41.076 110.434  1.00342.63           C  
ATOM   1835  C   LEU B 234      24.405  40.231 111.688  1.00342.63           C  
ATOM   1836  O   LEU B 234      24.696  39.036 111.632  1.00342.63           O  
ATOM   1831  CB  LEU B 234      22.939  41.335 110.059  1.00342.63           C  
ATOM   1832  CG  LEU B 234      22.123  42.002 111.183  1.00342.63           C  
ATOM   1833  CD1 LEU B 234      22.669  43.398 111.531  1.00342.63           C  
ATOM   1834  CD2 LEU B 234      20.623  42.011 110.852  1.00342.63           C  
ATOM   1837  N   ALA B 235      24.093  40.848 112.863  1.00305.35           N  
ATOM   1838  CA  ALA B 235      24.013  40.134 114.122  1.00305.35           C  
ATOM   1840  C   ALA B 235      23.281  40.982 115.143  1.00305.35           C  
ATOM   1841  O   ALA B 235      23.167  42.194 114.972  1.00305.35           O  
ATOM   1839  CB  ALA B 235      25.389  39.798 114.726  1.00305.35           C  
ATOM   1842  N   GLU B 236      22.743  40.356 116.228  1.00309.65           N  
ATOM   1843  CA  GLU B 236      22.048  41.081 117.277  1.00309.65           C  
ATOM   1849  C   GLU B 236      21.945  40.211 118.509  1.00309.65           C  
ATOM   1850  O   GLU B 236      22.278  39.028 118.458  1.00309.65           O  
ATOM   1844  CB  GLU B 236      20.613  41.492 116.907  1.00309.65           C  
ATOM   1845  CG  GLU B 236      19.692  40.307 116.609  1.00309.65           C  
ATOM   1846  CD  GLU B 236      18.273  40.841 116.477  1.00309.65           C  
ATOM   1847  OE1 GLU B 236      18.062  42.036 116.815  1.00309.65           O  
ATOM   1848  OE2 GLU B 236      17.380  40.064 116.045  1.00309.65           O1-
ATOM   1851  N   VAL B 237      21.497  40.777 119.668  1.00157.61           N  
ATOM   1852  CA  VAL B 237      21.375  39.968 120.857  1.00157.61           C  
ATOM   1856  C   VAL B 237      19.926  39.626 121.068  1.00157.61           C  
ATOM   1857  O   VAL B 237      19.151  40.385 121.648  1.00157.61           O  
ATOM   1853  CB  VAL B 237      21.932  40.626 122.095  1.00157.61           C  
ATOM   1854  CG1 VAL B 237      21.253  41.987 122.328  1.00157.61           C  
ATOM   1855  CG2 VAL B 237      21.781  39.648 123.270  1.00157.61           C  
ATOM   1858  N   LYS B 238      19.527  38.421 120.619  1.00 84.11           N  
ATOM   1859  CA  LYS B 238      18.154  38.024 120.735  1.00 84.11           C  
ATOM   1865  C   LYS B 238      18.007  37.146 121.932  1.00 84.11           C  
ATOM   1866  O   LYS B 238      18.991  36.699 122.518  1.00 84.11           O  
ATOM   1860  CB  LYS B 238      17.624  37.230 119.530  1.00 84.11           C  
ATOM   1861  CG  LYS B 238      17.625  38.026 118.224  1.00 84.11           C  
ATOM   1862  CD  LYS B 238      17.199  37.197 117.011  1.00 84.11           C  
ATOM   1863  CE  LYS B 238      18.101  35.998 116.721  1.00 84.11           C  
ATOM   1864  NZ  LYS B 238      17.484  35.161 115.668  1.00 84.11           N1+
ATOM   1867  N   MET B 239      16.745  36.897 122.335  1.00 44.21           N  
ATOM   1868  CA  MET B 239      16.486  36.045 123.457  1.00 44.21           C  
ATOM   1873  C   MET B 239      16.556  34.642 122.948  1.00 44.21           C  
ATOM   1874  O   MET B 239      15.910  34.298 121.959  1.00 44.21           O  
ATOM   1869  CB  MET B 239      15.086  36.252 124.061  1.00 44.21           C  
ATOM   1870  CG  MET B 239      14.790  35.362 125.269  1.00 44.21           C  
ATOM   1871  SD  MET B 239      13.138  35.596 125.993  1.00 44.21           S  
ATOM   1872  CE  MET B 239      13.515  37.194 126.772  1.00 44.21           C  
ATOM   1875  N   SER B 240      17.368  33.793 123.611  1.00 51.03           N  
ATOM   1876  CA  SER B 240      17.518  32.435 123.174  1.00 51.03           C  
ATOM   1879  C   SER B 240      17.942  31.594 124.339  1.00 51.03           C  
ATOM   1880  O   SER B 240      18.200  32.085 125.436  1.00 51.03           O  
ATOM   1877  CB  SER B 240      18.575  32.266 122.070  1.00 51.03           C  
ATOM   1878  OG  SER B 240      19.852  32.660 122.552  1.00 51.03           O  
ATOM   1881  N   LYS B 241      18.017  30.277 124.090  1.00136.87           N  
ATOM   1882  CA  LYS B 241      18.345  29.240 125.027  1.00136.87           C  
ATOM   1888  C   LYS B 241      19.778  29.312 125.465  1.00136.87           C  
ATOM   1889  O   LYS B 241      20.157  28.662 126.438  1.00136.87           O  
ATOM   1883  CB  LYS B 241      18.013  27.854 124.463  1.00136.87           C  
ATOM   1884  CG  LYS B 241      16.499  27.631 124.457  1.00136.87           C  
ATOM   1885  CD  LYS B 241      16.013  26.548 123.499  1.00136.87           C  
ATOM   1886  CE  LYS B 241      15.264  27.102 122.284  1.00136.87           C  
ATOM   1887  NZ  LYS B 241      16.165  27.930 121.454  1.00136.87           N1+
ATOM   1890  N   SER B 242      20.626  30.069 124.740  1.00 49.03           N  
ATOM   1891  CA  SER B 242      22.035  30.111 125.029  1.00 49.03           C  
ATOM   1894  C   SER B 242      22.283  30.393 126.482  1.00 49.03           C  
ATOM   1895  O   SER B 242      22.844  29.554 127.186  1.00 49.03           O  
ATOM   1892  CB  SER B 242      22.763  31.201 124.225  1.00 49.03           C  
ATOM   1893  OG  SER B 242      22.626  30.950 122.834  1.00 49.03           O  
ATOM   1896  N   LYS B 243      21.866  31.573 126.979  1.00103.03           N  
ATOM   1897  CA  LYS B 243      22.092  31.895 128.361  1.00103.03           C  
ATOM   1903  C   LYS B 243      20.751  31.807 129.024  1.00103.03           C  
ATOM   1904  O   LYS B 243      19.866  32.614 128.750  1.00103.03           O  
ATOM   1898  CB  LYS B 243      22.611  33.332 128.522  1.00103.03           C  
ATOM   1899  CG  LYS B 243      23.016  33.740 129.936  1.00103.03           C  
ATOM   1900  CD  LYS B 243      23.754  35.081 129.942  1.00103.03           C  
ATOM   1901  CE  LYS B 243      23.994  35.672 131.331  1.00103.03           C  
ATOM   1902  NZ  LYS B 243      24.691  36.971 131.204  1.00103.03           N1+
ATOM   1905  N   PRO B 244      20.567  30.878 129.917  1.00 73.59           N  
ATOM   1906  CA  PRO B 244      19.266  30.689 130.492  1.00 73.59           C  
ATOM   1910  C   PRO B 244      18.734  31.885 131.219  1.00 73.59           C  
ATOM   1911  O   PRO B 244      17.525  32.104 131.184  1.00 73.59           O  
ATOM   1908  CB  PRO B 244      19.369  29.418 131.331  1.00 73.59           C  
ATOM   1909  CG  PRO B 244      20.451  28.599 130.599  1.00 73.59           C  
ATOM   1907  CD  PRO B 244      21.354  29.655 129.935  1.00 73.59           C  
ATOM   1912  N   GLU B 245      19.603  32.675 131.875  1.00104.47           N  
ATOM   1913  CA  GLU B 245      19.160  33.813 132.630  1.00104.47           C  
ATOM   1919  C   GLU B 245      18.625  34.881 131.720  1.00104.47           C  
ATOM   1920  O   GLU B 245      17.777  35.678 132.119  1.00104.47           O  
ATOM   1914  CB  GLU B 245      20.258  34.420 133.520  1.00104.47           C  
ATOM   1915  CG  GLU B 245      20.594  33.535 134.725  1.00104.47           C  
ATOM   1916  CD  GLU B 245      19.369  33.487 135.633  1.00104.47           C  
ATOM   1917  OE1 GLU B 245      18.945  34.573 136.111  1.00104.47           O  
ATOM   1918  OE2 GLU B 245      18.839  32.366 135.859  1.00104.47           O1-
ATOM   1921  N   THR B 246      19.153  34.957 130.484  1.00 83.94           N  
ATOM   1922  CA  THR B 246      18.772  35.948 129.513  1.00 83.94           C  
ATOM   1926  C   THR B 246      17.406  35.690 128.940  1.00 83.94           C  
ATOM   1927  O   THR B 246      16.856  36.567 128.279  1.00 83.94           O  
ATOM   1923  CB  THR B 246      19.718  36.092 128.356  1.00 83.94           C  
ATOM   1925  CG2 THR B 246      21.117  36.410 128.906  1.00 83.94           C  
ATOM   1924  OG1 THR B 246      19.746  34.907 127.576  1.00 83.94           O  
ATOM   1928  N   ALA B 247      16.854  34.465 129.069  1.00 56.80           N  
ATOM   1929  CA  ALA B 247      15.571  34.231 128.455  1.00 56.80           C  
ATOM   1931  C   ALA B 247      14.624  33.576 129.422  1.00 56.80           C  
ATOM   1932  O   ALA B 247      15.031  32.816 130.298  1.00 56.80           O  
ATOM   1930  CB  ALA B 247      15.656  33.311 127.226  1.00 56.80           C  
ATOM   1933  N   VAL B 248      13.310  33.869 129.280  1.00129.64           N  
ATOM   1934  CA  VAL B 248      12.329  33.242 130.123  1.00129.64           C  
ATOM   1938  C   VAL B 248      11.665  32.160 129.335  1.00129.64           C  
ATOM   1939  O   VAL B 248      11.094  32.399 128.272  1.00129.64           O  
ATOM   1935  CB  VAL B 248      11.258  34.165 130.628  1.00129.64           C  
ATOM   1936  CG1 VAL B 248      11.843  35.068 131.717  1.00129.64           C  
ATOM   1937  CG2 VAL B 248      10.734  34.977 129.439  1.00129.64           C  
ATOM   1940  N   PHE B 249      11.736  30.921 129.859  1.00150.78           N  
ATOM   1941  CA  PHE B 249      11.166  29.790 129.193  1.00150.78           C  
ATOM   1949  C   PHE B 249       9.756  29.627 129.667  1.00150.78           C  
ATOM   1950  O   PHE B 249       9.372  30.116 130.729  1.00150.78           O  
ATOM   1942  CB  PHE B 249      11.913  28.472 129.464  1.00150.78           C  
ATOM   1943  CG  PHE B 249      13.299  28.617 128.932  1.00150.78           C  
ATOM   1944  CD1 PHE B 249      13.591  28.297 127.625  1.00150.78           C  
ATOM   1945  CD2 PHE B 249      14.310  29.082 129.742  1.00150.78           C  
ATOM   1946  CE1 PHE B 249      14.871  28.434 127.138  1.00150.78           C  
ATOM   1947  CE2 PHE B 249      15.590  29.220 129.261  1.00150.78           C  
ATOM   1948  CZ  PHE B 249      15.873  28.894 127.956  1.00150.78           C  
ATOM   1951  N   VAL B 250       8.946  28.921 128.861  1.00132.58           N  
ATOM   1952  CA  VAL B 250       7.557  28.679 129.125  1.00132.58           C  
ATOM   1956  C   VAL B 250       7.419  27.859 130.376  1.00132.58           C  
ATOM   1957  O   VAL B 250       6.372  27.881 131.022  1.00132.58           O  
ATOM   1953  CB  VAL B 250       6.909  27.898 128.025  1.00132.58           C  
ATOM   1954  CG1 VAL B 250       5.465  27.609 128.442  1.00132.58           C  
ATOM   1955  CG2 VAL B 250       7.043  28.677 126.707  1.00132.58           C  
ATOM   1958  N   VAL B 251       8.418  27.001 130.650  1.00 98.63           N  
ATOM   1959  CA  VAL B 251       8.493  26.125 131.793  1.00 98.63           C  
ATOM   1963  C   VAL B 251       9.005  26.775 133.050  1.00 98.63           C  
ATOM   1964  O   VAL B 251       8.880  26.206 134.132  1.00 98.63           O  
ATOM   1960  CB  VAL B 251       9.308  24.890 131.534  1.00 98.63           C  
ATOM   1961  CG1 VAL B 251       8.586  24.062 130.457  1.00 98.63           C  
ATOM   1962  CG2 VAL B 251      10.741  25.297 131.152  1.00 98.63           C  
ATOM   1965  N   ASP B 252       9.669  27.937 132.944  1.00 73.63           N  
ATOM   1966  CA  ASP B 252      10.306  28.568 134.069  1.00 73.63           C  
ATOM   1971  C   ASP B 252       9.335  28.742 135.206  1.00 73.63           C  
ATOM   1972  O   ASP B 252       8.145  28.970 135.004  1.00 73.63           O  
ATOM   1967  CB  ASP B 252      10.861  29.943 133.670  1.00 73.63           C  
ATOM   1968  CG  ASP B 252      12.119  29.756 132.838  1.00 73.63           C  
ATOM   1969  OD1 ASP B 252      12.593  28.595 132.719  1.00 73.63           O  
ATOM   1970  OD2 ASP B 252      12.633  30.783 132.318  1.00 73.63           O1-
ATOM   1973  N   SER B 253       9.844  28.619 136.455  1.00 38.15           N  
ATOM   1974  CA  SER B 253       9.038  28.729 137.642  1.00 38.15           C  
ATOM   1977  C   SER B 253       8.720  30.174 137.876  1.00 38.15           C  
ATOM   1978  O   SER B 253       9.290  31.061 137.248  1.00 38.15           O  
ATOM   1975  CB  SER B 253       9.740  28.193 138.901  1.00 38.15           C  
ATOM   1976  OG  SER B 253      10.899  28.965 139.179  1.00 38.15           O  
ATOM   1979  N   ASP B 254       7.771  30.454 138.787  1.00 49.39           N  
ATOM   1980  CA  ASP B 254       7.404  31.815 139.044  1.00 49.39           C  
ATOM   1985  C   ASP B 254       8.601  32.519 139.604  1.00 49.39           C  
ATOM   1986  O   ASP B 254       8.865  33.674 139.272  1.00 49.39           O  
ATOM   1981  CB  ASP B 254       6.261  31.946 140.068  1.00 49.39           C  
ATOM   1982  CG  ASP B 254       4.968  31.470 139.415  1.00 49.39           C  
ATOM   1983  OD1 ASP B 254       4.982  31.230 138.178  1.00 49.39           O  
ATOM   1984  OD2 ASP B 254       3.948  31.338 140.144  1.00 49.39           O1-
ATOM   1987  N   ASP B 255       9.363  31.826 140.471  1.00 81.41           N  
ATOM   1988  CA  ASP B 255      10.501  32.418 141.113  1.00 81.41           C  
ATOM   1993  C   ASP B 255      11.524  32.784 140.092  1.00 81.41           C  
ATOM   1994  O   ASP B 255      12.091  33.875 140.139  1.00 81.41           O  
ATOM   1989  CB  ASP B 255      11.213  31.457 142.080  1.00 81.41           C  
ATOM   1990  CG  ASP B 255      10.297  31.167 143.255  1.00 81.41           C  
ATOM   1991  OD1 ASP B 255       9.727  32.134 143.827  1.00 81.41           O  
ATOM   1992  OD2 ASP B 255      10.168  29.964 143.602  1.00 81.41           O1-
ATOM   1995  N   ASP B 256      11.795  31.881 139.130  1.00142.90           N  
ATOM   1996  CA  ASP B 256      12.837  32.196 138.202  1.00142.90           C  
ATOM   2001  C   ASP B 256      12.430  33.362 137.347  1.00142.90           C  
ATOM   2002  O   ASP B 256      13.276  34.147 136.925  1.00142.90           O  
ATOM   1997  CB  ASP B 256      13.385  30.998 137.388  1.00142.90           C  
ATOM   1998  CG  ASP B 256      12.341  30.390 136.491  1.00142.90           C  
ATOM   1999  OD1 ASP B 256      11.486  31.168 136.009  1.00142.90           O  
ATOM   2000  OD2 ASP B 256      12.402  29.156 136.247  1.00142.90           O1-
ATOM   2003  N   ILE B 257      11.117  33.516 137.076  1.00 95.03           N  
ATOM   2004  CA  ILE B 257      10.633  34.601 136.268  1.00 95.03           C  
ATOM   2009  C   ILE B 257      10.930  35.879 136.990  1.00 95.03           C  
ATOM   2010  O   ILE B 257      11.356  36.865 136.390  1.00 95.03           O  
ATOM   2005  CB  ILE B 257       9.142  34.571 136.074  1.00 95.03           C  
ATOM   2006  CG1 ILE B 257       8.689  33.291 135.351  1.00 95.03           C  
ATOM   2007  CG2 ILE B 257       8.743  35.857 135.329  1.00 95.03           C  
ATOM   2008  CD1 ILE B 257       9.184  33.194 133.911  1.00 95.03           C  
ATOM   2011  N   ARG B 258      10.688  35.898 138.314  1.00 90.78           N  
ATOM   2012  CA  ARG B 258      10.910  37.092 139.073  1.00 90.78           C  
ATOM   2020  C   ARG B 258      12.365  37.445 139.048  1.00 90.78           C  
ATOM   2021  O   ARG B 258      12.715  38.613 138.883  1.00 90.78           O  
ATOM   2013  CB  ARG B 258      10.491  36.963 140.547  1.00 90.78           C  
ATOM   2014  CG  ARG B 258       8.976  36.874 140.739  1.00 90.78           C  
ATOM   2015  CD  ARG B 258       8.539  37.000 142.199  1.00 90.78           C  
ATOM   2016  NE  ARG B 258       7.053  36.897 142.231  1.00 90.78           N  
ATOM   2017  CZ  ARG B 258       6.466  35.667 142.300  1.00 90.78           C  
ATOM   2018  NH1 ARG B 258       7.240  34.543 142.345  1.00 90.78           N1+
ATOM   2019  NH2 ARG B 258       5.105  35.561 142.325  1.00 90.78           N  
ATOM   2022  N   ARG B 259      13.261  36.452 139.218  1.00198.68           N  
ATOM   2023  CA  ARG B 259      14.655  36.792 139.280  1.00198.68           C  
ATOM   2031  C   ARG B 259      15.136  37.306 137.956  1.00198.68           C  
ATOM   2032  O   ARG B 259      15.817  38.328 137.897  1.00198.68           O  
ATOM   2024  CB  ARG B 259      15.593  35.635 139.667  1.00198.68           C  
ATOM   2025  CG  ARG B 259      15.683  34.512 138.638  1.00198.68           C  
ATOM   2026  CD  ARG B 259      16.868  33.577 138.891  1.00198.68           C  
ATOM   2027  NE  ARG B 259      16.339  32.334 139.513  1.00198.68           N  
ATOM   2028  CZ  ARG B 259      16.004  31.281 138.714  1.00198.68           C  
ATOM   2029  NH1 ARG B 259      16.232  31.354 137.370  1.00198.68           N1+
ATOM   2030  NH2 ARG B 259      15.445  30.159 139.255  1.00198.68           N  
ATOM   2033  N   LYS B 260      14.771  36.630 136.847  1.00 79.11           N  
ATOM   2034  CA  LYS B 260      15.275  37.015 135.557  1.00 79.11           C  
ATOM   2040  C   LYS B 260      14.837  38.408 135.239  1.00 79.11           C  
ATOM   2041  O   LYS B 260      15.615  39.209 134.723  1.00 79.11           O  
ATOM   2035  CB  LYS B 260      14.774  36.134 134.395  1.00 79.11           C  
ATOM   2036  CG  LYS B 260      15.375  34.726 134.351  1.00 79.11           C  
ATOM   2037  CD  LYS B 260      14.723  33.833 133.291  1.00 79.11           C  
ATOM   2038  CE  LYS B 260      15.434  32.492 133.084  1.00 79.11           C  
ATOM   2039  NZ  LYS B 260      14.785  31.434 133.890  1.00 79.11           N1+
ATOM   2042  N   ILE B 261      13.563  38.726 135.521  1.00 97.14           N  
ATOM   2043  CA  ILE B 261      13.020  40.018 135.218  1.00 97.14           C  
ATOM   2048  C   ILE B 261      13.674  41.069 136.067  1.00 97.14           C  
ATOM   2049  O   ILE B 261      14.000  42.151 135.580  1.00 97.14           O  
ATOM   2044  CB  ILE B 261      11.537  40.079 135.440  1.00 97.14           C  
ATOM   2045  CG1 ILE B 261      10.826  39.038 134.552  1.00 97.14           C  
ATOM   2046  CG2 ILE B 261      11.082  41.523 135.174  1.00 97.14           C  
ATOM   2047  CD1 ILE B 261      11.071  39.229 133.055  1.00 97.14           C  
ATOM   2050  N   ARG B 262      13.895  40.781 137.366  1.00124.92           N  
ATOM   2051  CA  ARG B 262      14.448  41.775 138.247  1.00124.92           C  
ATOM   2059  C   ARG B 262      15.802  42.182 137.743  1.00124.92           C  
ATOM   2060  O   ARG B 262      16.155  43.358 137.755  1.00124.92           O  
ATOM   2052  CB  ARG B 262      14.664  41.278 139.686  1.00124.92           C  
ATOM   2053  CG  ARG B 262      13.385  40.869 140.417  1.00124.92           C  
ATOM   2054  CD  ARG B 262      13.560  40.787 141.935  1.00124.92           C  
ATOM   2055  NE  ARG B 262      14.724  39.898 142.211  1.00124.92           N  
ATOM   2056  CZ  ARG B 262      14.546  38.553 142.366  1.00124.92           C  
ATOM   2057  NH1 ARG B 262      13.300  38.007 142.250  1.00124.92           N1+
ATOM   2058  NH2 ARG B 262      15.619  37.755 142.638  1.00124.92           N  
ATOM   2061  N   LYS B 263      16.597  41.192 137.307  1.00 86.76           N  
ATOM   2062  CA  LYS B 263      17.943  41.344 136.821  1.00 86.76           C  
ATOM   2068  C   LYS B 263      17.984  42.041 135.486  1.00 86.76           C  
ATOM   2069  O   LYS B 263      19.017  42.585 135.102  1.00 86.76           O  
ATOM   2063  CB  LYS B 263      18.654  39.992 136.655  1.00 86.76           C  
ATOM   2064  CG  LYS B 263      18.884  39.264 137.982  1.00 86.76           C  
ATOM   2065  CD  LYS B 263      19.256  37.788 137.818  1.00 86.76           C  
ATOM   2066  CE  LYS B 263      19.560  37.084 139.141  1.00 86.76           C  
ATOM   2067  NZ  LYS B 263      18.336  37.002 139.967  1.00 86.76           N1+
ATOM   2070  N   ALA B 264      16.874  42.011 134.726  1.00 58.00           N  
ATOM   2071  CA  ALA B 264      16.823  42.474 133.362  1.00 58.00           C  
ATOM   2073  C   ALA B 264      17.279  43.892 133.174  1.00 58.00           C  
ATOM   2074  O   ALA B 264      17.122  44.762 134.028  1.00 58.00           O  
ATOM   2072  CB  ALA B 264      15.418  42.370 132.742  1.00 58.00           C  
ATOM   2075  N   TYR B 265      17.866  44.137 131.981  1.00 81.47           N  
ATOM   2076  CA  TYR B 265      18.367  45.418 131.574  1.00 81.47           C  
ATOM   2085  C   TYR B 265      17.162  46.282 131.343  1.00 81.47           C  
ATOM   2086  O   TYR B 265      16.270  45.913 130.579  1.00 81.47           O  
ATOM   2077  CB  TYR B 265      19.166  45.268 130.262  1.00 81.47           C  
ATOM   2078  CG  TYR B 265      19.773  46.542 129.781  1.00 81.47           C  
ATOM   2079  CD1 TYR B 265      20.849  47.096 130.435  1.00 81.47           C  
ATOM   2080  CD2 TYR B 265      19.295  47.157 128.645  1.00 81.47           C  
ATOM   2081  CE1 TYR B 265      21.424  48.259 129.980  1.00 81.47           C  
ATOM   2082  CE2 TYR B 265      19.868  48.321 128.184  1.00 81.47           C  
ATOM   2083  CZ  TYR B 265      20.933  48.873 128.854  1.00 81.47           C  
ATOM   2084  OH  TYR B 265      21.522  50.067 128.383  1.00 81.47           O  
ATOM   2087  N   CYS B 266      17.085  47.441 132.038  1.00150.28           N  
ATOM   2088  CA  CYS B 266      15.958  48.329 131.887  1.00150.28           C  
ATOM   2091  C   CYS B 266      16.418  49.732 132.133  1.00150.28           C  
ATOM   2092  O   CYS B 266      16.258  50.229 133.247  1.00150.28           O  
ATOM   2089  CB  CYS B 266      14.885  48.176 132.969  1.00150.28           C  
ATOM   2090  SG  CYS B 266      14.049  46.584 132.951  1.00150.28           S  
ATOM   2093  N   PRO B 267      16.924  50.418 131.152  1.00 80.23           N  
ATOM   2094  CA  PRO B 267      17.361  51.763 131.407  1.00 80.23           C  
ATOM   2098  C   PRO B 267      16.208  52.671 131.666  1.00 80.23           C  
ATOM   2099  O   PRO B 267      15.164  52.515 131.036  1.00 80.23           O  
ATOM   2096  CB  PRO B 267      18.222  52.160 130.214  1.00 80.23           C  
ATOM   2097  CG  PRO B 267      18.798  50.815 129.744  1.00 80.23           C  
ATOM   2095  CD  PRO B 267      17.737  49.774 130.138  1.00 80.23           C  
ATOM   2100  N   ALA B 268      16.385  53.647 132.576  1.00 34.48           N  
ATOM   2101  CA  ALA B 268      15.297  54.511 132.912  1.00 34.48           C  
ATOM   2103  C   ALA B 268      14.965  55.373 131.739  1.00 34.48           C  
ATOM   2104  O   ALA B 268      15.841  55.848 131.019  1.00 34.48           O  
ATOM   2102  CB  ALA B 268      15.586  55.440 134.103  1.00 34.48           C  
ATOM   2105  N   LYS B 269      13.651  55.556 131.511  1.00 85.17           N  
ATOM   2106  CA  LYS B 269      13.119  56.424 130.502  1.00 85.17           C  
ATOM   2112  C   LYS B 269      13.587  56.010 129.141  1.00 85.17           C  
ATOM   2113  O   LYS B 269      13.342  56.732 128.177  1.00 85.17           O  
ATOM   2107  CB  LYS B 269      13.526  57.895 130.696  1.00 85.17           C  
ATOM   2108  CG  LYS B 269      12.958  58.537 131.962  1.00 85.17           C  
ATOM   2109  CD  LYS B 269      13.593  59.890 132.295  1.00 85.17           C  
ATOM   2110  CE  LYS B 269      13.030  60.544 133.558  1.00 85.17           C  
ATOM   2111  NZ  LYS B 269      13.595  59.884 134.756  1.00 85.17           N1+
ATOM   2114  N   GLN B 270      14.215  54.824 128.996  1.00 67.22           N  
ATOM   2115  CA  GLN B 270      14.706  54.459 127.691  1.00 67.22           C  
ATOM   2121  C   GLN B 270      13.826  53.388 127.125  1.00 67.22           C  
ATOM   2122  O   GLN B 270      13.549  52.392 127.789  1.00 67.22           O  
ATOM   2116  CB  GLN B 270      16.134  53.887 127.702  1.00 67.22           C  
ATOM   2117  CG  GLN B 270      16.625  53.516 126.300  1.00 67.22           C  
ATOM   2118  CD  GLN B 270      18.036  52.959 126.405  1.00 67.22           C  
ATOM   2120  NE2 GLN B 270      18.866  53.205 125.357  1.00 67.22           N  
ATOM   2119  OE1 GLN B 270      18.393  52.318 127.390  1.00 67.22           O  
ATOM   2123  N   VAL B 271      13.263  53.637 125.923  1.00 70.74           N  
ATOM   2124  CA  VAL B 271      12.459  52.686 125.199  1.00 70.74           C  
ATOM   2128  C   VAL B 271      13.271  51.711 124.390  1.00 70.74           C  
ATOM   2129  O   VAL B 271      12.987  50.514 124.376  1.00 70.74           O  
ATOM   2125  CB  VAL B 271      11.492  53.359 124.266  1.00 70.74           C  
ATOM   2126  CG1 VAL B 271      10.684  52.281 123.521  1.00 70.74           C  
ATOM   2127  CG2 VAL B 271      10.632  54.345 125.078  1.00 70.74           C  
ATOM   2130  N   GLN B 272      14.317  52.201 123.691  1.00104.12           N  
ATOM   2131  CA  GLN B 272      15.019  51.380 122.737  1.00104.12           C  
ATOM   2137  C   GLN B 272      15.904  50.384 123.406  1.00104.12           C  
ATOM   2138  O   GLN B 272      16.687  50.708 124.294  1.00104.12           O  
ATOM   2132  CB  GLN B 272      15.913  52.169 121.772  1.00104.12           C  
ATOM   2133  CG  GLN B 272      15.146  53.085 120.823  1.00104.12           C  
ATOM   2134  CD  GLN B 272      16.168  53.788 119.943  1.00104.12           C  
ATOM   2136  NE2 GLN B 272      17.290  54.242 120.565  1.00104.12           N  
ATOM   2135  OE1 GLN B 272      15.973  53.935 118.739  1.00104.12           O  
ATOM   2139  N   GLY B 273      15.792  49.119 122.961  1.00 32.95           N  
ATOM   2140  CA  GLY B 273      16.654  48.074 123.425  1.00 32.95           C  
ATOM   2141  C   GLY B 273      16.205  47.569 124.761  1.00 32.95           C  
ATOM   2142  O   GLY B 273      16.845  46.676 125.315  1.00 32.95           O  
ATOM   2143  N   ASN B 274      15.090  48.099 125.303  1.00 61.72           N  
ATOM   2144  CA  ASN B 274      14.651  47.696 126.612  1.00 61.72           C  
ATOM   2149  C   ASN B 274      13.737  46.511 126.471  1.00 61.72           C  
ATOM   2150  O   ASN B 274      12.607  46.632 125.999  1.00 61.72           O  
ATOM   2145  CB  ASN B 274      13.878  48.811 127.342  1.00 61.72           C  
ATOM   2146  CG  ASN B 274      13.665  48.405 128.790  1.00 61.72           C  
ATOM   2148  ND2 ASN B 274      13.417  49.412 129.671  1.00 61.72           N  
ATOM   2147  OD1 ASN B 274      13.708  47.224 129.129  1.00 61.72           O
[truncated: 55,817 more chars]
