# Supplementary material for: Structural Descriptors for Subunit Interface Regions in Homodimers: Effect of Lipid Membrane and Secondary Structure Type
Source: J Chem Inf Model. 2025 Mar 27;65(7):3117–26. doi: 10.1021/acs.jcim.4c01233 (PMC12004529; doi:10.1021/acs.jcim.4c01233)
Supplement: Supplementary file 3 — ci4c01233_si_003.tar [file ci4c01233_si_003.tar › database/alpha/4ywq_cytop.pdb]

HEADER    4ywq_chain_A
ATOM    140  N   PRO A  18      68.228  25.012  -0.223  1.00167.93           N  
ATOM    141  CA  PRO A  18      67.108  25.747   0.290  1.00167.93           C  
ATOM    145  C   PRO A  18      66.657  25.191   1.602  1.00167.93           C  
ATOM    146  O   PRO A  18      66.066  25.936   2.383  1.00167.93           O  
ATOM    143  CB  PRO A  18      66.013  25.587  -0.762  1.00167.93           C  
ATOM    144  CG  PRO A  18      66.326  24.216  -1.391  1.00167.93           C  
ATOM    142  CD  PRO A  18      67.857  24.111  -1.301  1.00167.93           C  
ATOM    147  N   GLN A  19      66.903  23.896   1.872  1.00269.38           N  
ATOM    148  CA  GLN A  19      66.367  23.342   3.079  1.00269.38           C  
ATOM    154  C   GLN A  19      66.965  24.073   4.232  1.00269.38           C  
ATOM    155  O   GLN A  19      68.179  24.078   4.431  1.00269.38           O  
ATOM    149  CB  GLN A  19      66.640  21.838   3.236  1.00269.38           C  
ATOM    150  CG  GLN A  19      66.038  21.009   2.098  1.00269.38           C  
ATOM    151  CD  GLN A  19      64.536  21.252   2.069  1.00269.38           C  
ATOM    153  NE2 GLN A  19      64.067  22.024   1.051  1.00269.38           N  
ATOM    152  OE1 GLN A  19      63.796  20.773   2.928  1.00269.38           O  
ATOM    156  N   GLN A  20      66.088  24.728   5.017  1.00 97.31           N  
ATOM    157  CA  GLN A  20      66.483  25.520   6.142  1.00 97.31           C  
ATOM    163  C   GLN A  20      67.024  24.651   7.230  1.00 97.31           C  
ATOM    164  O   GLN A  20      68.000  25.010   7.886  1.00 97.31           O  
ATOM    158  CB  GLN A  20      65.330  26.335   6.752  1.00 97.31           C  
ATOM    159  CG  GLN A  20      64.224  25.481   7.372  1.00 97.31           C  
ATOM    160  CD  GLN A  20      63.218  26.427   8.012  1.00 97.31           C  
ATOM    162  NE2 GLN A  20      62.061  25.872   8.461  1.00 97.31           N  
ATOM    161  OE1 GLN A  20      63.457  27.630   8.111  1.00 97.31           O  
ATOM    165  N   LEU A  21      66.417  23.469   7.441  1.00 83.52           N  
ATOM    166  CA  LEU A  21      66.809  22.658   8.556  1.00 83.52           C  
ATOM    171  C   LEU A  21      68.248  22.284   8.429  1.00 83.52           C  
ATOM    172  O   LEU A  21      68.972  22.268   9.424  1.00 83.52           O  
ATOM    167  CB  LEU A  21      66.003  21.353   8.703  1.00 83.52           C  
ATOM    168  CG  LEU A  21      64.514  21.573   9.032  1.00 83.52           C  
ATOM    169  CD1 LEU A  21      63.760  22.172   7.835  1.00 83.52           C  
ATOM    170  CD2 LEU A  21      63.859  20.296   9.582  1.00 83.52           C  
ATOM    173  N   SER A  22      68.709  21.967   7.208  1.00 73.41           N  
ATOM    174  CA  SER A  22      70.072  21.554   7.037  1.00 73.41           C  
ATOM    177  C   SER A  22      70.986  22.668   7.439  1.00 73.41           C  
ATOM    178  O   SER A  22      71.924  22.463   8.209  1.00 73.41           O  
ATOM    175  CB  SER A  22      70.398  21.181   5.580  1.00 73.41           C  
ATOM    176  OG  SER A  22      71.756  20.781   5.471  1.00 73.41           O  
ATOM    179  N   SER A  23      70.717  23.891   6.946  1.00 26.88           N  
ATOM    180  CA  SER A  23      71.585  25.001   7.221  0.50 26.88           C  
ATOM    183  C   SER A  23      71.622  25.233   8.695  1.00 26.88           C  
ATOM    184  O   SER A  23      72.687  25.430   9.279  1.00 26.88           O  
ATOM    181  CB  SER A  23      71.106  26.306   6.562  0.50 26.88           C  
ATOM    182  OG  SER A  23      71.998  27.365   6.874  0.50 26.88           O  
ATOM    185  N   ASN A  24      70.444  25.193   9.338  1.00 36.30           N  
ATOM    186  CA  ASN A  24      70.345  25.472  10.738  1.00 36.30           C  
ATOM    191  C   ASN A  24      71.113  24.444  11.505  1.00 36.30           C  
ATOM    192  O   ASN A  24      71.811  24.774  12.462  1.00 36.30           O  
ATOM    187  CB  ASN A  24      68.891  25.439  11.242  1.00 36.30           C  
ATOM    188  CG  ASN A  24      68.134  26.567  10.553  1.00 36.30           C  
ATOM    190  ND2 ASN A  24      66.777  26.468  10.536  1.00 36.30           N  
ATOM    189  OD1 ASN A  24      68.734  27.513  10.043  1.00 36.30           O  
ATOM    193  N   LEU A  25      71.015  23.163  11.098  1.00 61.93           N  
ATOM    194  CA  LEU A  25      71.663  22.117  11.837  1.00 61.93           C  
ATOM    199  C   LEU A  25      73.147  22.298  11.800  1.00 61.93           C  
ATOM    200  O   LEU A  25      73.817  22.170  12.822  1.00 61.93           O  
ATOM    195  CB  LEU A  25      71.355  20.706  11.310  1.00 61.93           C  
ATOM    196  CG  LEU A  25      72.059  19.600  12.121  1.00 61.93           C  
ATOM    197  CD1 LEU A  25      71.589  19.592  13.584  1.00 61.93           C  
ATOM    198  CD2 LEU A  25      71.909  18.228  11.446  1.00 61.93           C  
ATOM    201  N   TRP A  26      73.706  22.624  10.626  1.00 77.78           N  
ATOM    202  CA  TRP A  26      75.133  22.749  10.519  1.00 77.78           C  
ATOM    213  C   TRP A  26      75.574  23.878  11.399  1.00 77.78           C  
ATOM    214  O   TRP A  26      76.587  23.779  12.089  1.00 77.78           O  
ATOM    203  CB  TRP A  26      75.598  23.083   9.095  1.00 77.78           C  
ATOM    204  CG  TRP A  26      75.280  22.009   8.085  1.00 77.78           C  
ATOM    206  CD1 TRP A  26      74.538  22.077   6.944  1.00 77.78           C  
ATOM    205  CD2 TRP A  26      75.717  20.649   8.209  1.00 77.78           C  
ATOM    208  CE2 TRP A  26      75.224  19.957   7.104  1.00 77.78           C  
ATOM    209  CE3 TRP A  26      76.467  20.030   9.167  1.00 77.78           C  
ATOM    207  NE1 TRP A  26      74.508  20.847   6.331  1.00 77.78           N  
ATOM    210  CZ2 TRP A  26      75.478  18.625   6.937  1.00 77.78           C  
ATOM    211  CZ3 TRP A  26      76.716  18.688   8.994  1.00 77.78           C  
ATOM    212  CH2 TRP A  26      76.234  17.997   7.901  1.00 77.78           C  
ATOM    215  N   ALA A  27      74.812  24.987  11.390  1.00 26.94           N  
ATOM    216  CA  ALA A  27      75.162  26.149  12.152  1.00 26.94           C  
ATOM    218  C   ALA A  27      75.185  25.784  13.602  1.00 26.94           C  
ATOM    219  O   ALA A  27      76.070  26.213  14.340  1.00 26.94           O  
ATOM    217  CB  ALA A  27      74.146  27.291  11.989  1.00 26.94           C  
ATOM    220  N   ALA A  28      74.206  24.975  14.046  1.00 41.58           N  
ATOM    221  CA  ALA A  28      74.118  24.611  15.429  1.00 41.58           C  
ATOM    223  C   ALA A  28      75.347  23.858  15.823  1.00 41.58           C  
ATOM    224  O   ALA A  28      75.938  24.144  16.859  1.00 41.58           O  
ATOM    222  CB  ALA A  28      72.922  23.692  15.725  1.00 41.58           C  
ATOM    225  N   VAL A  29      75.781  22.883  15.003  1.00122.01           N  
ATOM    226  CA  VAL A  29      76.933  22.112  15.375  1.00122.01           C  
ATOM    230  C   VAL A  29      78.166  22.969  15.406  1.00122.01           C  
ATOM    231  O   VAL A  29      79.005  22.810  16.290  1.00122.01           O  
ATOM    227  CB  VAL A  29      77.160  20.884  14.532  1.00122.01           C  
ATOM    228  CG1 VAL A  29      76.069  19.861  14.879  1.00122.01           C  
ATOM    229  CG2 VAL A  29      77.147  21.267  13.048  1.00122.01           C  
ATOM    232  N   ARG A  30      78.304  23.913  14.455  1.00 87.79           N  
ATOM    233  CA  ARG A  30      79.462  24.763  14.365  1.00 87.79           C  
ATOM    241  C   ARG A  30      79.561  25.617  15.597  1.00 87.79           C  
ATOM    242  O   ARG A  30      80.651  25.842  16.120  1.00 87.79           O  
ATOM    234  CB  ARG A  30      79.382  25.754  13.190  1.00 87.79           C  
ATOM    235  CG  ARG A  30      79.181  25.119  11.812  1.00 87.79           C  
ATOM    236  CD  ARG A  30      80.407  24.395  11.259  1.00 87.79           C  
ATOM    237  NE  ARG A  30      80.164  24.177   9.805  1.00 87.79           N  
ATOM    238  CZ  ARG A  30      79.346  23.169   9.384  1.00 87.79           C  
ATOM    239  NH1 ARG A  30      78.701  22.380  10.292  1.00 87.79           N1+
ATOM    240  NH2 ARG A  30      79.166  22.956   8.048  1.00 87.79           N  
ATOM    243  N   ALA A  31      78.414  26.116  16.093  1.00 38.83           N  
ATOM    244  CA  ALA A  31      78.384  27.008  17.221  1.00 38.83           C  
ATOM    246  C   ALA A  31      78.977  26.313  18.409  1.00 38.83           C  
ATOM    247  O   ALA A  31      79.664  26.930  19.221  1.00 38.83           O  
ATOM    245  CB  ALA A  31      76.959  27.439  17.601  1.00 38.83           C  
ATOM    248  N   ARG A  32      78.703  25.002  18.530  1.00165.45           N  
ATOM    249  CA  ARG A  32      79.140  24.148  19.600  1.00165.45           C  
ATOM    257  C   ARG A  32      80.621  23.905  19.541  1.00165.45           C  
ATOM    258  O   ARG A  32      81.187  23.330  20.471  1.00165.45           O  
ATOM    250  CB  ARG A  32      78.439  22.775  19.681  1.00165.45           C  
ATOM    251  CG  ARG A  32      77.052  22.808  20.336  1.00165.45           C  
ATOM    252  CD  ARG A  32      75.895  23.132  19.396  1.00165.45           C  
ATOM    253  NE  ARG A  32      74.635  23.125  20.190  1.00165.45           N  
ATOM    254  CZ  ARG A  32      74.034  24.309  20.507  1.00165.45           C  
ATOM    255  NH1 ARG A  32      74.561  25.482  20.047  1.00165.45           N1+
ATOM    256  NH2 ARG A  32      72.903  24.320  21.271  1.00165.45           N  
ATOM    259  N   GLY A  33      81.289  24.224  18.418  1.00 31.64           N  
ATOM    260  CA  GLY A  33      82.705  23.995  18.381  1.00 31.64           C  
ATOM    261  C   GLY A  33      82.915  22.632  17.815  1.00 31.64           C  
ATOM    262  O   GLY A  33      83.977  22.031  17.980  1.00 31.64           O  
ATOM    263  N   CYS A  34      81.879  22.108  17.138  1.00 43.03           N  
ATOM    264  CA  CYS A  34      81.955  20.813  16.533  1.00 43.03           C  
ATOM    267  C   CYS A  34      81.943  21.013  15.053  1.00 43.03           C  
ATOM    268  O   CYS A  34      81.694  22.115  14.566  1.00 43.03           O  
ATOM    265  CB  CYS A  34      80.759  19.914  16.886  1.00 43.03           C  
ATOM    266  SG  CYS A  34      80.653  19.584  18.671  1.00 43.03           S  
ATOM    269  N   GLN A  35      82.250  19.946  14.290  1.00 67.18           N  
ATOM    270  CA  GLN A  35      82.265  20.088  12.866  1.00 67.18           C  
ATOM    276  C   GLN A  35      81.837  18.808  12.236  1.00 67.18           C  
ATOM    277  O   GLN A  35      82.091  17.717  12.745  1.00 67.18           O  
ATOM    271  CB  GLN A  35      83.664  20.400  12.308  1.00 67.18           C  
ATOM    272  CG  GLN A  35      83.749  20.411  10.779  1.00 67.18           C  
ATOM    273  CD  GLN A  35      82.989  21.617  10.250  1.00 67.18           C  
ATOM    275  NE2 GLN A  35      83.734  22.614   9.703  1.00 67.18           N  
ATOM    274  OE1 GLN A  35      81.762  21.670  10.317  1.00 67.18           O  
ATOM    278  N   PHE A  36      81.133  18.941  11.097  1.00 94.37           N  
ATOM    279  CA  PHE A  36      80.735  17.824  10.302  1.00 94.37           C  
ATOM    287  C   PHE A  36      81.294  18.149   8.945  1.00 94.37           C  
ATOM    288  O   PHE A  36      80.845  19.085   8.286  1.00 94.37           O  
ATOM    280  CB  PHE A  36      79.207  17.721  10.233  1.00 94.37           C  
ATOM    281  CG  PHE A  36      78.876  16.393   9.678  1.00 94.37           C  
ATOM    282  CD1 PHE A  36      78.816  15.287  10.494  1.00 94.37           C  
ATOM    283  CD2 PHE A  36      78.624  16.262   8.339  1.00 94.37           C  
ATOM    284  CE1 PHE A  36      78.508  14.052   9.979  1.00 94.37           C  
ATOM    285  CE2 PHE A  36      78.317  15.031   7.830  1.00 94.37           C  
ATOM    286  CZ  PHE A  36      78.256  13.922   8.637  1.00 94.37           C  
ATOM    289  N   LEU A  37      82.309  17.377   8.512  1.00 82.02           N  
ATOM    290  CA  LEU A  37      83.078  17.626   7.321  1.00 82.02           C  
ATOM    295  C   LEU A  37      82.276  17.437   6.079  1.00 82.02           C  
ATOM    296  O   LEU A  37      82.455  18.149   5.093  1.00 82.02           O  
ATOM    291  CB  LEU A  37      84.324  16.728   7.252  1.00 82.02           C  
ATOM    292  CG  LEU A  37      85.235  16.906   8.486  1.00 82.02           C  
ATOM    293  CD1 LEU A  37      86.557  16.140   8.332  1.00 82.02           C  
ATOM    294  CD2 LEU A  37      85.436  18.389   8.837  1.00 82.02           C  
ATOM    297  N   GLY A  38      81.396  16.435   6.085  1.00 79.71           N  
ATOM    298  CA  GLY A  38      80.572  16.145   4.956  1.00 79.71           C  
ATOM    299  C   GLY A  38      79.938  14.892   5.369  1.00 79.71           C  
ATOM    300  O   GLY A  38      80.550  14.124   6.114  1.00 79.71           O  
ATOM    301  N   PRO A  39      78.737  14.727   4.884  1.00132.05           N  
ATOM    302  CA  PRO A  39      77.917  13.612   5.259  1.00132.05           C  
ATOM    306  C   PRO A  39      78.701  12.365   5.221  1.00132.05           C  
ATOM    307  O   PRO A  39      79.113  11.856   6.263  1.00132.05           O  
ATOM    304  CB  PRO A  39      76.790  13.564   4.231  1.00132.05           C  
ATOM    305  CG  PRO A  39      77.434  14.173   2.973  1.00132.05           C  
ATOM    303  CD  PRO A  39      78.434  15.192   3.540  1.00132.05           C  
ATOM    308  N   ALA A  40      78.980  11.906   4.009  1.00113.25           N  
ATOM    309  CA  ALA A  40      79.673  10.685   3.899  1.00113.25           C  
ATOM    311  C   ALA A  40      81.064  10.925   4.289  1.00113.25           C  
ATOM    312  O   ALA A  40      81.697  10.101   4.939  1.00113.25           O  
ATOM    310  CB  ALA A  40      79.686  10.130   2.466  1.00113.25           C  
ATOM    313  N   MET A  41      81.515  12.129   3.933  1.00155.04           N  
ATOM    314  CA  MET A  41      82.887  12.498   3.914  1.00155.04           C  
ATOM    319  C   MET A  41      83.618  12.305   5.226  1.00155.04           C  
ATOM    320  O   MET A  41      84.695  11.717   5.212  1.00155.04           O  
ATOM    315  CB  MET A  41      83.078  13.981   3.567  1.00155.04           C  
ATOM    316  CG  MET A  41      82.693  14.358   2.138  1.00155.04           C  
ATOM    317  SD  MET A  41      82.545  16.151   1.890  1.00155.04           S  
ATOM    318  CE  MET A  41      84.249  16.520   2.393  1.00155.04           C  
ATOM    321  N   GLN A  42      83.052  12.724   6.377  1.00207.65           N  
ATOM    322  CA  GLN A  42      83.602  12.630   7.712  1.00207.65           C  
ATOM    328  C   GLN A  42      83.880  11.197   8.028  1.00207.65           C  
ATOM    329  O   GLN A  42      84.559  10.890   9.008  1.00207.65           O  
ATOM    323  CB  GLN A  42      82.698  13.229   8.802  1.00207.65           C  
ATOM    324  CG  GLN A  42      83.383  13.268  10.172  1.00207.65           C  
ATOM    325  CD  GLN A  42      82.588  14.190  11.082  1.00207.65           C  
ATOM    327  NE2 GLN A  42      83.034  14.307  12.361  1.00207.65           N  
ATOM    326  OE1 GLN A  42      81.608  14.803  10.666  1.00207.65           O  
ATOM    330  N   GLU A  43      83.308  10.274   7.238  1.00117.53           N  
ATOM    331  CA  GLU A  43      83.560   8.882   7.466  1.00117.53           C  
ATOM    337  C   GLU A  43      85.041   8.660   7.485  1.00117.53           C  
ATOM    338  O   GLU A  43      85.549   7.924   8.329  1.00117.53           O  
ATOM    332  CB  GLU A  43      83.083   7.968   6.327  1.00117.53           C  
ATOM    333  CG  GLU A  43      81.586   7.700   6.271  1.00117.53           C  
ATOM    334  CD  GLU A  43      81.355   6.828   5.047  1.00117.53           C  
ATOM    335  OE1 GLU A  43      81.476   5.580   5.176  1.00117.53           O  
ATOM    336  OE2 GLU A  43      81.072   7.399   3.961  1.00117.53           O1-
ATOM    339  N   GLU A  44      85.776   9.297   6.555  0.50108.28           N  
ATOM    340  CA  GLU A  44      87.187   9.069   6.436  0.50108.28           C  
ATOM    346  C   GLU A  44      87.853   9.494   7.712  0.50108.28           C  
ATOM    347  O   GLU A  44      88.702   8.782   8.247  0.50108.28           O  
ATOM    341  CB  GLU A  44      87.797   9.907   5.294  0.50108.28           C  
ATOM    342  CG  GLU A  44      88.995   9.263   4.588  0.50108.28           C  
ATOM    343  CD  GLU A  44      90.020   8.820   5.615  0.50108.28           C  
ATOM    344  OE1 GLU A  44      90.703   9.705   6.194  0.50108.28           O  
ATOM    345  OE2 GLU A  44      90.133   7.584   5.833  0.50108.28           O1-
ATOM    348  N   ALA A  45      87.459  10.666   8.248  1.00 42.43           N  
ATOM    349  CA  ALA A  45      88.067  11.204   9.434  1.00 42.43           C  
ATOM    351  C   ALA A  45      87.854  10.278  10.593  1.00 42.43           C  
ATOM    352  O   ALA A  45      88.771  10.037  11.373  1.00 42.43           O  
ATOM    350  CB  ALA A  45      87.483  12.571   9.831  1.00 42.43           C  
ATOM    353  N   LEU A  46      86.632   9.732  10.734  1.00 54.60           N  
ATOM    354  CA  LEU A  46      86.306   8.871  11.839  1.00 54.60           C  
ATOM    359  C   LEU A  46      87.099   7.606  11.757  1.00 54.60           C  
ATOM    360  O   LEU A  46      87.508   7.060  12.781  1.00 54.60           O  
ATOM    355  CB  LEU A  46      84.814   8.505  11.891  1.00 54.60           C  
ATOM    356  CG  LEU A  46      83.913   9.719  12.183  1.00 54.60           C  
ATOM    357  CD1 LEU A  46      82.435   9.311  12.274  1.00 54.60           C  
ATOM    358  CD2 LEU A  46      84.397  10.490  13.422  1.00 54.60           C  
ATOM    361  N   LYS A  47      87.315   7.089  10.534  1.00 57.79           N  
ATOM    362  CA  LYS A  47      88.056   5.870  10.362  1.00 57.79           C  
ATOM    368  C   LYS A  47      89.463   6.091  10.837  1.00 57.79           C  
ATOM    369  O   LYS A  47      90.048   5.213  11.469  1.00 57.79           O  
ATOM    363  CB  LYS A  47      88.101   5.407   8.895  1.00 57.79           C  
ATOM    364  CG  LYS A  47      86.727   4.972   8.376  1.00 57.79           C  
ATOM    365  CD  LYS A  47      86.636   4.846   6.854  1.00 57.79           C  
ATOM    366  CE  LYS A  47      85.253   4.409   6.364  1.00 57.79           C  
ATOM    367  NZ  LYS A  47      85.183   4.517   4.890  1.00 57.79           N1+
ATOM    370  N   LEU A  48      90.040   7.273  10.539  1.00109.40           N  
ATOM    371  CA  LEU A  48      91.375   7.622  10.948  1.00109.40           C  
ATOM    376  C   LEU A  48      91.458   7.686  12.432  1.00109.40           C  
ATOM    377  O   LEU A  48      92.453   7.267  13.019  1.00109.40           O  
ATOM    372  CB  LEU A  48      91.808   9.001  10.423  1.00109.40           C  
ATOM    373  CG  LEU A  48      92.349   8.973   8.986  1.00109.40           C  
ATOM    374  CD1 LEU A  48      93.841   8.630   8.967  1.00109.40           C  
ATOM    375  CD2 LEU A  48      91.572   7.967   8.132  1.00109.40           C  
ATOM    378  N   VAL A  49      90.426   8.246  13.083  1.00 43.92           N  
ATOM    379  CA  VAL A  49      90.439   8.312  14.513  1.00 43.92           C  
ATOM    383  C   VAL A  49      90.465   6.909  15.036  1.00 43.92           C  
ATOM    384  O   VAL A  49      91.182   6.598  15.985  1.00 43.92           O  
ATOM    380  CB  VAL A  49      89.234   9.007  15.074  1.00 43.92           C  
ATOM    381  CG1 VAL A  49      89.248   8.844  16.602  1.00 43.92           C  
ATOM    382  CG2 VAL A  49      89.263  10.477  14.617  1.00 43.92           C  
ATOM    385  N   LEU A  50      89.677   6.017  14.407  1.00 52.27           N  
ATOM    386  CA  LEU A  50      89.606   4.640  14.811  0.50 52.27           C  
ATOM    391  C   LEU A  50      90.944   4.000  14.619  1.00 52.27           C  
ATOM    392  O   LEU A  50      91.376   3.194  15.442  1.00 52.27           O  
ATOM    387  CB  LEU A  50      88.580   3.822  14.007  0.50 52.27           C  
ATOM    388  CG  LEU A  50      87.120   4.155  14.360  0.50 52.27           C  
ATOM    389  CD1 LEU A  50      86.136   3.314  13.533  0.50 52.27           C  
ATOM    390  CD2 LEU A  50      86.883   4.004  15.872  0.50 52.27           C  
ATOM    393  N   LEU A  51      91.645   4.364  13.529  1.00165.67           N  
ATOM    394  CA  LEU A  51      92.902   3.754  13.208  1.00165.67           C  
ATOM    399  C   LEU A  51      93.824   3.955  14.367  1.00165.67           C  
ATOM    400  O   LEU A  51      94.450   3.011  14.843  1.00165.67           O  
ATOM    395  CB  LEU A  51      93.602   4.475  12.041  1.00165.67           C  
ATOM    396  CG  LEU A  51      92.865   4.431  10.693  1.00165.67           C  
ATOM    397  CD1 LEU A  51      93.591   5.285   9.641  1.00165.67           C  
ATOM    398  CD2 LEU A  51      92.683   2.988  10.214  1.00165.67           C  
ATOM    401  N   ALA A  52      93.944   5.210  14.831  1.00 67.79           N  
ATOM    402  CA  ALA A  52      94.845   5.539  15.898  1.00 67.79           C  
ATOM    404  C   ALA A  52      94.417   4.972  17.230  1.00 67.79           C  
ATOM    405  O   ALA A  52      95.248   4.489  17.995  1.00 67.79           O  
ATOM    403  CB  ALA A  52      95.003   7.059  16.080  1.00 67.79           C  
ATOM    406  N   LEU A  53      93.117   5.105  17.561  1.00119.77           N  
ATOM    407  CA  LEU A  53      92.496   4.773  18.824  1.00119.77           C  
ATOM    412  C   LEU A  53      92.115   3.340  19.093  1.00119.77           C  
ATOM    413  O   LEU A  53      92.010   2.946  20.254  1.00119.77           O  
ATOM    408  CB  LEU A  53      91.290   5.679  19.104  1.00119.77           C  
ATOM    409  CG  LEU A  53      91.700   7.164  19.166  1.00119.77           C  
ATOM    410  CD1 LEU A  53      90.507   8.073  19.498  1.00119.77           C  
ATOM    411  CD2 LEU A  53      92.898   7.378  20.107  1.00119.77           C  
ATOM    414  N   GLU A  54      91.859   2.533  18.050  1.00 71.29           N  
ATOM    415  CA  GLU A  54      91.283   1.217  18.175  1.00 71.29           C  
ATOM    421  C   GLU A  54      92.082   0.325  19.084  1.00 71.29           C  
ATOM    422  O   GLU A  54      91.504  -0.436  19.861  1.00 71.29           O  
ATOM    416  CB  GLU A  54      91.183   0.541  16.797  1.00 71.29           C  
ATOM    417  CG  GLU A  54      92.532   0.449  16.071  1.00 71.29           C  
ATOM    418  CD  GLU A  54      92.276   0.149  14.600  1.00 71.29           C  
ATOM    419  OE1 GLU A  54      91.081   0.000  14.228  1.00 71.29           O  
ATOM    420  OE2 GLU A  54      93.270   0.076  13.827  1.00 71.29           O1-
ATOM    423  N   ASP A  55      93.423   0.382  19.007  1.00 79.55           N  
ATOM    424  CA  ASP A  55      94.298  -0.452  19.784  1.00 79.55           C  
ATOM    429  C   ASP A  55      94.254  -0.092  21.239  1.00 79.55           C  
ATOM    430  O   ASP A  55      94.646  -0.895  22.084  1.00 79.55           O  
ATOM    425  CB  ASP A  55      95.759  -0.485  19.277  1.00 79.55           C  
ATOM    426  CG  ASP A  55      96.395   0.897  19.302  1.00 79.55           C  
ATOM    427  OD1 ASP A  55      95.677   1.887  19.597  1.00 79.55           O  
ATOM    428  OD2 ASP A  55      97.618   0.978  19.010  1.00 79.55           O1-
ATOM    431  N   GLY A  56      93.799   1.126  21.585  1.00 48.26           N  
ATOM    432  CA  GLY A  56      93.764   1.471  22.975  1.00 48.26           C  
ATOM    433  C   GLY A  56      94.851   2.457  23.260  1.00 48.26           C  
ATOM    434  O   GLY A  56      95.076   2.814  24.415  1.00 48.26           O  
ATOM    435  N   SER A  57      95.559   2.925  22.212  1.00 52.19           N  
ATOM    436  CA  SER A  57      96.591   3.899  22.412  1.00 52.19           C  
ATOM    439  C   SER A  57      95.938   5.127  22.951  1.00 52.19           C  
ATOM    440  O   SER A  57      94.747   5.355  22.735  1.00 52.19           O  
ATOM    437  CB  SER A  57      97.338   4.299  21.127  1.00 52.19           C  
ATOM    438  OG  SER A  57      98.075   3.193  20.628  1.00 52.19           O  
ATOM    441  N   ALA A  58      96.712   5.934  23.705  1.00 68.28           N  
ATOM    442  CA  ALA A  58      96.167   7.123  24.283  1.00 68.28           C  
ATOM    444  C   ALA A  58      96.851   8.303  23.662  1.00 68.28           C  
ATOM    445  O   ALA A  58      98.065   8.474  23.788  1.00 68.28           O  
ATOM    443  CB  ALA A  58      96.408   7.196  25.791  1.00 68.28           C  
ATOM    446  N   LEU A  59      96.057   9.177  23.008  1.00112.48           N  
ATOM    447  CA  LEU A  59      96.603  10.301  22.301  1.00112.48           C  
ATOM    452  C   LEU A  59      96.012  11.574  22.821  1.00112.48           C  
ATOM    453  O   LEU A  59      94.823  11.658  23.116  1.00112.48           O  
ATOM    448  CB  LEU A  59      96.257  10.301  20.799  1.00112.48           C  
ATOM    449  CG  LEU A  59      96.893   9.178  19.961  1.00112.48           C  
ATOM    450  CD1 LEU A  59      96.404   7.789  20.401  1.00112.48           C  
ATOM    451  CD2 LEU A  59      96.677   9.437  18.460  1.00112.48           C  
ATOM    454  N   SER A  60      96.850  12.621  22.923  1.00 46.14           N  
ATOM    455  CA  SER A  60      96.366  13.911  23.314  1.00 46.14           C  
ATOM    458  C   SER A  60      95.629  14.455  22.130  1.00 46.14           C  
ATOM    459  O   SER A  60      95.731  13.926  21.025  1.00 46.14           O  
ATOM    456  CB  SER A  60      97.491  14.902  23.662  1.00 46.14           C  
ATOM    457  OG  SER A  60      98.292  15.161  22.518  1.00 46.14           O  
ATOM    460  N   ARG A  61      94.857  15.539  22.325  1.00122.16           N  
ATOM    461  CA  ARG A  61      94.094  16.064  21.231  1.00122.16           C  
ATOM    469  C   ARG A  61      95.067  16.502  20.182  1.00122.16           C  
ATOM    470  O   ARG A  61      94.817  16.372  18.984  1.00122.16           O  
ATOM    462  CB  ARG A  61      93.202  17.258  21.628  1.00122.16           C  
ATOM    463  CG  ARG A  61      92.120  17.589  20.592  1.00122.16           C  
ATOM    464  CD  ARG A  61      91.227  18.775  20.978  1.00122.16           C  
ATOM    465  NE  ARG A  61      90.362  18.370  22.125  1.00122.16           N  
ATOM    466  CZ  ARG A  61      89.012  18.235  21.956  1.00122.16           C  
ATOM    467  NH1 ARG A  61      88.454  18.458  20.730  1.00122.16           N1+
ATOM    468  NH2 ARG A  61      88.216  17.895  23.014  1.00122.16           N  
ATOM    471  N   LYS A  62      96.223  17.024  20.622  1.00129.03           N  
ATOM    472  CA  LYS A  62      97.220  17.534  19.729  1.00129.03           C  
ATOM    478  C   LYS A  62      97.698  16.445  18.813  1.00129.03           C  
ATOM    479  O   LYS A  62      97.723  16.617  17.594  1.00129.03           O  
ATOM    473  CB  LYS A  62      98.421  18.079  20.527  1.00129.03           C  
ATOM    474  CG  LYS A  62      99.413  18.941  19.746  1.00129.03           C  
ATOM    475  CD  LYS A  62     100.213  18.198  18.679  1.00129.03           C  
ATOM    476  CE  LYS A  62     101.225  19.097  17.966  1.00129.03           C  
ATOM    477  NZ  LYS A  62     102.270  19.536  18.918  1.00129.03           N1+
ATOM    480  N   VAL A  63      98.077  15.285  19.379  1.00109.16           N  
ATOM    481  CA  VAL A  63      98.611  14.207  18.596  1.00109.16           C  
ATOM    485  C   VAL A  63      97.545  13.590  17.736  1.00109.16           C  
ATOM    486  O   VAL A  63      97.810  13.190  16.604  1.00109.16           O  
ATOM    482  CB  VAL A  63      99.269  13.147  19.430  1.00109.16           C  
ATOM    483  CG1 VAL A  63      98.215  12.444  20.295  1.00109.16           C  
ATOM    484  CG2 VAL A  63     100.043  12.217  18.485  1.00109.16           C  
ATOM    487  N   LEU A  64      96.307  13.497  18.261  1.00124.15           N  
ATOM    488  CA  LEU A  64      95.200  12.880  17.581  1.00124.15           C  
ATOM    493  C   LEU A  64      94.948  13.653  16.324  1.00124.15           C  
ATOM    494  O   LEU A  64      94.786  13.087  15.242  1.00124.15           O  
ATOM    489  CB  LEU A  64      93.911  12.997  18.426  1.00124.15           C  
ATOM    490  CG  LEU A  64      92.717  12.122  17.993  1.00124.15           C  
ATOM    491  CD1 LEU A  64      92.334  12.310  16.520  1.00124.15           C  
ATOM    492  CD2 LEU A  64      92.933  10.659  18.386  1.00124.15           C  
ATOM    495  N   VAL A  65      94.924  14.993  16.442  1.00 35.41           N  
ATOM    496  CA  VAL A  65      94.661  15.830  15.310  1.00 35.41           C  
ATOM    500  C   VAL A  65      95.750  15.628  14.306  1.00 35.41           C  
ATOM    501  O   VAL A  65      95.488  15.520  13.109  1.00 35.41           O  
ATOM    497  CB  VAL A  65      94.633  17.289  15.656  1.00 35.41           C  
ATOM    498  CG1 VAL A  65      94.528  18.098  14.351  1.00 35.41           C  
ATOM    499  CG2 VAL A  65      93.471  17.535  16.635  1.00 35.41           C  
ATOM    502  N   LEU A  66      97.008  15.551  14.777  1.00 51.79           N  
ATOM    503  CA  LEU A  66      98.125  15.418  13.885  1.00 51.79           C  
ATOM    508  C   LEU A  66      97.995  14.149  13.111  1.00 51.79           C  
ATOM    509  O   LEU A  66      98.197  14.136  11.897  1.00 51.79           O  
ATOM    504  CB  LEU A  66      99.478  15.320  14.604  1.00 51.79           C  
ATOM    505  CG  LEU A  66      99.900  16.610  15.321  1.00 51.79           C  
ATOM    506  CD1 LEU A  66     101.294  16.457  15.949  1.00 51.79           C  
ATOM    507  CD2 LEU A  66      99.795  17.819  14.379  1.00 51.79           C  
ATOM    510  N   PHE A  67      97.642  13.044  13.790  1.00 68.67           N  
ATOM    511  CA  PHE A  67      97.578  11.781  13.116  1.00 68.67           C  
ATOM    519  C   PHE A  67      96.547  11.834  12.032  1.00 68.67           C  
ATOM    520  O   PHE A  67      96.815  11.424  10.904  1.00 68.67           O  
ATOM    512  CB  PHE A  67      97.215  10.614  14.055  1.00 68.67           C  
ATOM    513  CG  PHE A  67      96.977   9.404  13.215  1.00 68.67           C  
ATOM    514  CD1 PHE A  67      98.021   8.606  12.810  1.00 68.67           C  
ATOM    515  CD2 PHE A  67      95.701   9.077  12.815  1.00 68.67           C  
ATOM    516  CE1 PHE A  67      97.791   7.495  12.033  1.00 68.67           C  
ATOM    517  CE2 PHE A  67      95.463   7.966  12.038  1.00 68.67           C  
ATOM    518  CZ  PHE A  67      96.512   7.172  11.646  1.00 68.67           C  
ATOM    521  N   VAL A  68      95.336  12.339  12.345  1.00126.62           N  
ATOM    522  CA  VAL A  68      94.272  12.352  11.376  1.00126.62           C  
ATOM    526  C   VAL A  68      94.559  13.262  10.224  1.00126.62           C  
ATOM    527  O   VAL A  68      94.387  12.875   9.070  1.00126.62           O  
ATOM    523  CB  VAL A  68      92.937  12.750  11.937  1.00126.62           C  
ATOM    524  CG1 VAL A  68      92.416  11.628  12.842  1.00126.62           C  
ATOM    525  CG2 VAL A  68      93.100  14.076  12.686  1.00126.62           C  
ATOM    528  N   VAL A  69      95.017  14.493  10.505  1.00109.07           N  
ATOM    529  CA  VAL A  69      95.221  15.465   9.468  0.50109.07           C  
ATOM    533  C   VAL A  69      96.273  15.002   8.512  1.00109.07           C  
ATOM    534  O   VAL A  69      96.139  15.170   7.301  1.00109.07           O  
ATOM    530  CB  VAL A  69      95.598  16.808  10.024  0.50109.07           C  
ATOM    531  CG1 VAL A  69      96.793  16.646  10.972  0.50109.07           C  
ATOM    532  CG2 VAL A  69      95.871  17.762   8.855  0.50109.07           C  
ATOM    535  N   GLN A  70      97.350  14.385   9.021  1.00106.16           N  
ATOM    536  CA  GLN A  70      98.409  13.991   8.144  1.00106.16           C  
ATOM    542  C   GLN A  70      97.918  12.981   7.144  1.00106.16           C  
ATOM    543  O   GLN A  70      98.310  13.037   5.980  1.00106.16           O  
ATOM    537  CB  GLN A  70      99.636  13.482   8.925  1.00106.16           C  
ATOM    538  CG  GLN A  70      99.357  12.304   9.857  1.00106.16           C  
ATOM    539  CD  GLN A  70     100.491  12.269  10.874  1.00106.16           C  
ATOM    541  NE2 GLN A  70     100.375  11.368  11.886  1.00106.16           N  
ATOM    540  OE1 GLN A  70     101.451  13.032  10.777  1.00106.16           O  
ATOM    544  N   ARG A  71      97.093  12.000   7.562  1.00 95.57           N  
ATOM    545  CA  ARG A  71      96.553  11.053   6.619  0.50 95.57           C  
ATOM    553  C   ARG A  71      95.451  11.636   5.779  1.00 95.57           C  
ATOM    554  O   ARG A  71      95.344  11.341   4.591  1.00 95.57           O  
ATOM    546  CB  ARG A  71      95.948   9.792   7.259  0.50 95.57           C  
ATOM    547  CG  ARG A  71      96.959   8.792   7.819  0.50 95.57           C  
ATOM    548  CD  ARG A  71      96.339   7.402   7.996  0.50 95.57           C  
ATOM    549  NE  ARG A  71      97.354   6.497   8.603  0.50 95.57           N  
ATOM    550  CZ  ARG A  71      97.200   5.144   8.499  0.50 95.57           C  
ATOM    551  NH1 ARG A  71      96.165   4.630   7.773  0.50 95.57           N1+
ATOM    552  NH2 ARG A  71      98.073   4.307   9.129  0.50 95.57           N  
ATOM    555  N   LEU A  72      94.566  12.431   6.406  1.00 79.79           N  
ATOM    556  CA  LEU A  72      93.356  12.936   5.812  1.00 79.79           C  
ATOM    561  C   LEU A  72      93.591  13.981   4.757  1.00 79.79           C  
ATOM    562  O   LEU A  72      92.927  13.985   3.719  1.00 79.79           O  
ATOM    557  CB  LEU A  72      92.422  13.508   6.896  1.00 79.79           C  
ATOM    558  CG  LEU A  72      91.014  13.888   6.406  1.00 79.79           C  
ATOM    559  CD1 LEU A  72      90.276  12.661   5.850  1.00 79.79           C  
ATOM    560  CD2 LEU A  72      90.218  14.586   7.522  1.00 79.79           C  
ATOM    563  N   GLU A  73      94.560  14.885   4.991  1.00 72.36           N  
ATOM    564  CA  GLU A  73      94.779  16.021   4.140  1.00 72.36           C  
ATOM    570  C   GLU A  73      95.117  15.601   2.746  1.00 72.36           C  
ATOM    571  O   GLU A  73      94.636  16.218   1.798  1.00 72.36           O  
ATOM    565  CB  GLU A  73      95.895  16.939   4.674  1.00 72.36           C  
ATOM    566  CG  GLU A  73      96.168  18.165   3.804  1.00 72.36           C  
ATOM    567  CD  GLU A  73      97.333  17.814   2.887  1.00 72.36           C  
ATOM    568  OE1 GLU A  73      98.122  16.907   3.266  1.00 72.36           O  
ATOM    569  OE2 GLU A  73      97.453  18.445   1.803  1.00 72.36           O1-
ATOM    572  N   PRO A  74      95.913  14.595   2.545  1.00 71.99           N  
ATOM    573  CA  PRO A  74      96.229  14.237   1.195  1.00 71.99           C  
ATOM    577  C   PRO A  74      95.012  13.832   0.420  1.00 71.99           C  
ATOM    578  O   PRO A  74      94.935  14.146  -0.765  1.00 71.99           O  
ATOM    575  CB  PRO A  74      97.329  13.185   1.306  1.00 71.99           C  
ATOM    576  CG  PRO A  74      98.054  13.567   2.614  1.00 71.99           C  
ATOM    574  CD  PRO A  74      96.971  14.239   3.475  1.00 71.99           C  
ATOM    579  N   ARG A  75      94.070  13.106   1.049  1.00 86.46           N  
ATOM    580  CA  ARG A  75      92.861  12.709   0.383  1.00 86.46           C  
ATOM    588  C   ARG A  75      91.988  13.910   0.182  1.00 86.46           C  
ATOM    589  O   ARG A  75      91.413  14.102  -0.887  1.00 86.46           O  
ATOM    581  CB  ARG A  75      92.027  11.735   1.222  1.00 86.46           C  
ATOM    582  CG  ARG A  75      92.769  10.467   1.631  1.00 86.46           C  
ATOM    583  CD  ARG A  75      91.897   9.532   2.467  1.00 86.46           C  
ATOM    584  NE  ARG A  75      92.751   8.405   2.931  1.00 86.46           N  
ATOM    585  CZ  ARG A  75      92.885   7.284   2.164  1.00 86.46           C  
ATOM    586  NH1 ARG A  75      92.306   7.221   0.929  1.00 86.46           N1+
ATOM    587  NH2 ARG A  75      93.597   6.221   2.638  1.00 86.46           N  
ATOM    590  N   PHE A  76      91.847  14.736   1.242  1.00 80.03           N  
ATOM    591  CA  PHE A  76      91.023  15.911   1.197  1.00 80.03           C  
ATOM    599  C   PHE A  76      91.905  17.074   1.524  1.00 80.03           C  
ATOM    600  O   PHE A  76      92.246  17.284   2.686  1.00 80.03           O  
ATOM    592  CB  PHE A  76      89.942  15.932   2.291  1.00 80.03           C  
ATOM    593  CG  PHE A  76      88.944  14.864   2.022  1.00 80.03           C  
ATOM    594  CD1 PHE A  76      89.246  13.543   2.250  1.00 80.03           C  
ATOM    595  CD2 PHE A  76      87.690  15.196   1.564  1.00 80.03           C  
ATOM    596  CE1 PHE A  76      88.314  12.564   2.004  1.00 80.03           C  
ATOM    597  CE2 PHE A  76      86.754  14.221   1.318  1.00 80.03           C  
ATOM    598  CZ  PHE A  76      87.066  12.901   1.536  1.00 80.03           C  
ATOM    601  N   PRO A  77      92.244  17.865   0.544  1.00 68.19           N  
ATOM    602  CA  PRO A  77      93.122  18.979   0.790  1.00 68.19           C  
ATOM    606  C   PRO A  77      92.509  20.043   1.647  1.00 68.19           C  
ATOM    607  O   PRO A  77      93.247  20.873   2.173  1.00 68.19           O  
ATOM    604  CB  PRO A  77      93.572  19.462  -0.586  1.00 68.19           C  
ATOM    605  CG  PRO A  77      93.528  18.183  -1.442  1.00 68.19           C  
ATOM    603  CD  PRO A  77      92.426  17.326  -0.795  1.00 68.19           C  
ATOM    608  N   GLN A  78      91.171  20.055   1.776  1.00 55.57           N  
ATOM    609  CA  GLN A  78      90.458  21.033   2.548  1.00 55.57           C  
ATOM    615  C   GLN A  78      90.796  20.867   4.001  1.00 55.57           C  
ATOM    616  O   GLN A  78      90.828  21.840   4.754  1.00 55.57           O  
ATOM    610  CB  GLN A  78      88.934  20.878   2.424  1.00 55.57           C  
ATOM    611  CG  GLN A  78      88.404  21.154   1.017  1.00 55.57           C  
ATOM    612  CD  GLN A  78      86.913  20.855   1.019  1.00 55.57           C  
ATOM    614  NE2 GLN A  78      86.490  19.893   1.883  1.00 55.57           N  
ATOM    613  OE1 GLN A  78      86.145  21.451   0.266  1.00 55.57           O  
ATOM    617  N   ALA A  79      91.053  19.617   4.430  1.00 49.35           N  
ATOM    618  CA  ALA A  79      91.254  19.297   5.818  1.00 49.35           C  
ATOM    620  C   ALA A  79      92.290  20.176   6.444  1.00 49.35           C  
ATOM    621  O   ALA A  79      93.345  20.445   5.872  1.00 49.35           O  
ATOM    619  CB  ALA A  79      91.678  17.837   6.054  1.00 49.35           C  
ATOM    622  N   SER A  80      91.984  20.634   7.676  1.00 76.01           N  
ATOM    623  CA  SER A  80      92.851  21.496   8.425  1.00 76.01           C  
ATOM    626  C   SER A  80      92.869  21.002   9.836  1.00 76.01           C  
ATOM    627  O   SER A  80      92.001  20.239  10.256  1.00 76.01           O  
ATOM    624  CB  SER A  80      92.347  22.948   8.460  1.00 76.01           C  
ATOM    625  OG  SER A  80      93.201  23.747   9.260  1.00 76.01           O  
ATOM    628  N   LYS A  81      93.891  21.420  10.610  1.00 42.41           N  
ATOM    629  CA  LYS A  81      93.988  21.021  11.981  1.00 42.41           C  
ATOM    635  C   LYS A  81      92.804  21.581  12.700  1.00 42.41           C  
ATOM    636  O   LYS A  81      92.255  20.942  13.595  1.00 42.41           O  
ATOM    630  CB  LYS A  81      95.246  21.547  12.694  1.00 42.41           C  
ATOM    631  CG  LYS A  81      96.544  20.890  12.224  1.00 42.41           C  
ATOM    632  CD  LYS A  81      97.795  21.524  12.835  1.00 42.41           C  
ATOM    633  CE  LYS A  81      99.081  20.746  12.553  1.00 42.41           C  
ATOM    634  NZ  LYS A  81     100.168  21.239  13.430  1.00 42.41           N1+
ATOM    637  N   THR A  82      92.382  22.802  12.324  1.00 33.87           N  
ATOM    638  CA  THR A  82      91.288  23.446  12.992  1.00 33.87           C  
ATOM    642  C   THR A  82      90.040  22.626  12.839  1.00 33.87           C  
ATOM    643  O   THR A  82      89.354  22.352  13.823  1.00 33.87           O  
ATOM    639  CB  THR A  82      90.993  24.805  12.425  1.00 33.87           C  
ATOM    641  CG2 THR A  82      89.820  25.423  13.205  1.00 33.87           C  
ATOM    640  OG1 THR A  82      92.138  25.639  12.525  1.00 33.87           O  
ATOM    644  N   SER A  83      89.720  22.198  11.602  1.00 89.54           N  
ATOM    645  CA  SER A  83      88.508  21.468  11.329  1.00 89.54           C  
ATOM    648  C   SER A  83      88.538  20.144  12.026  1.00 89.54           C  
ATOM    649  O   SER A  83      87.541  19.708  12.602  1.00 89.54           O  
ATOM    646  CB  SER A  83      88.343  21.143   9.838  1.00 89.54           C  
ATOM    647  OG  SER A  83      88.285  22.339   9.080  1.00 89.54           O  
ATOM    650  N   ILE A  84      89.698  19.468  11.982  1.00110.55           N  
ATOM    651  CA  ILE A  84      89.858  18.168  12.572  0.50110.55           C  
ATOM    656  C   ILE A  84      89.650  18.286  14.044  1.00110.55           C  
ATOM    657  O   ILE A  84      89.054  17.409  14.667  1.00110.55           O  
ATOM    652  CB  ILE A  84      91.230  17.587  12.376  0.50110.55           C  
ATOM    653  CG1 ILE A  84      91.482  17.274  10.893  0.50110.55           C  
ATOM    654  CG2 ILE A  84      91.349  16.366  13.303  0.50110.55           C  
ATOM    655  CD1 ILE A  84      90.484  16.271  10.317  0.50110.55           C  
ATOM    658  N   GLY A  85      90.158  19.378  14.639  1.00 26.99           N  
ATOM    659  CA  GLY A  85      90.027  19.576  16.050  1.00 26.99           C  
ATOM    660  C   GLY A  85      88.569  19.632  16.386  1.00 26.99           C  
ATOM    661  O   GLY A  85      88.152  19.156  17.439  1.00 26.99           O  
ATOM    662  N   HIS A  86      87.754  20.252  15.510  1.00 53.89           N  
ATOM    663  CA  HIS A  86      86.341  20.363  15.747  1.00 53.89           C  
ATOM    670  C   HIS A  86      85.707  19.006  15.721  1.00 53.89           C  
ATOM    671  O   HIS A  86      84.791  18.733  16.494  1.00 53.89           O  
ATOM    666  CB  HIS A  86      85.614  21.236  14.710  1.00 53.89           C  
ATOM    665  CG  HIS A  86      85.980  22.683  14.825  1.00 53.89           C  
ATOM    668  CD2 HIS A  86      85.538  23.622  15.705  1.00 53.89           C  
ATOM    664  ND1 HIS A  86      86.884  23.328  14.012  1.00 53.89           N  
ATOM    669  CE1 HIS A  86      86.944  24.615  14.436  1.00 53.89           C  
ATOM    667  NE2 HIS A  86      86.144  24.841  15.462  1.00 53.89           N  
ATOM    672  N   VAL A  87      86.156  18.129  14.805  1.00 47.52           N  
ATOM    673  CA  VAL A  87      85.609  16.805  14.706  1.00 47.52           C  
ATOM    677  C   VAL A  87      85.895  16.062  15.978  1.00 47.52           C  
ATOM    678  O   VAL A  87      85.025  15.362  16.496  1.00 47.52           O  
ATOM    674  CB  VAL A  87      86.210  16.013  13.579  1.00 47.52           C  
ATOM    675  CG1 VAL A  87      85.664  14.575  13.638  1.00 47.52           C  
ATOM    676  CG2 VAL A  87      85.911  16.736  12.255  1.00 47.52           C  
ATOM    679  N   VAL A  88      87.126  16.185  16.518  1.00119.89           N  
ATOM    680  CA  VAL A  88      87.429  15.474  17.730  1.00119.89           C  
ATOM    684  C   VAL A  88      86.579  16.011  18.839  1.00119.89           C  
ATOM    685  O   VAL A  88      86.147  15.260  19.713  1.00119.89           O  
ATOM    681  CB  VAL A  88      88.884  15.466  18.140  1.00119.89           C  
ATOM    682  CG1 VAL A  88      89.677  14.682  17.083  1.00119.89           C  
ATOM    683  CG2 VAL A  88      89.394  16.894  18.352  1.00119.89           C  
ATOM    686  N   GLN A  89      86.300  17.328  18.826  1.00 53.90           N  
ATOM    687  CA  GLN A  89      85.489  17.944  19.838  1.00 53.90           C  
ATOM    693  C   GLN A  89      84.126  17.325  19.810  1.00 53.90           C  
ATOM    694  O   GLN A  89      83.514  17.114  20.856  1.00 53.90           O  
ATOM    688  CB  GLN A  89      85.302  19.454  19.611  1.00 53.90           C  
ATOM    689  CG  GLN A  89      84.225  20.085  20.497  1.00 53.90           C  
ATOM    690  CD  GLN A  89      84.619  19.916  21.957  1.00 53.90           C  
ATOM    692  NE2 GLN A  89      83.851  20.569  22.869  1.00 53.90           N  
ATOM    691  OE1 GLN A  89      85.582  19.222  22.278  1.00 53.90           O  
ATOM    695  N   LEU A  90      83.609  17.021  18.607  1.00 47.81           N  
ATOM    696  CA  LEU A  90      82.295  16.461  18.490  1.00 47.81           C  
ATOM    701  C   LEU A  90      82.281  15.136  19.192  1.00 47.81           C  
ATOM    702  O   LEU A  90      81.334  14.811  19.906  1.00 47.81           O  
ATOM    697  CB  LEU A  90      81.884  16.244  17.022  1.00 47.81           C  
ATOM    698  CG  LEU A  90      80.448  15.723  16.834  1.00 47.81           C  
ATOM    699  CD1 LEU A  90      79.415  16.740  17.345  1.00 47.81           C  
ATOM    700  CD2 LEU A  90      80.192  15.315  15.375  1.00 47.81           C  
ATOM    703  N   LEU A  91      83.346  14.335  19.009  1.00 51.41           N  
ATOM    704  CA  LEU A  91      83.433  13.040  19.620  1.00 51.41           C  
ATOM    709  C   LEU A  91      83.519  13.203  21.110  1.00 51.41           C  
ATOM    710  O   LEU A  91      82.976  12.396  21.863  1.00 51.41           O  
ATOM    705  CB  LEU A  91      84.655  12.233  19.147  1.00 51.41           C  
ATOM    706  CG  LEU A  91      84.614  11.900  17.642  1.00 51.41           C  
ATOM    707  CD1 LEU A  91      85.799  11.011  17.232  1.00 51.41           C  
ATOM    708  CD2 LEU A  91      83.254  11.310  17.235  1.00 51.41           C  
ATOM    711  N   TYR A  92      84.229  14.250  21.573  1.00 63.87           N  
ATOM    712  CA  TYR A  92      84.433  14.479  22.975  1.00 63.87           C  
ATOM    721  C   TYR A  92      83.108  14.781  23.617  1.00 63.87           C  
ATOM    722  O   TYR A  92      82.781  14.246  24.675  1.00 63.87           O  
ATOM    713  CB  TYR A  92      85.362  15.677  23.229  1.00 63.87           C  
ATOM    714  CG  TYR A  92      85.741  15.618  24.662  1.00 63.87           C  
ATOM    715  CD1 TYR A  92      86.826  14.866  25.048  1.00 63.87           C  
ATOM    716  CD2 TYR A  92      85.016  16.296  25.613  1.00 63.87           C  
ATOM    717  CE1 TYR A  92      87.194  14.790  26.368  1.00 63.87           C  
ATOM    718  CE2 TYR A  92      85.380  16.222  26.936  1.00 63.87           C  
ATOM    719  CZ  TYR A  92      86.468  15.470  27.314  1.00 63.87           C  
ATOM    720  OH  TYR A  92      86.840  15.394  28.674  1.00 63.87           O  
ATOM    723  N   ARG A  93      82.302  15.640  22.962  1.00 96.44           N  
ATOM    724  CA  ARG A  93      81.011  16.055  23.445  0.50 96.44           C  
ATOM    732  C   ARG A  93      80.149  14.831  23.521  1.00 96.44           C  
ATOM    733  O   ARG A  93      79.295  14.694  24.395  1.00 96.44           O  
ATOM    725  CB  ARG A  93      80.354  17.072  22.493  0.50 96.44           C  
ATOM    726  CG  ARG A  93      78.974  17.574  22.920  0.50 96.44           C  
ATOM    727  CD  ARG A  93      78.473  18.717  22.034  0.50 96.44           C  
ATOM    728  NE  ARG A  93      77.071  19.040  22.425  0.50 96.44           N  
ATOM    729  CZ  ARG A  93      76.723  20.335  22.685  0.50 96.44           C  
ATOM    730  NH1 ARG A  93      77.682  21.306  22.700  0.50 96.44           N1+
ATOM    731  NH2 ARG A  93      75.420  20.661  22.930  0.50 96.44           N  
ATOM    734  N   ALA A  94      80.384  13.914  22.570  1.00 77.73           N  
ATOM    735  CA  ALA A  94      79.742  12.644  22.373  1.00 77.73           C  
ATOM    737  C   ALA A  94      80.020  11.728  23.536  1.00 77.73           C  
ATOM    738  O   ALA A  94      79.329  10.724  23.701  1.00 77.73           O  
ATOM    736  CB  ALA A  94      80.204  11.936  21.088  1.00 77.73           C  
ATOM    739  N   SER A  95      81.088  12.011  24.313  1.00118.85           N  
ATOM    740  CA  SER A  95      81.544  11.238  25.446  1.00118.85           C  
ATOM    743  C   SER A  95      82.062   9.905  25.002  1.00118.85           C  
ATOM    744  O   SER A  95      81.914   8.892  25.685  1.00118.85           O  
ATOM    741  CB  SER A  95      80.506  11.039  26.573  1.00118.85           C  
ATOM    742  OG  SER A  95      79.493  10.121  26.194  1.00118.85           O  
ATOM    745  N   CYS A  96      82.685   9.892  23.811  1.00 74.34           N  
ATOM    746  CA  CYS A  96      83.319   8.748  23.220  1.00 74.34           C  
ATOM    749  C   CYS A  96      84.607   8.421  23.915  1.00 74.34           C  
ATOM    750  O   CYS A  96      85.082   7.289  23.846  1.00 74.34           O  
ATOM    747  CB  CYS A  96      83.642   8.943  21.728  1.00 74.34           C  
ATOM    748  SG  CYS A  96      82.151   9.014  20.690  1.00 74.34           S  
ATOM    751  N   PHE A  97      85.246   9.401  24.578  1.00 93.95           N  
ATOM    752  CA  PHE A  97      86.562   9.106  25.071  1.00 93.95           C  
ATOM    760  C   PHE A  97      86.594   8.952  26.555  1.00 93.95           C  
ATOM    761  O   PHE A  97      85.779   9.513  27.287  1.00 93.95           O  
ATOM    753  CB  PHE A  97      87.598  10.210  24.779  1.00 93.95           C  
ATOM    754  CG  PHE A  97      87.729  10.420  23.309  1.00 93.95           C  
ATOM    755  CD1 PHE A  97      88.359   9.490  22.516  1.00 93.95           C  
ATOM    756  CD2 PHE A  97      87.248  11.572  22.730  1.00 93.95           C  
ATOM    757  CE1 PHE A  97      88.484   9.698  21.162  1.00 93.95           C  
ATOM    758  CE2 PHE A  97      87.372  11.785  21.378  1.00 93.95           C  
ATOM    759  CZ  PHE A  97      87.990  10.845  20.590  1.00 93.95           C  
ATOM    762  N   LYS A  98      87.552   8.120  27.021  1.00125.00           N  
ATOM    763  CA  LYS A  98      87.864   8.075  28.416  1.00125.00           C  
ATOM    769  C   LYS A  98      89.087   8.917  28.523  1.00125.00           C  
ATOM    770  O   LYS A  98      90.058   8.699  27.800  1.00125.00           O  
ATOM    764  CB  LYS A  98      88.253   6.711  28.995  1.00125.00           C  
ATOM    765  CG  LYS A  98      88.796   6.921  30.409  1.00125.00           C  
ATOM    766  CD  LYS A  98      88.943   5.680  31.275  1.00125.00           C  
ATOM    767  CE  LYS A  98      89.599   6.008  32.618  1.00125.00           C  
ATOM    768  NZ  LYS A  98      88.884   7.131  33.266  1.00125.00           N1+
ATOM    771  N   VAL A  99      89.083   9.908  29.430  1.00 60.13           N  
ATOM    772  CA  VAL A  99      90.217  10.776  29.465  1.00 60.13           C  
ATOM    776  C   VAL A  99      90.957  10.576  30.740  1.00 60.13           C  
ATOM    777  O   VAL A  99      90.365  10.456  31.812  1.00 60.13           O  
ATOM    773  CB  VAL A  99      89.853  12.230  29.388  1.00 60.13           C  
ATOM    774  CG1 VAL A  99      91.138  13.065  29.513  1.00 60.13           C  
ATOM    775  CG2 VAL A  99      89.072  12.471  28.084  1.00 60.13           C  
ATOM    778  N   THR A 100      92.297  10.503  30.641  1.00 63.53           N  
ATOM    779  CA  THR A 100      93.080  10.424  31.834  1.00 63.53           C  
ATOM    783  C   THR A 100      94.197  11.387  31.661  1.00 63.53           C  
ATOM    784  O   THR A 100      94.681  11.606  30.552  1.00 63.53           O  
ATOM    780  CB  THR A 100      93.691   9.079  32.093  1.00 63.53           C  
ATOM    782  CG2 THR A 100      92.573   8.024  32.168  1.00 63.53           C  
ATOM    781  OG1 THR A 100      94.605   8.758  31.060  1.00 63.53           O  
ATOM    785  N   LYS A 101      94.627  12.036  32.755  1.00107.69           N  
ATOM    786  CA  LYS A 101      95.733  12.906  32.552  1.00107.69           C  
ATOM    792  C   LYS A 101      96.566  12.906  33.775  1.00107.69           C  
ATOM    793  O   LYS A 101      96.060  12.925  34.896  1.00107.69           O  
ATOM    787  CB  LYS A 101      95.356  14.369  32.267  1.00107.69           C  
ATOM    788  CG  LYS A 101      94.817  15.113  33.487  1.00107.69           C  
ATOM    789  CD  LYS A 101      94.880  16.631  33.332  1.00107.69           C  
ATOM    790  CE  LYS A 101      94.510  17.390  34.606  1.00107.69           C  
ATOM    791  NZ  LYS A 101      94.873  18.818  34.466  1.00107.69           N1+
ATOM    794  N   ARG A 102      97.890  12.844  33.571  1.00140.39           N  
ATOM    795  CA  ARG A 102      98.765  12.999  34.682  1.00140.39           C  
ATOM    803  C   ARG A 102      98.902  14.482  34.748  1.00140.39           C  
ATOM    804  O   ARG A 102      98.733  15.151  33.730  1.00140.39           O  
ATOM    796  CB  ARG A 102     100.151  12.370  34.469  1.00140.39           C  
ATOM    797  CG  ARG A 102     100.877  12.089  35.783  1.00140.39           C  
ATOM    798  CD  ARG A 102     101.946  13.113  36.149  1.00140.39           C  
ATOM    799  NE  ARG A 102     102.379  12.796  37.539  1.00140.39           N  
ATOM    800  CZ  ARG A 102     103.698  12.571  37.810  1.00140.39           C  
ATOM    801  NH1 ARG A 102     104.620  12.625  36.805  1.00140.39           N1+
ATOM    802  NH2 ARG A 102     104.091  12.289  39.087  1.00140.39           N  
ATOM    805  N   ASP A 103      99.202  15.049  35.927  1.00166.66           N  
ATOM    806  CA  ASP A 103      99.181  16.479  36.016  1.00166.66           C  
ATOM    811  C   ASP A 103     100.137  17.091  35.042  1.00166.66           C  
ATOM    812  O   ASP A 103      99.766  18.016  34.321  1.00166.66           O  
ATOM    807  CB  ASP A 103      99.479  17.004  37.433  1.00166.66           C  
ATOM    808  CG  ASP A 103     100.844  16.518  37.903  1.00166.66           C  
ATOM    809  OD1 ASP A 103     101.350  15.506  37.354  1.00166.66           O  
ATOM    810  OD2 ASP A 103     101.395  17.155  38.838  1.00166.66           O1-
ATOM    813  N   GLU A 104     101.367  16.555  34.951  1.00 53.39           N  
ATOM    814  CA  GLU A 104     102.385  17.129  34.121  1.00 53.39           C  
ATOM    820  C   GLU A 104     101.976  17.081  32.683  1.00 53.39           C  
ATOM    821  O   GLU A 104     102.094  18.071  31.963  1.00 53.39           O  
ATOM    815  CB  GLU A 104     103.713  16.360  34.234  1.00 53.39           C  
ATOM    816  CG  GLU A 104     104.311  16.386  35.642  1.00 53.39           C  
ATOM    817  CD  GLU A 104     105.459  15.387  35.687  1.00 53.39           C  
ATOM    818  OE1 GLU A 104     105.877  14.914  34.596  1.00 53.39           O  
ATOM    819  OE2 GLU A 104     105.932  15.082  36.813  1.00 53.39           O1-
ATOM    822  N   ASP A 105     101.462  15.929  32.221  1.00 55.11           N  
ATOM    823  CA  ASP A 105     101.177  15.798  30.825  1.00 55.11           C  
ATOM    828  C   ASP A 105      99.819  16.347  30.507  1.00 55.11           C  
ATOM    829  O   ASP A 105      99.026  16.659  31.394  1.00 55.11           O  
ATOM    824  CB  ASP A 105     101.198  14.337  30.355  1.00 55.11           C  
ATOM    825  CG  ASP A 105     102.624  13.831  30.506  1.00 55.11           C  
ATOM    826  OD1 ASP A 105     103.545  14.460  29.920  1.00 55.11           O  
ATOM    827  OD2 ASP A 105     102.810  12.818  31.229  1.00 55.11           O1-
ATOM    830  N   SER A 106      99.525  16.485  29.196  1.00 78.80           N  
ATOM    831  CA  SER A 106      98.242  16.961  28.760  1.00 78.80           C  
ATOM    834  C   SER A 106      97.301  15.811  28.875  1.00 78.80           C  
ATOM    835  O   SER A 106      97.738  14.686  29.112  1.00 78.80           O  
ATOM    832  CB  SER A 106      98.220  17.438  27.298  1.00 78.80           C  
ATOM    833  OG  SER A 106      98.470  16.347  26.426  1.00 78.80           O  
ATOM    836  N   SER A 107      95.980  16.073  28.749  1.00 66.89           N  
ATOM    837  CA  SER A 107      95.059  14.979  28.798  1.00 66.89           C  
ATOM    840  C   SER A 107      95.493  14.120  27.668  1.00 66.89           C  
ATOM    841  O   SER A 107      95.484  14.538  26.512  1.00 66.89           O  
ATOM    838  CB  SER A 107      93.591  15.384  28.572  1.00 66.89           C  
ATOM    839  OG  SER A 107      93.149  16.209  29.641  1.00 66.89           O  
ATOM    842  N   LEU A 108      95.903  12.882  27.984  1.00207.94           N  
ATOM    843  CA  LEU A 108      96.534  12.148  26.940  1.00207.94           C  
ATOM    848  C   LEU A 108      95.781  10.889  26.669  1.00207.94           C  
ATOM    849  O   LEU A 108      96.389   9.903  26.258  1.00207.94           O  
ATOM    844  CB  LEU A 108      97.970  11.775  27.369  1.00207.94           C  
ATOM    845  CG  LEU A 108      98.858  11.087  26.315  1.00207.94           C  
ATOM    846  CD1 LEU A 108      99.162  12.024  25.136  1.00207.94           C  
ATOM    847  CD2 LEU A 108     100.135  10.518  26.956  1.00207.94           C  
ATOM    850  N   MET A 109      94.443  10.853  26.843  1.00328.18           N  
ATOM    851  CA  MET A 109      93.905   9.555  26.473  1.00328.18           C  
ATOM    856  C   MET A 109      92.407   9.644  26.141  1.00328.18           C  
ATOM    857  O   MET A 109      91.875  10.679  26.540  1.00328.18           O  
ATOM    852  CB  MET A 109      93.970   8.523  27.619  1.00328.18           C  
ATOM    853  CG  MET A 109      95.348   8.358  28.265  1.00328.18           C  
ATOM    854  SD  MET A 109      95.595   6.799  29.166  1.00328.18           S  
ATOM    855  CE  MET A 109      97.179   7.313  29.890  1.00328.18           C  
ATOM    858  N   GLN A 110      91.616   8.676  25.467  1.00262.08           N  
ATOM    859  CA  GLN A 110      91.649   7.354  24.788  1.00262.08           C  
ATOM    865  C   GLN A 110      90.202   6.943  24.410  1.00262.08           C  
ATOM    866  O   GLN A 110      89.249   7.411  25.031  1.00262.08           O  
ATOM    860  CB  GLN A 110      92.229   6.213  25.639  1.00262.08           C  
ATOM    861  CG  GLN A 110      91.409   5.880  26.882  1.00262.08           C  
ATOM    862  CD  GLN A 110      92.111   4.736  27.593  1.00262.08           C  
ATOM    864  NE2 GLN A 110      91.312   3.785  28.144  1.00262.08           N  
ATOM    863  OE1 GLN A 110      93.339   4.682  27.648  1.00262.08           O  
ATOM    867  N   LEU A 111      89.974   6.064  23.379  1.00105.28           N  
ATOM    868  CA  LEU A 111      88.640   5.612  22.976  0.70105.28           C  
ATOM    873  C   LEU A 111      88.106   4.623  23.963  1.00105.28           C  
ATOM    874  O   LEU A 111      88.803   3.691  24.360  1.00105.28           O  
ATOM    869  CB  LEU A 111      88.559   4.824  21.651  0.70105.28           C  
ATOM    870  CG  LEU A 111      88.606   5.640  20.353  0.70105.28           C  
ATOM    871  CD1 LEU A 111      88.505   4.713  19.128  0.70105.28           C  
ATOM    872  CD2 LEU A 111      87.519   6.726  20.343  0.70105.28           C  
ATOM    875  N   LYS A 112      86.811   4.766  24.323  1.00 58.98           N  
ATOM    876  CA  LYS A 112      86.217   3.836  25.237  1.00 58.98           C  
ATOM    882  C   LYS A 112      86.133   2.520  24.534  1.00 58.98           C  
ATOM    883  O   LYS A 112      85.998   2.454  23.314  1.00 58.98           O  
ATOM    877  CB  LYS A 112      84.817   4.248  25.730  1.00 58.98           C  
ATOM    878  CG  LYS A 112      84.860   5.448  26.681  1.00 58.98           C  
ATOM    879  CD  LYS A 112      83.495   6.064  26.994  1.00 58.98           C  
ATOM    880  CE  LYS A 112      83.568   7.207  28.011  1.00 58.98           C  
ATOM    881  NZ  LYS A 112      82.217   7.761  28.257  1.00 58.98           N1+
ATOM    884  N   GLU A 113      86.188   1.427  25.313  1.00114.80           N  
ATOM    885  CA  GLU A 113      86.279   0.095  24.794  1.00114.80           C  
ATOM    891  C   GLU A 113      85.110  -0.199  23.902  1.00114.80           C  
ATOM    892  O   GLU A 113      85.277  -0.813  22.851  1.00114.80           O  
ATOM    886  CB  GLU A 113      86.300  -0.949  25.925  1.00114.80           C  
ATOM    887  CG  GLU A 113      86.683  -2.356  25.469  1.00114.80           C  
ATOM    888  CD  GLU A 113      85.471  -2.985  24.801  1.00114.80           C  
ATOM    889  OE1 GLU A 113      84.334  -2.748  25.288  1.00114.80           O  
ATOM    890  OE2 GLU A 113      85.667  -3.709  23.789  1.00114.80           O1-
ATOM    893  N   GLU A 114      83.896   0.236  24.286  1.00102.25           N  
ATOM    894  CA  GLU A 114      82.714  -0.072  23.524  1.00102.25           C  
ATOM    900  C   GLU A 114      82.741   0.603  22.177  1.00102.25           C  
ATOM    901  O   GLU A 114      82.163   0.100  21.217  1.00102.25           O  
ATOM    895  CB  GLU A 114      81.394   0.327  24.212  1.00102.25           C  
ATOM    896  CG  GLU A 114      81.213   1.829  24.427  1.00102.25           C  
ATOM    897  CD  GLU A 114      81.895   2.210  25.731  1.00102.25           C  
ATOM    898  OE1 GLU A 114      82.601   1.341  26.308  1.00102.25           O  
ATOM    899  OE2 GLU A 114      81.714   3.378  26.169  1.00102.25           O1-
ATOM    902  N   PHE A 115      83.368   1.789  22.100  1.00145.62           N  
ATOM    903  CA  PHE A 115      83.475   2.668  20.963  1.00145.62           C  
ATOM    911  C   PHE A 115      84.487   2.273  19.925  1.00145.62           C  
ATOM    912  O   PHE A 115      84.616   2.944  18.904  1.00145.62           O  
ATOM    904  CB  PHE A 115      83.662   4.142  21.340  1.00145.62           C  
ATOM    905  CG  PHE A 115      82.292   4.565  21.739  1.00145.62           C  
ATOM    906  CD1 PHE A 115      81.335   4.716  20.763  1.00145.62           C  
ATOM    907  CD2 PHE A 115      81.950   4.811  23.050  1.00145.62           C  
ATOM    908  CE1 PHE A 115      80.056   5.101  21.081  1.00145.62           C  
ATOM    909  CE2 PHE A 115      80.671   5.197  23.375  1.00145.62           C  
ATOM    910  CZ  PHE A 115      79.722   5.341  22.391  1.00145.62           C  
ATOM    913  N   ARG A 116      85.306   1.247  20.183  1.00224.75           N  
ATOM    914  CA  ARG A 116      86.387   0.854  19.320  1.00224.75           C  
ATOM    922  C   ARG A 116      85.968   0.362  17.954  1.00224.75           C  
ATOM    923  O   ARG A 116      86.832   0.009  17.156  1.00224.75           O  
ATOM    915  CB  ARG A 116      87.413  -0.086  19.985  1.00224.75           C  
ATOM    916  CG  ARG A 116      86.853  -1.354  20.616  1.00224.75           C  
ATOM    917  CD  ARG A 116      87.927  -2.153  21.362  1.00224.75           C  
ATOM    918  NE  ARG A 116      88.488  -1.275  22.433  1.00224.75           N  
ATOM    919  CZ  ARG A 116      89.497  -1.723  23.239  1.00224.75           C  
ATOM    920  NH1 ARG A 116      90.005  -2.978  23.063  1.00224.75           N1+
ATOM    921  NH2 ARG A 116      89.997  -0.916  24.222  1.00224.75           N  
ATOM    924  N   THR A 117      84.661   0.198  17.664  1.00 59.82           N  
ATOM    925  CA  THR A 117      84.262  -0.218  16.337  1.00 59.82           C  
ATOM    929  C   THR A 117      83.703   0.969  15.586  1.00 59.82           C  
ATOM    930  O   THR A 117      83.310   1.971  16.180  1.00 59.82           O  
ATOM    926  CB  THR A 117      83.183  -1.260  16.361  1.00 59.82           C  
ATOM    928  CG2 THR A 117      83.669  -2.442  17.219  1.00 59.82           C  
ATOM    927  OG1 THR A 117      81.996  -0.718  16.919  1.00 59.82           O  
ATOM    931  N   TYR A 118      83.684   0.887  14.235  1.00 77.11           N  
ATOM    932  CA  TYR A 118      83.214   1.947  13.381  1.00 77.11           C  
ATOM    941  C   TYR A 118      81.743   2.176  13.601  1.00 77.11           C  
ATOM    942  O   TYR A 118      81.306   3.313  13.772  1.00 77.11           O  
ATOM    933  CB  TYR A 118      83.438   1.597  11.896  1.00 77.11           C  
ATOM    934  CG  TYR A 118      82.968   2.709  11.023  1.00 77.11           C  
ATOM    935  CD1 TYR A 118      83.764   3.808  10.795  1.00 77.11           C  
ATOM    936  CD2 TYR A 118      81.737   2.644  10.412  1.00 77.11           C  
ATOM    937  CE1 TYR A 118      83.334   4.832   9.984  1.00 77.11           C  
ATOM    938  CE2 TYR A 118      81.301   3.663   9.600  1.00 77.11           C  
ATOM    939  CZ  TYR A 118      82.099   4.760   9.387  1.00 77.11           C  
ATOM    940  OH  TYR A 118      81.648   5.806   8.554  1.00 77.11           O  
ATOM    943  N   GLU A 119      80.931   1.099  13.626  1.00 94.15           N  
ATOM    944  CA  GLU A 119      79.511   1.284  13.748  1.00 94.15           C  
ATOM    950  C   GLU A 119      79.214   1.871  15.091  1.00 94.15           C  
ATOM    951  O   GLU A 119      78.385   2.771  15.208  1.00 94.15           O  
ATOM    945  CB  GLU A 119      78.704  -0.019  13.590  1.00 94.15           C  
ATOM    946  CG  GLU A 119      77.280   0.185  13.043  1.00 94.15           C  
ATOM    947  CD  GLU A 119      76.318   0.614  14.141  1.00 94.15           C  
ATOM    948  OE1 GLU A 119      76.489   0.135  15.293  1.00 94.15           O  
ATOM    949  OE2 GLU A 119      75.394   1.416  13.840  1.00 94.15           O1-
ATOM    952  N   ALA A 120      79.899   1.384  16.143  1.00 31.92           N  
ATOM    953  CA  ALA A 120      79.649   1.861  17.474  1.00 31.92           C  
ATOM    955  C   ALA A 120      80.001   3.315  17.557  1.00 31.92           C  
ATOM    956  O   ALA A 120      79.262   4.105  18.141  1.00 31.92           O  
ATOM    954  CB  ALA A 120      80.485   1.127  18.536  1.00 31.92           C  
ATOM    957  N   LEU A 121      81.144   3.709  16.961  1.00 49.38           N  
ATOM    958  CA  LEU A 121      81.591   5.071  17.011  1.00 49.38           C  
ATOM    963  C   LEU A 121      80.596   5.929  16.287  1.00 49.38           C  
ATOM    964  O   LEU A 121      80.264   7.024  16.737  1.00 49.38           O  
ATOM    959  CB  LEU A 121      82.975   5.265  16.368  1.00 49.38           C  
ATOM    960  CG  LEU A 121      83.509   6.706  16.461  1.00 49.38           C  
ATOM    961  CD1 LEU A 121      83.684   7.144  17.925  1.00 49.38           C  
ATOM    962  CD2 LEU A 121      84.802   6.867  15.647  1.00 49.38           C  
ATOM    965  N   ARG A 122      80.080   5.445  15.144  1.00193.60           N  
ATOM    966  CA  ARG A 122      79.129   6.190  14.376  1.00193.60           C  
ATOM    974  C   ARG A 122      77.875   6.420  15.162  1.00193.60           C  
ATOM    975  O   ARG A 122      77.301   7.505  15.098  1.00193.60           O  
ATOM    967  CB  ARG A 122      78.731   5.491  13.069  1.00193.60           C  
ATOM    968  CG  ARG A 122      79.632   5.890  11.907  1.00193.60           C  
ATOM    969  CD  ARG A 122      79.723   7.412  11.817  1.00193.60           C  
ATOM    970  NE  ARG A 122      80.016   7.774  10.409  1.00193.60           N  
ATOM    971  CZ  ARG A 122      79.226   8.693   9.785  1.00193.60           C  
ATOM    972  NH1 ARG A 122      78.185   9.267  10.457  1.00193.60           N1+
ATOM    973  NH2 ARG A 122      79.470   9.031   8.486  1.00193.60           N  
ATOM    976  N   ARG A 123      77.411   5.415  15.929  1.00130.86           N  
ATOM    977  CA  ARG A 123      76.178   5.569  16.648  1.00130.86           C  
ATOM    985  C   ARG A 123      76.299   6.724  17.588  1.00130.86           C  
ATOM    986  O   ARG A 123      75.410   7.568  17.674  1.00130.86           O  
ATOM    978  CB  ARG A 123      75.820   4.342  17.506  1.00130.86           C  
ATOM    979  CG  ARG A 123      75.336   3.130  16.708  1.00130.86           C  
ATOM    980  CD  ARG A 123      73.817   2.949  16.762  1.00130.86           C  
ATOM    981  NE  ARG A 123      73.466   1.740  15.964  1.00130.86           N  
ATOM    982  CZ  ARG A 123      73.478   0.509  16.554  1.00130.86           C  
ATOM    983  NH1 ARG A 123      73.844   0.383  17.862  1.00130.86           N1+
ATOM    984  NH2 ARG A 123      73.123  -0.597  15.836  1.00130.86           N  
ATOM    987  N   GLU A 124      77.420   6.796  18.317  1.00144.25           N  
ATOM    988  CA  GLU A 124      77.611   7.841  19.279  1.00144.25           C  
ATOM    994  C   GLU A 124      77.694   9.170  18.589  1.00144.25           C  
ATOM    995  O   GLU A 124      77.079  10.145  19.020  1.00144.25           O  
ATOM    989  CB  GLU A 124      78.916   7.657  20.063  1.00144.25           C  
ATOM    990  CG  GLU A 124      79.106   8.699  21.157  1.00144.25           C  
ATOM    991  CD  GLU A 124      77.973   8.496  22.146  1.00144.25           C  
ATOM    992  OE1 GLU A 124      77.788   7.338  22.605  1.00144.25           O  
ATOM    993  OE2 GLU A 124      77.273   9.497  22.452  1.00144.25           O1-
ATOM    996  N   HIS A 125      78.458   9.231  17.484  1.00 75.98           N  
ATOM    997  CA  HIS A 125      78.677  10.444  16.747  1.00 75.98           C  
ATOM   1004  C   HIS A 125      77.374  10.961  16.231  1.00 75.98           C  
ATOM   1005  O   HIS A 125      77.035  12.133  16.410  1.00 75.98           O  
ATOM   1000  CB  HIS A 125      79.580  10.174  15.531  1.00 75.98           C  
ATOM    999  CG  HIS A 125      79.753  11.338  14.606  1.00 75.98           C  
ATOM   1002  CD2 HIS A 125      80.753  12.256  14.510  1.00 75.98           C  
ATOM    998  ND1 HIS A 125      78.851  11.659  13.615  1.00 75.98           N  
ATOM   1003  CE1 HIS A 125      79.346  12.745  12.974  1.00 75.98           C  
ATOM   1001  NE2 HIS A 125      80.498  13.145  13.481  1.00 75.98           N  
ATOM   1006  N   ASP A 126      76.598  10.073  15.591  1.00 71.89           N  
ATOM   1007  CA  ASP A 126      75.363  10.454  14.979  1.00 71.89           C  
ATOM   1012  C   ASP A 126      74.389  10.910  16.026  1.00 71.89           C  
ATOM   1013  O   ASP A 126      73.675  11.890  15.825  1.00 71.89           O  
ATOM   1008  CB  ASP A 126      74.716   9.285  14.221  1.00 71.89           C  
ATOM   1009  CG  ASP A 126      75.652   8.905  13.083  1.00 71.89           C  
ATOM   1010  OD1 ASP A 126      76.337   9.810  12.533  1.00 71.89           O  
ATOM   1011  OD2 ASP A 126      75.706   7.689  12.761  1.00 71.89           O1-
ATOM   1014  N   SER A 127      74.332  10.221  17.183  1.00 93.39           N  
ATOM   1015  CA  SER A 127      73.365  10.583  18.183  1.00 93.39           C  
ATOM   1018  C   SER A 127      73.650  11.969  18.674  1.00 93.39           C  
ATOM   1019  O   SER A 127      72.732  12.734  18.967  1.00 93.39           O  
ATOM   1016  CB  SER A 127      73.344   9.652  19.409  1.00 93.39           C  
ATOM   1017  OG  SER A 127      74.485   9.872  20.223  1.00 93.39           O  
ATOM   1020  N   GLN A 128      74.939  12.336  18.766  1.00 54.40           N  
ATOM   1021  CA  GLN A 128      75.322  13.620  19.283  1.00 54.40           C  
ATOM   1027  C   GLN A 128      74.799  14.705  18.385  1.00 54.40           C  
ATOM   1028  O   GLN A 128      74.306  15.727  18.859  1.00 54.40           O  
ATOM   1022  CB  GLN A 128      76.849  13.781  19.373  1.00 54.40           C  
ATOM   1023  CG  GLN A 128      77.289  15.120  19.966  1.00 54.40           C  
ATOM   1024  CD  GLN A 128      76.909  15.119  21.439  1.00 54.40           C  
ATOM   1026  NE2 GLN A 128      76.750  13.900  22.022  1.00 54.40           N  
ATOM   1025  OE1 GLN A 128      76.756  16.173  22.054  1.00 54.40           O  
ATOM   1029  N   ILE A 129      74.883  14.503  17.058  1.00119.70           N  
ATOM   1030  CA  ILE A 129      74.433  15.490  16.116  1.00119.70           C  
ATOM   1035  C   ILE A 129      72.953  15.673  16.331  1.00119.70           C  
ATOM   1036  O   ILE A 129      72.448  16.794  16.318  1.00119.70           O  
ATOM   1031  CB  ILE A 129      74.605  15.045  14.688  1.00119.70           C  
ATOM   1032  CG1 ILE A 129      76.065  14.678  14.372  1.00119.70           C  
ATOM   1033  CG2 ILE A 129      74.075  16.171  13.780  1.00119.70           C  
ATOM   1034  CD1 ILE A 129      77.029  15.861  14.383  1.00119.70           C  
ATOM   1037  N   VAL A 130      72.219  14.560  16.537  1.00 54.25           N  
ATOM   1038  CA  VAL A 130      70.790  14.596  16.719  1.00 54.25           C  
ATOM   1042  C   VAL A 130      70.467  15.388  17.948  1.00 54.25           C  
ATOM   1043  O   VAL A 130      69.499  16.148  17.968  1.00 54.25           O  
ATOM   1039  CB  VAL A 130      70.179  13.233  16.890  1.00 54.25           C  
ATOM   1040  CG1 VAL A 130      68.684  13.400  17.209  1.00 54.25           C  
ATOM   1041  CG2 VAL A 130      70.452  12.406  15.621  1.00 54.25           C  
ATOM   1044  N   GLN A 131      71.274  15.216  19.009  1.00 63.93           N  
ATOM   1045  CA  GLN A 131      71.075  15.880  20.265  1.00 63.93           C  
ATOM   1051  C   GLN A 131      71.261  17.364  20.083  1.00 63.93           C  
ATOM   1052  O   GLN A 131      70.570  18.165  20.709  1.00 63.93           O  
ATOM   1046  CB  GLN A 131      72.032  15.340  21.339  1.00 63.93           C  
ATOM   1047  CG  GLN A 131      71.789  13.843  21.563  1.00 63.93           C  
ATOM   1048  CD  GLN A 131      72.737  13.311  22.623  1.00 63.93           C  
ATOM   1050  NE2 GLN A 131      73.687  12.437  22.197  1.00 63.93           N  
ATOM   1049  OE1 GLN A 131      72.629  13.654  23.799  1.00 63.93           O  
ATOM   1053  N   ILE A 132      72.184  17.755  19.181  1.00132.93           N  
ATOM   1054  CA  ILE A 132      72.521  19.123  18.874  1.00132.93           C  
ATOM   1059  C   ILE A 132      71.281  19.805  18.398  1.00132.93           C  
ATOM   1060  O   ILE A 132      71.064  20.994  18.624  1.00132.93           O  
ATOM   1055  CB  ILE A 132      73.538  19.246  17.773  1.00132.93           C  
ATOM   1056  CG1 ILE A 132      74.873  18.597  18.177  1.00132.93           C  
ATOM   1057  CG2 ILE A 132      73.667  20.736  17.418  1.00132.93           C  
ATOM   1058  CD1 ILE A 132      75.573  19.289  19.343  1.00132.93           C  
ATOM   1061  N   ALA A 133      70.389  19.024  17.780  1.00120.48           N  
ATOM   1062  CA  ALA A 133      69.149  19.445  17.193  1.00120.48           C  
ATOM   1064  C   ALA A 133      68.365  20.251  18.217  1.00120.48           C  
ATOM   1065  O   ALA A 133      67.430  20.956  17.841  1.00120.48           O  
ATOM   1063  CB  ALA A 133      68.271  18.272  16.734  1.00120.48           C  
ATOM   1066  N   MET A 134      68.740  20.188  19.524  1.00211.44           N  
ATOM   1067  CA  MET A 134      68.158  20.850  20.668  1.00211.44           C  
ATOM   1072  C   MET A 134      68.061  22.312  20.367  1.00211.44           C  
ATOM   1073  O   MET A 134      67.304  23.025  21.022  1.00211.44           O  
ATOM   1068  CB  MET A 134      69.011  20.779  21.950  1.00211.44           C  
ATOM   1069  CG  MET A 134      69.051  19.409  22.628  1.00211.44           C  
ATOM   1070  SD  MET A 134      69.788  19.435  24.292  1.00211.44           S  
ATOM   1071  CE  MET A 134      71.478  19.789  23.733  1.00211.44           C  
ATOM   1074  N   GLU A 135      68.825  22.787  19.370  1.00147.18           N  
ATOM   1075  CA  GLU A 135      68.842  24.169  18.980  1.00147.18           C  
ATOM   1081  C   GLU A 135      67.430  24.636  18.816  1.00147.18           C  
ATOM   1082  O   GLU A 135      67.176  25.835  18.888  1.00147.18           O  
ATOM   1076  CB  GLU A 135      69.582  24.415  17.654  1.00147.18           C  
ATOM   1077  CG  GLU A 135      69.593  25.891  17.243  1.00147.18           C  
ATOM   1078  CD  GLU A 135      70.592  26.066  16.111  1.00147.18           C  
ATOM   1079  OE1 GLU A 135      71.815  26.108  16.411  1.00147.18           O  
ATOM   1080  OE2 GLU A 135      70.151  26.162  14.934  1.00147.18           O1-
ATOM   1083  N   ALA A 136      66.501  23.713  18.493  1.00120.82           N  
ATOM   1084  CA  ALA A 136      65.089  23.973  18.515  1.00120.82           C  
ATOM   1086  C   ALA A 136      64.640  24.340  17.158  1.00120.82           C  
ATOM   1087  O   ALA A 136      65.372  24.947  16.380  1.00120.82           O  
ATOM   1085  CB  ALA A 136      64.627  25.069  19.498  1.00120.82           C  
ATOM   1088  N   GLY A 137      63.392  23.961  16.835  1.00 22.34           N  
ATOM   1089  CA  GLY A 137      62.901  24.209  15.522  1.00 22.34           C  
ATOM   1090  C   GLY A 137      63.602  23.224  14.650  1.00 22.34           C  
ATOM   1091  O   GLY A 137      63.508  23.286  13.425  1.00 22.34           O  
ATOM   1092  N   LEU A 138      64.335  22.277  15.275  1.00 79.29           N  
ATOM   1093  CA  LEU A 138      65.054  21.342  14.485  1.00 79.29           C  
ATOM   1098  C   LEU A 138      64.346  20.036  14.591  1.00 79.29           C  
ATOM   1099  O   LEU A 138      64.675  19.205  15.437  1.00 79.29           O  
ATOM   1094  CB  LEU A 138      66.487  21.148  14.997  1.00 79.29           C  
ATOM   1095  CG  LEU A 138      67.237  22.487  15.126  1.00 79.29           C  
ATOM   1096  CD1 LEU A 138      68.723  22.279  15.451  1.00 79.29           C  
ATOM   1097  CD2 LEU A 138      66.997  23.386  13.902  1.00 79.29           C  
ATOM   1100  N   ARG A 139      63.340  19.829  13.723  1.00 84.58           N  
ATOM   1101  CA  ARG A 139      62.656  18.573  13.690  0.60 84.58           C  
ATOM   1109  C   ARG A 139      63.126  17.941  12.428  1.00 84.58           C  
ATOM   1110  O   ARG A 139      62.798  18.407  11.338  1.00 84.58           O  
ATOM   1102  CB  ARG A 139      61.122  18.693  13.585  0.60 84.58           C  
ATOM   1103  CG  ARG A 139      60.388  17.346  13.548  0.60 84.58           C  
ATOM   1104  CD  ARG A 139      58.864  17.482  13.441  1.00 84.58           C  
ATOM   1105  NE  ARG A 139      58.271  16.112  13.438  1.00 84.58           N  
ATOM   1106  CZ  ARG A 139      57.996  15.480  12.258  1.00 84.58           C  
ATOM   1107  NH1 ARG A 139      58.268  16.097  11.072  1.00 84.58           N1+
ATOM   1108  NH2 ARG A 139      57.441  14.232  12.266  1.00 84.58           N  
ATOM   1111  N   ILE A 140      63.919  16.863  12.546  1.00 55.13           N  
ATOM   1112  CA  ILE A 140      64.456  16.257  11.367  1.00 55.13           C  
ATOM   1117  C   ILE A 140      64.013  14.829  11.354  1.00 55.13           C  
ATOM   1118  O   ILE A 140      64.174  14.110  12.339  1.00 55.13           O  
ATOM   1113  CB  ILE A 140      65.961  16.284  11.375  1.00 55.13           C  
ATOM   1114  CG1 ILE A 140      66.458  17.738  11.467  1.00 55.13           C  
ATOM   1115  CG2 ILE A 140      66.486  15.535  10.139  1.00 55.13           C  
ATOM   1116  CD1 ILE A 140      67.945  17.865  11.795  1.00 55.13           C  
ATOM   1119  N   ALA A 141      63.427  14.393  10.221  1.00 38.32           N  
ATOM   1120  CA  ALA A 141      62.944  13.048  10.071  1.00 38.32           C  
ATOM   1122  C   ALA A 141      64.113  12.154   9.787  1.00 38.32           C  
ATOM   1123  O   ALA A 141      65.181  12.608   9.385  1.00 38.32           O  
ATOM   1121  CB  ALA A 141      61.932  12.880   8.925  1.00 38.32           C  
ATOM   1124  N   PRO A 142      63.930  10.880  10.013  1.00 73.28           N  
ATOM   1125  CA  PRO A 142      64.995   9.947   9.782  1.00 73.28           C  
ATOM   1129  C   PRO A 142      65.431   9.870   8.356  1.00 73.28           C  
ATOM   1130  O   PRO A 142      66.598   9.565   8.115  1.00 73.28           O  
ATOM   1127  CB  PRO A 142      64.531   8.626  10.387  1.00 73.28           C  
ATOM   1128  CG  PRO A 142      63.612   9.076  11.538  1.00 73.28           C  
ATOM   1126  CD  PRO A 142      63.041  10.428  11.070  1.00 73.28           C  
ATOM   1131  N   ASP A 143      64.525  10.116   7.394  1.00 48.92           N  
ATOM   1132  CA  ASP A 143      64.930  10.075   6.019  1.00 48.92           C  
ATOM   1137  C   ASP A 143      65.903  11.187   5.779  1.00 48.92           C  
ATOM   1138  O   ASP A 143      66.895  11.010   5.073  1.00 48.92           O  
ATOM   1133  CB  ASP A 143      63.754  10.206   5.033  1.00 48.92           C  
ATOM   1134  CG  ASP A 143      62.992  11.484   5.348  1.00 48.92           C  
ATOM   1135  OD1 ASP A 143      62.394  11.550   6.455  1.00 48.92           O  
ATOM   1136  OD2 ASP A 143      62.998  12.409   4.493  1.00 48.92           O1-
ATOM   1139  N   GLN A 144      65.637  12.365   6.376  0.50 45.95           N  
ATOM   1140  CA  GLN A 144      66.478  13.517   6.216  0.50 45.95           C  
ATOM   1146  C   GLN A 144      67.808  13.233   6.839  0.50 45.95           C  
ATOM   1147  O   GLN A 144      68.849  13.562   6.275  0.50 45.95           O  
ATOM   1141  CB  GLN A 144      65.912  14.762   6.921  0.50 45.95           C  
ATOM   1142  CG  GLN A 144      64.586  15.252   6.331  0.50 45.95           C  
ATOM   1143  CD  GLN A 144      64.107  16.434   7.164  0.50 45.95           C  
ATOM   1145  NE2 GLN A 144      64.501  17.670   6.755  0.50 45.95           N  
ATOM   1144  OE1 GLN A 144      63.406  16.264   8.160  0.50 45.95           O  
ATOM   1148  N   TRP A 145      67.802  12.594   8.025  1.00 81.11           N  
ATOM   1149  CA  TRP A 145      69.031  12.318   8.707  1.00 81.11           C  
ATOM   1160  C   TRP A 145      69.883  11.409   7.898  1.00 81.11           C  
ATOM   1161  O   TRP A 145      71.098  11.586   7.842  1.00 81.11           O  
ATOM   1150  CB  TRP A 145      68.864  11.641  10.076  1.00 81.11           C  
ATOM   1151  CG  TRP A 145      68.531  12.590  11.195  1.00 81.11           C  
ATOM   1153  CD1 TRP A 145      67.358  12.818  11.850  1.00 81.11           C  
ATOM   1152  CD2 TRP A 145      69.504  13.472  11.774  1.00 81.11           C  
ATOM   1155  CE2 TRP A 145      68.857  14.198  12.771  1.00 81.11           C  
ATOM   1156  CE3 TRP A 145      70.829  13.658  11.495  1.00 81.11           C  
ATOM   1154  NE1 TRP A 145      67.541  13.786  12.810  1.00 81.11           N  
ATOM   1157  CZ2 TRP A 145      69.530  15.129  13.510  1.00 81.11           C  
ATOM   1158  CZ3 TRP A 145      71.505  14.597  12.241  1.00 81.11           C  
ATOM   1159  CH2 TRP A 145      70.866  15.317  13.229  1.00 81.11           C  
ATOM   1162  N   SER A 146      69.279  10.399   7.256  1.00 47.81           N  
ATOM   1163  CA  SER A 146      70.081   9.459   6.534  1.00 47.81           C  
ATOM   1166  C   SER A 146      70.831  10.195   5.468  1.00 47.81           C  
ATOM   1167  O   SER A 146      72.017   9.951   5.256  1.00 47.81           O  
ATOM   1164  CB  SER A 146      69.236   8.348   5.885  1.00 47.81           C  
ATOM   1165  OG  SER A 146      70.071   7.274   5.480  1.00 47.81           O  
ATOM   1168  N   SER A 147      70.158  11.129   4.771  0.50 42.80           N  
ATOM   1169  CA  SER A 147      70.797  11.870   3.720  0.50 42.80           C  
ATOM   1172  C   SER A 147      71.875  12.732   4.297  0.50 42.80           C  
ATOM   1173  O   SER A 147      73.003  12.751   3.806  0.50 42.80           O  
ATOM   1170  CB  SER A 147      69.816  12.800   2.983  0.50 42.80           C  
ATOM   1171  OG  SER A 147      68.791  12.038   2.361  0.50 42.80           O  
ATOM   1174  N   LEU A 148      71.555  13.450   5.385  1.00162.88           N  
ATOM   1175  CA  LEU A 148      72.454  14.424   5.927  1.00162.88           C  
ATOM   1180  C   LEU A 148      73.720  13.775   6.404  1.00162.88           C  
ATOM   1181  O   LEU A 148      74.809  14.262   6.107  1.00162.88           O  
ATOM   1176  CB  LEU A 148      71.774  15.179   7.087  1.00162.88           C  
ATOM   1177  CG  LEU A 148      72.522  16.418   7.598  1.00162.88           C  
ATOM   1178  CD1 LEU A 148      73.821  16.038   8.318  1.00162.88           C  
ATOM   1179  CD2 LEU A 148      72.722  17.442   6.467  1.00162.88           C  
ATOM   1182  N   LEU A 149      73.623  12.700   7.212  1.00122.31           N  
ATOM   1183  CA  LEU A 149      74.813  12.071   7.719  1.00122.31           C  
ATOM   1188  C   LEU A 149      75.507  11.140   6.762  1.00122.31           C  
ATOM   1189  O   LEU A 149      76.729  11.142   6.694  1.00122.31           O  
ATOM   1184  CB  LEU A 149      74.541  11.300   9.018  1.00122.31           C  
ATOM   1185  CG  LEU A 149      74.028  12.220  10.142  1.00122.31           C  
ATOM   1186  CD1 LEU A 149      73.832  11.447  11.455  1.00122.31           C  
ATOM   1187  CD2 LEU A 149      74.918  13.466  10.298  1.00122.31           C  
ATOM   1190  N   TYR A 150      74.760  10.216   6.128  1.00146.69           N  
ATOM   1191  CA  TYR A 150      75.233   9.193   5.223  1.00146.69           C  
ATOM   1200  C   TYR A 150      75.294   9.519   3.762  1.00146.69           C  
ATOM   1201  O   TYR A 150      76.081   8.924   3.028  1.00146.69           O  
ATOM   1192  CB  TYR A 150      74.486   7.873   5.444  1.00146.69           C  
ATOM   1193  CG  TYR A 150      74.918   7.464   6.812  1.00146.69           C  
ATOM   1194  CD1 TYR A 150      76.087   6.760   6.985  1.00146.69           C  
ATOM   1195  CD2 TYR A 150      74.175   7.802   7.921  1.00146.69           C  
ATOM   1196  CE1 TYR A 150      76.502   6.384   8.239  1.00146.69           C  
ATOM   1197  CE2 TYR A 150      74.585   7.428   9.180  1.00146.69           C  
ATOM   1198  CZ  TYR A 150      75.750   6.716   9.339  1.00146.69           C  
ATOM   1199  OH  TYR A 150      76.182   6.327  10.624  1.00146.69           O  
ATOM   1202  N   GLY A 151      74.393  10.378   3.260  1.00 44.55           N  
ATOM   1203  CA  GLY A 151      74.390  10.625   1.847  1.00 44.55           C  
ATOM   1204  C   GLY A 151      73.625   9.516   1.168  1.00 44.55           C  
ATOM   1205  O   GLY A 151      73.689   9.378  -0.056  1.00 44.55           O  
ATOM   1206  N   ASP A 152      72.897   8.680   1.946  1.00 94.69           N  
ATOM   1207  CA  ASP A 152      72.132   7.611   1.360  1.00 94.69           C  
ATOM   1212  C   ASP A 152      70.810   7.468   2.068  1.00 94.69           C  
ATOM   1213  O   ASP A 152      70.567   8.094   3.095  1.00 94.69           O  
ATOM   1208  CB  ASP A 152      72.856   6.242   1.361  1.00 94.69           C  
ATOM   1209  CG  ASP A 152      73.171   5.740   2.772  1.00 94.69           C  
ATOM   1210  OD1 ASP A 152      72.407   6.019   3.735  1.00 94.69           O  
ATOM   1211  OD2 ASP A 152      74.218   5.050   2.897  1.00 94.69           O1-
ATOM   1214  N   GLN A 153      69.886   6.714   1.439  1.00114.19           N  
ATOM   1215  CA  GLN A 153      68.580   6.315   1.904  1.00114.19           C  
ATOM   1221  C   GLN A 153      68.622   5.108   2.804  1.00114.19           C  
ATOM   1222  O   GLN A 153      67.607   4.735   3.390  1.00114.19           O  
ATOM   1216  CB  GLN A 153      67.587   6.034   0.768  1.00114.19           C  
ATOM   1217  CG  GLN A 153      67.180   7.323   0.056  1.00114.19           C  
ATOM   1218  CD  GLN A 153      66.625   8.254   1.127  1.00114.19           C  
ATOM   1220  NE2 GLN A 153      67.488   9.166   1.650  1.00114.19           N  
ATOM   1219  OE1 GLN A 153      65.457   8.163   1.499  1.00114.19           O  
ATOM   1223  N   SER A 154      69.749   4.374   2.823  1.00 74.33           N  
ATOM   1224  CA  SER A 154      69.827   3.115   3.522  1.00 74.33           C  
ATOM   1227  C   SER A 154      69.780   3.219   5.025  1.00 74.33           C  
ATOM   1228  O   SER A 154      69.391   2.258   5.683  1.00 74.33           O  
ATOM   1225  CB  SER A 154      71.096   2.329   3.166  1.00 74.33           C  
ATOM   1226  OG  SER A 154      71.066   1.974   1.791  1.00 74.33           O  
ATOM   1229  N   HIS A 155      70.216   4.353   5.603  1.00125.56           N  
ATOM   1230  CA  HIS A 155      70.362   4.591   7.018  1.00125.56           C  
ATOM   1237  C   HIS A 155      69.127   4.943   7.809  1.00125.56           C  
ATOM   1238  O   HIS A 155      69.243   5.187   9.007  1.00125.56           O  
ATOM   1233  CB  HIS A 155      71.525   5.532   7.348  1.00125.56           C  
ATOM   1232  CG  HIS A 155      72.787   4.758   7.125  1.00125.56           C  
ATOM   1235  CD2 HIS A 155      73.598   4.128   8.018  1.00125.56           C  
ATOM   1231  ND1 HIS A 155      73.312   4.484   5.882  1.00125.56           N  
ATOM   1236  CE1 HIS A 155      74.404   3.705   6.082  1.00125.56           C  
ATOM   1234  NE2 HIS A 155      74.617   3.461   7.362  1.00125.56           N  
ATOM   1239  N   LYS A 156      67.932   5.068   7.204  1.00106.10           N  
ATOM   1240  CA  LYS A 156      66.800   5.535   7.968  1.00106.10           C  
ATOM   1246  C   LYS A 156      66.492   4.695   9.187  1.00106.10           C  
ATOM   1247  O   LYS A 156      66.156   5.255  10.230  1.00106.10           O  
ATOM   1241  CB  LYS A 156      65.494   5.656   7.158  1.00106.10           C  
ATOM   1242  CG  LYS A 156      65.507   6.788   6.127  1.00106.10           C  
ATOM   1243  CD  LYS A 156      64.210   6.902   5.320  1.00106.10           C  
ATOM   1244  CE  LYS A 156      63.996   5.782   4.304  1.00106.10           C  
ATOM   1245  NZ  LYS A 156      62.619   5.847   3.765  1.00106.10           N1+
ATOM   1248  N   SER A 157      66.598   3.351   9.118  1.00 95.60           N  
ATOM   1249  CA  SER A 157      66.226   2.499  10.226  0.50 95.60           C  
ATOM   1252  C   SER A 157      67.147   2.702  11.394  1.00 95.60           C  
ATOM   1253  O   SER A 157      66.869   2.261  12.507  1.00 95.60           O  
ATOM   1250  CB  SER A 157      66.224   1.003   9.867  0.50 95.60           C  
ATOM   1251  OG  SER A 157      67.535   0.572   9.537  0.50 95.60           O  
ATOM   1254  N   HIS A 158      68.248   3.431  11.169  1.00133.46           N  
ATOM   1255  CA  HIS A 158      69.273   3.773  12.116  1.00133.46           C  
ATOM   1262  C   HIS A 158      68.587   4.590  13.185  1.00133.46           C  
ATOM   1263  O   HIS A 158      69.155   4.812  14.251  1.00133.46           O  
ATOM   1258  CB  HIS A 158      70.370   4.616  11.437  1.00133.46           C  
ATOM   1257  CG  HIS A 158      71.683   4.773  12.151  1.00133.46           C  
ATOM   1260  CD2 HIS A 158      72.308   5.900  12.588  1.00133.46           C  
ATOM   1256  ND1 HIS A 158      72.553   3.738  12.414  1.00133.46           N  
ATOM   1261  CE1 HIS A 158      73.653   4.286  12.987  1.00133.46           C  
ATOM   1259  NE2 HIS A 158      73.552   5.596  13.113  1.00133.46           N  
ATOM   1264  N   MET A 159      67.351   5.070  12.892  1.00298.03           N  
ATOM   1265  CA  MET A 159      66.495   5.875  13.726  1.00298.03           C  
ATOM   1270  C   MET A 159      66.207   5.147  14.992  1.00298.03           C  
ATOM   1271  O   MET A 159      66.059   5.762  16.048  1.00298.03           O  
ATOM   1266  CB  MET A 159      65.162   6.222  13.042  1.00298.03           C  
ATOM   1267  CG  MET A 159      64.284   5.011  12.727  1.00298.03           C  
ATOM   1268  SD  MET A 159      62.724   5.439  11.897  1.00298.03           S  
ATOM   1269  CE  MET A 159      61.989   6.261  13.340  1.00298.03           C  
ATOM   1272  N   GLN A 160      66.111   3.815  14.936  1.00107.30           N  
ATOM   1273  CA  GLN A 160      65.741   3.150  16.140  1.00107.30           C  
ATOM   1279  C   GLN A 160      66.725   3.373  17.221  1.00107.30           C  
ATOM   1280  O   GLN A 160      66.358   3.780  18.322  1.00107.30           O  
ATOM   1274  CB  GLN A 160      65.586   1.624  15.973  1.00107.30           C  
ATOM   1275  CG  GLN A 160      64.424   1.218  15.061  1.00107.30           C  
ATOM   1276  CD  GLN A 160      64.263  -0.298  15.112  1.00107.30           C  
ATOM   1278  NE2 GLN A 160      63.005  -0.764  15.343  1.00107.30           N  
ATOM   1277  OE1 GLN A 160      65.225  -1.048  14.959  1.00107.30           O  
ATOM   1281  N   SER A 161      68.010   3.140  16.943  1.00 67.37           N  
ATOM   1282  CA  SER A 161      68.913   3.315  18.029  1.00 67.37           C  
ATOM   1285  C   SER A 161      68.896   4.750  18.423  1.00 67.37           C  
ATOM   1286  O   SER A 161      68.640   5.088  19.578  1.00 67.37           O  
ATOM   1283  CB  SER A 161      70.364   2.957  17.669  1.00 67.37           C  
ATOM   1284  OG  SER A 161      71.207   3.157  18.795  1.00 67.37           O  
ATOM   1287  N   ILE A 162      69.147   5.635  17.446  1.00 96.41           N  
ATOM   1288  CA  ILE A 162      69.347   7.003  17.808  1.00 96.41           C  
ATOM   1293  C   ILE A 162      68.131   7.793  18.178  1.00 96.41           C  
ATOM   1294  O   ILE A 162      68.048   8.314  19.288  1.00 96.41           O  
ATOM   1289  CB  ILE A 162      70.089   7.761  16.752  1.00 96.41           C  
ATOM   1290  CG1 ILE A 162      71.469   7.117  16.542  1.00 96.41           C  
ATOM   1291  CG2 ILE A 162      70.163   9.234  17.184  1.00 96.41           C  
ATOM   1292  CD1 ILE A 162      72.210   7.633  15.311  1.00 96.41           C  
ATOM   1295  N   ILE A 163      67.138   7.883  17.277  1.00 89.93           N  
ATOM   1296  CA  ILE A 163      66.053   8.783  17.546  0.50 89.93           C  
ATOM   1301  C   ILE A 163      65.228   8.300  18.686  1.00 89.93           C  
ATOM   1302  O   ILE A 163      64.907   9.058  19.600  1.00 89.93           O  
ATOM   1297  CB  ILE A 163      65.152   8.989  16.364  0.50 89.93           C  
ATOM   1298  CG1 ILE A 163      65.914   9.702  15.231  0.50 89.93           C  
ATOM   1299  CG2 ILE A 163      63.923   9.776  16.850  0.50 89.93           C  
ATOM   1300  CD1 ILE A 163      67.057   8.882  14.633  0.50 89.93           C  
ATOM   1303  N   ASP A 164      64.882   7.005  18.669  1.00 34.54           N  
ATOM   1304  CA  ASP A 164      64.009   6.462  19.664  1.00 34.54           C  
ATOM   1309  C   ASP A 164      64.676   6.560  20.995  1.00 34.54           C  
ATOM   1310  O   ASP A 164      64.043   6.910  21.990  1.00 34.54           O  
ATOM   1305  CB  ASP A 164      63.690   4.985  19.392  1.00 34.54           C  
ATOM   1306  CG  ASP A 164      62.941   4.935  18.069  1.00 34.54           C  
ATOM   1307  OD1 ASP A 164      61.997   5.750  17.886  1.00 34.54           O  
ATOM   1308  OD2 ASP A 164      63.323   4.095  17.212  1.00 34.54           O1-
ATOM   1311  N   LYS A 165      65.989   6.269  21.045  1.00123.65           N  
ATOM   1312  CA  LYS A 165      66.672   6.286  22.305  1.00123.65           C  
ATOM   1318  C   LYS A 165      66.618   7.672  22.849  1.00123.65           C  
ATOM   1319  O   LYS A 165      66.377   7.875  24.038  1.00123.65           O  
ATOM   1313  CB  LYS A 165      68.159   5.893  22.207  1.00123.65           C  
ATOM   1314  CG  LYS A 165      68.830   5.617  23.562  1.00123.65           C  
ATOM   1315  CD  LYS A 165      68.882   6.814  24.520  1.00123.65           C  
ATOM   1316  CE  LYS A 165      70.217   7.564  24.538  1.00123.65           C  
ATOM   1317  NZ  LYS A 165      71.117   6.977  25.558  1.00123.65           N1+
ATOM   1320  N   LEU A 166      66.844   8.676  21.988  1.00 64.15           N  
ATOM   1321  CA  LEU A 166      66.864  10.026  22.460  1.00 64.15           C  
ATOM   1326  C   LEU A 166      65.498  10.439  22.922  1.00 64.15           C  
ATOM   1327  O   LEU A 166      65.382  11.208  23.875  1.00 64.15           O  
ATOM   1322  CB  LEU A 166      67.352  11.032  21.404  1.00 64.15           C  
ATOM   1323  CG  LEU A 166      68.841  10.854  21.042  1.00 64.15           C  
ATOM   1324  CD1 LEU A 166      69.288  11.880  19.989  1.00 64.15           C  
ATOM   1325  CD2 LEU A 166      69.732  10.874  22.296  1.00 64.15           C  
ATOM   1328  N   GLN A 167      64.425   9.960  22.255  1.00 53.05           N  
ATOM   1329  CA  GLN A 167      63.103  10.412  22.600  1.00 53.05           C  
ATOM   1335  C   GLN A 167      62.734  10.044  24.002  1.00 53.05           C  
ATOM   1336  O   GLN A 167      62.329  10.908  24.778  1.00 53.05           O  
ATOM   1330  CB  GLN A 167      61.989   9.793  21.741  1.00 53.05           C  
ATOM   1331  CG  GLN A 167      61.961  10.229  20.280  1.00 53.05           C  
ATOM   1332  CD  GLN A 167      60.773   9.513  19.650  1.00 53.05           C  
ATOM   1334  NE2 GLN A 167      60.353   9.972  18.440  1.00 53.05           N  
ATOM   1333  OE1 GLN A 167      60.225   8.574  20.226  1.00 53.05           O  
ATOM   1337  N   THR A 168      62.874   8.760  24.385  1.00113.03           N  
ATOM   1338  CA  THR A 168      62.423   8.425  25.705  1.00113.03           C  
ATOM   1342  C   THR A 168      63.450   7.583  26.375  1.00113.03           C  
ATOM   1343  O   THR A 168      64.216   6.857  25.744  1.00113.03           O  
ATOM   1339  CB  THR A 168      61.134   7.655  25.725  1.00113.03           C  
ATOM   1341  CG2 THR A 168      60.031   8.505  25.074  1.00113.03           C  
ATOM   1340  OG1 THR A 168      61.285   6.428  25.028  1.00113.03           O  
ATOM   1344  N   PRO A 169      63.473   7.702  27.672  1.00143.06           N  
ATOM   1345  CA  PRO A 169      64.399   6.919  28.436  1.00143.06           C  
ATOM   1349  C   PRO A 169      63.947   5.499  28.472  1.00143.06           C  
ATOM   1350  O   PRO A 169      62.740   5.257  28.469  1.00143.06           O  
ATOM   1347  CB  PRO A 169      64.479   7.583  29.809  1.00143.06           C  
ATOM   1348  CG  PRO A 169      64.138   9.056  29.517  1.00143.06           C  
ATOM   1346  CD  PRO A 169      63.215   8.994  28.288  1.00143.06           C  
ATOM   1351  N   ALA A 170      64.896   4.547  28.499  1.00 15.29           N  
ATOM   1352  CA  ALA A 170      64.530   3.167  28.557  1.00 15.29           C  
ATOM   1354  C   ALA A 170      65.647   2.457  29.313  1.00 15.29           C  
ATOM   1355  O   ALA A 170      66.114   1.394  28.823  1.00 15.29           O  
ATOM   1353  CB  ALA A 170      64.419   2.507  27.173  1.00 15.29           C  
ATOM   1356  OXT ALA A 170      66.048   2.972  30.390  1.00 15.29           O1-
TER   
HEADER    4ywq_chain_B
ATOM    140  N   PRO B  18     131.432   1.240   0.781  1.00180.78           N  
ATOM    141  CA  PRO B  18     132.757   0.756   0.519  1.00180.78           C  
ATOM    145  C   PRO B  18     133.031  -0.311   1.528  1.00180.78           C  
ATOM    146  O   PRO B  18     133.852  -1.190   1.272  1.00180.78           O  
ATOM    143  CB  PRO B  18     133.669   1.960   0.739  1.00180.78           C  
ATOM    144  CG  PRO B  18     132.919   2.774   1.811  1.00180.78           C  
ATOM    142  CD  PRO B  18     131.438   2.497   1.512  1.00180.78           C  
ATOM    147  N   GLN B  19     132.355  -0.227   2.689  1.00350.04           N  
ATOM    148  CA  GLN B  19     132.520  -1.151   3.769  1.00350.04           C  
ATOM    154  C   GLN B  19     133.873  -0.933   4.359  1.00350.04           C  
ATOM    155  O   GLN B  19     134.897  -1.035   3.685  1.00350.04           O  
ATOM    149  CB  GLN B  19     132.335  -2.626   3.365  1.00350.04           C  
ATOM    150  CG  GLN B  19     132.411  -3.600   4.543  1.00350.04           C  
ATOM    151  CD  GLN B  19     131.768  -4.912   4.112  1.00350.04           C  
ATOM    153  NE2 GLN B  19     131.182  -4.927   2.885  1.00350.04           N  
ATOM    152  OE1 GLN B  19     131.768  -5.892   4.854  1.00350.04           O  
ATOM    156  N   GLN B  20     133.882  -0.598   5.664  1.00260.35           N  
ATOM    157  CA  GLN B  20     135.082  -0.309   6.387  1.00260.35           C  
ATOM    163  C   GLN B  20     134.674  -0.297   7.826  1.00260.35           C  
ATOM    164  O   GLN B  20     133.892  -1.137   8.270  1.00260.35           O  
ATOM    158  CB  GLN B  20     135.656   1.082   6.071  1.00260.35           C  
ATOM    159  CG  GLN B  20     137.085   1.294   6.572  1.00260.35           C  
ATOM    160  CD  GLN B  20     138.000   0.527   5.629  1.00260.35           C  
ATOM    162  NE2 GLN B  20     139.335   0.584   5.889  1.00260.35           N  
ATOM    161  OE1 GLN B  20     137.538  -0.109   4.683  1.00260.35           O  
ATOM    165  N   LEU B  21     135.208   0.668   8.599  1.00 59.86           N  
ATOM    166  CA  LEU B  21     134.866   0.794   9.984  1.00 59.86           C  
ATOM    171  C   LEU B  21     133.397   1.056  10.056  1.00 59.86           C  
ATOM    172  O   LEU B  21     132.694   0.501  10.899  1.00 59.86           O  
ATOM    167  CB  LEU B  21     135.575   1.982  10.658  1.00 59.86           C  
ATOM    168  CG  LEU B  21     135.237   2.148  12.153  1.00 59.86           C  
ATOM    169  CD1 LEU B  21     135.803   0.996  12.994  1.00 59.86           C  
ATOM    170  CD2 LEU B  21     135.661   3.533  12.668  1.00 59.86           C  
ATOM    173  N   SER B  22     132.896   1.906   9.146  1.00 28.41           N  
ATOM    174  CA  SER B  22     131.509   2.267   9.133  1.00 28.41           C  
ATOM    177  C   SER B  22     130.708   1.023   8.923  1.00 28.41           C  
ATOM    178  O   SER B  22     129.690   0.808   9.580  1.00 28.41           O  
ATOM    175  CB  SER B  22     131.170   3.217   7.973  1.00 28.41           C  
ATOM    176  OG  SER B  22     131.923   4.415   8.082  1.00 28.41           O  
ATOM    179  N   SER B  23     131.168   0.155   8.005  1.00 25.37           N  
ATOM    180  CA  SER B  23     130.428  -1.030   7.683  1.00 25.37           C  
ATOM    183  C   SER B  23     130.318  -1.886   8.904  1.00 25.37           C  
ATOM    184  O   SER B  23     129.262  -2.459   9.173  1.00 25.37           O  
ATOM    181  CB  SER B  23     131.097  -1.870   6.584  1.00 25.37           C  
ATOM    182  OG  SER B  23     130.317  -3.025   6.313  1.00 25.37           O  
ATOM    185  N   ASN B  24     131.407  -1.984   9.688  1.00 44.97           N  
ATOM    186  CA  ASN B  24     131.391  -2.814  10.856  1.00 44.97           C  
ATOM    191  C   ASN B  24     130.358  -2.285  11.799  1.00 44.97           C  
ATOM    192  O   ASN B  24     129.600  -3.050  12.394  1.00 44.97           O  
ATOM    187  CB  ASN B  24     132.721  -2.796  11.640  1.00 44.97           C  
ATOM    188  CG  ASN B  24     133.813  -3.515  10.858  1.00 44.97           C  
ATOM    190  ND2 ASN B  24     134.664  -4.287  11.586  1.00 44.97           N  
ATOM    189  OD1 ASN B  24     133.911  -3.397   9.638  1.00 44.97           O  
ATOM    193  N   LEU B  25     130.302  -0.950  11.957  1.00 56.54           N  
ATOM    194  CA  LEU B  25     129.416  -0.342  12.908  1.00 56.54           C  
ATOM    199  C   LEU B  25     127.976  -0.575  12.546  1.00 56.54           C  
ATOM    200  O   LEU B  25     127.171  -0.942  13.401  1.00 56.54           O  
ATOM    195  CB  LEU B  25     129.624   1.178  13.014  1.00 56.54           C  
ATOM    196  CG  LEU B  25     128.746   1.841  14.089  1.00 56.54           C  
ATOM    197  CD1 LEU B  25     129.116   1.326  15.490  1.00 56.54           C  
ATOM    198  CD2 LEU B  25     128.793   3.374  13.987  1.00 56.54           C  
ATOM    201  N   TRP B  26     127.605  -0.392  11.266  1.00 78.81           N  
ATOM    202  CA  TRP B  26     126.219  -0.504  10.892  1.00 78.81           C  
ATOM    213  C   TRP B  26     125.772  -1.913  11.113  1.00 78.81           C  
ATOM    214  O   TRP B  26     124.652  -2.154  11.554  1.00 78.81           O  
ATOM    203  CB  TRP B  26     125.939  -0.152   9.421  1.00 78.81           C  
ATOM    204  CG  TRP B  26     126.301   1.265   9.044  1.00 78.81           C  
ATOM    206  CD1 TRP B  26     126.922   1.727   7.921  1.00 78.81           C  
ATOM    205  CD2 TRP B  26     126.094   2.408   9.893  1.00 78.81           C  
ATOM    208  CE2 TRP B  26     126.596   3.519   9.218  1.00 78.81           C  
ATOM    209  CE3 TRP B  26     125.538   2.517  11.137  1.00 78.81           C  
ATOM    207  NE1 TRP B  26     127.094   3.090   8.005  1.00 78.81           N  
ATOM    210  CZ2 TRP B  26     126.545   4.765   9.779  1.00 78.81           C  
ATOM    211  CZ3 TRP B  26     125.486   3.776  11.698  1.00 78.81           C  
ATOM    212  CH2 TRP B  26     125.981   4.876  11.030  1.00 78.81           C  
ATOM    215  N   ALA B  27     126.645  -2.888  10.797  1.00 28.50           N  
ATOM    216  CA  ALA B  27     126.310  -4.275  10.938  1.00 28.50           C  
ATOM    218  C   ALA B  27     126.027  -4.564  12.381  1.00 28.50           C  
ATOM    219  O   ALA B  27     125.098  -5.304  12.701  1.00 28.50           O  
ATOM    217  CB  ALA B  27     127.450  -5.209  10.501  1.00 28.50           C  
ATOM    220  N   ALA B  28     126.824  -3.978  13.293  1.00 35.44           N  
ATOM    221  CA  ALA B  28     126.668  -4.217  14.700  1.00 35.44           C  
ATOM    223  C   ALA B  28     125.317  -3.745  15.145  1.00 35.44           C  
ATOM    224  O   ALA B  28     124.659  -4.405  15.947  1.00 35.44           O  
ATOM    222  CB  ALA B  28     127.713  -3.470  15.546  1.00 35.44           C  
ATOM    225  N   VAL B  29     124.870  -2.578  14.645  1.00 38.67           N  
ATOM    226  CA  VAL B  29     123.599  -2.040  15.045  1.00 38.67           C  
ATOM    230  C   VAL B  29     122.504  -2.957  14.594  1.00 38.67           C  
ATOM    231  O   VAL B  29     121.557  -3.215  15.335  1.00 38.67           O  
ATOM    227  CB  VAL B  29     123.322  -0.683  14.469  1.00 38.67           C  
ATOM    228  CG1 VAL B  29     121.898  -0.267  14.880  1.00 38.67           C  
ATOM    229  CG2 VAL B  29     124.419   0.285  14.948  1.00 38.67           C  
ATOM    232  N   ARG B  30     122.624  -3.484  13.360  1.00107.59           N  
ATOM    233  CA  ARG B  30     121.644  -4.329  12.733  1.00107.59           C  
ATOM    241  C   ARG B  30     121.494  -5.592  13.527  1.00107.59           C  
ATOM    242  O   ARG B  30     120.387  -6.104  13.692  1.00107.59           O  
ATOM    234  CB  ARG B  30     122.094  -4.760  11.327  1.00107.59           C  
ATOM    235  CG  ARG B  30     122.457  -3.590  10.406  1.00107.59           C  
ATOM    236  CD  ARG B  30     123.148  -4.033   9.114  1.00107.59           C  
ATOM    237  NE  ARG B  30     123.451  -2.814   8.311  1.00107.59           N  
ATOM    238  CZ  ARG B  30     124.392  -2.871   7.323  1.00107.59           C  
ATOM    239  NH1 ARG B  30     125.055  -4.040   7.086  1.00107.59           N1+
ATOM    240  NH2 ARG B  30     124.674  -1.763   6.576  1.00107.59           N  
ATOM    243  N   ALA B  31     122.612  -6.128  14.044  1.00 42.96           N  
ATOM    244  CA  ALA B  31     122.591  -7.368  14.771  1.00 42.96           C  
ATOM    246  C   ALA B  31     121.693  -7.193  15.957  1.00 42.96           C  
ATOM    247  O   ALA B  31     120.974  -8.108  16.354  1.00 42.96           O  
ATOM    245  CB  ALA B  31     123.979  -7.768  15.297  1.00 42.96           C  
ATOM    248  N   ARG B  32     121.732  -5.985  16.540  1.00131.87           N  
ATOM    249  CA  ARG B  32     121.028  -5.549  17.714  1.00131.87           C  
ATOM    257  C   ARG B  32     119.552  -5.501  17.449  1.00131.87           C  
ATOM    258  O   ARG B  32     118.755  -5.444  18.386  1.00131.87           O  
ATOM    250  CB  ARG B  32     121.412  -4.120  18.129  1.00131.87           C  
ATOM    251  CG  ARG B  32     122.911  -3.897  18.317  1.00131.87           C  
ATOM    252  CD  ARG B  32     123.468  -4.407  19.646  1.00131.87           C  
ATOM    253  NE  ARG B  32     124.923  -4.089  19.656  1.00131.87           N  
ATOM    254  CZ  ARG B  32     125.799  -4.884  18.980  1.00131.87           C  
ATOM    255  NH1 ARG B  32     125.348  -5.984  18.312  1.00131.87           N1+
ATOM    256  NH2 ARG B  32     127.127  -4.571  18.958  1.00131.87           N  
ATOM    259  N   GLY B  33     119.140  -5.419  16.171  1.00 30.67           N  
ATOM    260  CA  GLY B  33     117.735  -5.344  15.892  1.00 30.67           C  
ATOM    261  C   GLY B  33     117.388  -3.898  15.788  1.00 30.67           C  
ATOM    262  O   GLY B  33     116.216  -3.526  15.796  1.00 30.67           O  
ATOM    263  N   CYS B  34     118.424  -3.041  15.692  1.00 46.56           N  
ATOM    264  CA  CYS B  34     118.218  -1.627  15.598  1.00 46.56           C  
ATOM    267  C   CYS B  34     118.662  -1.182  14.245  1.00 46.56           C  
ATOM    268  O   CYS B  34     119.132  -1.987  13.443  1.00 46.56           O  
ATOM    265  CB  CYS B  34     119.011  -0.823  16.640  1.00 46.56           C  
ATOM    266  SG  CYS B  34     118.496  -1.222  18.336  1.00 46.56           S  
ATOM    269  N   GLN B  35     118.481   0.119  13.932  1.00 80.77           N  
ATOM    270  CA  GLN B  35     118.891   0.542  12.627  1.00 80.77           C  
ATOM    276  C   GLN B  35     119.161   2.015  12.632  1.00 80.77           C  
ATOM    277  O   GLN B  35     118.530   2.785  13.357  1.00 80.77           O  
ATOM    271  CB  GLN B  35     117.815   0.246  11.570  1.00 80.77           C  
ATOM    272  CG  GLN B  35     118.271   0.392  10.119  1.00 80.77           C  
ATOM    273  CD  GLN B  35     117.134  -0.144   9.260  1.00 80.77           C  
ATOM    275  NE2 GLN B  35     117.458  -0.555   8.006  1.00 80.77           N  
ATOM    274  OE1 GLN B  35     115.986  -0.208   9.701  1.00 80.77           O  
ATOM    278  N   PHE B  36     120.158   2.423  11.820  1.00102.06           N  
ATOM    279  CA  PHE B  36     120.508   3.801  11.625  1.00102.06           C  
ATOM    287  C   PHE B  36     120.266   4.014  10.157  1.00102.06           C  
ATOM    288  O   PHE B  36     120.981   3.476   9.313  1.00102.06           O  
ATOM    280  CB  PHE B  36     121.992   4.051  11.967  1.00102.06           C  
ATOM    281  CG  PHE B  36     122.262   5.510  12.089  1.00102.06           C  
ATOM    282  CD1 PHE B  36     121.691   6.238  13.108  1.00102.06           C  
ATOM    283  CD2 PHE B  36     123.120   6.141  11.220  1.00102.06           C  
ATOM    284  CE1 PHE B  36     121.943   7.584  13.237  1.00102.06           C  
ATOM    285  CE2 PHE B  36     123.375   7.484  11.347  1.00102.06           C  
ATOM    286  CZ  PHE B  36     122.785   8.211  12.352  1.00102.06           C  
ATOM    289  N   LEU B  37     119.228   4.805   9.821  1.00128.74           N  
ATOM    290  CA  LEU B  37     118.778   4.985   8.466  1.00128.74           C  
ATOM    295  C   LEU B  37     119.768   5.705   7.635  1.00128.74           C  
ATOM    296  O   LEU B  37     119.887   5.470   6.435  1.00128.74           O  
ATOM    291  CB  LEU B  37     117.436   5.729   8.349  1.00128.74           C  
ATOM    292  CG  LEU B  37     116.230   4.898   8.825  1.00128.74           C  
ATOM    293  CD1 LEU B  37     116.290   4.621  10.331  1.00128.74           C  
ATOM    294  CD2 LEU B  37     114.903   5.535   8.393  1.00128.74           C  
ATOM    297  N   GLY B  38     120.468   6.654   8.246  1.00 80.18           N  
ATOM    298  CA  GLY B  38     121.446   7.416   7.554  1.00 80.18           C  
ATOM    299  C   GLY B  38     121.744   8.435   8.552  1.00 80.18           C  
ATOM    300  O   GLY B  38     120.867   8.805   9.341  1.00 80.18           O  
ATOM    301  N   PRO B  39     122.974   8.838   8.489  1.00139.36           N  
ATOM    302  CA  PRO B  39     123.501   9.771   9.431  1.00139.36           C  
ATOM    306  C   PRO B  39     122.566  10.885   9.654  1.00139.36           C  
ATOM    307  O   PRO B  39     121.862  10.913  10.663  1.00139.36           O  
ATOM    304  CB  PRO B  39     124.770  10.329   8.793  1.00139.36           C  
ATOM    305  CG  PRO B  39     124.513  10.193   7.287  1.00139.36           C  
ATOM    303  CD  PRO B  39     123.626   8.945   7.194  1.00139.36           C  
ATOM    308  N   ALA B  40     122.497  11.771   8.671  1.00111.44           N  
ATOM    309  CA  ALA B  40     121.769  12.953   8.923  1.00111.44           C  
ATOM    311  C   ALA B  40     120.347  12.636   8.985  1.00111.44           C  
ATOM    312  O   ALA B  40     119.614  13.132   9.836  1.00111.44           O  
ATOM    310  CB  ALA B  40     121.959  14.012   7.824  1.00111.44           C  
ATOM    313  N   MET B  41     119.960  11.721   8.088  1.00124.49           N  
ATOM    314  CA  MET B  41     118.609  11.460   7.766  1.00124.49           C  
ATOM    319  C   MET B  41     117.728  11.003   8.917  1.00124.49           C  
ATOM    320  O   MET B  41     116.611  11.501   9.027  1.00124.49           O  
ATOM    315  CB  MET B  41     118.469  10.400   6.657  1.00124.49           C  
ATOM    316  CG  MET B  41     117.032   9.935   6.420  1.00124.49           C  
ATOM    317  SD  MET B  41     116.838   8.839   4.982  1.00124.49           S  
ATOM    318  CE  MET B  41     118.027   7.601   5.577  1.00124.49           C  
ATOM    321  N   GLN B  42     118.199  10.122   9.827  1.00187.55           N  
ATOM    322  CA  GLN B  42     117.530   9.566  10.987  1.00187.55           C  
ATOM    328  C   GLN B  42     116.968  10.697  11.779  1.00187.55           C  
ATOM    329  O   GLN B  42     116.061  10.520  12.593  1.00187.55           O  
ATOM    323  CB  GLN B  42     118.530   8.849  11.916  1.00187.55           C  
ATOM    324  CG  GLN B  42     117.953   8.373  13.253  1.00187.55           C  
ATOM    325  CD  GLN B  42     117.496   6.933  13.107  1.00187.55           C  
ATOM    327  NE2 GLN B  42     117.941   6.059  14.050  1.00187.55           N  
ATOM    326  OE1 GLN B  42     116.768   6.591  12.177  1.00187.55           O  
ATOM    330  N   GLU B  43     117.535  11.900  11.597  1.00 68.97           N  
ATOM    331  CA  GLU B  43     117.112  13.056  12.319  1.00 68.97           C  
ATOM    337  C   GLU B  43     115.642  13.284  12.103  1.00 68.97           C  
ATOM    338  O   GLU B  43     114.927  13.649  13.037  1.00 68.97           O  
ATOM    332  CB  GLU B  43     117.865  14.317  11.859  1.00 68.97           C  
ATOM    333  CG  GLU B  43     117.577  15.568  12.684  1.00 68.97           C  
ATOM    334  CD  GLU B  43     118.426  16.690  12.105  1.00 68.97           C  
ATOM    335  OE1 GLU B  43     119.056  16.459  11.037  1.00 68.97           O  
ATOM    336  OE2 GLU B  43     118.459  17.789  12.719  1.00 68.97           O1-
ATOM    339  N   GLU B  44     115.144  13.079  10.869  1.00 87.71           N  
ATOM    340  CA  GLU B  44     113.755  13.318  10.587  1.00 87.71           C  
ATOM    346  C   GLU B  44     112.906  12.344  11.353  1.00 87.71           C  
ATOM    347  O   GLU B  44     111.875  12.714  11.915  1.00 87.71           O  
ATOM    341  CB  GLU B  44     113.428  13.143   9.093  1.00 87.71           C  
ATOM    342  CG  GLU B  44     114.238  14.070   8.180  1.00 87.71           C  
ATOM    343  CD  GLU B  44     113.833  15.511   8.452  1.00 87.71           C  
ATOM    344  OE1 GLU B  44     112.626  15.827   8.286  1.00 87.71           O  
ATOM    345  OE2 GLU B  44     114.727  16.317   8.828  1.00 87.71           O1-
ATOM    348  N   ALA B  45     113.317  11.063  11.397  1.00 41.48           N  
ATOM    349  CA  ALA B  45     112.542  10.060  12.070  1.00 41.48           C  
ATOM    351  C   ALA B  45     112.453  10.383  13.534  1.00 41.48           C  
ATOM    352  O   ALA B  45     111.389  10.256  14.138  1.00 41.48           O  
ATOM    350  CB  ALA B  45     113.150   8.654  11.927  1.00 41.48           C  
ATOM    353  N   LEU B  46     113.571  10.816  14.144  1.00 57.49           N  
ATOM    354  CA  LEU B  46     113.605  11.102  15.554  1.00 57.49           C  
ATOM    359  C   LEU B  46     112.725  12.265  15.891  1.00 57.49           C  
ATOM    360  O   LEU B  46     112.070  12.270  16.934  1.00 57.49           O  
ATOM    355  CB  LEU B  46     115.022  11.400  16.075  1.00 57.49           C  
ATOM    356  CG  LEU B  46     115.950  10.169  16.039  1.00 57.49           C  
ATOM    357  CD1 LEU B  46     117.338  10.499  16.615  1.00 57.49           C  
ATOM    358  CD2 LEU B  46     115.294   8.954  16.718  1.00 57.49           C  
ATOM    361  N   LYS B  47     112.701  13.301  15.033  1.00 52.80           N  
ATOM    362  CA  LYS B  47     111.885  14.449  15.314  1.00 52.80           C  
ATOM    368  C   LYS B  47     110.446  14.042  15.288  1.00 52.80           C  
ATOM    369  O   LYS B  47     109.633  14.565  16.046  1.00 52.80           O  
ATOM    363  CB  LYS B  47     112.120  15.613  14.336  1.00 52.80           C  
ATOM    364  CG  LYS B  47     113.457  16.315  14.596  1.00 52.80           C  
ATOM    365  CD  LYS B  47     113.890  17.285  13.497  1.00 52.80           C  
ATOM    366  CE  LYS B  47     115.181  18.029  13.841  1.00 52.80           C  
ATOM    367  NZ  LYS B  47     115.543  18.952  12.742  1.00 52.80           N1+
ATOM    370  N   LEU B  48     110.093  13.101  14.395  1.00 60.26           N  
ATOM    371  CA  LEU B  48     108.747  12.623  14.256  1.00 60.26           C  
ATOM    376  C   LEU B  48     108.345  11.929  15.517  1.00 60.26           C  
ATOM    377  O   LEU B  48     107.239  12.123  16.018  1.00 60.26           O  
ATOM    372  CB  LEU B  48     108.641  11.575  13.133  1.00 60.26           C  
ATOM    373  CG  LEU B  48     109.041  12.104  11.743  1.00 60.26           C  
ATOM    374  CD1 LEU B  48     108.916  11.013  10.667  1.00 60.26           C  
ATOM    375  CD2 LEU B  48     108.248  13.372  11.389  1.00 60.26           C  
ATOM    378  N   VAL B  49     109.243  11.087  16.061  1.00101.66           N  
ATOM    379  CA  VAL B  49     108.915  10.371  17.257  1.00101.66           C  
ATOM    383  C   VAL B  49     108.725  11.362  18.362  1.00101.66           C  
ATOM    384  O   VAL B  49     107.833  11.214  19.197  1.00101.66           O  
ATOM    380  CB  VAL B  49     109.947   9.356  17.676  1.00101.66           C  
ATOM    381  CG1 VAL B  49     111.130  10.053  18.364  1.00101.66           C  
ATOM    382  CG2 VAL B  49     109.246   8.300  18.544  1.00101.66           C  
ATOM    385  N   LEU B  50     109.571  12.409  18.390  1.00 49.32           N  
ATOM    386  CA  LEU B  50     109.483  13.426  19.402  1.00 49.32           C  
ATOM    391  C   LEU B  50     108.175  14.133  19.275  1.00 49.32           C  
ATOM    392  O   LEU B  50     107.514  14.409  20.275  1.00 49.32           O  
ATOM    387  CB  LEU B  50     110.568  14.512  19.284  1.00 49.32           C  
ATOM    388  CG  LEU B  50     110.461  15.606  20.368  1.00 49.32           C  
ATOM    389  CD1 LEU B  50     110.754  15.044  21.770  1.00 49.32           C  
ATOM    390  CD2 LEU B  50     111.317  16.833  20.020  1.00 49.32           C  
ATOM    393  N   LEU B  51     107.750  14.419  18.032  1.00 55.81           N  
ATOM    394  CA  LEU B  51     106.555  15.183  17.848  1.00 55.81           C  
ATOM    399  C   LEU B  51     105.414  14.470  18.489  1.00 55.81           C  
ATOM    400  O   LEU B  51     104.608  15.082  19.187  1.00 55.81           O  
ATOM    395  CB  LEU B  51     106.190  15.364  16.366  1.00 55.81           C  
ATOM    396  CG  LEU B  51     104.828  16.051  16.157  1.00 55.81           C  
ATOM    397  CD1 LEU B  51     104.809  17.466  16.755  1.00 55.81           C  
ATOM    398  CD2 LEU B  51     104.416  16.015  14.677  1.00 55.81           C  
ATOM    401  N   ALA B  52     105.295  13.156  18.247  1.00 67.24           N  
ATOM    402  CA  ALA B  52     104.198  12.423  18.802  1.00 67.24           C  
ATOM    404  C   ALA B  52     104.281  12.281  20.309  1.00 67.24           C  
ATOM    405  O   ALA B  52     103.267  12.387  20.995  1.00 67.24           O  
ATOM    403  CB  ALA B  52     104.072  11.011  18.205  1.00 67.24           C  
ATOM    406  N   LEU B  53     105.478  11.947  20.839  1.00114.45           N  
ATOM    407  CA  LEU B  53     105.777  11.639  22.225  1.00114.45           C  
ATOM    412  C   LEU B  53     106.018  12.767  23.198  1.00114.45           C  
ATOM    413  O   LEU B  53     105.819  12.590  24.400  1.00114.45           O  
ATOM    408  CB  LEU B  53     106.934  10.636  22.342  1.00114.45           C  
ATOM    409  CG  LEU B  53     106.607   9.310  21.623  1.00114.45           C  
ATOM    410  CD1 LEU B  53     107.693   8.252  21.864  1.00114.45           C  
ATOM    411  CD2 LEU B  53     105.191   8.813  21.966  1.00114.45           C  
ATOM    414  N   GLU B  54     106.484  13.937  22.731  1.00 70.07           N  
ATOM    415  CA  GLU B  54     106.961  14.988  23.598  1.00 70.07           C  
ATOM    421  C   GLU B  54     105.936  15.424  24.608  1.00 70.07           C  
ATOM    422  O   GLU B  54     106.287  15.724  25.749  1.00 70.07           O  
ATOM    416  CB  GLU B  54     107.401  16.224  22.792  1.00 70.07           C  
ATOM    417  CG  GLU B  54     106.309  16.761  21.861  1.00 70.07           C  
ATOM    418  CD  GLU B  54     106.864  17.956  21.100  1.00 70.07           C  
ATOM    419  OE1 GLU B  54     107.016  19.037  21.727  1.00 70.07           O  
ATOM    420  OE2 GLU B  54     107.143  17.804  19.879  1.00 70.07           O1-
ATOM    423  N   ASP B  55     104.652  15.495  24.218  1.00 88.16           N  
ATOM    424  CA  ASP B  55     103.584  15.933  25.076  1.00 88.16           C  
ATOM    429  C   ASP B  55     103.286  14.944  26.167  1.00 88.16           C  
ATOM    430  O   ASP B  55     102.640  15.298  27.153  1.00 88.16           O  
ATOM    425  CB  ASP B  55     102.303  16.340  24.315  1.00 88.16           C  
ATOM    426  CG  ASP B  55     101.789  15.191  23.466  1.00 88.16           C  
ATOM    427  OD1 ASP B  55     101.975  14.015  23.876  1.00 88.16           O  
ATOM    428  OD2 ASP B  55     101.218  15.475  22.381  1.00 88.16           O1-
ATOM    431  N   GLY B  56     103.717  13.675  26.032  1.00 46.80           N  
ATOM    432  CA  GLY B  56     103.444  12.735  27.084  1.00 46.80           C  
ATOM    433  C   GLY B  56     102.371  11.793  26.643  1.00 46.80           C  
ATOM    434  O   GLY B  56     101.870  10.997  27.437  1.00 46.80           O  
ATOM    435  N   SER B  57     101.991  11.860  25.355  1.00 96.89           N  
ATOM    436  CA  SER B  57     100.985  10.989  24.825  1.00 96.89           C  
ATOM    439  C   SER B  57     101.523   9.592  24.889  1.00 96.89           C  
ATOM    440  O   SER B  57     102.735   9.392  24.833  1.00 96.89           O  
ATOM    437  CB  SER B  57     100.644  11.324  23.364  1.00 96.89           C  
ATOM    438  OG  SER B  57      99.559  10.530  22.920  1.00 96.89           O  
ATOM    441  N   ALA B  58     100.632   8.586  25.048  1.00 61.45           N  
ATOM    442  CA  ALA B  58     101.100   7.229  25.119  1.00 61.45           C  
ATOM    444  C   ALA B  58     100.569   6.491  23.927  1.00 61.45           C  
ATOM    445  O   ALA B  58      99.365   6.294  23.784  1.00 61.45           O  
ATOM    443  CB  ALA B  58     100.621   6.488  26.380  1.00 61.45           C  
ATOM    446  N   LEU B  59     101.485   6.024  23.053  1.00120.42           N  
ATOM    447  CA  LEU B  59     101.078   5.374  21.840  1.00120.42           C  
ATOM    452  C   LEU B  59     101.705   4.030  21.743  1.00120.42           C  
ATOM    453  O   LEU B  59     102.796   3.780  22.247  1.00120.42           O  
ATOM    448  CB  LEU B  59     101.457   6.139  20.561  1.00120.42           C  
ATOM    449  CG  LEU B  59     100.567   7.356  20.249  1.00120.42           C  
ATOM    450  CD1 LEU B  59     100.550   8.376  21.399  1.00120.42           C  
ATOM    451  CD2 LEU B  59     100.975   7.986  18.907  1.00120.42           C  
ATOM    454  N   SER B  60     100.994   3.109  21.076  1.00 44.78           N  
ATOM    455  CA  SER B  60     101.499   1.790  20.862  1.00 44.78           C  
ATOM    458  C   SER B  60     102.495   1.866  19.751  1.00 44.78           C  
ATOM    459  O   SER B  60     102.608   2.875  19.058  1.00 44.78           O  
ATOM    456  CB  SER B  60     100.414   0.786  20.437  1.00 44.78           C  
ATOM    457  OG  SER B  60      99.867   1.163  19.182  1.00 44.78           O  
ATOM    460  N   ARG B  61     103.250   0.770  19.560  1.00 54.23           N  
ATOM    461  CA  ARG B  61     104.245   0.695  18.532  1.00 54.23           C  
ATOM    469  C   ARG B  61     103.540   0.867  17.226  1.00 54.23           C  
ATOM    470  O   ARG B  61     104.029   1.543  16.320  1.00 54.23           O  
ATOM    462  CB  ARG B  61     104.945  -0.677  18.513  1.00 54.23           C  
ATOM    463  CG  ARG B  61     106.022  -0.834  17.438  1.00 54.23           C  
ATOM    464  CD  ARG B  61     106.599  -2.251  17.365  1.00 54.23           C  
ATOM    465  NE  ARG B  61     107.261  -2.531  18.671  1.00 54.23           N  
ATOM    466  CZ  ARG B  61     108.596  -2.289  18.837  1.00 54.23           C  
ATOM    467  NH1 ARG B  61     109.343  -1.834  17.792  1.00 54.23           N1+
ATOM    468  NH2 ARG B  61     109.188  -2.508  20.048  1.00 54.23           N  
ATOM    471  N   LYS B  62     102.347   0.264  17.108  1.00108.80           N  
ATOM    472  CA  LYS B  62     101.614   0.320  15.878  1.00108.80           C  
ATOM    478  C   LYS B  62     101.337   1.746  15.523  1.00108.80           C  
ATOM    479  O   LYS B  62     101.635   2.184  14.410  1.00108.80           O  
ATOM    473  CB  LYS B  62     100.243  -0.369  15.981  1.00108.80           C  
ATOM    474  CG  LYS B  62      99.388  -0.196  14.725  1.00108.80           C  
ATOM    475  CD  LYS B  62      99.921  -0.948  13.509  1.00108.80           C  
ATOM    476  CE  LYS B  62      99.261  -2.313  13.318  1.00108.80           C  
ATOM    477  NZ  LYS B  62     100.035  -3.118  12.348  1.00108.80           N1+
ATOM    480  N   VAL B  63     100.773   2.516  16.471  1.00 44.11           N  
ATOM    481  CA  VAL B  63     100.378   3.867  16.198  1.00 44.11           C  
ATOM    485  C   VAL B  63     101.581   4.728  15.960  1.00 44.11           C  
ATOM    486  O   VAL B  63     101.587   5.558  15.053  1.00 44.11           O  
ATOM    482  CB  VAL B  63      99.592   4.483  17.322  1.00 44.11           C  
ATOM    483  CG1 VAL B  63      99.234   5.929  16.936  1.00 44.11           C  
ATOM    484  CG2 VAL B  63      98.372   3.596  17.617  1.00 44.11           C  
ATOM    487  N   LEU B  64     102.646   4.557  16.771  1.00 52.78           N  
ATOM    488  CA  LEU B  64     103.791   5.411  16.639  1.00 52.78           C  
ATOM    493  C   LEU B  64     104.406   5.219  15.284  1.00 52.78           C  
ATOM    494  O   LEU B  64     104.778   6.184  14.620  1.00 52.78           O  
ATOM    489  CB  LEU B  64     104.887   5.114  17.679  1.00 52.78           C  
ATOM    490  CG  LEU B  64     106.110   6.038  17.532  1.00 52.78           C  
ATOM    491  CD1 LEU B  64     105.728   7.495  17.840  1.00 52.78           C  
ATOM    492  CD2 LEU B  64     107.311   5.544  18.355  1.00 52.78           C  
ATOM    495  N   VAL B  65     104.532   3.957  14.840  1.00 35.63           N  
ATOM    496  CA  VAL B  65     105.145   3.657  13.575  1.00 35.63           C  
ATOM    500  C   VAL B  65     104.314   4.232  12.470  1.00 35.63           C  
ATOM    501  O   VAL B  65     104.844   4.793  11.512  1.00 35.63           O  
ATOM    497  CB  VAL B  65     105.268   2.179  13.341  1.00 35.63           C  
ATOM    498  CG1 VAL B  65     105.835   1.937  11.933  1.00 35.63           C  
ATOM    499  CG2 VAL B  65     106.132   1.585  14.467  1.00 35.63           C  
ATOM    502  N   LEU B  66     102.978   4.119  12.585  1.00 41.63           N  
ATOM    503  CA  LEU B  66     102.105   4.583  11.546  1.00 41.63           C  
ATOM    508  C   LEU B  66     102.301   6.056  11.374  1.00 41.63           C  
ATOM    509  O   LEU B  66     102.395   6.545  10.251  1.00 41.63           O  
ATOM    504  CB  LEU B  66     100.616   4.385  11.876  1.00 41.63           C  
ATOM    505  CG  LEU B  66     100.204   2.916  12.069  1.00 41.63           C  
ATOM    506  CD1 LEU B  66      98.687   2.793  12.284  1.00 41.63           C  
ATOM    507  CD2 LEU B  66     100.726   2.027  10.929  1.00 41.63           C  
ATOM    510  N   PHE B  67     102.382   6.800  12.493  1.00 55.19           N  
ATOM    511  CA  PHE B  67     102.504   8.228  12.436  1.00 55.19           C  
ATOM    519  C   PHE B  67     103.788   8.598  11.756  1.00 55.19           C  
ATOM    520  O   PHE B  67     103.809   9.478  10.896  1.00 55.19           O  
ATOM    512  CB  PHE B  67     102.497   8.870  13.834  1.00 55.19           C  
ATOM    513  CG  PHE B  67     102.627  10.350  13.692  1.00 55.19           C  
ATOM    514  CD1 PHE B  67     101.522  11.135  13.455  1.00 55.19           C  
ATOM    515  CD2 PHE B  67     103.859  10.953  13.790  1.00 55.19           C  
ATOM    516  CE1 PHE B  67     101.645  12.498  13.325  1.00 55.19           C  
ATOM    517  CE2 PHE B  67     103.990  12.316  13.663  1.00 55.19           C  
ATOM    518  CZ  PHE B  67     102.879  13.091  13.431  1.00 55.19           C  
ATOM    521  N   VAL B  68     104.899   7.944  12.142  1.00 63.58           N  
ATOM    522  CA  VAL B  68     106.206   8.247  11.620  1.00 63.58           C  
ATOM    526  C   VAL B  68     106.341   7.921  10.160  1.00 63.58           C  
ATOM    527  O   VAL B  68     106.742   8.772   9.367  1.00 63.58           O  
ATOM    523  CB  VAL B  68     107.281   7.458  12.313  1.00 63.58           C  
ATOM    524  CG1 VAL B  68     108.632   7.742  11.631  1.00 63.58           C  
ATOM    525  CG2 VAL B  68     107.243   7.790  13.814  1.00 63.58           C  
ATOM    528  N   VAL B  69     105.993   6.681   9.760  1.00 48.99           N  
ATOM    529  CA  VAL B  69     106.242   6.237   8.412  1.00 48.99           C  
ATOM    533  C   VAL B  69     105.458   7.043   7.429  1.00 48.99           C  
ATOM    534  O   VAL B  69     105.975   7.413   6.376  1.00 48.99           O  
ATOM    530  CB  VAL B  69     105.915   4.792   8.169  1.00 48.99           C  
ATOM    531  CG1 VAL B  69     106.089   4.508   6.664  1.00 48.99           C  
ATOM    532  CG2 VAL B  69     106.817   3.926   9.065  1.00 48.99           C  
ATOM    535  N   GLN B  70     104.196   7.365   7.753  1.00 74.40           N  
ATOM    536  CA  GLN B  70     103.365   8.042   6.803  0.50 74.40           C  
ATOM    542  C   GLN B  70     103.982   9.348   6.418  1.00 74.40           C  
ATOM    543  O   GLN B  70     103.964   9.728   5.249  1.00 74.40           O  
ATOM    537  CB  GLN B  70     101.977   8.381   7.356  0.50 74.40           C  
ATOM    538  CG  GLN B  70     101.139   9.178   6.357  0.50 74.40           C  
ATOM    539  CD  GLN B  70      99.818   9.498   7.027  0.50 74.40           C  
ATOM    541  NE2 GLN B  70      99.486  10.815   7.122  0.50 74.40           N  
ATOM    540  OE1 GLN B  70      99.104   8.600   7.467  0.50 74.40           O  
ATOM    544  N   ARG B  71     104.497  10.093   7.407  1.00181.08           N  
ATOM    545  CA  ARG B  71     105.088  11.380   7.175  1.00181.08           C  
ATOM    553  C   ARG B  71     106.408  11.260   6.467  1.00181.08           C  
ATOM    554  O   ARG B  71     106.744  12.081   5.616  1.00181.08           O  
ATOM    546  CB  ARG B  71     105.306  12.114   8.501  1.00181.08           C  
ATOM    547  CG  ARG B  71     103.978  12.356   9.217  1.00181.08           C  
ATOM    548  CD  ARG B  71     104.106  12.526  10.727  1.00181.08           C  
ATOM    549  NE  ARG B  71     104.946  13.724  10.990  1.00181.08           N  
ATOM    550  CZ  ARG B  71     104.372  14.960  11.007  1.00181.08           C  
ATOM    551  NH1 ARG B  71     103.052  15.098  10.687  1.00181.08           N1+
ATOM    552  NH2 ARG B  71     105.113  16.056  11.341  1.00181.08           N  
ATOM    555  N   LEU B  72     107.206  10.249   6.849  1.00161.19           N  
ATOM    556  CA  LEU B  72     108.556  10.046   6.394  1.00161.19           C  
ATOM    561  C   LEU B  72     108.647   9.578   4.965  1.00161.19           C  
ATOM    562  O   LEU B  72     109.556   9.974   4.234  1.00161.19           O  
ATOM    557  CB  LEU B  72     109.274   9.046   7.325  1.00161.19           C  
ATOM    558  CG  LEU B  72     110.807   8.985   7.200  1.00161.19           C  
ATOM    559  CD1 LEU B  72     111.267   8.324   5.897  1.00161.19           C  
ATOM    560  CD2 LEU B  72     111.418  10.379   7.407  1.00161.19           C  
ATOM    563  N   GLU B  73     107.685   8.748   4.523  1.00 90.90           N  
ATOM    564  CA  GLU B  73     107.760   8.041   3.273  1.00 90.90           C  
ATOM    570  C   GLU B  73     107.883   8.947   2.087  1.00 90.90           C  
ATOM    571  O   GLU B  73     108.629   8.611   1.164  1.00 90.90           O  
ATOM    565  CB  GLU B  73     106.558   7.097   3.088  1.00 90.90           C  
ATOM    566  CG  GLU B  73     106.667   6.148   1.894  1.00 90.90           C  
ATOM    567  CD  GLU B  73     105.801   6.712   0.781  1.00 90.90           C  
ATOM    568  OE1 GLU B  73     105.563   7.951   0.789  1.00 90.90           O  
ATOM    569  OE2 GLU B  73     105.360   5.915  -0.086  1.00 90.90           O1-
ATOM    572  N   PRO B  74     107.222  10.061   2.013  1.00 75.26           N  
ATOM    573  CA  PRO B  74     107.334  10.872   0.833  1.00 75.26           C  
ATOM    577  C   PRO B  74     108.745  11.304   0.576  1.00 75.26           C  
ATOM    578  O   PRO B  74     109.187  11.228  -0.571  1.00 75.26           O  
ATOM    575  CB  PRO B  74     106.328  12.003   1.025  1.00 75.26           C  
ATOM    576  CG  PRO B  74     105.243  11.366   1.919  1.00 75.26           C  
ATOM    574  CD  PRO B  74     105.984  10.293   2.736  1.00 75.26           C  
ATOM    579  N   ARG B  75     109.458  11.784   1.615  1.00165.41           N  
ATOM    580  CA  ARG B  75     110.827  12.192   1.475  1.00165.41           C  
ATOM    588  C   ARG B  75     111.699  10.993   1.273  1.00165.41           C  
ATOM    589  O   ARG B  75     112.579  10.997   0.415  1.00165.41           O  
ATOM    581  CB  ARG B  75     111.400  12.869   2.731  1.00165.41           C  
ATOM    582  CG  ARG B  75     110.839  14.251   3.052  1.00165.41           C  
ATOM    583  CD  ARG B  75     111.539  14.907   4.245  1.00165.41           C  
ATOM    584  NE  ARG B  75     112.967  15.105   3.865  1.00165.41           N  
ATOM    585  CZ  ARG B  75     113.665  16.167   4.358  1.00165.41           C  
ATOM    586  NH1 ARG B  75     113.061  17.039   5.214  1.00165.41           N1+
ATOM    587  NH2 ARG B  75     114.968  16.356   3.993  1.00165.41           N  
ATOM    590  N   PHE B  76     111.494   9.936   2.088  1.00 82.72           N  
ATOM    591  CA  PHE B  76     112.344   8.788   1.962  1.00 82.72           C  
ATOM    599  C   PHE B  76     111.486   7.583   1.715  1.00 82.72           C  
ATOM    600  O   PHE B  76     110.719   7.168   2.575  1.00 82.72           O  
ATOM    592  CB  PHE B  76     113.154   8.476   3.230  1.00 82.72           C  
ATOM    593  CG  PHE B  76     114.006   9.658   3.537  1.00 82.72           C  
ATOM    594  CD1 PHE B  76     115.065   9.992   2.726  1.00 82.72           C  
ATOM    595  CD2 PHE B  76     113.753  10.418   4.654  1.00 82.72           C  
ATOM    596  CE1 PHE B  76     115.851  11.083   3.017  1.00 82.72           C  
ATOM    597  CE2 PHE B  76     114.535  11.508   4.952  1.00 82.72           C  
ATOM    598  CZ  PHE B  76     115.586  11.842   4.132  1.00 82.72           C  
ATOM    601  N   PRO B  77     111.630   7.005   0.549  1.00 77.29           N  
ATOM    602  CA  PRO B  77     110.893   5.823   0.184  1.00 77.29           C  
ATOM    606  C   PRO B  77     111.379   4.628   0.941  1.00 77.29           C  
ATOM    607  O   PRO B  77     110.707   3.598   0.924  1.00 77.29           O  
ATOM    604  CB  PRO B  77     111.021   5.696  -1.336  1.00 77.29           C  
ATOM    605  CG  PRO B  77     112.135   6.684  -1.724  1.00 77.29           C  
ATOM    603  CD  PRO B  77     112.084   7.744  -0.613  1.00 77.29           C  
ATOM    608  N   GLN B  78     112.552   4.744   1.587  1.00 92.79           N  
ATOM    609  CA  GLN B  78     113.158   3.685   2.341  1.00 92.79           C  
ATOM    615  C   GLN B  78     112.269   3.372   3.509  1.00 92.79           C  
ATOM    616  O   GLN B  78     112.206   2.232   3.970  1.00 92.79           O  
ATOM    610  CB  GLN B  78     114.518   4.092   2.951  1.00 92.79           C  
ATOM    611  CG  GLN B  78     115.596   4.522   1.947  1.00 92.79           C  
ATOM    612  CD  GLN B  78     115.491   6.028   1.729  1.00 92.79           C  
ATOM    614  NE2 GLN B  78     116.607   6.760   1.995  1.00 92.79           N  
ATOM    613  OE1 GLN B  78     114.444   6.542   1.341  1.00 92.79           O  
ATOM    617  N   ALA B  79     111.570   4.394   4.037  1.00 52.63           N  
ATOM    618  CA  ALA B  79     110.778   4.224   5.224  1.00 52.63           C  
ATOM    620  C   ALA B  79     109.790   3.119   5.062  1.00 52.63           C  
ATOM    621  O   ALA B  79     109.034   3.058   4.092  1.00 52.63           O  
ATOM    619  CB  ALA B  79     109.992   5.485   5.616  1.00 52.63           C  
ATOM    622  N   SER B  80     109.776   2.210   6.057  1.00 34.66           N  
ATOM    623  CA  SER B  80     108.855   1.117   6.082  1.00 34.66           C  
ATOM    626  C   SER B  80     108.566   0.862   7.522  1.00 34.66           C  
ATOM    627  O   SER B  80     109.209   1.423   8.410  1.00 34.66           O  
ATOM    624  CB  SER B  80     109.414  -0.193   5.499  1.00 34.66           C  
ATOM    625  OG  SER B  80     110.439  -0.703   6.338  1.00 34.66           O  
ATOM    628  N   LYS B  81     107.568   0.006   7.789  1.00 99.42           N  
ATOM    629  CA  LYS B  81     107.197  -0.298   9.136  1.00 99.42           C  
ATOM    635  C   LYS B  81     108.382  -0.943   9.788  1.00 99.42           C  
ATOM    636  O   LYS B  81     108.698  -0.654  10.942  1.00 99.42           O  
ATOM    630  CB  LYS B  81     106.058  -1.322   9.200  1.00 99.42           C  
ATOM    631  CG  LYS B  81     104.884  -0.976   8.283  1.00 99.42           C  
ATOM    632  CD  LYS B  81     104.144   0.319   8.616  1.00 99.42           C  
ATOM    633  CE  LYS B  81     103.135   0.701   7.529  1.00 99.42           C  
ATOM    634  NZ  LYS B  81     101.967   1.382   8.128  1.00 99.42           N1+
ATOM    637  N   THR B  82     109.070  -1.846   9.057  1.00 39.22           N  
ATOM    638  CA  THR B  82     110.185  -2.561   9.616  1.00 39.22           C  
ATOM    642  C   THR B  82     111.315  -1.632   9.945  1.00 39.22           C  
ATOM    643  O   THR B  82     111.876  -1.703  11.037  1.00 39.22           O  
ATOM    639  CB  THR B  82     110.756  -3.610   8.705  1.00 39.22           C  
ATOM    641  CG2 THR B  82     111.938  -4.286   9.426  1.00 39.22           C  
ATOM    640  OG1 THR B  82     109.769  -4.577   8.380  1.00 39.22           O  
ATOM    644  N   SER B  83     111.680  -0.726   9.014  1.00 45.51           N  
ATOM    645  CA  SER B  83     112.821   0.126   9.221  1.00 45.51           C  
ATOM    648  C   SER B  83     112.585   1.070  10.366  1.00 45.51           C  
ATOM    649  O   SER B  83     113.476   1.296  11.183  1.00 45.51           O  
ATOM    646  CB  SER B  83     113.178   0.965   7.983  1.00 45.51           C  
ATOM    647  OG  SER B  83     112.133   1.877   7.681  1.00 45.51           O  
ATOM    650  N   ILE B  84     111.383   1.673  10.437  1.00108.80           N  
ATOM    651  CA  ILE B  84     111.047   2.585  11.497  1.00108.80           C  
ATOM    656  C   ILE B  84     110.981   1.856  12.801  1.00108.80           C  
ATOM    657  O   ILE B  84     111.387   2.384  13.835  1.00108.80           O  
ATOM    652  CB  ILE B  84     109.789   3.363  11.239  1.00108.80           C  
ATOM    653  CG1 ILE B  84     110.072   4.445  10.177  1.00108.80           C  
ATOM    654  CG2 ILE B  84     109.298   3.955  12.572  1.00108.80           C  
ATOM    655  CD1 ILE B  84     110.578   3.916   8.837  1.00108.80           C  
ATOM    658  N   GLY B  85     110.468   0.613  12.784  1.00 30.68           N  
ATOM    659  CA  GLY B  85     110.383  -0.158  13.990  1.00 30.68           C  
ATOM    660  C   GLY B  85     111.771  -0.307  14.549  1.00 30.68           C  
ATOM    661  O   GLY B  85     111.948  -0.304  15.766  1.00 30.68           O  
ATOM    662  N   HIS B  86     112.788  -0.464  13.674  1.00 87.80           N  
ATOM    663  CA  HIS B  86     114.154  -0.621  14.104  1.00 87.80           C  
ATOM    670  C   HIS B  86     114.626   0.612  14.816  1.00 87.80           C  
ATOM    671  O   HIS B  86     115.361   0.517  15.796  1.00 87.80           O  
ATOM    666  CB  HIS B  86     115.159  -0.848  12.963  1.00 87.80           C  
ATOM    665  CG  HIS B  86     115.171  -2.249  12.433  1.00 87.80           C  
ATOM    668  CD2 HIS B  86     115.950  -3.304  12.796  1.00 87.80           C  
ATOM    664  ND1 HIS B  86     114.357  -2.707  11.425  1.00 87.80           N  
ATOM    669  CE1 HIS B  86     114.682  -4.012  11.227  1.00 87.80           C  
ATOM    667  NE2 HIS B  86     115.642  -4.417  12.037  1.00 87.80           N  
ATOM    672  N   VAL B  87     114.252   1.805  14.316  1.00 45.86           N  
ATOM    673  CA  VAL B  87     114.661   3.030  14.948  1.00 45.86           C  
ATOM    677  C   VAL B  87     114.065   3.071  16.317  1.00 45.86           C  
ATOM    678  O   VAL B  87     114.721   3.479  17.273  1.00 45.86           O  
ATOM    674  CB  VAL B  87     114.165   4.262  14.252  1.00 45.86           C  
ATOM    675  CG1 VAL B  87     114.501   5.481  15.128  1.00 45.86           C  
ATOM    676  CG2 VAL B  87     114.787   4.324  12.849  1.00 45.86           C  
ATOM    679  N   VAL B  88     112.792   2.650  16.433  1.00 47.79           N  
ATOM    680  CA  VAL B  88     112.091   2.639  17.684  1.00 47.79           C  
ATOM    684  C   VAL B  88     112.829   1.738  18.624  1.00 47.79           C  
ATOM    685  O   VAL B  88     112.974   2.039  19.807  1.00 47.79           O  
ATOM    681  CB  VAL B  88     110.703   2.076  17.551  1.00 47.79           C  
ATOM    682  CG1 VAL B  88     110.088   1.920  18.952  1.00 47.79           C  
ATOM    683  CG2 VAL B  88     109.889   2.980  16.609  1.00 47.79           C  
ATOM    686  N   GLN B  89     113.319   0.598  18.104  1.00 56.24           N  
ATOM    687  CA  GLN B  89     113.996  -0.382  18.905  1.00 56.24           C  
ATOM    693  C   GLN B  89     115.254   0.211  19.466  1.00 56.24           C  
ATOM    694  O   GLN B  89     115.635  -0.095  20.595  1.00 56.24           O  
ATOM    688  CB  GLN B  89     114.364  -1.651  18.116  1.00 56.24           C  
ATOM    689  CG  GLN B  89     115.004  -2.735  18.985  1.00 56.24           C  
ATOM    690  CD  GLN B  89     113.954  -3.192  19.990  1.00 56.24           C  
ATOM    692  NE2 GLN B  89     114.344  -3.249  21.291  1.00 56.24           N  
ATOM    691  OE1 GLN B  89     112.813  -3.475  19.630  1.00 56.24           O  
ATOM    695  N   LEU B  90     115.941   1.073  18.693  1.00 58.66           N  
ATOM    696  CA  LEU B  90     117.170   1.663  19.146  0.50 58.66           C  
ATOM    701  C   LEU B  90     116.876   2.466  20.379  1.00 58.66           C  
ATOM    702  O   LEU B  90     117.603   2.394  21.369  1.00 58.66           O  
ATOM    697  CB  LEU B  90     117.775   2.617  18.097  0.50 58.66           C  
ATOM    698  CG  LEU B  90     119.146   3.209  18.479  0.50 58.66           C  
ATOM    699  CD1 LEU B  90     120.238   2.131  18.517  0.50 58.66           C  
ATOM    700  CD2 LEU B  90     119.524   4.375  17.556  0.50 58.66           C  
ATOM    703  N   LEU B  91     115.786   3.255  20.351  1.00 60.08           N  
ATOM    704  CA  LEU B  91     115.423   4.073  21.475  1.00 60.08           C  
ATOM    709  C   LEU B  91     115.002   3.211  22.623  1.00 60.08           C  
ATOM    710  O   LEU B  91     115.240   3.545  23.783  1.00 60.08           O  
ATOM    705  CB  LEU B  91     114.288   5.065  21.178  1.00 60.08           C  
ATOM    706  CG  LEU B  91     114.715   6.186  20.215  1.00 60.08           C  
ATOM    707  CD1 LEU B  91     113.609   7.244  20.068  1.00 60.08           C  
ATOM    708  CD2 LEU B  91     116.070   6.785  20.627  1.00 60.08           C  
ATOM    711  N   TYR B  92     114.333   2.087  22.320  1.00124.06           N  
ATOM    712  CA  TYR B  92     113.824   1.203  23.328  1.00124.06           C  
ATOM    721  C   TYR B  92     114.982   0.613  24.076  1.00124.06           C  
ATOM    722  O   TYR B  92     114.962   0.524  25.304  1.00124.06           O  
ATOM    713  CB  TYR B  92     112.950   0.101  22.701  1.00124.06           C  
ATOM    714  CG  TYR B  92     112.188  -0.572  23.787  1.00124.06           C  
ATOM    715  CD1 TYR B  92     111.089   0.047  24.338  1.00124.06           C  
ATOM    716  CD2 TYR B  92     112.570  -1.801  24.266  1.00124.06           C  
ATOM    717  CE1 TYR B  92     110.374  -0.555  25.347  1.00124.06           C  
ATOM    718  CE2 TYR B  92     111.860  -2.408  25.274  1.00124.06           C  
ATOM    719  CZ  TYR B  92     110.759  -1.788  25.814  1.00124.06           C  
ATOM    720  OH  TYR B  92     110.029  -2.412  26.849  1.00124.06           O  
ATOM    723  N   ARG B  93     116.040   0.230  23.337  1.00114.78           N  
ATOM    724  CA  ARG B  93     117.249  -0.363  23.843  0.40114.78           C  
ATOM    732  C   ARG B  93     117.888   0.646  24.762  1.00114.78           C  
ATOM    733  O   ARG B  93     118.479   0.301  25.786  1.00114.78           O  
ATOM    725  CB  ARG B  93     118.195  -0.651  22.666  0.40114.78           C  
ATOM    726  CG  ARG B  93     119.328  -1.645  22.915  0.40114.78           C  
ATOM    727  CD  ARG B  93     120.147  -1.885  21.642  0.40114.78           C  
ATOM    728  NE  ARG B  93     121.137  -2.965  21.909  0.40114.78           N  
ATOM    729  CZ  ARG B  93     120.808  -4.269  21.676  0.40114.78           C  
ATOM    730  NH1 ARG B  93     119.563  -4.592  21.217  0.40114.78           N1+
ATOM    731  NH2 ARG B  93     121.729  -5.252  21.890  0.40114.78           N  
ATOM    734  N   ALA B  94     117.760   1.929  24.383  1.00 78.59           N  
ATOM    735  CA  ALA B  94     118.251   3.120  25.028  1.00 78.59           C  
ATOM    737  C   ALA B  94     117.587   3.319  26.363  1.00 78.59           C  
ATOM    738  O   ALA B  94     118.112   4.044  27.208  1.00 78.59           O  
ATOM    736  CB  ALA B  94     118.018   4.392  24.195  1.00 78.59           C  
ATOM    739  N   SER B  95     116.395   2.725  26.575  1.00111.59           N  
ATOM    740  CA  SER B  95     115.668   2.905  27.808  1.00111.59           C  
ATOM    743  C   SER B  95     115.060   4.282  27.847  1.00111.59           C  
ATOM    744  O   SER B  95     114.887   4.889  28.903  1.00111.59           O  
ATOM    741  CB  SER B  95     116.563   2.723  29.048  1.00111.59           C  
ATOM    742  OG  SER B  95     115.819   2.896  30.242  1.00111.59           O  
ATOM    745  N   CYS B  96     114.711   4.811  26.662  1.00 70.42           N  
ATOM    746  CA  CYS B  96     114.068   6.088  26.524  1.00 70.42           C  
ATOM    749  C   CYS B  96     112.640   6.056  27.013  1.00 70.42           C  
ATOM    750  O   CYS B  96     112.103   7.089  27.409  1.00 70.42           O  
ATOM    747  CB  CYS B  96     114.051   6.600  25.073  1.00 70.42           C  
ATOM    748  SG  CYS B  96     115.716   7.023  24.479  1.00 70.42           S  
ATOM    751  N   PHE B  97     111.969   4.886  26.992  1.00100.33           N  
ATOM    752  CA  PHE B  97     110.545   4.904  27.230  1.00100.33           C  
ATOM    760  C   PHE B  97     110.144   4.328  28.561  1.00100.33           C  
ATOM    761  O   PHE B  97     110.822   3.480  29.141  1.00100.33           O  
ATOM    753  CB  PHE B  97     109.762   4.071  26.199  1.00100.33           C  
ATOM    754  CG  PHE B  97     110.067   4.569  24.827  1.00100.33           C  
ATOM    755  CD1 PHE B  97     109.402   5.651  24.299  1.00100.33           C  
ATOM    756  CD2 PHE B  97     111.017   3.935  24.059  1.00100.33           C  
ATOM    757  CE1 PHE B  97     109.690   6.098  23.029  1.00100.33           C  
ATOM    758  CE2 PHE B  97     111.308   4.377  22.790  1.00100.33           C  
ATOM    759  CZ  PHE B  97     110.646   5.463  22.272  1.00100.33           C  
ATOM    762  N   LYS B  98     108.999   4.839  29.078  0.50112.82           N  
ATOM    763  CA  LYS B  98     108.306   4.255  30.197  0.50112.82           C  
ATOM    769  C   LYS B  98     107.291   3.412  29.507  0.50112.82           C  
ATOM    770  O   LYS B  98     106.671   3.910  28.577  0.50112.82           O  
ATOM    764  CB  LYS B  98     107.478   5.236  31.049  0.50112.82           C  
ATOM    765  CG  LYS B  98     108.265   6.182  31.957  0.50112.82           C  
ATOM    766  CD  LYS B  98     107.380   7.299  32.523  1.00112.82           C  
ATOM    767  CE  LYS B  98     108.023   8.130  33.636  1.00112.82           C  
ATOM    768  NZ  LYS B  98     107.869   7.444  34.940  1.00112.82           N1+
ATOM    771  N   VAL B  99     107.076   2.145  29.926  1.00 63.05           N  
ATOM    772  CA  VAL B  99     106.216   1.276  29.162  1.00 63.05           C  
ATOM    776  C   VAL B  99     104.996   0.900  29.939  1.00 63.05           C  
ATOM    777  O   VAL B  99     105.060   0.568  31.122  1.00 63.05           O  
ATOM    773  CB  VAL B  99     106.903  -0.010  28.794  1.00 63.05           C  
ATOM    774  CG1 VAL B  99     105.913  -0.926  28.056  1.00 63.05           C  
ATOM    775  CG2 VAL B  99     108.171   0.333  27.993  1.00 63.05           C  
ATOM    778  N   THR B 100     103.834   0.943  29.257  1.00 58.41           N  
ATOM    779  CA  THR B 100     102.605   0.528  29.859  1.00 58.41           C  
ATOM    783  C   THR B 100     102.220  -0.739  29.164  1.00 58.41           C  
ATOM    784  O   THR B 100     102.057  -0.779  27.944  1.00 58.41           O  
ATOM    780  CB  THR B 100     101.489   1.516  29.687  1.00 58.41           C  
ATOM    782  CG2 THR B 100     100.237   0.980  30.403  1.00 58.41           C  
ATOM    781  OG1 THR B 100     101.864   2.768  30.243  1.00 58.41           O  
ATOM    785  N   LYS B 101     102.085  -1.812  29.960  1.00129.84           N  
ATOM    786  CA  LYS B 101     101.785  -3.141  29.513  1.00129.84           C  
ATOM    792  C   LYS B 101     100.300  -3.314  29.599  1.00129.84           C  
ATOM    793  O   LYS B 101      99.652  -2.700  30.445  1.00129.84           O  
ATOM    787  CB  LYS B 101     102.390  -4.156  30.475  1.00129.84           C  
ATOM    788  CG  LYS B 101     101.849  -3.836  31.864  1.00129.84           C  
ATOM    789  CD  LYS B 101     102.318  -4.735  33.000  1.00129.84           C  
ATOM    790  CE  LYS B 101     102.954  -3.912  34.119  1.00129.84           C  
ATOM    791  NZ  LYS B 101     103.292  -4.775  35.270  1.00129.84           N1+
ATOM    794  N   ARG B 102      99.716  -4.147  28.711  1.00132.35           N  
ATOM    795  CA  ARG B 102      98.296  -4.348  28.751  1.00132.35           C  
ATOM    803  C   ARG B 102      97.985  -5.601  28.005  1.00132.35           C  
ATOM    804  O   ARG B 102      98.846  -6.170  27.334  1.00132.35           O  
ATOM    796  CB  ARG B 102      97.519  -3.233  28.032  1.00132.35           C  
ATOM    797  CG  ARG B 102      97.721  -1.852  28.656  1.00132.35           C  
ATOM    798  CD  ARG B 102      97.099  -0.713  27.850  1.00132.35           C  
ATOM    799  NE  ARG B 102      95.622  -0.854  27.954  1.00132.35           N  
ATOM    800  CZ  ARG B 102      94.807   0.228  27.784  1.00132.35           C  
ATOM    801  NH1 ARG B 102      95.336   1.457  27.514  1.00132.35           N1+
ATOM    802  NH2 ARG B 102      93.456   0.071  27.891  1.00132.35           N  
ATOM    805  N   ASP B 103      96.732  -6.103  28.151  1.00 96.10           N  
ATOM    806  CA  ASP B 103      96.279  -7.223  27.372  1.00 96.10           C  
ATOM    811  C   ASP B 103      96.250  -6.702  25.973  1.00 96.10           C  
ATOM    812  O   ASP B 103      96.712  -7.346  25.030  1.00 96.10           O  
ATOM    807  CB  ASP B 103      94.856  -7.671  27.696  1.00 96.10           C  
ATOM    808  CG  ASP B 103      94.810  -8.248  29.102  1.00 96.10           C  
ATOM    809  OD1 ASP B 103      95.816  -8.091  29.843  1.00 96.10           O  
ATOM    810  OD2 ASP B 103      93.767  -8.864  29.453  1.00 96.10           O1-
ATOM    813  N   GLU B 104      95.694  -5.481  25.833  1.00204.45           N  
ATOM    814  CA  GLU B 104      95.559  -4.793  24.586  1.00204.45           C  
ATOM    820  C   GLU B 104      96.928  -4.290  24.273  1.00204.45           C  
ATOM    821  O   GLU B 104      97.852  -4.489  25.066  1.00204.45           O  
ATOM    815  CB  GLU B 104      94.577  -3.616  24.647  1.00204.45           C  
ATOM    816  CG  GLU B 104      93.126  -4.055  24.915  1.00204.45           C  
ATOM    817  CD  GLU B 104      92.536  -4.666  23.648  1.00204.45           C  
ATOM    818  OE1 GLU B 104      92.815  -4.126  22.544  1.00204.45           O  
ATOM    819  OE2 GLU B 104      91.788  -5.674  23.766  1.00204.45           O1-
ATOM    822  N   ASP B 105      97.116  -3.659  23.098  1.00 85.09           N  
ATOM    823  CA  ASP B 105      98.429  -3.287  22.672  1.00 85.09           C  
ATOM    828  C   ASP B 105      99.160  -2.493  23.704  1.00 85.09           C  
ATOM    829  O   ASP B 105      98.701  -1.465  24.200  1.00 85.09           O  
ATOM    824  CB  ASP B 105      98.471  -2.482  21.360  1.00 85.09           C  
ATOM    825  CG  ASP B 105      98.200  -3.431  20.201  1.00 85.09           C  
ATOM    826  OD1 ASP B 105      97.911  -4.629  20.463  1.00 85.09           O  
ATOM    827  OD2 ASP B 105      98.281  -2.968  19.033  1.00 85.09           O1-
ATOM    830  N   SER B 106     100.353  -3.016  24.036  1.00102.27           N  
ATOM    831  CA  SER B 106     101.341  -2.447  24.891  1.00102.27           C  
ATOM    834  C   SER B 106     102.216  -1.765  23.914  1.00102.27           C  
ATOM    835  O   SER B 106     101.798  -0.797  23.285  1.00102.27           O  
ATOM    832  CB  SER B 106     102.196  -3.505  25.611  1.00102.27           C  
ATOM    833  OG  SER B 106     101.377  -4.301  26.454  1.00102.27           O  
ATOM    836  N   SER B 107     103.467  -2.247  23.803  1.00196.23           N  
ATOM    837  CA  SER B 107     104.412  -1.714  22.873  1.00196.23           C  
ATOM    840  C   SER B 107     105.111  -0.655  23.621  1.00196.23           C  
ATOM    841  O   SER B 107     105.488  -0.843  24.776  1.00196.23           O  
ATOM    838  CB  SER B 107     103.855  -1.145  21.550  1.00196.23           C  
ATOM    839  OG  SER B 107     103.184  -2.167  20.826  1.00196.23           O  
ATOM    842  N   LEU B 108     105.326   0.503  22.987  1.00189.39           N  
ATOM    843  CA  LEU B 108     106.068   1.435  23.754  1.00189.39           C  
ATOM    848  C   LEU B 108     105.214   2.609  24.120  1.00189.39           C  
ATOM    849  O   LEU B 108     105.481   3.717  23.656  1.00189.39           O  
ATOM    844  CB  LEU B 108     107.291   1.961  22.982  1.00189.39           C  
ATOM    845  CG  LEU B 108     108.227   0.839  22.484  1.00189.39           C  
ATOM    846  CD1 LEU B 108     107.576   0.016  21.358  1.00189.39           C  
ATOM    847  CD2 LEU B 108     109.609   1.385  22.096  1.00189.39           C  
ATOM    850  N   MET B 109     104.156   2.443  24.949  1.00335.86           N  
ATOM    851  CA  MET B 109     103.635   3.723  25.377  1.00335.86           C  
ATOM    856  C   MET B 109     104.634   4.046  26.467  1.00335.86           C  
ATOM    857  O   MET B 109     104.828   3.039  27.143  1.00335.86           O  
ATOM    852  CB  MET B 109     102.239   3.685  26.025  1.00335.86           C  
ATOM    853  CG  MET B 109     101.110   3.428  25.029  1.00335.86           C  
ATOM    854  SD  MET B 109     101.103   1.743  24.372  1.00335.86           S  
ATOM    855  CE  MET B 109      99.579   1.899  23.399  1.00335.86           C  
ATOM    858  N   GLN B 110     105.315   5.256  26.752  1.00248.67           N  
ATOM    859  CA  GLN B 110     105.492   6.669  26.338  1.00248.67           C  
ATOM    865  C   GLN B 110     106.937   7.135  26.641  1.00248.67           C  
ATOM    866  O   GLN B 110     107.716   6.403  27.249  1.00248.67           O  
ATOM    860  CB  GLN B 110     104.561   7.604  27.124  1.00248.67           C  
ATOM    861  CG  GLN B 110     104.860   7.581  28.624  1.00248.67           C  
ATOM    862  CD  GLN B 110     103.884   8.506  29.329  1.00248.67           C  
ATOM    864  NE2 GLN B 110     104.078   9.842  29.165  1.00248.67           N  
ATOM    863  OE1 GLN B 110     102.966   8.048  30.011  1.00248.67           O  
ATOM    867  N   LEU B 111     107.353   8.373  26.223  1.00 85.71           N  
ATOM    868  CA  LEU B 111     108.705   8.904  26.388  0.50 85.71           C  
ATOM    873  C   LEU B 111     108.940   9.389  27.798  1.00 85.71           C  
ATOM    874  O   LEU B 111     108.089  10.055  28.387  1.00 85.71           O  
ATOM    869  CB  LEU B 111     108.980  10.087  25.441  0.50 85.71           C  
ATOM    870  CG  LEU B 111     110.402  10.668  25.531  0.50 85.71           C  
ATOM    871  CD1 LEU B 111     111.450   9.636  25.083  0.50 85.71           C  
ATOM    872  CD2 LEU B 111     110.509  11.996  24.761  0.50 85.71           C  
ATOM    875  N   LYS B 112     110.142   9.099  28.358  1.00164.56           N  
ATOM    876  CA  LYS B 112     110.512   9.513  29.692  1.00164.56           C  
ATOM    882  C   LYS B 112     110.579  11.010  29.698  1.00164.56           C  
ATOM    883  O   LYS B 112     110.894  11.633  28.687  1.00164.56           O  
ATOM    877  CB  LYS B 112     111.907   9.026  30.117  1.00164.56           C  
ATOM    878  CG  LYS B 112     112.027   7.517  30.331  1.00164.56           C  
ATOM    879  CD  LYS B 112     111.297   7.006  31.570  1.00164.56           C  
ATOM    880  CE  LYS B 112     112.196   6.926  32.806  1.00164.56           C  
ATOM    881  NZ  LYS B 112     113.168   5.820  32.657  1.00164.56           N1+
ATOM    884  N   GLU B 113     110.322  11.618  30.869  1.00 48.15           N  
ATOM    885  CA  GLU B 113     110.229  13.042  31.028  1.00 48.15           C  
ATOM    891  C   GLU B 113     111.517  13.709  30.636  1.00 48.15           C  
ATOM    892  O   GLU B 113     111.502  14.754  29.988  1.00 48.15           O  
ATOM    886  CB  GLU B 113     109.914  13.418  32.485  1.00 48.15           C  
ATOM    887  CG  GLU B 113     109.785  14.916  32.747  1.00 48.15           C  
ATOM    888  CD  GLU B 113     109.438  15.075  34.220  1.00 48.15           C  
ATOM    889  OE1 GLU B 113     108.229  14.967  34.559  1.00 48.15           O  
ATOM    890  OE2 GLU B 113     110.379  15.298  35.029  1.00 48.15           O1-
ATOM    893  N   GLU B 114     112.664  13.108  30.998  1.00151.43           N  
ATOM    894  CA  GLU B 114     113.963  13.682  30.755  1.00151.43           C  
ATOM    900  C   GLU B 114     114.211  13.805  29.275  1.00151.43           C  
ATOM    901  O   GLU B 114     114.907  14.714  28.831  1.00151.43           O  
ATOM    895  CB  GLU B 114     115.119  12.805  31.275  1.00151.43           C  
ATOM    896  CG  GLU B 114     115.124  12.574  32.786  1.00151.43           C  
ATOM    897  CD  GLU B 114     114.197  11.407  33.105  1.00151.43           C  
ATOM    898  OE1 GLU B 114     112.956  11.626  33.139  1.00151.43           O  
ATOM    899  OE2 GLU B 114     114.718  10.283  33.323  1.00151.43           O1-
ATOM    902  N   PHE B 115     113.681  12.845  28.498  1.00144.99           N  
ATOM    903  CA  PHE B 115     113.858  12.630  27.080  1.00144.99           C  
ATOM    911  C   PHE B 115     113.079  13.541  26.171  1.00144.99           C  
ATOM    912  O   PHE B 115     113.238  13.478  24.956  1.00144.99           O  
ATOM    904  CB  PHE B 115     113.588  11.184  26.654  1.00144.99           C  
ATOM    905  CG  PHE B 115     114.595  10.425  27.432  1.00144.99           C  
ATOM    906  CD1 PHE B 115     115.929  10.708  27.269  1.00144.99           C  
ATOM    907  CD2 PHE B 115     114.217   9.435  28.306  1.00144.99           C  
ATOM    908  CE1 PHE B 115     116.873  10.020  27.988  1.00144.99           C  
ATOM    909  CE2 PHE B 115     115.160   8.742  29.024  1.00144.99           C  
ATOM    910  CZ  PHE B 115     116.492   9.036  28.866  1.00144.99           C  
ATOM    913  N   ARG B 116     112.158  14.346  26.714  1.00164.91           N  
ATOM    914  CA  ARG B 116     111.202  15.137  25.984  1.00164.91           C  
ATOM    922  C   ARG B 116     111.779  16.185  25.068  1.00164.91           C  
ATOM    923  O   ARG B 116     111.016  16.826  24.347  1.00164.91           O  
ATOM    915  CB  ARG B 116     110.124  15.733  26.902  1.00164.91           C  
ATOM    916  CG  ARG B 116     109.145  14.626  27.306  1.00164.91           C  
ATOM    917  CD  ARG B 116     108.080  14.998  28.334  1.00164.91           C  
ATOM    918  NE  ARG B 116     107.080  13.890  28.298  1.00164.91           N  
ATOM    919  CZ  ARG B 116     106.566  13.353  29.442  1.00164.91           C  
ATOM    920  NH1 ARG B 116     106.945  13.833  30.662  1.00164.91           N1+
ATOM    921  NH2 ARG B 116     105.672  12.325  29.359  1.00164.91           N  
ATOM    924  N   THR B 117     113.086  16.495  25.123  1.00117.94           N  
ATOM    925  CA  THR B 117     113.609  17.460  24.186  1.00117.94           C  
ATOM    929  C   THR B 117     114.459  16.753  23.158  1.00117.94           C  
ATOM    930  O   THR B 117     114.906  15.627  23.368  1.00117.94           O  
ATOM    926  CB  THR B 117     114.454  18.504  24.849  1.00117.94           C  
ATOM    928  CG2 THR B 117     115.692  17.827  25.456  1.00117.94           C  
ATOM    927  OG1 THR B 117     114.838  19.493  23.909  1.00117.94           O  
ATOM    931  N   TYR B 118     114.686  17.407  21.992  1.00 67.63           N  
ATOM    932  CA  TYR B 118     115.436  16.834  20.906  1.00 67.63           C  
ATOM    941  C   TYR B 118     116.853  16.587  21.326  1.00 67.63           C  
ATOM    942  O   TYR B 118     117.406  15.521  21.050  1.00 67.63           O  
ATOM    933  CB  TYR B 118     115.461  17.745  19.665  1.00 67.63           C  
ATOM    934  CG  TYR B 118     116.325  17.096  18.641  1.00 67.63           C  
ATOM    935  CD1 TYR B 118     115.867  16.020  17.918  1.00 67.63           C  
ATOM    936  CD2 TYR B 118     117.591  17.575  18.397  1.00 67.63           C  
ATOM    937  CE1 TYR B 118     116.669  15.427  16.970  1.00 67.63           C  
ATOM    938  CE2 TYR B 118     118.397  16.987  17.451  1.00 67.63           C  
ATOM    939  CZ  TYR B 118     117.934  15.908  16.737  1.00 67.63           C  
ATOM    940  OH  TYR B 118     118.757  15.301  15.766  1.00 67.63           O  
ATOM    943  N   GLU B 119     117.487  17.551  22.016  1.00 84.16           N  
ATOM    944  CA  GLU B 119     118.863  17.345  22.359  1.00 84.16           C  
ATOM    950  C   GLU B 119     118.992  16.166  23.268  1.00 84.16           C  
ATOM    951  O   GLU B 119     119.896  15.350  23.097  1.00 84.16           O  
ATOM    945  CB  GLU B 119     119.543  18.555  23.021  1.00 84.16           C  
ATOM    946  CG  GLU B 119     119.887  19.655  22.018  1.00 84.16           C  
ATOM    947  CD  GLU B 119     120.953  20.542  22.641  1.00 84.16           C  
ATOM    948  OE1 GLU B 119     121.155  20.440  23.880  1.00 84.16           O  
ATOM    949  OE2 GLU B 119     121.586  21.327  21.883  1.00 84.16           O1-
ATOM    952  N   ALA B 120     118.091  16.037  24.258  1.00 34.82           N  
ATOM    953  CA  ALA B 120     118.167  14.948  25.193  1.00 34.82           C  
ATOM    955  C   ALA B 120     117.957  13.646  24.480  1.00 34.82           C  
ATOM    956  O   ALA B 120     118.685  12.680  24.705  1.00 34.82           O  
ATOM    954  CB  ALA B 120     117.099  15.045  26.293  1.00 34.82           C  
ATOM    957  N   LEU B 121     116.959  13.601  23.579  1.00 56.51           N  
ATOM    958  CA  LEU B 121     116.598  12.419  22.845  1.00 56.51           C  
ATOM    963  C   LEU B 121     117.766  11.998  22.012  1.00 56.51           C  
ATOM    964  O   LEU B 121     118.136  10.823  21.979  1.00 56.51           O  
ATOM    959  CB  LEU B 121     115.432  12.719  21.886  1.00 56.51           C  
ATOM    960  CG  LEU B 121     115.015  11.542  20.994  1.00 56.51           C  
ATOM    961  CD1 LEU B 121     114.500  10.367  21.837  1.00 56.51           C  
ATOM    962  CD2 LEU B 121     114.013  11.994  19.919  1.00 56.51           C  
ATOM    965  N   ARG B 122     118.393  12.966  21.330  1.00185.52           N  
ATOM    966  CA  ARG B 122     119.500  12.665  20.484  1.00185.52           C  
ATOM    974  C   ARG B 122     120.622  12.134  21.308  1.00185.52           C  
ATOM    975  O   ARG B 122     121.314  11.212  20.882  1.00185.52           O  
ATOM    967  CB  ARG B 122     120.020  13.883  19.710  1.00185.52           C  
ATOM    968  CG  ARG B 122     121.319  13.574  18.973  1.00185.52           C  
ATOM    969  CD  ARG B 122     121.219  12.398  17.997  1.00185.52           C  
ATOM    970  NE  ARG B 122     120.644  12.903  16.722  1.00185.52           N  
ATOM    971  CZ  ARG B 122     121.127  12.452  15.530  1.00185.52           C  
ATOM    972  NH1 ARG B 122     122.149  11.549  15.499  1.00185.52           N1+
ATOM    973  NH2 ARG B 122     120.586  12.912  14.364  1.00185.52           N  
ATOM    976  N   ARG B 123     120.837  12.691  22.514  1.00112.49           N  
ATOM    977  CA  ARG B 123     121.951  12.249  23.299  0.50112.49           C  
ATOM    985  C   ARG B 123     121.822  10.787  23.615  1.00112.49           C  
ATOM    986  O   ARG B 123     122.775  10.033  23.436  1.00112.49           O  
ATOM    978  CB  ARG B 123     122.140  13.044  24.604  0.50112.49           C  
ATOM    979  CG  ARG B 123     122.735  14.432  24.344  0.50112.49           C  
ATOM    980  CD  ARG B 123     123.222  15.165  25.597  0.50112.49           C  
ATOM    981  NE  ARG B 123     122.026  15.574  26.381  0.50112.49           N  
ATOM    982  CZ  ARG B 123     121.414  16.762  26.115  0.50112.49           C  
ATOM    983  NH1 ARG B 123     121.888  17.575  25.124  0.50112.49           N1+
ATOM    984  NH2 ARG B 123     120.322  17.140  26.841  0.50112.49           N  
ATOM    987  N   GLU B 124     120.644  10.323  24.062  1.00 92.37           N  
ATOM    988  CA  GLU B 124     120.521   8.926  24.388  1.00 92.37           C  
ATOM    994  C   GLU B 124     120.662   8.083  23.156  1.00 92.37           C  
ATOM    995  O   GLU B 124     121.243   7.000  23.198  1.00 92.37           O  
ATOM    989  CB  GLU B 124     119.196   8.562  25.067  1.00 92.37           C  
ATOM    990  CG  GLU B 124     119.188   8.923  26.551  1.00 92.37           C  
ATOM    991  CD  GLU B 124     119.998   7.868  27.288  1.00 92.37           C  
ATOM    992  OE1 GLU B 124     120.045   6.710  26.791  1.00 92.37           O  
ATOM    993  OE2 GLU B 124     120.582   8.200  28.353  1.00 92.37           O1-
ATOM    996  N   HIS B 125     120.115   8.555  22.024  1.00 77.92           N  
ATOM    997  CA  HIS B 125     120.175   7.835  20.783  1.00 77.92           C  
ATOM   1004  C   HIS B 125     121.603   7.621  20.385  1.00 77.92           C  
ATOM   1005  O   HIS B 125     122.020   6.496  20.108  1.00 77.92           O  
ATOM   1000  CB  HIS B 125     119.509   8.651  19.660  1.00 77.92           C  
ATOM    999  CG  HIS B 125     119.683   8.088  18.284  1.00 77.92           C  
ATOM   1002  CD2 HIS B 125     118.868   7.291  17.540  1.00 77.92           C  
ATOM    998  ND1 HIS B 125     120.786   8.338  17.500  1.00 77.92           N  
ATOM   1003  CE1 HIS B 125     120.587   7.687  16.326  1.00 77.92           C  
ATOM   1001  NE2 HIS B 125     119.438   7.037  16.305  1.00 77.92           N  
ATOM   1006  N   ASP B 126     122.394   8.709  20.369  1.00 63.10           N  
ATOM   1007  CA  ASP B 126     123.764   8.644  19.950  1.00 63.10           C  
ATOM   1012  C   ASP B 126     124.553   7.798  20.898  1.00 63.10           C  
ATOM   1013  O   ASP B 126     125.405   7.018  20.478  1.00 63.10           O  
ATOM   1008  CB  ASP B 126     124.460  10.015  19.910  1.00 63.10           C  
ATOM   1009  CG  ASP B 126     123.962  10.789  18.700  1.00 63.10           C  
ATOM   1010  OD1 ASP B 126     123.170  10.213  17.905  1.00 63.10           O  
ATOM   1011  OD2 ASP B 126     124.376  11.968  18.552  1.00 63.10           O1-
ATOM   1014  N   SER B 127     124.288   7.930  22.212  1.00 43.29           N  
ATOM   1015  CA  SER B 127     125.028   7.205  23.207  1.00 43.29           C  
ATOM   1018  C   SER B 127     124.825   5.735  22.994  1.00 43.29           C  
ATOM   1019  O   SER B 127     125.733   4.932  23.199  1.00 43.29           O  
ATOM   1016  CB  SER B 127     124.557   7.522  24.636  1.00 43.29           C  
ATOM   1017  OG  SER B 127     125.316   6.781  25.579  1.00 43.29           O  
ATOM   1020  N   GLN B 128     123.617   5.336  22.567  1.00 48.87           N  
ATOM   1021  CA  GLN B 128     123.338   3.941  22.385  1.00 48.87           C  
ATOM   1027  C   GLN B 128     124.212   3.392  21.295  1.00 48.87           C  
ATOM   1028  O   GLN B 128     124.705   2.270  21.397  1.00 48.87           O  
ATOM   1022  CB  GLN B 128     121.876   3.669  21.994  1.00 48.87           C  
ATOM   1023  CG  GLN B 128     121.577   2.183  21.795  1.00 48.87           C  
ATOM   1024  CD  GLN B 128     121.837   1.475  23.119  1.00 48.87           C  
ATOM   1026  NE2 GLN B 128     121.891   0.118  23.082  1.00 48.87           N  
ATOM   1025  OE1 GLN B 128     121.989   2.115  24.159  1.00 48.87           O  
ATOM   1029  N   ILE B 129     124.419   4.168  20.217  1.00 64.90           N  
ATOM   1030  CA  ILE B 129     125.212   3.725  19.106  1.00 64.90           C  
ATOM   1035  C   ILE B 129     126.630   3.538  19.565  1.00 64.90           C  
ATOM   1036  O   ILE B 129     127.289   2.573  19.179  1.00 64.90           O  
ATOM   1031  CB  ILE B 129     125.221   4.718  17.979  1.00 64.90           C  
ATOM   1032  CG1 ILE B 129     123.783   4.997  17.513  1.00 64.90           C  
ATOM   1033  CG2 ILE B 129     126.120   4.160  16.863  1.00 64.90           C  
ATOM   1034  CD1 ILE B 129     123.663   6.212  16.596  1.00 64.90           C  
ATOM   1037  N   VAL B 130     127.150   4.466  20.395  1.00124.42           N  
ATOM   1038  CA  VAL B 130     128.519   4.355  20.820  1.00124.42           C  
ATOM   1042  C   VAL B 130     128.699   3.120  21.657  1.00124.42           C  
ATOM   1043  O   VAL B 130     129.719   2.443  21.545  1.00124.42           O  
ATOM   1039  CB  VAL B 130     129.048   5.558  21.557  1.00124.42           C  
ATOM   1040  CG1 VAL B 130     128.336   5.726  22.904  1.00124.42           C  
ATOM   1041  CG2 VAL B 130     130.570   5.395  21.671  1.00124.42           C  
ATOM   1044  N   GLN B 131     127.710   2.785  22.513  1.00 53.82           N  
ATOM   1045  CA  GLN B 131     127.795   1.620  23.356  1.00 53.82           C  
ATOM   1051  C   GLN B 131     127.834   0.394  22.489  1.00 53.82           C  
ATOM   1052  O   GLN B 131     128.548  -0.567  22.778  1.00 53.82           O  
ATOM   1046  CB  GLN B 131     126.596   1.483  24.313  1.00 53.82           C  
ATOM   1047  CG  GLN B 131     126.516   2.598  25.360  1.00 53.82           C  
ATOM   1048  CD  GLN B 131     125.295   2.345  26.233  1.00 53.82           C  
ATOM   1050  NE2 GLN B 131     124.436   3.389  26.386  1.00 53.82           N  
ATOM   1049  OE1 GLN B 131     125.106   1.250  26.760  1.00 53.82           O  
ATOM   1053  N   ILE B 132     127.080   0.417  21.376  1.00 76.68           N  
ATOM   1054  CA  ILE B 132     127.001  -0.682  20.448  1.00 76.68           C  
ATOM   1059  C   ILE B 132     128.366  -0.976  19.943  1.00 76.68           C  
ATOM   1060  O   ILE B 132     128.711  -2.123  19.656  1.00 76.68           O  
ATOM   1055  CB  ILE B 132     126.115  -0.407  19.266  1.00 76.68           C  
ATOM   1056  CG1 ILE B 132     124.645  -0.360  19.711  1.00 76.68           C  
ATOM   1057  CG2 ILE B 132     126.419  -1.453  18.180  1.00 76.68           C  
ATOM   1058  CD1 ILE B 132     123.683   0.116  18.621  1.00 76.68           C  
ATOM   1061  N   ALA B 133     129.208   0.065  19.881  1.00107.28           N  
ATOM   1062  CA  ALA B 133     130.539  -0.001  19.350  1.00107.28           C  
ATOM   1064  C   ALA B 133     131.245  -1.164  19.999  1.00107.28           C  
ATOM   1065  O   ALA B 133     132.242  -1.637  19.454  1.00107.28           O  
ATOM   1063  CB  ALA B 133     131.357   1.268  19.608  1.00107.28           C  
ATOM   1066  N   MET B 134     130.828  -1.618  21.214  1.00225.04           N  
ATOM   1067  CA  MET B 134     131.498  -2.723  21.851  1.00225.04           C  
ATOM   1072  C   MET B 134     131.284  -4.015  21.103  1.00225.04           C  
ATOM   1073  O   MET B 134     131.322  -5.093  21.697  1.00225.04           O  
ATOM   1068  CB  MET B 134     131.017  -3.013  23.281  1.00225.04           C  
ATOM   1069  CG  MET B 134     131.493  -1.997  24.319  1.00225.04           C  
ATOM   1070  SD  MET B 134     131.322  -2.558  26.044  1.00225.04           S  
ATOM   1071  CE  MET B 134     129.512  -2.438  26.103  1.00225.04           C  
ATOM   1074  N   GLU B 135     131.074  -3.956  19.774  1.00177.98           N  
ATOM   1075  CA  GLU B 135     130.978  -5.126  18.969  1.00177.98           C  
ATOM   1081  C   GLU B 135     132.341  -5.703  18.842  1.00177.98           C  
ATOM   1082  O   GLU B 135     132.502  -6.908  18.684  1.00177.98           O  
ATOM   1076  CB  GLU B 135     130.451  -4.862  17.545  1.00177.98           C  
ATOM   1077  CG  GLU B 135     130.402  -6.115  16.662  1.00177.98           C  
ATOM   1078  CD  GLU B 135     129.394  -7.102  17.241  1.00177.98           C  
ATOM   1079  OE1 GLU B 135     128.954  -6.896  18.403  1.00177.98           O  
ATOM   1080  OE2 GLU B 135     129.054  -8.083  16.525  1.00177.98           O1-
ATOM   1083  N   ALA B 136     133.359  -4.829  18.872  1.00199.16           N  
ATOM   1084  CA  ALA B 136     134.718  -5.252  18.733  1.00199.16           C  
ATOM   1086  C   ALA B 136     135.509  -4.077  19.151  1.00199.16           C  
ATOM   1087  O   ALA B 136     135.019  -3.237  19.901  1.00199.16           O  
ATOM   1085  CB  ALA B 136     135.115  -5.578  17.284  1.00199.16           C  
ATOM   1088  N   GLY B 137     136.783  -4.009  18.737  1.00 88.25           N  
ATOM   1089  CA  GLY B 137     137.461  -2.809  19.088  1.00 88.25           C  
ATOM   1090  C   GLY B 137     136.996  -1.791  18.101  1.00 88.25           C  
ATOM   1091  O   GLY B 137     137.753  -1.366  17.230  1.00 88.25           O  
ATOM   1092  N   LEU B 138     135.717  -1.370  18.218  1.00116.65           N  
ATOM   1093  CA  LEU B 138     135.249  -0.342  17.349  1.00116.65           C  
ATOM   1098  C   LEU B 138     135.641   0.916  18.027  1.00116.65           C  
ATOM   1099  O   LEU B 138     134.885   1.467  18.826  1.00116.65           O  
ATOM   1094  CB  LEU B 138     133.719  -0.295  17.182  1.00116.65           C  
ATOM   1095  CG  LEU B 138     133.135  -1.384  16.264  1.00116.65           C  
ATOM   1096  CD1 LEU B 138     133.434  -1.079  14.788  1.00116.65           C  
ATOM   1097  CD2 LEU B 138     133.606  -2.786  16.682  1.00116.65           C  
ATOM   1100  N   ARG B 139     136.857   1.397  17.729  1.00126.41           N  
ATOM   1101  CA  ARG B 139     137.255   2.627  18.327  1.00126.41           C  
ATOM   1109  C   ARG B 139     136.991   3.674  17.304  1.00126.41           C  
ATOM   1110  O   ARG B 139     137.574   3.664  16.221  1.00126.41           O  
ATOM   1102  CB  ARG B 139     138.744   2.713  18.702  1.00126.41           C  
ATOM   1103  CG  ARG B 139     139.680   2.477  17.518  1.00126.41           C  
ATOM   1104  CD  ARG B 139     141.038   3.163  17.655  1.00126.41           C  
ATOM   1105  NE  ARG B 139     140.819   4.607  17.358  1.00126.41           N  
ATOM   1106  CZ  ARG B 139     140.822   5.033  16.061  1.00126.41           C  
ATOM   1107  NH1 ARG B 139     141.024   4.135  15.053  1.00126.41           N1+
ATOM   1108  NH2 ARG B 139     140.624   6.352  15.766  1.00126.41           N  
ATOM   1111  N   ILE B 140     136.069   4.598  17.621  1.00 50.89           N  
ATOM   1112  CA  ILE B 140     135.764   5.634  16.684  1.00 50.89           C  
ATOM   1117  C   ILE B 140     135.964   6.939  17.385  1.00 50.89           C  
ATOM   1118  O   ILE B 140     135.605   7.090  18.553  1.00 50.89           O  
ATOM   1113  CB  ILE B 140     134.355   5.568  16.170  1.00 50.89           C  
ATOM   1114  CG1 ILE B 140     134.143   4.249  15.404  1.00 50.89           C  
ATOM   1115  CG2 ILE B 140     134.086   6.820  15.320  1.00 50.89           C  
ATOM   1116  CD1 ILE B 140     132.677   3.920  15.131  1.00 50.89           C  
ATOM   1119  N   ALA B 141     136.584   7.901  16.674  1.00 46.80           N  
ATOM   1120  CA  ALA B 141     136.887   9.210  17.179  1.00 46.80           C  
ATOM   1122  C   ALA B 141     135.683  10.087  17.043  1.00 46.80           C  
ATOM   1123  O   ALA B 141     134.721   9.770  16.334  1.00 46.80           O  
ATOM   1121  CB  ALA B 141     138.045   9.893  16.430  1.00 46.80           C  
ATOM   1124  N   PRO B 142     135.714  11.188  17.742  1.00 74.90           N  
ATOM   1125  CA  PRO B 142     134.637  12.139  17.718  1.00 74.90           C  
ATOM   1129  C   PRO B 142     134.370  12.717  16.366  1.00 74.90           C  
ATOM   1130  O   PRO B 142     133.203  12.937  16.038  1.00 74.90           O  
ATOM   1127  CB  PRO B 142     134.995  13.181  18.771  1.00 74.90           C  
ATOM   1128  CG  PRO B 142     135.825  12.384  19.797  1.00 74.90           C  
ATOM   1126  CD  PRO B 142     136.491  11.271  18.970  1.00 74.90           C  
ATOM   1131  N   ASP B 143     135.419  12.992  15.573  1.00 48.36           N  
ATOM   1132  CA  ASP B 143     135.201  13.550  14.270  1.00 48.36           C  
ATOM   1137  C   ASP B 143     134.521  12.521  13.429  1.00 48.36           C  
ATOM   1138  O   ASP B 143     133.624  12.839  12.650  1.00 48.36           O  
ATOM   1133  CB  ASP B 143     136.497  14.013  13.576  1.00 48.36           C  
ATOM   1134  CG  ASP B 143     137.433  12.824  13.441  1.00 48.36           C  
ATOM   1135  OD1 ASP B 143     137.716  12.176  14.483  1.00 48.36           O  
ATOM   1136  OD2 ASP B 143     137.870  12.541  12.293  1.00 48.36           O1-
ATOM   1139  N   GLN B 144     134.934  11.247  13.577  1.00 46.57           N  
ATOM   1140  CA  GLN B 144     134.366  10.180  12.804  1.00 46.57           C  
ATOM   1146  C   GLN B 144     132.928  10.009  13.184  1.00 46.57           C  
ATOM   1147  O   GLN B 144     132.075   9.802  12.321  1.00 46.57           O  
ATOM   1141  CB  GLN B 144     135.084   8.835  13.022  1.00 46.57           C  
ATOM   1142  CG  GLN B 144     136.544   8.854  12.561  1.00 46.57           C  
ATOM   1143  CD  GLN B 144     137.138   7.470  12.780  1.00 46.57           C  
ATOM   1145  NE2 GLN B 144     136.899   6.557  11.801  1.00 46.57           N  
ATOM   1144  OE1 GLN B 144     137.789   7.206  13.789  1.00 46.57           O  
ATOM   1148  N   TRP B 145     132.615  10.097  14.491  1.00 77.23           N  
ATOM   1149  CA  TRP B 145     131.258   9.928  14.927  1.00 77.23           C  
ATOM   1160  C   TRP B 145     130.413  11.026  14.375  1.00 77.23           C  
ATOM   1161  O   TRP B 145     129.264  10.799  14.001  1.00 77.23           O  
ATOM   1150  CB  TRP B 145     131.069   9.926  16.455  1.00 77.23           C  
ATOM   1151  CG  TRP B 145     131.480   8.646  17.148  1.00 77.23           C  
ATOM   1153  CD1 TRP B 145     132.574   8.374  17.915  1.00 77.23           C  
ATOM   1152  CD2 TRP B 145     130.716   7.434  17.080  1.00 77.23           C  
ATOM   1155  CE2 TRP B 145     131.397   6.475  17.832  1.00 77.23           C  
ATOM   1156  CE3 TRP B 145     129.541   7.143  16.448  1.00 77.23           C  
ATOM   1154  NE1 TRP B 145     132.534   7.065  18.341  1.00 77.23           N  
ATOM   1157  CZ2 TRP B 145     130.912   5.205  17.962  1.00 77.23           C  
ATOM   1158  CZ3 TRP B 145     129.058   5.861  16.578  1.00 77.23           C  
ATOM   1159  CH2 TRP B 145     129.729   4.910  17.321  1.00 77.23           C  
ATOM   1162  N   SER B 146     130.957  12.253  14.319  1.00 53.70           N  
ATOM   1163  CA  SER B 146     130.195  13.382  13.863  1.00 53.70           C  
ATOM   1166  C   SER B 146     129.748  13.127  12.456  1.00 53.70           C  
ATOM   1167  O   SER B 146     128.587  13.356  12.116  1.00 53.70           O  
ATOM   1164  CB  SER B 146     131.020  14.682  13.906  1.00 53.70           C  
ATOM   1165  OG  SER B 146     130.171  15.814  13.794  1.00 53.70           O  
ATOM   1168  N   SER B 147     130.661  12.643  11.592  1.00 86.73           N  
ATOM   1169  CA  SER B 147     130.322  12.386  10.218  1.00 86.73           C  
ATOM   1172  C   SER B 147     129.348  11.250  10.123  1.00 86.73           C  
ATOM   1173  O   SER B 147     128.364  11.335   9.391  1.00 86.73           O  
ATOM   1170  CB  SER B 147     131.537  12.032   9.347  1.00 86.73           C  
ATOM   1171  OG  SER B 147     132.350  13.180   9.159  1.00 86.73           O  
ATOM   1174  N   LEU B 148     129.587  10.155  10.869  1.00 74.33           N  
ATOM   1175  CA  LEU B 148     128.740   9.002  10.745  1.00 74.33           C  
ATOM   1180  C   LEU B 148     127.339   9.299  11.157  1.00 74.33           C  
ATOM   1181  O   LEU B 148     126.405   8.847  10.503  1.00 74.33           O  
ATOM   1176  CB  LEU B 148     129.183   7.812  11.614  1.00 74.33           C  
ATOM   1177  CG  LEU B 148     130.427   7.064  11.105  1.00 74.33           C  
ATOM   1178  CD1 LEU B 148     130.781   5.901  12.046  1.00 74.33           C  
ATOM   1179  CD2 LEU B 148     130.233   6.588   9.656  1.00 74.33           C  
ATOM   1182  N   LEU B 149     127.148   9.957  12.315  1.00114.02           N  
ATOM   1183  CA  LEU B 149     125.829  10.259  12.788  1.00114.02           C  
ATOM   1188  C   LEU B 149     125.186  11.451  12.142  1.00114.02           C  
ATOM   1189  O   LEU B 149     123.988  11.432  11.915  1.00114.02           O  
ATOM   1184  CB  LEU B 149     125.809  10.482  14.306  1.00114.02           C  
ATOM   1185  CG  LEU B 149     126.277   9.232  15.076  1.00114.02           C  
ATOM   1186  CD1 LEU B 149     126.163   9.427  16.596  1.00114.02           C  
ATOM   1187  CD2 LEU B 149     125.561   7.967  14.571  1.00114.02           C  
ATOM   1190  N   TYR B 150     125.910  12.582  12.026  1.00156.35           N  
ATOM   1191  CA  TYR B 150     125.459  13.838  11.464  1.00156.35           C  
ATOM   1200  C   TYR B 150     125.708  14.089  10.004  1.00156.35           C  
ATOM   1201  O   TYR B 150     124.985  14.856   9.370  1.00156.35           O  
ATOM   1192  CB  TYR B 150     125.961  15.020  12.290  1.00156.35           C  
ATOM   1193  CG  TYR B 150     125.297  14.775  13.598  1.00156.35           C  
ATOM   1194  CD1 TYR B 150     123.997  15.171  13.799  1.00156.35           C  
ATOM   1195  CD2 TYR B 150     125.968  14.121  14.606  1.00156.35           C  
ATOM   1196  CE1 TYR B 150     123.376  14.936  15.000  1.00156.35           C  
ATOM   1197  CE2 TYR B 150     125.353  13.881  15.811  1.00156.35           C  
ATOM   1198  CZ  TYR B 150     124.059  14.292  16.005  1.00156.35           C  
ATOM   1199  OH  TYR B 150     123.434  14.047  17.241  1.00156.35           O  
ATOM   1202  N   GLY B 151     126.807  13.560   9.444  1.00 44.01           N  
ATOM   1203  CA  GLY B 151     127.117  13.897   8.083  1.00 44.01           C  
ATOM   1204  C   GLY B 151     127.771  15.253   8.099  1.00 44.01           C  
ATOM   1205  O   GLY B 151     127.941  15.874   7.048  1.00 44.01           O  
ATOM   1206  N   ASP B 152     128.131  15.757   9.306  1.00 98.17           N  
ATOM   1207  CA  ASP B 152     128.764  17.044   9.420  1.00 98.17           C  
ATOM   1212  C   ASP B 152     129.772  17.002  10.542  1.00 98.17           C  
ATOM   1213  O   ASP B 152     129.894  16.005  11.249  1.00 98.17           O  
ATOM   1208  CB  ASP B 152     127.772  18.200   9.669  1.00 98.17           C  
ATOM   1209  CG  ASP B 152     127.082  18.000  11.011  1.00 98.17           C  
ATOM   1210  OD1 ASP B 152     127.774  18.093  12.059  1.00 98.17           O  
ATOM   1211  OD2 ASP B 152     125.848  17.751  11.007  1.00 98.17           O1-
ATOM   1214  N   GLN B 153     130.608  18.058  10.619  1.00114.40           N  
ATOM   1215  CA  GLN B 153     131.652  18.368  11.570  1.00114.40           C  
ATOM   1221  C   GLN B 153     131.183  19.046  12.841  1.00114.40           C  
ATOM   1222  O   GLN B 153     131.965  19.194  13.780  1.00114.40           O  
ATOM   1216  CB  GLN B 153     132.767  19.216  10.943  1.00114.40           C  
ATOM   1217  CG  GLN B 153     133.494  18.465   9.826  1.00114.40           C  
ATOM   1218  CD  GLN B 153     134.281  17.322  10.456  1.00114.40           C  
ATOM   1220  NE2 GLN B 153     133.679  16.102  10.490  1.00114.40           N  
ATOM   1219  OE1 GLN B 153     135.408  17.507  10.909  1.00114.40           O  
ATOM   1223  N   SER B 154     129.957  19.600  12.874  1.00124.97           N  
ATOM   1224  CA  SER B 154     129.540  20.435  13.981  0.50124.97           C  
ATOM   1227  C   SER B 154     129.376  19.717  15.300  1.00124.97           C  
ATOM   1228  O   SER B 154     129.420  20.362  16.344  1.00124.97           O  
ATOM   1225  CB  SER B 154     128.223  21.184  13.704  0.50124.97           C  
ATOM   1226  OG  SER B 154     127.143  20.270  13.595  0.50124.97           O  
ATOM   1229  N   HIS B 155     129.131  18.398  15.286  1.00137.76           N  
ATOM   1230  CA  HIS B 155     128.837  17.540  16.408  1.00137.76           C  
ATOM   1237  C   HIS B 155     130.003  17.023  17.219  1.00137.76           C  
ATOM   1238  O   HIS B 155     129.790  16.242  18.143  1.00137.76           O  
ATOM   1233  CB  HIS B 155     127.884  16.408  16.020  1.00137.76           C  
ATOM   1232  CG  HIS B 155     126.574  17.041  15.658  1.00137.76           C  
ATOM   1235  CD2 HIS B 155     125.448  17.219  16.400  1.00137.76           C  
ATOM   1231  ND1 HIS B 155     126.325  17.645  14.446  1.00137.76           N  
ATOM   1236  CE1 HIS B 155     125.070  18.157  14.515  1.00137.76           C  
ATOM   1234  NE2 HIS B 155     124.498  17.924  15.683  1.00137.76           N  
ATOM   1239  N   LYS B 156     131.260  17.353  16.880  1.00 90.35           N  
ATOM   1240  CA  LYS B 156     132.410  16.768  17.528  1.00 90.35           C  
ATOM   1246  C   LYS B 156     132.375  16.924  19.031  1.00 90.35           C  
ATOM   1247  O   LYS B 156     132.686  15.971  19.746  1.00 90.35           O  
ATOM   1241  CB  LYS B 156     133.721  17.426  17.061  1.00 90.35           C  
ATOM   1242  CG  LYS B 156     134.024  17.246  15.571  1.00 90.35           C  
ATOM   1243  CD  LYS B 156     135.069  18.238  15.055  1.00 90.35           C  
ATOM   1244  CE  LYS B 156     135.460  18.034  13.596  1.00 90.35           C  
ATOM   1245  NZ  LYS B 156     136.505  16.990  13.495  1.00 90.35           N1+
ATOM   1248  N   SER B 157     131.995  18.110  19.550  1.00 92.89           N  
ATOM   1249  CA  SER B 157     132.015  18.427  20.959  1.00 92.89           C  
ATOM   1252  C   SER B 157     131.032  17.583  21.705  1.00 92.89           C  
ATOM   1253  O   SER B 157     131.141  17.382  22.914  1.00 92.89           O  
ATOM   1250  CB  SER B 157     131.644  19.898  21.217  1.00 92.89           C  
ATOM   1251  OG  SER B 157     131.678  20.171  22.609  1.00 92.89           O  
ATOM   1254  N   HIS B 158     130.075  17.010  20.969  1.00122.93           N  
ATOM   1255  CA  HIS B 158     128.984  16.221  21.443  1.00122.93           C  
ATOM   1262  C   HIS B 158     129.571  15.039  22.165  1.00122.93           C  
ATOM   1263  O   HIS B 158     128.864  14.342  22.893  1.00122.93           O  
ATOM   1258  CB  HIS B 158     128.117  15.759  20.256  1.00122.93           C  
ATOM   1257  CG  HIS B 158     126.761  15.211  20.580  1.00122.93           C  
ATOM   1260  CD2 HIS B 158     126.195  14.026  20.219  1.00122.93           C  
ATOM   1256  ND1 HIS B 158     125.790  15.898  21.272  1.00122.93           N  
ATOM   1261  CE1 HIS B 158     124.692  15.100  21.297  1.00122.93           C  
ATOM   1259  NE2 HIS B 158     124.889  13.956  20.670  1.00122.93           N  
ATOM   1264  N   MET B 159     130.881  14.769  21.959  1.00297.62           N  
ATOM   1265  CA  MET B 159     131.594  13.680  22.566  1.00297.62           C  
ATOM   1270  C   MET B 159     131.613  13.792  24.034  1.00297.62           C  
ATOM   1271  O   MET B 159     131.737  12.790  24.743  1.00297.62           O  
ATOM   1266  CB  MET B 159     132.992  13.453  21.994  1.00297.62           C  
ATOM   1267  CG  MET B 159     132.846  12.537  20.784  1.00297.62           C  
ATOM   1268  SD  MET B 159     131.865  13.241  19.428  1.00297.62           S  
ATOM   1269  CE  MET B 159     131.259  11.623  18.867  1.00297.62           C  
ATOM   1272  N   GLN B 160     131.514  15.022  24.559  1.00117.20           N  
ATOM   1273  CA  GLN B 160     131.571  15.149  25.968  1.00117.20           C  
ATOM   1279  C   GLN B 160     130.486  14.361  26.600  1.00117.20           C  
ATOM   1280  O   GLN B 160     130.742  13.504  27.444  1.00117.20           O  
ATOM   1274  CB  GLN B 160     131.340  16.612  26.402  1.00117.20           C  
ATOM   1275  CG  GLN B 160     132.365  17.588  25.820  1.00117.20           C  
ATOM   1276  CD  GLN B 160     131.862  19.008  26.051  1.00117.20           C  
ATOM   1278  NE2 GLN B 160     130.733  19.140  26.799  1.00117.20           N  
ATOM   1277  OE1 GLN B 160     132.453  19.972  25.569  1.00117.20           O  
ATOM   1281  N   SER B 161     129.240  14.578  26.161  1.00 30.17           N  
ATOM   1282  CA  SER B 161     128.192  13.871  26.811  1.00 30.17           C  
ATOM   1285  C   SER B 161     128.409  12.420  26.568  1.00 30.17           C  
ATOM   1286  O   SER B 161     128.395  11.604  27.489  1.00 30.17           O  
ATOM   1283  CB  SER B 161     126.801  14.231  26.251  1.00 30.17           C  
ATOM   1284  OG  SER B 161     126.703  13.854  24.885  1.00 30.17           O  
ATOM   1287  N   ILE B 162     128.641  12.075  25.296  1.00103.52           N  
ATOM   1288  CA  ILE B 162     128.640  10.686  24.970  1.00103.52           C  
ATOM   1293  C   ILE B 162     129.852   9.893  25.348  1.00103.52           C  
ATOM   1294  O   ILE B 162     129.768   8.965  26.152  1.00103.52           O  
ATOM   1289  CB  ILE B 162     128.379  10.497  23.507  1.00103.52           C  
ATOM   1290  CG1 ILE B 162     127.033  11.155  23.149  1.00103.52           C  
ATOM   1291  CG2 ILE B 162     128.427   8.993  23.195  1.00103.52           C  
ATOM   1292  CD1 ILE B 162     126.808  11.334  21.649  1.00103.52           C  
ATOM   1295  N   ILE B 163     131.027  10.269  24.817  1.00112.71           N  
ATOM   1296  CA  ILE B 163     132.167   9.406  24.955  1.00112.71           C  
ATOM   1301  C   ILE B 163     132.682   9.334  26.352  1.00112.71           C  
ATOM   1302  O   ILE B 163     132.887   8.243  26.883  1.00112.71           O  
ATOM   1297  CB  ILE B 163     133.298   9.804  24.055  1.00112.71           C  
ATOM   1298  CG1 ILE B 163     132.859   9.687  22.583  1.00112.71           C  
ATOM   1299  CG2 ILE B 163     134.516   8.933  24.405  1.00112.71           C  
ATOM   1300  CD1 ILE B 163     132.457   8.271  22.173  1.00112.71           C  
ATOM   1303  N   ASP B 164     132.897  10.489  27.004  1.00116.35           N  
ATOM   1304  CA  ASP B 164     133.498  10.415  28.302  1.00116.35           C  
ATOM   1309  C   ASP B 164     132.557   9.804  29.288  1.00116.35           C  
ATOM   1310  O   ASP B 164     132.989   9.120  30.214  1.00116.35           O  
ATOM   1305  CB  ASP B 164     134.081  11.747  28.829  1.00116.35           C  
ATOM   1306  CG  ASP B 164     133.027  12.826  29.021  1.00116.35           C  
ATOM   1307  OD1 ASP B 164     131.896  12.512  29.479  1.00116.35           O  
ATOM   1308  OD2 ASP B 164     133.368  14.005  28.735  1.00116.35           O1-
ATOM   1311  N   LYS B 165     131.240  10.009  29.114  1.00134.25           N  
ATOM   1312  CA  LYS B 165     130.307   9.502  30.078  1.00134.25           C  
ATOM   1318  C   LYS B 165     130.398   8.009  30.116  1.00134.25           C  
ATOM   1319  O   LYS B 165     130.273   7.400  31.178  1.00134.25           O  
ATOM   1313  CB  LYS B 165     128.851   9.888  29.783  1.00134.25           C  
ATOM   1314  CG  LYS B 165     127.892   9.441  30.887  1.00134.25           C  
ATOM   1315  CD  LYS B 165     128.165  10.106  32.240  1.00134.25           C  
ATOM   1316  CE  LYS B 165     129.121   9.311  33.134  1.00134.25           C  
ATOM   1317  NZ  LYS B 165     129.348  10.030  34.408  1.00134.25           N1+
ATOM   1320  N   LEU B 166     130.613   7.383  28.948  1.00109.32           N  
ATOM   1321  CA  LEU B 166     130.712   5.957  28.835  1.00109.32           C  
ATOM   1326  C   LEU B 166     131.902   5.439  29.576  1.00109.32           C  
ATOM   1327  O   LEU B 166     131.857   4.322  30.087  1.00109.32           O  
ATOM   1322  CB  LEU B 166     130.807   5.466  27.378  1.00109.32           C  
ATOM   1323  CG  LEU B 166     129.446   5.331  26.665  1.00109.32           C  
ATOM   1324  CD1 LEU B 166     128.725   4.053  27.117  1.00109.32           C  
ATOM   1325  CD2 LEU B 166     128.562   6.571  26.857  1.00109.32           C  
ATOM   1328  N   GLN B 167     133.005   6.209  29.630  1.00 51.12           N  
ATOM   1329  CA  GLN B 167     134.188   5.730  30.286  1.00 51.12           C  
ATOM   1335  C   GLN B 167     134.174   6.164  31.715  1.00 51.12           C  
ATOM   1336  O   GLN B 167     133.456   7.087  32.096  1.00 51.12           O  
ATOM   1330  CB  GLN B 167     135.477   6.240  29.628  1.00 51.12           C  
ATOM   1331  CG  GLN B 167     135.625   5.730  28.192  1.00 51.12           C  
ATOM   1332  CD  GLN B 167     136.918   6.286  27.619  1.00 51.12           C  
ATOM   1334  NE2 GLN B 167     138.041   6.096  28.364  1.00 51.12           N  
ATOM   1333  OE1 GLN B 167     136.930   6.874  26.539  1.00 51.12           O  
ATOM   1337  N   THR B 168     134.973   5.480  32.559  1.00 29.85           N  
ATOM   1338  CA  THR B 168     135.003   5.816  33.949  1.00 29.85           C  
ATOM   1342  C   THR B 168     135.550   7.197  34.045  1.00 29.85           C  
ATOM   1343  O   THR B 168     136.351   7.635  33.220  1.00 29.85           O  
ATOM   1339  CB  THR B 168     135.867   4.899  34.767  1.00 29.85           C  
ATOM   1341  CG2 THR B 168     135.823   5.344  36.238  1.00 29.85           C  
ATOM   1340  OG1 THR B 168     135.397   3.563  34.652  1.00 29.85           O  
ATOM   1344  N   PRO B 169     135.084   7.905  35.030  1.00127.33           N  
ATOM   1345  CA  PRO B 169     135.509   9.262  35.218  1.00127.33           C  
ATOM   1349  C   PRO B 169     136.885   9.314  35.787  1.00127.33           C  
ATOM   1350  O   PRO B 169     137.301   8.359  36.443  1.00127.33           O  
ATOM   1347  CB  PRO B 169     134.443   9.926  36.097  1.00127.33           C  
ATOM   1348  CG  PRO B 169     133.586   8.761  36.627  1.00127.33           C  
ATOM   1346  CD  PRO B 169     133.749   7.677  35.553  1.00127.33           C  
ATOM   1351  N   ALA B 170     137.613  10.414  35.528  0.50 11.05           N  
ATOM   1352  CA  ALA B 170     138.931  10.555  36.064  0.50 11.05           C  
ATOM   1354  C   ALA B 170     138.896  11.799  36.943  0.50 11.05           C  
ATOM   1355  O   ALA B 170     139.061  11.656  38.185  0.50 11.05           O  
ATOM   1353  CB  ALA B 170     140.007  10.785  34.991  0.50 11.05           C  
ATOM   1356  OXT ALA B 170     138.701  12.910  36.383  1.00 11.05           O1-
TER   
