# Supplementary material for: Structural Descriptors for Subunit Interface Regions in Homodimers: Effect of Lipid Membrane and Secondary Structure Type
Source: J Chem Inf Model. 2025 Mar 27;65(7):3117–26. doi: 10.1021/acs.jcim.4c01233 (PMC12004529; doi:10.1021/acs.jcim.4c01233)
Supplement: Supplementary file 3 — ci4c01233_si_003.tar [file ci4c01233_si_003.tar › database/alpha/1orr_cytop.pdb]

HEADER    model_1_1_chain_A
ATOM      1  N   MET A   1      38.124  -3.012  52.063  1.00102.35           N  
ATOM      2  CA  MET A   1      38.284  -4.426  51.660  1.00102.35           C  
ATOM      3  CB  MET A   1      37.780  -5.365  52.769  1.00102.35           C  
ATOM      4  CG  MET A   1      38.652  -5.334  54.025  1.00102.35           C  
ATOM      5  SD  MET A   1      38.555  -3.787  54.972  1.00102.35           S  
ATOM      6  CE  MET A   1      40.122  -4.072  55.847  1.00102.35           C  
ATOM      7  C   MET A   1      37.521  -4.723  50.418  1.00102.35           C  
ATOM      8  O   MET A   1      37.471  -3.919  49.489  1.00102.35           O  
ATOM      9  N   ALA A   2      36.903  -5.915  50.377  1.00192.48           N  
ATOM     10  CA  ALA A   2      36.154  -6.309  49.226  1.00192.48           C  
ATOM     11  CB  ALA A   2      35.575  -7.728  49.352  1.00192.48           C  
ATOM     12  C   ALA A   2      35.006  -5.360  49.101  1.00192.48           C  
ATOM     13  O   ALA A   2      34.495  -4.861  50.103  1.00192.48           O  
ATOM     14  N   LYS A   3      34.588  -5.060  47.854  1.00152.23           N  
ATOM     15  CA  LYS A   3      33.474  -4.176  47.664  1.00152.23           C  
ATOM     16  CB  LYS A   3      33.571  -3.262  46.428  1.00152.23           C  
ATOM     17  CG  LYS A   3      34.601  -2.137  46.543  1.00152.23           C  
ATOM     18  CD  LYS A   3      36.050  -2.614  46.420  1.00152.23           C  
ATOM     19  CE  LYS A   3      36.392  -3.182  45.039  1.00152.23           C  
ATOM     20  NZ  LYS A   3      36.306  -2.114  44.015  1.00152.23           N1+
ATOM     21  C   LYS A   3      32.262  -5.027  47.473  1.00152.23           C  
ATOM     22  O   LYS A   3      32.284  -5.996  46.716  1.00152.23           O  
ATOM     23  N   LEU A   4      31.165  -4.673  48.168  1.00120.86           N  
ATOM     24  CA  LEU A   4      29.960  -5.446  48.094  1.00120.86           C  
ATOM     25  CB  LEU A   4      29.517  -5.906  49.500  1.00120.86           C  
ATOM     26  CG  LEU A   4      28.422  -6.990  49.573  1.00120.86           C  
ATOM     27  CD1 LEU A   4      27.182  -6.632  48.746  1.00120.86           C  
ATOM     28  CD2 LEU A   4      28.981  -8.388  49.286  1.00120.86           C  
ATOM     29  C   LEU A   4      28.886  -4.533  47.573  1.00120.86           C  
ATOM     30  O   LEU A   4      28.678  -3.439  48.099  1.00120.86           O  
ATOM     31  N   LEU A   5      28.163  -4.973  46.527  1.00 56.65           N  
ATOM     32  CA  LEU A   5      27.106  -4.186  45.956  1.00 56.65           C  
ATOM     33  CB  LEU A   5      27.156  -4.172  44.417  1.00 56.65           C  
ATOM     34  CG  LEU A   5      25.987  -3.439  43.730  1.00 56.65           C  
ATOM     35  CD1 LEU A   5      25.973  -1.938  44.065  1.00 56.65           C  
ATOM     36  CD2 LEU A   5      25.995  -3.704  42.215  1.00 56.65           C  
ATOM     37  C   LEU A   5      25.805  -4.822  46.343  1.00 56.65           C  
ATOM     38  O   LEU A   5      25.619  -6.024  46.162  1.00 56.65           O  
ATOM     39  N   ILE A   6      24.867  -4.038  46.919  1.00 56.45           N  
ATOM     40  CA  ILE A   6      23.605  -4.642  47.232  1.00 56.45           C  
ATOM     41  CB  ILE A   6      23.270  -4.654  48.695  1.00 56.45           C  
ATOM     42  CG1 ILE A   6      24.361  -5.404  49.479  1.00 56.45           C  
ATOM     43  CG2 ILE A   6      21.874  -5.287  48.848  1.00 56.45           C  
ATOM     44  CD1 ILE A   6      24.251  -5.226  50.992  1.00 56.45           C  
ATOM     45  C   ILE A   6      22.539  -3.876  46.523  1.00 56.45           C  
ATOM     46  O   ILE A   6      22.278  -2.713  46.828  1.00 56.45           O  
ATOM     47  N   THR A   7      21.885  -4.518  45.539  1.00 36.09           N  
ATOM     48  CA  THR A   7      20.815  -3.851  44.864  1.00 36.09           C  
ATOM     49  CB  THR A   7      20.521  -4.422  43.505  1.00 36.09           C  
ATOM     50  OG1 THR A   7      20.064  -5.762  43.612  1.00 36.09           O  
ATOM     51  CG2 THR A   7      21.816  -4.365  42.668  1.00 36.09           C  
ATOM     52  C   THR A   7      19.613  -4.047  45.738  1.00 36.09           C  
ATOM     53  O   THR A   7      19.467  -5.101  46.355  1.00 36.09           O  
ATOM     54  N   GLY A   8      18.728  -3.031  45.821  1.00 28.15           N  
ATOM     55  CA  GLY A   8      17.568  -3.133  46.664  1.00 28.15           C  
ATOM     56  C   GLY A   8      18.045  -3.062  48.089  1.00 28.15           C  
ATOM     57  O   GLY A   8      17.421  -3.599  49.004  1.00 28.15           O  
ATOM     58  N   GLY A   9      19.166  -2.351  48.304  1.00 53.79           N  
ATOM     59  CA  GLY A   9      19.861  -2.228  49.561  1.00 53.79           C  
ATOM     60  C   GLY A   9      19.033  -1.583  50.642  1.00 53.79           C  
ATOM     61  O   GLY A   9      19.275  -1.800  51.828  1.00 53.79           O  
ATOM     62  N   CYS A  10      18.122  -0.672  50.270  1.00 77.38           N  
ATOM     63  CA  CYS A  10      17.267   0.047  51.181  1.00 77.38           C  
ATOM     64  CB  CYS A  10      16.644   1.298  50.544  1.00 77.38           C  
ATOM     65  SG  CYS A  10      17.909   2.530  50.108  1.00 77.38           S  
ATOM     66  C   CYS A  10      16.142  -0.807  51.717  1.00 77.38           C  
ATOM     67  O   CYS A  10      15.445  -0.389  52.641  1.00 77.38           O  
ATOM     68  N   GLY A  11      15.881  -1.984  51.112  1.00 39.70           N  
ATOM     69  CA  GLY A  11      14.742  -2.789  51.480  1.00 39.70           C  
ATOM     70  C   GLY A  11      14.984  -3.548  52.753  1.00 39.70           C  
ATOM     71  O   GLY A  11      15.948  -3.314  53.478  1.00 39.70           O  
ATOM     72  N   PHE A  12      14.045  -4.464  53.074  1.00 85.31           N  
ATOM     73  CA  PHE A  12      14.098  -5.237  54.285  1.00 85.31           C  
ATOM     74  CB  PHE A  12      12.831  -6.104  54.439  1.00 85.31           C  
ATOM     75  CG  PHE A  12      12.993  -7.101  55.537  1.00 85.31           C  
ATOM     76  CD1 PHE A  12      13.154  -6.712  56.847  1.00 85.31           C  
ATOM     77  CD2 PHE A  12      12.935  -8.447  55.247  1.00 85.31           C  
ATOM     78  CE1 PHE A  12      13.288  -7.655  57.841  1.00 85.31           C  
ATOM     79  CE2 PHE A  12      13.067  -9.390  56.237  1.00 85.31           C  
ATOM     80  CZ  PHE A  12      13.249  -8.996  57.538  1.00 85.31           C  
ATOM     81  C   PHE A  12      15.319  -6.111  54.337  1.00 85.31           C  
ATOM     82  O   PHE A  12      16.143  -5.967  55.239  1.00 85.31           O  
ATOM     83  N   LEU A  13      15.502  -7.016  53.354  1.00 74.36           N  
ATOM     84  CA  LEU A  13      16.650  -7.881  53.394  1.00 74.36           C  
ATOM     85  CB  LEU A  13      16.662  -8.934  52.275  1.00 74.36           C  
ATOM     86  CG  LEU A  13      15.661 -10.088  52.453  1.00 74.36           C  
ATOM     87  CD1 LEU A  13      15.671 -11.007  51.229  1.00 74.36           C  
ATOM     88  CD2 LEU A  13      15.956 -10.885  53.732  1.00 74.36           C  
ATOM     89  C   LEU A  13      17.889  -7.073  53.198  1.00 74.36           C  
ATOM     90  O   LEU A  13      18.884  -7.257  53.898  1.00 74.36           O  
ATOM     91  N   GLY A  14      17.844  -6.135  52.240  1.00 30.16           N  
ATOM     92  CA  GLY A  14      19.009  -5.390  51.864  1.00 30.16           C  
ATOM     93  C   GLY A  14      19.562  -4.580  52.997  1.00 30.16           C  
ATOM     94  O   GLY A  14      20.776  -4.533  53.187  1.00 30.16           O  
ATOM     95  N   SER A  15      18.701  -3.902  53.773  1.00 88.55           N  
ATOM     96  CA  SER A  15      19.191  -3.051  54.821  1.00 88.55           C  
ATOM     97  CB  SER A  15      18.066  -2.286  55.540  1.00 88.55           C  
ATOM     98  OG  SER A  15      17.392  -1.437  54.627  1.00 88.55           O  
ATOM     99  C   SER A  15      19.864  -3.882  55.865  1.00 88.55           C  
ATOM    100  O   SER A  15      20.890  -3.483  56.415  1.00 88.55           O  
ATOM    101  N   ASN A  16      19.296  -5.063  56.177  1.00 39.23           N  
ATOM    102  CA  ASN A  16      19.858  -5.895  57.204  1.00 39.23           C  
ATOM    103  CB  ASN A  16      19.024  -7.153  57.500  1.00 39.23           C  
ATOM    104  CG  ASN A  16      17.822  -6.726  58.334  1.00 39.23           C  
ATOM    105  OD1 ASN A  16      17.967  -6.255  59.461  1.00 39.23           O  
ATOM    106  ND2 ASN A  16      16.595  -6.890  57.775  1.00 39.23           N  
ATOM    107  C   ASN A  16      21.216  -6.347  56.775  1.00 39.23           C  
ATOM    108  O   ASN A  16      22.161  -6.350  57.562  1.00 39.23           O  
ATOM    109  N   LEU A  17      21.344  -6.749  55.500  1.00 47.81           N  
ATOM    110  CA  LEU A  17      22.601  -7.214  54.987  1.00 47.81           C  
ATOM    111  CB  LEU A  17      22.491  -7.682  53.526  1.00 47.81           C  
ATOM    112  CG  LEU A  17      21.637  -8.950  53.365  1.00 47.81           C  
ATOM    113  CD1 LEU A  17      21.522  -9.378  51.894  1.00 47.81           C  
ATOM    114  CD2 LEU A  17      22.176 -10.075  54.263  1.00 47.81           C  
ATOM    115  C   LEU A  17      23.567  -6.070  55.008  1.00 47.81           C  
ATOM    116  O   LEU A  17      24.735  -6.218  55.370  1.00 47.81           O  
ATOM    117  N   ALA A  18      23.083  -4.878  54.621  1.00 29.57           N  
ATOM    118  CA  ALA A  18      23.922  -3.721  54.536  1.00 29.57           C  
ATOM    119  CB  ALA A  18      23.166  -2.478  54.035  1.00 29.57           C  
ATOM    120  C   ALA A  18      24.463  -3.403  55.892  1.00 29.57           C  
ATOM    121  O   ALA A  18      25.637  -3.065  56.033  1.00 29.57           O  
ATOM    122  N   SER A  19      23.630  -3.514  56.941  1.00 29.52           N  
ATOM    123  CA  SER A  19      24.093  -3.147  58.249  1.00 29.52           C  
ATOM    124  CB  SER A  19      23.008  -3.291  59.332  1.00 29.52           C  
ATOM    125  OG  SER A  19      22.650  -4.655  59.489  1.00 29.52           O  
ATOM    126  C   SER A  19      25.253  -4.019  58.631  1.00 29.52           C  
ATOM    127  O   SER A  19      26.228  -3.552  59.220  1.00 29.52           O  
ATOM    128  N   PHE A  20      25.187  -5.316  58.280  1.00 46.04           N  
ATOM    129  CA  PHE A  20      26.225  -6.247  58.624  1.00 46.04           C  
ATOM    130  CB  PHE A  20      25.893  -7.684  58.188  1.00 46.04           C  
ATOM    131  CG  PHE A  20      27.024  -8.568  58.583  1.00 46.04           C  
ATOM    132  CD1 PHE A  20      27.182  -8.965  59.892  1.00 46.04           C  
ATOM    133  CD2 PHE A  20      27.915  -9.015  57.637  1.00 46.04           C  
ATOM    134  CE1 PHE A  20      28.226  -9.786  60.248  1.00 46.04           C  
ATOM    135  CE2 PHE A  20      28.960  -9.836  57.989  1.00 46.04           C  
ATOM    136  CZ  PHE A  20      29.116 -10.222  59.297  1.00 46.04           C  
ATOM    137  C   PHE A  20      27.494  -5.838  57.951  1.00 46.04           C  
ATOM    138  O   PHE A  20      28.565  -5.842  58.556  1.00 46.04           O  
ATOM    139  N   ALA A  21      27.400  -5.448  56.672  1.00 35.95           N  
ATOM    140  CA  ALA A  21      28.569  -5.084  55.925  1.00 35.95           C  
ATOM    141  CB  ALA A  21      28.234  -4.677  54.482  1.00 35.95           C  
ATOM    142  C   ALA A  21      29.227  -3.911  56.587  1.00 35.95           C  
ATOM    143  O   ALA A  21      30.451  -3.851  56.698  1.00 35.95           O  
ATOM    144  N   LEU A  22      28.417  -2.948  57.059  1.00 49.08           N  
ATOM    145  CA  LEU A  22      28.920  -1.749  57.662  1.00 49.08           C  
ATOM    146  CB  LEU A  22      27.778  -0.815  58.095  1.00 49.08           C  
ATOM    147  CG  LEU A  22      26.861  -0.386  56.932  1.00 49.08           C  
ATOM    148  CD1 LEU A  22      25.745   0.548  57.418  1.00 49.08           C  
ATOM    149  CD2 LEU A  22      27.665   0.223  55.774  1.00 49.08           C  
ATOM    150  C   LEU A  22      29.688  -2.112  58.895  1.00 49.08           C  
ATOM    151  O   LEU A  22      30.776  -1.595  59.144  1.00 49.08           O  
ATOM    152  N   SER A  23      29.127  -3.035  59.692  1.00 83.46           N  
ATOM    153  CA  SER A  23      29.717  -3.472  60.924  1.00 83.46           C  
ATOM    154  CB  SER A  23      28.848  -4.551  61.588  1.00 83.46           C  
ATOM    155  OG  SER A  23      29.542  -5.148  62.670  1.00 83.46           O  
ATOM    156  C   SER A  23      31.053  -4.093  60.643  1.00 83.46           C  
ATOM    157  O   SER A  23      32.031  -3.837  61.344  1.00 83.46           O  
ATOM    158  N   GLN A  24      31.107  -4.937  59.602  1.00 73.45           N  
ATOM    159  CA  GLN A  24      32.273  -5.679  59.209  1.00 73.45           C  
ATOM    160  CB  GLN A  24      31.961  -6.762  58.168  1.00 73.45           C  
ATOM    161  CG  GLN A  24      31.092  -7.867  58.759  1.00 73.45           C  
ATOM    162  CD  GLN A  24      31.838  -8.385  59.979  1.00 73.45           C  
ATOM    163  OE1 GLN A  24      32.944  -8.914  59.867  1.00 73.45           O  
ATOM    164  NE2 GLN A  24      31.227  -8.214  61.182  1.00 73.45           N  
ATOM    165  C   GLN A  24      33.338  -4.786  58.657  1.00 73.45           C  
ATOM    166  O   GLN A  24      34.521  -5.100  58.740  1.00 73.45           O  
ATOM    167  N   GLY A  25      32.970  -3.659  58.031  1.00 33.70           N  
ATOM    168  CA  GLY A  25      34.013  -2.836  57.495  1.00 33.70           C  
ATOM    169  C   GLY A  25      34.170  -3.145  56.039  1.00 33.70           C  
ATOM    170  O   GLY A  25      35.115  -2.682  55.404  1.00 33.70           O  
ATOM    171  N   ILE A  26      33.250  -3.949  55.469  1.00126.75           N  
ATOM    172  CA  ILE A  26      33.331  -4.216  54.061  1.00126.75           C  
ATOM    173  CB  ILE A  26      32.583  -5.435  53.604  1.00126.75           C  
ATOM    174  CG1 ILE A  26      31.091  -5.345  53.953  1.00126.75           C  
ATOM    175  CG2 ILE A  26      33.286  -6.670  54.167  1.00126.75           C  
ATOM    176  CD1 ILE A  26      30.268  -6.472  53.330  1.00126.75           C  
ATOM    177  C   ILE A  26      32.788  -3.028  53.338  1.00126.75           C  
ATOM    178  O   ILE A  26      31.773  -2.459  53.736  1.00126.75           O  
ATOM    179  N   ASP A  27      33.483  -2.595  52.266  1.00 49.76           N  
ATOM    180  CA  ASP A  27      33.020  -1.444  51.545  1.00 49.76           C  
ATOM    181  CB  ASP A  27      33.974  -0.962  50.438  1.00 49.76           C  
ATOM    182  CG  ASP A  27      35.157  -0.276  51.107  1.00 49.76           C  
ATOM    183  OD1 ASP A  27      35.218  -0.305  52.366  1.00 49.76           O  
ATOM    184  OD2 ASP A  27      36.005   0.295  50.371  1.00 49.76           O1-
ATOM    185  C   ASP A  27      31.707  -1.790  50.919  1.00 49.76           C  
ATOM    186  O   ASP A  27      31.526  -2.884  50.383  1.00 49.76           O  
ATOM    187  N   LEU A  28      30.754  -0.836  50.964  1.00 72.12           N  
ATOM    188  CA  LEU A  28      29.424  -1.128  50.508  1.00 72.12           C  
ATOM    189  CB  LEU A  28      28.417  -1.089  51.674  1.00 72.12           C  
ATOM    190  CG  LEU A  28      26.952  -1.368  51.295  1.00 72.12           C  
ATOM    191  CD1 LEU A  28      26.769  -2.795  50.751  1.00 72.12           C  
ATOM    192  CD2 LEU A  28      26.017  -1.050  52.475  1.00 72.12           C  
ATOM    193  C   LEU A  28      28.937  -0.142  49.488  1.00 72.12           C  
ATOM    194  O   LEU A  28      29.189   1.060  49.572  1.00 72.12           O  
ATOM    195  N   ILE A  29      28.216  -0.665  48.472  1.00 91.33           N  
ATOM    196  CA  ILE A  29      27.572   0.163  47.492  1.00 91.33           C  
ATOM    197  CB  ILE A  29      28.024  -0.072  46.074  1.00 91.33           C  
ATOM    198  CG1 ILE A  29      29.532   0.183  45.909  1.00 91.33           C  
ATOM    199  CG2 ILE A  29      27.155   0.801  45.151  1.00 91.33           C  
ATOM    200  CD1 ILE A  29      30.415  -0.922  46.485  1.00 91.33           C  
ATOM    201  C   ILE A  29      26.126  -0.243  47.531  1.00 91.33           C  
ATOM    202  O   ILE A  29      25.813  -1.432  47.481  1.00 91.33           O  
ATOM    203  N   VAL A  30      25.195   0.725  47.644  1.00 46.84           N  
ATOM    204  CA  VAL A  30      23.804   0.359  47.685  1.00 46.84           C  
ATOM    205  CB  VAL A  30      23.090   0.823  48.922  1.00 46.84           C  
ATOM    206  CG1 VAL A  30      21.594   0.500  48.768  1.00 46.84           C  
ATOM    207  CG2 VAL A  30      23.741   0.163  50.150  1.00 46.84           C  
ATOM    208  C   VAL A  30      23.121   1.007  46.522  1.00 46.84           C  
ATOM    209  O   VAL A  30      23.286   2.199  46.271  1.00 46.84           O  
ATOM    210  N   PHE A  31      22.328   0.217  45.772  1.00 71.79           N  
ATOM    211  CA  PHE A  31      21.633   0.716  44.618  1.00 71.79           C  
ATOM    212  CB  PHE A  31      22.037  -0.094  43.370  1.00 71.79           C  
ATOM    213  CG  PHE A  31      21.323   0.316  42.128  1.00 71.79           C  
ATOM    214  CD1 PHE A  31      21.733   1.411  41.403  1.00 71.79           C  
ATOM    215  CD2 PHE A  31      20.261  -0.430  41.669  1.00 71.79           C  
ATOM    216  CE1 PHE A  31      21.077   1.770  40.248  1.00 71.79           C  
ATOM    217  CE2 PHE A  31      19.603  -0.077  40.515  1.00 71.79           C  
ATOM    218  CZ  PHE A  31      20.010   1.025  39.804  1.00 71.79           C  
ATOM    219  C   PHE A  31      20.169   0.516  44.876  1.00 71.79           C  
ATOM    220  O   PHE A  31      19.734  -0.610  45.114  1.00 71.79           O  
ATOM    221  N   ASP A  32      19.368   1.608  44.848  1.00 88.72           N  
ATOM    222  CA  ASP A  32      17.966   1.469  45.138  1.00 88.72           C  
ATOM    223  CB  ASP A  32      17.704   1.401  46.658  1.00 88.72           C  
ATOM    224  CG  ASP A  32      16.345   0.766  46.937  1.00 88.72           C  
ATOM    225  OD1 ASP A  32      15.330   1.192  46.330  1.00 88.72           O  
ATOM    226  OD2 ASP A  32      16.304  -0.180  47.767  1.00 88.72           O1-
ATOM    227  C   ASP A  32      17.226   2.662  44.585  1.00 88.72           C  
ATOM    228  O   ASP A  32      17.771   3.761  44.492  1.00 88.72           O  
ATOM    229  N   ASN A  33      15.981   2.424  44.118  1.00 88.84           N  
ATOM    230  CA  ASN A  33      15.041   3.395  43.609  1.00 88.84           C  
ATOM    231  CB  ASN A  33      14.032   2.793  42.610  1.00 88.84           C  
ATOM    232  CG  ASN A  33      13.211   1.702  43.282  1.00 88.84           C  
ATOM    233  OD1 ASN A  33      13.478   1.320  44.420  1.00 88.84           O  
ATOM    234  ND2 ASN A  33      12.191   1.175  42.551  1.00 88.84           N  
ATOM    235  C   ASN A  33      14.303   4.121  44.715  1.00 88.84           C  
ATOM    236  O   ASN A  33      13.745   5.196  44.495  1.00 88.84           O  
ATOM    237  N   LEU A  34      14.256   3.543  45.935  1.00 68.78           N  
ATOM    238  CA  LEU A  34      13.546   4.127  47.047  1.00 68.78           C  
ATOM    239  CB  LEU A  34      13.870   5.617  47.247  1.00 68.78           C  
ATOM    240  CG  LEU A  34      15.342   5.886  47.618  1.00 68.78           C  
ATOM    241  CD1 LEU A  34      15.603   7.387  47.815  1.00 68.78           C  
ATOM    242  CD2 LEU A  34      15.778   5.061  48.837  1.00 68.78           C  
ATOM    243  C   LEU A  34      12.066   4.027  46.843  1.00 68.78           C  
ATOM    244  O   LEU A  34      11.302   4.804  47.415  1.00 68.78           O  
ATOM    245  N   SER A  35      11.629   3.058  46.018  1.00 45.10           N  
ATOM    246  CA  SER A  35      10.237   2.849  45.738  1.00 45.10           C  
ATOM    247  CB  SER A  35      10.014   1.837  44.600  1.00 45.10           C  
ATOM    248  OG  SER A  35      10.528   0.564  44.964  1.00 45.10           O  
ATOM    249  C   SER A  35       9.507   2.326  46.937  1.00 45.10           C  
ATOM    250  O   SER A  35       8.405   2.790  47.228  1.00 45.10           O  
ATOM    251  N   ARG A  36      10.085   1.349  47.674  1.00187.87           N  
ATOM    252  CA  ARG A  36       9.344   0.780  48.767  1.00187.87           C  
ATOM    253  CB  ARG A  36       9.895  -0.536  49.346  1.00187.87           C  
ATOM    254  CG  ARG A  36       9.387  -1.760  48.591  1.00187.87           C  
ATOM    255  CD  ARG A  36       7.873  -1.974  48.719  1.00187.87           C  
ATOM    256  NE  ARG A  36       7.571  -2.459  50.098  1.00187.87           N  
ATOM    257  CZ  ARG A  36       6.339  -2.230  50.643  1.00187.87           C  
ATOM    258  NH1 ARG A  36       5.411  -1.513  49.946  1.00187.87           N1+
ATOM    259  NH2 ARG A  36       6.036  -2.708  51.885  1.00187.87           N  
ATOM    260  C   ARG A  36       9.224   1.750  49.885  1.00187.87           C  
ATOM    261  O   ARG A  36      10.179   2.429  50.257  1.00187.87           O  
ATOM    262  N   LYS A  37       8.013   1.815  50.469  1.00 91.31           N  
ATOM    263  CA  LYS A  37       7.820   2.732  51.544  1.00 91.31           C  
ATOM    264  CB  LYS A  37       6.352   2.881  51.975  1.00 91.31           C  
ATOM    265  CG  LYS A  37       6.103   4.051  52.927  1.00 91.31           C  
ATOM    266  CD  LYS A  37       4.623   4.415  53.045  1.00 91.31           C  
ATOM    267  CE  LYS A  37       4.121   5.327  51.920  1.00 91.31           C  
ATOM    268  NZ  LYS A  37       4.149   4.610  50.626  1.00 91.31           N1+
ATOM    269  C   LYS A  37       8.623   2.213  52.689  1.00 91.31           C  
ATOM    270  O   LYS A  37       8.588   1.021  52.995  1.00 91.31           O  
ATOM    271  N   GLY A  38       9.374   3.112  53.354  1.00 21.65           N  
ATOM    272  CA  GLY A  38      10.208   2.727  54.453  1.00 21.65           C  
ATOM    273  C   GLY A  38      11.630   2.662  53.975  1.00 21.65           C  
ATOM    274  O   GLY A  38      12.559   2.595  54.780  1.00 21.65           O  
ATOM    275  N   ALA A  39      11.837   2.693  52.645  1.00 32.17           N  
ATOM    276  CA  ALA A  39      13.159   2.617  52.083  1.00 32.17           C  
ATOM    277  CB  ALA A  39      13.151   2.605  50.545  1.00 32.17           C  
ATOM    278  C   ALA A  39      13.945   3.815  52.521  1.00 32.17           C  
ATOM    279  O   ALA A  39      15.124   3.712  52.859  1.00 32.17           O  
ATOM    280  N   THR A  40      13.299   4.995  52.532  1.00 32.75           N  
ATOM    281  CA  THR A  40      13.982   6.204  52.891  1.00 32.75           C  
ATOM    282  CB  THR A  40      13.111   7.425  52.797  1.00 32.75           C  
ATOM    283  OG1 THR A  40      12.031   7.342  53.716  1.00 32.75           O  
ATOM    284  CG2 THR A  40      12.574   7.524  51.360  1.00 32.75           C  
ATOM    285  C   THR A  40      14.431   6.076  54.311  1.00 32.75           C  
ATOM    286  O   THR A  40      15.536   6.485  54.664  1.00 32.75           O  
ATOM    287  N   ASP A  41      13.572   5.489  55.161  1.00 46.26           N  
ATOM    288  CA  ASP A  41      13.858   5.352  56.557  1.00 46.26           C  
ATOM    289  CB  ASP A  41      12.717   4.651  57.312  1.00 46.26           C  
ATOM    290  CG  ASP A  41      11.489   5.534  57.190  1.00 46.26           C  
ATOM    291  OD1 ASP A  41      11.630   6.655  56.633  1.00 46.26           O  
ATOM    292  OD2 ASP A  41      10.392   5.099  57.634  1.00 46.26           O1-
ATOM    293  C   ASP A  41      15.070   4.494  56.721  1.00 46.26           C  
ATOM    294  O   ASP A  41      15.962   4.808  57.506  1.00 46.26           O  
ATOM    295  N   ASN A  42      15.130   3.381  55.969  1.00 43.40           N  
ATOM    296  CA  ASN A  42      16.217   2.458  56.098  1.00 43.40           C  
ATOM    297  CB  ASN A  42      16.006   1.183  55.267  1.00 43.40           C  
ATOM    298  CG  ASN A  42      14.802   0.443  55.841  1.00 43.40           C  
ATOM    299  OD1 ASN A  42      14.480   0.570  57.021  1.00 43.40           O  
ATOM    300  ND2 ASN A  42      14.116  -0.358  54.981  1.00 43.40           N  
ATOM    301  C   ASN A  42      17.483   3.120  55.650  1.00 43.40           C  
ATOM    302  O   ASN A  42      18.538   2.935  56.258  1.00 43.40           O  
ATOM    303  N   LEU A  43      17.406   3.923  54.573  1.00 40.75           N  
ATOM    304  CA  LEU A  43      18.580   4.562  54.055  1.00 40.75           C  
ATOM    305  CB  LEU A  43      18.293   5.412  52.808  1.00 40.75           C  
ATOM    306  CG  LEU A  43      19.541   6.106  52.236  1.00 40.75           C  
ATOM    307  CD1 LEU A  43      20.588   5.075  51.793  1.00 40.75           C  
ATOM    308  CD2 LEU A  43      19.164   7.084  51.110  1.00 40.75           C  
ATOM    309  C   LEU A  43      19.114   5.466  55.113  1.00 40.75           C  
ATOM    310  O   LEU A  43      20.319   5.521  55.353  1.00 40.75           O  
ATOM    311  N   HIS A  44      18.220   6.202  55.791  1.00 40.67           N  
ATOM    312  CA  HIS A  44      18.686   7.093  56.810  1.00 40.67           C  
ATOM    313  ND1 HIS A  44      18.069  10.292  56.505  0.50 40.67           N  
ATOM    314  CG  HIS A  44      17.311   9.144  56.504  0.50 40.67           C  
ATOM    315  CB  HIS A  44      17.588   7.982  57.401  0.50 40.67           C  
ATOM    316  NE2 HIS A  44      16.497  10.569  54.960  0.50 40.67           N  
ATOM    317  CD2 HIS A  44      16.356   9.327  55.552  0.50 40.67           C  
ATOM    318  CE1 HIS A  44      17.539  11.112  55.565  0.50 40.67           C  
ATOM    319  C   HIS A  44      19.305   6.308  57.916  1.00 40.67           C  
ATOM    320  O   HIS A  44      20.333   6.701  58.465  1.00 40.67           O  
ATOM    321  N   TRP A  45      18.692   5.166  58.264  1.00 68.94           N  
ATOM    322  CA  TRP A  45      19.158   4.343  59.342  1.00 68.94           C  
ATOM    323  CB  TRP A  45      18.220   3.141  59.562  1.00 68.94           C  
ATOM    324  CG  TRP A  45      18.661   2.134  60.594  1.00 68.94           C  
ATOM    325  CD2 TRP A  45      18.975   0.769  60.277  1.00 68.94           C  
ATOM    326  CD1 TRP A  45      18.796   2.256  61.945  1.00 68.94           C  
ATOM    327  NE1 TRP A  45      19.190   1.055  62.490  1.00 68.94           N  
ATOM    328  CE2 TRP A  45      19.298   0.131  61.473  1.00 68.94           C  
ATOM    329  CE3 TRP A  45      18.986   0.104  59.085  1.00 68.94           C  
ATOM    330  CZ2 TRP A  45      19.641  -1.193  61.494  1.00 68.94           C  
ATOM    331  CZ3 TRP A  45      19.332  -1.229  59.108  1.00 68.94           C  
ATOM    332  CH2 TRP A  45      19.653  -1.865  60.291  1.00 68.94           C  
ATOM    333  C   TRP A  45      20.541   3.856  59.038  1.00 68.94           C  
ATOM    334  O   TRP A  45      21.416   3.869  59.901  1.00 68.94           O  
ATOM    335  N   LEU A  46      20.777   3.413  57.790  1.00 47.85           N  
ATOM    336  CA  LEU A  46      22.061   2.903  57.388  1.00 47.85           C  
ATOM    337  CB  LEU A  46      22.052   2.356  55.950  1.00 47.85           C  
ATOM    338  CG  LEU A  46      21.120   1.147  55.755  1.00 47.85           C  
ATOM    339  CD1 LEU A  46      21.173   0.627  54.309  1.00 47.85           C  
ATOM    340  CD2 LEU A  46      21.398   0.049  56.792  1.00 47.85           C  
ATOM    341  C   LEU A  46      23.086   3.998  57.432  1.00 47.85           C  
ATOM    342  O   LEU A  46      24.234   3.775  57.817  1.00 47.85           O  
ATOM    343  N   SER A  47      22.687   5.221  57.037  1.00 32.87           N  
ATOM    344  CA  SER A  47      23.597   6.327  56.944  1.00 32.87           C  
ATOM    345  CB  SER A  47      22.910   7.614  56.455  1.00 32.87           C  
ATOM    346  OG  SER A  47      22.405   7.423  55.142  1.00 32.87           O  
ATOM    347  C   SER A  47      24.187   6.606  58.288  1.00 32.87           C  
ATOM    348  O   SER A  47      25.355   6.975  58.393  1.00 32.87           O  
ATOM    349  N   SER A  48      23.393   6.448  59.359  1.00 72.97           N  
ATOM    350  CA  SER A  48      23.893   6.723  60.675  1.00 72.97           C  
ATOM    351  CB  SER A  48      22.792   6.688  61.748  1.00 72.97           C  
ATOM    352  OG  SER A  48      21.797   7.658  61.461  1.00 72.97           O  
ATOM    353  C   SER A  48      24.906   5.683  61.044  1.00 72.97           C  
ATOM    354  O   SER A  48      25.843   5.949  61.797  1.00 72.97           O  
ATOM    355  N   LEU A  49      24.725   4.458  60.521  1.00 57.03           N  
ATOM    356  CA  LEU A  49      25.548   3.332  60.853  1.00 57.03           C  
ATOM    357  CB  LEU A  49      24.955   2.021  60.319  1.00 57.03           C  
ATOM    358  CG  LEU A  49      23.543   1.748  60.879  1.00 57.03           C  
ATOM    359  CD1 LEU A  49      23.024   0.366  60.454  1.00 57.03           C  
ATOM    360  CD2 LEU A  49      23.474   1.991  62.398  1.00 57.03           C  
ATOM    361  C   LEU A  49      26.958   3.482  60.348  1.00 57.03           C  
ATOM    362  O   LEU A  49      27.900   3.080  61.031  1.00 57.03           O  
ATOM    363  N   GLY A  50      27.155   4.040  59.134  1.00 31.05           N  
ATOM    364  CA  GLY A  50      28.500   4.173  58.642  1.00 31.05           C  
ATOM    365  C   GLY A  50      28.444   4.776  57.273  1.00 31.05           C  
ATOM    366  O   GLY A  50      27.372   5.111  56.774  1.00 31.05           O  
ATOM    367  N   ASN A  51      29.620   4.947  56.632  1.00 58.57           N  
ATOM    368  CA  ASN A  51      29.641   5.532  55.323  1.00 58.57           C  
ATOM    369  CB  ASN A  51      30.862   6.427  55.056  1.00 58.57           C  
ATOM    370  CG  ASN A  51      30.626   7.768  55.727  1.00 58.57           C  
ATOM    371  OD1 ASN A  51      29.576   8.383  55.551  1.00 58.57           O  
ATOM    372  ND2 ASN A  51      31.625   8.239  56.519  1.00 58.57           N  
ATOM    373  C   ASN A  51      29.641   4.463  54.283  1.00 58.57           C  
ATOM    374  O   ASN A  51      30.229   3.397  54.460  1.00 58.57           O  
ATOM    375  N   PHE A  52      28.957   4.742  53.155  1.00175.65           N  
ATOM    376  CA  PHE A  52      28.906   3.829  52.053  1.00175.65           C  
ATOM    377  CB  PHE A  52      27.962   2.628  52.276  1.00175.65           C  
ATOM    378  CG  PHE A  52      26.556   3.082  52.487  1.00175.65           C  
ATOM    379  CD1 PHE A  52      26.105   3.373  53.752  1.00175.65           C  
ATOM    380  CD2 PHE A  52      25.687   3.208  51.427  1.00175.65           C  
ATOM    381  CE1 PHE A  52      24.811   3.787  53.959  1.00175.65           C  
ATOM    382  CE2 PHE A  52      24.388   3.620  51.627  1.00175.65           C  
ATOM    383  CZ  PHE A  52      23.949   3.909  52.896  1.00175.65           C  
ATOM    384  C   PHE A  52      28.459   4.603  50.857  1.00175.65           C  
ATOM    385  O   PHE A  52      28.085   5.769  50.973  1.00175.65           O  
ATOM    386  N   GLU A  53      28.505   3.985  49.660  1.00132.72           N  
ATOM    387  CA  GLU A  53      28.112   4.722  48.495  1.00132.72           C  
ATOM    388  CB  GLU A  53      28.987   4.432  47.263  1.00132.72           C  
ATOM    389  CG  GLU A  53      28.677   5.339  46.074  1.00132.72           C  
ATOM    390  CD  GLU A  53      29.178   6.743  46.399  1.00132.72           C  
ATOM    391  OE1 GLU A  53      29.681   6.958  47.534  1.00132.72           O  
ATOM    392  OE2 GLU A  53      29.060   7.622  45.505  1.00132.72           O1-
ATOM    393  C   GLU A  53      26.701   4.363  48.159  1.00132.72           C  
ATOM    394  O   GLU A  53      26.374   3.197  47.950  1.00132.72           O  
ATOM    395  N   PHE A  54      25.821   5.381  48.109  1.00 72.19           N  
ATOM    396  CA  PHE A  54      24.445   5.169  47.770  1.00 72.19           C  
ATOM    397  CB  PHE A  54      23.478   5.959  48.673  1.00 72.19           C  
ATOM    398  CG  PHE A  54      22.113   5.952  48.070  1.00 72.19           C  
ATOM    399  CD1 PHE A  54      21.300   4.842  48.128  1.00 72.19           C  
ATOM    400  CD2 PHE A  54      21.641   7.093  47.459  1.00 72.19           C  
ATOM    401  CE1 PHE A  54      20.043   4.872  47.567  1.00 72.19           C  
ATOM    402  CE2 PHE A  54      20.387   7.128  46.899  1.00 72.19           C  
ATOM    403  CZ  PHE A  54      19.584   6.014  46.954  1.00 72.19           C  
ATOM    404  C   PHE A  54      24.245   5.628  46.364  1.00 72.19           C  
ATOM    405  O   PHE A  54      24.595   6.752  46.011  1.00 72.19           O  
ATOM    406  N   VAL A  55      23.690   4.751  45.503  1.00 42.83           N  
ATOM    407  CA  VAL A  55      23.451   5.182  44.158  1.00 42.83           C  
ATOM    408  CB  VAL A  55      24.213   4.396  43.129  1.00 42.83           C  
ATOM    409  CG1 VAL A  55      23.817   4.881  41.722  1.00 42.83           C  
ATOM    410  CG2 VAL A  55      25.713   4.534  43.435  1.00 42.83           C  
ATOM    411  C   VAL A  55      21.996   4.998  43.882  1.00 42.83           C  
ATOM    412  O   VAL A  55      21.473   3.886  43.938  1.00 42.83           O  
ATOM    413  N   HIS A  56      21.294   6.103  43.578  1.00 42.66           N  
ATOM    414  CA  HIS A  56      19.899   5.980  43.291  1.00 42.66           C  
ATOM    415  ND1 HIS A  56      16.958   6.759  42.228  1.00 42.66           N  
ATOM    416  CG  HIS A  56      17.670   7.150  43.340  1.00 42.66           C  
ATOM    417  CB  HIS A  56      19.154   7.318  43.370  1.00 42.66           C  
ATOM    418  NE2 HIS A  56      15.479   7.056  43.861  1.00 42.66           N  
ATOM    419  CD2 HIS A  56      16.753   7.326  44.328  1.00 42.66           C  
ATOM    420  CE1 HIS A  56      15.653   6.721  42.595  1.00 42.66           C  
ATOM    421  C   HIS A  56      19.806   5.482  41.884  1.00 42.66           C  
ATOM    422  O   HIS A  56      20.546   5.940  41.014  1.00 42.66           O  
ATOM    423  N   GLY A  57      18.898   4.525  41.609  1.00 23.75           N  
ATOM    424  CA  GLY A  57      18.838   4.060  40.253  1.00 23.75           C  
ATOM    425  C   GLY A  57      17.698   3.104  40.096  1.00 23.75           C  
ATOM    426  O   GLY A  57      17.133   2.616  41.073  1.00 23.75           O  
ATOM    427  N   ASP A  58      17.354   2.820  38.820  1.00 61.63           N  
ATOM    428  CA  ASP A  58      16.277   1.948  38.438  1.00 61.63           C  
ATOM    429  CB  ASP A  58      15.366   2.623  37.388  1.00 61.63           C  
ATOM    430  CG  ASP A  58      14.059   1.872  37.169  1.00 61.63           C  
ATOM    431  OD1 ASP A  58      13.893   0.745  37.704  1.00 61.63           O  
ATOM    432  OD2 ASP A  58      13.198   2.440  36.442  1.00 61.63           O1-
ATOM    433  C   ASP A  58      16.904   0.736  37.808  1.00 61.63           C  
ATOM    434  O   ASP A  58      17.586   0.826  36.787  1.00 61.63           O  
ATOM    435  N   ILE A  59      16.660  -0.447  38.398  1.00 98.71           N  
ATOM    436  CA  ILE A  59      17.253  -1.678  37.951  1.00 98.71           C  
ATOM    437  CB  ILE A  59      16.923  -2.856  38.821  1.00 98.71           C  
ATOM    438  CG1 ILE A  59      17.892  -4.017  38.527  1.00 98.71           C  
ATOM    439  CG2 ILE A  59      15.440  -3.203  38.615  1.00 98.71           C  
ATOM    440  CD1 ILE A  59      19.330  -3.739  38.971  1.00 98.71           C  
ATOM    441  C   ILE A  59      16.809  -1.980  36.550  1.00 98.71           C  
ATOM    442  O   ILE A  59      17.513  -2.650  35.795  1.00 98.71           O  
ATOM    443  N   ARG A  60      15.586  -1.561  36.190  1.00175.08           N  
ATOM    444  CA  ARG A  60      15.074  -1.822  34.876  1.00175.08           C  
ATOM    445  CB  ARG A  60      13.548  -1.636  34.738  1.00175.08           C  
ATOM    446  CG  ARG A  60      12.973  -0.280  35.137  1.00175.08           C  
ATOM    447  CD  ARG A  60      11.440  -0.271  35.112  1.00175.08           C  
ATOM    448  NE  ARG A  60      10.995   1.077  35.555  1.00175.08           N  
ATOM    449  CZ  ARG A  60       9.674   1.307  35.815  1.00175.08           C  
ATOM    450  NH1 ARG A  60       8.764   0.299  35.677  1.00175.08           N1+
ATOM    451  NH2 ARG A  60       9.268   2.550  36.205  1.00175.08           N  
ATOM    452  C   ARG A  60      15.846  -1.069  33.825  1.00175.08           C  
ATOM    453  O   ARG A  60      15.873  -1.493  32.671  1.00175.08           O  
ATOM    454  N   ASN A  61      16.476   0.074  34.173  1.00 55.50           N  
ATOM    455  CA  ASN A  61      17.208   0.843  33.195  1.00 55.50           C  
ATOM    456  CB  ASN A  61      17.361   2.322  33.596  1.00 55.50           C  
ATOM    457  CG  ASN A  61      17.932   3.083  32.410  1.00 55.50           C  
ATOM    458  OD1 ASN A  61      19.102   2.929  32.061  1.00 55.50           O  
ATOM    459  ND2 ASN A  61      17.083   3.931  31.773  1.00 55.50           N  
ATOM    460  C   ASN A  61      18.581   0.258  33.009  1.00 55.50           C  
ATOM    461  O   ASN A  61      19.386   0.197  33.937  1.00 55.50           O  
ATOM    462  N   LYS A  62      18.885  -0.176  31.767  1.00143.52           N  
ATOM    463  CA  LYS A  62      20.128  -0.829  31.462  1.00143.52           C  
ATOM    464  CB  LYS A  62      20.177  -1.406  30.037  1.00143.52           C  
ATOM    465  CG  LYS A  62      21.264  -2.468  29.849  1.00143.52           C  
ATOM    466  CD  LYS A  62      22.695  -1.956  29.992  1.00143.52           C  
ATOM    467  CE  LYS A  62      23.461  -1.950  28.670  1.00143.52           C  
ATOM    468  NZ  LYS A  62      23.769  -3.341  28.258  1.00143.52           N1+
ATOM    469  C   LYS A  62      21.287   0.103  31.635  1.00143.52           C  
ATOM    470  O   LYS A  62      22.326  -0.294  32.162  1.00143.52           O  
ATOM    471  N   ASN A  63      21.147   1.373  31.210  1.00 40.97           N  
ATOM    472  CA  ASN A  63      22.253   2.283  31.294  1.00 40.97           C  
ATOM    473  CB  ASN A  63      21.925   3.683  30.746  1.00 40.97           C  
ATOM    474  CG  ASN A  63      23.199   4.514  30.804  1.00 40.97           C  
ATOM    475  OD1 ASN A  63      24.254   4.090  30.333  1.00 40.97           O  
ATOM    476  ND2 ASN A  63      23.104   5.729  31.407  1.00 40.97           N  
ATOM    477  C   ASN A  63      22.639   2.460  32.727  1.00 40.97           C  
ATOM    478  O   ASN A  63      23.819   2.447  33.070  1.00 40.97           O  
ATOM    479  N   ASP A  64      21.639   2.612  33.615  1.00 42.74           N  
ATOM    480  CA  ASP A  64      21.922   2.860  34.998  1.00 42.74           C  
ATOM    481  CB  ASP A  64      20.639   3.072  35.821  1.00 42.74           C  
ATOM    482  CG  ASP A  64      19.980   4.365  35.343  1.00 42.74           C  
ATOM    483  OD1 ASP A  64      20.712   5.261  34.847  1.00 42.74           O  
ATOM    484  OD2 ASP A  64      18.732   4.469  35.464  1.00 42.74           O1-
ATOM    485  C   ASP A  64      22.672   1.692  35.571  1.00 42.74           C  
ATOM    486  O   ASP A  64      23.640   1.876  36.307  1.00 42.74           O  
ATOM    487  N   VAL A  65      22.249   0.454  35.247  1.00112.13           N  
ATOM    488  CA  VAL A  65      22.878  -0.710  35.813  1.00112.13           C  
ATOM    489  CB  VAL A  65      22.107  -1.984  35.576  1.00112.13           C  
ATOM    490  CG1 VAL A  65      22.281  -2.445  34.120  1.00112.13           C  
ATOM    491  CG2 VAL A  65      22.558  -3.018  36.622  1.00112.13           C  
ATOM    492  C   VAL A  65      24.283  -0.880  35.304  1.00112.13           C  
ATOM    493  O   VAL A  65      25.198  -1.162  36.078  1.00112.13           O  
ATOM    494  N   THR A  66      24.497  -0.696  33.986  1.00117.23           N  
ATOM    495  CA  THR A  66      25.787  -0.935  33.412  1.00117.23           C  
ATOM    496  CB  THR A  66      25.775  -0.876  31.914  1.00117.23           C  
ATOM    497  OG1 THR A  66      26.944  -1.494  31.404  1.00117.23           O  
ATOM    498  CG2 THR A  66      25.706   0.582  31.447  1.00117.23           C  
ATOM    499  C   THR A  66      26.794   0.036  33.956  1.00117.23           C  
ATOM    500  O   THR A  66      27.913  -0.347  34.297  1.00117.23           O  
ATOM    501  N   ARG A  67      26.426   1.324  34.079  1.00157.48           N  
ATOM    502  CA  ARG A  67      27.374   2.284  34.567  1.00157.48           C  
ATOM    503  CB  ARG A  67      26.965   3.756  34.352  1.00157.48           C  
ATOM    504  CG  ARG A  67      25.624   4.182  34.938  1.00157.48           C  
ATOM    505  CD  ARG A  67      25.179   5.543  34.397  1.00157.48           C  
ATOM    506  NE  ARG A  67      26.187   6.548  34.842  1.00157.48           N  
ATOM    507  CZ  ARG A  67      26.369   7.704  34.132  1.00157.48           C  
ATOM    508  NH1 ARG A  67      25.667   7.931  32.988  1.00157.48           N1+
ATOM    509  NH2 ARG A  67      27.264   8.637  34.571  1.00157.48           N  
ATOM    510  C   ARG A  67      27.710   1.994  35.998  1.00157.48           C  
ATOM    511  O   ARG A  67      28.826   2.256  36.448  1.00157.48           O  
ATOM    512  N   LEU A  68      26.750   1.443  36.757  1.00 47.54           N  
ATOM    513  CA  LEU A  68      26.984   1.145  38.139  1.00 47.54           C  
ATOM    514  CB  LEU A  68      25.725   0.588  38.826  1.00 47.54           C  
ATOM    515  CG  LEU A  68      25.901   0.272  40.320  1.00 47.54           C  
ATOM    516  CD1 LEU A  68      26.173   1.551  41.126  1.00 47.54           C  
ATOM    517  CD2 LEU A  68      24.705  -0.528  40.860  1.00 47.54           C  
ATOM    518  C   LEU A  68      28.075   0.114  38.238  1.00 47.54           C  
ATOM    519  O   LEU A  68      28.989   0.241  39.052  1.00 47.54           O  
ATOM    520  N   ILE A  69      28.003  -0.937  37.397  1.00100.89           N  
ATOM    521  CA  ILE A  69      28.954  -2.014  37.432  1.00100.89           C  
ATOM    522  CB  ILE A  69      28.580  -3.118  36.487  1.00100.89           C  
ATOM    523  CG1 ILE A  69      27.260  -3.776  36.918  1.00100.89           C  
ATOM    524  CG2 ILE A  69      29.765  -4.091  36.407  1.00100.89           C  
ATOM    525  CD1 ILE A  69      27.332  -4.434  38.298  1.00100.89           C  
ATOM    526  C   ILE A  69      30.312  -1.548  37.011  1.00100.89           C  
ATOM    527  O   ILE A  69      31.312  -1.835  37.668  1.00100.89           O  
ATOM    528  N   THR A  70      30.376  -0.811  35.894  1.00106.09           N  
ATOM    529  CA  THR A  70      31.633  -0.409  35.338  1.00106.09           C  
ATOM    530  CB  THR A  70      31.439   0.328  34.049  1.00106.09           C  
ATOM    531  OG1 THR A  70      30.644  -0.452  33.169  1.00106.09           O  
ATOM    532  CG2 THR A  70      32.808   0.553  33.400  1.00106.09           C  
ATOM    533  C   THR A  70      32.314   0.509  36.296  1.00106.09           C  
ATOM    534  O   THR A  70      33.518   0.413  36.530  1.00106.09           O  
ATOM    535  N   LYS A  71      31.555   1.454  36.870  1.00192.70           N  
ATOM    536  CA  LYS A  71      32.195   2.400  37.729  1.00192.70           C  
ATOM    537  CB  LYS A  71      31.262   3.546  38.149  1.00192.70           C  
ATOM    538  CG  LYS A  71      30.821   4.403  36.964  1.00192.70           C  
ATOM    539  CD  LYS A  71      31.995   4.913  36.124  1.00192.70           C  
ATOM    540  CE  LYS A  71      32.990   5.779  36.897  1.00192.70           C  
ATOM    541  NZ  LYS A  71      32.396   7.105  37.184  1.00192.70           N1+
ATOM    542  C   LYS A  71      32.724   1.751  38.973  1.00192.70           C  
ATOM    543  O   LYS A  71      33.896   1.906  39.308  1.00192.70           O  
ATOM    544  N   TYR A  72      31.846   1.027  39.694  1.00 95.34           N  
ATOM    545  CA  TYR A  72      32.142   0.421  40.965  1.00 95.34           C  
ATOM    546  CB  TYR A  72      30.869   0.149  41.777  1.00 95.34           C  
ATOM    547  CG  TYR A  72      30.309   1.508  42.031  1.00 95.34           C  
ATOM    548  CD1 TYR A  72      29.531   2.128  41.080  1.00 95.34           C  
ATOM    549  CD2 TYR A  72      30.578   2.174  43.203  1.00 95.34           C  
ATOM    550  CE1 TYR A  72      29.019   3.386  41.300  1.00 95.34           C  
ATOM    551  CE2 TYR A  72      30.070   3.431  43.429  1.00 95.34           C  
ATOM    552  CZ  TYR A  72      29.286   4.037  42.479  1.00 95.34           C  
ATOM    553  OH  TYR A  72      28.763   5.326  42.712  1.00 95.34           O  
ATOM    554  C   TYR A  72      32.968  -0.832  40.888  1.00 95.34           C  
ATOM    555  O   TYR A  72      33.816  -1.058  41.752  1.00 95.34           O  
ATOM    556  N   MET A  73      32.728  -1.697  39.884  1.00 90.38           N  
ATOM    557  CA  MET A  73      33.457  -2.934  39.789  1.00 90.38           C  
ATOM    558  CB  MET A  73      34.932  -2.752  39.405  1.00 90.38           C  
ATOM    559  CG  MET A  73      35.138  -2.459  37.924  1.00 90.38           C  
ATOM    560  SD  MET A  73      34.735  -3.878  36.864  1.00 90.38           S  
ATOM    561  CE  MET A  73      35.596  -3.212  35.415  1.00 90.38           C  
ATOM    562  C   MET A  73      33.434  -3.696  41.086  1.00 90.38           C  
ATOM    563  O   MET A  73      34.487  -4.046  41.613  1.00 90.38           O  
ATOM    564  N   PRO A  74      32.267  -3.967  41.606  1.00 83.24           N  
ATOM    565  CA  PRO A  74      32.087  -4.684  42.847  1.00 83.24           C  
ATOM    566  CD  PRO A  74      31.047  -3.908  40.821  1.00 83.24           C  
ATOM    567  CB  PRO A  74      30.574  -4.719  43.055  1.00 83.24           C  
ATOM    568  CG  PRO A  74      30.022  -4.732  41.615  1.00 83.24           C  
ATOM    569  C   PRO A  74      32.629  -6.085  42.779  1.00 83.24           C  
ATOM    570  O   PRO A  74      32.571  -6.705  41.716  1.00 83.24           O  
ATOM    571  N   ASP A  75      33.205  -6.578  43.895  1.00 55.59           N  
ATOM    572  CA  ASP A  75      33.696  -7.921  44.013  1.00 55.59           C  
ATOM    573  CB  ASP A  75      34.646  -8.084  45.210  1.00 55.59           C  
ATOM    574  CG  ASP A  75      35.910  -7.297  44.886  1.00 55.59           C  
ATOM    575  OD1 ASP A  75      36.218  -7.142  43.674  1.00 55.59           O  
ATOM    576  OD2 ASP A  75      36.581  -6.837  45.847  1.00 55.59           O1-
ATOM    577  C   ASP A  75      32.553  -8.881  44.180  1.00 55.59           C  
ATOM    578  O   ASP A  75      32.587  -9.998  43.667  1.00 55.59           O  
ATOM    579  N   SER A  76      31.504  -8.478  44.929  1.00 38.30           N  
ATOM    580  CA  SER A  76      30.404  -9.373  45.171  1.00 38.30           C  
ATOM    581  CB  SER A  76      30.468 -10.044  46.554  1.00 38.30           C  
ATOM    582  OG  SER A  76      31.641 -10.839  46.649  0.50 38.30           O  
ATOM    583  C   SER A  76      29.149  -8.562  45.127  1.00 38.30           C  
ATOM    584  O   SER A  76      29.188  -7.339  45.245  1.00 38.30           O  
ATOM    585  N   CYS A  77      27.992  -9.227  44.926  1.00 50.67           N  
ATOM    586  CA  CYS A  77      26.770  -8.481  44.873  1.00 50.67           C  
ATOM    587  CB  CYS A  77      26.427  -7.991  43.451  1.00 50.67           C  
ATOM    588  SG  CYS A  77      24.853  -7.084  43.352  1.00 50.67           S  
ATOM    589  C   CYS A  77      25.631  -9.346  45.309  1.00 50.67           C  
ATOM    590  O   CYS A  77      25.566 -10.530  44.977  1.00 50.67           O  
ATOM    591  N   PHE A  78      24.702  -8.758  46.089  1.00101.44           N  
ATOM    592  CA  PHE A  78      23.499  -9.451  46.442  1.00101.44           C  
ATOM    593  CB  PHE A  78      23.077  -9.318  47.923  1.00101.44           C  
ATOM    594  CG  PHE A  78      24.145  -9.853  48.827  1.00101.44           C  
ATOM    595  CD1 PHE A  78      24.619 -11.137  48.692  1.00101.44           C  
ATOM    596  CD2 PHE A  78      24.636  -9.080  49.857  1.00101.44           C  
ATOM    597  CE1 PHE A  78      25.589 -11.624  49.540  1.00101.44           C  
ATOM    598  CE2 PHE A  78      25.604  -9.558  50.711  1.00101.44           C  
ATOM    599  CZ  PHE A  78      26.089 -10.833  50.548  1.00101.44           C  
ATOM    600  C   PHE A  78      22.446  -8.748  45.631  1.00101.44           C  
ATOM    601  O   PHE A  78      22.257  -7.542  45.783  1.00101.44           O  
ATOM    602  N   HIS A  79      21.738  -9.474  44.736  1.00 91.23           N  
ATOM    603  CA  HIS A  79      20.776  -8.828  43.876  1.00 91.23           C  
ATOM    604  ND1 HIS A  79      19.809  -7.397  41.191  1.00 91.23           N  
ATOM    605  CG  HIS A  79      19.796  -8.735  41.522  1.00 91.23           C  
ATOM    606  CB  HIS A  79      20.788  -9.386  42.440  1.00 91.23           C  
ATOM    607  NE2 HIS A  79      18.088  -8.304  40.110  1.00 91.23           N  
ATOM    608  CD2 HIS A  79      18.739  -9.272  40.853  1.00 91.23           C  
ATOM    609  CE1 HIS A  79      18.766  -7.195  40.346  1.00 91.23           C  
ATOM    610  C   HIS A  79      19.388  -9.000  44.429  1.00 91.23           C  
ATOM    611  O   HIS A  79      18.684  -9.958  44.113  1.00 91.23           O  
ATOM    612  N   LEU A  80      19.021  -8.097  45.356  1.00164.21           N  
ATOM    613  CA  LEU A  80      17.762  -7.962  46.045  1.00164.21           C  
ATOM    614  CB  LEU A  80      17.941  -7.323  47.434  1.00164.21           C  
ATOM    615  CG  LEU A  80      18.701  -8.198  48.453  1.00164.21           C  
ATOM    616  CD1 LEU A  80      17.856  -9.385  48.925  1.00164.21           C  
ATOM    617  CD2 LEU A  80      20.061  -8.655  47.920  1.00164.21           C  
ATOM    618  C   LEU A  80      16.695  -7.176  45.333  1.00164.21           C  
ATOM    619  O   LEU A  80      15.516  -7.357  45.628  1.00164.21           O  
ATOM    620  N   ALA A  81      17.051  -6.214  44.456  1.00 46.10           N  
ATOM    621  CA  ALA A  81      16.026  -5.362  43.906  1.00 46.10           C  
ATOM    622  CB  ALA A  81      16.556  -4.328  42.898  1.00 46.10           C  
ATOM    623  C   ALA A  81      15.019  -6.202  43.190  1.00 46.10           C  
ATOM    624  O   ALA A  81      15.373  -7.096  42.424  1.00 46.10           O  
ATOM    625  N   GLY A  82      13.716  -5.928  43.418  1.00 31.25           N  
ATOM    626  CA  GLY A  82      12.743  -6.731  42.738  1.00 31.25           C  
ATOM    627  C   GLY A  82      11.360  -6.247  43.040  1.00 31.25           C  
ATOM    628  O   GLY A  82      11.151  -5.390  43.897  1.00 31.25           O  
ATOM    629  N   GLN A  83      10.379  -6.801  42.296  1.00133.09           N  
ATOM    630  CA  GLN A  83       8.988  -6.526  42.509  1.00133.09           C  
ATOM    631  CB  GLN A  83       8.172  -6.491  41.200  1.00133.09           C  
ATOM    632  CG  GLN A  83       6.824  -5.771  41.305  1.00133.09           C  
ATOM    633  CD  GLN A  83       5.927  -6.548  42.254  1.00133.09           C  
ATOM    634  OE1 GLN A  83       5.736  -6.156  43.404  1.00133.09           O  
ATOM    635  NE2 GLN A  83       5.359  -7.681  41.763  1.00133.09           N  
ATOM    636  C   GLN A  83       8.549  -7.707  43.323  1.00133.09           C  
ATOM    637  O   GLN A  83       8.573  -8.847  42.863  1.00133.09           O  
ATOM    638  N   VAL A  84       8.271  -7.454  44.609  1.00100.85           N  
ATOM    639  CA  VAL A  84       7.958  -8.445  45.598  1.00100.85           C  
ATOM    640  CB  VAL A  84       8.353  -7.988  46.968  1.00100.85           C  
ATOM    641  CG1 VAL A  84       9.866  -7.706  46.959  0.33100.85           C  
ATOM    642  CG2 VAL A  84       7.503  -6.767  47.335  0.33100.85           C  
ATOM    643  C   VAL A  84       6.528  -8.909  45.688  1.00100.85           C  
ATOM    644  O   VAL A  84       6.288 -10.005  46.190  1.00100.85           O  
ATOM    645  N   ALA A  85       5.529  -8.093  45.293  1.00 54.98           N  
ATOM    646  CA  ALA A  85       4.173  -8.473  45.606  1.00 54.98           C  
ATOM    647  CB  ALA A  85       3.264  -7.270  45.894  1.00 54.98           C  
ATOM    648  C   ALA A  85       3.526  -9.249  44.503  1.00 54.98           C  
ATOM    649  O   ALA A  85       3.563  -8.871  43.335  1.00 54.98           O  
ATOM    650  N   MET A  86       2.901 -10.384  44.876  1.00 43.24           N  
ATOM    651  CA  MET A  86       2.220 -11.222  43.932  1.00 43.24           C  
ATOM    652  CB  MET A  86       1.701 -12.524  44.566  1.00 43.24           C  
ATOM    653  CG  MET A  86       1.139 -13.517  43.549  1.00 43.24           C  
ATOM    654  SD  MET A  86       0.518 -15.071  44.268  1.00 43.24           S  
ATOM    655  CE  MET A  86       2.086 -15.556  45.044  1.00 43.24           C  
ATOM    656  C   MET A  86       1.036 -10.479  43.404  1.00 43.24           C  
ATOM    657  O   MET A  86       0.729 -10.526  42.214  1.00 43.24           O  
ATOM    658  N   THR A  87       0.335  -9.752  44.292  1.00106.15           N  
ATOM    659  CA  THR A  87      -0.850  -9.050  43.890  1.00106.15           C  
ATOM    660  CB  THR A  87      -1.525  -8.353  45.032  1.00106.15           C  
ATOM    661  OG1 THR A  87      -0.652  -7.401  45.618  1.00106.15           O  
ATOM    662  CG2 THR A  87      -1.939  -9.412  46.066  1.00106.15           C  
ATOM    663  C   THR A  87      -0.495  -8.019  42.865  1.00106.15           C  
ATOM    664  O   THR A  87      -1.172  -7.871  41.847  1.00106.15           O  
ATOM    665  N   THR A  88       0.604  -7.287  43.101  1.00 32.78           N  
ATOM    666  CA  THR A  88       1.008  -6.253  42.197  1.00 32.78           C  
ATOM    667  CB  THR A  88       2.226  -5.524  42.682  1.00 32.78           C  
ATOM    668  OG1 THR A  88       1.971  -4.936  43.950  1.00 32.78           O  
ATOM    669  CG2 THR A  88       2.597  -4.440  41.657  1.00 32.78           C  
ATOM    670  C   THR A  88       1.327  -6.872  40.876  1.00 32.78           C  
ATOM    671  O   THR A  88       1.004  -6.315  39.827  1.00 32.78           O  
ATOM    672  N   SER A  89       1.962  -8.057  40.885  1.00 34.41           N  
ATOM    673  CA  SER A  89       2.346  -8.651  39.638  1.00 34.41           C  
ATOM    674  CB  SER A  89       3.144  -9.962  39.782  1.00 34.41           C  
ATOM    675  OG  SER A  89       2.305 -11.014  40.233  1.00 34.41           O  
ATOM    676  C   SER A  89       1.116  -8.944  38.841  1.00 34.41           C  
ATOM    677  O   SER A  89       1.133  -8.865  37.614  1.00 34.41           O  
ATOM    678  N   ILE A  90       0.013  -9.322  39.513  1.00 44.43           N  
ATOM    679  CA  ILE A  90      -1.195  -9.612  38.801  1.00 44.43           C  
ATOM    680  CB  ILE A  90      -2.240 -10.232  39.679  1.00 44.43           C  
ATOM    681  CG1 ILE A  90      -1.704 -11.552  40.262  1.00 44.43           C  
ATOM    682  CG2 ILE A  90      -3.525 -10.405  38.851  1.00 44.43           C  
ATOM    683  CD1 ILE A  90      -2.568 -12.121  41.387  1.00 44.43           C  
ATOM    684  C   ILE A  90      -1.738  -8.347  38.218  1.00 44.43           C  
ATOM    685  O   ILE A  90      -2.198  -8.325  37.076  1.00 44.43           O  
ATOM    686  N   ASP A  91      -1.725  -7.255  39.006  1.00 49.88           N  
ATOM    687  CA  ASP A  91      -2.262  -6.019  38.518  1.00 49.88           C  
ATOM    688  CB  ASP A  91      -2.389  -4.945  39.613  1.00 49.88           C  
ATOM    689  CG  ASP A  91      -3.305  -3.844  39.087  1.00 49.88           C  
ATOM    690  OD1 ASP A  91      -3.112  -3.391  37.927  1.00 49.88           O  
ATOM    691  OD2 ASP A  91      -4.230  -3.447  39.844  1.00 49.88           O1-
ATOM    692  C   ASP A  91      -1.410  -5.468  37.415  1.00 49.88           C  
ATOM    693  O   ASP A  91      -1.939  -5.054  36.384  1.00 49.88           O  
ATOM    694  N   ASN A  92      -0.072  -5.436  37.598  1.00 70.38           N  
ATOM    695  CA  ASN A  92       0.763  -4.873  36.572  1.00 70.38           C  
ATOM    696  CB  ASN A  92       1.438  -3.565  37.030  1.00 70.38           C  
ATOM    697  CG  ASN A  92       2.082  -2.880  35.831  1.00 70.38           C  
ATOM    698  OD1 ASN A  92       2.114  -3.428  34.730  1.00 70.38           O  
ATOM    699  ND2 ASN A  92       2.622  -1.651  36.046  1.00 70.38           N  
ATOM    700  C   ASN A  92       1.852  -5.853  36.251  1.00 70.38           C  
ATOM    701  O   ASN A  92       2.944  -5.789  36.820  1.00 70.38           O  
ATOM    702  N   PRO A  93       1.600  -6.752  35.343  1.00 77.25           N  
ATOM    703  CA  PRO A  93       2.582  -7.733  34.972  1.00 77.25           C  
ATOM    704  CD  PRO A  93       0.250  -7.207  35.062  1.00 77.25           C  
ATOM    705  CB  PRO A  93       1.829  -8.832  34.213  1.00 77.25           C  
ATOM    706  CG  PRO A  93       0.437  -8.232  33.934  1.00 77.25           C  
ATOM    707  C   PRO A  93       3.757  -7.170  34.237  1.00 77.25           C  
ATOM    708  O   PRO A  93       4.835  -7.757  34.318  1.00 77.25           O  
ATOM    709  N   CYS A  94       3.583  -6.055  33.501  1.00 35.14           N  
ATOM    710  CA  CYS A  94       4.675  -5.503  32.748  1.00 35.14           C  
ATOM    711  CB  CYS A  94       4.274  -4.280  31.908  1.00 35.14           C  
ATOM    712  SG  CYS A  94       5.698  -3.532  31.058  1.00 35.14           S  
ATOM    713  C   CYS A  94       5.741  -5.044  33.687  1.00 35.14           C  
ATOM    714  O   CYS A  94       6.925  -5.302  33.482  1.00 35.14           O  
ATOM    715  N   MET A  95       5.328  -4.353  34.762  1.00 40.59           N  
ATOM    716  CA  MET A  95       6.243  -3.791  35.709  1.00 40.59           C  
ATOM    717  CB  MET A  95       5.495  -2.990  36.788  1.00 40.59           C  
ATOM    718  CG  MET A  95       6.383  -2.300  37.818  1.00 40.59           C  
ATOM    719  SD  MET A  95       5.456  -1.211  38.939  1.00 40.59           S  
ATOM    720  CE  MET A  95       4.414  -2.554  39.576  1.00 40.59           C  
ATOM    721  C   MET A  95       7.002  -4.897  36.369  1.00 40.59           C  
ATOM    722  O   MET A  95       8.213  -4.809  36.563  1.00 40.59           O  
ATOM    723  N   ASP A  96       6.300  -5.990  36.712  1.00 59.54           N  
ATOM    724  CA  ASP A  96       6.902  -7.101  37.393  1.00 59.54           C  
ATOM    725  CB  ASP A  96       5.873  -8.209  37.681  1.00 59.54           C  
ATOM    726  CG  ASP A  96       6.540  -9.281  38.527  1.00 59.54           C  
ATOM    727  OD1 ASP A  96       7.234  -8.902  39.506  1.00 59.54           O  
ATOM    728  OD2 ASP A  96       6.355 -10.489  38.217  1.00 59.54           O1-
ATOM    729  C   ASP A  96       7.961  -7.705  36.517  1.00 59.54           C  
ATOM    730  O   ASP A  96       9.046  -8.065  36.977  1.00 59.54           O  
ATOM    731  N   PHE A  97       7.653  -7.844  35.217  1.00 49.65           N  
ATOM    732  CA  PHE A  97       8.543  -8.443  34.267  1.00 49.65           C  
ATOM    733  CB  PHE A  97       7.881  -8.577  32.881  1.00 49.65           C  
ATOM    734  CG  PHE A  97       8.885  -9.063  31.891  1.00 49.65           C  
ATOM    735  CD1 PHE A  97       9.191 -10.400  31.783  1.00 49.65           C  
ATOM    736  CD2 PHE A  97       9.516  -8.176  31.050  1.00 49.65           C  
ATOM    737  CE1 PHE A  97      10.116 -10.838  30.861  1.00 49.65           C  
ATOM    738  CE2 PHE A  97      10.441  -8.608  30.127  1.00 49.65           C  
ATOM    739  CZ  PHE A  97      10.745  -9.943  30.029  1.00 49.65           C  
ATOM    740  C   PHE A  97       9.770  -7.602  34.108  1.00 49.65           C  
ATOM    741  O   PHE A  97      10.891  -8.110  34.139  1.00 49.65           O  
ATOM    742  N   GLU A  98       9.589  -6.280  33.949  1.00 85.01           N  
ATOM    743  CA  GLU A  98      10.700  -5.420  33.670  1.00 85.01           C  
ATOM    744  CB  GLU A  98      10.252  -3.973  33.412  1.00 85.01           C  
ATOM    745  CG  GLU A  98      11.304  -3.104  32.727  1.00 85.01           C  
ATOM    746  CD  GLU A  98      10.576  -1.869  32.218  1.00 85.01           C  
ATOM    747  OE1 GLU A  98       9.395  -1.684  32.618  1.00 85.01           O  
ATOM    748  OE2 GLU A  98      11.180  -1.096  31.428  1.00 85.01           O1-
ATOM    749  C   GLU A  98      11.652  -5.423  34.820  1.00 85.01           C  
ATOM    750  O   GLU A  98      12.866  -5.517  34.637  1.00 85.01           O  
ATOM    751  N   ILE A  99      11.124  -5.303  36.047  1.00 62.25           N  
ATOM    752  CA  ILE A  99      12.006  -5.230  37.168  1.00 62.25           C  
ATOM    753  CB  ILE A  99      11.287  -4.762  38.395  1.00 62.25           C  
ATOM    754  CG1 ILE A  99      10.767  -3.331  38.155  1.00 62.25           C  
ATOM    755  CG2 ILE A  99      12.234  -4.895  39.595  1.00 62.25           C  
ATOM    756  CD1 ILE A  99       9.781  -2.832  39.208  1.00 62.25           C  
ATOM    757  C   ILE A  99      12.683  -6.542  37.439  1.00 62.25           C  
ATOM    758  O   ILE A  99      13.908  -6.592  37.542  1.00 62.25           O  
ATOM    759  N   ASN A 100      11.913  -7.645  37.562  1.00 69.58           N  
ATOM    760  CA  ASN A 100      12.507  -8.908  37.920  1.00 69.58           C  
ATOM    761  CB  ASN A 100      11.477  -9.946  38.393  1.00 69.58           C  
ATOM    762  CG  ASN A 100      11.034  -9.532  39.791  1.00 69.58           C  
ATOM    763  OD1 ASN A 100      11.840  -9.077  40.601  1.00 69.58           O  
ATOM    764  ND2 ASN A 100       9.718  -9.693  40.087  1.00 69.58           N  
ATOM    765  C   ASN A 100      13.312  -9.516  36.812  1.00 69.58           C  
ATOM    766  O   ASN A 100      14.446  -9.934  37.038  1.00 69.58           O  
ATOM    767  N   VAL A 101      12.732  -9.663  35.604  1.00 60.30           N  
ATOM    768  CA  VAL A 101      13.486 -10.255  34.534  1.00 60.30           C  
ATOM    769  CB  VAL A 101      12.610 -10.743  33.422  1.00 60.30           C  
ATOM    770  CG1 VAL A 101      13.511 -11.327  32.320  1.00 60.30           C  
ATOM    771  CG2 VAL A 101      11.603 -11.744  34.013  1.00 60.30           C  
ATOM    772  C   VAL A 101      14.456  -9.277  33.947  1.00 60.30           C  
ATOM    773  O   VAL A 101      15.656  -9.529  33.864  1.00 60.30           O  
ATOM    774  N   GLY A 102      13.949  -8.093  33.563  1.00 23.13           N  
ATOM    775  CA  GLY A 102      14.759  -7.145  32.855  1.00 23.13           C  
ATOM    776  C   GLY A 102      15.882  -6.700  33.720  1.00 23.13           C  
ATOM    777  O   GLY A 102      17.019  -6.588  33.266  1.00 23.13           O  
ATOM    778  N   GLY A 103      15.584  -6.433  35.001  1.00 25.57           N  
ATOM    779  CA  GLY A 103      16.583  -5.924  35.890  1.00 25.57           C  
ATOM    780  C   GLY A 103      17.677  -6.925  36.084  1.00 25.57           C  
ATOM    781  O   GLY A 103      18.850  -6.560  36.113  1.00 25.57           O  
ATOM    782  N   THR A 104      17.322  -8.213  36.254  1.00130.93           N  
ATOM    783  CA  THR A 104      18.330  -9.207  36.498  1.00130.93           C  
ATOM    784  CB  THR A 104      17.775 -10.531  36.935  1.00130.93           C  
ATOM    785  OG1 THR A 104      16.816 -11.007  36.010  1.00130.93           O  
ATOM    786  CG2 THR A 104      17.136 -10.365  38.318  1.00130.93           C  
ATOM    787  C   THR A 104      19.203  -9.385  35.293  1.00130.93           C  
ATOM    788  O   THR A 104      20.423  -9.490  35.413  1.00130.93           O  
ATOM    789  N   LEU A 105      18.608  -9.416  34.087  1.00 94.91           N  
ATOM    790  CA  LEU A 105      19.405  -9.592  32.907  1.00 94.91           C  
ATOM    791  CB  LEU A 105      18.578  -9.786  31.623  1.00 94.91           C  
ATOM    792  CG  LEU A 105      17.975 -11.199  31.500  1.00 94.91           C  
ATOM    793  CD1 LEU A 105      19.076 -12.245  31.268  1.00 94.91           C  
ATOM    794  CD2 LEU A 105      17.087 -11.547  32.701  1.00 94.91           C  
ATOM    795  C   LEU A 105      20.329  -8.418  32.745  1.00 94.91           C  
ATOM    796  O   LEU A 105      21.480  -8.576  32.340  1.00 94.91           O  
ATOM    797  N   ASN A 106      19.868  -7.198  33.076  1.00 37.30           N  
ATOM    798  CA  ASN A 106      20.723  -6.056  32.902  1.00 37.30           C  
ATOM    799  CB  ASN A 106      20.085  -4.734  33.363  1.00 37.30           C  
ATOM    800  CG  ASN A 106      19.031  -4.330  32.345  1.00 37.30           C  
ATOM    801  OD1 ASN A 106      19.180  -4.569  31.148  1.00 37.30           O  
ATOM    802  ND2 ASN A 106      17.936  -3.689  32.829  1.00 37.30           N  
ATOM    803  C   ASN A 106      21.949  -6.255  33.733  1.00 37.30           C  
ATOM    804  O   ASN A 106      23.062  -5.983  33.287  1.00 37.30           O  
ATOM    805  N   LEU A 107      21.769  -6.730  34.978  1.00 53.97           N  
ATOM    806  CA  LEU A 107      22.880  -6.926  35.860  1.00 53.97           C  
ATOM    807  CB  LEU A 107      22.442  -7.276  37.290  1.00 53.97           C  
ATOM    808  CG  LEU A 107      23.614  -7.338  38.281  1.00 53.97           C  
ATOM    809  CD1 LEU A 107      24.282  -5.960  38.425  1.00 53.97           C  
ATOM    810  CD2 LEU A 107      23.164  -7.915  39.631  1.00 53.97           C  
ATOM    811  C   LEU A 107      23.756  -8.034  35.347  1.00 53.97           C  
ATOM    812  O   LEU A 107      24.979  -7.907  35.334  1.00 53.97           O  
ATOM    813  N   LEU A 108      23.153  -9.150  34.887  1.00 59.23           N  
ATOM    814  CA  LEU A 108      23.927 -10.277  34.443  1.00 59.23           C  
ATOM    815  CB  LEU A 108      23.043 -11.487  34.085  1.00 59.23           C  
ATOM    816  CG  LEU A 108      22.429 -12.164  35.329  1.00 59.23           C  
ATOM    817  CD1 LEU A 108      21.527 -13.353  34.953  1.00 59.23           C  
ATOM    818  CD2 LEU A 108      23.532 -12.582  36.318  1.00 59.23           C  
ATOM    819  C   LEU A 108      24.757  -9.885  33.262  1.00 59.23           C  
ATOM    820  O   LEU A 108      25.930 -10.250  33.170  1.00 59.23           O  
ATOM    821  N   GLU A 109      24.178  -9.118  32.324  1.00 89.14           N  
ATOM    822  CA  GLU A 109      24.903  -8.722  31.152  1.00 89.14           C  
ATOM    823  CB  GLU A 109      24.049  -7.927  30.154  1.00 89.14           C  
ATOM    824  CG  GLU A 109      23.046  -8.806  29.406  1.00 89.14           C  
ATOM    825  CD  GLU A 109      23.851  -9.752  28.523  1.00 89.14           C  
ATOM    826  OE1 GLU A 109      24.705  -9.244  27.749  1.00 89.14           O  
ATOM    827  OE2 GLU A 109      23.629 -10.989  28.616  1.00 89.14           O1-
ATOM    828  C   GLU A 109      26.055  -7.848  31.533  1.00 89.14           C  
ATOM    829  O   GLU A 109      27.154  -7.993  30.999  1.00 89.14           O  
ATOM    830  N   ALA A 110      25.834  -6.905  32.468  1.00 31.73           N  
ATOM    831  CA  ALA A 110      26.879  -5.994  32.834  1.00 31.73           C  
ATOM    832  CB  ALA A 110      26.414  -4.926  33.838  1.00 31.73           C  
ATOM    833  C   ALA A 110      28.014  -6.746  33.456  1.00 31.73           C  
ATOM    834  O   ALA A 110      29.179  -6.477  33.168  1.00 31.73           O  
ATOM    835  N   VAL A 111      27.698  -7.710  34.338  1.00 40.34           N  
ATOM    836  CA  VAL A 111      28.726  -8.460  35.001  1.00 40.34           C  
ATOM    837  CB  VAL A 111      28.182  -9.412  36.021  1.00 40.34           C  
ATOM    838  CG1 VAL A 111      29.340 -10.277  36.542  1.00 40.34           C  
ATOM    839  CG2 VAL A 111      27.473  -8.599  37.116  1.00 40.34           C  
ATOM    840  C   VAL A 111      29.476  -9.276  33.998  1.00 40.34           C  
ATOM    841  O   VAL A 111      30.707  -9.310  34.006  1.00 40.34           O  
ATOM    842  N   ARG A 112      28.753  -9.960  33.091  1.00161.89           N  
ATOM    843  CA  ARG A 112      29.458 -10.806  32.178  1.00161.89           C  
ATOM    844  CB  ARG A 112      28.536 -11.663  31.282  1.00161.89           C  
ATOM    845  CG  ARG A 112      27.506 -10.887  30.463  1.00161.89           C  
ATOM    846  CD  ARG A 112      26.674 -11.762  29.521  1.00161.89           C  
ATOM    847  NE  ARG A 112      27.496 -12.041  28.312  1.00161.89           N  
ATOM    848  CZ  ARG A 112      26.879 -12.345  27.133  1.00161.89           C  
ATOM    849  NH1 ARG A 112      25.518 -12.413  27.071  1.00161.89           N1+
ATOM    850  NH2 ARG A 112      27.625 -12.579  26.015  1.00161.89           N  
ATOM    851  C   ARG A 112      30.384  -9.991  31.328  1.00161.89           C  
ATOM    852  O   ARG A 112      31.547 -10.353  31.154  1.00161.89           O  
ATOM    853  N   GLN A 113      29.902  -8.871  30.763  1.00 79.58           N  
ATOM    854  CA  GLN A 113      30.753  -8.099  29.905  1.00 79.58           C  
ATOM    855  CB  GLN A 113      29.978  -6.962  29.220  1.00 79.58           C  
ATOM    856  CG  GLN A 113      28.803  -7.437  28.365  1.00 79.58           C  
ATOM    857  CD  GLN A 113      28.043  -6.202  27.899  1.00 79.58           C  
ATOM    858  OE1 GLN A 113      28.266  -5.694  26.801  1.00 79.58           O  
ATOM    859  NE2 GLN A 113      27.120  -5.700  28.763  1.00 79.58           N  
ATOM    860  C   GLN A 113      31.853  -7.416  30.668  1.00 79.58           C  
ATOM    861  O   GLN A 113      33.029  -7.537  30.330  1.00 79.58           O  
ATOM    862  N   TYR A 114      31.460  -6.624  31.686  1.00194.01           N  
ATOM    863  CA  TYR A 114      32.334  -5.763  32.441  1.00194.01           C  
ATOM    864  CB  TYR A 114      31.578  -4.558  33.021  1.00194.01           C  
ATOM    865  CG  TYR A 114      30.903  -3.914  31.862  1.00194.01           C  
ATOM    866  CD1 TYR A 114      31.613  -3.141  30.976  1.00194.01           C  
ATOM    867  CD2 TYR A 114      29.562  -4.121  31.647  1.00194.01           C  
ATOM    868  CE1 TYR A 114      30.987  -2.559  29.903  1.00194.01           C  
ATOM    869  CE2 TYR A 114      28.928  -3.540  30.575  1.00194.01           C  
ATOM    870  CZ  TYR A 114      29.642  -2.755  29.703  1.00194.01           C  
ATOM    871  OH  TYR A 114      28.993  -2.160  28.602  1.00194.01           O  
ATOM    872  C   TYR A 114      33.111  -6.379  33.570  1.00194.01           C  
ATOM    873  O   TYR A 114      34.275  -6.032  33.757  1.00194.01           O  
ATOM    874  N   ASN A 115      32.493  -7.229  34.422  1.00255.49           N  
ATOM    875  CA  ASN A 115      33.288  -7.745  35.507  1.00255.49           C  
ATOM    876  CB  ASN A 115      33.333  -6.845  36.765  1.00255.49           C  
ATOM    877  CG  ASN A 115      31.979  -6.699  37.446  1.00255.49           C  
ATOM    878  OD1 ASN A 115      31.910  -6.591  38.668  1.00255.49           O  
ATOM    879  ND2 ASN A 115      30.874  -6.719  36.657  1.00255.49           N  
ATOM    880  C   ASN A 115      32.802  -9.121  35.846  1.00255.49           C  
ATOM    881  O   ASN A 115      32.025  -9.337  36.775  1.00255.49           O  
ATOM    882  N   SER A 116      33.343 -10.108  35.117  1.00 76.35           N  
ATOM    883  CA  SER A 116      32.894 -11.465  35.179  1.00 76.35           C  
ATOM    884  CB  SER A 116      33.513 -12.338  34.077  1.00 76.35           C  
ATOM    885  OG  SER A 116      34.918 -12.426  34.255  1.00 76.35           O  
ATOM    886  C   SER A 116      33.186 -12.123  36.493  1.00 76.35           C  
ATOM    887  O   SER A 116      32.555 -13.120  36.837  1.00 76.35           O  
ATOM    888  N   ASN A 117      34.161 -11.615  37.256  1.00 63.70           N  
ATOM    889  CA  ASN A 117      34.554 -12.221  38.497  1.00 63.70           C  
ATOM    890  CB  ASN A 117      35.848 -11.611  39.055  1.00 63.70           C  
ATOM    891  CG  ASN A 117      36.965 -11.967  38.087  1.00 63.70           C  
ATOM    892  OD1 ASN A 117      37.226 -13.138  37.816  1.00 63.70           O  
ATOM    893  ND2 ASN A 117      37.635 -10.922  37.530  1.00 63.70           N  
ATOM    894  C   ASN A 117      33.503 -12.066  39.564  1.00 63.70           C  
ATOM    895  O   ASN A 117      33.426 -12.883  40.480  1.00 63.70           O  
ATOM    896  N   CYS A 118      32.676 -11.007  39.488  1.00 61.97           N  
ATOM    897  CA  CYS A 118      31.769 -10.656  40.552  1.00 61.97           C  
ATOM    898  CB  CYS A 118      30.869  -9.462  40.181  1.00 61.97           C  
ATOM    899  SG  CYS A 118      29.802  -8.925  41.551  1.00 61.97           S  
ATOM    900  C   CYS A 118      30.882 -11.797  40.961  1.00 61.97           C  
ATOM    901  O   CYS A 118      30.231 -12.440  40.139  1.00 61.97           O  
ATOM    902  N   ASN A 119      30.845 -12.073  42.284  1.00 47.36           N  
ATOM    903  CA  ASN A 119      30.017 -13.112  42.833  1.00 47.36           C  
ATOM    904  CB  ASN A 119      30.471 -13.558  44.234  1.00 47.36           C  
ATOM    905  CG  ASN A 119      31.874 -14.137  44.113  1.00 47.36           C  
ATOM    906  OD1 ASN A 119      32.145 -14.974  43.255  1.00 47.36           O  
ATOM    907  ND2 ASN A 119      32.798 -13.667  44.996  1.00 47.36           N  
ATOM    908  C   ASN A 119      28.644 -12.537  42.990  1.00 47.36           C  
ATOM    909  O   ASN A 119      28.493 -11.404  43.442  1.00 47.36           O  
ATOM    910  N   ILE A 120      27.594 -13.297  42.619  1.00 60.43           N  
ATOM    911  CA  ILE A 120      26.274 -12.756  42.765  1.00 60.43           C  
ATOM    912  CB  ILE A 120      25.618 -12.417  41.465  1.00 60.43           C  
ATOM    913  CG1 ILE A 120      26.447 -11.368  40.714  1.00 60.43           C  
ATOM    914  CG2 ILE A 120      24.182 -11.955  41.766  1.00 60.43           C  
ATOM    915  CD1 ILE A 120      25.994 -11.165  39.271  1.00 60.43           C  
ATOM    916  C   ILE A 120      25.377 -13.750  43.431  1.00 60.43           C  
ATOM    917  O   ILE A 120      25.359 -14.933  43.086  1.00 60.43           O  
ATOM    918  N   ILE A 121      24.594 -13.270  44.417  1.00 54.82           N  
ATOM    919  CA  ILE A 121      23.628 -14.100  45.072  1.00 54.82           C  
ATOM    920  CB  ILE A 121      23.768 -14.150  46.566  1.00 54.82           C  
ATOM    921  CG1 ILE A 121      25.127 -14.758  46.955  1.00 54.82           C  
ATOM    922  CG2 ILE A 121      22.566 -14.930  47.118  1.00 54.82           C  
ATOM    923  CD1 ILE A 121      25.442 -14.659  48.447  1.00 54.82           C  
ATOM    924  C   ILE A 121      22.291 -13.508  44.743  1.00 54.82           C  
ATOM    925  O   ILE A 121      22.070 -12.310  44.923  1.00 54.82           O  
ATOM    926  N   TYR A 122      21.356 -14.345  44.246  1.00 83.52           N  
ATOM    927  CA  TYR A 122      20.080 -13.856  43.797  1.00 83.52           C  
ATOM    928  CB  TYR A 122      19.793 -14.279  42.340  1.00 83.52           C  
ATOM    929  CG  TYR A 122      18.439 -13.835  41.900  1.00 83.52           C  
ATOM    930  CD1 TYR A 122      18.173 -12.511  41.633  1.00 83.52           C  
ATOM    931  CD2 TYR A 122      17.439 -14.763  41.716  1.00 83.52           C  
ATOM    932  CE1 TYR A 122      16.922 -12.121  41.216  1.00 83.52           C  
ATOM    933  CE2 TYR A 122      16.187 -14.377  41.298  1.00 83.52           C  
ATOM    934  CZ  TYR A 122      15.926 -13.051  41.047  1.00 83.52           C  
ATOM    935  OH  TYR A 122      14.646 -12.639  40.618  1.00 83.52           O  
ATOM    936  C   TYR A 122      18.999 -14.388  44.688  1.00 83.52           C  
ATOM    937  O   TYR A 122      18.970 -15.574  45.017  1.00 83.52           O  
ATOM    938  N   SER A 123      18.075 -13.492  45.106  1.00108.36           N  
ATOM    939  CA  SER A 123      17.013 -13.885  45.992  1.00108.36           C  
ATOM    940  CB  SER A 123      16.530 -12.746  46.915  1.00108.36           C  
ATOM    941  OG  SER A 123      17.589 -12.273  47.733  1.00108.36           O  
ATOM    942  C   SER A 123      15.824 -14.284  45.166  1.00108.36           C  
ATOM    943  O   SER A 123      15.082 -13.425  44.692  1.00108.36           O  
ATOM    944  N   SER A 124      15.604 -15.609  45.000  1.00110.09           N  
ATOM    945  CA  SER A 124      14.491 -16.130  44.251  1.00110.09           C  
ATOM    946  CB  SER A 124      14.820 -17.355  43.380  1.00110.09           C  
ATOM    947  OG  SER A 124      15.087 -18.492  44.184  1.00110.09           O  
ATOM    948  C   SER A 124      13.388 -16.483  45.213  1.00110.09           C  
ATOM    949  O   SER A 124      13.382 -16.018  46.351  1.00110.09           O  
ATOM    950  N   THR A 125      12.392 -17.289  44.769  1.00135.33           N  
ATOM    951  CA  THR A 125      11.271 -17.549  45.635  1.00135.33           C  
ATOM    952  CB  THR A 125      10.106 -16.655  45.324  1.00135.33           C  
ATOM    953  OG1 THR A 125       9.044 -16.876  46.241  1.00135.33           O  
ATOM    954  CG2 THR A 125       9.648 -16.948  43.884  1.00135.33           C  
ATOM    955  C   THR A 125      10.769 -18.963  45.511  1.00135.33           C  
ATOM    956  O   THR A 125      11.059 -19.688  44.563  1.00135.33           O  
ATOM    957  N   ASN A 126       9.962 -19.368  46.512  1.00 77.00           N  
ATOM    958  CA  ASN A 126       9.317 -20.646  46.623  1.00 77.00           C  
ATOM    959  CB  ASN A 126       8.659 -20.864  48.001  1.00 77.00           C  
ATOM    960  CG  ASN A 126       7.633 -19.766  48.230  0.33 77.00           C  
ATOM    961  OD1 ASN A 126       7.683 -18.708  47.605  0.33 77.00           O  
ATOM    962  ND2 ASN A 126       6.682 -20.008  49.170  0.33 77.00           N  
ATOM    963  C   ASN A 126       8.275 -20.762  45.545  1.00 77.00           C  
ATOM    964  O   ASN A 126       7.849 -21.856  45.183  1.00 77.00           O  
ATOM    965  N   LYS A 127       7.818 -19.615  45.013  1.00145.48           N  
ATOM    966  CA  LYS A 127       6.783 -19.530  44.014  1.00145.48           C  
ATOM    967  CB  LYS A 127       6.324 -18.091  43.743  1.00145.48           C  
ATOM    968  CG  LYS A 127       5.143 -17.691  44.629  1.00145.48           C  
ATOM    969  CD  LYS A 127       5.400 -17.730  46.136  1.00145.48           C  
ATOM    970  CE  LYS A 127       4.117 -17.533  46.951  1.00145.48           C  
ATOM    971  NZ  LYS A 127       4.364 -17.837  48.375  1.00145.48           N1+
ATOM    972  C   LYS A 127       7.160 -20.198  42.720  1.00145.48           C  
ATOM    973  O   LYS A 127       6.301 -20.452  41.877  1.00145.48           O  
ATOM    974  N   VAL A 128       8.458 -20.451  42.496  1.00143.54           N  
ATOM    975  CA  VAL A 128       8.931 -21.086  41.293  1.00143.54           C  
ATOM    976  CB  VAL A 128      10.418 -21.294  41.333  1.00143.54           C  
ATOM    977  CG1 VAL A 128      10.864 -21.967  40.034  1.00143.54           C  
ATOM    978  CG2 VAL A 128      11.114 -19.960  41.632  1.00143.54           C  
ATOM    979  C   VAL A 128       8.310 -22.460  41.186  1.00143.54           C  
ATOM    980  O   VAL A 128       8.152 -23.007  40.096  1.00143.54           O  
ATOM    981  N   TYR A 129       8.014 -23.086  42.339  1.00188.63           N  
ATOM    982  CA  TYR A 129       7.460 -24.413  42.470  1.00188.63           C  
ATOM    983  CB  TYR A 129       7.702 -25.056  43.842  1.00188.63           C  
ATOM    984  CG  TYR A 129       9.171 -25.312  43.894  1.00188.63           C  
ATOM    985  CD1 TYR A 129       9.707 -26.373  43.204  1.00188.63           C  
ATOM    986  CD2 TYR A 129      10.019 -24.485  44.595  1.00188.63           C  
ATOM    987  CE1 TYR A 129      11.059 -26.627  43.229  1.00188.63           C  
ATOM    988  CE2 TYR A 129      11.373 -24.735  44.625  1.00188.63           C  
ATOM    989  CZ  TYR A 129      11.897 -25.807  43.944  1.00188.63           C  
ATOM    990  OH  TYR A 129      13.286 -26.057  43.979  1.00188.63           O  
ATOM    991  C   TYR A 129       6.011 -24.557  42.074  1.00188.63           C  
ATOM    992  O   TYR A 129       5.550 -25.677  41.853  1.00188.63           O  
ATOM    993  N   GLY A 130       5.206 -23.477  42.093  1.00 42.96           N  
ATOM    994  CA  GLY A 130       3.835 -23.635  41.675  1.00 42.96           C  
ATOM    995  C   GLY A 130       2.983 -23.954  42.873  1.00 42.96           C  
ATOM    996  O   GLY A 130       3.359 -23.655  44.004  1.00 42.96           O  
ATOM    997  N   ASP A 131       1.777 -24.516  42.626  1.00 73.50           N  
ATOM    998  CA  ASP A 131       0.795 -24.855  43.630  1.00 73.50           C  
ATOM    999  CB  ASP A 131      -0.635 -25.052  43.068  1.00 73.50           C  
ATOM   1000  CG  ASP A 131      -0.689 -26.197  42.063  1.00 73.50           C  
ATOM   1001  OD1 ASP A 131       0.338 -26.905  41.891  1.00 73.50           O  
ATOM   1002  OD2 ASP A 131      -1.770 -26.369  41.441  1.00 73.50           O1-
ATOM   1003  C   ASP A 131       1.193 -26.051  44.455  1.00 73.50           C  
ATOM   1004  O   ASP A 131       0.756 -26.186  45.599  1.00 73.50           O  
ATOM   1005  N   LEU A 132       2.009 -26.968  43.898  1.00 85.73           N  
ATOM   1006  CA  LEU A 132       2.440 -28.129  44.630  1.00 85.73           C  
ATOM   1007  CB  LEU A 132       3.147 -27.750  45.939  1.00 85.73           C  
ATOM   1008  CG  LEU A 132       4.477 -27.012  45.706  1.00 85.73           C  
ATOM   1009  CD1 LEU A 132       5.150 -26.649  47.037  1.00 85.73           C  
ATOM   1010  CD2 LEU A 132       5.408 -27.833  44.801  1.00 85.73           C  
ATOM   1011  C   LEU A 132       1.279 -29.018  44.952  1.00 85.73           C  
ATOM   1012  O   LEU A 132       1.323 -29.794  45.908  1.00 85.73           O  
ATOM   1013  N   GLU A 133       0.218 -28.961  44.134  1.00131.18           N  
ATOM   1014  CA  GLU A 133      -0.939 -29.784  44.325  1.00131.18           C  
ATOM   1015  CB  GLU A 133      -2.180 -29.338  43.540  1.00131.18           C  
ATOM   1016  CG  GLU A 133      -2.833 -28.123  44.201  1.00131.18           C  
ATOM   1017  CD  GLU A 133      -3.093 -28.487  45.663  1.00131.18           C  
ATOM   1018  OE1 GLU A 133      -3.325 -29.694  45.945  1.00131.18           O  
ATOM   1019  OE2 GLU A 133      -3.054 -27.565  46.521  1.00131.18           O1-
ATOM   1020  C   GLU A 133      -0.625 -31.220  44.031  1.00131.18           C  
ATOM   1021  O   GLU A 133      -1.413 -32.101  44.370  1.00131.18           O  
ATOM   1022  N   GLN A 134       0.503 -31.505  43.353  1.00154.07           N  
ATOM   1023  CA  GLN A 134       0.813 -32.867  43.012  1.00154.07           C  
ATOM   1024  CB  GLN A 134       2.203 -33.048  42.378  1.00154.07           C  
ATOM   1025  CG  GLN A 134       2.460 -32.171  41.161  1.00154.07           C  
ATOM   1026  CD  GLN A 134       3.191 -30.934  41.659  1.00154.07           C  
ATOM   1027  OE1 GLN A 134       4.384 -30.983  41.955  1.00154.07           O  
ATOM   1028  NE2 GLN A 134       2.459 -29.792  41.764  1.00154.07           N  
ATOM   1029  C   GLN A 134       0.859 -33.665  44.278  1.00154.07           C  
ATOM   1030  O   GLN A 134       0.434 -34.819  44.312  1.00154.07           O  
ATOM   1031  N   TYR A 135       1.386 -33.055  45.352  1.00169.81           N  
ATOM   1032  CA  TYR A 135       1.577 -33.657  46.640  1.00169.81           C  
ATOM   1033  CB  TYR A 135       2.447 -32.795  47.566  1.00169.81           C  
ATOM   1034  CG  TYR A 135       3.755 -32.618  46.876  1.00169.81           C  
ATOM   1035  CD1 TYR A 135       4.753 -33.551  47.027  1.00169.81           C  
ATOM   1036  CD2 TYR A 135       3.981 -31.533  46.061  1.00169.81           C  
ATOM   1037  CE1 TYR A 135       5.962 -33.401  46.391  1.00169.81           C  
ATOM   1038  CE2 TYR A 135       5.190 -31.378  45.423  1.00169.81           C  
ATOM   1039  CZ  TYR A 135       6.185 -32.310  45.588  1.00169.81           C  
ATOM   1040  OH  TYR A 135       7.425 -32.151  44.931  1.00169.81           O  
ATOM   1041  C   TYR A 135       0.265 -33.885  47.331  1.00169.81           C  
ATOM   1042  O   TYR A 135      -0.761 -33.333  46.938  1.00169.81           O  
ATOM   1043  N   LYS A 136       0.259 -34.786  48.345  1.00137.24           N  
ATOM   1044  CA  LYS A 136      -0.955 -35.059  49.067  1.00137.24           C  
ATOM   1045  CB  LYS A 136      -1.196 -36.555  49.314  1.00137.24           C  
ATOM   1046  CG  LYS A 136      -1.485 -37.310  48.012  1.00137.24           C  
ATOM   1047  CD  LYS A 136      -2.686 -36.745  47.245  1.00137.24           C  
ATOM   1048  CE  LYS A 136      -2.840 -37.317  45.833  1.00137.24           C  
ATOM   1049  NZ  LYS A 136      -1.673 -36.938  45.007  1.00137.24           N1+
ATOM   1050  C   LYS A 136      -0.939 -34.327  50.375  1.00137.24           C  
ATOM   1051  O   LYS A 136       0.092 -34.225  51.040  1.00137.24           O  
ATOM   1052  N   TYR A 137      -2.113 -33.795  50.783  1.00 74.75           N  
ATOM   1053  CA  TYR A 137      -2.172 -32.983  51.966  1.00 74.75           C  
ATOM   1054  CB  TYR A 137      -2.445 -31.498  51.668  1.00 74.75           C  
ATOM   1055  CG  TYR A 137      -1.314 -30.943  50.869  1.00 74.75           C  
ATOM   1056  CD1 TYR A 137      -1.285 -31.075  49.499  1.00 74.75           C  
ATOM   1057  CD2 TYR A 137      -0.287 -30.279  51.494  1.00 74.75           C  
ATOM   1058  CE1 TYR A 137      -0.240 -30.559  48.765  1.00 74.75           C  
ATOM   1059  CE2 TYR A 137       0.758 -29.763  50.767  1.00 74.75           C  
ATOM   1060  CZ  TYR A 137       0.782 -29.895  49.400  1.00 74.75           C  
ATOM   1061  OH  TYR A 137       1.857 -29.362  48.659  1.00 74.75           O  
ATOM   1062  C   TYR A 137      -3.293 -33.424  52.847  1.00 74.75           C  
ATOM   1063  O   TYR A 137      -4.220 -34.103  52.406  1.00 74.75           O  
ATOM   1064  N   ASN A 138      -3.200 -33.053  54.145  1.00 50.42           N  
ATOM   1065  CA  ASN A 138      -4.252 -33.314  55.086  1.00 50.42           C  
ATOM   1066  CB  ASN A 138      -3.934 -34.377  56.156  1.00 50.42           C  
ATOM   1067  CG  ASN A 138      -5.259 -34.787  56.796  1.00 50.42           C  
ATOM   1068  OD1 ASN A 138      -6.329 -34.429  56.306  1.00 50.42           O  
ATOM   1069  ND2 ASN A 138      -5.193 -35.548  57.922  1.00 50.42           N  
ATOM   1070  C   ASN A 138      -4.512 -32.026  55.803  1.00 50.42           C  
ATOM   1071  O   ASN A 138      -3.649 -31.152  55.875  1.00 50.42           O  
ATOM   1072  N   GLU A 139      -5.739 -31.873  56.337  1.00 57.65           N  
ATOM   1073  CA  GLU A 139      -6.120 -30.668  57.018  1.00 57.65           C  
ATOM   1074  CB  GLU A 139      -7.493 -30.150  56.564  1.00 57.65           C  
ATOM   1075  CG  GLU A 139      -7.949 -28.873  57.271  1.00 57.65           C  
ATOM   1076  CD  GLU A 139      -9.410 -28.645  56.903  1.00 57.65           C  
ATOM   1077  OE1 GLU A 139      -9.835 -29.137  55.825  1.00 57.65           O  
ATOM   1078  OE2 GLU A 139     -10.128 -27.985  57.700  1.00 57.65           O1-
ATOM   1079  C   GLU A 139      -6.263 -30.974  58.474  1.00 57.65           C  
ATOM   1080  O   GLU A 139      -7.000 -31.879  58.859  1.00 57.65           O  
ATOM   1081  N   THR A 140      -5.544 -30.218  59.325  1.00 44.16           N  
ATOM   1082  CA  THR A 140      -5.662 -30.401  60.741  1.00 44.16           C  
ATOM   1083  CB  THR A 140      -4.346 -30.395  61.450  1.00 44.16           C  
ATOM   1084  OG1 THR A 140      -3.679 -29.156  61.255  1.00 44.16           O  
ATOM   1085  CG2 THR A 140      -3.512 -31.551  60.873  1.00 44.16           C  
ATOM   1086  C   THR A 140      -6.484 -29.267  61.261  1.00 44.16           C  
ATOM   1087  O   THR A 140      -7.065 -28.507  60.490  1.00 44.16           O  
ATOM   1088  N   GLU A 141      -6.582 -29.147  62.597  1.00 53.17           N  
ATOM   1089  CA  GLU A 141      -7.372 -28.099  63.171  1.00 53.17           C  
ATOM   1090  CB  GLU A 141      -7.374 -28.179  64.708  1.00 53.17           C  
ATOM   1091  CG  GLU A 141      -8.221 -27.122  65.425  1.00 53.17           C  
ATOM   1092  CD  GLU A 141      -8.024 -27.333  66.923  1.00 53.17           C  
ATOM   1093  OE1 GLU A 141      -7.216 -28.229  67.286  1.00 53.17           O  
ATOM   1094  OE2 GLU A 141      -8.664 -26.600  67.722  1.00 53.17           O1-
ATOM   1095  C   GLU A 141      -6.764 -26.780  62.811  1.00 53.17           C  
ATOM   1096  O   GLU A 141      -7.448 -25.880  62.327  1.00 53.17           O  
ATOM   1097  N   THR A 142      -5.460 -26.638  63.101  1.00146.44           N  
ATOM   1098  CA  THR A 142      -4.685 -25.449  62.904  1.00146.44           C  
ATOM   1099  CB  THR A 142      -3.530 -25.374  63.849  1.00146.44           C  
ATOM   1100  OG1 THR A 142      -2.921 -24.099  63.750  1.00146.44           O  
ATOM   1101  CG2 THR A 142      -2.527 -26.486  63.504  1.00146.44           C  
ATOM   1102  C   THR A 142      -4.147 -25.246  61.513  1.00146.44           C  
ATOM   1103  O   THR A 142      -3.967 -24.099  61.100  1.00146.44           O  
ATOM   1104  N   ARG A 143      -3.821 -26.324  60.760  1.00163.80           N  
ATOM   1105  CA  ARG A 143      -3.114 -26.075  59.529  1.00163.80           C  
ATOM   1106  CB  ARG A 143      -1.599 -25.985  59.767  1.00163.80           C  
ATOM   1107  CG  ARG A 143      -1.052 -27.296  60.350  1.00163.80           C  
ATOM   1108  CD  ARG A 143       0.317 -27.195  61.027  1.00163.80           C  
ATOM   1109  NE  ARG A 143       1.364 -27.077  59.978  1.00163.80           N  
ATOM   1110  CZ  ARG A 143       2.542 -26.448  60.258  1.00163.80           C  
ATOM   1111  NH1 ARG A 143       2.725 -25.849  61.471  1.00163.80           N1+
ATOM   1112  NH2 ARG A 143       3.539 -26.425  59.327  1.00163.80           N  
ATOM   1113  C   ARG A 143      -3.272 -27.208  58.561  1.00163.80           C  
ATOM   1114  O   ARG A 143      -3.886 -28.232  58.855  1.00163.80           O  
ATOM   1115  N   TYR A 144      -2.705 -27.005  57.349  1.00165.32           N  
ATOM   1116  CA  TYR A 144      -2.619 -28.011  56.328  1.00165.32           C  
ATOM   1117  CB  TYR A 144      -2.662 -27.532  54.864  1.00165.32           C  
ATOM   1118  CG  TYR A 144      -4.039 -27.170  54.431  1.00165.32           C  
ATOM   1119  CD1 TYR A 144      -4.933 -28.162  54.113  1.00165.32           C  
ATOM   1120  CD2 TYR A 144      -4.433 -25.856  54.340  1.00165.32           C  
ATOM   1121  CE1 TYR A 144      -6.206 -27.852  53.700  1.00165.32           C  
ATOM   1122  CE2 TYR A 144      -5.705 -25.539  53.926  1.00165.32           C  
ATOM   1123  CZ  TYR A 144      -6.592 -26.537  53.602  1.00165.32           C  
ATOM   1124  OH  TYR A 144      -7.900 -26.217  53.176  1.00165.32           O  
ATOM   1125  C   TYR A 144      -1.268 -28.628  56.457  1.00165.32           C  
ATOM   1126  O   TYR A 144      -0.286 -27.941  56.735  1.00165.32           O  
ATOM   1127  N   THR A 145      -1.188 -29.959  56.282  1.00 43.38           N  
ATOM   1128  CA  THR A 145       0.072 -30.634  56.376  1.00 43.38           C  
ATOM   1129  CB  THR A 145       0.107 -31.617  57.507  0.50 43.38           C  
ATOM   1130  OG1 THR A 145      -0.184 -30.956  58.730  0.50 43.38           O  
ATOM   1131  CG2 THR A 145       1.509 -32.237  57.576  0.50 43.38           C  
ATOM   1132  C   THR A 145       0.282 -31.377  55.090  1.00 43.38           C  
ATOM   1133  O   THR A 145      -0.673 -31.845  54.473  1.00 43.38           O  
ATOM   1134  N   CYS A 146       1.550 -31.478  54.635  1.00 50.66           N  
ATOM   1135  CA  CYS A 146       1.837 -32.201  53.426  1.00 50.66           C  
ATOM   1136  CB  CYS A 146       2.962 -31.578  52.584  1.00 50.66           C  
ATOM   1137  SG  CYS A 146       3.252 -32.506  51.051  1.00 50.66           S  
ATOM   1138  C   CYS A 146       2.294 -33.555  53.870  1.00 50.66           C  
ATOM   1139  O   CYS A 146       3.356 -33.700  54.474  1.00 50.66           O  
ATOM   1140  N   VAL A 147       1.479 -34.585  53.578  1.00 48.35           N  
ATOM   1141  CA  VAL A 147       1.716 -35.911  54.072  1.00 48.35           C  
ATOM   1142  CB  VAL A 147       0.601 -36.844  53.719  1.00 48.35           C  
ATOM   1143  CG1 VAL A 147       0.956 -38.252  54.228  1.00 48.35           C  
ATOM   1144  CG2 VAL A 147      -0.706 -36.272  54.296  1.00 48.35           C  
ATOM   1145  C   VAL A 147       2.988 -36.520  53.562  1.00 48.35           C  
ATOM   1146  O   VAL A 147       3.809 -36.987  54.349  1.00 48.35           O  
ATOM   1147  N   ASP A 148       3.183 -36.549  52.231  1.00 93.21           N  
ATOM   1148  CA  ASP A 148       4.346 -37.184  51.671  1.00 93.21           C  
ATOM   1149  CB  ASP A 148       4.197 -37.514  50.170  1.00 93.21           C  
ATOM   1150  CG  ASP A 148       3.852 -36.267  49.372  1.00 93.21           C  
ATOM   1151  OD1 ASP A 148       3.029 -35.445  49.857  1.00 93.21           O  
ATOM   1152  OD2 ASP A 148       4.402 -36.132  48.247  1.00 93.21           O1-
ATOM   1153  C   ASP A 148       5.609 -36.407  51.922  1.00 93.21           C  
ATOM   1154  O   ASP A 148       6.681 -36.983  52.088  1.00 93.21           O  
ATOM   1155  N   LYS A 149       5.508 -35.071  51.878  1.00218.54           N  
ATOM   1156  CA  LYS A 149       6.498 -34.039  52.062  1.00218.54           C  
ATOM   1157  CB  LYS A 149       6.301 -32.820  51.157  1.00218.54           C  
ATOM   1158  CG  LYS A 149       6.711 -33.149  49.724  1.00218.54           C  
ATOM   1159  CD  LYS A 149       8.147 -33.673  49.636  1.00218.54           C  
ATOM   1160  CE  LYS A 149       8.600 -34.092  48.236  1.00218.54           C  
ATOM   1161  NZ  LYS A 149      10.009 -34.547  48.300  1.00218.54           N1+
ATOM   1162  C   LYS A 149       6.722 -33.573  53.471  1.00218.54           C  
ATOM   1163  O   LYS A 149       7.107 -32.410  53.571  1.00218.54           O  
ATOM   1164  N   PRO A 150       6.438 -34.252  54.554  1.00109.28           N  
ATOM   1165  CA  PRO A 150       6.493 -33.648  55.870  1.00109.28           C  
ATOM   1166  CD  PRO A 150       6.720 -35.679  54.627  1.00109.28           C  
ATOM   1167  CB  PRO A 150       6.375 -34.808  56.855  1.00109.28           C  
ATOM   1168  CG  PRO A 150       7.036 -35.972  56.103  1.00109.28           C  
ATOM   1169  C   PRO A 150       7.700 -32.793  56.198  1.00109.28           C  
ATOM   1170  O   PRO A 150       7.571 -31.927  57.057  1.00109.28           O  
ATOM   1171  N   ASN A 151       8.877 -33.055  55.601  1.00 98.23           N  
ATOM   1172  CA  ASN A 151      10.103 -32.320  55.793  1.00 98.23           C  
ATOM   1173  CB  ASN A 151      11.318 -33.138  55.328  1.00 98.23           C  
ATOM   1174  CG  ASN A 151      11.405 -34.349  56.239  1.00 98.23           C  
ATOM   1175  OD1 ASN A 151      12.291 -34.447  57.084  1.00 98.23           O  
ATOM   1176  ND2 ASN A 151      10.436 -35.290  56.083  1.00 98.23           N  
ATOM   1177  C   ASN A 151      10.131 -31.014  55.046  1.00 98.23           C  
ATOM   1178  O   ASN A 151      10.924 -30.130  55.363  1.00 98.23           O  
ATOM   1179  N   GLY A 152       9.335 -30.873  53.973  1.00 43.95           N  
ATOM   1180  CA  GLY A 152       9.404 -29.670  53.196  1.00 43.95           C  
ATOM   1181  C   GLY A 152       9.768 -30.102  51.813  1.00 43.95           C  
ATOM   1182  O   GLY A 152       9.838 -31.298  51.530  1.00 43.95           O  
ATOM   1183  N   TYR A 153      10.042 -29.134  50.919  1.00 75.99           N  
ATOM   1184  CA  TYR A 153      10.306 -29.486  49.557  1.00 75.99           C  
ATOM   1185  CB  TYR A 153       9.437 -28.701  48.563  1.00 75.99           C  
ATOM   1186  CG  TYR A 153       8.017 -28.894  48.970  1.00 75.99           C  
ATOM   1187  CD1 TYR A 153       7.478 -28.079  49.939  1.00 75.99           C  
ATOM   1188  CD2 TYR A 153       7.229 -29.869  48.404  1.00 75.99           C  
ATOM   1189  CE1 TYR A 153       6.172 -28.230  50.338  1.00 75.99           C  
ATOM   1190  CE2 TYR A 153       5.920 -30.025  48.798  1.00 75.99           C  
ATOM   1191  CZ  TYR A 153       5.393 -29.205  49.767  1.00 75.99           C  
ATOM   1192  OH  TYR A 153       4.052 -29.360  50.177  1.00 75.99           O  
ATOM   1193  C   TYR A 153      11.725 -29.133  49.246  1.00 75.99           C  
ATOM   1194  O   TYR A 153      12.246 -28.124  49.712  1.00 75.99           O  
ATOM   1195  N   ASP A 154      12.398 -30.011  48.480  1.00 63.90           N  
ATOM   1196  CA  ASP A 154      13.756 -29.803  48.072  1.00 63.90           C  
ATOM   1197  CB  ASP A 154      14.585 -31.102  48.104  1.00 63.90           C  
ATOM   1198  CG  ASP A 154      13.917 -32.150  47.216  1.00 63.90           C  
ATOM   1199  OD1 ASP A 154      12.883 -31.822  46.574  1.00 63.90           O  
ATOM   1200  OD2 ASP A 154      14.428 -33.301  47.176  1.00 63.90           O1-
ATOM   1201  C   ASP A 154      13.790 -29.237  46.684  1.00 63.90           C  
ATOM   1202  O   ASP A 154      12.766 -28.883  46.100  1.00 63.90           O  
ATOM   1203  N   GLU A 155      15.013 -29.157  46.129  1.00 99.84           N  
ATOM   1204  CA  GLU A 155      15.324 -28.627  44.830  1.00 99.84           C  
ATOM   1205  CB  GLU A 155      16.842 -28.513  44.577  1.00 99.84           C  
ATOM   1206  CG  GLU A 155      17.534 -27.458  45.445  1.00 99.84           C  
ATOM   1207  CD  GLU A 155      17.640 -28.011  46.862  1.00 99.84           C  
ATOM   1208  OE1 GLU A 155      17.585 -29.259  47.017  1.00 99.84           O  
ATOM   1209  OE2 GLU A 155      17.776 -27.197  47.811  1.00 99.84           O1-
ATOM   1210  C   GLU A 155      14.749 -29.494  43.748  1.00 99.84           C  
ATOM   1211  O   GLU A 155      14.502 -29.026  42.638  1.00 99.84           O  
ATOM   1212  N   SER A 156      14.565 -30.799  44.018  1.00 52.95           N  
ATOM   1213  CA  SER A 156      14.111 -31.706  42.997  1.00 52.95           C  
ATOM   1214  CB  SER A 156      14.185 -33.193  43.402  1.00 52.95           C  
ATOM   1215  OG  SER A 156      13.268 -33.468  44.450  1.00 52.95           O  
ATOM   1216  C   SER A 156      12.696 -31.418  42.591  1.00 52.95           C  
ATOM   1217  O   SER A 156      12.251 -31.910  41.557  1.00 52.95           O  
ATOM   1218  N   THR A 157      11.942 -30.612  43.365  1.00 58.69           N  
ATOM   1219  CA  THR A 157      10.557 -30.402  43.033  1.00 58.69           C  
ATOM   1220  CB  THR A 157       9.856 -29.484  43.990  1.00 58.69           C  
ATOM   1221  OG1 THR A 157       9.969 -29.992  45.311  1.00 58.69           O  
ATOM   1222  CG2 THR A 157       8.373 -29.371  43.590  1.00 58.69           C  
ATOM   1223  C   THR A 157      10.466 -29.796  41.662  1.00 58.69           C  
ATOM   1224  O   THR A 157      11.334 -29.034  41.245  1.00 58.69           O  
ATOM   1225  N   GLN A 158       9.386 -30.118  40.918  1.00 87.63           N  
ATOM   1226  CA  GLN A 158       9.288 -29.646  39.565  1.00 87.63           C  
ATOM   1227  CB  GLN A 158       8.179 -30.296  38.736  0.50 87.63           C  
ATOM   1228  CG  GLN A 158       8.166 -29.732  37.320  0.50 87.63           C  
ATOM   1229  CD  GLN A 158       7.068 -30.435  36.562  0.50 87.63           C  
ATOM   1230  OE1 GLN A 158       5.882 -30.199  36.788  0.50 87.63           O  
ATOM   1231  NE2 GLN A 158       7.482 -31.332  35.631  0.50 87.63           N  
ATOM   1232  C   GLN A 158       9.034 -28.173  39.519  1.00 87.63           C  
ATOM   1233  O   GLN A 158       8.319 -27.612  40.349  1.00 87.63           O  
ATOM   1234  N   LEU A 159       9.648 -27.501  38.525  1.00 63.13           N  
ATOM   1235  CA  LEU A 159       9.432 -26.094  38.369  1.00 63.13           C  
ATOM   1236  CB  LEU A 159      10.514 -25.380  37.540  1.00 63.13           C  
ATOM   1237  CG  LEU A 159      11.901 -25.385  38.206  1.00 63.13           C  
ATOM   1238  CD1 LEU A 159      12.937 -24.652  37.340  1.00 63.13           C  
ATOM   1239  CD2 LEU A 159      11.834 -24.846  39.645  1.00 63.13           C  
ATOM   1240  C   LEU A 159       8.131 -25.914  37.659  1.00 63.13           C  
ATOM   1241  O   LEU A 159       7.801 -26.661  36.739  1.00 63.13           O  
ATOM   1242  N   ASP A 160       7.350 -24.912  38.100  1.00 75.54           N  
ATOM   1243  CA  ASP A 160       6.068 -24.607  37.535  1.00 75.54           C  
ATOM   1244  CB  ASP A 160       4.964 -25.523  38.105  1.00 75.54           C  
ATOM   1245  CG  ASP A 160       3.633 -25.279  37.405  1.00 75.54           C  
ATOM   1246  OD1 ASP A 160       3.590 -24.455  36.454  1.00 75.54           O  
ATOM   1247  OD2 ASP A 160       2.632 -25.920  37.826  1.00 75.54           O1-
ATOM   1248  C   ASP A 160       5.792 -23.212  37.995  1.00 75.54           C  
ATOM   1249  O   ASP A 160       5.284 -23.011  39.096  1.00 75.54           O  
ATOM   1250  N   PHE A 161       6.120 -22.209  37.158  1.00133.40           N  
ATOM   1251  CA  PHE A 161       6.024 -20.847  37.595  1.00133.40           C  
ATOM   1252  CB  PHE A 161       6.678 -19.877  36.597  1.00133.40           C  
ATOM   1253  CG  PHE A 161       8.001 -20.455  36.212  1.00133.40           C  
ATOM   1254  CD1 PHE A 161       9.106 -20.325  37.020  1.00133.40           C  
ATOM   1255  CD2 PHE A 161       8.123 -21.160  35.038  1.00133.40           C  
ATOM   1256  CE1 PHE A 161      10.314 -20.871  36.647  1.00133.40           C  
ATOM   1257  CE2 PHE A 161       9.326 -21.707  34.658  1.00133.40           C  
ATOM   1258  CZ  PHE A 161      10.428 -21.561  35.464  1.00133.40           C  
ATOM   1259  C   PHE A 161       4.577 -20.466  37.664  1.00133.40           C  
ATOM   1260  O   PHE A 161       3.863 -20.545  36.666  1.00133.40           O  
ATOM   1261  N   HIS A 162       4.108 -20.010  38.845  1.00 76.52           N  
ATOM   1262  CA  HIS A 162       2.741 -19.580  38.940  1.00 76.52           C  
ATOM   1263  ND1 HIS A 162       0.610 -22.502  40.224  1.00 76.52           N  
ATOM   1264  CG  HIS A 162       1.453 -21.676  39.516  1.00 76.52           C  
ATOM   1265  CB  HIS A 162       1.878 -20.318  39.976  1.00 76.52           C  
ATOM   1266  NE2 HIS A 162       1.148 -23.589  38.361  1.00 76.52           N  
ATOM   1267  CD2 HIS A 162       1.772 -22.354  38.380  1.00 76.52           C  
ATOM   1268  CE1 HIS A 162       0.460 -23.632  39.488  1.00 76.52           C  
ATOM   1269  C   HIS A 162       2.728 -18.142  39.327  1.00 76.52           C  
ATOM   1270  O   HIS A 162       3.463 -17.718  40.216  1.00 76.52           O  
ATOM   1271  N   SER A 163       1.865 -17.373  38.636  1.00154.22           N  
ATOM   1272  CA  SER A 163       1.664 -15.962  38.800  1.00154.22           C  
ATOM   1273  CB  SER A 163       1.644 -15.432  40.254  1.00154.22           C  
ATOM   1274  OG  SER A 163       2.953 -15.262  40.778  1.00154.22           O  
ATOM   1275  C   SER A 163       2.746 -15.273  38.043  1.00154.22           C  
ATOM   1276  O   SER A 163       3.800 -15.847  37.779  1.00154.22           O  
ATOM   1277  N   PRO A 164       2.505 -14.050  37.668  1.00 81.46           N  
ATOM   1278  CA  PRO A 164       3.505 -13.327  36.939  1.00 81.46           C  
ATOM   1279  CD  PRO A 164       1.161 -13.585  37.366  1.00 81.46           C  
ATOM   1280  CB  PRO A 164       2.831 -12.034  36.495  1.00 81.46           C  
ATOM   1281  CG  PRO A 164       1.351 -12.437  36.355  1.00 81.46           C  
ATOM   1282  C   PRO A 164       4.711 -13.157  37.798  1.00 81.46           C  
ATOM   1283  O   PRO A 164       5.826 -13.132  37.281  1.00 81.46           O  
ATOM   1284  N   TYR A 165       4.499 -13.049  39.119  1.00 53.07           N  
ATOM   1285  CA  TYR A 165       5.580 -12.902  40.043  1.00 53.07           C  
ATOM   1286  CB  TYR A 165       5.059 -12.753  41.487  1.00 53.07           C  
ATOM   1287  CG  TYR A 165       6.199 -12.905  42.426  1.00 53.07           C  
ATOM   1288  CD1 TYR A 165       7.028 -11.849  42.720  1.00 53.07           C  
ATOM   1289  CD2 TYR A 165       6.429 -14.124  43.020  1.00 53.07           C  
ATOM   1290  CE1 TYR A 165       8.077 -12.018  43.591  1.00 53.07           C  
ATOM   1291  CE2 TYR A 165       7.475 -14.298  43.891  1.00 53.07           C  
ATOM   1292  CZ  TYR A 165       8.301 -13.240  44.176  1.00 53.07           C  
ATOM   1293  OH  TYR A 165       9.380 -13.404  45.068  1.00 53.07           O  
ATOM   1294  C   TYR A 165       6.402 -14.148  39.946  1.00 53.07           C  
ATOM   1295  O   TYR A 165       7.631 -14.095  39.886  1.00 53.07           O  
ATOM   1296  N   GLY A 166       5.727 -15.311  39.906  1.00 21.50           N  
ATOM   1297  CA  GLY A 166       6.425 -16.560  39.838  1.00 21.50           C  
ATOM   1298  C   GLY A 166       7.183 -16.630  38.551  1.00 21.50           C  
ATOM   1299  O   GLY A 166       8.312 -17.115  38.518  1.00 21.50           O  
ATOM   1300  N   CYS A 167       6.561 -16.176  37.447  1.00 37.83           N  
ATOM   1301  CA  CYS A 167       7.186 -16.249  36.157  1.00 37.83           C  
ATOM   1302  CB  CYS A 167       6.234 -15.837  35.019  1.00 37.83           C  
ATOM   1303  SG  CYS A 167       4.845 -16.996  34.847  1.00 37.83           S  
ATOM   1304  C   CYS A 167       8.393 -15.359  36.086  1.00 37.83           C  
ATOM   1305  O   CYS A 167       9.426 -15.751  35.546  1.00 37.83           O  
ATOM   1306  N   SER A 168       8.303 -14.124  36.611  1.00 41.29           N  
ATOM   1307  CA  SER A 168       9.413 -13.217  36.494  1.00 41.29           C  
ATOM   1308  CB  SER A 168       9.069 -11.792  36.967  1.00 41.29           C  
ATOM   1309  OG  SER A 168       8.769 -11.795  38.354  1.00 41.29           O  
ATOM   1310  C   SER A 168      10.584 -13.697  37.295  1.00 41.29           C  
ATOM   1311  O   SER A 168      11.714 -13.730  36.807  1.00 41.29           O  
ATOM   1312  N   LYS A 169      10.338 -14.079  38.562  1.00122.99           N  
ATOM   1313  CA  LYS A 169      11.390 -14.507  39.442  1.00122.99           C  
ATOM   1314  CB  LYS A 169      10.867 -14.811  40.855  1.00122.99           C  
ATOM   1315  CG  LYS A 169      10.254 -13.581  41.526  1.00122.99           C  
ATOM   1316  CD  LYS A 169      11.265 -12.461  41.778  1.00122.99           C  
ATOM   1317  CE  LYS A 169      12.234 -12.791  42.914  1.00122.99           C  
ATOM   1318  NZ  LYS A 169      13.202 -11.687  43.106  1.00122.99           N1+
ATOM   1319  C   LYS A 169      11.982 -15.770  38.904  1.00122.99           C  
ATOM   1320  O   LYS A 169      13.197 -15.967  38.944  1.00122.99           O  
ATOM   1321  N   GLY A 170      11.120 -16.666  38.389  1.00 22.84           N  
ATOM   1322  CA  GLY A 170      11.570 -17.937  37.888  1.00 22.84           C  
ATOM   1323  C   GLY A 170      12.475 -17.740  36.707  1.00 22.84           C  
ATOM   1324  O   GLY A 170      13.504 -18.403  36.580  1.00 22.84           O  
ATOM   1325  N   ALA A 171      12.109 -16.823  35.792  1.00 31.32           N  
ATOM   1326  CA  ALA A 171      12.920 -16.626  34.623  1.00 31.32           C  
ATOM   1327  CB  ALA A 171      12.337 -15.570  33.663  1.00 31.32           C  
ATOM   1328  C   ALA A 171      14.269 -16.146  35.060  1.00 31.32           C  
ATOM   1329  O   ALA A 171      15.291 -16.654  34.608  1.00 31.32           O  
ATOM   1330  N   ALA A 172      14.308 -15.182  35.999  1.00 30.41           N  
ATOM   1331  CA  ALA A 172      15.548 -14.612  36.449  1.00 30.41           C  
ATOM   1332  CB  ALA A 172      15.335 -13.513  37.501  1.00 30.41           C  
ATOM   1333  C   ALA A 172      16.374 -15.689  37.085  1.00 30.41           C  
ATOM   1334  O   ALA A 172      17.594 -15.748  36.921  1.00 30.41           O  
ATOM   1335  N   ASP A 173      15.706 -16.581  37.833  1.00 60.31           N  
ATOM   1336  CA  ASP A 173      16.354 -17.646  38.549  1.00 60.31           C  
ATOM   1337  CB  ASP A 173      15.317 -18.492  39.319  1.00 60.31           C  
ATOM   1338  CG  ASP A 173      15.956 -19.631  40.123  1.00 60.31           C  
ATOM   1339  OD1 ASP A 173      16.784 -20.397  39.559  1.00 60.31           O  
ATOM   1340  OD2 ASP A 173      15.609 -19.750  41.328  1.00 60.31           O1-
ATOM   1341  C   ASP A 173      17.078 -18.537  37.574  1.00 60.31           C  
ATOM   1342  O   ASP A 173      18.228 -18.919  37.799  1.00 60.31           O  
ATOM   1343  N   GLN A 174      16.420 -18.896  36.455  1.00 46.24           N  
ATOM   1344  CA  GLN A 174      17.030 -19.778  35.501  1.00 46.24           C  
ATOM   1345  CB  GLN A 174      16.065 -20.229  34.390  1.00 46.24           C  
ATOM   1346  CG  GLN A 174      14.997 -21.203  34.892  1.00 46.24           C  
ATOM   1347  CD  GLN A 174      15.685 -22.525  35.216  1.00 46.24           C  
ATOM   1348  OE1 GLN A 174      15.954 -23.332  34.328  1.00 46.24           O  
ATOM   1349  NE2 GLN A 174      15.987 -22.752  36.524  1.00 46.24           N  
ATOM   1350  C   GLN A 174      18.194 -19.096  34.860  1.00 46.24           C  
ATOM   1351  O   GLN A 174      19.237 -19.715  34.658  1.00 46.24           O  
ATOM   1352  N   TYR A 175      18.054 -17.794  34.536  1.00113.27           N  
ATOM   1353  CA  TYR A 175      19.124 -17.097  33.879  1.00113.27           C  
ATOM   1354  CB  TYR A 175      18.830 -15.625  33.525  1.00113.27           C  
ATOM   1355  CG  TYR A 175      17.875 -15.565  32.383  1.00113.27           C  
ATOM   1356  CD1 TYR A 175      18.317 -15.767  31.095  1.00113.27           C  
ATOM   1357  CD2 TYR A 175      16.539 -15.319  32.588  1.00113.27           C  
ATOM   1358  CE1 TYR A 175      17.440 -15.711  30.040  1.00113.27           C  
ATOM   1359  CE2 TYR A 175      15.654 -15.261  31.538  1.00113.27           C  
ATOM   1360  CZ  TYR A 175      16.108 -15.459  30.260  1.00113.27           C  
ATOM   1361  OH  TYR A 175      15.211 -15.403  29.174  1.00113.27           O  
ATOM   1362  C   TYR A 175      20.319 -17.085  34.775  1.00113.27           C  
ATOM   1363  O   TYR A 175      21.443 -17.282  34.319  1.00113.27           O  
ATOM   1364  N   MET A 176      20.120 -16.861  36.085  1.00 52.82           N  
ATOM   1365  CA  MET A 176      21.256 -16.793  36.961  1.00 52.82           C  
ATOM   1366  CB  MET A 176      20.876 -16.528  38.432  1.00 52.82           C  
ATOM   1367  CG  MET A 176      20.447 -15.086  38.727  1.00 52.82           C  
ATOM   1368  SD  MET A 176      21.810 -13.878  38.734  1.00 52.82           S  
ATOM   1369  CE  MET A 176      20.776 -12.449  39.166  1.00 52.82           C  
ATOM   1370  C   MET A 176      22.002 -18.096  36.916  1.00 52.82           C  
ATOM   1371  O   MET A 176      23.233 -18.113  36.910  1.00 52.82           O  
ATOM   1372  N   LEU A 177      21.278 -19.227  36.899  1.00 52.64           N  
ATOM   1373  CA  LEU A 177      21.908 -20.522  36.901  1.00 52.64           C  
ATOM   1374  CB  LEU A 177      20.898 -21.671  37.072  1.00 52.64           C  
ATOM   1375  CG  LEU A 177      20.137 -21.627  38.413  1.00 52.64           C  
ATOM   1376  CD1 LEU A 177      19.143 -22.797  38.535  1.00 52.64           C  
ATOM   1377  CD2 LEU A 177      21.099 -21.517  39.609  1.00 52.64           C  
ATOM   1378  C   LEU A 177      22.634 -20.763  35.611  1.00 52.64           C  
ATOM   1379  O   LEU A 177      23.751 -21.277  35.613  1.00 52.64           O  
ATOM   1380  N   ASP A 178      22.012 -20.403  34.472  1.00 50.04           N  
ATOM   1381  CA  ASP A 178      22.581 -20.682  33.179  1.00 50.04           C  
ATOM   1382  CB  ASP A 178      21.656 -20.338  32.003  1.00 50.04           C  
ATOM   1383  CG  ASP A 178      22.291 -20.924  30.747  1.00 50.04           C  
ATOM   1384  OD1 ASP A 178      22.687 -22.120  30.780  1.00 50.04           O  
ATOM   1385  OD2 ASP A 178      22.408 -20.172  29.743  1.00 50.04           O1-
ATOM   1386  C   ASP A 178      23.840 -19.900  32.979  1.00 50.04           C  
ATOM   1387  O   ASP A 178      24.795 -20.395  32.382  1.00 50.04           O  
ATOM   1388  N   TYR A 179      23.872 -18.650  33.474  1.00109.13           N  
ATOM   1389  CA  TYR A 179      25.021 -17.808  33.313  1.00109.13           C  
ATOM   1390  CB  TYR A 179      24.850 -16.399  33.911  1.00109.13           C  
ATOM   1391  CG  TYR A 179      24.228 -15.533  32.872  1.00109.13           C  
ATOM   1392  CD1 TYR A 179      22.919 -15.689  32.484  1.00109.13           C  
ATOM   1393  CD2 TYR A 179      24.980 -14.536  32.293  1.00109.13           C  
ATOM   1394  CE1 TYR A 179      22.379 -14.865  31.523  1.00109.13           C  
ATOM   1395  CE2 TYR A 179      24.446 -13.711  31.335  1.00109.13           C  
ATOM   1396  CZ  TYR A 179      23.142 -13.878  30.943  1.00109.13           C  
ATOM   1397  OH  TYR A 179      22.590 -13.031  29.958  1.00109.13           O  
ATOM   1398  C   TYR A 179      26.206 -18.449  33.954  1.00109.13           C  
ATOM   1399  O   TYR A 179      27.326 -18.299  33.470  1.00109.13           O  
ATOM   1400  N   ALA A 180      26.016 -19.129  35.096  1.00 34.93           N  
ATOM   1401  CA  ALA A 180      27.140 -19.762  35.722  1.00 34.93           C  
ATOM   1402  CB  ALA A 180      26.770 -20.445  37.051  1.00 34.93           C  
ATOM   1403  C   ALA A 180      27.668 -20.827  34.810  1.00 34.93           C  
ATOM   1404  O   ALA A 180      28.873 -20.928  34.584  1.00 34.93           O  
ATOM   1405  N   ARG A 181      26.760 -21.654  34.259  1.00100.60           N  
ATOM   1406  CA  ARG A 181      27.153 -22.758  33.433  1.00100.60           C  
ATOM   1407  CB  ARG A 181      25.944 -23.633  33.060  1.00100.60           C  
ATOM   1408  CG  ARG A 181      25.434 -24.482  34.229  1.00100.60           C  
ATOM   1409  CD  ARG A 181      24.116 -25.211  33.958  1.00100.60           C  
ATOM   1410  NE  ARG A 181      23.006 -24.264  34.264  1.00100.60           N  
ATOM   1411  CZ  ARG A 181      21.887 -24.235  33.484  1.00100.60           C  
ATOM   1412  NH1 ARG A 181      21.823 -24.998  32.354  1.00100.60           N1+
ATOM   1413  NH2 ARG A 181      20.837 -23.432  33.826  1.00100.60           N  
ATOM   1414  C   ARG A 181      27.811 -22.311  32.165  1.00100.60           C  
ATOM   1415  O   ARG A 181      28.925 -22.730  31.852  1.00100.60           O  
ATOM   1416  N   ILE A 182      27.124 -21.460  31.382  1.00120.69           N  
ATOM   1417  CA  ILE A 182      27.685 -21.088  30.112  1.00120.69           C  
ATOM   1418  CB  ILE A 182      26.658 -20.515  29.185  0.50120.69           C  
ATOM   1419  CG1 ILE A 182      25.528 -21.536  28.973  0.50120.69           C  
ATOM   1420  CG2 ILE A 182      27.367 -20.100  27.885  0.50120.69           C  
ATOM   1421  CD1 ILE A 182      26.004 -22.874  28.407  0.50120.69           C  
ATOM   1422  C   ILE A 182      28.812 -20.098  30.218  1.00120.69           C  
ATOM   1423  O   ILE A 182      29.908 -20.332  29.708  1.00120.69           O  
ATOM   1424  N   PHE A 183      28.545 -18.955  30.879  1.00179.12           N  
ATOM   1425  CA  PHE A 183      29.439 -17.836  31.013  1.00179.12           C  
ATOM   1426  CB  PHE A 183      28.709 -16.504  31.247  1.00179.12           C  
ATOM   1427  CG  PHE A 183      27.927 -16.322  29.994  1.00179.12           C  
ATOM   1428  CD1 PHE A 183      28.559 -15.945  28.832  1.00179.12           C  
ATOM   1429  CD2 PHE A 183      26.577 -16.584  29.963  1.00179.12           C  
ATOM   1430  CE1 PHE A 183      27.849 -15.794  27.666  1.00179.12           C  
ATOM   1431  CE2 PHE A 183      25.861 -16.433  28.800  1.00179.12           C  
ATOM   1432  CZ  PHE A 183      26.496 -16.035  27.649  1.00179.12           C  
ATOM   1433  C   PHE A 183      30.487 -18.045  32.062  1.00179.12           C  
ATOM   1434  O   PHE A 183      31.516 -17.372  32.039  1.00179.12           O  
ATOM   1435  N   GLY A 184      30.220 -18.906  33.066  1.00 33.14           N  
ATOM   1436  CA  GLY A 184      31.208 -19.163  34.078  1.00 33.14           C  
ATOM   1437  C   GLY A 184      31.094 -18.157  35.186  1.00 33.14           C  
ATOM   1438  O   GLY A 184      32.026 -17.987  35.970  1.00 33.14           O  
ATOM   1439  N   LEU A 185      29.945 -17.463  35.298  1.00 54.78           N  
ATOM   1440  CA  LEU A 185      29.796 -16.479  36.336  1.00 54.78           C  
ATOM   1441  CB  LEU A 185      28.561 -15.578  36.163  1.00 54.78           C  
ATOM   1442  CG  LEU A 185      28.561 -14.745  34.869  1.00 54.78           C  
ATOM   1443  CD1 LEU A 185      27.380 -13.762  34.845  1.00 54.78           C  
ATOM   1444  CD2 LEU A 185      29.919 -14.070  34.629  1.00 54.78           C  
ATOM   1445  C   LEU A 185      29.628 -17.184  37.649  1.00 54.78           C  
ATOM   1446  O   LEU A 185      29.199 -18.336  37.701  1.00 54.78           O  
ATOM   1447  N   ASN A 186      29.992 -16.504  38.760  1.00 84.51           N  
ATOM   1448  CA  ASN A 186      29.818 -17.146  40.030  1.00 84.51           C  
ATOM   1449  CB  ASN A 186      30.957 -16.918  41.041  1.00 84.51           C  
ATOM   1450  CG  ASN A 186      32.099 -17.864  40.686  0.50 84.51           C  
ATOM   1451  OD1 ASN A 186      31.921 -18.807  39.917  0.50 84.51           O  
ATOM   1452  ND2 ASN A 186      33.302 -17.617  41.273  0.50 84.51           N  
ATOM   1453  C   ASN A 186      28.538 -16.678  40.649  1.00 84.51           C  
ATOM   1454  O   ASN A 186      28.516 -15.732  41.434  1.00 84.51           O  
ATOM   1455  N   THR A 187      27.427 -17.376  40.343  1.00 56.52           N  
ATOM   1456  CA  THR A 187      26.167 -16.970  40.896  1.00 56.52           C  
ATOM   1457  CB  THR A 187      25.122 -16.676  39.862  1.00 56.52           C  
ATOM   1458  OG1 THR A 187      24.819 -17.851  39.123  1.00 56.52           O  
ATOM   1459  CG2 THR A 187      25.660 -15.581  38.926  1.00 56.52           C  
ATOM   1460  C   THR A 187      25.618 -18.050  41.776  1.00 56.52           C  
ATOM   1461  O   THR A 187      25.974 -19.223  41.650  1.00 56.52           O  
ATOM   1462  N   VAL A 188      24.755 -17.644  42.737  1.00 64.14           N  
ATOM   1463  CA  VAL A 188      24.102 -18.586  43.607  1.00 64.14           C  
ATOM   1464  CB  VAL A 188      24.667 -18.606  44.999  1.00 64.14           C  
ATOM   1465  CG1 VAL A 188      23.833 -19.579  45.848  1.00 64.14           C  
ATOM   1466  CG2 VAL A 188      26.157 -18.983  44.921  1.00 64.14           C  
ATOM   1467  C   VAL A 188      22.666 -18.150  43.684  1.00 64.14           C  
ATOM   1468  O   VAL A 188      22.382 -16.955  43.673  1.00 64.14           O  
ATOM   1469  N   VAL A 189      21.711 -19.104  43.746  1.00 64.29           N  
ATOM   1470  CA  VAL A 189      20.328 -18.720  43.776  1.00 64.29           C  
ATOM   1471  CB  VAL A 189      19.544 -19.227  42.594  1.00 64.29           C  
ATOM   1472  CG1 VAL A 189      18.060 -18.876  42.795  1.00 64.29           C  
ATOM   1473  CG2 VAL A 189      20.145 -18.629  41.309  1.00 64.29           C  
ATOM   1474  C   VAL A 189      19.689 -19.284  45.006  1.00 64.29           C  
ATOM   1475  O   VAL A 189      19.837 -20.468  45.306  1.00 64.29           O  
ATOM   1476  N   PHE A 190      18.959 -18.436  45.760  1.00168.87           N  
ATOM   1477  CA  PHE A 190      18.275 -18.957  46.907  1.00168.87           C  
ATOM   1478  CB  PHE A 190      18.526 -18.217  48.235  1.00168.87           C  
ATOM   1479  CG  PHE A 190      19.964 -18.312  48.615  1.00168.87           C  
ATOM   1480  CD1 PHE A 190      20.527 -19.528  48.933  1.00168.87           C  
ATOM   1481  CD2 PHE A 190      20.759 -17.189  48.626  1.00168.87           C  
ATOM   1482  CE1 PHE A 190      21.854 -19.619  49.279  1.00168.87           C  
ATOM   1483  CE2 PHE A 190      22.085 -17.273  48.976  1.00168.87           C  
ATOM   1484  CZ  PHE A 190      22.636 -18.488  49.306  1.00168.87           C  
ATOM   1485  C   PHE A 190      16.806 -18.850  46.655  1.00168.87           C  
ATOM   1486  O   PHE A 190      16.278 -17.765  46.418  1.00168.87           O  
ATOM   1487  N   ARG A 191      16.099 -19.994  46.710  1.00110.65           N  
ATOM   1488  CA  ARG A 191      14.677 -19.971  46.528  1.00110.65           C  
ATOM   1489  CB  ARG A 191      14.149 -21.262  45.867  1.00110.65           C  
ATOM   1490  CG  ARG A 191      14.730 -21.385  44.451  1.00110.65           C  
ATOM   1491  CD  ARG A 191      14.327 -22.606  43.626  1.00110.65           C  
ATOM   1492  NE  ARG A 191      15.048 -22.476  42.325  1.00110.65           N  
ATOM   1493  CZ  ARG A 191      15.321 -23.575  41.560  1.00110.65           C  
ATOM   1494  NH1 ARG A 191      14.917 -24.814  41.964  1.00110.65           N1+
ATOM   1495  NH2 ARG A 191      15.999 -23.436  40.383  1.00110.65           N  
ATOM   1496  C   ARG A 191      14.137 -19.826  47.911  1.00110.65           C  
ATOM   1497  O   ARG A 191      14.139 -20.761  48.710  1.00110.65           O  
ATOM   1498  N   HIS A 192      13.640 -18.617  48.219  1.00 83.31           N  
ATOM   1499  CA  HIS A 192      13.306 -18.324  49.578  1.00 83.31           C  
ATOM   1500  ND1 HIS A 192      15.843 -17.236  51.325  1.00 83.31           N  
ATOM   1501  CG  HIS A 192      15.148 -16.677  50.276  1.00 83.31           C  
ATOM   1502  CB  HIS A 192      13.685 -16.901  50.033  1.00 83.31           C  
ATOM   1503  NE2 HIS A 192      17.285 -15.957  50.217  1.00 83.31           N  
ATOM   1504  CD2 HIS A 192      16.044 -15.900  49.607  1.00 83.31           C  
ATOM   1505  CE1 HIS A 192      17.115 -16.772  51.243  1.00 83.31           C  
ATOM   1506  C   HIS A 192      11.859 -18.436  49.881  1.00 83.31           C  
ATOM   1507  O   HIS A 192      10.985 -18.149  49.064  1.00 83.31           O  
ATOM   1508  N   SER A 193      11.614 -18.904  51.118  1.00111.34           N  
ATOM   1509  CA  SER A 193      10.327 -18.930  51.738  1.00111.34           C  
ATOM   1510  CB  SER A 193      10.106 -20.098  52.710  1.00111.34           C  
ATOM   1511  OG  SER A 193       9.934 -21.306  51.991  1.00111.34           O  
ATOM   1512  C   SER A 193      10.261 -17.667  52.556  1.00111.34           C  
ATOM   1513  O   SER A 193      11.167 -16.838  52.520  1.00111.34           O  
ATOM   1514  N   SER A 194       9.191 -17.502  53.354  1.00110.75           N  
ATOM   1515  CA  SER A 194       8.952 -16.276  54.072  1.00110.75           C  
ATOM   1516  CB  SER A 194       7.606 -16.273  54.825  1.00110.75           C  
ATOM   1517  OG  SER A 194       7.524 -17.373  55.720  1.00110.75           O  
ATOM   1518  C   SER A 194      10.044 -15.885  55.031  1.00110.75           C  
ATOM   1519  O   SER A 194      10.599 -16.708  55.758  1.00110.75           O  
ATOM   1520  N   MET A 195      10.360 -14.564  55.039  1.00 61.93           N  
ATOM   1521  CA  MET A 195      11.341 -13.976  55.918  1.00 61.93           C  
ATOM   1522  CB  MET A 195      12.632 -13.532  55.212  1.00 61.93           C  
ATOM   1523  CG  MET A 195      13.484 -14.721  54.761  1.00 61.93           C  
ATOM   1524  SD  MET A 195      15.010 -14.276  53.885  1.00 61.93           S  
ATOM   1525  CE  MET A 195      14.157 -13.927  52.322  1.00 61.93           C  
ATOM   1526  C   MET A 195      10.727 -12.776  56.579  1.00 61.93           C  
ATOM   1527  O   MET A 195       9.860 -12.110  56.014  1.00 61.93           O  
ATOM   1528  N   TYR A 196      11.141 -12.502  57.837  1.00152.86           N  
ATOM   1529  CA  TYR A 196      10.610 -11.382  58.565  1.00152.86           C  
ATOM   1530  CB  TYR A 196       9.377 -11.764  59.403  1.00152.86           C  
ATOM   1531  CG  TYR A 196       9.805 -12.859  60.316  1.00152.86           C  
ATOM   1532  CD1 TYR A 196       9.846 -14.155  59.859  1.00152.86           C  
ATOM   1533  CD2 TYR A 196      10.183 -12.598  61.613  1.00152.86           C  
ATOM   1534  CE1 TYR A 196      10.248 -15.180  60.682  1.00152.86           C  
ATOM   1535  CE2 TYR A 196      10.586 -13.620  62.440  1.00152.86           C  
ATOM   1536  CZ  TYR A 196      10.618 -14.913  61.976  1.00152.86           C  
ATOM   1537  OH  TYR A 196      11.032 -15.963  62.824  1.00152.86           O  
ATOM   1538  C   TYR A 196      11.667 -10.860  59.492  1.00152.86           C  
ATOM   1539  O   TYR A 196      12.658 -11.534  59.766  1.00152.86           O  
ATOM   1540  N   GLY A 197      11.491  -9.624  60.003  1.00 31.00           N  
ATOM   1541  CA  GLY A 197      12.477  -9.118  60.917  1.00 31.00           C  
ATOM   1542  C   GLY A 197      12.429  -7.624  60.918  1.00 31.00           C  
ATOM   1543  O   GLY A 197      11.582  -7.006  60.277  1.00 31.00           O  
ATOM   1544  N   GLY A 198      13.381  -7.000  61.638  1.00 33.11           N  
ATOM   1545  CA  GLY A 198      13.402  -5.571  61.744  1.00 33.11           C  
ATOM   1546  C   GLY A 198      13.721  -5.002  60.400  1.00 33.11           C  
ATOM   1547  O   GLY A 198      14.290  -5.675  59.541  1.00 33.11           O  
ATOM   1548  N   ARG A 199      13.386  -3.708  60.220  1.00174.03           N  
ATOM   1549  CA  ARG A 199      13.592  -2.977  58.998  1.00174.03           C  
ATOM   1550  CB  ARG A 199      14.981  -3.204  58.386  1.00174.03           C  
ATOM   1551  CG  ARG A 199      16.117  -2.638  59.230  1.00174.03           C  
ATOM   1552  CD  ARG A 199      16.113  -1.110  59.238  1.00174.03           C  
ATOM   1553  NE  ARG A 199      15.377  -0.654  60.451  1.00174.03           N  
ATOM   1554  CZ  ARG A 199      15.078   0.666  60.625  1.00174.03           C  
ATOM   1555  NH1 ARG A 199      15.297   1.562  59.616  1.00174.03           N1+
ATOM   1556  NH2 ARG A 199      14.570   1.101  61.815  1.00174.03           N  
ATOM   1557  C   ARG A 199      12.606  -3.395  57.959  1.00174.03           C  
ATOM   1558  O   ARG A 199      12.723  -2.999  56.799  1.00174.03           O  
ATOM   1559  N   GLN A 200      11.580  -4.169  58.342  1.00 58.27           N  
ATOM   1560  CA  GLN A 200      10.622  -4.549  57.352  1.00 58.27           C  
ATOM   1561  CB  GLN A 200      10.199  -6.020  57.461  1.00 58.27           C  
ATOM   1562  CG  GLN A 200       9.193  -6.477  56.404  1.00 58.27           C  
ATOM   1563  CD  GLN A 200       8.909  -7.943  56.688  1.00 58.27           C  
ATOM   1564  OE1 GLN A 200       9.223  -8.447  57.763  1.00 58.27           O  
ATOM   1565  NE2 GLN A 200       8.291  -8.648  55.705  1.00 58.27           N  
ATOM   1566  C   GLN A 200       9.406  -3.718  57.585  1.00 58.27           C  
ATOM   1567  O   GLN A 200       8.826  -3.743  58.671  1.00 58.27           O  
ATOM   1568  N   PHE A 201       9.004  -2.928  56.572  1.00 68.44           N  
ATOM   1569  CA  PHE A 201       7.802  -2.168  56.719  1.00 68.44           C  
ATOM   1570  CB  PHE A 201       7.930  -0.722  56.210  1.00 68.44           C  
ATOM   1571  CG  PHE A 201       8.928  -0.060  57.099  1.00 68.44           C  
ATOM   1572  CD1 PHE A 201      10.276  -0.211  56.869  1.00 68.44           C  
ATOM   1573  CD2 PHE A 201       8.523   0.709  58.168  1.00 68.44           C  
ATOM   1574  CE1 PHE A 201      11.204   0.391  57.686  1.00 68.44           C  
ATOM   1575  CE2 PHE A 201       9.447   1.315  58.989  1.00 68.44           C  
ATOM   1576  CZ  PHE A 201      10.791   1.156  58.750  1.00 68.44           C  
ATOM   1577  C   PHE A 201       6.797  -2.896  55.892  1.00 68.44           C  
ATOM   1578  O   PHE A 201       6.699  -2.689  54.682  1.00 68.44           O  
ATOM   1579  N   ALA A 202       6.011  -3.758  56.564  1.00 44.85           N  
ATOM   1580  CA  ALA A 202       5.084  -4.643  55.924  1.00 44.85           C  
ATOM   1581  CB  ALA A 202       4.593  -5.793  56.824  1.00 44.85           C  
ATOM   1582  C   ALA A 202       3.882  -3.908  55.443  1.00 44.85           C  
ATOM   1583  O   ALA A 202       3.528  -2.832  55.921  1.00 44.85           O  
ATOM   1584  N   THR A 203       3.234  -4.518  54.440  1.00118.17           N  
ATOM   1585  CA  THR A 203       2.071  -3.994  53.809  1.00118.17           C  
ATOM   1586  CB  THR A 203       2.423  -3.443  52.462  1.00118.17           C  
ATOM   1587  OG1 THR A 203       1.267  -3.001  51.771  1.00118.17           O  
ATOM   1588  CG2 THR A 203       3.201  -4.512  51.678  1.00118.17           C  
ATOM   1589  C   THR A 203       1.123  -5.138  53.664  1.00118.17           C  
ATOM   1590  O   THR A 203       1.500  -6.292  53.854  1.00118.17           O  
ATOM   1591  N   TYR A 204      -0.139  -4.850  53.300  1.00 71.25           N  
ATOM   1592  CA  TYR A 204      -1.112  -5.901  53.245  1.00 71.25           C  
ATOM   1593  CB  TYR A 204      -2.495  -5.440  52.756  1.00 71.25           C  
ATOM   1594  CG  TYR A 204      -3.426  -6.584  52.981  1.00 71.25           C  
ATOM   1595  CD1 TYR A 204      -4.094  -6.699  54.180  1.00 71.25           C  
ATOM   1596  CD2 TYR A 204      -3.631  -7.544  52.015  1.00 71.25           C  
ATOM   1597  CE1 TYR A 204      -4.955  -7.746  54.416  1.00 71.25           C  
ATOM   1598  CE2 TYR A 204      -4.492  -8.595  52.244  1.00 71.25           C  
ATOM   1599  CZ  TYR A 204      -5.155  -8.697  53.444  1.00 71.25           C  
ATOM   1600  OH  TYR A 204      -6.039  -9.773  53.683  1.00 71.25           O  
ATOM   1601  C   TYR A 204      -0.641  -6.927  52.263  1.00 71.25           C  
ATOM   1602  O   TYR A 204      -0.738  -8.129  52.507  1.00 71.25           O  
ATOM   1603  N   ASP A 205      -0.152  -6.458  51.104  1.00112.23           N  
ATOM   1604  CA  ASP A 205       0.309  -7.294  50.036  1.00112.23           C  
ATOM   1605  CB  ASP A 205       0.251  -6.622  48.647  1.00112.23           C  
ATOM   1606  CG  ASP A 205       1.113  -5.371  48.632  1.00112.23           C  
ATOM   1607  OD1 ASP A 205       1.296  -4.763  49.718  1.00112.23           O  
ATOM   1608  OD2 ASP A 205       1.590  -4.998  47.528  1.00112.23           O1-
ATOM   1609  C   ASP A 205       1.674  -7.905  50.236  1.00112.23           C  
ATOM   1610  O   ASP A 205       2.001  -8.854  49.522  1.00112.23           O  
ATOM   1611  N   GLN A 206       2.537  -7.347  51.121  1.00147.50           N  
ATOM   1612  CA  GLN A 206       3.875  -7.880  51.238  1.00147.50           C  
ATOM   1613  CB  GLN A 206       4.931  -6.912  50.678  1.00147.50           C  
ATOM   1614  CG  GLN A 206       4.675  -6.457  49.243  1.00147.50           C  
ATOM   1615  CD  GLN A 206       5.578  -5.261  48.976  1.00147.50           C  
ATOM   1616  OE1 GLN A 206       5.332  -4.471  48.067  1.00147.50           O  
ATOM   1617  NE2 GLN A 206       6.655  -5.123  49.795  1.00147.50           N  
ATOM   1618  C   GLN A 206       4.245  -7.989  52.693  1.00147.50           C  
ATOM   1619  O   GLN A 206       3.971  -7.072  53.464  1.00147.50           O  
ATOM   1620  N   GLY A 207       4.961  -9.076  53.081  1.00 44.13           N  
ATOM   1621  CA  GLY A 207       5.414  -9.265  54.443  1.00 44.13           C  
ATOM   1622  C   GLY A 207       4.285  -9.690  55.340  1.00 44.13           C  
ATOM   1623  O   GLY A 207       3.828  -8.917  56.182  1.00 44.13           O  
ATOM   1624  N   TRP A 208       3.807 -10.944  55.186  1.00 82.71           N  
ATOM   1625  CA  TRP A 208       2.678 -11.412  55.942  1.00 82.71           C  
ATOM   1626  CB  TRP A 208       2.142 -12.783  55.472  1.00 82.71           C  
ATOM   1627  CG  TRP A 208       3.052 -13.978  55.633  1.00 82.71           C  
ATOM   1628  CD2 TRP A 208       2.964 -14.907  56.727  1.00 82.71           C  
ATOM   1629  CD1 TRP A 208       4.036 -14.446  54.810  1.00 82.71           C  
ATOM   1630  NE1 TRP A 208       4.563 -15.610  55.320  1.00 82.71           N  
ATOM   1631  CE2 TRP A 208       3.912 -15.904  56.498  1.00 82.71           C  
ATOM   1632  CE3 TRP A 208       2.155 -14.930  57.823  1.00 82.71           C  
ATOM   1633  CZ2 TRP A 208       4.064 -16.942  57.374  1.00 82.71           C  
ATOM   1634  CZ3 TRP A 208       2.311 -15.975  58.708  1.00 82.71           C  
ATOM   1635  CH2 TRP A 208       3.249 -16.962  58.485  1.00 82.71           C  
ATOM   1636  C   TRP A 208       2.953 -11.455  57.419  1.00 82.71           C  
ATOM   1637  O   TRP A 208       2.105 -11.044  58.210  1.00 82.71           O  
ATOM   1638  N   VAL A 209       4.130 -11.941  57.854  1.00 39.99           N  
ATOM   1639  CA  VAL A 209       4.360 -12.024  59.271  1.00 39.99           C  
ATOM   1640  CB  VAL A 209       5.705 -12.614  59.591  1.00 39.99           C  
ATOM   1641  CG1 VAL A 209       5.922 -12.581  61.115  1.00 39.99           C  
ATOM   1642  CG2 VAL A 209       5.768 -14.022  58.976  1.00 39.99           C  
ATOM   1643  C   VAL A 209       4.310 -10.651  59.863  1.00 39.99           C  
ATOM   1644  O   VAL A 209       3.630 -10.415  60.861  1.00 39.99           O  
ATOM   1645  N   GLY A 210       5.019  -9.700  59.232  1.00 23.88           N  
ATOM   1646  CA  GLY A 210       5.098  -8.354  59.724  1.00 23.88           C  
ATOM   1647  C   GLY A 210       3.738  -7.730  59.710  1.00 23.88           C  
ATOM   1648  O   GLY A 210       3.383  -6.962  60.602  1.00 23.88           O  
ATOM   1649  N   TRP A 211       2.939  -8.021  58.675  1.00 64.63           N  
ATOM   1650  CA  TRP A 211       1.645  -7.413  58.574  1.00 64.63           C  
ATOM   1651  CB  TRP A 211       0.893  -7.817  57.298  1.00 64.63           C  
ATOM   1652  CG  TRP A 211      -0.514  -7.282  57.259  1.00 64.63           C  
ATOM   1653  CD2 TRP A 211      -0.845  -5.908  57.007  1.00 64.63           C  
ATOM   1654  CD1 TRP A 211      -1.690  -7.928  57.496  1.00 64.63           C  
ATOM   1655  NE1 TRP A 211      -2.738  -7.044  57.401  1.00 64.63           N  
ATOM   1656  CE2 TRP A 211      -2.232  -5.798  57.104  1.00 64.63           C  
ATOM   1657  CE3 TRP A 211      -0.060  -4.831  56.720  1.00 64.63           C  
ATOM   1658  CZ2 TRP A 211      -2.857  -4.598  56.917  1.00 64.63           C  
ATOM   1659  CZ3 TRP A 211      -0.693  -3.623  56.531  1.00 64.63           C  
ATOM   1660  CH2 TRP A 211      -2.065  -3.509  56.628  1.00 64.63           C  
ATOM   1661  C   TRP A 211       0.795  -7.815  59.738  1.00 64.63           C  
ATOM   1662  O   TRP A 211       0.151  -6.970  60.359  1.00 64.63           O  
ATOM   1663  N   PHE A 212       0.780  -9.118  60.076  1.00156.06           N  
ATOM   1664  CA  PHE A 212      -0.047  -9.578  61.156  1.00156.06           C  
ATOM   1665  CB  PHE A 212      -0.058 -11.097  61.384  1.00156.06           C  
ATOM   1666  CG  PHE A 212      -0.784 -11.724  60.251  1.00156.06           C  
ATOM   1667  CD1 PHE A 212      -2.154 -11.632  60.164  1.00156.06           C  
ATOM   1668  CD2 PHE A 212      -0.094 -12.379  59.261  1.00156.06           C  
ATOM   1669  CE1 PHE A 212      -2.825 -12.207  59.110  1.00156.06           C  
ATOM   1670  CE2 PHE A 212      -0.757 -12.959  58.207  1.00156.06           C  
ATOM   1671  CZ  PHE A 212      -2.128 -12.876  58.132  1.00156.06           C  
ATOM   1672  C   PHE A 212       0.425  -8.971  62.437  1.00156.06           C  
ATOM   1673  O   PHE A 212      -0.381  -8.677  63.316  1.00156.06           O  
ATOM   1674  N   CYS A 213       1.752  -8.797  62.597  1.00 35.33           N  
ATOM   1675  CA  CYS A 213       2.279  -8.238  63.811  1.00 35.33           C  
ATOM   1676  CB  CYS A 213       3.815  -8.165  63.821  1.00 35.33           C  
ATOM   1677  SG  CYS A 213       4.572  -9.818  63.807  1.00 35.33           S  
ATOM   1678  C   CYS A 213       1.745  -6.845  63.962  1.00 35.33           C  
ATOM   1679  O   CYS A 213       1.457  -6.399  65.072  1.00 35.33           O  
ATOM   1680  N   GLN A 214       1.610  -6.116  62.838  1.00 50.50           N  
ATOM   1681  CA  GLN A 214       1.090  -4.778  62.834  1.00 50.50           C  
ATOM   1682  CB  GLN A 214       1.088  -4.163  61.427  1.00 50.50           C  
ATOM   1683  CG  GLN A 214       0.382  -2.810  61.338  1.00 50.50           C  
ATOM   1684  CD  GLN A 214       1.241  -1.764  62.023  1.00 50.50           C  
ATOM   1685  OE1 GLN A 214       1.572  -1.887  63.201  1.00 50.50           O  
ATOM   1686  NE2 GLN A 214       1.617  -0.702  61.263  1.00 50.50           N  
ATOM   1687  C   GLN A 214      -0.334  -4.829  63.279  1.00 50.50           C  
ATOM   1688  O   GLN A 214      -0.800  -3.970  64.026  1.00 50.50           O  
ATOM   1689  N   LYS A 215      -1.068  -5.857  62.827  1.00134.74           N  
ATOM   1690  CA  LYS A 215      -2.449  -5.969  63.179  1.00134.74           C  
ATOM   1691  CB  LYS A 215      -3.106  -7.228  62.587  1.00134.74           C  
ATOM   1692  CG  LYS A 215      -3.186  -7.208  61.061  1.00134.74           C  
ATOM   1693  CD  LYS A 215      -3.995  -6.029  60.522  1.00134.74           C  
ATOM   1694  CE  LYS A 215      -3.232  -4.703  60.547  1.00134.74           C  
ATOM   1695  NZ  LYS A 215      -4.085  -3.623  60.005  1.00134.74           N1+
ATOM   1696  C   LYS A 215      -2.535  -6.078  64.668  1.00134.74           C  
ATOM   1697  O   LYS A 215      -3.377  -5.445  65.297  1.00134.74           O  
ATOM   1698  N   ALA A 216      -1.646  -6.880  65.274  1.00 34.81           N  
ATOM   1699  CA  ALA A 216      -1.670  -7.121  66.689  1.00 34.81           C  
ATOM   1700  CB  ALA A 216      -0.616  -8.153  67.121  1.00 34.81           C  
ATOM   1701  C   ALA A 216      -1.410  -5.857  67.446  1.00 34.81           C  
ATOM   1702  O   ALA A 216      -2.056  -5.593  68.460  1.00 34.81           O  
ATOM   1703  N   VAL A 217      -0.453  -5.040  66.974  1.00 38.49           N  
ATOM   1704  CA  VAL A 217      -0.106  -3.845  67.682  1.00 38.49           C  
ATOM   1705  CB  VAL A 217       1.011  -3.087  67.026  1.00 38.49           C  
ATOM   1706  CG1 VAL A 217       1.284  -1.813  67.847  1.00 38.49           C  
ATOM   1707  CG2 VAL A 217       2.227  -4.022  66.902  1.00 38.49           C  
ATOM   1708  C   VAL A 217      -1.315  -2.964  67.724  1.00 38.49           C  
ATOM   1709  O   VAL A 217      -1.609  -2.352  68.749  1.00 38.49           O  
ATOM   1710  N   GLU A 218      -2.052  -2.880  66.602  1.00 75.77           N  
ATOM   1711  CA  GLU A 218      -3.182  -2.009  66.503  1.00 75.77           C  
ATOM   1712  CB  GLU A 218      -3.686  -1.953  65.055  1.00 75.77           C  
ATOM   1713  CG  GLU A 218      -2.669  -1.214  64.174  1.00 75.77           C  
ATOM   1714  CD  GLU A 218      -2.838  -1.660  62.731  1.00 75.77           C  
ATOM   1715  OE1 GLU A 218      -3.616  -2.622  62.496  1.00 75.77           O  
ATOM   1716  OE2 GLU A 218      -2.183  -1.052  61.842  1.00 75.77           O1-
ATOM   1717  C   GLU A 218      -4.258  -2.438  67.458  1.00 75.77           C  
ATOM   1718  O   GLU A 218      -4.823  -1.601  68.161  1.00 75.77           O  
ATOM   1719  N   ILE A 219      -4.549  -3.752  67.549  1.00 91.56           N  
ATOM   1720  CA  ILE A 219      -5.555  -4.217  68.470  1.00 91.56           C  
ATOM   1721  CB  ILE A 219      -5.841  -5.695  68.402  1.00 91.56           C  
ATOM   1722  CG1 ILE A 219      -6.701  -6.047  67.176  1.00 91.56           C  
ATOM   1723  CG2 ILE A 219      -6.503  -6.100  69.729  1.00 91.56           C  
ATOM   1724  CD1 ILE A 219      -6.017  -5.863  65.830  1.00 91.56           C  
ATOM   1725  C   ILE A 219      -5.120  -3.910  69.866  1.00 91.56           C  
ATOM   1726  O   ILE A 219      -5.925  -3.519  70.710  1.00 91.56           O  
ATOM   1727  N   LYS A 220      -3.818  -4.071  70.145  1.00128.29           N  
ATOM   1728  CA  LYS A 220      -3.308  -3.860  71.468  1.00128.29           C  
ATOM   1729  CB  LYS A 220      -1.779  -4.037  71.498  1.00128.29           C  
ATOM   1730  CG  LYS A 220      -1.183  -4.461  72.841  1.00128.29           C  
ATOM   1731  CD  LYS A 220      -1.525  -3.554  74.019  1.00128.29           C  
ATOM   1732  CE  LYS A 220      -2.648  -4.116  74.890  1.00128.29           C  
ATOM   1733  NZ  LYS A 220      -2.676  -3.423  76.194  1.00128.29           N1+
ATOM   1734  C   LYS A 220      -3.618  -2.437  71.835  1.00128.29           C  
ATOM   1735  O   LYS A 220      -3.957  -2.136  72.978  1.00128.29           O  
ATOM   1736  N   ASN A 221      -3.486  -1.530  70.852  1.00 64.23           N  
ATOM   1737  CA  ASN A 221      -3.721  -0.118  70.980  1.00 64.23           C  
ATOM   1738  CB  ASN A 221      -3.302   0.653  69.721  1.00 64.23           C  
ATOM   1739  CG  ASN A 221      -1.820   0.407  69.500  1.00 64.23           C  
ATOM   1740  OD1 ASN A 221      -1.038   0.332  70.446  1.00 64.23           O  
ATOM   1741  ND2 ASN A 221      -1.423   0.263  68.209  1.00 64.23           N  
ATOM   1742  C   ASN A 221      -5.183   0.150  71.170  1.00 64.23           C  
ATOM   1743  O   ASN A 221      -5.555   1.113  71.837  1.00 64.23           O  
ATOM   1744  N   GLY A 222      -6.069  -0.680  70.590  1.00 32.87           N  
ATOM   1745  CA  GLY A 222      -7.465  -0.365  70.696  1.00 32.87           C  
ATOM   1746  C   GLY A 222      -7.864   0.314  69.424  1.00 32.87           C  
ATOM   1747  O   GLY A 222      -8.868   1.025  69.373  1.00 32.87           O  
ATOM   1748  N   ILE A 223      -7.060   0.110  68.361  1.00127.64           N  
ATOM   1749  CA  ILE A 223      -7.307   0.698  67.077  1.00127.64           C  
ATOM   1750  CB  ILE A 223      -6.064   0.757  66.236  1.00127.64           C  
ATOM   1751  CG1 ILE A 223      -4.927   1.420  67.031  1.00127.64           C  
ATOM   1752  CG2 ILE A 223      -6.399   1.453  64.906  1.00127.64           C  
ATOM   1753  CD1 ILE A 223      -5.268   2.790  67.595  1.00127.64           C  
ATOM   1754  C   ILE A 223      -8.271  -0.210  66.367  1.00127.64           C  
ATOM   1755  O   ILE A 223      -8.065  -1.425  66.325  1.00127.64           O  
ATOM   1756  N   ASN A 224      -9.357   0.359  65.794  1.00 86.73           N  
ATOM   1757  CA  ASN A 224     -10.353  -0.466  65.156  1.00 86.73           C  
ATOM   1758  CB  ASN A 224     -11.798   0.001  65.399  1.00 86.73           C  
ATOM   1759  CG  ASN A 224     -12.710  -1.134  64.960  1.00 86.73           C  
ATOM   1760  OD1 ASN A 224     -12.272  -2.279  64.844  1.00 86.73           O  
ATOM   1761  ND2 ASN A 224     -14.007  -0.810  64.708  1.00 86.73           N  
ATOM   1762  C   ASN A 224     -10.155  -0.471  63.669  1.00 86.73           C  
ATOM   1763  O   ASN A 224     -10.910   0.143  62.917  1.00 86.73           O  
ATOM   1764  N   LYS A 225      -9.076  -1.142  63.245  1.00212.69           N  
ATOM   1765  CA  LYS A 225      -8.562  -1.460  61.944  1.00212.69           C  
ATOM   1766  CB  LYS A 225      -7.036  -1.353  61.890  1.00212.69           C  
ATOM   1767  CG  LYS A 225      -6.592   0.063  62.256  1.00212.69           C  
ATOM   1768  CD  LYS A 225      -5.079   0.250  62.274  1.00212.69           C  
ATOM   1769  CE  LYS A 225      -4.567   0.896  60.989  1.00212.69           C  
ATOM   1770  NZ  LYS A 225      -4.978   0.087  59.819  1.00212.69           N1+
ATOM   1771  C   LYS A 225      -9.010  -2.798  61.410  1.00212.69           C  
ATOM   1772  O   LYS A 225      -8.220  -3.327  60.631  1.00212.69           O  
ATOM   1773  N   PRO A 226     -10.114  -3.417  61.823  1.00153.41           N  
ATOM   1774  CA  PRO A 226     -10.438  -4.805  61.506  1.00153.41           C  
ATOM   1775  CD  PRO A 226     -11.330  -2.623  61.908  1.00153.41           C  
ATOM   1776  CB  PRO A 226     -11.954  -4.937  61.651  1.00153.41           C  
ATOM   1777  CG  PRO A 226     -12.463  -3.514  61.381  1.00153.41           C  
ATOM   1778  C   PRO A 226      -9.962  -5.345  60.190  1.00153.41           C  
ATOM   1779  O   PRO A 226     -10.151  -4.700  59.159  1.00153.41           O  
ATOM   1780  N   PHE A 227      -9.335  -6.544  60.226  1.00187.08           N  
ATOM   1781  CA  PHE A 227      -8.662  -7.057  59.069  1.00187.08           C  
ATOM   1782  CB  PHE A 227      -7.143  -7.222  59.273  1.00187.08           C  
ATOM   1783  CG  PHE A 227      -6.881  -8.264  60.310  1.00187.08           C  
ATOM   1784  CD1 PHE A 227      -6.881  -7.933  61.646  1.00187.08           C  
ATOM   1785  CD2 PHE A 227      -6.642  -9.571  59.949  1.00187.08           C  
ATOM   1786  CE1 PHE A 227      -6.638  -8.884  62.608  1.00187.08           C  
ATOM   1787  CE2 PHE A 227      -6.399 -10.528  60.908  1.00187.08           C  
ATOM   1788  CZ  PHE A 227      -6.398 -10.186  62.241  1.00187.08           C  
ATOM   1789  C   PHE A 227      -9.199  -8.375  58.635  1.00187.08           C  
ATOM   1790  O   PHE A 227     -10.059  -8.988  59.265  1.00187.08           O  
ATOM   1791  N   THR A 228      -8.685  -8.828  57.480  1.00121.66           N  
ATOM   1792  CA  THR A 228      -9.138 -10.051  56.901  1.00121.66           C  
ATOM   1793  CB  THR A 228      -9.914  -9.814  55.641  1.00121.66           C  
ATOM   1794  OG1 THR A 228     -10.358 -11.039  55.083  1.00121.66           O  
ATOM   1795  CG2 THR A 228      -9.023  -9.050  54.655  1.00121.66           C  
ATOM   1796  C   THR A 228      -7.967 -10.909  56.562  1.00121.66           C  
ATOM   1797  O   THR A 228      -6.816 -10.475  56.602  1.00121.66           O  
ATOM   1798  N   ILE A 229      -8.264 -12.188  56.264  1.00 58.66           N  
ATOM   1799  CA  ILE A 229      -7.296 -13.161  55.857  1.00 58.66           C  
ATOM   1800  CB  ILE A 229      -7.048 -14.229  56.884  1.00 58.66           C  
ATOM   1801  CG1 ILE A 229      -8.317 -15.063  57.129  1.00 58.66           C  
ATOM   1802  CG2 ILE A 229      -6.509 -13.550  58.152  1.00 58.66           C  
ATOM   1803  CD1 ILE A 229      -8.050 -16.326  57.949  1.00 58.66           C  
ATOM   1804  C   ILE A 229      -7.869 -13.813  54.644  1.00 58.66           C  
ATOM   1805  O   ILE A 229      -9.088 -13.909  54.506  1.00 58.66           O  
ATOM   1806  N   SER A 230      -7.007 -14.255  53.708  1.00 35.42           N  
ATOM   1807  CA  SER A 230      -7.536 -14.878  52.531  1.00 35.42           C  
ATOM   1808  CB  SER A 230      -6.722 -14.578  51.262  1.00 35.42           C  
ATOM   1809  OG  SER A 230      -6.736 -13.182  50.997  1.00 35.42           O  
ATOM   1810  C   SER A 230      -7.500 -16.350  52.762  1.00 35.42           C  
ATOM   1811  O   SER A 230      -6.446 -16.934  53.012  1.00 35.42           O  
ATOM   1812  N   GLY A 231      -8.676 -16.995  52.664  1.00 22.65           N  
ATOM   1813  CA  GLY A 231      -8.735 -18.401  52.911  1.00 22.65           C  
ATOM   1814  C   GLY A 231      -8.986 -18.598  54.370  1.00 22.65           C  
ATOM   1815  O   GLY A 231      -9.261 -17.650  55.105  1.00 22.65           O  
ATOM   1816  N   ASN A 232      -8.926 -19.871  54.797  1.00 84.25           N  
ATOM   1817  CA  ASN A 232      -9.169 -20.317  56.139  1.00 84.25           C  
ATOM   1818  CB  ASN A 232      -9.481 -21.828  56.216  1.00 84.25           C  
ATOM   1819  CG  ASN A 232      -8.346 -22.642  55.604  1.00 84.25           C  
ATOM   1820  OD1 ASN A 232      -7.291 -22.109  55.259  1.00 84.25           O  
ATOM   1821  ND2 ASN A 232      -8.575 -23.975  55.449  1.00 84.25           N  
ATOM   1822  C   ASN A 232      -8.054 -19.948  57.085  1.00 84.25           C  
ATOM   1823  O   ASN A 232      -8.263 -19.923  58.298  1.00 84.25           O  
ATOM   1824  N   GLY A 233      -6.823 -19.714  56.580  1.00 35.44           N  
ATOM   1825  CA  GLY A 233      -5.748 -19.330  57.461  1.00 35.44           C  
ATOM   1826  C   GLY A 233      -4.915 -20.530  57.819  1.00 35.44           C  
ATOM   1827  O   GLY A 233      -3.920 -20.415  58.534  1.00 35.44           O  
ATOM   1828  N   LYS A 234      -5.325 -21.721  57.351  1.00 95.18           N  
ATOM   1829  CA  LYS A 234      -4.643 -22.959  57.608  1.00 95.18           C  
ATOM   1830  CB  LYS A 234      -5.556 -24.190  57.444  1.00 95.18           C  
ATOM   1831  CG  LYS A 234      -6.516 -24.282  58.639  1.00 95.18           C  
ATOM   1832  CD  LYS A 234      -7.686 -25.255  58.489  1.00 95.18           C  
ATOM   1833  CE  LYS A 234      -8.583 -25.275  59.730  1.00 95.18           C  
ATOM   1834  NZ  LYS A 234      -9.873 -25.936  59.436  1.00 95.18           N1+
ATOM   1835  C   LYS A 234      -3.365 -23.084  56.816  1.00 95.18           C  
ATOM   1836  O   LYS A 234      -2.517 -23.913  57.147  1.00 95.18           O  
ATOM   1837  N   GLN A 235      -3.206 -22.306  55.722  1.00 89.51           N  
ATOM   1838  CA  GLN A 235      -2.024 -22.395  54.903  1.00 89.51           C  
ATOM   1839  CB  GLN A 235      -2.028 -21.438  53.696  1.00 89.51           C  
ATOM   1840  CG  GLN A 235      -2.113 -19.954  54.066  1.00 89.51           C  
ATOM   1841  CD  GLN A 235      -3.580 -19.537  54.116  1.00 89.51           C  
ATOM   1842  OE1 GLN A 235      -4.425 -20.229  54.683  1.00 89.51           O  
ATOM   1843  NE2 GLN A 235      -3.895 -18.369  53.493  1.00 89.51           N  
ATOM   1844  C   GLN A 235      -0.802 -22.136  55.747  1.00 89.51           C  
ATOM   1845  O   GLN A 235      -0.837 -21.343  56.686  1.00 89.51           O  
ATOM   1846  N   VAL A 236       0.323 -22.823  55.419  1.00 59.88           N  
ATOM   1847  CA  VAL A 236       1.509 -22.749  56.235  1.00 59.88           C  
ATOM   1848  CB  VAL A 236       1.803 -24.056  56.914  1.00 59.88           C  
ATOM   1849  CG1 VAL A 236       3.131 -23.955  57.677  1.00 59.88           C  
ATOM   1850  CG2 VAL A 236       0.602 -24.422  57.803  1.00 59.88           C  
ATOM   1851  C   VAL A 236       2.735 -22.375  55.448  1.00 59.88           C  
ATOM   1852  O   VAL A 236       2.871 -22.675  54.263  1.00 59.88           O  
ATOM   1853  N   ARG A 237       3.664 -21.662  56.125  1.00 98.88           N  
ATOM   1854  CA  ARG A 237       4.940 -21.317  55.568  1.00 98.88           C  
ATOM   1855  CB  ARG A 237       5.028 -19.880  55.021  1.00 98.88           C  
ATOM   1856  CG  ARG A 237       4.158 -19.615  53.792  1.00 98.88           C  
ATOM   1857  CD  ARG A 237       4.424 -20.568  52.625  1.00 98.88           C  
ATOM   1858  NE  ARG A 237       3.724 -20.003  51.438  1.00 98.88           N  
ATOM   1859  CZ  ARG A 237       2.383 -20.189  51.273  1.00 98.88           C  
ATOM   1860  NH1 ARG A 237       1.666 -20.875  52.210  1.00 98.88           N1+
ATOM   1861  NH2 ARG A 237       1.758 -19.675  50.173  1.00 98.88           N  
ATOM   1862  C   ARG A 237       5.935 -21.392  56.683  1.00 98.88           C  
ATOM   1863  O   ARG A 237       5.616 -21.084  57.830  1.00 98.88           O  
ATOM   1864  N   ASP A 238       7.165 -21.854  56.388  1.00 60.59           N  
ATOM   1865  CA  ASP A 238       8.165 -21.813  57.413  1.00 60.59           C  
ATOM   1866  CB  ASP A 238       9.340 -22.788  57.174  1.00 60.59           C  
ATOM   1867  CG  ASP A 238      10.010 -22.521  55.829  1.00 60.59           C  
ATOM   1868  OD1 ASP A 238       9.327 -21.995  54.911  1.00 60.59           O  
ATOM   1869  OD2 ASP A 238      11.219 -22.856  55.698  1.00 60.59           O1-
ATOM   1870  C   ASP A 238       8.637 -20.388  57.431  1.00 60.59           C  
ATOM   1871  O   ASP A 238       8.629 -19.723  56.398  1.00 60.59           O  
ATOM   1872  N   VAL A 239       9.046 -19.854  58.601  1.00 54.08           N  
ATOM   1873  CA  VAL A 239       9.418 -18.465  58.618  1.00 54.08           C  
ATOM   1874  CB  VAL A 239       8.599 -17.655  59.579  1.00 54.08           C  
ATOM   1875  CG1 VAL A 239       7.127 -17.708  59.133  1.00 54.08           C  
ATOM   1876  CG2 VAL A 239       8.839 -18.185  61.002  1.00 54.08           C  
ATOM   1877  C   VAL A 239      10.854 -18.350  59.031  1.00 54.08           C  
ATOM   1878  O   VAL A 239      11.311 -19.054  59.932  1.00 54.08           O  
ATOM   1879  N   LEU A 240      11.604 -17.440  58.369  1.00 55.02           N  
ATOM   1880  CA  LEU A 240      12.999 -17.300  58.677  1.00 55.02           C  
ATOM   1881  CB  LEU A 240      13.906 -17.580  57.463  1.00 55.02           C  
ATOM   1882  CG  LEU A 240      15.413 -17.591  57.792  1.00 55.02           C  
ATOM   1883  CD1 LEU A 240      15.763 -18.742  58.754  1.00 55.02           C  
ATOM   1884  CD2 LEU A 240      16.263 -17.613  56.509  1.00 55.02           C  
ATOM   1885  C   LEU A 240      13.266 -15.899  59.138  1.00 55.02           C  
ATOM   1886  O   LEU A 240      12.901 -14.930  58.473  1.00 55.02           O  
ATOM   1887  N   HIS A 241      13.940 -15.760  60.301  1.00 72.25           N  
ATOM   1888  CA  HIS A 241      14.201 -14.454  60.842  1.00 72.25           C  
ATOM   1889  ND1 HIS A 241      15.537 -12.229  63.076  1.00 72.25           N  
ATOM   1890  CG  HIS A 241      14.435 -13.044  62.945  1.00 72.25           C  
ATOM   1891  CB  HIS A 241      14.460 -14.422  62.357  1.00 72.25           C  
ATOM   1892  NE2 HIS A 241      13.803 -11.086  63.869  1.00 72.25           N  
ATOM   1893  CD2 HIS A 241      13.386 -12.330  63.436  1.00 72.25           C  
ATOM   1894  CE1 HIS A 241      15.104 -11.070  63.632  1.00 72.25           C  
ATOM   1895  C   HIS A 241      15.375 -13.846  60.140  1.00 72.25           C  
ATOM   1896  O   HIS A 241      16.241 -14.540  59.610  1.00 72.25           O  
ATOM   1897  N   ALA A 242      15.442 -12.502  60.151  1.00 42.42           N  
ATOM   1898  CA  ALA A 242      16.444 -11.756  59.438  1.00 42.42           C  
ATOM   1899  CB  ALA A 242      16.301 -10.235  59.611  1.00 42.42           C  
ATOM   1900  C   ALA A 242      17.817 -12.132  59.909  1.00 42.42           C  
ATOM   1901  O   ALA A 242      18.750 -12.184  59.111  1.00 42.42           O  
ATOM   1902  N   GLU A 243      17.993 -12.415  61.211  1.00 55.83           N  
ATOM   1903  CA  GLU A 243      19.305 -12.696  61.733  1.00 55.83           C  
ATOM   1904  CB  GLU A 243      19.244 -13.104  63.212  1.00 55.83           C  
ATOM   1905  CG  GLU A 243      18.701 -12.016  64.143  1.00 55.83           C  
ATOM   1906  CD  GLU A 243      18.439 -12.681  65.486  1.00 55.83           C  
ATOM   1907  OE1 GLU A 243      18.283 -13.931  65.498  1.00 55.83           O  
ATOM   1908  OE2 GLU A 243      18.387 -11.954  66.514  1.00 55.83           O1-
ATOM   1909  C   GLU A 243      19.888 -13.865  60.998  1.00 55.83           C  
ATOM   1910  O   GLU A 243      21.067 -13.871  60.642  1.00 55.83           O  
ATOM   1911  N   ASP A 244      19.063 -14.897  60.763  1.00 46.74           N  
ATOM   1912  CA  ASP A 244      19.484 -16.097  60.103  1.00 46.74           C  
ATOM   1913  CB  ASP A 244      18.385 -17.174  60.126  1.00 46.74           C  
ATOM   1914  CG  ASP A 244      18.183 -17.615  61.574  1.00 46.74           C  
ATOM   1915  OD1 ASP A 244      19.072 -17.317  62.414  1.00 46.74           O  
ATOM   1916  OD2 ASP A 244      17.139 -18.257  61.861  1.00 46.74           O1-
ATOM   1917  C   ASP A 244      19.800 -15.790  58.676  1.00 46.74           C  
ATOM   1918  O   ASP A 244      20.731 -16.356  58.106  1.00 46.74           O  
ATOM   1919  N   MET A 245      19.025 -14.882  58.054  1.00 46.07           N  
ATOM   1920  CA  MET A 245      19.211 -14.549  56.670  1.00 46.07           C  
ATOM   1921  CB  MET A 245      18.143 -13.557  56.168  1.00 46.07           C  
ATOM   1922  CG  MET A 245      18.305 -13.119  54.711  1.00 46.07           C  
ATOM   1923  SD  MET A 245      19.577 -11.848  54.451  1.00 46.07           S  
ATOM   1924  CE  MET A 245      18.627 -10.529  55.265  1.00 46.07           C  
ATOM   1925  C   MET A 245      20.565 -13.937  56.481  1.00 46.07           C  
ATOM   1926  O   MET A 245      21.251 -14.208  55.496  1.00 46.07           O  
ATOM   1927  N   ILE A 246      20.992 -13.088  57.432  1.00 35.16           N  
ATOM   1928  CA  ILE A 246      22.260 -12.434  57.291  1.00 35.16           C  
ATOM   1929  CB  ILE A 246      22.528 -11.447  58.383  1.00 35.16           C  
ATOM   1930  CG1 ILE A 246      21.529 -10.280  58.291  1.00 35.16           C  
ATOM   1931  CG2 ILE A 246      24.001 -11.024  58.281  1.00 35.16           C  
ATOM   1932  CD1 ILE A 246      21.479  -9.411  59.547  1.00 35.16           C  
ATOM   1933  C   ILE A 246      23.360 -13.450  57.297  1.00 35.16           C  
ATOM   1934  O   ILE A 246      24.262 -13.394  56.465  1.00 35.16           O  
ATOM   1935  N   SER A 247      23.312 -14.422  58.224  1.00 74.46           N  
ATOM   1936  CA  SER A 247      24.385 -15.371  58.307  1.00 74.46           C  
ATOM   1937  CB  SER A 247      24.259 -16.303  59.528  1.00 74.46           C  
ATOM   1938  OG  SER A 247      23.079 -17.086  59.441  0.50 74.46           O  
ATOM   1939  C   SER A 247      24.444 -16.197  57.051  1.00 74.46           C  
ATOM   1940  O   SER A 247      25.527 -16.561  56.596  1.00 74.46           O  
ATOM   1941  N   LEU A 248      23.279 -16.512  56.453  1.00 60.17           N  
ATOM   1942  CA  LEU A 248      23.267 -17.324  55.269  1.00 60.17           C  
ATOM   1943  CB  LEU A 248      21.838 -17.622  54.771  1.00 60.17           C  
ATOM   1944  CG  LEU A 248      21.780 -18.413  53.447  1.00 60.17           C  
ATOM   1945  CD1 LEU A 248      22.411 -19.804  53.586  1.00 60.17           C  
ATOM   1946  CD2 LEU A 248      20.347 -18.467  52.896  1.00 60.17           C  
ATOM   1947  C   LEU A 248      23.977 -16.631  54.143  1.00 60.17           C  
ATOM   1948  O   LEU A 248      24.838 -17.223  53.494  1.00 60.17           O  
ATOM   1949  N   TYR A 249      23.652 -15.348  53.892  1.00 95.59           N  
ATOM   1950  CA  TYR A 249      24.223 -14.652  52.770  1.00 95.59           C  
ATOM   1951  CB  TYR A 249      23.652 -13.236  52.564  1.00 95.59           C  
ATOM   1952  CG  TYR A 249      22.360 -13.371  51.836  1.00 95.59           C  
ATOM   1953  CD1 TYR A 249      21.212 -13.806  52.456  1.00 95.59           C  
ATOM   1954  CD2 TYR A 249      22.313 -13.047  50.502  1.00 95.59           C  
ATOM   1955  CE1 TYR A 249      20.037 -13.918  51.748  1.00 95.59           C  
ATOM   1956  CE2 TYR A 249      21.146 -13.155  49.790  1.00 95.59           C  
ATOM   1957  CZ  TYR A 249      20.005 -13.591  50.415  1.00 95.59           C  
ATOM   1958  OH  TYR A 249      18.803 -13.704  49.689  1.00 95.59           O  
ATOM   1959  C   TYR A 249      25.703 -14.535  52.905  1.00 95.59           C  
ATOM   1960  O   TYR A 249      26.440 -14.829  51.965  1.00 95.59           O  
ATOM   1961  N   PHE A 250      26.183 -14.103  54.081  1.00 62.39           N  
ATOM   1962  CA  PHE A 250      27.594 -13.933  54.246  1.00 62.39           C  
ATOM   1963  CB  PHE A 250      27.965 -13.124  55.497  1.00 62.39           C  
ATOM   1964  CG  PHE A 250      27.599 -11.725  55.139  1.00 62.39           C  
ATOM   1965  CD1 PHE A 250      26.311 -11.267  55.303  1.00 62.39           C  
ATOM   1966  CD2 PHE A 250      28.546 -10.880  54.611  1.00 62.39           C  
ATOM   1967  CE1 PHE A 250      25.983  -9.977  54.960  1.00 62.39           C  
ATOM   1968  CE2 PHE A 250      28.220  -9.589  54.267  1.00 62.39           C  
ATOM   1969  CZ  PHE A 250      26.936  -9.135  54.441  1.00 62.39           C  
ATOM   1970  C   PHE A 250      28.290 -15.255  54.228  1.00 62.39           C  
ATOM   1971  O   PHE A 250      29.355 -15.387  53.624  1.00 62.39           O  
ATOM   1972  N   THR A 251      27.712 -16.279  54.879  1.00 30.82           N  
ATOM   1973  CA  THR A 251      28.366 -17.552  54.905  1.00 30.82           C  
ATOM   1974  CB  THR A 251      27.640 -18.562  55.739  1.00 30.82           C  
ATOM   1975  OG1 THR A 251      27.548 -18.098  57.078  1.00 30.82           O  
ATOM   1976  CG2 THR A 251      28.400 -19.895  55.688  1.00 30.82           C  
ATOM   1977  C   THR A 251      28.465 -18.084  53.512  1.00 30.82           C  
ATOM   1978  O   THR A 251      29.517 -18.578  53.116  1.00 30.82           O  
ATOM   1979  N   ALA A 252      27.381 -17.972  52.722  1.00 32.79           N  
ATOM   1980  CA  ALA A 252      27.362 -18.497  51.384  1.00 32.79           C  
ATOM   1981  CB  ALA A 252      26.002 -18.300  50.692  1.00 32.79           C  
ATOM   1982  C   ALA A 252      28.397 -17.810  50.546  1.00 32.79           C  
ATOM   1983  O   ALA A 252      29.105 -18.449  49.768  1.00 32.79           O  
ATOM   1984  N   LEU A 253      28.523 -16.481  50.706  1.00 49.02           N  
ATOM   1985  CA  LEU A 253      29.434 -15.697  49.920  1.00 49.02           C  
ATOM   1986  CB  LEU A 253      29.373 -14.202  50.289  1.00 49.02           C  
ATOM   1987  CG  LEU A 253      30.246 -13.289  49.409  1.00 49.02           C  
ATOM   1988  CD1 LEU A 253      29.797 -13.359  47.940  1.00 49.02           C  
ATOM   1989  CD2 LEU A 253      30.268 -11.849  49.953  1.00 49.02           C  
ATOM   1990  C   LEU A 253      30.814 -16.202  50.189  1.00 49.02           C  
ATOM   1991  O   LEU A 253      31.631 -16.333  49.279  1.00 49.02           O  
ATOM   1992  N   ALA A 254      31.094 -16.543  51.458  1.00 51.97           N  
ATOM   1993  CA  ALA A 254      32.401 -16.980  51.839  1.00 51.97           C  
ATOM   1994  CB  ALA A 254      32.512 -17.333  53.333  1.00 51.97           C  
ATOM   1995  C   ALA A 254      32.754 -18.208  51.062  1.00 51.97           C  
ATOM   1996  O   ALA A 254      33.906 -18.350  50.661  1.00 51.97           O  
ATOM   1997  N   ASN A 255      31.804 -19.147  50.842  1.00195.16           N  
ATOM   1998  CA  ASN A 255      32.218 -20.309  50.104  1.00195.16           C  
ATOM   1999  CB  ASN A 255      31.977 -21.637  50.849  1.00195.16           C  
ATOM   2000  CG  ASN A 255      30.493 -21.817  51.101  1.00195.16           C  
ATOM   2001  OD1 ASN A 255      29.878 -22.760  50.609  1.00195.16           O  
ATOM   2002  ND2 ASN A 255      29.897 -20.903  51.909  1.00195.16           N  
ATOM   2003  C   ASN A 255      31.529 -20.363  48.775  1.00195.16           C  
ATOM   2004  O   ASN A 255      30.982 -21.395  48.387  1.00195.16           O  
ATOM   2005  N   VAL A 256      31.613 -19.265  48.001  1.00114.82           N  
ATOM   2006  CA  VAL A 256      30.973 -19.191  46.715  1.00114.82           C  
ATOM   2007  CB  VAL A 256      31.068 -17.840  46.070  1.00114.82           C  
ATOM   2008  CG1 VAL A 256      32.550 -17.510  45.833  1.00114.82           C  
ATOM   2009  CG2 VAL A 256      30.232 -17.876  44.777  1.00114.82           C  
ATOM   2010  C   VAL A 256      31.600 -20.157  45.762  1.00114.82           C  
ATOM   2011  O   VAL A 256      30.926 -20.715  44.899  1.00114.82           O  
ATOM   2012  N   SER A 257      32.920 -20.372  45.884  1.00 36.13           N  
ATOM   2013  CA  SER A 257      33.606 -21.205  44.941  1.00 36.13           C  
ATOM   2014  CB  SER A 257      35.098 -21.377  45.277  1.00 36.13           C  
ATOM   2015  OG  SER A 257      35.250 -22.100  46.490  1.00 36.13           O  
ATOM   2016  C   SER A 257      32.982 -22.567  44.950  1.00 36.13           C  
ATOM   2017  O   SER A 257      32.852 -23.209  43.909  1.00 36.13           O  
ATOM   2018  N   LYS A 258      32.625 -23.064  46.145  1.00133.11           N  
ATOM   2019  CA  LYS A 258      32.043 -24.366  46.279  1.00133.11           C  
ATOM   2020  CB  LYS A 258      32.041 -24.822  47.753  1.00133.11           C  
ATOM   2021  CG  LYS A 258      31.633 -26.278  47.999  1.00133.11           C  
ATOM   2022  CD  LYS A 258      30.169 -26.588  47.672  1.00133.11           C  
ATOM   2023  CE  LYS A 258      29.773 -28.048  47.902  1.00133.11           C  
ATOM   2024  NZ  LYS A 258      30.334 -28.894  46.825  1.00133.11           N1+
ATOM   2025  C   LYS A 258      30.629 -24.386  45.773  1.00133.11           C  
ATOM   2026  O   LYS A 258      30.215 -25.345  45.124  1.00133.11           O  
ATOM   2027  N   ILE A 259      29.854 -23.337  46.108  1.00196.96           N  
ATOM   2028  CA  ILE A 259      28.442 -23.204  45.855  1.00196.96           C  
ATOM   2029  CB  ILE A 259      27.865 -22.032  46.588  1.00196.96           C  
ATOM   2030  CG1 ILE A 259      28.143 -22.117  48.091  1.00196.96           C  
ATOM   2031  CG2 ILE A 259      26.369 -21.990  46.272  1.00196.96           C  
ATOM   2032  CD1 ILE A 259      27.770 -20.840  48.843  1.00196.96           C  
ATOM   2033  C   ILE A 259      28.083 -22.990  44.420  1.00196.96           C  
ATOM   2034  O   ILE A 259      27.095 -23.561  43.959  1.00196.96           O  
ATOM   2035  N   ARG A 260      28.827 -22.095  43.729  1.00326.58           N  
ATOM   2036  CA  ARG A 260      28.660 -21.749  42.341  1.00326.58           C  
ATOM   2037  CB  ARG A 260      29.449 -22.668  41.391  1.00326.58           C  
ATOM   2038  CG  ARG A 260      30.951 -22.390  41.301  1.00326.58           C  
ATOM   2039  CD  ARG A 260      31.366 -21.854  39.928  1.00326.58           C  
ATOM   2040  NE  ARG A 260      30.964 -22.895  38.939  1.00326.58           N  
ATOM   2041  CZ  ARG A 260      30.589 -22.561  37.666  1.00326.58           C  
ATOM   2042  NH1 ARG A 260      30.635 -21.263  37.256  1.00326.58           N1+
ATOM   2043  NH2 ARG A 260      30.147 -23.527  36.808  1.00326.58           N  
ATOM   2044  C   ARG A 260      27.228 -21.786  41.926  1.00326.58           C  
ATOM   2045  O   ARG A 260      26.354 -21.492  42.718  1.00326.58           O  
ATOM   2046  N   GLY A 261      26.985 -22.312  40.717  1.00153.26           N  
ATOM   2047  CA  GLY A 261      25.839 -22.409  39.856  1.00153.26           C  
ATOM   2048  C   GLY A 261      24.608 -23.032  40.467  1.00153.26           C  
ATOM   2049  O   GLY A 261      23.624 -23.222  39.759  1.00153.26           O  
ATOM   2050  N   ASN A 262      24.635 -23.544  41.704  1.00162.22           N  
ATOM   2051  CA  ASN A 262      23.421 -24.157  42.181  1.00162.22           C  
ATOM   2052  CB  ASN A 262      23.672 -25.461  42.958  1.00162.22           C  
ATOM   2053  CG  ASN A 262      24.807 -25.227  43.936  1.00162.22           C  
ATOM   2054  OD1 ASN A 262      24.705 -24.436  44.869  1.00162.22           O  
ATOM   2055  ND2 ASN A 262      25.939 -25.943  43.701  1.00162.22           N  
ATOM   2056  C   ASN A 262      22.435 -23.261  42.901  1.00162.22           C  
ATOM   2057  O   ASN A 262      22.730 -22.141  43.320  1.00162.22           O  
ATOM   2058  N   ALA A 263      21.174 -23.761  42.995  1.00 50.45           N  
ATOM   2059  CA  ALA A 263      20.082 -23.087  43.646  1.00 50.45           C  
ATOM   2060  CB  ALA A 263      18.789 -23.056  42.811  1.00 50.45           C  
ATOM   2061  C   ALA A 263      19.800 -23.846  44.911  1.00 50.45           C  
ATOM   2062  O   ALA A 263      20.029 -25.054  44.965  1.00 50.45           O  
ATOM   2063  N   PHE A 264      19.342 -23.149  45.978  1.00 99.58           N  
ATOM   2064  CA  PHE A 264      19.066 -23.811  47.225  1.00 99.58           C  
ATOM   2065  CB  PHE A 264      20.000 -23.412  48.383  1.00 99.58           C  
ATOM   2066  CG  PHE A 264      21.410 -23.766  48.082  1.00 99.58           C  
ATOM   2067  CD1 PHE A 264      22.169 -22.940  47.288  1.00 99.58           C  
ATOM   2068  CD2 PHE A 264      21.976 -24.898  48.618  1.00 99.58           C  
ATOM   2069  CE1 PHE A 264      23.478 -23.253  47.016  1.00 99.58           C  
ATOM   2070  CE2 PHE A 264      23.285 -25.211  48.346  1.00 99.58           C  
ATOM   2071  CZ  PHE A 264      24.040 -24.393  47.542  1.00 99.58           C  
ATOM   2072  C   PHE A 264      17.741 -23.329  47.712  1.00 99.58           C  
ATOM   2073  O   PHE A 264      17.422 -22.147  47.592  1.00 99.58           O  
ATOM   2074  N   ASN A 265      16.932 -24.242  48.282  1.00 65.36           N  
ATOM   2075  CA  ASN A 265      15.700 -23.826  48.885  1.00 65.36           C  
ATOM   2076  CB  ASN A 265      14.683 -24.977  49.028  1.00 65.36           C  
ATOM   2077  CG  ASN A 265      14.216 -25.402  47.636  1.00 65.36           C  
ATOM   2078  OD1 ASN A 265      14.540 -24.774  46.630  1.00 65.36           O  
ATOM   2079  ND2 ASN A 265      13.416 -26.499  47.575  1.00 65.36           N  
ATOM   2080  C   ASN A 265      16.078 -23.346  50.263  1.00 65.36           C  
ATOM   2081  O   ASN A 265      16.809 -24.029  50.979  1.00 65.36           O  
ATOM   2082  N   ILE A 266      15.611 -22.143  50.670  1.00116.05           N  
ATOM   2083  CA  ILE A 266      15.948 -21.650  51.982  1.00116.05           C  
ATOM   2084  CB  ILE A 266      16.850 -20.440  52.002  1.00116.05           C  
ATOM   2085  CG1 ILE A 266      18.305 -20.806  51.663  1.00116.05           C  
ATOM   2086  CG2 ILE A 266      16.715 -19.774  53.382  1.00116.05           C  
ATOM   2087  CD1 ILE A 266      18.541 -21.282  50.238  1.00116.05           C  
ATOM   2088  C   ILE A 266      14.707 -21.304  52.743  1.00116.05           C  
ATOM   2089  O   ILE A 266      13.779 -20.696  52.211  1.00116.05           O  
ATOM   2090  N   GLY A 267      14.667 -21.690  54.037  1.00 22.70           N  
ATOM   2091  CA  GLY A 267      13.519 -21.386  54.843  1.00 22.70           C  
ATOM   2092  C   GLY A 267      13.829 -21.708  56.274  1.00 22.70           C  
ATOM   2093  O   GLY A 267      14.902 -22.204  56.611  1.00 22.70           O  
ATOM   2094  N   GLY A 268      12.863 -21.410  57.160  1.00 56.43           N  
ATOM   2095  CA  GLY A 268      12.978 -21.634  58.571  1.00 56.43           C  
ATOM   2096  C   GLY A 268      13.041 -23.102  58.863  1.00 56.43           C  
ATOM   2097  O   GLY A 268      13.633 -23.486  59.868  1.00 56.43           O  
ATOM   2098  N   THR A 269      12.330 -23.932  58.066  1.00115.45           N  
ATOM   2099  CA  THR A 269      12.275 -25.376  58.138  1.00115.45           C  
ATOM   2100  CB  THR A 269      13.382 -26.102  58.866  1.00115.45           C  
ATOM   2101  OG1 THR A 269      13.257 -25.980  60.276  1.00115.45           O  
ATOM   2102  CG2 THR A 269      14.733 -25.545  58.382  1.00115.45           C  
ATOM   2103  C   THR A 269      10.982 -25.743  58.797  1.00115.45           C  
ATOM   2104  O   THR A 269      10.262 -24.880  59.295  1.00115.45           O  
ATOM   2105  N   ILE A 270      10.691 -27.054  58.878  1.00 98.25           N  
ATOM   2106  CA  ILE A 270       9.444 -27.528  59.411  1.00 98.25           C  
ATOM   2107  CB  ILE A 270       9.335 -29.027  59.418  1.00 98.25           C  
ATOM   2108  CG1 ILE A 270       7.940 -29.447  59.913  1.00 98.25           C  
ATOM   2109  CG2 ILE A 270      10.497 -29.600  60.248  1.00 98.25           C  
ATOM   2110  CD1 ILE A 270       6.805 -28.993  58.996  1.00 98.25           C  
ATOM   2111  C   ILE A 270       9.271 -27.050  60.822  1.00 98.25           C  
ATOM   2112  O   ILE A 270       8.176 -26.659  61.219  1.00 98.25           O  
ATOM   2113  N   VAL A 271      10.348 -27.047  61.623  1.00128.09           N  
ATOM   2114  CA  VAL A 271      10.233 -26.679  63.005  1.00128.09           C  
ATOM   2115  CB  VAL A 271      11.529 -26.791  63.755  1.00128.09           C  
ATOM   2116  CG1 VAL A 271      11.952 -28.266  63.765  1.00128.09           C  
ATOM   2117  CG2 VAL A 271      12.573 -25.857  63.119  1.00128.09           C  
ATOM   2118  C   VAL A 271       9.730 -25.271  63.133  1.00128.09           C  
ATOM   2119  O   VAL A 271       9.039 -24.960  64.103  1.00128.09           O  
ATOM   2120  N   ASN A 272      10.084 -24.366  62.195  1.00119.44           N  
ATOM   2121  CA  ASN A 272       9.621 -23.013  62.346  1.00119.44           C  
ATOM   2122  CB  ASN A 272      10.674 -21.967  61.949  1.00119.44           C  
ATOM   2123  CG  ASN A 272      11.898 -22.104  62.836  1.00119.44           C  
ATOM   2124  OD1 ASN A 272      11.808 -22.549  63.978  1.00119.44           O  
ATOM   2125  ND2 ASN A 272      13.079 -21.709  62.289  1.00119.44           N  
ATOM   2126  C   ASN A 272       8.495 -22.752  61.393  1.00119.44           C  
ATOM   2127  O   ASN A 272       8.388 -21.644  60.873  1.00119.44           O  
ATOM   2128  N   SER A 273       7.605 -23.729  61.148  1.00106.78           N  
ATOM   2129  CA  SER A 273       6.539 -23.452  60.226  1.00106.78           C  
ATOM   2130  CB  SER A 273       6.040 -24.691  59.465  1.00106.78           C  
ATOM   2131  OG  SER A 273       7.092 -25.266  58.707  1.00106.78           O  
ATOM   2132  C   SER A 273       5.361 -22.940  60.999  1.00106.78           C  
ATOM   2133  O   SER A 273       5.157 -23.318  62.152  1.00106.78           O  
ATOM   2134  N   LEU A 274       4.549 -22.055  60.376  1.00128.49           N  
ATOM   2135  CA  LEU A 274       3.382 -21.546  61.044  1.00128.49           C  
ATOM   2136  CB  LEU A 274       3.533 -20.117  61.612  1.00128.49           C  
ATOM   2137  CG  LEU A 274       4.600 -19.886  62.696  1.00128.49           C  
ATOM   2138  CD1 LEU A 274       4.286 -20.644  63.989  1.00128.49           C  
ATOM   2139  CD2 LEU A 274       6.009 -20.148  62.155  1.00128.49           C  
ATOM   2140  C   LEU A 274       2.298 -21.363  60.033  1.00128.49           C  
ATOM   2141  O   LEU A 274       2.558 -20.949  58.904  1.00128.49           O  
ATOM   2142  N   SER A 275       1.049 -21.684  60.424  1.00 46.20           N  
ATOM   2143  CA  SER A 275      -0.088 -21.354  59.618  1.00 46.20           C  
ATOM   2144  CB  SER A 275      -1.288 -22.287  59.829  1.00 46.20           C  
ATOM   2145  OG  SER A 275      -1.768 -22.145  61.157  1.00 46.20           O  
ATOM   2146  C   SER A 275      -0.469 -19.993  60.123  1.00 46.20           C  
ATOM   2147  O   SER A 275       0.072 -19.533  61.128  1.00 46.20           O  
ATOM   2148  N   LEU A 276      -1.398 -19.291  59.448  1.00 55.07           N  
ATOM   2149  CA  LEU A 276      -1.770 -17.982  59.916  1.00 55.07           C  
ATOM   2150  CB  LEU A 276      -2.793 -17.273  59.015  1.00 55.07           C  
ATOM   2151  CG  LEU A 276      -2.286 -17.001  57.591  1.00 55.07           C  
ATOM   2152  CD1 LEU A 276      -3.286 -16.132  56.813  1.00 55.07           C  
ATOM   2153  CD2 LEU A 276      -0.859 -16.430  57.596  1.00 55.07           C  
ATOM   2154  C   LEU A 276      -2.421 -18.128  61.252  1.00 55.07           C  
ATOM   2155  O   LEU A 276      -2.206 -17.336  62.169  1.00 55.07           O  
ATOM   2156  N   LEU A 277      -3.236 -19.179  61.388  1.00140.84           N  
ATOM   2157  CA  LEU A 277      -4.000 -19.426  62.568  1.00140.84           C  
ATOM   2158  CB  LEU A 277      -4.862 -20.684  62.345  1.00140.84           C  
ATOM   2159  CG  LEU A 277      -5.906 -21.008  63.422  1.00140.84           C  
ATOM   2160  CD1 LEU A 277      -5.259 -21.561  64.696  1.00140.84           C  
ATOM   2161  CD2 LEU A 277      -6.843 -19.810  63.661  1.00140.84           C  
ATOM   2162  C   LEU A 277      -3.038 -19.613  63.704  1.00140.84           C  
ATOM   2163  O   LEU A 277      -3.259 -19.107  64.803  1.00140.84           O  
ATOM   2164  N   GLU A 278      -1.929 -20.337  63.465  1.00 57.96           N  
ATOM   2165  CA  GLU A 278      -0.940 -20.576  64.483  1.00 57.96           C  
ATOM   2166  CB  GLU A 278       0.159 -21.545  64.002  1.00 57.96           C  
ATOM   2167  CG  GLU A 278      -0.382 -22.955  63.762  1.00 57.96           C  
ATOM   2168  CD  GLU A 278       0.627 -23.764  62.961  1.00 57.96           C  
ATOM   2169  OE1 GLU A 278       1.769 -23.272  62.751  1.00 57.96           O  
ATOM   2170  OE2 GLU A 278       0.256 -24.891  62.536  1.00 57.96           O1-
ATOM   2171  C   GLU A 278      -0.274 -19.284  64.850  1.00 57.96           C  
ATOM   2172  O   GLU A 278       0.021 -19.032  66.019  1.00 57.96           O  
ATOM   2173  N   LEU A 279      -0.011 -18.426  63.847  1.00 42.15           N  
ATOM   2174  CA  LEU A 279       0.675 -17.193  64.098  1.00 42.15           C  
ATOM   2175  CB  LEU A 279       0.947 -16.399  62.810  1.00 42.15           C  
ATOM   2176  CG  LEU A 279       1.694 -15.079  63.055  1.00 42.15           C  
ATOM   2177  CD1 LEU A 279       3.100 -15.344  63.613  1.00 42.15           C  
ATOM   2178  CD2 LEU A 279       1.705 -14.198  61.795  1.00 42.15           C  
ATOM   2179  C   LEU A 279      -0.181 -16.353  64.994  1.00 42.15           C  
ATOM   2180  O   LEU A 279       0.313 -15.722  65.928  1.00 42.15           O  
ATOM   2181  N   PHE A 280      -1.504 -16.347  64.750  1.00 91.02           N  
ATOM   2182  CA  PHE A 280      -2.363 -15.531  65.559  1.00 91.02           C  
ATOM   2183  CB  PHE A 280      -3.859 -15.559  65.193  1.00 91.02           C  
ATOM   2184  CG  PHE A 280      -4.048 -14.886  63.876  1.00 91.02           C  
ATOM   2185  CD1 PHE A 280      -3.455 -13.668  63.630  1.00 91.02           C  
ATOM   2186  CD2 PHE A 280      -4.867 -15.432  62.914  1.00 91.02           C  
ATOM   2187  CE1 PHE A 280      -3.635 -13.031  62.427  1.00 91.02           C  
ATOM   2188  CE2 PHE A 280      -5.055 -14.798  61.708  1.00 91.02           C  
ATOM   2189  CZ  PHE A 280      -4.432 -13.596  61.463  1.00 91.02           C  
ATOM   2190  C   PHE A 280      -2.268 -15.972  66.988  1.00 91.02           C  
ATOM   2191  O   PHE A 280      -2.231 -15.135  67.889  1.00 91.02           O  
ATOM   2192  N   LYS A 281      -2.236 -17.294  67.250  1.00 73.23           N  
ATOM   2193  CA  LYS A 281      -2.198 -17.730  68.617  1.00 73.23           C  
ATOM   2194  CB  LYS A 281      -2.252 -19.250  68.821  1.00 73.23           C  
ATOM   2195  CG  LYS A 281      -2.394 -19.583  70.308  1.00 73.23           C  
ATOM   2196  CD  LYS A 281      -2.776 -21.027  70.619  1.00 73.23           C  
ATOM   2197  CE  LYS A 281      -3.137 -21.245  72.092  1.00 73.23           C  
ATOM   2198  NZ  LYS A 281      -2.043 -20.756  72.964  1.00 73.23           N1+
ATOM   2199  C   LYS A 281      -0.940 -17.252  69.272  1.00 73.23           C  
ATOM   2200  O   LYS A 281      -0.956 -16.857  70.437  1.00 73.23           O  
ATOM   2201  N   LEU A 282       0.194 -17.272  68.546  1.00 45.24           N  
ATOM   2202  CA  LEU A 282       1.416 -16.841  69.162  1.00 45.24           C  
ATOM   2203  CB  LEU A 282       2.640 -16.867  68.218  1.00 45.24           C  
ATOM   2204  CG  LEU A 282       3.160 -18.268  67.834  1.00 45.24           C  
ATOM   2205  CD1 LEU A 282       4.374 -18.167  66.897  1.00 45.24           C  
ATOM   2206  CD2 LEU A 282       3.473 -19.106  69.086  1.00 45.24           C  
ATOM   2207  C   LEU A 282       1.247 -15.415  69.581  1.00 45.24           C  
ATOM   2208  O   LEU A 282       1.648 -15.031  70.679  1.00 45.24           O  
ATOM   2209  N   LEU A 283       0.649 -14.588  68.704  1.00 47.02           N  
ATOM   2210  CA  LEU A 283       0.471 -13.192  68.986  1.00 47.02           C  
ATOM   2211  CB  LEU A 283      -0.043 -12.411  67.760  1.00 47.02           C  
ATOM   2212  CG  LEU A 283       0.967 -12.378  66.593  1.00 47.02           C  
ATOM   2213  CD1 LEU A 283       0.417 -11.596  65.389  1.00 47.02           C  
ATOM   2214  CD2 LEU A 283       2.339 -11.852  67.061  1.00 47.02           C  
ATOM   2215  C   LEU A 283      -0.492 -13.007  70.117  1.00 47.02           C  
ATOM   2216  O   LEU A 283      -0.269 -12.178  70.998  1.00 47.02           O  
ATOM   2217  N   GLU A 284      -1.589 -13.786  70.141  1.00 47.21           N  
ATOM   2218  CA  GLU A 284      -2.584 -13.613  71.161  1.00 47.21           C  
ATOM   2219  CB  GLU A 284      -3.745 -14.613  71.029  1.00 47.21           C  
ATOM   2220  CG  GLU A 284      -4.602 -14.409  69.782  1.00 47.21           C  
ATOM   2221  CD  GLU A 284      -5.668 -15.500  69.753  1.00 47.21           C  
ATOM   2222  OE1 GLU A 284      -6.680 -15.351  70.486  1.00 47.21           O  
ATOM   2223  OE2 GLU A 284      -5.482 -16.499  69.006  1.00 47.21           O1-
ATOM   2224  C   GLU A 284      -1.949 -13.877  72.485  1.00 47.21           C  
ATOM   2225  O   GLU A 284      -2.172 -13.152  73.455  1.00 47.21           O  
ATOM   2226  N   ASP A 285      -1.126 -14.933  72.559  1.00 38.37           N  
ATOM   2227  CA  ASP A 285      -0.536 -15.302  73.810  1.00 38.37           C  
ATOM   2228  CB  ASP A 285       0.328 -16.565  73.691  1.00 38.37           C  
ATOM   2229  CG  ASP A 285      -0.559 -17.764  73.385  1.00 38.37           C  
ATOM   2230  OD1 ASP A 285      -1.788 -17.698  73.649  1.00 38.37           O  
ATOM   2231  OD2 ASP A 285      -0.002 -18.774  72.878  1.00 38.37           O1-
ATOM   2232  C   ASP A 285       0.376 -14.219  74.297  1.00 38.37           C  
ATOM   2233  O   ASP A 285       0.302 -13.803  75.452  1.00 38.37           O  
ATOM   2234  N   TYR A 286       1.268 -13.735  73.413  1.00 71.58           N  
ATOM   2235  CA  TYR A 286       2.280 -12.784  73.780  1.00 71.58           C  
ATOM   2236  CB  TYR A 286       3.284 -12.580  72.626  1.00 71.58           C  
ATOM   2237  CG  TYR A 286       4.422 -11.728  73.074  1.00 71.58           C  
ATOM   2238  CD1 TYR A 286       5.403 -12.239  73.892  1.00 71.58           C  
ATOM   2239  CD2 TYR A 286       4.529 -10.424  72.649  1.00 71.58           C  
ATOM   2240  CE1 TYR A 286       6.457 -11.451  74.302  1.00 71.58           C  
ATOM   2241  CE2 TYR A 286       5.578  -9.634  73.055  1.00 71.58           C  
ATOM   2242  CZ  TYR A 286       6.546 -10.146  73.883  1.00 71.58           C  
ATOM   2243  OH  TYR A 286       7.620  -9.327  74.297  1.00 71.58           O  
ATOM   2244  C   TYR A 286       1.661 -11.465  74.143  1.00 71.58           C  
ATOM   2245  O   TYR A 286       2.068 -10.826  75.110  1.00 71.58           O  
ATOM   2246  N   CYS A 287       0.699 -11.016  73.319  1.00 79.75           N  
ATOM   2247  CA  CYS A 287      -0.019  -9.773  73.408  1.00 79.75           C  
ATOM   2248  CB  CYS A 287      -0.637  -9.365  72.060  1.00 79.75           C  
ATOM   2249  SG  CYS A 287       0.636  -9.033  70.808  1.00 79.75           S  
ATOM   2250  C   CYS A 287      -1.119  -9.735  74.428  1.00 79.75           C  
ATOM   2251  O   CYS A 287      -1.470  -8.652  74.896  1.00 79.75           O  
ATOM   2252  N   ASN A 288      -1.716 -10.889  74.791  1.00 62.43           N  
ATOM   2253  CA  ASN A 288      -2.869 -10.870  75.654  1.00 62.43           C  
ATOM   2254  CB  ASN A 288      -2.651 -10.100  76.977  1.00 62.43           C  
ATOM   2255  CG  ASN A 288      -1.721 -10.893  77.888  1.00 62.43           C  
ATOM   2256  OD1 ASN A 288      -1.460 -12.074  77.662  1.00 62.43           O  
ATOM   2257  ND2 ASN A 288      -1.217 -10.224  78.961  1.00 62.43           N  
ATOM   2258  C   ASN A 288      -4.004 -10.197  74.934  1.00 62.43           C  
ATOM   2259  O   ASN A 288      -4.701  -9.356  75.501  1.00 62.43           O  
ATOM   2260  N   ILE A 289      -4.217 -10.557  73.650  1.00 54.66           N  
ATOM   2261  CA  ILE A 289      -5.285  -9.972  72.890  1.00 54.66           C  
ATOM   2262  CB  ILE A 289      -4.836  -8.960  71.878  1.00 54.66           C  
ATOM   2263  CG1 ILE A 289      -3.941  -9.641  70.829  1.00 54.66           C  
ATOM   2264  CG2 ILE A 289      -4.170  -7.786  72.617  1.00 54.66           C  
ATOM   2265  CD1 ILE A 289      -3.726  -8.809  69.565  1.00 54.66           C  
ATOM   2266  C   ILE A 289      -5.963 -11.053  72.106  1.00 54.66           C  
ATOM   2267  O   ILE A 289      -5.549 -12.211  72.125  1.00 54.66           O  
ATOM   2268  N   ASP A 290      -7.080 -10.687  71.440  1.00 54.30           N  
ATOM   2269  CA  ASP A 290      -7.805 -11.598  70.599  1.00 54.30           C  
ATOM   2270  CB  ASP A 290      -9.306 -11.685  70.919  1.00 54.30           C  
ATOM   2271  CG  ASP A 290      -9.479 -12.438  72.230  1.00 54.30           C  
ATOM   2272  OD1 ASP A 290      -8.535 -13.172  72.625  1.00 54.30           O  
ATOM   2273  OD2 ASP A 290     -10.565 -12.293  72.854  1.00 54.30           O1-
ATOM   2274  C   ASP A 290      -7.697 -11.089  69.200  1.00 54.30           C  
ATOM   2275  O   ASP A 290      -7.955  -9.915  68.936  1.00 54.30           O  
ATOM   2276  N   MET A 291      -7.308 -11.969  68.260  1.00 68.67           N  
ATOM   2277  CA  MET A 291      -7.153 -11.538  66.903  1.00 68.67           C  
ATOM   2278  CB  MET A 291      -6.017 -12.272  66.182  1.00 68.67           C  
ATOM   2279  CG  MET A 291      -4.636 -12.067  66.809  1.00 68.67           C  
ATOM   2280  SD  MET A 291      -3.942 -10.400  66.608  1.00 68.67           S  
ATOM   2281  CE  MET A 291      -3.908 -10.456  64.794  1.00 68.67           C  
ATOM   2282  C   MET A 291      -8.406 -11.885  66.167  1.00 68.67           C  
ATOM   2283  O   MET A 291      -8.614 -13.035  65.784  1.00 68.67           O  
ATOM   2284  N   ARG A 292      -9.270 -10.882  65.933  1.00 94.53           N  
ATOM   2285  CA  ARG A 292     -10.496 -11.143  65.241  1.00 94.53           C  
ATOM   2286  CB  ARG A 292     -11.681 -10.354  65.820  1.00 94.53           C  
ATOM   2287  CG  ARG A 292     -12.034 -10.822  67.234  1.00 94.53           C  
ATOM   2288  CD  ARG A 292     -13.193 -10.072  67.888  1.00 94.53           C  
ATOM   2289  NE  ARG A 292     -13.456 -10.735  69.198  1.00 94.53           N  
ATOM   2290  CZ  ARG A 292     -12.781 -10.334  70.311  1.00 94.53           C  
ATOM   2291  NH1 ARG A 292     -11.898  -9.296  70.228  1.00 94.53           N1+
ATOM   2292  NH2 ARG A 292     -12.987 -10.968  71.501  1.00 94.53           N  
ATOM   2293  C   ARG A 292     -10.302 -10.770  63.808  1.00 94.53           C  
ATOM   2294  O   ARG A 292      -9.605  -9.806  63.492  1.00 94.53           O  
ATOM   2295  N   PHE A 293     -10.910 -11.550  62.892  1.00 63.26           N  
ATOM   2296  CA  PHE A 293     -10.718 -11.276  61.499  1.00 63.26           C  
ATOM   2297  CB  PHE A 293      -9.436 -11.915  60.938  1.00 63.26           C  
ATOM   2298  CG  PHE A 293      -9.525 -13.389  61.154  1.00 63.26           C  
ATOM   2299  CD1 PHE A 293     -10.186 -14.188  60.252  1.00 63.26           C  
ATOM   2300  CD2 PHE A 293      -8.945 -13.973  62.258  1.00 63.26           C  
ATOM   2301  CE1 PHE A 293     -10.272 -15.547  60.445  1.00 63.26           C  
ATOM   2302  CE2 PHE A 293      -9.026 -15.332  62.458  1.00 63.26           C  
ATOM   2303  CZ  PHE A 293      -9.693 -16.119  61.550  1.00 63.26           C  
ATOM   2304  C   PHE A 293     -11.870 -11.807  60.714  1.00 63.26           C  
ATOM   2305  O   PHE A 293     -12.717 -12.532  61.232  1.00 63.26           O  
ATOM   2306  N   THR A 294     -11.922 -11.422  59.423  1.00 37.72           N  
ATOM   2307  CA  THR A 294     -12.943 -11.868  58.519  1.00 37.72           C  
ATOM   2308  CB  THR A 294     -13.656 -10.736  57.839  1.00 37.72           C  
ATOM   2309  OG1 THR A 294     -14.282  -9.898  58.800  1.00 37.72           O  
ATOM   2310  CG2 THR A 294     -14.696 -11.318  56.869  1.00 37.72           C  
ATOM   2311  C   THR A 294     -12.243 -12.659  57.457  1.00 37.72           C  
ATOM   2312  O   THR A 294     -11.082 -12.401  57.151  1.00 37.72           O  
ATOM   2313  N   ASN A 295     -12.934 -13.660  56.872  1.00 62.96           N  
ATOM   2314  CA  ASN A 295     -12.323 -14.513  55.890  1.00 62.96           C  
ATOM   2315  CB  ASN A 295     -12.817 -15.967  55.970  1.00 62.96           C  
ATOM   2316  CG  ASN A 295     -12.357 -16.579  57.286  1.00 62.96           C  
ATOM   2317  OD1 ASN A 295     -13.088 -16.572  58.275  1.00 62.96           O  
ATOM   2318  ND2 ASN A 295     -11.110 -17.122  57.303  1.00 62.96           N  
ATOM   2319  C   ASN A 295     -12.685 -14.027  54.522  1.00 62.96           C  
ATOM   2320  O   ASN A 295     -13.843 -13.724  54.241  1.00 62.96           O  
ATOM   2321  N   LEU A 296     -11.681 -13.947  53.629  1.00 53.56           N  
ATOM   2322  CA  LEU A 296     -11.915 -13.563  52.267  1.00 53.56           C  
ATOM   2323  CB  LEU A 296     -10.948 -12.496  51.720  1.00 53.56           C  
ATOM   2324  CG  LEU A 296     -11.072 -11.107  52.369  1.00 53.56           C  
ATOM   2325  CD1 LEU A 296     -10.089 -10.121  51.715  1.00 53.56           C  
ATOM   2326  CD2 LEU A 296     -12.525 -10.600  52.357  1.00 53.56           C  
ATOM   2327  C   LEU A 296     -11.681 -14.791  51.450  1.00 53.56           C  
ATOM   2328  O   LEU A 296     -11.226 -15.813  51.963  1.00 53.56           O  
ATOM   2329  N   PRO A 297     -11.988 -14.733  50.185  1.00 58.73           N  
ATOM   2330  CA  PRO A 297     -11.764 -15.891  49.373  1.00 58.73           C  
ATOM   2331  CD  PRO A 297     -13.114 -13.946  49.705  1.00 58.73           C  
ATOM   2332  CB  PRO A 297     -12.471 -15.616  48.050  1.00 58.73           C  
ATOM   2333  CG  PRO A 297     -13.634 -14.693  48.461  1.00 58.73           C  
ATOM   2334  C   PRO A 297     -10.299 -16.136  49.274  1.00 58.73           C  
ATOM   2335  O   PRO A 297      -9.520 -15.194  49.417  1.00 58.73           O  
ATOM   2336  N   VAL A 298      -9.903 -17.402  49.049  1.00105.22           N  
ATOM   2337  CA  VAL A 298      -8.514 -17.737  49.017  1.00105.22           C  
ATOM   2338  CB  VAL A 298      -8.222 -19.202  48.942  1.00105.22           C  
ATOM   2339  CG1 VAL A 298      -8.855 -19.879  50.162  1.00105.22           C  
ATOM   2340  CG2 VAL A 298      -8.685 -19.742  47.582  1.00105.22           C  
ATOM   2341  C   VAL A 298      -7.902 -17.114  47.814  1.00105.22           C  
ATOM   2342  O   VAL A 298      -8.574 -16.829  46.826  1.00105.22           O  
ATOM   2343  N   ARG A 299      -6.580 -16.890  47.895  1.00151.14           N  
ATOM   2344  CA  ARG A 299      -5.858 -16.233  46.852  1.00151.14           C  
ATOM   2345  CB  ARG A 299      -4.394 -15.943  47.209  1.00151.14           C  
ATOM   2346  CG  ARG A 299      -3.717 -14.998  46.218  1.00151.14           C  
ATOM   2347  CD  ARG A 299      -2.192 -15.063  46.267  1.00151.14           C  
ATOM   2348  NE  ARG A 299      -1.776 -14.733  47.656  1.00151.14           N  
ATOM   2349  CZ  ARG A 299      -0.819 -15.476  48.287  1.00151.14           C  
ATOM   2350  NH1 ARG A 299      -0.299 -16.586  47.687  1.00151.14           N1+
ATOM   2351  NH2 ARG A 299      -0.381 -15.107  49.523  1.00151.14           N  
ATOM   2352  C   ARG A 299      -5.863 -17.085  45.625  1.00151.14           C  
ATOM   2353  O   ARG A 299      -5.904 -18.313  45.688  1.00151.14           O  
ATOM   2354  N   GLU A 300      -5.813 -16.406  44.461  1.00 83.65           N  
ATOM   2355  CA  GLU A 300      -5.883 -17.014  43.164  1.00 83.65           C  
ATOM   2356  CB  GLU A 300      -5.758 -15.945  42.068  1.00 83.65           C  
ATOM   2357  CG  GLU A 300      -6.909 -14.935  42.110  1.00 83.65           C  
ATOM   2358  CD  GLU A 300      -6.423 -13.631  41.497  1.00 83.65           C  
ATOM   2359  OE1 GLU A 300      -5.304 -13.636  40.919  1.00 83.65           O  
ATOM   2360  OE2 GLU A 300      -7.155 -12.612  41.615  1.00 83.65           O1-
ATOM   2361  C   GLU A 300      -4.748 -17.973  43.018  1.00 83.65           C  
ATOM   2362  O   GLU A 300      -4.958 -19.145  42.707  1.00 83.65           O  
ATOM   2363  N   SER A 301      -3.511 -17.507  43.275  1.00101.56           N  
ATOM   2364  CA  SER A 301      -2.393 -18.396  43.196  1.00101.56           C  
ATOM   2365  CB  SER A 301      -1.227 -17.869  42.344  1.00101.56           C  
ATOM   2366  OG  SER A 301      -1.602 -17.836  40.976  1.00101.56           O  
ATOM   2367  C   SER A 301      -1.896 -18.508  44.592  1.00101.56           C  
ATOM   2368  O   SER A 301      -1.526 -17.510  45.209  1.00101.56           O  
ATOM   2369  N   ASP A 302      -1.894 -19.734  45.144  1.00 74.51           N  
ATOM   2370  CA  ASP A 302      -1.481 -19.843  46.507  1.00 74.51           C  
ATOM   2371  CB  ASP A 302      -2.650 -19.625  47.488  1.00 74.51           C  
ATOM   2372  CG  ASP A 302      -2.115 -19.296  48.874  1.00 74.51           C  
ATOM   2373  OD1 ASP A 302      -0.879 -19.090  49.008  1.00 74.51           O  
ATOM   2374  OD2 ASP A 302      -2.946 -19.239  49.819  1.00 74.51           O1-
ATOM   2375  C   ASP A 302      -0.951 -21.222  46.718  1.00 74.51           C  
ATOM   2376  O   ASP A 302      -1.256 -22.143  45.961  1.00 74.51           O  
ATOM   2377  N   GLN A 303      -0.099 -21.377  47.749  1.00 58.67           N  
ATOM   2378  CA  GLN A 303       0.424 -22.658  48.111  1.00 58.67           C  
ATOM   2379  CB  GLN A 303       1.962 -22.661  48.211  1.00 58.67           C  
ATOM   2380  CG  GLN A 303       2.657 -22.437  46.861  1.00 58.67           C  
ATOM   2381  CD  GLN A 303       4.129 -22.146  47.120  1.00 58.67           C  
ATOM   2382  OE1 GLN A 303       4.505 -21.724  48.212  1.00 58.67           O  
ATOM   2383  NE2 GLN A 303       4.988 -22.359  46.087  1.00 58.67           N  
ATOM   2384  C   GLN A 303      -0.128 -22.946  49.472  1.00 58.67           C  
ATOM   2385  O   GLN A 303      -0.043 -22.117  50.376  1.00 58.67           O  
ATOM   2386  N   ARG A 304      -0.734 -24.135  49.641  1.00141.05           N  
ATOM   2387  CA  ARG A 304      -1.318 -24.499  50.900  1.00141.05           C  
ATOM   2388  CB  ARG A 304      -2.031 -25.856  50.832  1.00141.05           C  
ATOM   2389  CG  ARG A 304      -3.317 -25.793  50.007  1.00141.05           C  
ATOM   2390  CD  ARG A 304      -3.659 -27.103  49.302  1.00141.05           C  
ATOM   2391  NE  ARG A 304      -4.239 -28.053  50.285  1.00141.05           N  
ATOM   2392  CZ  ARG A 304      -4.522 -29.322  49.875  1.00141.05           C  
ATOM   2393  NH1 ARG A 304      -4.195 -29.711  48.609  1.00141.05           N1+
ATOM   2394  NH2 ARG A 304      -5.130 -30.199  50.723  1.00141.05           N  
ATOM   2395  C   ARG A 304      -0.218 -24.586  51.901  1.00141.05           C  
ATOM   2396  O   ARG A 304      -0.378 -24.161  53.045  1.00141.05           O  
ATOM   2397  N   VAL A 305       0.932 -25.158  51.505  1.00 57.60           N  
ATOM   2398  CA  VAL A 305       2.006 -25.232  52.442  1.00 57.60           C  
ATOM   2399  CB  VAL A 305       2.131 -26.572  53.112  1.00 57.60           C  
ATOM   2400  CG1 VAL A 305       3.378 -26.555  54.011  1.00 57.60           C  
ATOM   2401  CG2 VAL A 305       0.824 -26.883  53.860  1.00 57.60           C  
ATOM   2402  C   VAL A 305       3.285 -25.031  51.707  1.00 57.60           C  
ATOM   2403  O   VAL A 305       3.454 -25.502  50.583  1.00 57.60           O  
ATOM   2404  N   PHE A 306       4.217 -24.269  52.303  1.00 93.51           N  
ATOM   2405  CA  PHE A 306       5.517 -24.251  51.713  1.00 93.51           C  
ATOM   2406  CB  PHE A 306       5.869 -23.030  50.855  1.00 93.51           C  
ATOM   2407  CG  PHE A 306       7.104 -23.457  50.137  1.00 93.51           C  
ATOM   2408  CD1 PHE A 306       6.997 -24.150  48.954  1.00 93.51           C  
ATOM   2409  CD2 PHE A 306       8.353 -23.198  50.653  1.00 93.51           C  
ATOM   2410  CE1 PHE A 306       8.120 -24.563  48.277  1.00 93.51           C  
ATOM   2411  CE2 PHE A 306       9.480 -23.608  49.980  1.00 93.51           C  
ATOM   2412  CZ  PHE A 306       9.365 -24.291  48.791  1.00 93.51           C  
ATOM   2413  C   PHE A 306       6.495 -24.280  52.839  1.00 93.51           C  
ATOM   2414  O   PHE A 306       6.528 -23.373  53.668  1.00 93.51           O  
ATOM   2415  N   VAL A 307       7.313 -25.346  52.904  1.00 50.87           N  
ATOM   2416  CA  VAL A 307       8.327 -25.447  53.912  1.00 50.87           C  
ATOM   2417  CB  VAL A 307       8.037 -26.476  54.963  1.00 50.87           C  
ATOM   2418  CG1 VAL A 307       9.250 -26.574  55.904  1.00 50.87           C  
ATOM   2419  CG2 VAL A 307       6.735 -26.083  55.681  1.00 50.87           C  
ATOM   2420  C   VAL A 307       9.548 -25.886  53.178  1.00 50.87           C  
ATOM   2421  O   VAL A 307       9.476 -26.763  52.320  1.00 50.87           O  
ATOM   2422  N   ALA A 308      10.705 -25.265  53.473  1.00 57.22           N  
ATOM   2423  CA  ALA A 308      11.885 -25.620  52.742  1.00 57.22           C  
ATOM   2424  CB  ALA A 308      12.906 -24.476  52.638  1.00 57.22           C  
ATOM   2425  C   ALA A 308      12.594 -26.771  53.374  1.00 57.22           C  
ATOM   2426  O   ALA A 308      12.734 -26.852  54.594  1.00 57.22           O  
ATOM   2427  N   ASP A 309      13.072 -27.681  52.505  1.00 78.09           N  
ATOM   2428  CA  ASP A 309      13.899 -28.797  52.850  1.00 78.09           C  
ATOM   2429  CB  ASP A 309      13.645 -30.002  51.925  1.00 78.09           C  
ATOM   2430  CG  ASP A 309      14.563 -31.155  52.300  1.00 78.09           C  
ATOM   2431  OD1 ASP A 309      15.406 -30.971  53.216  1.00 78.09           O  
ATOM   2432  OD2 ASP A 309      14.435 -32.235  51.664  1.00 78.09           O1-
ATOM   2433  C   ASP A 309      15.289 -28.302  52.562  1.00 78.09           C  
ATOM   2434  O   ASP A 309      15.711 -28.196  51.413  1.00 78.09           O  
ATOM   2435  N   ILE A 310      15.984 -27.938  53.645  1.00206.65           N  
ATOM   2436  CA  ILE A 310      17.269 -27.329  53.838  1.00206.65           C  
ATOM   2437  CB  ILE A 310      17.349 -26.764  55.222  1.00206.65           C  
ATOM   2438  CG1 ILE A 310      18.628 -25.960  55.446  1.00206.65           C  
ATOM   2439  CG2 ILE A 310      17.122 -27.913  56.209  1.00206.65           C  
ATOM   2440  CD1 ILE A 310      18.581 -25.139  56.732  1.00206.65           C  
ATOM   2441  C   ILE A 310      18.485 -28.173  53.570  1.00206.65           C  
ATOM   2442  O   ILE A 310      19.575 -27.610  53.467  1.00206.65           O  
ATOM   2443  N   LYS A 311      18.376 -29.517  53.522  1.00103.41           N  
ATOM   2444  CA  LYS A 311      19.541 -30.376  53.534  1.00103.41           C  
ATOM   2445  CB  LYS A 311      19.249 -31.849  53.205  1.00103.41           C  
ATOM   2446  CG  LYS A 311      20.540 -32.668  53.088  1.00103.41           C  
ATOM   2447  CD  LYS A 311      20.337 -34.182  53.037  1.00103.41           C  
ATOM   2448  CE  LYS A 311      21.627 -34.950  52.745  1.00103.41           C  
ATOM   2449  NZ  LYS A 311      22.054 -34.706  51.351  1.00103.41           N1+
ATOM   2450  C   LYS A 311      20.605 -29.962  52.560  1.00103.41           C  
ATOM   2451  O   LYS A 311      21.787 -30.030  52.892  1.00103.41           O  
ATOM   2452  N   LYS A 312      20.243 -29.516  51.347  1.00145.34           N  
ATOM   2453  CA  LYS A 312      21.240 -29.199  50.361  1.00145.34           C  
ATOM   2454  CB  LYS A 312      20.559 -28.733  49.055  1.00145.34           C  
ATOM   2455  CG  LYS A 312      21.369 -28.883  47.763  1.00145.34           C  
ATOM   2456  CD  LYS A 312      22.593 -27.983  47.637  1.00145.34           C  
ATOM   2457  CE  LYS A 312      23.214 -27.989  46.237  1.00145.34           C  
ATOM   2458  NZ  LYS A 312      22.275 -27.381  45.268  1.00145.34           N1+
ATOM   2459  C   LYS A 312      22.162 -28.111  50.860  1.00145.34           C  
ATOM   2460  O   LYS A 312      23.383 -28.256  50.813  1.00145.34           O  
ATOM   2461  N   ILE A 313      21.605 -26.994  51.369  1.00 96.57           N  
ATOM   2462  CA  ILE A 313      22.386 -25.873  51.832  1.00 96.57           C  
ATOM   2463  CB  ILE A 313      21.537 -24.663  52.123  1.00 96.57           C  
ATOM   2464  CG1 ILE A 313      22.412 -23.420  52.343  1.00 96.57           C  
ATOM   2465  CG2 ILE A 313      20.601 -24.984  53.297  1.00 96.57           C  
ATOM   2466  CD1 ILE A 313      23.137 -22.957  51.080  1.00 96.57           C  
ATOM   2467  C   ILE A 313      23.155 -26.234  53.067  1.00 96.57           C  
ATOM   2468  O   ILE A 313      24.330 -25.898  53.199  1.00 96.57           O  
ATOM   2469  N   THR A 314      22.512 -26.941  54.012  1.00 33.40           N  
ATOM   2470  CA  THR A 314      23.177 -27.269  55.238  1.00 33.40           C  
ATOM   2471  CB  THR A 314      22.305 -28.039  56.185  1.00 33.40           C  
ATOM   2472  OG1 THR A 314      21.144 -27.288  56.506  0.33 33.40           O  
ATOM   2473  CG2 THR A 314      23.117 -28.339  57.458  0.33 33.40           C  
ATOM   2474  C   THR A 314      24.348 -28.127  54.912  1.00 33.40           C  
ATOM   2475  O   THR A 314      25.420 -27.997  55.497  1.00 33.40           O  
ATOM   2476  N   ASN A 315      24.177 -29.040  53.952  1.00 78.75           N  
ATOM   2477  CA  ASN A 315      25.259 -29.913  53.644  1.00 78.75           C  
ATOM   2478  CB  ASN A 315      24.860 -30.917  52.548  0.50 78.75           C  
ATOM   2479  CG  ASN A 315      25.757 -32.139  52.625  0.50 78.75           C  
ATOM   2480  OD1 ASN A 315      26.977 -32.029  52.736  0.50 78.75           O  
ATOM   2481  ND2 ASN A 315      25.132 -33.346  52.570  0.50 78.75           N  
ATOM   2482  C   ASN A 315      26.417 -29.089  53.151  1.00 78.75           C  
ATOM   2483  O   ASN A 315      27.550 -29.287  53.589  1.00 78.75           O  
ATOM   2484  N   ALA A 316      26.177 -28.150  52.208  1.00 76.52           N  
ATOM   2485  CA  ALA A 316      27.286 -27.422  51.642  1.00 76.52           C  
ATOM   2486  CB  ALA A 316      26.883 -26.610  50.396  1.00 76.52           C  
ATOM   2487  C   ALA A 316      27.970 -26.457  52.588  1.00 76.52           C  
ATOM   2488  O   ALA A 316      29.190 -26.491  52.754  1.00 76.52           O  
ATOM   2489  N   ILE A 317      27.197 -25.501  53.141  1.00126.44           N  
ATOM   2490  CA  ILE A 317      27.620 -24.460  54.050  1.00126.44           C  
ATOM   2491  CB  ILE A 317      26.932 -23.145  53.826  1.00126.44           C  
ATOM   2492  CG1 ILE A 317      25.417 -23.254  54.025  1.00126.44           C  
ATOM   2493  CG2 ILE A 317      27.346 -22.639  52.433  1.00126.44           C  
ATOM   2494  CD1 ILE A 317      24.737 -21.888  54.043  1.00126.44           C  
ATOM   2495  C   ILE A 317      27.588 -24.819  55.497  1.00126.44           C  
ATOM   2496  O   ILE A 317      28.318 -24.235  56.296  1.00126.44           O  
ATOM   2497  N   ASP A 318      26.689 -25.744  55.882  1.00 74.01           N  
ATOM   2498  CA  ASP A 318      26.487 -26.081  57.261  1.00 74.01           C  
ATOM   2499  CB  ASP A 318      27.773 -26.551  57.965  1.00 74.01           C  
ATOM   2500  CG  ASP A 318      28.083 -27.945  57.436  1.00 74.01           C  
ATOM   2501  OD1 ASP A 318      27.166 -28.808  57.478  1.00 74.01           O  
ATOM   2502  OD2 ASP A 318      29.231 -28.159  56.962  1.00 74.01           O1-
ATOM   2503  C   ASP A 318      25.918 -24.901  57.982  1.00 74.01           C  
ATOM   2504  O   ASP A 318      26.354 -24.543  59.075  1.00 74.01           O  
ATOM   2505  N   TRP A 319      24.911 -24.271  57.345  1.00 85.85           N  
ATOM   2506  CA  TRP A 319      24.157 -23.181  57.892  1.00 85.85           C  
ATOM   2507  CB  TRP A 319      23.860 -22.080  56.857  1.00 85.85           C  
ATOM   2508  CG  TRP A 319      22.814 -21.064  57.261  1.00 85.85           C  
ATOM   2509  CD2 TRP A 319      21.427 -21.199  56.910  1.00 85.85           C  
ATOM   2510  CD1 TRP A 319      22.928 -19.893  57.952  1.00 85.85           C  
ATOM   2511  NE1 TRP A 319      21.694 -19.290  58.052  1.00 85.85           N  
ATOM   2512  CE2 TRP A 319      20.763 -20.084  57.414  1.00 85.85           C  
ATOM   2513  CE3 TRP A 319      20.762 -22.177  56.223  1.00 85.85           C  
ATOM   2514  CZ2 TRP A 319      19.415 -19.929  57.238  1.00 85.85           C  
ATOM   2515  CZ3 TRP A 319      19.405 -22.016  56.042  1.00 85.85           C  
ATOM   2516  CH2 TRP A 319      18.746 -20.912  56.540  1.00 85.85           C  
ATOM   2517  C   TRP A 319      22.835 -23.748  58.302  1.00 85.85           C  
ATOM   2518  O   TRP A 319      22.299 -24.640  57.645  1.00 85.85           O  
ATOM   2519  N   SER A 320      22.295 -23.259  59.436  1.00 51.56           N  
ATOM   2520  CA  SER A 320      21.013 -23.711  59.905  1.00 51.56           C  
ATOM   2521  CB  SER A 320      21.110 -24.884  60.896  1.00 51.56           C  
ATOM   2522  OG  SER A 320      21.856 -24.502  62.043  1.00 51.56           O  
ATOM   2523  C   SER A 320      20.361 -22.559  60.618  1.00 51.56           C  
ATOM   2524  O   SER A 320      21.046 -21.675  61.122  1.00 51.56           O  
ATOM   2525  N   PRO A 321      19.051 -22.520  60.653  1.00163.55           N  
ATOM   2526  CA  PRO A 321      18.375 -21.439  61.328  1.00163.55           C  
ATOM   2527  CD  PRO A 321      18.247 -23.061  59.574  1.00163.55           C  
ATOM   2528  CB  PRO A 321      16.945 -21.411  60.783  1.00163.55           C  
ATOM   2529  CG  PRO A 321      16.808 -22.723  59.989  1.00163.55           C  
ATOM   2530  C   PRO A 321      18.460 -21.532  62.817  1.00163.55           C  
ATOM   2531  O   PRO A 321      18.135 -22.578  63.377  1.00163.55           O  
ATOM   2532  N   LYS A 322      18.952 -20.458  63.459  1.00157.21           N  
ATOM   2533  CA  LYS A 322      19.065 -20.341  64.882  1.00157.21           C  
ATOM   2534  CB  LYS A 322      20.185 -19.376  65.281  1.00157.21           C  
ATOM   2535  CG  LYS A 322      21.519 -19.784  64.658  1.00157.21           C  
ATOM   2536  CD  LYS A 322      21.910 -21.224  64.983  1.00157.21           C  
ATOM   2537  CE  LYS A 322      23.241 -21.652  64.366  1.00157.21           C  
ATOM   2538  NZ  LYS A 322      23.124 -21.702  62.893  1.00157.21           N1+
ATOM   2539  C   LYS A 322      17.800 -19.880  65.540  1.00157.21           C  
ATOM   2540  O   LYS A 322      17.471 -20.324  66.639  1.00157.21           O  
ATOM   2541  N   VAL A 323      17.051 -18.965  64.888  1.00125.70           N  
ATOM   2542  CA  VAL A 323      15.973 -18.325  65.587  1.00125.70           C  
ATOM   2543  CB  VAL A 323      15.801 -16.893  65.193  1.00125.70           C  
ATOM   2544  CG1 VAL A 323      15.355 -16.846  63.734  1.00125.70           C  
ATOM   2545  CG2 VAL A 323      14.812 -16.239  66.159  1.00125.70           C  
ATOM   2546  C   VAL A 323      14.676 -19.041  65.385  1.00125.70           C  
ATOM   2547  O   VAL A 323      14.230 -19.286  64.265  1.00125.70           O  
ATOM   2548  N   SER A 324      14.020 -19.375  66.511  1.00 30.82           N  
ATOM   2549  CA  SER A 324      12.779 -20.085  66.486  1.00 30.82           C  
ATOM   2550  CB  SER A 324      12.405 -20.692  67.848  1.00 30.82           C  
ATOM   2551  OG  SER A 324      12.163 -19.654  68.787  1.00 30.82           O  
ATOM   2552  C   SER A 324      11.690 -19.142  66.085  1.00 30.82           C  
ATOM   2553  O   SER A 324      11.828 -17.925  66.186  1.00 30.82           O  
ATOM   2554  N   ALA A 325      10.568 -19.714  65.601  1.00 25.40           N  
ATOM   2555  CA  ALA A 325       9.444 -18.946  65.158  1.00 25.40           C  
ATOM   2556  CB  ALA A 325       8.299 -19.827  64.627  1.00 25.40           C  
ATOM   2557  C   ALA A 325       8.919 -18.185  66.329  1.00 25.40           C  
ATOM   2558  O   ALA A 325       8.575 -17.009  66.217  1.00 25.40           O  
ATOM   2559  N   LYS A 326       8.851 -18.841  67.500  1.00 60.20           N  
ATOM   2560  CA  LYS A 326       8.324 -18.168  68.650  1.00 60.20           C  
ATOM   2561  CB  LYS A 326       8.273 -19.052  69.906  1.00 60.20           C  
ATOM   2562  CG  LYS A 326       7.715 -18.312  71.123  1.00 60.20           C  
ATOM   2563  CD  LYS A 326       7.392 -19.226  72.306  1.00 60.20           C  
ATOM   2564  CE  LYS A 326       6.987 -18.470  73.573  1.00 60.20           C  
ATOM   2565  NZ  LYS A 326       5.584 -18.012  73.468  1.00 60.20           N1+
ATOM   2566  C   LYS A 326       9.185 -16.997  68.998  1.00 60.20           C  
ATOM   2567  O   LYS A 326       8.691 -15.886  69.186  1.00 60.20           O  
ATOM   2568  N   ASP A 327      10.509 -17.207  69.076  1.00 46.45           N  
ATOM   2569  CA  ASP A 327      11.364 -16.132  69.486  1.00 46.45           C  
ATOM   2570  CB  ASP A 327      12.847 -16.522  69.605  1.00 46.45           C  
ATOM   2571  CG  ASP A 327      13.018 -17.394  70.839  1.00 46.45           C  
ATOM   2572  OD1 ASP A 327      12.143 -18.268  71.080  1.00 46.45           O  
ATOM   2573  OD2 ASP A 327      14.020 -17.180  71.572  1.00 46.45           O1-
ATOM   2574  C   ASP A 327      11.316 -15.026  68.485  1.00 46.45           C  
ATOM   2575  O   ASP A 327      11.218 -13.857  68.853  1.00 46.45           O  
ATOM   2576  N   GLY A 328      11.377 -15.368  67.185  1.00 21.49           N  
ATOM   2577  CA  GLY A 328      11.449 -14.363  66.165  1.00 21.49           C  
ATOM   2578  C   GLY A 328      10.208 -13.529  66.148  1.00 21.49           C  
ATOM   2579  O   GLY A 328      10.268 -12.306  66.035  1.00 21.49           O  
ATOM   2580  N   VAL A 329       9.039 -14.178  66.258  1.00 35.91           N  
ATOM   2581  CA  VAL A 329       7.798 -13.466  66.191  1.00 35.91           C  
ATOM   2582  CB  VAL A 329       6.613 -14.383  66.259  1.00 35.91           C  
ATOM   2583  CG1 VAL A 329       5.328 -13.541  66.330  1.00 35.91           C  
ATOM   2584  CG2 VAL A 329       6.671 -15.331  65.049  1.00 35.91           C  
ATOM   2585  C   VAL A 329       7.724 -12.502  67.334  1.00 35.91           C  
ATOM   2586  O   VAL A 329       7.253 -11.377  67.172  1.00 35.91           O  
ATOM   2587  N   GLN A 330       8.180 -12.912  68.532  1.00 49.94           N  
ATOM   2588  CA  GLN A 330       8.101 -12.018  69.651  1.00 49.94           C  
ATOM   2589  CB  GLN A 330       8.527 -12.651  70.989  1.00 49.94           C  
ATOM   2590  CG  GLN A 330       7.520 -13.685  71.499  1.00 49.94           C  
ATOM   2591  CD  GLN A 330       8.021 -14.248  72.822  1.00 49.94           C  
ATOM   2592  OE1 GLN A 330       7.310 -14.979  73.511  1.00 49.94           O  
ATOM   2593  NE2 GLN A 330       9.281 -13.899  73.190  1.00 49.94           N  
ATOM   2594  C   GLN A 330       8.965 -10.830  69.381  1.00 49.94           C  
ATOM   2595  O   GLN A 330       8.573  -9.699  69.661  1.00 49.94           O  
ATOM   2596  N   LYS A 331      10.163 -11.050  68.813  1.00 71.39           N  
ATOM   2597  CA  LYS A 331      11.039  -9.944  68.558  1.00 71.39           C  
ATOM   2598  CB  LYS A 331      12.410 -10.349  67.997  1.00 71.39           C  
ATOM   2599  CG  LYS A 331      13.283 -11.121  68.989  1.00 71.39           C  
ATOM   2600  CD  LYS A 331      14.548 -11.679  68.341  1.00 71.39           C  
ATOM   2601  CE  LYS A 331      14.253 -12.653  67.201  1.00 71.39           C  
ATOM   2602  NZ  LYS A 331      15.486 -12.917  66.430  1.00 71.39           N1+
ATOM   2603  C   LYS A 331      10.405  -9.038  67.549  1.00 71.39           C  
ATOM   2604  O   LYS A 331      10.472  -7.817  67.675  1.00 71.39           O  
ATOM   2605  N   MET A 332       9.757  -9.623  66.523  1.00 43.19           N  
ATOM   2606  CA  MET A 332       9.163  -8.870  65.454  1.00 43.19           C  
ATOM   2607  CB  MET A 332       8.533  -9.781  64.384  1.00 43.19           C  
ATOM   2608  CG  MET A 332       8.139  -9.066  63.089  1.00 43.19           C  
ATOM   2609  SD  MET A 332       9.544  -8.539  62.058  1.00 43.19           S  
ATOM   2610  CE  MET A 332       8.510  -7.919  60.700  1.00 43.19           C  
ATOM   2611  C   MET A 332       8.082  -7.993  66.001  1.00 43.19           C  
ATOM   2612  O   MET A 332       7.949  -6.836  65.605  1.00 43.19           O  
ATOM   2613  N   TYR A 333       7.274  -8.521  66.936  1.00 44.60           N  
ATOM   2614  CA  TYR A 333       6.202  -7.751  67.493  1.00 44.60           C  
ATOM   2615  CB  TYR A 333       5.374  -8.561  68.504  1.00 44.60           C  
ATOM   2616  CG  TYR A 333       4.316  -7.680  69.071  1.00 44.60           C  
ATOM   2617  CD1 TYR A 333       3.119  -7.473  68.422  1.00 44.60           C  
ATOM   2618  CD2 TYR A 333       4.535  -7.057  70.275  1.00 44.60           C  
ATOM   2619  CE1 TYR A 333       2.157  -6.656  68.972  1.00 44.60           C  
ATOM   2620  CE2 TYR A 333       3.579  -6.241  70.828  1.00 44.60           C  
ATOM   2621  CZ  TYR A 333       2.387  -6.039  70.178  1.00 44.60           C  
ATOM   2622  OH  TYR A 333       1.407  -5.202  70.752  1.00 44.60           O  
ATOM   2623  C   TYR A 333       6.792  -6.574  68.208  1.00 44.60           C  
ATOM   2624  O   TYR A 333       6.316  -5.447  68.070  1.00 44.60           O  
ATOM   2625  N   ASP A 334       7.874  -6.800  68.975  1.00 35.68           N  
ATOM   2626  CA  ASP A 334       8.463  -5.735  69.733  1.00 35.68           C  
ATOM   2627  CB  ASP A 334       9.693  -6.189  70.541  1.00 35.68           C  
ATOM   2628  CG  ASP A 334       9.220  -7.171  71.605  1.00 35.68           C  
ATOM   2629  OD1 ASP A 334       8.149  -6.919  72.219  1.00 35.68           O  
ATOM   2630  OD2 ASP A 334       9.919  -8.200  71.803  1.00 35.68           O1-
ATOM   2631  C   ASP A 334       8.919  -4.663  68.791  1.00 35.68           C  
ATOM   2632  O   ASP A 334       8.710  -3.478  69.046  1.00 35.68           O  
ATOM   2633  N   TRP A 335       9.555  -5.056  67.670  1.00 49.83           N  
ATOM   2634  CA  TRP A 335      10.065  -4.083  66.743  1.00 49.83           C  
ATOM   2635  CB  TRP A 335      10.828  -4.698  65.556  1.00 49.83           C  
ATOM   2636  CG  TRP A 335      11.368  -3.674  64.581  1.00 49.83           C  
ATOM   2637  CD2 TRP A 335      10.670  -3.230  63.406  1.00 49.83           C  
ATOM   2638  CD1 TRP A 335      12.552  -2.993  64.607  1.00 49.83           C  
ATOM   2639  NE1 TRP A 335      12.633  -2.151  63.523  1.00 49.83           N  
ATOM   2640  CE2 TRP A 335      11.480  -2.285  62.775  1.00 49.83           C  
ATOM   2641  CE3 TRP A 335       9.449  -3.576  62.900  1.00 49.83           C  
ATOM   2642  CZ2 TRP A 335      11.079  -1.671  61.624  1.00 49.83           C  
ATOM   2643  CZ3 TRP A 335       9.050  -2.960  61.735  1.00 49.83           C  
ATOM   2644  CH2 TRP A 335       9.850  -2.025  61.112  1.00 49.83           C  
ATOM   2645  C   TRP A 335       8.919  -3.312  66.171  1.00 49.83           C  
ATOM   2646  O   TRP A 335       8.952  -2.085  66.091  1.00 49.83           O  
ATOM   2647  N   THR A 336       7.848  -4.013  65.774  1.00 33.79           N  
ATOM   2648  CA  THR A 336       6.749  -3.333  65.159  1.00 33.79           C  
ATOM   2649  CB  THR A 336       5.656  -4.267  64.747  1.00 33.79           C  
ATOM   2650  OG1 THR A 336       6.160  -5.195  63.798  1.00 33.79           O  
ATOM   2651  CG2 THR A 336       4.504  -3.449  64.140  1.00 33.79           C  
ATOM   2652  C   THR A 336       6.190  -2.345  66.126  1.00 33.79           C  
ATOM   2653  O   THR A 336       5.862  -1.219  65.756  1.00 33.79           O  
ATOM   2654  N   SER A 337       6.080  -2.736  67.404  1.00 74.97           N  
ATOM   2655  CA  SER A 337       5.515  -1.839  68.362  1.00 74.97           C  
ATOM   2656  CB  SER A 337       5.343  -2.499  69.736  1.00 74.97           C  
ATOM   2657  OG  SER A 337       4.450  -3.597  69.618  1.00 74.97           O  
ATOM   2658  C   SER A 337       6.411  -0.648  68.519  1.00 74.97           C  
ATOM   2659  O   SER A 337       5.939   0.465  68.753  1.00 74.97           O  
ATOM   2660  N   SER A 338       7.735  -0.842  68.382  1.00 36.68           N  
ATOM   2661  CA  SER A 338       8.624   0.255  68.616  1.00 36.68           C  
ATOM   2662  CB  SER A 338      10.116  -0.129  68.588  1.00 36.68           C  
ATOM   2663  OG  SER A 338      10.538  -0.452  67.273  1.00 36.68           O  
ATOM   2664  C   SER A 338       8.374   1.333  67.614  1.00 36.68           C  
ATOM   2665  O   SER A 338       8.298   2.506  67.978  1.00 36.68           O  
TER   
HEADER    model_1_2_chain_A
ATOM      1  N   MET B   1     -15.843 -17.602   9.196  1.00100.47           N  
ATOM      2  CA  MET B   1     -14.381 -17.522   8.964  1.00100.47           C  
ATOM      3  CB  MET B   1     -14.077 -16.578   7.792  1.00100.47           C  
ATOM      4  CG  MET B   1     -14.189 -15.102   8.171  1.00100.47           C  
ATOM      5  SD  MET B   1     -14.164 -13.955   6.766  1.00100.47           S  
ATOM      6  CE  MET B   1     -15.904 -14.230   6.327  1.00100.47           C  
ATOM      7  C   MET B   1     -13.698 -16.988  10.178  1.00100.47           C  
ATOM      8  O   MET B   1     -14.326 -16.776  11.215  1.00100.47           O  
ATOM      9  N   ALA B   2     -12.372 -16.775  10.079  1.00235.07           N  
ATOM     10  CA  ALA B   2     -11.639 -16.274  11.200  1.00235.07           C  
ATOM     11  CB  ALA B   2     -11.231 -17.371  12.198  1.00235.07           C  
ATOM     12  C   ALA B   2     -10.383 -15.641  10.682  1.00235.07           C  
ATOM     13  O   ALA B   2      -9.994 -15.844   9.532  1.00235.07           O  
ATOM     14  N   LYS B   3      -9.728 -14.835  11.541  1.00101.87           N  
ATOM     15  CA  LYS B   3      -8.525 -14.148  11.176  1.00101.87           C  
ATOM     16  CB  LYS B   3      -8.488 -12.705  11.724  0.50101.87           C  
ATOM     17  CG  LYS B   3      -9.690 -11.848  11.317  0.50101.87           C  
ATOM     18  CD  LYS B   3      -9.875 -10.604  12.193  0.50101.87           C  
ATOM     19  CE  LYS B   3     -11.165  -9.831  11.909  0.50101.87           C  
ATOM     20  NZ  LYS B   3     -12.303 -10.453  12.623  0.50101.87           N1+
ATOM     21  C   LYS B   3      -7.397 -14.867  11.852  1.00101.87           C  
ATOM     22  O   LYS B   3      -7.451 -15.113  13.056  1.00101.87           O  
ATOM     23  N   LEU B   4      -6.347 -15.238  11.087  1.00 49.65           N  
ATOM     24  CA  LEU B   4      -5.234 -15.913  11.693  1.00 49.65           C  
ATOM     25  CB  LEU B   4      -4.958 -17.312  11.114  1.00 49.65           C  
ATOM     26  CG  LEU B   4      -3.759 -18.015  11.774  1.00 49.65           C  
ATOM     27  CD1 LEU B   4      -3.991 -18.224  13.280  1.00 49.65           C  
ATOM     28  CD2 LEU B   4      -3.419 -19.326  11.049  1.00 49.65           C  
ATOM     29  C   LEU B   4      -4.002 -15.096  11.473  1.00 49.65           C  
ATOM     30  O   LEU B   4      -3.687 -14.694  10.354  1.00 49.65           O  
ATOM     31  N   LEU B   5      -3.268 -14.840  12.572  1.00 53.63           N  
ATOM     32  CA  LEU B   5      -2.060 -14.071  12.539  1.00 53.63           C  
ATOM     33  CB  LEU B   5      -2.003 -13.034  13.679  1.00 53.63           C  
ATOM     34  CG  LEU B   5      -0.658 -12.301  13.810  1.00 53.63           C  
ATOM     35  CD1 LEU B   5      -0.382 -11.400  12.598  1.00 53.63           C  
ATOM     36  CD2 LEU B   5      -0.555 -11.562  15.156  1.00 53.63           C  
ATOM     37  C   LEU B   5      -0.915 -15.004  12.762  1.00 53.63           C  
ATOM     38  O   LEU B   5      -0.925 -15.796  13.703  1.00 53.63           O  
ATOM     39  N   ILE B   6       0.105 -14.954  11.880  1.00 50.22           N  
ATOM     40  CA  ILE B   6       1.245 -15.789  12.117  1.00 50.22           C  
ATOM     41  CB  ILE B   6       1.523 -16.777  11.020  1.00 50.22           C  
ATOM     42  CG1 ILE B   6       0.340 -17.741  10.862  1.00 50.22           C  
ATOM     43  CG2 ILE B   6       2.844 -17.496  11.347  1.00 50.22           C  
ATOM     44  CD1 ILE B   6       0.420 -18.602   9.604  1.00 50.22           C  
ATOM     45  C   ILE B   6       2.439 -14.901  12.237  1.00 50.22           C  
ATOM     46  O   ILE B   6       2.813 -14.219  11.285  1.00 50.22           O  
ATOM     47  N   THR B   7       3.066 -14.868  13.429  1.00 40.70           N  
ATOM     48  CA  THR B   7       4.264 -14.097  13.562  1.00 40.70           C  
ATOM     49  CB  THR B   7       4.591 -13.721  14.975  1.00 40.70           C  
ATOM     50  OG1 THR B   7       4.841 -14.894  15.738  1.00 40.70           O  
ATOM     51  CG2 THR B   7       3.408 -12.938  15.566  1.00 40.70           C  
ATOM     52  C   THR B   7       5.351 -15.007  13.088  1.00 40.70           C  
ATOM     53  O   THR B   7       5.290 -16.215  13.315  1.00 40.70           O  
ATOM     54  N   GLY B   8       6.376 -14.455  12.412  1.00 29.40           N  
ATOM     55  CA  GLY B   8       7.425 -15.293  11.905  1.00 29.40           C  
ATOM     56  C   GLY B   8       6.852 -16.103  10.774  1.00 29.40           C  
ATOM     57  O   GLY B   8       7.309 -17.208  10.488  1.00 29.40           O  
ATOM     58  N   GLY B   9       5.841 -15.539  10.085  1.00 53.55           N  
ATOM     59  CA  GLY B   9       5.081 -16.167   9.032  1.00 53.55           C  
ATOM     60  C   GLY B   9       5.917 -16.528   7.831  1.00 53.55           C  
ATOM     61  O   GLY B   9       5.547 -17.416   7.065  1.00 53.55           O  
ATOM     62  N   CYS B  10       6.980 -15.756   7.561  1.00 83.04           N  
ATOM     63  CA  CYS B  10       7.882 -15.942   6.449  1.00 83.04           C  
ATOM     64  CB  CYS B  10       8.697 -14.675   6.134  1.00 83.04           C  
ATOM     65  SG  CYS B  10       7.644 -13.331   5.502  1.00 83.04           S  
ATOM     66  C   CYS B  10       8.842 -17.080   6.685  1.00 83.04           C  
ATOM     67  O   CYS B  10       9.575 -17.460   5.773  1.00 83.04           O  
ATOM     68  N   GLY B  11       8.931 -17.602   7.925  1.00 38.93           N  
ATOM     69  CA  GLY B  11       9.917 -18.606   8.241  1.00 38.93           C  
ATOM     70  C   GLY B  11       9.484 -19.974   7.796  1.00 38.93           C  
ATOM     71  O   GLY B  11       8.515 -20.141   7.056  1.00 38.93           O  
ATOM     72  N   PHE B  12      10.254 -21.001   8.222  1.00 82.80           N  
ATOM     73  CA  PHE B  12       9.987 -22.357   7.827  1.00 82.80           C  
ATOM     74  CB  PHE B  12      11.056 -23.343   8.341  1.00 82.80           C  
ATOM     75  CG  PHE B  12      10.535 -24.737   8.191  1.00 82.80           C  
ATOM     76  CD1 PHE B  12      10.305 -25.288   6.954  1.00 82.80           C  
ATOM     77  CD2 PHE B  12      10.304 -25.499   9.314  1.00 82.80           C  
ATOM     78  CE1 PHE B  12       9.834 -26.578   6.844  1.00 82.80           C  
ATOM     79  CE2 PHE B  12       9.835 -26.787   9.211  1.00 82.80           C  
ATOM     80  CZ  PHE B  12       9.592 -27.326   7.972  1.00 82.80           C  
ATOM     81  C   PHE B  12       8.644 -22.822   8.309  1.00 82.80           C  
ATOM     82  O   PHE B  12       7.792 -23.177   7.496  1.00 82.80           O  
ATOM     83  N   LEU B  13       8.392 -22.795   9.635  1.00100.98           N  
ATOM     84  CA  LEU B  13       7.129 -23.292  10.112  1.00100.98           C  
ATOM     85  CB  LEU B  13       6.967 -23.288  11.644  1.00100.98           C  
ATOM     86  CG  LEU B  13       7.803 -24.324  12.414  1.00100.98           C  
ATOM     87  CD1 LEU B  13       9.305 -24.040  12.297  1.00100.98           C  
ATOM     88  CD2 LEU B  13       7.328 -24.430  13.874  1.00100.98           C  
ATOM     89  C   LEU B  13       6.035 -22.412   9.610  1.00100.98           C  
ATOM     90  O   LEU B  13       5.010 -22.887   9.123  1.00100.98           O  
ATOM     91  N   GLY B  14       6.254 -21.091   9.703  1.00 30.18           N  
ATOM     92  CA  GLY B  14       5.236 -20.134   9.392  1.00 30.18           C  
ATOM     93  C   GLY B  14       4.794 -20.217   7.964  1.00 30.18           C  
ATOM     94  O   GLY B  14       3.599 -20.147   7.680  1.00 30.18           O  
ATOM     95  N   SER B  15       5.743 -20.357   7.020  1.00 38.85           N  
ATOM     96  CA  SER B  15       5.371 -20.353   5.633  1.00 38.85           C  
ATOM     97  CB  SER B  15       6.586 -20.402   4.681  1.00 38.85           C  
ATOM     98  OG  SER B  15       7.290 -21.632   4.816  1.00 38.85           O  
ATOM     99  C   SER B  15       4.509 -21.542   5.349  1.00 38.85           C  
ATOM    100  O   SER B  15       3.521 -21.440   4.624  1.00 38.85           O  
ATOM    101  N   ASN B  16       4.857 -22.707   5.925  1.00 57.41           N  
ATOM    102  CA  ASN B  16       4.094 -23.892   5.663  1.00 57.41           C  
ATOM    103  CB  ASN B  16       4.685 -25.141   6.336  1.00 57.41           C  
ATOM    104  CG  ASN B  16       5.980 -25.473   5.608  1.00 57.41           C  
ATOM    105  OD1 ASN B  16       6.997 -25.777   6.227  1.00 57.41           O  
ATOM    106  ND2 ASN B  16       5.945 -25.414   4.250  1.00 57.41           N  
ATOM    107  C   ASN B  16       2.705 -23.706   6.194  1.00 57.41           C  
ATOM    108  O   ASN B  16       1.722 -24.042   5.534  1.00 57.41           O  
ATOM    109  N   LEU B  17       2.592 -23.144   7.408  1.00 52.09           N  
ATOM    110  CA  LEU B  17       1.309 -22.960   8.028  1.00 52.09           C  
ATOM    111  CB  LEU B  17       1.446 -22.373   9.444  1.00 52.09           C  
ATOM    112  CG  LEU B  17       2.133 -23.333  10.431  1.00 52.09           C  
ATOM    113  CD1 LEU B  17       2.246 -22.712  11.831  1.00 52.09           C  
ATOM    114  CD2 LEU B  17       1.423 -24.697  10.451  1.00 52.09           C  
ATOM    115  C   LEU B  17       0.497 -22.001   7.214  1.00 52.09           C  
ATOM    116  O   LEU B  17      -0.694 -22.212   6.995  1.00 52.09           O  
ATOM    117  N   ALA B  18       1.128 -20.919   6.727  1.00 31.59           N  
ATOM    118  CA  ALA B  18       0.417 -19.905   6.000  1.00 31.59           C  
ATOM    119  CB  ALA B  18       1.323 -18.747   5.550  1.00 31.59           C  
ATOM    120  C   ALA B  18      -0.168 -20.499   4.761  1.00 31.59           C  
ATOM    121  O   ALA B  18      -1.289 -20.175   4.374  1.00 31.59           O  
ATOM    122  N   SER B  19       0.590 -21.387   4.103  1.00 78.08           N  
ATOM    123  CA  SER B  19       0.145 -21.974   2.878  1.00 78.08           C  
ATOM    124  CB  SER B  19       1.161 -22.981   2.328  1.00 78.08           C  
ATOM    125  OG  SER B  19       0.597 -23.674   1.232  1.00 78.08           O  
ATOM    126  C   SER B  19      -1.124 -22.724   3.128  1.00 78.08           C  
ATOM    127  O   SER B  19      -2.056 -22.670   2.326  1.00 78.08           O  
ATOM    128  N   PHE B  20      -1.200 -23.455   4.249  1.00 55.81           N  
ATOM    129  CA  PHE B  20      -2.385 -24.210   4.521  1.00 55.81           C  
ATOM    130  CB  PHE B  20      -2.241 -25.134   5.744  1.00 55.81           C  
ATOM    131  CG  PHE B  20      -3.515 -25.888   5.911  1.00 55.81           C  
ATOM    132  CD1 PHE B  20      -3.861 -26.868   5.008  1.00 55.81           C  
ATOM    133  CD2 PHE B  20      -4.347 -25.636   6.977  1.00 55.81           C  
ATOM    134  CE1 PHE B  20      -5.031 -27.574   5.157  1.00 55.81           C  
ATOM    135  CE2 PHE B  20      -5.519 -26.341   7.133  1.00 55.81           C  
ATOM    136  CZ  PHE B  20      -5.861 -27.309   6.220  1.00 55.81           C  
ATOM    137  C   PHE B  20      -3.518 -23.258   4.755  1.00 55.81           C  
ATOM    138  O   PHE B  20      -4.636 -23.478   4.292  1.00 55.81           O  
ATOM    139  N   ALA B  21      -3.253 -22.156   5.475  1.00 31.17           N  
ATOM    140  CA  ALA B  21      -4.309 -21.231   5.770  1.00 31.17           C  
ATOM    141  CB  ALA B  21      -3.847 -20.045   6.633  1.00 31.17           C  
ATOM    142  C   ALA B  21      -4.854 -20.685   4.484  1.00 31.17           C  
ATOM    143  O   ALA B  21      -6.067 -20.549   4.331  1.00 31.17           O  
ATOM    144  N   LEU B  22      -3.972 -20.366   3.516  1.00 48.64           N  
ATOM    145  CA  LEU B  22      -4.398 -19.792   2.268  1.00 48.64           C  
ATOM    146  CB  LEU B  22      -3.247 -19.373   1.335  1.00 48.64           C  
ATOM    147  CG  LEU B  22      -2.461 -18.150   1.832  1.00 48.64           C  
ATOM    148  CD1 LEU B  22      -1.453 -17.664   0.777  1.00 48.64           C  
ATOM    149  CD2 LEU B  22      -3.412 -17.037   2.306  1.00 48.64           C  
ATOM    150  C   LEU B  22      -5.249 -20.762   1.508  1.00 48.64           C  
ATOM    151  O   LEU B  22      -6.219 -20.364   0.864  1.00 48.64           O  
ATOM    152  N   SER B  23      -4.893 -22.060   1.536  1.00 83.04           N  
ATOM    153  CA  SER B  23      -5.648 -23.045   0.811  1.00 83.04           C  
ATOM    154  CB  SER B  23      -5.063 -24.457   0.938  1.00 83.04           C  
ATOM    155  OG  SER B  23      -3.741 -24.488   0.424  1.00 83.04           O  
ATOM    156  C   SER B  23      -7.016 -23.127   1.410  1.00 83.04           C  
ATOM    157  O   SER B  23      -8.014 -23.305   0.713  1.00 83.04           O  
ATOM    158  N   GLN B  24      -7.063 -23.021   2.744  1.00145.97           N  
ATOM    159  CA  GLN B  24      -8.259 -23.133   3.520  1.00145.97           C  
ATOM    160  CB  GLN B  24      -7.937 -23.278   5.016  1.00145.97           C  
ATOM    161  CG  GLN B  24      -9.042 -23.953   5.825  1.00145.97           C  
ATOM    162  CD  GLN B  24      -9.144 -25.409   5.377  1.00145.97           C  
ATOM    163  OE1 GLN B  24     -10.008 -26.149   5.843  1.00145.97           O  
ATOM    164  NE2 GLN B  24      -8.252 -25.838   4.445  1.00145.97           N  
ATOM    165  C   GLN B  24      -9.134 -21.934   3.285  1.00145.97           C  
ATOM    166  O   GLN B  24     -10.354 -22.025   3.387  1.00145.97           O  
ATOM    167  N   GLY B  25      -8.549 -20.761   2.983  1.00 28.48           N  
ATOM    168  CA  GLY B  25      -9.382 -19.608   2.775  1.00 28.48           C  
ATOM    169  C   GLY B  25      -9.458 -18.832   4.054  1.00 28.48           C  
ATOM    170  O   GLY B  25     -10.313 -17.962   4.215  1.00 28.48           O  
ATOM    171  N   ILE B  26      -8.548 -19.135   4.999  1.00116.40           N  
ATOM    172  CA  ILE B  26      -8.508 -18.463   6.266  1.00116.40           C  
ATOM    173  CB  ILE B  26      -7.579 -19.130   7.244  1.00116.40           C  
ATOM    174  CG1 ILE B  26      -7.959 -20.602   7.471  1.00116.40           C  
ATOM    175  CG2 ILE B  26      -7.562 -18.287   8.529  1.00116.40           C  
ATOM    176  CD1 ILE B  26      -9.334 -20.804   8.099  1.00116.40           C  
ATOM    177  C   ILE B  26      -7.917 -17.104   6.031  1.00116.40           C  
ATOM    178  O   ILE B  26      -6.930 -16.976   5.309  1.00116.40           O  
ATOM    179  N   ASP B  27      -8.524 -16.043   6.610  1.00 43.42           N  
ATOM    180  CA  ASP B  27      -7.963 -14.725   6.464  1.00 43.42           C  
ATOM    181  CB  ASP B  27      -8.831 -13.617   7.094  1.00 43.42           C  
ATOM    182  CG  ASP B  27     -10.089 -13.461   6.248  1.00 43.42           C  
ATOM    183  OD1 ASP B  27     -10.139 -14.060   5.141  1.00 43.42           O  
ATOM    184  OD2 ASP B  27     -11.014 -12.738   6.697  1.00 43.42           O1-
ATOM    185  C   ASP B  27      -6.644 -14.753   7.175  1.00 43.42           C  
ATOM    186  O   ASP B  27      -6.577 -15.115   8.348  1.00 43.42           O  
ATOM    187  N   LEU B  28      -5.564 -14.341   6.479  1.00 63.85           N  
ATOM    188  CA  LEU B  28      -4.247 -14.496   7.029  1.00 63.85           C  
ATOM    189  CB  LEU B  28      -3.378 -15.416   6.149  1.00 63.85           C  
ATOM    190  CG  LEU B  28      -1.942 -15.638   6.662  1.00 63.85           C  
ATOM    191  CD1 LEU B  28      -1.930 -16.388   7.999  1.00 63.85           C  
ATOM    192  CD2 LEU B  28      -1.080 -16.322   5.586  1.00 63.85           C  
ATOM    193  C   LEU B  28      -3.525 -13.191   7.139  1.00 63.85           C  
ATOM    194  O   LEU B  28      -3.587 -12.332   6.262  1.00 63.85           O  
ATOM    195  N   ILE B  29      -2.802 -13.027   8.266  1.00 59.66           N  
ATOM    196  CA  ILE B  29      -1.998 -11.867   8.502  1.00 59.66           C  
ATOM    197  CB  ILE B  29      -2.474 -11.108   9.700  1.00 59.66           C  
ATOM    198  CG1 ILE B  29      -3.958 -10.748   9.523  1.00 59.66           C  
ATOM    199  CG2 ILE B  29      -1.560  -9.887   9.891  1.00 59.66           C  
ATOM    200  CD1 ILE B  29      -4.661 -10.400  10.830  1.00 59.66           C  
ATOM    201  C   ILE B  29      -0.633 -12.397   8.824  1.00 59.66           C  
ATOM    202  O   ILE B  29      -0.490 -13.245   9.702  1.00 59.66           O  
ATOM    203  N   VAL B  30       0.409 -11.922   8.110  1.00 39.22           N  
ATOM    204  CA  VAL B  30       1.742 -12.399   8.366  1.00 39.22           C  
ATOM    205  CB  VAL B  30       2.442 -12.881   7.122  1.00 39.22           C  
ATOM    206  CG1 VAL B  30       3.865 -13.334   7.493  1.00 39.22           C  
ATOM    207  CG2 VAL B  30       1.589 -13.981   6.469  1.00 39.22           C  
ATOM    208  C   VAL B  30       2.538 -11.254   8.917  1.00 39.22           C  
ATOM    209  O   VAL B  30       2.508 -10.148   8.381  1.00 39.22           O  
ATOM    210  N   PHE B  31       3.264 -11.493  10.030  1.00 70.14           N  
ATOM    211  CA  PHE B  31       4.068 -10.472  10.652  1.00 70.14           C  
ATOM    212  CB  PHE B  31       3.626 -10.216  12.104  1.00 70.14           C  
ATOM    213  CG  PHE B  31       4.467  -9.161  12.738  1.00 70.14           C  
ATOM    214  CD1 PHE B  31       4.170  -7.829  12.557  1.00 70.14           C  
ATOM    215  CD2 PHE B  31       5.541  -9.497  13.530  1.00 70.14           C  
ATOM    216  CE1 PHE B  31       4.936  -6.854  13.143  1.00 70.14           C  
ATOM    217  CE2 PHE B  31       6.315  -8.520  14.121  1.00 70.14           C  
ATOM    218  CZ  PHE B  31       6.009  -7.193  13.929  1.00 70.14           C  
ATOM    219  C   PHE B  31       5.475 -10.988  10.690  1.00 70.14           C  
ATOM    220  O   PHE B  31       5.736 -12.016  11.311  1.00 70.14           O  
ATOM    221  N   ASP B  32       6.428 -10.291  10.028  1.00102.28           N  
ATOM    222  CA  ASP B  32       7.783 -10.775  10.020  1.00102.28           C  
ATOM    223  CB  ASP B  32       8.015 -11.876   8.974  1.00102.28           C  
ATOM    224  CG  ASP B  32       9.359 -12.531   9.249  1.00102.28           C  
ATOM    225  OD1 ASP B  32       9.570 -12.995  10.401  1.00102.28           O  
ATOM    226  OD2 ASP B  32      10.187 -12.590   8.304  1.00102.28           O1-
ATOM    227  C   ASP B  32       8.726  -9.648   9.684  1.00102.28           C  
ATOM    228  O   ASP B  32       8.359  -8.678   9.024  1.00102.28           O  
ATOM    229  N   ASN B  33       9.954  -9.742  10.231  1.00100.20           N  
ATOM    230  CA  ASN B  33      11.082  -8.866  10.042  1.00100.20           C  
ATOM    231  CB  ASN B  33      12.069  -8.948  11.223  1.00100.20           C  
ATOM    232  CG  ASN B  33      12.483 -10.400  11.446  1.00100.20           C  
ATOM    233  OD1 ASN B  33      12.187 -11.285  10.645  1.00100.20           O  
ATOM    234  ND2 ASN B  33      13.166 -10.657  12.593  1.00100.20           N  
ATOM    235  C   ASN B  33      11.816  -9.142   8.752  1.00100.20           C  
ATOM    236  O   ASN B  33      12.503  -8.265   8.229  1.00100.20           O  
ATOM    237  N   LEU B  34      11.702 -10.373   8.213  1.00 83.78           N  
ATOM    238  CA  LEU B  34      12.431 -10.766   7.035  1.00 83.78           C  
ATOM    239  CB  LEU B  34      12.299  -9.778   5.861  1.00 83.78           C  
ATOM    240  CG  LEU B  34      10.881  -9.688   5.272  1.00 83.78           C  
ATOM    241  CD1 LEU B  34      10.867  -8.800   4.020  1.00 83.78           C  
ATOM    242  CD2 LEU B  34      10.286 -11.084   5.024  1.00 83.78           C  
ATOM    243  C   LEU B  34      13.894 -10.871   7.357  1.00 83.78           C  
ATOM    244  O   LEU B  34      14.736 -10.718   6.475  1.00 83.78           O  
ATOM    245  N   SER B  35      14.229 -11.129   8.640  1.00 91.59           N  
ATOM    246  CA  SER B  35      15.596 -11.261   9.073  1.00 91.59           C  
ATOM    247  CB  SER B  35      15.752 -11.255  10.604  1.00 91.59           C  
ATOM    248  OG  SER B  35      15.443  -9.970  11.123  1.00 91.59           O  
ATOM    249  C   SER B  35      16.219 -12.542   8.586  1.00 91.59           C  
ATOM    250  O   SER B  35      17.399 -12.557   8.238  1.00 91.59           O  
ATOM    251  N   ARG B  36      15.444 -13.646   8.561  1.00118.96           N  
ATOM    252  CA  ARG B  36      15.941 -14.955   8.223  1.00118.96           C  
ATOM    253  CB  ARG B  36      14.908 -16.046   8.557  1.00118.96           C  
ATOM    254  CG  ARG B  36      15.411 -17.477   8.400  1.00118.96           C  
ATOM    255  CD  ARG B  36      16.452 -17.836   9.457  1.00118.96           C  
ATOM    256  NE  ARG B  36      16.704 -19.297   9.374  1.00118.96           N  
ATOM    257  CZ  ARG B  36      17.840 -19.811   9.931  1.00118.96           C  
ATOM    258  NH1 ARG B  36      18.791 -18.971  10.439  1.00118.96           N1+
ATOM    259  NH2 ARG B  36      18.019 -21.159   9.992  1.00118.96           N  
ATOM    260  C   ARG B  36      16.188 -15.036   6.752  1.00118.96           C  
ATOM    261  O   ARG B  36      15.344 -14.639   5.951  1.00118.96           O  
ATOM    262  N   LYS B  37      17.351 -15.583   6.342  1.00124.45           N  
ATOM    263  CA  LYS B  37      17.564 -15.664   4.929  1.00124.45           C  
ATOM    264  CB  LYS B  37      19.007 -15.962   4.492  1.00124.45           C  
ATOM    265  CG  LYS B  37      19.865 -14.695   4.501  1.00124.45           C  
ATOM    266  CD  LYS B  37      19.296 -13.603   3.593  1.00124.45           C  
ATOM    267  CE  LYS B  37      20.018 -12.261   3.697  1.00124.45           C  
ATOM    268  NZ  LYS B  37      19.367 -11.281   2.797  1.00124.45           N1+
ATOM    269  C   LYS B  37      16.650 -16.709   4.393  1.00124.45           C  
ATOM    270  O   LYS B  37      16.556 -17.809   4.934  1.00124.45           O  
ATOM    271  N   GLY B  38      15.955 -16.363   3.290  1.00 27.02           N  
ATOM    272  CA  GLY B  38      15.004 -17.231   2.665  1.00 27.02           C  
ATOM    273  C   GLY B  38      13.621 -16.730   2.948  1.00 27.02           C  
ATOM    274  O   GLY B  38      12.666 -17.106   2.268  1.00 27.02           O  
ATOM    275  N   ALA B  39      13.475 -15.840   3.950  1.00 34.24           N  
ATOM    276  CA  ALA B  39      12.178 -15.336   4.316  1.00 34.24           C  
ATOM    277  CB  ALA B  39      12.217 -14.383   5.521  1.00 34.24           C  
ATOM    278  C   ALA B  39      11.598 -14.588   3.161  1.00 34.24           C  
ATOM    279  O   ALA B  39      10.407 -14.693   2.876  1.00 34.24           O  
ATOM    280  N   THR B  40      12.426 -13.806   2.449  1.00105.39           N  
ATOM    281  CA  THR B  40      11.872 -13.037   1.375  1.00105.39           C  
ATOM    282  CB  THR B  40      12.855 -12.084   0.760  1.00105.39           C  
ATOM    283  OG1 THR B  40      12.161 -11.150  -0.051  1.00105.39           O  
ATOM    284  CG2 THR B  40      13.869 -12.872  -0.081  1.00105.39           C  
ATOM    285  C   THR B  40      11.352 -13.973   0.324  1.00105.39           C  
ATOM    286  O   THR B  40      10.296 -13.730  -0.257  1.00105.39           O  
ATOM    287  N   ASP B  41      12.072 -15.080   0.057  1.00 41.27           N  
ATOM    288  CA  ASP B  41      11.644 -16.026  -0.938  1.00 41.27           C  
ATOM    289  CB  ASP B  41      12.563 -17.256  -1.031  1.00 41.27           C  
ATOM    290  CG  ASP B  41      13.881 -16.856  -1.661  1.00 41.27           C  
ATOM    291  OD1 ASP B  41      13.845 -16.166  -2.713  1.00 41.27           O  
ATOM    292  OD2 ASP B  41      14.940 -17.235  -1.095  1.00 41.27           O1-
ATOM    293  C   ASP B  41      10.324 -16.585  -0.524  1.00 41.27           C  
ATOM    294  O   ASP B  41       9.402 -16.704  -1.330  1.00 41.27           O  
ATOM    295  N   ASN B  42      10.203 -16.940   0.768  1.00 41.29           N  
ATOM    296  CA  ASN B  42       9.000 -17.564   1.226  1.00 41.29           C  
ATOM    297  CB  ASN B  42       9.072 -18.055   2.681  1.00 41.29           C  
ATOM    298  CG  ASN B  42      10.006 -19.260   2.710  1.00 41.29           C  
ATOM    299  OD1 ASN B  42       9.954 -20.132   1.843  1.00 41.29           O  
ATOM    300  ND2 ASN B  42      10.896 -19.308   3.737  1.00 41.29           N  
ATOM    301  C   ASN B  42       7.859 -16.611   1.071  1.00 41.29           C  
ATOM    302  O   ASN B  42       6.760 -17.016   0.696  1.00 41.29           O  
ATOM    303  N   LEU B  43       8.086 -15.312   1.339  1.00 44.21           N  
ATOM    304  CA  LEU B  43       7.021 -14.359   1.197  1.00 44.21           C  
ATOM    305  CB  LEU B  43       7.410 -12.922   1.592  1.00 44.21           C  
ATOM    306  CG  LEU B  43       6.325 -11.865   1.283  1.00 44.21           C  
ATOM    307  CD1 LEU B  43       5.001 -12.160   2.010  1.00 44.21           C  
ATOM    308  CD2 LEU B  43       6.837 -10.446   1.578  1.00 44.21           C  
ATOM    309  C   LEU B  43       6.585 -14.330  -0.234  1.00 44.21           C  
ATOM    310  O   LEU B  43       5.392 -14.259  -0.525  1.00 44.21           O  
ATOM    311  N   HIS B  44       7.548 -14.388  -1.171  1.00 40.35           N  
ATOM    312  CA  HIS B  44       7.244 -14.305  -2.572  1.00 40.35           C  
ATOM    313  ND1 HIS B  44      10.860 -13.501  -3.544  1.00 40.35           N  
ATOM    314  CG  HIS B  44       9.551 -13.391  -3.136  1.00 40.35           C  
ATOM    315  CB  HIS B  44       8.501 -14.416  -3.448  1.00 40.35           C  
ATOM    316  NE2 HIS B  44      10.699 -11.583  -2.435  1.00 40.35           N  
ATOM    317  CD2 HIS B  44       9.467 -12.213  -2.458  1.00 40.35           C  
ATOM    318  CE1 HIS B  44      11.502 -12.391  -3.097  1.00 40.35           C  
ATOM    319  C   HIS B  44       6.385 -15.469  -2.937  1.00 40.35           C  
ATOM    320  O   HIS B  44       5.395 -15.328  -3.654  1.00 40.35           O  
ATOM    321  N   TRP B  45       6.766 -16.658  -2.438  1.00 66.48           N  
ATOM    322  CA  TRP B  45       6.105 -17.894  -2.727  1.00 66.48           C  
ATOM    323  CB  TRP B  45       6.867 -19.085  -2.123  1.00 66.48           C  
ATOM    324  CG  TRP B  45       6.216 -20.423  -2.338  1.00 66.48           C  
ATOM    325  CD2 TRP B  45       5.703 -21.230  -1.267  1.00 66.48           C  
ATOM    326  CD1 TRP B  45       6.008 -21.125  -3.487  1.00 66.48           C  
ATOM    327  NE1 TRP B  45       5.381 -22.317  -3.202  1.00 66.48           N  
ATOM    328  CE2 TRP B  45       5.192 -22.391  -1.838  1.00 66.48           C  
ATOM    329  CE3 TRP B  45       5.671 -21.014   0.081  1.00 66.48           C  
ATOM    330  CZ2 TRP B  45       4.631 -23.364  -1.061  1.00 66.48           C  
ATOM    331  CZ3 TRP B  45       5.099 -21.992   0.861  1.00 66.48           C  
ATOM    332  CH2 TRP B  45       4.588 -23.145   0.298  1.00 66.48           C  
ATOM    333  C   TRP B  45       4.704 -17.857  -2.197  1.00 66.48           C  
ATOM    334  O   TRP B  45       3.761 -18.264  -2.873  1.00 66.48           O  
ATOM    335  N   LEU B  46       4.521 -17.345  -0.970  1.00 44.16           N  
ATOM    336  CA  LEU B  46       3.201 -17.317  -0.408  1.00 44.16           C  
ATOM    337  CB  LEU B  46       3.166 -16.734   1.015  1.00 44.16           C  
ATOM    338  CG  LEU B  46       3.979 -17.543   2.041  1.00 44.16           C  
ATOM    339  CD1 LEU B  46       3.823 -16.948   3.449  1.00 44.16           C  
ATOM    340  CD2 LEU B  46       3.640 -19.042   1.988  1.00 44.16           C  
ATOM    341  C   LEU B  46       2.334 -16.446  -1.262  1.00 44.16           C  
ATOM    342  O   LEU B  46       1.175 -16.767  -1.518  1.00 44.16           O  
ATOM    343  N   SER B  47       2.888 -15.324  -1.757  1.00 31.80           N  
ATOM    344  CA  SER B  47       2.122 -14.371  -2.510  1.00 31.80           C  
ATOM    345  CB  SER B  47       2.973 -13.189  -3.005  1.00 31.80           C  
ATOM    346  OG  SER B  47       3.477 -12.456  -1.899  1.00 31.80           O  
ATOM    347  C   SER B  47       1.551 -15.035  -3.720  1.00 31.80           C  
ATOM    348  O   SER B  47       0.487 -14.651  -4.202  1.00 31.80           O  
ATOM    349  N   SER B  48       2.255 -16.042  -4.260  1.00 34.67           N  
ATOM    350  CA  SER B  48       1.759 -16.693  -5.437  1.00 34.67           C  
ATOM    351  CB  SER B  48       2.742 -17.714  -6.031  1.00 34.67           C  
ATOM    352  OG  SER B  48       2.823 -18.861  -5.197  1.00 34.67           O  
ATOM    353  C   SER B  48       0.513 -17.447  -5.089  1.00 34.67           C  
ATOM    354  O   SER B  48      -0.414 -17.527  -5.892  1.00 34.67           O  
ATOM    355  N   LEU B  49       0.486 -18.037  -3.877  1.00 66.56           N  
ATOM    356  CA  LEU B  49      -0.588 -18.872  -3.415  1.00 66.56           C  
ATOM    357  CB  LEU B  49      -0.196 -19.739  -2.204  1.00 66.56           C  
ATOM    358  CG  LEU B  49       0.873 -20.788  -2.576  1.00 66.56           C  
ATOM    359  CD1 LEU B  49       1.204 -21.711  -1.393  1.00 66.56           C  
ATOM    360  CD2 LEU B  49       0.483 -21.573  -3.841  1.00 66.56           C  
ATOM    361  C   LEU B  49      -1.858 -18.123  -3.127  1.00 66.56           C  
ATOM    362  O   LEU B  49      -2.945 -18.676  -3.296  1.00 66.56           O  
ATOM    363  N   GLY B  50      -1.788 -16.865  -2.647  1.00 26.36           N  
ATOM    364  CA  GLY B  50      -3.036 -16.210  -2.368  1.00 26.36           C  
ATOM    365  C   GLY B  50      -2.764 -14.821  -1.893  1.00 26.36           C  
ATOM    366  O   GLY B  50      -1.630 -14.346  -1.934  1.00 26.36           O  
ATOM    367  N   ASN B  51      -3.827 -14.131  -1.429  1.00 92.26           N  
ATOM    368  CA  ASN B  51      -3.704 -12.780  -0.968  1.00 92.26           C  
ATOM    369  CB  ASN B  51      -4.794 -11.841  -1.521  1.00 92.26           C  
ATOM    370  CG  ASN B  51      -6.153 -12.389  -1.106  1.00 92.26           C  
ATOM    371  OD1 ASN B  51      -6.560 -12.281   0.050  1.00 92.26           O  
ATOM    372  ND2 ASN B  51      -6.878 -13.000  -2.081  1.00 92.26           N  
ATOM    373  C   ASN B  51      -3.806 -12.776   0.522  1.00 92.26           C  
ATOM    374  O   ASN B  51      -4.585 -13.522   1.112  1.00 92.26           O  
ATOM    375  N   PHE B  52      -2.972 -11.943   1.175  1.00 58.48           N  
ATOM    376  CA  PHE B  52      -2.979 -11.858   2.601  1.00 58.48           C  
ATOM    377  CB  PHE B  52      -2.203 -13.004   3.273  1.00 58.48           C  
ATOM    378  CG  PHE B  52      -0.816 -13.009   2.726  1.00 58.48           C  
ATOM    379  CD1 PHE B  52       0.174 -12.224   3.269  1.00 58.48           C  
ATOM    380  CD2 PHE B  52      -0.510 -13.815   1.651  1.00 58.48           C  
ATOM    381  CE1 PHE B  52       1.450 -12.243   2.750  1.00 58.48           C  
ATOM    382  CE2 PHE B  52       0.762 -13.838   1.129  1.00 58.48           C  
ATOM    383  CZ  PHE B  52       1.742 -13.050   1.680  1.00 58.48           C  
ATOM    384  C   PHE B  52      -2.328 -10.567   2.971  1.00 58.48           C  
ATOM    385  O   PHE B  52      -1.772  -9.878   2.119  1.00 58.48           O  
ATOM    386  N   GLU B  53      -2.403 -10.193   4.265  1.00 85.19           N  
ATOM    387  CA  GLU B  53      -1.794  -8.962   4.672  1.00 85.19           C  
ATOM    388  CB  GLU B  53      -2.588  -8.171   5.730  1.00 85.19           C  
ATOM    389  CG  GLU B  53      -3.704  -7.305   5.143  1.00 85.19           C  
ATOM    390  CD  GLU B  53      -3.032  -6.102   4.488  1.00 85.19           C  
ATOM    391  OE1 GLU B  53      -2.172  -5.472   5.160  1.00 85.19           O  
ATOM    392  OE2 GLU B  53      -3.357  -5.804   3.307  1.00 85.19           O1-
ATOM    393  C   GLU B  53      -0.448  -9.260   5.240  1.00 85.19           C  
ATOM    394  O   GLU B  53      -0.307 -10.071   6.155  1.00 85.19           O  
ATOM    395  N   PHE B  54       0.590  -8.607   4.682  1.00 57.48           N  
ATOM    396  CA  PHE B  54       1.917  -8.792   5.180  1.00 57.48           C  
ATOM    397  CB  PHE B  54       2.981  -8.979   4.078  1.00 57.48           C  
ATOM    398  CG  PHE B  54       4.318  -9.052   4.737  1.00 57.48           C  
ATOM    399  CD1 PHE B  54       4.650 -10.131   5.524  1.00 57.48           C  
ATOM    400  CD2 PHE B  54       5.249  -8.060   4.547  1.00 57.48           C  
ATOM    401  CE1 PHE B  54       5.884 -10.206   6.126  1.00 57.48           C  
ATOM    402  CE2 PHE B  54       6.487  -8.129   5.149  1.00 57.48           C  
ATOM    403  CZ  PHE B  54       6.805  -9.202   5.945  1.00 57.48           C  
ATOM    404  C   PHE B  54       2.262  -7.560   5.943  1.00 57.48           C  
ATOM    405  O   PHE B  54       2.141  -6.447   5.433  1.00 57.48           O  
ATOM    406  N   VAL B  55       2.674  -7.731   7.211  1.00 44.08           N  
ATOM    407  CA  VAL B  55       3.024  -6.585   7.993  1.00 44.08           C  
ATOM    408  CB  VAL B  55       2.198  -6.467   9.242  1.00 44.08           C  
ATOM    409  CG1 VAL B  55       2.652  -5.224  10.024  1.00 44.08           C  
ATOM    410  CG2 VAL B  55       0.712  -6.444   8.847  1.00 44.08           C  
ATOM    411  C   VAL B  55       4.443  -6.767   8.422  1.00 44.08           C  
ATOM    412  O   VAL B  55       4.766  -7.708   9.145  1.00 44.08           O  
ATOM    413  N   HIS B  56       5.335  -5.865   7.980  1.00 41.65           N  
ATOM    414  CA  HIS B  56       6.707  -5.956   8.383  1.00 41.65           C  
ATOM    415  ND1 HIS B  56       9.731  -4.553   8.799  1.00 41.65           N  
ATOM    416  CG  HIS B  56       9.091  -5.252   7.798  1.00 41.65           C  
ATOM    417  CB  HIS B  56       7.632  -5.110   7.488  1.00 41.65           C  
ATOM    418  NE2 HIS B  56      11.271  -5.831   7.829  1.00 41.65           N  
ATOM    419  CD2 HIS B  56      10.045  -6.026   7.218  1.00 41.65           C  
ATOM    420  CE1 HIS B  56      11.031  -4.936   8.771  1.00 41.65           C  
ATOM    421  C   HIS B  56       6.764  -5.414   9.775  1.00 41.65           C  
ATOM    422  O   HIS B  56       6.107  -4.420  10.077  1.00 41.65           O  
ATOM    423  N   GLY B  57       7.539  -6.050  10.676  1.00 21.67           N  
ATOM    424  CA  GLY B  57       7.578  -5.510  12.006  1.00 21.67           C  
ATOM    425  C   GLY B  57       8.589  -6.254  12.817  1.00 21.67           C  
ATOM    426  O   GLY B  57       9.045  -7.331  12.439  1.00 21.67           O  
ATOM    427  N   ASP B  58       8.962  -5.675  13.976  1.00 59.98           N  
ATOM    428  CA  ASP B  58       9.920  -6.293  14.847  1.00 59.98           C  
ATOM    429  CB  ASP B  58      11.082  -5.359  15.231  1.00 59.98           C  
ATOM    430  CG  ASP B  58      12.177  -6.187  15.893  1.00 59.98           C  
ATOM    431  OD1 ASP B  58      12.108  -7.444  15.812  1.00 59.98           O  
ATOM    432  OD2 ASP B  58      13.095  -5.568  16.491  1.00 59.98           O1-
ATOM    433  C   ASP B  58       9.208  -6.703  16.100  1.00 59.98           C  
ATOM    434  O   ASP B  58       8.626  -5.881  16.808  1.00 59.98           O  
ATOM    435  N   ILE B  59       9.271  -8.004  16.425  1.00 97.51           N  
ATOM    436  CA  ILE B  59       8.578  -8.575  17.545  1.00 97.51           C  
ATOM    437  CB  ILE B  59       8.766 -10.066  17.648  1.00 97.51           C  
ATOM    438  CG1 ILE B  59       7.670 -10.694  18.530  1.00 97.51           C  
ATOM    439  CG2 ILE B  59      10.197 -10.340  18.140  1.00 97.51           C  
ATOM    440  CD1 ILE B  59       6.272 -10.629  17.911  1.00 97.51           C  
ATOM    441  C   ILE B  59       9.075  -7.923  18.800  1.00 97.51           C  
ATOM    442  O   ILE B  59       8.345  -7.800  19.783  1.00 97.51           O  
ATOM    443  N   ARG B  60      10.357  -7.525  18.809  1.00165.90           N  
ATOM    444  CA  ARG B  60      10.936  -6.911  19.965  1.00165.90           C  
ATOM    445  CB  ARG B  60      12.442  -6.620  19.832  1.00165.90           C  
ATOM    446  CG  ARG B  60      13.307  -7.879  19.742  1.00165.90           C  
ATOM    447  CD  ARG B  60      13.462  -8.440  18.330  1.00165.90           C  
ATOM    448  NE  ARG B  60      14.714  -7.845  17.783  1.00165.90           N  
ATOM    449  CZ  ARG B  60      15.300  -8.348  16.657  1.00165.90           C  
ATOM    450  NH1 ARG B  60      14.699  -9.362  15.968  1.00165.90           N1+
ATOM    451  NH2 ARG B  60      16.493  -7.841  16.229  1.00165.90           N  
ATOM    452  C   ARG B  60      10.246  -5.612  20.266  1.00165.90           C  
ATOM    453  O   ARG B  60      10.177  -5.219  21.430  1.00165.90           O  
ATOM    454  N   ASN B  61       9.731  -4.880  19.256  1.00128.38           N  
ATOM    455  CA  ASN B  61       9.173  -3.608  19.635  1.00128.38           C  
ATOM    456  CB  ASN B  61       9.360  -2.457  18.619  1.00128.38           C  
ATOM    457  CG  ASN B  61       8.598  -2.652  17.324  1.00128.38           C  
ATOM    458  OD1 ASN B  61       7.757  -3.538  17.184  1.00128.38           O  
ATOM    459  ND2 ASN B  61       8.903  -1.779  16.332  1.00128.38           N  
ATOM    460  C   ASN B  61       7.741  -3.723  20.070  1.00128.38           C  
ATOM    461  O   ASN B  61       6.877  -4.301  19.411  1.00128.38           O  
ATOM    462  N   LYS B  62       7.468  -3.146  21.253  1.00104.97           N  
ATOM    463  CA  LYS B  62       6.179  -3.191  21.879  1.00104.97           C  
ATOM    464  CB  LYS B  62       6.185  -2.483  23.247  1.00104.97           C  
ATOM    465  CG  LYS B  62       4.908  -2.642  24.082  1.00104.97           C  
ATOM    466  CD  LYS B  62       4.759  -4.000  24.774  1.00104.97           C  
ATOM    467  CE  LYS B  62       3.499  -4.108  25.643  1.00104.97           C  
ATOM    468  NZ  LYS B  62       3.498  -3.044  26.673  1.00104.97           N1+
ATOM    469  C   LYS B  62       5.181  -2.480  21.016  1.00104.97           C  
ATOM    470  O   LYS B  62       4.058  -2.950  20.838  1.00104.97           O  
ATOM    471  N   ASN B  63       5.566  -1.321  20.448  1.00108.82           N  
ATOM    472  CA  ASN B  63       4.613  -0.550  19.704  1.00108.82           C  
ATOM    473  CB  ASN B  63       5.162   0.812  19.240  1.00108.82           C  
ATOM    474  CG  ASN B  63       6.375   0.588  18.354  1.00108.82           C  
ATOM    475  OD1 ASN B  63       6.357   0.882  17.161  1.00108.82           O  
ATOM    476  ND2 ASN B  63       7.468   0.054  18.960  1.00108.82           N  
ATOM    477  C   ASN B  63       4.132  -1.299  18.503  1.00108.82           C  
ATOM    478  O   ASN B  63       2.928  -1.387  18.268  1.00108.82           O  
ATOM    479  N   ASP B  64       5.043  -1.891  17.711  1.00 65.43           N  
ATOM    480  CA  ASP B  64       4.557  -2.521  16.519  1.00 65.43           C  
ATOM    481  CB  ASP B  64       5.646  -2.977  15.544  1.00 65.43           C  
ATOM    482  CG  ASP B  64       6.125  -1.735  14.804  1.00 65.43           C  
ATOM    483  OD1 ASP B  64       5.588  -0.630  15.087  1.00 65.43           O  
ATOM    484  OD2 ASP B  64       7.025  -1.878  13.933  1.00 65.43           O1-
ATOM    485  C   ASP B  64       3.677  -3.675  16.870  1.00 65.43           C  
ATOM    486  O   ASP B  64       2.676  -3.923  16.201  1.00 65.43           O  
ATOM    487  N   VAL B  65       4.028  -4.415  17.933  1.00 37.19           N  
ATOM    488  CA  VAL B  65       3.256  -5.561  18.317  1.00 37.19           C  
ATOM    489  CB  VAL B  65       3.865  -6.271  19.485  1.00 37.19           C  
ATOM    490  CG1 VAL B  65       2.920  -7.404  19.915  1.00 37.19           C  
ATOM    491  CG2 VAL B  65       5.274  -6.742  19.084  1.00 37.19           C  
ATOM    492  C   VAL B  65       1.872  -5.153  18.729  1.00 37.19           C  
ATOM    493  O   VAL B  65       0.886  -5.764  18.319  1.00 37.19           O  
ATOM    494  N   THR B  66       1.765  -4.104  19.564  1.00 36.27           N  
ATOM    495  CA  THR B  66       0.495  -3.683  20.080  1.00 36.27           C  
ATOM    496  CB  THR B  66       0.630  -2.542  21.046  1.00 36.27           C  
ATOM    497  OG1 THR B  66       1.455  -2.929  22.135  1.00 36.27           O  
ATOM    498  CG2 THR B  66      -0.769  -2.157  21.543  1.00 36.27           C  
ATOM    499  C   THR B  66      -0.384  -3.218  18.961  1.00 36.27           C  
ATOM    500  O   THR B  66      -1.558  -3.574  18.892  1.00 36.27           O  
ATOM    501  N   ARG B  67       0.179  -2.420  18.041  1.00158.37           N  
ATOM    502  CA  ARG B  67      -0.569  -1.868  16.950  1.00158.37           C  
ATOM    503  CB  ARG B  67       0.276  -0.856  16.145  1.00158.37           C  
ATOM    504  CG  ARG B  67       1.596  -1.420  15.613  1.00158.37           C  
ATOM    505  CD  ARG B  67       2.675  -0.353  15.382  1.00158.37           C  
ATOM    506  NE  ARG B  67       2.251   0.503  14.239  1.00158.37           N  
ATOM    507  CZ  ARG B  67       2.306   1.863  14.345  1.00158.37           C  
ATOM    508  NH1 ARG B  67       2.697   2.441  15.518  1.00158.37           N1+
ATOM    509  NH2 ARG B  67       1.948   2.653  13.289  1.00158.37           N  
ATOM    510  C   ARG B  67      -1.068  -2.977  16.073  1.00158.37           C  
ATOM    511  O   ARG B  67      -2.180  -2.911  15.551  1.00158.37           O  
ATOM    512  N   LEU B  68      -0.257  -4.036  15.899  1.00 53.48           N  
ATOM    513  CA  LEU B  68      -0.612  -5.149  15.064  1.00 53.48           C  
ATOM    514  CB  LEU B  68       0.508  -6.208  15.052  1.00 53.48           C  
ATOM    515  CG  LEU B  68       0.212  -7.495  14.259  1.00 53.48           C  
ATOM    516  CD1 LEU B  68       0.032  -7.216  12.759  1.00 53.48           C  
ATOM    517  CD2 LEU B  68       1.281  -8.568  14.532  1.00 53.48           C  
ATOM    518  C   LEU B  68      -1.853  -5.797  15.607  1.00 53.48           C  
ATOM    519  O   LEU B  68      -2.806  -6.042  14.870  1.00 53.48           O  
ATOM    520  N   ILE B  69      -1.881  -6.075  16.927  1.00100.99           N  
ATOM    521  CA  ILE B  69      -3.009  -6.748  17.506  1.00100.99           C  
ATOM    522  CB  ILE B  69      -2.815  -7.139  18.946  1.00100.99           C  
ATOM    523  CG1 ILE B  69      -1.723  -8.213  19.081  1.00100.99           C  
ATOM    524  CG2 ILE B  69      -4.181  -7.589  19.493  1.00100.99           C  
ATOM    525  CD1 ILE B  69      -2.062  -9.518  18.355  1.00100.99           C  
ATOM    526  C   ILE B  69      -4.223  -5.882  17.451  1.00100.99           C  
ATOM    527  O   ILE B  69      -5.309  -6.342  17.102  1.00100.99           O  
ATOM    528  N   THR B  70      -4.065  -4.597  17.797  1.00100.72           N  
ATOM    529  CA  THR B  70      -5.181  -3.709  17.881  1.00100.72           C  
ATOM    530  CB  THR B  70      -4.746  -2.352  18.337  1.00100.72           C  
ATOM    531  OG1 THR B  70      -4.000  -2.461  19.538  1.00100.72           O  
ATOM    532  CG2 THR B  70      -6.004  -1.510  18.605  1.00100.72           C  
ATOM    533  C   THR B  70      -5.799  -3.565  16.529  1.00100.72           C  
ATOM    534  O   THR B  70      -7.020  -3.611  16.380  1.00100.72           O  
ATOM    535  N   LYS B  71      -4.971  -3.369  15.492  1.00143.68           N  
ATOM    536  CA  LYS B  71      -5.550  -3.172  14.198  1.00143.68           C  
ATOM    537  CB  LYS B  71      -4.518  -2.775  13.133  1.00143.68           C  
ATOM    538  CG  LYS B  71      -4.132  -1.305  13.243  1.00143.68           C  
ATOM    539  CD  LYS B  71      -5.356  -0.397  13.120  1.00143.68           C  
ATOM    540  CE  LYS B  71      -5.106   1.054  13.525  1.00143.68           C  
ATOM    541  NZ  LYS B  71      -6.402   1.733  13.745  1.00143.68           N1+
ATOM    542  C   LYS B  71      -6.242  -4.400  13.697  1.00143.68           C  
ATOM    543  O   LYS B  71      -7.412  -4.358  13.324  1.00143.68           O  
ATOM    544  N   TYR B  72      -5.515  -5.529  13.667  1.00 97.14           N  
ATOM    545  CA  TYR B  72      -5.989  -6.751  13.074  1.00 97.14           C  
ATOM    546  CB  TYR B  72      -4.831  -7.654  12.642  1.00 97.14           C  
ATOM    547  CG  TYR B  72      -4.149  -6.831  11.599  1.00 97.14           C  
ATOM    548  CD1 TYR B  72      -3.183  -5.919  11.956  1.00 97.14           C  
ATOM    549  CD2 TYR B  72      -4.495  -6.945  10.274  1.00 97.14           C  
ATOM    550  CE1 TYR B  72      -2.553  -5.148  11.009  1.00 97.14           C  
ATOM    551  CE2 TYR B  72      -3.869  -6.178   9.318  1.00 97.14           C  
ATOM    552  CZ  TYR B  72      -2.895  -5.280   9.685  1.00 97.14           C  
ATOM    553  OH  TYR B  72      -2.250  -4.488   8.710  1.00 97.14           O  
ATOM    554  C   TYR B  72      -6.986  -7.518  13.894  1.00 97.14           C  
ATOM    555  O   TYR B  72      -7.880  -8.154  13.337  1.00 97.14           O  
ATOM    556  N   MET B  73      -6.835  -7.525  15.234  1.00 70.83           N  
ATOM    557  CA  MET B  73      -7.752  -8.246  16.079  1.00 70.83           C  
ATOM    558  CB  MET B  73      -9.170  -7.634  16.109  1.00 70.83           C  
ATOM    559  CG  MET B  73      -9.319  -6.353  16.931  1.00 70.83           C  
ATOM    560  SD  MET B  73      -9.330  -6.605  18.736  1.00 70.83           S  
ATOM    561  CE  MET B  73     -10.991  -7.341  18.797  1.00 70.83           C  
ATOM    562  C   MET B  73      -7.914  -9.675  15.629  1.00 70.83           C  
ATOM    563  O   MET B  73      -9.044 -10.146  15.503  1.00 70.83           O  
ATOM    564  N   PRO B  74      -6.847 -10.396  15.397  1.00 81.09           N  
ATOM    565  CA  PRO B  74      -6.901 -11.764  14.945  1.00 81.09           C  
ATOM    566  CD  PRO B  74      -5.541 -10.040  15.927  1.00 81.09           C  
ATOM    567  CB  PRO B  74      -5.438 -12.197  14.817  1.00 81.09           C  
ATOM    568  CG  PRO B  74      -4.726 -11.347  15.885  1.00 81.09           C  
ATOM    569  C   PRO B  74      -7.629 -12.668  15.903  1.00 81.09           C  
ATOM    570  O   PRO B  74      -7.578 -12.438  17.111  1.00 81.09           O  
ATOM    571  N   ASP B  75      -8.363 -13.669  15.371  1.00 56.98           N  
ATOM    572  CA  ASP B  75      -9.062 -14.640  16.164  1.00 56.98           C  
ATOM    573  CB  ASP B  75     -10.073 -15.447  15.331  1.00 56.98           C  
ATOM    574  CG  ASP B  75     -11.144 -14.472  14.863  1.00 56.98           C  
ATOM    575  OD1 ASP B  75     -11.369 -13.461  15.578  1.00 56.98           O  
ATOM    576  OD2 ASP B  75     -11.744 -14.713  13.781  1.00 56.98           O1-
ATOM    577  C   ASP B  75      -8.071 -15.596  16.749  1.00 56.98           C  
ATOM    578  O   ASP B  75      -8.225 -16.052  17.882  1.00 56.98           O  
ATOM    579  N   SER B  76      -7.024 -15.940  15.974  1.00 38.88           N  
ATOM    580  CA  SER B  76      -6.070 -16.898  16.456  1.00 38.88           C  
ATOM    581  CB  SER B  76      -6.312 -18.320  15.924  1.00 38.88           C  
ATOM    582  OG  SER B  76      -7.564 -18.809  16.383  1.00 38.88           O  
ATOM    583  C   SER B  76      -4.702 -16.483  16.016  1.00 38.88           C  
ATOM    584  O   SER B  76      -4.552 -15.677  15.098  1.00 38.88           O  
ATOM    585  N   CYS B  77      -3.655 -17.015  16.680  1.00 53.36           N  
ATOM    586  CA  CYS B  77      -2.332 -16.611  16.308  1.00 53.36           C  
ATOM    587  CB  CYS B  77      -1.821 -15.417  17.131  1.00 53.36           C  
ATOM    588  SG  CYS B  77      -0.146 -14.895  16.655  1.00 53.36           S  
ATOM    589  C   CYS B  77      -1.355 -17.724  16.544  1.00 53.36           C  
ATOM    590  O   CYS B  77      -1.441 -18.451  17.534  1.00 53.36           O  
ATOM    591  N   PHE B  78      -0.395 -17.883  15.606  1.00 94.40           N  
ATOM    592  CA  PHE B  78       0.696 -18.798  15.793  1.00 94.40           C  
ATOM    593  CB  PHE B  78       1.059 -19.661  14.569  1.00 94.40           C  
ATOM    594  CG  PHE B  78      -0.066 -20.597  14.309  1.00 94.40           C  
ATOM    595  CD1 PHE B  78      -0.498 -21.445  15.302  1.00 94.40           C  
ATOM    596  CD2 PHE B  78      -0.653 -20.667  13.064  1.00 94.40           C  
ATOM    597  CE1 PHE B  78      -1.528 -22.322  15.069  1.00 94.40           C  
ATOM    598  CE2 PHE B  78      -1.684 -21.544  12.826  1.00 94.40           C  
ATOM    599  CZ  PHE B  78      -2.124 -22.371  13.833  1.00 94.40           C  
ATOM    600  C   PHE B  78       1.882 -17.917  16.051  1.00 94.40           C  
ATOM    601  O   PHE B  78       2.266 -17.129  15.187  1.00 94.40           O  
ATOM    602  N   HIS B  79       2.501 -18.015  17.247  1.00 98.01           N  
ATOM    603  CA  HIS B  79       3.577 -17.109  17.544  1.00 98.01           C  
ATOM    604  ND1 HIS B  79       4.753 -14.362  18.451  1.00 98.01           N  
ATOM    605  CG  HIS B  79       4.541 -15.478  19.233  1.00 98.01           C  
ATOM    606  CB  HIS B  79       3.494 -16.512  18.961  1.00 98.01           C  
ATOM    607  NE2 HIS B  79       6.214 -14.252  20.124  1.00 98.01           N  
ATOM    608  CD2 HIS B  79       5.442 -15.393  20.248  1.00 98.01           C  
ATOM    609  CE1 HIS B  79       5.763 -13.666  19.026  1.00 98.01           C  
ATOM    610  C   HIS B  79       4.897 -17.789  17.366  1.00 98.01           C  
ATOM    611  O   HIS B  79       5.455 -18.392  18.282  1.00 98.01           O  
ATOM    612  N   LEU B  80       5.344 -17.778  16.100  1.00116.12           N  
ATOM    613  CA  LEU B  80       6.557 -18.308  15.546  1.00116.12           C  
ATOM    614  CB  LEU B  80       6.342 -18.706  14.079  1.00116.12           C  
ATOM    615  CG  LEU B  80       5.237 -19.770  13.933  1.00116.12           C  
ATOM    616  CD1 LEU B  80       5.034 -20.174  12.465  1.00116.12           C  
ATOM    617  CD2 LEU B  80       5.504 -20.963  14.857  1.00116.12           C  
ATOM    618  C   LEU B  80       7.762 -17.413  15.609  1.00116.12           C  
ATOM    619  O   LEU B  80       8.885 -17.906  15.538  1.00116.12           O  
ATOM    620  N   ALA B  81       7.592 -16.077  15.638  1.00 48.30           N  
ATOM    621  CA  ALA B  81       8.767 -15.253  15.541  1.00 48.30           C  
ATOM    622  CB  ALA B  81       8.459 -13.745  15.558  1.00 48.30           C  
ATOM    623  C   ALA B  81       9.674 -15.550  16.698  1.00 48.30           C  
ATOM    624  O   ALA B  81       9.240 -15.578  17.847  1.00 48.30           O  
ATOM    625  N   GLY B  82      10.981 -15.772  16.422  1.00 32.42           N  
ATOM    626  CA  GLY B  82      11.854 -16.069  17.526  1.00 32.42           C  
ATOM    627  C   GLY B  82      13.289 -16.103  17.090  1.00 32.42           C  
ATOM    628  O   GLY B  82      13.600 -16.067  15.901  1.00 32.42           O  
ATOM    629  N   GLN B  83      14.207 -16.158  18.085  1.00133.36           N  
ATOM    630  CA  GLN B  83      15.608 -16.302  17.811  1.00133.36           C  
ATOM    631  CB  GLN B  83      16.515 -15.547  18.800  1.00133.36           C  
ATOM    632  CG  GLN B  83      17.928 -15.250  18.273  1.00133.36           C  
ATOM    633  CD  GLN B  83      18.770 -16.517  18.234  1.00133.36           C  
ATOM    634  OE1 GLN B  83      19.456 -16.791  17.249  1.00133.36           O  
ATOM    635  NE2 GLN B  83      18.745 -17.301  19.344  1.00133.36           N  
ATOM    636  C   GLN B  83      15.825 -17.777  17.975  1.00133.36           C  
ATOM    637  O   GLN B  83      15.681 -18.333  19.063  1.00133.36           O  
ATOM    638  N   VAL B  84      16.082 -18.445  16.841  1.00101.43           N  
ATOM    639  CA  VAL B  84      16.148 -19.867  16.683  1.00101.43           C  
ATOM    640  CB  VAL B  84      15.953 -20.258  15.253  1.00101.43           C  
ATOM    641  CG1 VAL B  84      14.608 -19.679  14.787  1.00101.43           C  
ATOM    642  CG2 VAL B  84      17.164 -19.781  14.436  1.00101.43           C  
ATOM    643  C   VAL B  84      17.406 -20.572  17.116  1.00101.43           C  
ATOM    644  O   VAL B  84      17.339 -21.753  17.459  1.00101.43           O  
ATOM    645  N   ALA B  85      18.590 -19.932  17.061  1.00 56.11           N  
ATOM    646  CA  ALA B  85      19.764 -20.752  17.214  1.00 56.11           C  
ATOM    647  CB  ALA B  85      20.856 -20.442  16.174  1.00 56.11           C  
ATOM    648  C   ALA B  85      20.389 -20.634  18.566  1.00 56.11           C  
ATOM    649  O   ALA B  85      20.465 -19.558  19.153  1.00 56.11           O  
ATOM    650  N   MET B  86      20.845 -21.794  19.085  1.00 55.80           N  
ATOM    651  CA  MET B  86      21.500 -21.883  20.353  1.00 55.80           C  
ATOM    652  CB  MET B  86      21.820 -23.331  20.750  1.00 55.80           C  
ATOM    653  CG  MET B  86      22.437 -23.444  22.147  1.00 55.80           C  
ATOM    654  SD  MET B  86      22.879 -25.131  22.652  1.00 55.80           S  
ATOM    655  CE  MET B  86      21.165 -25.727  22.694  1.00 55.80           C  
ATOM    656  C   MET B  86      22.809 -21.158  20.286  1.00 55.80           C  
ATOM    657  O   MET B  86      23.175 -20.425  21.206  1.00 55.80           O  
ATOM    658  N   THR B  87      23.546 -21.332  19.173  1.00 42.20           N  
ATOM    659  CA  THR B  87      24.858 -20.758  19.048  1.00 42.20           C  
ATOM    660  CB  THR B  87      25.523 -21.129  17.754  1.00 42.20           C  
ATOM    661  OG1 THR B  87      24.759 -20.655  16.655  1.00 42.20           O  
ATOM    662  CG2 THR B  87      25.648 -22.663  17.686  1.00 42.20           C  
ATOM    663  C   THR B  87      24.779 -19.259  19.113  1.00 42.20           C  
ATOM    664  O   THR B  87      25.543 -18.624  19.837  1.00 42.20           O  
ATOM    665  N   THR B  88      23.833 -18.651  18.374  1.00 38.62           N  
ATOM    666  CA  THR B  88      23.717 -17.219  18.355  1.00 38.62           C  
ATOM    667  CB  THR B  88      22.709 -16.708  17.367  1.00 38.62           C  
ATOM    668  OG1 THR B  88      23.069 -17.108  16.053  1.00 38.62           O  
ATOM    669  CG2 THR B  88      22.660 -15.172  17.458  1.00 38.62           C  
ATOM    670  C   THR B  88      23.316 -16.731  19.713  1.00 38.62           C  
ATOM    671  O   THR B  88      23.749 -15.666  20.150  1.00 38.62           O  
ATOM    672  N   SER B  89      22.466 -17.490  20.430  1.00 32.15           N  
ATOM    673  CA  SER B  89      22.032 -17.003  21.709  1.00 32.15           C  
ATOM    674  CB  SER B  89      21.014 -17.923  22.413  1.00 32.15           C  
ATOM    675  OG  SER B  89      21.637 -19.126  22.841  1.00 32.15           O  
ATOM    676  C   SER B  89      23.237 -16.881  22.585  1.00 32.15           C  
ATOM    677  O   SER B  89      23.301 -16.011  23.451  1.00 32.15           O  
ATOM    678  N   ILE B  90      24.222 -17.770  22.376  1.00 99.04           N  
ATOM    679  CA  ILE B  90      25.440 -17.766  23.134  1.00 99.04           C  
ATOM    680  CB  ILE B  90      26.324 -18.914  22.733  1.00 99.04           C  
ATOM    681  CG1 ILE B  90      25.584 -20.260  22.858  1.00 99.04           C  
ATOM    682  CG2 ILE B  90      27.607 -18.834  23.575  1.00 99.04           C  
ATOM    683  CD1 ILE B  90      25.129 -20.600  24.276  1.00 99.04           C  
ATOM    684  C   ILE B  90      26.185 -16.497  22.819  1.00 99.04           C  
ATOM    685  O   ILE B  90      26.691 -15.818  23.710  1.00 99.04           O  
ATOM    686  N   ASP B  91      26.282 -16.156  21.517  1.00 94.99           N  
ATOM    687  CA  ASP B  91      26.991 -14.986  21.079  1.00 94.99           C  
ATOM    688  CB  ASP B  91      27.022 -14.848  19.548  1.00 94.99           C  
ATOM    689  CG  ASP B  91      27.932 -15.907  18.959  1.00 94.99           C  
ATOM    690  OD1 ASP B  91      28.967 -16.225  19.603  1.00 94.99           O  
ATOM    691  OD2 ASP B  91      27.610 -16.405  17.848  1.00 94.99           O1-
ATOM    692  C   ASP B  91      26.305 -13.746  21.557  1.00 94.99           C  
ATOM    693  O   ASP B  91      26.942 -12.847  22.107  1.00 94.99           O  
ATOM    694  N   ASN B  92      24.974 -13.668  21.340  1.00150.54           N  
ATOM    695  CA  ASN B  92      24.248 -12.470  21.664  1.00150.54           C  
ATOM    696  CB  ASN B  92      23.727 -11.782  20.388  1.00150.54           C  
ATOM    697  CG  ASN B  92      23.155 -10.419  20.737  1.00150.54           C  
ATOM    698  OD1 ASN B  92      23.009 -10.076  21.908  1.00150.54           O  
ATOM    699  ND2 ASN B  92      22.815  -9.620  19.692  1.00150.54           N  
ATOM    700  C   ASN B  92      23.054 -12.823  22.492  1.00150.54           C  
ATOM    701  O   ASN B  92      21.930 -12.877  21.984  1.00150.54           O  
ATOM    702  N   PRO B  93      23.248 -13.025  23.764  1.00 86.10           N  
ATOM    703  CA  PRO B  93      22.188 -13.374  24.666  1.00 86.10           C  
ATOM    704  CD  PRO B  93      24.566 -13.239  24.335  1.00 86.10           C  
ATOM    705  CB  PRO B  93      22.875 -13.781  25.977  1.00 86.10           C  
ATOM    706  CG  PRO B  93      24.314 -13.242  25.849  1.00 86.10           C  
ATOM    707  C   PRO B  93      21.172 -12.287  24.820  1.00 86.10           C  
ATOM    708  O   PRO B  93      20.008 -12.599  25.068  1.00 86.10           O  
ATOM    709  N   CYS B  94      21.575 -11.011  24.697  1.00 36.47           N  
ATOM    710  CA  CYS B  94      20.611  -9.968  24.891  1.00 36.47           C  
ATOM    711  CB  CYS B  94      21.204  -8.552  24.870  1.00 36.47           C  
ATOM    712  SG  CYS B  94      19.906  -7.305  25.126  1.00 36.47           S  
ATOM    713  C   CYS B  94      19.584 -10.029  23.808  1.00 36.47           C  
ATOM    714  O   CYS B  94      18.387  -9.928  24.069  1.00 36.47           O  
ATOM    715  N   MET B  95      20.030 -10.211  22.554  1.00 32.08           N  
ATOM    716  CA  MET B  95      19.108 -10.220  21.456  1.00 32.08           C  
ATOM    717  CB  MET B  95      19.800 -10.387  20.096  1.00 32.08           C  
ATOM    718  CG  MET B  95      18.824 -10.397  18.919  1.00 32.08           C  
ATOM    719  SD  MET B  95      19.612 -10.584  17.293  1.00 32.08           S  
ATOM    720  CE  MET B  95      20.276 -12.244  17.613  1.00 32.08           C  
ATOM    721  C   MET B  95      18.175 -11.373  21.621  1.00 32.08           C  
ATOM    722  O   MET B  95      16.972 -11.251  21.398  1.00 32.08           O  
ATOM    723  N   ASP B  96      18.714 -12.528  22.043  1.00 65.49           N  
ATOM    724  CA  ASP B  96      17.916 -13.709  22.176  1.00 65.49           C  
ATOM    725  CB  ASP B  96      18.773 -14.916  22.608  1.00 65.49           C  
ATOM    726  CG  ASP B  96      17.910 -16.164  22.719  1.00 65.49           C  
ATOM    727  OD1 ASP B  96      17.552 -16.747  21.659  1.00 65.49           O  
ATOM    728  OD2 ASP B  96      17.599 -16.556  23.873  1.00 65.49           O1-
ATOM    729  C   ASP B  96      16.849 -13.450  23.198  1.00 65.49           C  
ATOM    730  O   ASP B  96      15.698 -13.852  23.036  1.00 65.49           O  
ATOM    731  N   PHE B  97      17.213 -12.760  24.293  1.00 63.00           N  
ATOM    732  CA  PHE B  97      16.280 -12.459  25.338  1.00 63.00           C  
ATOM    733  CB  PHE B  97      17.001 -11.755  26.508  1.00 63.00           C  
ATOM    734  CG  PHE B  97      16.093 -11.603  27.678  1.00 63.00           C  
ATOM    735  CD1 PHE B  97      15.862 -12.669  28.519  1.00 63.00           C  
ATOM    736  CD2 PHE B  97      15.503 -10.393  27.952  1.00 63.00           C  
ATOM    737  CE1 PHE B  97      15.035 -12.534  29.604  1.00 63.00           C  
ATOM    738  CE2 PHE B  97      14.674 -10.251  29.037  1.00 63.00           C  
ATOM    739  CZ  PHE B  97      14.440 -11.321  29.869  1.00 63.00           C  
ATOM    740  C   PHE B  97      15.216 -11.545  24.799  1.00 63.00           C  
ATOM    741  O   PHE B  97      14.021 -11.799  24.942  1.00 63.00           O  
ATOM    742  N   GLU B  98      15.613 -10.466  24.102  1.00101.56           N  
ATOM    743  CA  GLU B  98      14.620  -9.517  23.681  1.00101.56           C  
ATOM    744  CB  GLU B  98      15.219  -8.255  23.032  1.00101.56           C  
ATOM    745  CG  GLU B  98      16.005  -8.500  21.743  1.00101.56           C  
ATOM    746  CD  GLU B  98      16.532  -7.151  21.264  1.00101.56           C  
ATOM    747  OE1 GLU B  98      16.616  -6.222  22.111  1.00101.56           O  
ATOM    748  OE2 GLU B  98      16.860  -7.031  20.056  1.00101.56           O1-
ATOM    749  C   GLU B  98      13.646 -10.142  22.724  1.00101.56           C  
ATOM    750  O   GLU B  98      12.448  -9.866  22.801  1.00101.56           O  
ATOM    751  N   ILE B  99      14.120 -10.969  21.772  1.00 60.25           N  
ATOM    752  CA  ILE B  99      13.196 -11.531  20.824  1.00 60.25           C  
ATOM    753  CB  ILE B  99      13.864 -12.305  19.720  1.00 60.25           C  
ATOM    754  CG1 ILE B  99      14.804 -11.424  18.884  1.00 60.25           C  
ATOM    755  CG2 ILE B  99      12.754 -12.974  18.893  1.00 60.25           C  
ATOM    756  CD1 ILE B  99      15.659 -12.235  17.909  1.00 60.25           C  
ATOM    757  C   ILE B  99      12.287 -12.524  21.474  1.00 60.25           C  
ATOM    758  O   ILE B  99      11.065 -12.430  21.369  1.00 60.25           O  
ATOM    759  N   ASN B 100      12.879 -13.522  22.156  1.00 75.70           N  
ATOM    760  CA  ASN B 100      12.108 -14.603  22.696  1.00 75.70           C  
ATOM    761  CB  ASN B 100      13.001 -15.772  23.135  1.00 75.70           C  
ATOM    762  CG  ASN B 100      13.571 -16.378  21.861  1.00 75.70           C  
ATOM    763  OD1 ASN B 100      12.907 -16.395  20.826  1.00 75.70           O  
ATOM    764  ND2 ASN B 100      14.831 -16.886  21.929  1.00 75.70           N  
ATOM    765  C   ASN B 100      11.270 -14.199  23.869  1.00 75.70           C  
ATOM    766  O   ASN B 100      10.069 -14.466  23.886  1.00 75.70           O  
ATOM    767  N   VAL B 101      11.879 -13.614  24.923  1.00135.46           N  
ATOM    768  CA  VAL B 101      11.046 -13.254  26.035  1.00135.46           C  
ATOM    769  CB  VAL B 101      11.752 -13.148  27.360  1.00135.46           C  
ATOM    770  CG1 VAL B 101      12.388 -14.508  27.676  1.00135.46           C  
ATOM    771  CG2 VAL B 101      12.741 -11.978  27.344  1.00135.46           C  
ATOM    772  C   VAL B 101      10.314 -11.976  25.769  1.00135.46           C  
ATOM    773  O   VAL B 101       9.105 -11.871  25.974  1.00135.46           O  
ATOM    774  N   GLY B 102      11.043 -10.962  25.268  1.00 29.00           N  
ATOM    775  CA  GLY B 102      10.457  -9.666  25.100  1.00 29.00           C  
ATOM    776  C   GLY B 102       9.342  -9.716  24.104  1.00 29.00           C  
ATOM    777  O   GLY B 102       8.272  -9.156  24.337  1.00 29.00           O  
ATOM    778  N   GLY B 103       9.561 -10.392  22.964  1.00 22.81           N  
ATOM    779  CA  GLY B 103       8.572 -10.422  21.925  1.00 22.81           C  
ATOM    780  C   GLY B 103       7.340 -11.122  22.405  1.00 22.81           C  
ATOM    781  O   GLY B 103       6.221 -10.700  22.116  1.00 22.81           O  
ATOM    782  N   THR B 104       7.518 -12.234  23.141  1.00 38.97           N  
ATOM    783  CA  THR B 104       6.395 -13.009  23.577  1.00 38.97           C  
ATOM    784  CB  THR B 104       6.796 -14.285  24.255  1.00 38.97           C  
ATOM    785  OG1 THR B 104       7.569 -15.079  23.369  1.00 38.97           O  
ATOM    786  CG2 THR B 104       5.523 -15.044  24.664  1.00 38.97           C  
ATOM    787  C   THR B 104       5.570 -12.212  24.533  1.00 38.97           C  
ATOM    788  O   THR B 104       4.341 -12.223  24.464  1.00 38.97           O  
ATOM    789  N   LEU B 105       6.219 -11.495  25.465  1.00 72.38           N  
ATOM    790  CA  LEU B 105       5.445 -10.734  26.399  1.00 72.38           C  
ATOM    791  CB  LEU B 105       6.232 -10.140  27.569  1.00 72.38           C  
ATOM    792  CG  LEU B 105       6.772 -11.212  28.527  1.00 72.38           C  
ATOM    793  CD1 LEU B 105       7.135 -10.589  29.879  1.00 72.38           C  
ATOM    794  CD2 LEU B 105       5.813 -12.406  28.649  1.00 72.38           C  
ATOM    795  C   LEU B 105       4.733  -9.624  25.693  1.00 72.38           C  
ATOM    796  O   LEU B 105       3.614  -9.270  26.059  1.00 72.38           O  
ATOM    797  N   ASN B 106       5.363  -9.029  24.664  1.00 39.64           N  
ATOM    798  CA  ASN B 106       4.731  -7.933  23.985  1.00 39.64           C  
ATOM    799  CB  ASN B 106       5.558  -7.410  22.794  1.00 39.64           C  
ATOM    800  CG  ASN B 106       6.853  -6.791  23.308  1.00 39.64           C  
ATOM    801  OD1 ASN B 106       6.931  -6.319  24.440  1.00 39.64           O  
ATOM    802  ND2 ASN B 106       7.902  -6.791  22.443  1.00 39.64           N  
ATOM    803  C   ASN B 106       3.435  -8.445  23.436  1.00 39.64           C  
ATOM    804  O   ASN B 106       2.415  -7.760  23.492  1.00 39.64           O  
ATOM    805  N   LEU B 107       3.455  -9.671  22.879  1.00121.64           N  
ATOM    806  CA  LEU B 107       2.289 -10.278  22.294  1.00121.64           C  
ATOM    807  CB  LEU B 107       2.637 -11.644  21.652  1.00121.64           C  
ATOM    808  CG  LEU B 107       1.552 -12.350  20.794  1.00121.64           C  
ATOM    809  CD1 LEU B 107       0.251 -12.620  21.560  1.00121.64           C  
ATOM    810  CD2 LEU B 107       1.343 -11.653  19.445  1.00121.64           C  
ATOM    811  C   LEU B 107       1.279 -10.547  23.375  1.00121.64           C  
ATOM    812  O   LEU B 107       0.101 -10.222  23.236  1.00121.64           O  
ATOM    813  N   LEU B 108       1.732 -11.134  24.501  1.00 66.14           N  
ATOM    814  CA  LEU B 108       0.835 -11.544  25.545  1.00 66.14           C  
ATOM    815  CB  LEU B 108       1.555 -12.274  26.693  1.00 66.14           C  
ATOM    816  CG  LEU B 108       2.027 -13.683  26.300  1.00 66.14           C  
ATOM    817  CD1 LEU B 108       2.742 -14.394  27.460  1.00 66.14           C  
ATOM    818  CD2 LEU B 108       0.855 -14.506  25.739  1.00 66.14           C  
ATOM    819  C   LEU B 108       0.127 -10.366  26.127  1.00 66.14           C  
ATOM    820  O   LEU B 108      -1.081 -10.413  26.355  1.00 66.14           O  
ATOM    821  N   GLU B 109       0.859  -9.272  26.379  1.00136.75           N  
ATOM    822  CA  GLU B 109       0.268  -8.123  26.997  1.00136.75           C  
ATOM    823  CB  GLU B 109       1.312  -7.048  27.336  1.00136.75           C  
ATOM    824  CG  GLU B 109       0.783  -6.003  28.313  1.00136.75           C  
ATOM    825  CD  GLU B 109       0.600  -6.661  29.674  1.00136.75           C  
ATOM    826  OE1 GLU B 109       0.954  -7.863  29.822  1.00136.75           O  
ATOM    827  OE2 GLU B 109       0.093  -5.960  30.589  1.00136.75           O1-
ATOM    828  C   GLU B 109      -0.761  -7.530  26.089  1.00136.75           C  
ATOM    829  O   GLU B 109      -1.846  -7.158  26.534  1.00136.75           O  
ATOM    830  N   ALA B 110      -0.455  -7.438  24.782  1.00 32.83           N  
ATOM    831  CA  ALA B 110      -1.371  -6.843  23.850  1.00 32.83           C  
ATOM    832  CB  ALA B 110      -0.805  -6.768  22.419  1.00 32.83           C  
ATOM    833  C   ALA B 110      -2.628  -7.655  23.796  1.00 32.83           C  
ATOM    834  O   ALA B 110      -3.725  -7.099  23.773  1.00 32.83           O  
ATOM    835  N   VAL B 111      -2.505  -8.999  23.764  1.00116.34           N  
ATOM    836  CA  VAL B 111      -3.683  -9.821  23.680  1.00116.34           C  
ATOM    837  CB  VAL B 111      -3.423 -11.283  23.413  1.00116.34           C  
ATOM    838  CG1 VAL B 111      -2.904 -11.432  21.977  1.00116.34           C  
ATOM    839  CG2 VAL B 111      -2.450 -11.842  24.454  1.00116.34           C  
ATOM    840  C   VAL B 111      -4.492  -9.683  24.928  1.00116.34           C  
ATOM    841  O   VAL B 111      -5.714  -9.559  24.878  1.00116.34           O  
ATOM    842  N   ARG B 112      -3.820  -9.666  26.090  1.00144.19           N  
ATOM    843  CA  ARG B 112      -4.518  -9.589  27.334  1.00144.19           C  
ATOM    844  CB  ARG B 112      -3.505  -9.450  28.486  1.00144.19           C  
ATOM    845  CG  ARG B 112      -4.093  -9.323  29.891  1.00144.19           C  
ATOM    846  CD  ARG B 112      -3.022  -9.085  30.962  1.00144.19           C  
ATOM    847  NE  ARG B 112      -2.615  -7.650  30.907  1.00144.19           N  
ATOM    848  CZ  ARG B 112      -3.353  -6.717  31.574  1.00144.19           C  
ATOM    849  NH1 ARG B 112      -4.488  -7.099  32.226  1.00144.19           N1+
ATOM    850  NH2 ARG B 112      -2.964  -5.408  31.589  1.00144.19           N  
ATOM    851  C   ARG B 112      -5.374  -8.358  27.340  1.00144.19           C  
ATOM    852  O   ARG B 112      -6.582  -8.431  27.561  1.00144.19           O  
ATOM    853  N   GLN B 113      -4.765  -7.184  27.094  1.00 74.50           N  
ATOM    854  CA  GLN B 113      -5.508  -5.959  27.182  1.00 74.50           C  
ATOM    855  CB  GLN B 113      -4.572  -4.741  27.201  1.00 74.50           C  
ATOM    856  CG  GLN B 113      -3.614  -4.744  28.397  1.00 74.50           C  
ATOM    857  CD  GLN B 113      -2.669  -3.559  28.267  1.00 74.50           C  
ATOM    858  OE1 GLN B 113      -2.842  -2.698  27.405  1.00 74.50           O  
ATOM    859  NE2 GLN B 113      -1.633  -3.513  29.147  1.00 74.50           N  
ATOM    860  C   GLN B 113      -6.484  -5.771  26.048  1.00 74.50           C  
ATOM    861  O   GLN B 113      -7.657  -5.482  26.271  1.00 74.50           O  
ATOM    862  N   TYR B 114      -5.988  -5.878  24.799  1.00180.46           N  
ATOM    863  CA  TYR B 114      -6.737  -5.630  23.591  1.00180.46           C  
ATOM    864  CB  TYR B 114      -5.849  -5.152  22.433  1.00180.46           C  
ATOM    865  CG  TYR B 114      -5.304  -3.845  22.886  1.00180.46           C  
ATOM    866  CD1 TYR B 114      -6.064  -2.705  22.778  1.00180.46           C  
ATOM    867  CD2 TYR B 114      -4.053  -3.769  23.449  1.00180.46           C  
ATOM    868  CE1 TYR B 114      -5.575  -1.495  23.207  1.00180.46           C  
ATOM    869  CE2 TYR B 114      -3.558  -2.562  23.879  1.00180.46           C  
ATOM    870  CZ  TYR B 114      -4.318  -1.425  23.755  1.00180.46           C  
ATOM    871  OH  TYR B 114      -3.805  -0.187  24.196  1.00180.46           O  
ATOM    872  C   TYR B 114      -7.597  -6.743  23.063  1.00180.46           C  
ATOM    873  O   TYR B 114      -8.670  -6.473  22.528  1.00180.46           O  
ATOM    874  N   ASN B 115      -7.134  -8.011  23.100  1.00178.70           N  
ATOM    875  CA  ASN B 115      -7.914  -9.023  22.431  1.00178.70           C  
ATOM    876  CB  ASN B 115      -7.394  -9.231  20.997  1.00178.70           C  
ATOM    877  CG  ASN B 115      -8.407 -10.013  20.183  1.00178.70           C  
ATOM    878  OD1 ASN B 115      -9.573 -10.121  20.557  1.00178.70           O  
ATOM    879  ND2 ASN B 115      -7.949 -10.574  19.032  1.00178.70           N  
ATOM    880  C   ASN B 115      -7.737 -10.329  23.157  1.00178.70           C  
ATOM    881  O   ASN B 115      -7.087 -11.243  22.649  1.00178.70           O  
ATOM    882  N   SER B 116      -8.409 -10.480  24.315  1.00 74.64           N  
ATOM    883  CA  SER B 116      -8.244 -11.584  25.225  1.00 74.64           C  
ATOM    884  CB  SER B 116      -9.025 -11.382  26.537  1.00 74.64           C  
ATOM    885  OG  SER B 116     -10.421 -11.355  26.282  1.00 74.64           O  
ATOM    886  C   SER B 116      -8.704 -12.896  24.667  1.00 74.64           C  
ATOM    887  O   SER B 116      -8.275 -13.952  25.127  1.00 74.64           O  
ATOM    888  N   ASN B 117      -9.623 -12.863  23.699  1.00102.68           N  
ATOM    889  CA  ASN B 117     -10.233 -14.031  23.136  1.00102.68           C  
ATOM    890  CB  ASN B 117     -11.432 -13.644  22.258  1.00102.68           C  
ATOM    891  CG  ASN B 117     -12.329 -14.855  22.104  1.00102.68           C  
ATOM    892  OD1 ASN B 117     -12.001 -15.948  22.559  1.00102.68           O  
ATOM    893  ND2 ASN B 117     -13.504 -14.656  21.445  1.00102.68           N  
ATOM    894  C   ASN B 117      -9.270 -14.809  22.282  1.00102.68           C  
ATOM    895  O   ASN B 117      -9.409 -16.022  22.132  1.00102.68           O  
ATOM    896  N   CYS B 118      -8.270 -14.132  21.689  1.00 67.96           N  
ATOM    897  CA  CYS B 118      -7.426 -14.742  20.695  1.00 67.96           C  
ATOM    898  CB  CYS B 118      -6.324 -13.793  20.182  1.00 67.96           C  
ATOM    899  SG  CYS B 118      -5.439 -14.452  18.736  1.00 67.96           S  
ATOM    900  C   CYS B 118      -6.774 -15.999  21.190  1.00 67.96           C  
ATOM    901  O   CYS B 118      -6.286 -16.071  22.315  1.00 67.96           O  
ATOM    902  N   ASN B 119      -6.749 -17.037  20.323  1.00 52.36           N  
ATOM    903  CA  ASN B 119      -6.169 -18.314  20.648  1.00 52.36           C  
ATOM    904  CB  ASN B 119      -6.831 -19.487  19.904  1.00 52.36           C  
ATOM    905  CG  ASN B 119      -8.267 -19.609  20.390  1.00 52.36           C  
ATOM    906  OD1 ASN B 119      -8.525 -19.664  21.591  1.00 52.36           O  
ATOM    907  ND2 ASN B 119      -9.232 -19.647  19.433  1.00 52.36           N  
ATOM    908  C   ASN B 119      -4.736 -18.272  20.204  1.00 52.36           C  
ATOM    909  O   ASN B 119      -4.454 -17.956  19.050  1.00 52.36           O  
ATOM    910  N   ILE B 120      -3.786 -18.598  21.108  1.00 51.69           N  
ATOM    911  CA  ILE B 120      -2.409 -18.483  20.717  1.00 51.69           C  
ATOM    912  CB  ILE B 120      -1.670 -17.443  21.510  1.00 51.69           C  
ATOM    913  CG1 ILE B 120      -2.355 -16.081  21.343  1.00 51.69           C  
ATOM    914  CG2 ILE B 120      -0.200 -17.437  21.054  1.00 51.69           C  
ATOM    915  CD1 ILE B 120      -1.878 -15.027  22.343  1.00 51.69           C  
ATOM    916  C   ILE B 120      -1.694 -19.785  20.909  1.00 51.69           C  
ATOM    917  O   ILE B 120      -1.803 -20.427  21.953  1.00 51.69           O  
ATOM    918  N   ILE B 121      -0.924 -20.199  19.879  1.00115.74           N  
ATOM    919  CA  ILE B 121      -0.129 -21.397  19.928  1.00115.74           C  
ATOM    920  CB  ILE B 121      -0.268 -22.255  18.706  1.00115.74           C  
ATOM    921  CG1 ILE B 121      -1.708 -22.758  18.515  1.00115.74           C  
ATOM    922  CG2 ILE B 121       0.758 -23.392  18.832  1.00115.74           C  
ATOM    923  CD1 ILE B 121      -2.166 -23.750  19.577  1.00115.74           C  
ATOM    924  C   ILE B 121       1.295 -20.928  19.914  1.00115.74           C  
ATOM    925  O   ILE B 121       1.680 -20.146  19.046  1.00115.74           O  
ATOM    926  N   TYR B 122       2.120 -21.401  20.869  1.00 75.42           N  
ATOM    927  CA  TYR B 122       3.482 -20.942  20.950  1.00 75.42           C  
ATOM    928  CB  TYR B 122       3.779 -20.282  22.311  1.00 75.42           C  
ATOM    929  CG  TYR B 122       5.204 -19.862  22.406  1.00 75.42           C  
ATOM    930  CD1 TYR B 122       5.695 -18.836  21.631  1.00 75.42           C  
ATOM    931  CD2 TYR B 122       6.037 -20.479  23.311  1.00 75.42           C  
ATOM    932  CE1 TYR B 122       7.011 -18.451  21.741  1.00 75.42           C  
ATOM    933  CE2 TYR B 122       7.351 -20.098  23.426  1.00 75.42           C  
ATOM    934  CZ  TYR B 122       7.838 -19.082  22.637  1.00 75.42           C  
ATOM    935  OH  TYR B 122       9.189 -18.687  22.750  1.00 75.42           O  
ATOM    936  C   TYR B 122       4.418 -22.096  20.741  1.00 75.42           C  
ATOM    937  O   TYR B 122       4.248 -23.169  21.316  1.00 75.42           O  
ATOM    938  N   SER B 123       5.451 -21.879  19.896  1.00103.59           N  
ATOM    939  CA  SER B 123       6.398 -22.908  19.559  1.00103.59           C  
ATOM    940  CB  SER B 123       7.007 -22.723  18.161  1.00103.59           C  
ATOM    941  OG  SER B 123       5.991 -22.685  17.171  1.00103.59           O  
ATOM    942  C   SER B 123       7.556 -22.815  20.508  1.00103.59           C  
ATOM    943  O   SER B 123       8.436 -21.968  20.358  1.00103.59           O  
ATOM    944  N   SER B 124       7.585 -23.721  21.502  1.00 53.22           N  
ATOM    945  CA  SER B 124       8.638 -23.784  22.472  1.00 53.22           C  
ATOM    946  CB  SER B 124       8.144 -24.178  23.878  1.00 53.22           C  
ATOM    947  OG  SER B 124       9.188 -24.055  24.834  1.00 53.22           O  
ATOM    948  C   SER B 124       9.621 -24.812  21.995  1.00 53.22           C  
ATOM    949  O   SER B 124       9.599 -25.200  20.828  1.00 53.22           O  
ATOM    950  N   THR B 125      10.541 -25.255  22.886  1.00 65.85           N  
ATOM    951  CA  THR B 125      11.534 -26.207  22.472  1.00 65.85           C  
ATOM    952  CB  THR B 125      12.813 -25.547  22.052  1.00 65.85           C  
ATOM    953  OG1 THR B 125      13.300 -24.715  23.094  0.33 65.85           O  
ATOM    954  CG2 THR B 125      12.534 -24.712  20.792  0.33 65.85           C  
ATOM    955  C   THR B 125      11.840 -27.207  23.552  1.00 65.85           C  
ATOM    956  O   THR B 125      11.546 -27.020  24.731  1.00 65.85           O  
ATOM    957  N   ASN B 126      12.471 -28.317  23.126  1.00 88.54           N  
ATOM    958  CA  ASN B 126      12.879 -29.430  23.934  1.00 88.54           C  
ATOM    959  CB  ASN B 126      13.395 -30.610  23.083  1.00 88.54           C  
ATOM    960  CG  ASN B 126      14.560 -30.151  22.218  1.00 88.54           C  
ATOM    961  OD1 ASN B 126      15.681 -30.638  22.360  1.00 88.54           O  
ATOM    962  ND2 ASN B 126      14.293 -29.203  21.278  1.00 88.54           N  
ATOM    963  C   ASN B 126      13.959 -28.992  24.888  1.00 88.54           C  
ATOM    964  O   ASN B 126      14.221 -29.657  25.891  1.00 88.54           O  
ATOM    965  N   LYS B 127      14.631 -27.866  24.579  1.00136.41           N  
ATOM    966  CA  LYS B 127      15.743 -27.322  25.320  1.00136.41           C  
ATOM    967  CB  LYS B 127      16.391 -26.109  24.629  1.00136.41           C  
ATOM    968  CG  LYS B 127      16.999 -26.460  23.267  1.00136.41           C  
ATOM    969  CD  LYS B 127      18.038 -27.584  23.325  1.00136.41           C  
ATOM    970  CE  LYS B 127      18.511 -28.056  21.948  1.00136.41           C  
ATOM    971  NZ  LYS B 127      19.466 -29.180  22.090  1.00136.41           N1+
ATOM    972  C   LYS B 127      15.344 -26.913  26.713  1.00136.41           C  
ATOM    973  O   LYS B 127      16.202 -26.713  27.569  1.00136.41           O  
ATOM    974  N   VAL B 128      14.042 -26.711  26.969  1.00 69.22           N  
ATOM    975  CA  VAL B 128      13.587 -26.311  28.274  1.00 69.22           C  
ATOM    976  CB  VAL B 128      12.095 -26.130  28.331  1.00 69.22           C  
ATOM    977  CG1 VAL B 128      11.700 -25.003  27.362  1.00 69.22           C  
ATOM    978  CG2 VAL B 128      11.420 -27.475  28.023  1.00 69.22           C  
ATOM    979  C   VAL B 128      13.955 -27.391  29.258  1.00 69.22           C  
ATOM    980  O   VAL B 128      14.046 -27.155  30.462  1.00 69.22           O  
ATOM    981  N   TYR B 129      14.102 -28.627  28.754  1.00174.60           N  
ATOM    982  CA  TYR B 129      14.406 -29.824  29.491  1.00174.60           C  
ATOM    983  CB  TYR B 129      14.108 -31.104  28.688  1.00174.60           C  
ATOM    984  CG  TYR B 129      12.624 -31.106  28.535  1.00174.60           C  
ATOM    985  CD1 TYR B 129      11.845 -31.479  29.604  1.00174.60           C  
ATOM    986  CD2 TYR B 129      12.011 -30.705  27.368  1.00174.60           C  
ATOM    987  CE1 TYR B 129      10.477 -31.476  29.513  1.00174.60           C  
ATOM    988  CE2 TYR B 129      10.636 -30.704  27.269  1.00174.60           C  
ATOM    989  CZ  TYR B 129       9.871 -31.093  28.347  1.00174.60           C  
ATOM    990  OH  TYR B 129       8.463 -31.096  28.277  1.00174.60           O  
ATOM    991  C   TYR B 129      15.808 -29.871  30.046  1.00174.60           C  
ATOM    992  O   TYR B 129      16.059 -30.579  31.022  1.00174.60           O  
ATOM    993  N   GLY B 130      16.787 -29.206  29.404  1.00 41.07           N  
ATOM    994  CA  GLY B 130      18.118 -29.249  29.954  1.00 41.07           C  
ATOM    995  C   GLY B 130      18.879 -30.381  29.323  1.00 41.07           C  
ATOM    996  O   GLY B 130      18.536 -30.836  28.234  1.00 41.07           O  
ATOM    997  N   ASP B 131      19.974 -30.813  29.990  1.00 75.59           N  
ATOM    998  CA  ASP B 131      20.884 -31.843  29.551  1.00 75.59           C  
ATOM    999  CB  ASP B 131      22.230 -31.850  30.310  1.00 75.59           C  
ATOM   1000  CG  ASP B 131      22.038 -32.157  31.791  1.00 75.59           C  
ATOM   1001  OD1 ASP B 131      20.870 -32.260  32.251  1.00 75.59           O  
ATOM   1002  OD2 ASP B 131      23.081 -32.282  32.489  1.00 75.59           O1-
ATOM   1003  C   ASP B 131      20.282 -33.220  29.620  1.00 75.59           C  
ATOM   1004  O   ASP B 131      20.713 -34.120  28.898  1.00 75.59           O  
ATOM   1005  N   LEU B 132      19.295 -33.427  30.516  1.00 93.08           N  
ATOM   1006  CA  LEU B 132      18.641 -34.703  30.669  1.00 93.08           C  
ATOM   1007  CB  LEU B 132      18.016 -35.205  29.360  1.00 93.08           C  
ATOM   1008  CG  LEU B 132      16.806 -34.362  28.915  1.00 93.08           C  
ATOM   1009  CD1 LEU B 132      16.239 -34.876  27.583  1.00 93.08           C  
ATOM   1010  CD2 LEU B 132      15.737 -34.308  30.020  1.00 93.08           C  
ATOM   1011  C   LEU B 132      19.589 -35.746  31.184  1.00 93.08           C  
ATOM   1012  O   LEU B 132      19.417 -36.941  30.951  1.00 93.08           O  
ATOM   1013  N   GLU B 133      20.612 -35.318  31.938  1.00137.09           N  
ATOM   1014  CA  GLU B 133      21.603 -36.200  32.484  1.00137.09           C  
ATOM   1015  CB  GLU B 133      22.884 -35.483  32.906  1.00137.09           C  
ATOM   1016  CG  GLU B 133      23.636 -35.019  31.659  1.00137.09           C  
ATOM   1017  CD  GLU B 133      23.621 -36.192  30.678  1.00137.09           C  
ATOM   1018  OE1 GLU B 133      23.707 -37.360  31.149  1.00137.09           O  
ATOM   1019  OE2 GLU B 133      23.509 -35.943  29.448  1.00137.09           O1-
ATOM   1020  C   GLU B 133      21.082 -37.039  33.615  1.00137.09           C  
ATOM   1021  O   GLU B 133      21.737 -37.999  34.019  1.00137.09           O  
ATOM   1022  N   GLN B 134      19.926 -36.682  34.204  1.00 96.83           N  
ATOM   1023  CA  GLN B 134      19.441 -37.421  35.336  1.00 96.83           C  
ATOM   1024  CB  GLN B 134      18.099 -36.909  35.902  1.00 96.83           C  
ATOM   1025  CG  GLN B 134      16.895 -37.105  34.971  1.00 96.83           C  
ATOM   1026  CD  GLN B 134      16.632 -35.815  34.207  1.00 96.83           C  
ATOM   1027  OE1 GLN B 134      15.524 -35.283  34.239  1.00 96.83           O  
ATOM   1028  NE2 GLN B 134      17.668 -35.297  33.495  1.00 96.83           N  
ATOM   1029  C   GLN B 134      19.227 -38.864  34.956  1.00 96.83           C  
ATOM   1030  O   GLN B 134      19.415 -39.754  35.781  1.00 96.83           O  
ATOM   1031  N   TYR B 135      18.807 -39.132  33.703  1.00164.57           N  
ATOM   1032  CA  TYR B 135      18.474 -40.458  33.241  1.00164.57           C  
ATOM   1033  CB  TYR B 135      17.452 -40.483  32.096  1.00164.57           C  
ATOM   1034  CG  TYR B 135      16.191 -39.848  32.576  1.00164.57           C  
ATOM   1035  CD1 TYR B 135      15.293 -40.545  33.349  1.00164.57           C  
ATOM   1036  CD2 TYR B 135      15.922 -38.537  32.259  1.00164.57           C  
ATOM   1037  CE1 TYR B 135      14.131 -39.950  33.786  1.00164.57           C  
ATOM   1038  CE2 TYR B 135      14.763 -37.937  32.692  1.00164.57           C  
ATOM   1039  CZ  TYR B 135      13.865 -38.645  33.454  1.00164.57           C  
ATOM   1040  OH  TYR B 135      12.673 -38.034  33.898  1.00164.57           O  
ATOM   1041  C   TYR B 135      19.683 -41.209  32.761  1.00164.57           C  
ATOM   1042  O   TYR B 135      20.736 -40.629  32.505  1.00164.57           O  
ATOM   1043  N   LYS B 136      19.563 -42.557  32.687  1.00 90.90           N  
ATOM   1044  CA  LYS B 136      20.650 -43.394  32.252  1.00 90.90           C  
ATOM   1045  CB  LYS B 136      20.748 -44.722  33.024  1.00 90.90           C  
ATOM   1046  CG  LYS B 136      19.555 -45.664  32.849  1.00 90.90           C  
ATOM   1047  CD  LYS B 136      19.798 -47.040  33.480  1.00 90.90           C  
ATOM   1048  CE  LYS B 136      18.601 -47.997  33.418  1.00 90.90           C  
ATOM   1049  NZ  LYS B 136      18.945 -49.288  34.061  1.00 90.90           N1+
ATOM   1050  C   LYS B 136      20.535 -43.682  30.785  1.00 90.90           C  
ATOM   1051  O   LYS B 136      19.441 -43.752  30.222  1.00 90.90           O  
ATOM   1052  N   TYR B 137      21.704 -43.864  30.132  1.00 79.06           N  
ATOM   1053  CA  TYR B 137      21.773 -44.030  28.712  1.00 79.06           C  
ATOM   1054  CB  TYR B 137      22.399 -42.802  28.020  1.00 79.06           C  
ATOM   1055  CG  TYR B 137      21.504 -41.628  28.248  1.00 79.06           C  
ATOM   1056  CD1 TYR B 137      21.567 -40.903  29.417  1.00 79.06           C  
ATOM   1057  CD2 TYR B 137      20.599 -41.248  27.284  1.00 79.06           C  
ATOM   1058  CE1 TYR B 137      20.741 -39.820  29.619  1.00 79.06           C  
ATOM   1059  CE2 TYR B 137      19.771 -40.168  27.478  1.00 79.06           C  
ATOM   1060  CZ  TYR B 137      19.841 -39.452  28.647  1.00 79.06           C  
ATOM   1061  OH  TYR B 137      18.988 -38.345  28.839  1.00 79.06           O  
ATOM   1062  C   TYR B 137      22.645 -45.199  28.368  1.00 79.06           C  
ATOM   1063  O   TYR B 137      23.478 -45.641  29.160  1.00 79.06           O  
ATOM   1064  N   ASN B 138      22.434 -45.746  27.153  1.00 48.98           N  
ATOM   1065  CA  ASN B 138      23.244 -46.810  26.641  1.00 48.98           C  
ATOM   1066  CB  ASN B 138      22.490 -48.119  26.330  1.00 48.98           C  
ATOM   1067  CG  ASN B 138      22.045 -48.793  27.617  1.00 48.98           C  
ATOM   1068  OD1 ASN B 138      22.010 -48.179  28.681  1.00 48.98           O  
ATOM   1069  ND2 ASN B 138      21.697 -50.106  27.517  1.00 48.98           N  
ATOM   1070  C   ASN B 138      23.729 -46.338  25.315  1.00 48.98           C  
ATOM   1071  O   ASN B 138      23.090 -45.503  24.674  1.00 48.98           O  
ATOM   1072  N   GLU B 139      24.897 -46.843  24.876  1.00 58.65           N  
ATOM   1073  CA  GLU B 139      25.360 -46.453  23.583  1.00 58.65           C  
ATOM   1074  CB  GLU B 139      26.747 -45.797  23.573  1.00 58.65           C  
ATOM   1075  CG  GLU B 139      27.169 -45.374  22.167  1.00 58.65           C  
ATOM   1076  CD  GLU B 139      28.556 -44.762  22.246  1.00 58.65           C  
ATOM   1077  OE1 GLU B 139      29.344 -45.202  23.125  1.00 58.65           O  
ATOM   1078  OE2 GLU B 139      28.852 -43.849  21.433  1.00 58.65           O1-
ATOM   1079  C   GLU B 139      25.433 -47.677  22.729  1.00 58.65           C  
ATOM   1080  O   GLU B 139      26.009 -48.698  23.105  1.00 58.65           O  
ATOM   1081  N   THR B 140      24.804 -47.591  21.544  1.00120.16           N  
ATOM   1082  CA  THR B 140      24.784 -48.640  20.575  1.00120.16           C  
ATOM   1083  CB  THR B 140      23.386 -48.844  20.040  1.00120.16           C  
ATOM   1084  OG1 THR B 140      23.346 -49.868  19.063  1.00120.16           O  
ATOM   1085  CG2 THR B 140      22.842 -47.520  19.494  1.00120.16           C  
ATOM   1086  C   THR B 140      25.742 -48.242  19.499  1.00120.16           C  
ATOM   1087  O   THR B 140      26.524 -47.308  19.670  1.00120.16           O  
ATOM   1088  N   GLU B 141      25.745 -48.974  18.369  1.00 92.79           N  
ATOM   1089  CA  GLU B 141      26.650 -48.675  17.303  1.00 92.79           C  
ATOM   1090  CB  GLU B 141      26.444 -49.624  16.111  1.00 92.79           C  
ATOM   1091  CG  GLU B 141      26.521 -51.103  16.483  1.00 92.79           C  
ATOM   1092  CD  GLU B 141      27.944 -51.414  16.916  1.00 92.79           C  
ATOM   1093  OE1 GLU B 141      28.851 -50.610  16.577  1.00 92.79           O  
ATOM   1094  OE2 GLU B 141      28.140 -52.458  17.592  1.00 92.79           O1-
ATOM   1095  C   GLU B 141      26.317 -47.315  16.772  1.00 92.79           C  
ATOM   1096  O   GLU B 141      27.185 -46.461  16.617  1.00 92.79           O  
ATOM   1097  N   THR B 142      25.031 -47.120  16.431  1.00 95.18           N  
ATOM   1098  CA  THR B 142      24.508 -45.913  15.854  1.00 95.18           C  
ATOM   1099  CB  THR B 142      23.272 -46.139  15.030  1.00 95.18           C  
ATOM   1100  OG1 THR B 142      22.243 -46.695  15.832  1.00 95.18           O  
ATOM   1101  CG2 THR B 142      23.608 -47.066  13.849  1.00 95.18           C  
ATOM   1102  C   THR B 142      24.187 -44.813  16.824  1.00 95.18           C  
ATOM   1103  O   THR B 142      24.262 -43.642  16.450  1.00 95.18           O  
ATOM   1104  N   ARG B 143      23.772 -45.118  18.071  1.00163.16           N  
ATOM   1105  CA  ARG B 143      23.252 -44.015  18.834  1.00163.16           C  
ATOM   1106  CB  ARG B 143      21.768 -43.794  18.532  1.00163.16           C  
ATOM   1107  CG  ARG B 143      20.991 -45.082  18.835  1.00163.16           C  
ATOM   1108  CD  ARG B 143      19.479 -44.927  18.970  1.00163.16           C  
ATOM   1109  NE  ARG B 143      18.969 -44.316  17.715  1.00163.16           N  
ATOM   1110  CZ  ARG B 143      17.695 -43.835  17.683  1.00163.16           C  
ATOM   1111  NH1 ARG B 143      16.894 -43.965  18.781  1.00163.16           N1+
ATOM   1112  NH2 ARG B 143      17.236 -43.212  16.557  1.00163.16           N  
ATOM   1113  C   ARG B 143      23.276 -44.281  20.310  1.00163.16           C  
ATOM   1114  O   ARG B 143      23.774 -45.295  20.793  1.00163.16           O  
ATOM   1115  N   TYR B 144      22.723 -43.301  21.062  1.00177.37           N  
ATOM   1116  CA  TYR B 144      22.536 -43.398  22.479  1.00177.37           C  
ATOM   1117  CB  TYR B 144      22.693 -42.110  23.310  1.00177.37           C  
ATOM   1118  CG  TYR B 144      24.108 -41.674  23.435  1.00177.37           C  
ATOM   1119  CD1 TYR B 144      24.968 -42.347  24.275  1.00177.37           C  
ATOM   1120  CD2 TYR B 144      24.572 -40.597  22.720  1.00177.37           C  
ATOM   1121  CE1 TYR B 144      26.276 -41.951  24.392  1.00177.37           C  
ATOM   1122  CE2 TYR B 144      25.878 -40.194  22.834  1.00177.37           C  
ATOM   1123  CZ  TYR B 144      26.728 -40.865  23.681  1.00177.37           C  
ATOM   1124  OH  TYR B 144      28.070 -40.447  23.798  1.00177.37           O  
ATOM   1125  C   TYR B 144      21.098 -43.722  22.688  1.00177.37           C  
ATOM   1126  O   TYR B 144      20.243 -43.334  21.895  1.00177.37           O  
ATOM   1127  N   THR B 145      20.798 -44.498  23.743  1.00132.62           N  
ATOM   1128  CA  THR B 145      19.428 -44.753  24.067  1.00132.62           C  
ATOM   1129  CB  THR B 145      18.978 -46.155  23.809  1.00132.62           C  
ATOM   1130  OG1 THR B 145      19.891 -47.067  24.391  1.00132.62           O  
ATOM   1131  CG2 THR B 145      18.843 -46.388  22.302  1.00132.62           C  
ATOM   1132  C   THR B 145      19.221 -44.479  25.517  1.00132.62           C  
ATOM   1133  O   THR B 145      20.085 -44.742  26.353  1.00132.62           O  
ATOM   1134  N   CYS B 146      18.042 -43.921  25.847  1.00 45.56           N  
ATOM   1135  CA  CYS B 146      17.726 -43.644  27.215  1.00 45.56           C  
ATOM   1136  CB  CYS B 146      16.780 -42.443  27.397  1.00 45.56           C  
ATOM   1137  SG  CYS B 146      16.392 -42.110  29.142  1.00 45.56           S  
ATOM   1138  C   CYS B 146      17.028 -44.860  27.724  1.00 45.56           C  
ATOM   1139  O   CYS B 146      15.928 -45.196  27.288  1.00 45.56           O  
ATOM   1140  N   VAL B 147      17.673 -45.568  28.662  1.00 52.20           N  
ATOM   1141  CA  VAL B 147      17.095 -46.774  29.161  1.00 52.20           C  
ATOM   1142  CB  VAL B 147      18.020 -47.534  30.060  1.00 52.20           C  
ATOM   1143  CG1 VAL B 147      17.298 -48.806  30.544  1.00 52.20           C  
ATOM   1144  CG2 VAL B 147      19.315 -47.808  29.278  1.00 52.20           C  
ATOM   1145  C   VAL B 147      15.841 -46.458  29.909  1.00 52.20           C  
ATOM   1146  O   VAL B 147      14.859 -47.195  29.840  1.00 52.20           O  
ATOM   1147  N   ASP B 148      15.852 -45.342  30.662  1.00 69.26           N  
ATOM   1148  CA  ASP B 148      14.742 -44.964  31.481  1.00 69.26           C  
ATOM   1149  CB  ASP B 148      15.041 -43.693  32.287  1.00 69.26           C  
ATOM   1150  CG  ASP B 148      16.202 -43.999  33.219  1.00 69.26           C  
ATOM   1151  OD1 ASP B 148      16.671 -45.167  33.218  1.00 69.26           O  
ATOM   1152  OD2 ASP B 148      16.649 -43.065  33.937  1.00 69.26           O1-
ATOM   1153  C   ASP B 148      13.539 -44.660  30.640  1.00 69.26           C  
ATOM   1154  O   ASP B 148      12.438 -45.106  30.960  1.00 69.26           O  
ATOM   1155  N   LYS B 149      13.714 -43.898  29.537  1.00130.52           N  
ATOM   1156  CA  LYS B 149      12.556 -43.470  28.796  1.00130.52           C  
ATOM   1157  CB  LYS B 149      12.488 -41.937  28.670  1.00130.52           C  
ATOM   1158  CG  LYS B 149      12.356 -41.212  30.011  1.00130.52           C  
ATOM   1159  CD  LYS B 149      11.036 -41.471  30.739  1.00130.52           C  
ATOM   1160  CE  LYS B 149      10.931 -40.748  32.084  1.00130.52           C  
ATOM   1161  NZ  LYS B 149       9.520 -40.696  32.522  1.00130.52           N1+
ATOM   1162  C   LYS B 149      12.592 -44.010  27.400  1.00130.52           C  
ATOM   1163  O   LYS B 149      12.883 -43.285  26.445  1.00130.52           O  
ATOM   1164  N   PRO B 150      12.250 -45.255  27.248  1.00108.76           N  
ATOM   1165  CA  PRO B 150      12.251 -45.894  25.963  1.00108.76           C  
ATOM   1166  CD  PRO B 150      11.422 -45.957  28.215  1.00108.76           C  
ATOM   1167  CB  PRO B 150      11.698 -47.294  26.210  1.00108.76           C  
ATOM   1168  CG  PRO B 150      10.760 -47.094  27.416  1.00108.76           C  
ATOM   1169  C   PRO B 150      11.417 -45.158  24.948  1.00108.76           C  
ATOM   1170  O   PRO B 150      11.833 -45.079  23.795  1.00108.76           O  
ATOM   1171  N   ASN B 151      10.222 -44.680  25.344  1.00 85.82           N  
ATOM   1172  CA  ASN B 151       9.256 -44.011  24.508  1.00 85.82           C  
ATOM   1173  CB  ASN B 151       7.821 -44.132  25.044  1.00 85.82           C  
ATOM   1174  CG  ASN B 151       7.439 -45.593  24.876  1.00 85.82           C  
ATOM   1175  OD1 ASN B 151       8.030 -46.308  24.067  1.00 85.82           O  
ATOM   1176  ND2 ASN B 151       6.422 -46.053  25.654  1.00 85.82           N  
ATOM   1177  C   ASN B 151       9.542 -42.561  24.263  1.00 85.82           C  
ATOM   1178  O   ASN B 151       8.986 -41.973  23.338  1.00 85.82           O  
ATOM   1179  N   GLY B 152      10.325 -41.901  25.128  1.00 46.08           N  
ATOM   1180  CA  GLY B 152      10.556 -40.504  24.897  1.00 46.08           C  
ATOM   1181  C   GLY B 152      10.316 -39.807  26.197  1.00 46.08           C  
ATOM   1182  O   GLY B 152      10.052 -40.446  27.214  1.00 46.08           O  
ATOM   1183  N   TYR B 153      10.363 -38.462  26.193  1.00 84.77           N  
ATOM   1184  CA  TYR B 153      10.201 -37.754  27.428  1.00 84.77           C  
ATOM   1185  CB  TYR B 153      11.262 -36.664  27.665  1.00 84.77           C  
ATOM   1186  CG  TYR B 153      12.615 -37.291  27.647  1.00 84.77           C  
ATOM   1187  CD1 TYR B 153      13.280 -37.462  26.452  1.00 84.77           C  
ATOM   1188  CD2 TYR B 153      13.220 -37.713  28.809  1.00 84.77           C  
ATOM   1189  CE1 TYR B 153      14.528 -38.039  26.419  1.00 84.77           C  
ATOM   1190  CE2 TYR B 153      14.471 -38.292  28.781  1.00 84.77           C  
ATOM   1191  CZ  TYR B 153      15.126 -38.456  27.584  1.00 84.77           C  
ATOM   1192  OH  TYR B 153      16.408 -39.045  27.549  1.00 84.77           O  
ATOM   1193  C   TYR B 153       8.896 -37.041  27.374  1.00 84.77           C  
ATOM   1194  O   TYR B 153       8.533 -36.474  26.343  1.00 84.77           O  
ATOM   1195  N   ASP B 154       8.134 -37.108  28.485  1.00 73.38           N  
ATOM   1196  CA  ASP B 154       6.879 -36.422  28.545  1.00 73.38           C  
ATOM   1197  CB  ASP B 154       5.722 -37.239  29.162  1.00 73.38           C  
ATOM   1198  CG  ASP B 154       6.016 -37.595  30.609  1.00 73.38           C  
ATOM   1199  OD1 ASP B 154       7.118 -37.242  31.108  1.00 73.38           O  
ATOM   1200  OD2 ASP B 154       5.131 -38.238  31.238  1.00 73.38           O1-
ATOM   1201  C   ASP B 154       7.046 -35.119  29.270  1.00 73.38           C  
ATOM   1202  O   ASP B 154       8.146 -34.708  29.633  1.00 73.38           O  
ATOM   1203  N   GLU B 155       5.911 -34.438  29.502  1.00101.55           N  
ATOM   1204  CA  GLU B 155       5.838 -33.127  30.082  1.00101.55           C  
ATOM   1205  CB  GLU B 155       4.413 -32.557  30.083  1.00101.55           C  
ATOM   1206  CG  GLU B 155       3.858 -32.356  28.672  1.00101.55           C  
ATOM   1207  CD  GLU B 155       3.480 -33.727  28.140  1.00101.55           C  
ATOM   1208  OE1 GLU B 155       3.319 -34.657  28.978  1.00101.55           O  
ATOM   1209  OE2 GLU B 155       3.343 -33.872  26.895  1.00101.55           O1-
ATOM   1210  C   GLU B 155       6.313 -33.150  31.499  1.00101.55           C  
ATOM   1211  O   GLU B 155       6.738 -32.129  32.033  1.00101.55           O  
ATOM   1212  N   SER B 156       6.209 -34.313  32.154  1.00 97.52           N  
ATOM   1213  CA  SER B 156       6.552 -34.489  33.533  1.00 97.52           C  
ATOM   1214  CB  SER B 156       6.273 -35.933  33.973  1.00 97.52           C  
ATOM   1215  OG  SER B 156       6.787 -36.167  35.268  1.00 97.52           O  
ATOM   1216  C   SER B 156       8.015 -34.224  33.749  1.00 97.52           C  
ATOM   1217  O   SER B 156       8.439 -34.008  34.883  1.00 97.52           O  
ATOM   1218  N   THR B 157       8.827 -34.222  32.676  1.00 57.99           N  
ATOM   1219  CA  THR B 157      10.247 -34.059  32.811  1.00 57.99           C  
ATOM   1220  CB  THR B 157      10.959 -34.105  31.489  1.00 57.99           C  
ATOM   1221  OG1 THR B 157      10.668 -35.335  30.840  1.00 57.99           O  
ATOM   1222  CG2 THR B 157      12.477 -33.979  31.709  1.00 57.99           C  
ATOM   1223  C   THR B 157      10.553 -32.739  33.473  1.00 57.99           C  
ATOM   1224  O   THR B 157       9.884 -31.732  33.244  1.00 57.99           O  
ATOM   1225  N   GLN B 158      11.605 -32.732  34.319  1.00 55.09           N  
ATOM   1226  CA  GLN B 158      12.023 -31.577  35.071  1.00 55.09           C  
ATOM   1227  CB  GLN B 158      13.260 -31.867  35.939  1.00 55.09           C  
ATOM   1228  CG  GLN B 158      13.924 -30.620  36.526  1.00 55.09           C  
ATOM   1229  CD  GLN B 158      13.219 -30.245  37.818  1.00 55.09           C  
ATOM   1230  OE1 GLN B 158      13.446 -30.858  38.859  0.50 55.09           O  
ATOM   1231  NE2 GLN B 158      12.348 -29.204  37.753  0.50 55.09           N  
ATOM   1232  C   GLN B 158      12.414 -30.480  34.132  1.00 55.09           C  
ATOM   1233  O   GLN B 158      13.064 -30.718  33.117  1.00 55.09           O  
ATOM   1234  N   LEU B 159      12.017 -29.233  34.464  1.00 66.85           N  
ATOM   1235  CA  LEU B 159      12.413 -28.119  33.650  1.00 66.85           C  
ATOM   1236  CB  LEU B 159      11.426 -26.935  33.611  1.00 66.85           C  
ATOM   1237  CG  LEU B 159      10.132 -27.205  32.821  1.00 66.85           C  
ATOM   1238  CD1 LEU B 159       9.253 -25.944  32.757  1.00 66.85           C  
ATOM   1239  CD2 LEU B 159      10.435 -27.777  31.425  1.00 66.85           C  
ATOM   1240  C   LEU B 159      13.717 -27.613  34.188  1.00 66.85           C  
ATOM   1241  O   LEU B 159      13.912 -27.489  35.396  1.00 66.85           O  
ATOM   1242  N   ASP B 160      14.670 -27.367  33.275  1.00 81.20           N  
ATOM   1243  CA  ASP B 160      15.968 -26.867  33.614  1.00 81.20           C  
ATOM   1244  CB  ASP B 160      16.967 -27.989  33.948  1.00 81.20           C  
ATOM   1245  CG  ASP B 160      18.308 -27.387  34.338  1.00 81.20           C  
ATOM   1246  OD1 ASP B 160      18.366 -26.154  34.591  1.00 81.20           O  
ATOM   1247  OD2 ASP B 160      19.303 -28.160  34.385  1.00 81.20           O1-
ATOM   1248  C   ASP B 160      16.439 -26.219  32.359  1.00 81.20           C  
ATOM   1249  O   ASP B 160      16.868 -26.901  31.431  1.00 81.20           O  
ATOM   1250  N   PHE B 161      16.372 -24.880  32.282  1.00128.49           N  
ATOM   1251  CA  PHE B 161      16.692 -24.285  31.023  1.00128.49           C  
ATOM   1252  CB  PHE B 161      16.054 -22.906  30.847  1.00128.49           C  
ATOM   1253  CG  PHE B 161      14.598 -23.129  31.077  1.00128.49           C  
ATOM   1254  CD1 PHE B 161      13.805 -23.686  30.104  1.00128.49           C  
ATOM   1255  CD2 PHE B 161      14.038 -22.819  32.295  1.00128.49           C  
ATOM   1256  CE1 PHE B 161      12.465 -23.896  30.331  1.00128.49           C  
ATOM   1257  CE2 PHE B 161      12.697 -23.027  32.527  1.00128.49           C  
ATOM   1258  CZ  PHE B 161      11.908 -23.563  31.540  1.00128.49           C  
ATOM   1259  C   PHE B 161      18.172 -24.157  30.888  1.00128.49           C  
ATOM   1260  O   PHE B 161      18.847 -23.622  31.767  1.00128.49           O  
ATOM   1261  N   HIS B 162      18.716 -24.644  29.751  1.00 97.23           N  
ATOM   1262  CA  HIS B 162      20.127 -24.564  29.508  1.00 97.23           C  
ATOM   1263  ND1 HIS B 162      21.270 -28.039  30.659  1.00 97.23           N  
ATOM   1264  CG  HIS B 162      20.983 -26.696  30.608  1.00 97.23           C  
ATOM   1265  CB  HIS B 162      20.818 -25.927  29.331  1.00 97.23           C  
ATOM   1266  NE2 HIS B 162      21.190 -27.325  32.764  1.00 97.23           N  
ATOM   1267  CD2 HIS B 162      20.937 -26.273  31.902  1.00 97.23           C  
ATOM   1268  CE1 HIS B 162      21.384 -28.365  31.972  1.00 97.23           C  
ATOM   1269  C   HIS B 162      20.332 -23.814  28.235  1.00 97.23           C  
ATOM   1270  O   HIS B 162      19.621 -24.033  27.257  1.00 97.23           O  
ATOM   1271  N   SER B 163      21.329 -22.904  28.236  1.00225.55           N  
ATOM   1272  CA  SER B 163      21.669 -22.046  27.129  1.00225.55           C  
ATOM   1273  CB  SER B 163      21.291 -22.521  25.712  1.00225.55           C  
ATOM   1274  OG  SER B 163      22.010 -23.677  25.323  1.00225.55           O  
ATOM   1275  C   SER B 163      20.819 -20.837  27.279  1.00225.55           C  
ATOM   1276  O   SER B 163      19.754 -20.896  27.887  1.00225.55           O  
ATOM   1277  N   PRO B 164      21.241 -19.740  26.727  1.00 86.77           N  
ATOM   1278  CA  PRO B 164      20.433 -18.560  26.793  1.00 86.77           C  
ATOM   1279  CD  PRO B 164      22.652 -19.444  26.546  1.00 86.77           C  
ATOM   1280  CB  PRO B 164      21.302 -17.441  26.224  1.00 86.77           C  
ATOM   1281  CG  PRO B 164      22.738 -17.908  26.533  1.00 86.77           C  
ATOM   1282  C   PRO B 164      19.181 -18.806  26.029  1.00 86.77           C  
ATOM   1283  O   PRO B 164      18.134 -18.267  26.380  1.00 86.77           O  
ATOM   1284  N   TYR B 165      19.280 -19.625  24.972  1.00 70.12           N  
ATOM   1285  CA  TYR B 165      18.164 -19.948  24.136  1.00 70.12           C  
ATOM   1286  CB  TYR B 165      18.623 -20.824  22.962  1.00 70.12           C  
ATOM   1287  CG  TYR B 165      17.470 -21.234  22.119  1.00 70.12           C  
ATOM   1288  CD1 TYR B 165      16.806 -20.313  21.334  1.00 70.12           C  
ATOM   1289  CD2 TYR B 165      17.079 -22.548  22.084  1.00 70.12           C  
ATOM   1290  CE1 TYR B 165      15.754 -20.701  20.542  1.00 70.12           C  
ATOM   1291  CE2 TYR B 165      16.026 -22.942  21.291  1.00 70.12           C  
ATOM   1292  CZ  TYR B 165      15.361 -22.016  20.519  1.00 70.12           C  
ATOM   1293  OH  TYR B 165      14.282 -22.415  19.702  1.00 70.12           O  
ATOM   1294  C   TYR B 165      17.181 -20.708  24.968  1.00 70.12           C  
ATOM   1295  O   TYR B 165      15.975 -20.475  24.902  1.00 70.12           O  
ATOM   1296  N   GLY B 166      17.680 -21.649  25.787  1.00 25.98           N  
ATOM   1297  CA  GLY B 166      16.794 -22.434  26.594  1.00 25.98           C  
ATOM   1298  C   GLY B 166      16.088 -21.537  27.567  1.00 25.98           C  
ATOM   1299  O   GLY B 166      14.894 -21.698  27.813  1.00 25.98           O  
ATOM   1300  N   CYS B 167      16.818 -20.580  28.171  1.00 42.79           N  
ATOM   1301  CA  CYS B 167      16.231 -19.714  29.158  1.00 42.79           C  
ATOM   1302  CB  CYS B 167      17.252 -18.810  29.872  1.00 42.79           C  
ATOM   1303  SG  CYS B 167      18.347 -19.730  30.995  1.00 42.79           S  
ATOM   1304  C   CYS B 167      15.195 -18.805  28.559  1.00 42.79           C  
ATOM   1305  O   CYS B 167      14.157 -18.563  29.171  1.00 42.79           O  
ATOM   1306  N   SER B 168      15.454 -18.240  27.362  1.00 95.45           N  
ATOM   1307  CA  SER B 168      14.515 -17.312  26.788  1.00 95.45           C  
ATOM   1308  CB  SER B 168      15.027 -16.625  25.520  1.00 95.45           C  
ATOM   1309  OG  SER B 168      16.123 -15.789  25.841  1.00 95.45           O  
ATOM   1310  C   SER B 168      13.255 -18.013  26.400  1.00 95.45           C  
ATOM   1311  O   SER B 168      12.158 -17.523  26.666  1.00 95.45           O  
ATOM   1312  N   LYS B 169      13.380 -19.172  25.726  1.00119.80           N  
ATOM   1313  CA  LYS B 169      12.216 -19.886  25.287  1.00119.80           C  
ATOM   1314  CB  LYS B 169      12.545 -21.095  24.394  1.00119.80           C  
ATOM   1315  CG  LYS B 169      13.236 -20.724  23.077  1.00119.80           C  
ATOM   1316  CD  LYS B 169      12.399 -19.860  22.128  1.00119.80           C  
ATOM   1317  CE  LYS B 169      11.509 -20.674  21.187  1.00119.80           C  
ATOM   1318  NZ  LYS B 169      10.780 -19.779  20.259  1.00119.80           N1+
ATOM   1319  C   LYS B 169      11.485 -20.395  26.490  1.00119.80           C  
ATOM   1320  O   LYS B 169      10.255 -20.417  26.524  1.00119.80           O  
ATOM   1321  N   GLY B 170      12.236 -20.839  27.513  1.00 20.81           N  
ATOM   1322  CA  GLY B 170      11.626 -21.385  28.695  1.00 20.81           C  
ATOM   1323  C   GLY B 170      10.816 -20.332  29.393  1.00 20.81           C  
ATOM   1324  O   GLY B 170       9.716 -20.602  29.873  1.00 20.81           O  
ATOM   1325  N   ALA B 171      11.347 -19.098  29.489  1.00 26.27           N  
ATOM   1326  CA  ALA B 171      10.638 -18.058  30.182  1.00 26.27           C  
ATOM   1327  CB  ALA B 171      11.441 -16.747  30.258  1.00 26.27           C  
ATOM   1328  C   ALA B 171       9.363 -17.770  29.451  1.00 26.27           C  
ATOM   1329  O   ALA B 171       8.301 -17.618  30.053  1.00 26.27           O  
ATOM   1330  N   ALA B 172       9.439 -17.711  28.112  1.00 28.87           N  
ATOM   1331  CA  ALA B 172       8.284 -17.404  27.320  1.00 28.87           C  
ATOM   1332  CB  ALA B 172       8.599 -17.380  25.816  1.00 28.87           C  
ATOM   1333  C   ALA B 172       7.255 -18.469  27.539  1.00 28.87           C  
ATOM   1334  O   ALA B 172       6.061 -18.189  27.638  1.00 28.87           O  
ATOM   1335  N   ASP B 173       7.714 -19.730  27.623  1.00 54.32           N  
ATOM   1336  CA  ASP B 173       6.866 -20.884  27.751  1.00 54.32           C  
ATOM   1337  CB  ASP B 173       7.726 -22.160  27.845  1.00 54.32           C  
ATOM   1338  CG  ASP B 173       6.861 -23.405  27.755  1.00 54.32           C  
ATOM   1339  OD1 ASP B 173       5.800 -23.454  28.431  1.00 54.32           O  
ATOM   1340  OD2 ASP B 173       7.260 -24.332  26.999  1.00 54.32           O1-
ATOM   1341  C   ASP B 173       6.063 -20.767  29.012  1.00 54.32           C  
ATOM   1342  O   ASP B 173       4.843 -20.927  29.007  1.00 54.32           O  
ATOM   1343  N   GLN B 174       6.735 -20.448  30.127  1.00 48.27           N  
ATOM   1344  CA  GLN B 174       6.079 -20.365  31.397  1.00 48.27           C  
ATOM   1345  CB  GLN B 174       7.074 -20.104  32.537  1.00 48.27           C  
ATOM   1346  CG  GLN B 174       8.189 -21.150  32.567  1.00 48.27           C  
ATOM   1347  CD  GLN B 174       7.544 -22.519  32.734  1.00 48.27           C  
ATOM   1348  OE1 GLN B 174       7.125 -22.890  33.828  1.00 48.27           O  
ATOM   1349  NE2 GLN B 174       7.461 -23.293  31.620  1.00 48.27           N  
ATOM   1350  C   GLN B 174       5.099 -19.233  31.377  1.00 48.27           C  
ATOM   1351  O   GLN B 174       3.993 -19.361  31.900  1.00 48.27           O  
ATOM   1352  N   TYR B 175       5.466 -18.085  30.771  1.00119.42           N  
ATOM   1353  CA  TYR B 175       4.548 -16.975  30.749  1.00119.42           C  
ATOM   1354  CB  TYR B 175       5.068 -15.673  30.112  1.00119.42           C  
ATOM   1355  CG  TYR B 175       5.862 -14.894  31.103  1.00119.42           C  
ATOM   1356  CD1 TYR B 175       5.216 -14.072  31.996  1.00119.42           C  
ATOM   1357  CD2 TYR B 175       7.234 -14.978  31.140  1.00119.42           C  
ATOM   1358  CE1 TYR B 175       5.925 -13.339  32.918  1.00119.42           C  
ATOM   1359  CE2 TYR B 175       7.948 -14.249  32.058  1.00119.42           C  
ATOM   1360  CZ  TYR B 175       7.295 -13.425  32.945  1.00119.42           C  
ATOM   1361  OH  TYR B 175       8.030 -12.674  33.886  1.00119.42           O  
ATOM   1362  C   TYR B 175       3.323 -17.344  29.984  1.00119.42           C  
ATOM   1363  O   TYR B 175       2.216 -16.950  30.346  1.00119.42           O  
ATOM   1364  N   MET B 176       3.483 -18.097  28.886  1.00152.52           N  
ATOM   1365  CA  MET B 176       2.341 -18.426  28.082  1.00152.52           C  
ATOM   1366  CB  MET B 176       2.747 -19.268  26.855  1.00152.52           C  
ATOM   1367  CG  MET B 176       1.705 -19.355  25.738  1.00152.52           C  
ATOM   1368  SD  MET B 176       1.426 -17.815  24.806  1.00152.52           S  
ATOM   1369  CE  MET B 176       3.053 -17.739  24.002  1.00152.52           C  
ATOM   1370  C   MET B 176       1.384 -19.219  28.923  1.00152.52           C  
ATOM   1371  O   MET B 176       0.173 -19.008  28.881  1.00152.52           O  
ATOM   1372  N   LEU B 177       1.920 -20.154  29.725  1.00 50.41           N  
ATOM   1373  CA  LEU B 177       1.119 -21.005  30.557  1.00 50.41           C  
ATOM   1374  CB  LEU B 177       1.978 -22.030  31.316  1.00 50.41           C  
ATOM   1375  CG  LEU B 177       2.724 -22.996  30.382  1.00 50.41           C  
ATOM   1376  CD1 LEU B 177       3.560 -24.016  31.171  1.00 50.41           C  
ATOM   1377  CD2 LEU B 177       1.747 -23.656  29.397  1.00 50.41           C  
ATOM   1378  C   LEU B 177       0.422 -20.195  31.605  1.00 50.41           C  
ATOM   1379  O   LEU B 177      -0.759 -20.404  31.876  1.00 50.41           O  
ATOM   1380  N   ASP B 178       1.150 -19.249  32.230  1.00 55.71           N  
ATOM   1381  CA  ASP B 178       0.635 -18.472  33.325  1.00 55.71           C  
ATOM   1382  CB  ASP B 178       1.688 -17.559  33.971  1.00 55.71           C  
ATOM   1383  CG  ASP B 178       1.097 -16.999  35.259  1.00 55.71           C  
ATOM   1384  OD1 ASP B 178       0.430 -17.778  35.993  1.00 55.71           O  
ATOM   1385  OD2 ASP B 178       1.286 -15.781  35.516  1.00 55.71           O1-
ATOM   1386  C   ASP B 178      -0.481 -17.581  32.878  1.00 55.71           C  
ATOM   1387  O   ASP B 178      -1.478 -17.432  33.582  1.00 55.71           O  
ATOM   1388  N   TYR B 179      -0.356 -16.971  31.688  1.00121.67           N  
ATOM   1389  CA  TYR B 179      -1.366 -16.069  31.217  1.00121.67           C  
ATOM   1390  CB  TYR B 179      -1.053 -15.443  29.846  1.00121.67           C  
ATOM   1391  CG  TYR B 179      -0.231 -14.211  30.034  1.00121.67           C  
ATOM   1392  CD1 TYR B 179       1.054 -14.232  30.538  1.00121.67           C  
ATOM   1393  CD2 TYR B 179      -0.773 -13.002  29.662  1.00121.67           C  
ATOM   1394  CE1 TYR B 179       1.764 -13.056  30.678  1.00121.67           C  
ATOM   1395  CE2 TYR B 179      -0.071 -11.830  29.799  1.00121.67           C  
ATOM   1396  CZ  TYR B 179       1.201 -11.855  30.311  1.00121.67           C  
ATOM   1397  OH  TYR B 179       1.914 -10.643  30.445  1.00121.67           O  
ATOM   1398  C   TYR B 179      -2.665 -16.795  31.108  1.00121.67           C  
ATOM   1399  O   TYR B 179      -3.725 -16.209  31.322  1.00121.67           O  
ATOM   1400  N   ALA B 180      -2.634 -18.078  30.715  1.00 38.78           N  
ATOM   1401  CA  ALA B 180      -3.876 -18.783  30.615  1.00 38.78           C  
ATOM   1402  CB  ALA B 180      -3.707 -20.219  30.089  1.00 38.78           C  
ATOM   1403  C   ALA B 180      -4.515 -18.877  31.972  1.00 38.78           C  
ATOM   1404  O   ALA B 180      -5.701 -18.586  32.120  1.00 38.78           O  
ATOM   1405  N   ARG B 181      -3.738 -19.274  33.007  1.00133.06           N  
ATOM   1406  CA  ARG B 181      -4.280 -19.477  34.329  1.00133.06           C  
ATOM   1407  CB  ARG B 181      -3.216 -19.945  35.339  1.00133.06           C  
ATOM   1408  CG  ARG B 181      -2.699 -21.373  35.162  1.00133.06           C  
ATOM   1409  CD  ARG B 181      -1.459 -21.665  36.012  1.00133.06           C  
ATOM   1410  NE  ARG B 181      -0.284 -21.063  35.316  1.00133.06           N  
ATOM   1411  CZ  ARG B 181       0.875 -20.832  35.997  1.00133.06           C  
ATOM   1412  NH1 ARG B 181       0.927 -21.016  37.346  1.00133.06           N1+
ATOM   1413  NH2 ARG B 181       1.992 -20.433  35.321  1.00133.06           N  
ATOM   1414  C   ARG B 181      -4.818 -18.211  34.917  1.00133.06           C  
ATOM   1415  O   ARG B 181      -5.991 -18.126  35.281  1.00133.06           O  
ATOM   1416  N   ILE B 182      -3.950 -17.192  35.059  1.00130.21           N  
ATOM   1417  CA  ILE B 182      -4.381 -15.986  35.705  1.00130.21           C  
ATOM   1418  CB  ILE B 182      -3.231 -15.161  36.206  1.00130.21           C  
ATOM   1419  CG1 ILE B 182      -2.266 -14.778  35.076  1.00130.21           C  
ATOM   1420  CG2 ILE B 182      -2.577 -15.944  37.357  1.00130.21           C  
ATOM   1421  CD1 ILE B 182      -1.124 -13.881  35.552  1.00130.21           C  
ATOM   1422  C   ILE B 182      -5.275 -15.151  34.849  1.00130.21           C  
ATOM   1423  O   ILE B 182      -6.356 -14.747  35.270  1.00130.21           O  
ATOM   1424  N   PHE B 183      -4.827 -14.862  33.619  1.00163.61           N  
ATOM   1425  CA  PHE B 183      -5.548 -14.001  32.727  1.00163.61           C  
ATOM   1426  CB  PHE B 183      -4.659 -13.335  31.670  1.00163.61           C  
ATOM   1427  CG  PHE B 183      -3.687 -12.501  32.433  1.00163.61           C  
ATOM   1428  CD1 PHE B 183      -4.096 -11.377  33.111  1.00163.61           C  
ATOM   1429  CD2 PHE B 183      -2.364 -12.869  32.516  1.00163.61           C  
ATOM   1430  CE1 PHE B 183      -3.201 -10.617  33.827  1.00163.61           C  
ATOM   1431  CE2 PHE B 183      -1.463 -12.110  33.226  1.00163.61           C  
ATOM   1432  CZ  PHE B 183      -1.877 -10.977  33.884  1.00163.61           C  
ATOM   1433  C   PHE B 183      -6.688 -14.693  32.048  1.00163.61           C  
ATOM   1434  O   PHE B 183      -7.628 -14.039  31.603  1.00163.61           O  
ATOM   1435  N   GLY B 184      -6.604 -16.024  31.863  1.00 32.98           N  
ATOM   1436  CA  GLY B 184      -7.682 -16.714  31.213  1.00 32.98           C  
ATOM   1437  C   GLY B 184      -7.453 -16.744  29.729  1.00 32.98           C  
ATOM   1438  O   GLY B 184      -8.375 -17.027  28.966  1.00 32.98           O  
ATOM   1439  N   LEU B 185      -6.218 -16.467  29.266  1.00 62.94           N  
ATOM   1440  CA  LEU B 185      -5.992 -16.462  27.847  1.00 62.94           C  
ATOM   1441  CB  LEU B 185      -4.677 -15.791  27.395  1.00 62.94           C  
ATOM   1442  CG  LEU B 185      -4.616 -14.273  27.648  1.00 62.94           C  
ATOM   1443  CD1 LEU B 185      -3.361 -13.658  27.001  1.00 62.94           C  
ATOM   1444  CD2 LEU B 185      -5.916 -13.572  27.220  1.00 62.94           C  
ATOM   1445  C   LEU B 185      -5.995 -17.868  27.323  1.00 62.94           C  
ATOM   1446  O   LEU B 185      -5.723 -18.822  28.050  1.00 62.94           O  
ATOM   1447  N   ASN B 186      -6.338 -18.030  26.029  1.00 62.56           N  
ATOM   1448  CA  ASN B 186      -6.382 -19.343  25.461  1.00 62.56           C  
ATOM   1449  CB  ASN B 186      -7.458 -19.493  24.372  1.00 62.56           C  
ATOM   1450  CG  ASN B 186      -8.819 -19.322  25.035  1.00 62.56           C  
ATOM   1451  OD1 ASN B 186      -9.018 -19.693  26.190  1.00 62.56           O  
ATOM   1452  ND2 ASN B 186      -9.788 -18.740  24.281  1.00 62.56           N  
ATOM   1453  C   ASN B 186      -5.060 -19.610  24.812  1.00 62.56           C  
ATOM   1454  O   ASN B 186      -4.904 -19.427  23.606  1.00 62.56           O  
ATOM   1455  N   THR B 187      -4.083 -20.109  25.593  1.00 46.75           N  
ATOM   1456  CA  THR B 187      -2.771 -20.329  25.052  1.00 46.75           C  
ATOM   1457  CB  THR B 187      -1.694 -19.653  25.845  1.00 46.75           C  
ATOM   1458  OG1 THR B 187      -1.640 -20.190  27.157  1.00 46.75           O  
ATOM   1459  CG2 THR B 187      -2.002 -18.148  25.903  1.00 46.75           C  
ATOM   1460  C   THR B 187      -2.461 -21.799  25.048  1.00 46.75           C  
ATOM   1461  O   THR B 187      -3.004 -22.573  25.836  1.00 46.75           O  
ATOM   1462  N   VAL B 188      -1.585 -22.213  24.107  1.00 51.54           N  
ATOM   1463  CA  VAL B 188      -1.152 -23.580  24.008  1.00 51.54           C  
ATOM   1464  CB  VAL B 188      -1.793 -24.324  22.873  1.00 51.54           C  
ATOM   1465  CG1 VAL B 188      -1.207 -25.746  22.811  1.00 51.54           C  
ATOM   1466  CG2 VAL B 188      -3.319 -24.280  23.069  1.00 51.54           C  
ATOM   1467  C   VAL B 188       0.323 -23.543  23.731  1.00 51.54           C  
ATOM   1468  O   VAL B 188       0.795 -22.701  22.966  1.00 51.54           O  
ATOM   1469  N   VAL B 189       1.099 -24.457  24.348  1.00 56.24           N  
ATOM   1470  CA  VAL B 189       2.514 -24.423  24.108  1.00 56.24           C  
ATOM   1471  CB  VAL B 189       3.318 -24.141  25.339  1.00 56.24           C  
ATOM   1472  CG1 VAL B 189       4.813 -24.278  24.996  1.00 56.24           C  
ATOM   1473  CG2 VAL B 189       2.916 -22.752  25.862  1.00 56.24           C  
ATOM   1474  C   VAL B 189       2.973 -25.752  23.591  1.00 56.24           C  
ATOM   1475  O   VAL B 189       2.601 -26.802  24.111  1.00 56.24           O  
ATOM   1476  N   PHE B 190       3.809 -25.731  22.532  1.00169.63           N  
ATOM   1477  CA  PHE B 190       4.338 -26.968  22.037  1.00169.63           C  
ATOM   1478  CB  PHE B 190       4.216 -27.203  20.518  1.00169.63           C  
ATOM   1479  CG  PHE B 190       2.801 -27.385  20.082  1.00169.63           C  
ATOM   1480  CD1 PHE B 190       2.037 -28.393  20.616  1.00169.63           C  
ATOM   1481  CD2 PHE B 190       2.226 -26.534  19.163  1.00169.63           C  
ATOM   1482  CE1 PHE B 190       0.730 -28.571  20.218  1.00169.63           C  
ATOM   1483  CE2 PHE B 190       0.922 -26.709  18.761  1.00169.63           C  
ATOM   1484  CZ  PHE B 190       0.170 -27.731  19.287  1.00169.63           C  
ATOM   1485  C   PHE B 190       5.810 -26.973  22.293  1.00169.63           C  
ATOM   1486  O   PHE B 190       6.536 -26.093  21.835  1.00169.63           O  
ATOM   1487  N   ARG B 191       6.306 -27.981  23.029  1.00112.54           N  
ATOM   1488  CA  ARG B 191       7.726 -28.042  23.201  1.00112.54           C  
ATOM   1489  CB  ARG B 191       8.148 -28.619  24.559  1.00112.54           C  
ATOM   1490  CG  ARG B 191       7.849 -27.618  25.676  1.00112.54           C  
ATOM   1491  CD  ARG B 191       8.181 -28.115  27.078  1.00112.54           C  
ATOM   1492  NE  ARG B 191       7.856 -27.006  28.013  1.00112.54           N  
ATOM   1493  CZ  ARG B 191       7.094 -27.271  29.109  1.00112.54           C  
ATOM   1494  NH1 ARG B 191       6.681 -28.552  29.339  1.00112.54           N1+
ATOM   1495  NH2 ARG B 191       6.729 -26.265  29.955  1.00112.54           N  
ATOM   1496  C   ARG B 191       8.196 -28.914  22.089  1.00112.54           C  
ATOM   1497  O   ARG B 191       8.068 -30.137  22.128  1.00112.54           O  
ATOM   1498  N   HIS B 192       8.774 -28.278  21.053  1.00 81.35           N  
ATOM   1499  CA  HIS B 192       9.074 -29.009  19.861  1.00 81.35           C  
ATOM   1500  ND1 HIS B 192       6.629 -28.727  17.611  1.00 81.35           N  
ATOM   1501  CG  HIS B 192       7.527 -27.838  18.160  1.00 81.35           C  
ATOM   1502  CB  HIS B 192       8.933 -28.195  18.557  1.00 81.35           C  
ATOM   1503  NE2 HIS B 192       5.593 -26.762  17.709  1.00 81.35           N  
ATOM   1504  CD2 HIS B 192       6.877 -26.642  18.213  1.00 81.35           C  
ATOM   1505  CE1 HIS B 192       5.491 -28.031  17.361  1.00 81.35           C  
ATOM   1506  C   HIS B 192      10.462 -29.551  19.834  1.00 81.35           C  
ATOM   1507  O   HIS B 192      11.417 -28.943  20.318  1.00 81.35           O  
ATOM   1508  N   SER B 193      10.554 -30.763  19.252  1.00 68.19           N  
ATOM   1509  CA  SER B 193      11.777 -31.436  18.934  1.00 68.19           C  
ATOM   1510  CB  SER B 193      11.673 -32.967  18.957  1.00 68.19           C  
ATOM   1511  OG  SER B 193      12.945 -33.544  18.705  1.00 68.19           O  
ATOM   1512  C   SER B 193      12.056 -31.013  17.511  1.00 68.19           C  
ATOM   1513  O   SER B 193      11.342 -30.175  16.964  1.00 68.19           O  
ATOM   1514  N   SER B 194      13.075 -31.594  16.851  1.00105.25           N  
ATOM   1515  CA  SER B 194      13.478 -31.146  15.538  1.00105.25           C  
ATOM   1516  CB  SER B 194      14.773 -31.824  15.056  1.00105.25           C  
ATOM   1517  OG  SER B 194      14.646 -33.236  15.120  1.00105.25           O  
ATOM   1518  C   SER B 194      12.418 -31.290  14.478  1.00105.25           C  
ATOM   1519  O   SER B 194      11.628 -32.233  14.466  1.00105.25           O  
ATOM   1520  N   MET B 195      12.381 -30.310  13.539  1.00154.88           N  
ATOM   1521  CA  MET B 195      11.451 -30.360  12.440  1.00154.88           C  
ATOM   1522  CB  MET B 195      10.182 -29.506  12.631  1.00154.88           C  
ATOM   1523  CG  MET B 195      10.424 -28.125  13.232  1.00154.88           C  
ATOM   1524  SD  MET B 195       8.899 -27.212  13.616  1.00154.88           S  
ATOM   1525  CE  MET B 195       8.368 -28.322  14.949  1.00154.88           C  
ATOM   1526  C   MET B 195      12.149 -30.011  11.159  1.00154.88           C  
ATOM   1527  O   MET B 195      13.171 -29.325  11.155  1.00154.88           O  
ATOM   1528  N   TYR B 196      11.641 -30.552  10.029  1.00155.55           N  
ATOM   1529  CA  TYR B 196      12.259 -30.305   8.756  1.00155.55           C  
ATOM   1530  CB  TYR B 196      13.316 -31.362   8.397  1.00155.55           C  
ATOM   1531  CG  TYR B 196      12.662 -32.699   8.254  1.00155.55           C  
ATOM   1532  CD1 TYR B 196      12.367 -33.466   9.357  1.00155.55           C  
ATOM   1533  CD2 TYR B 196      12.341 -33.182   7.006  1.00155.55           C  
ATOM   1534  CE1 TYR B 196      11.759 -34.694   9.216  1.00155.55           C  
ATOM   1535  CE2 TYR B 196      11.737 -34.407   6.857  1.00155.55           C  
ATOM   1536  CZ  TYR B 196      11.451 -35.168   7.963  1.00155.55           C  
ATOM   1537  OH  TYR B 196      10.831 -36.427   7.811  1.00155.55           O  
ATOM   1538  C   TYR B 196      11.214 -30.347   7.684  1.00155.55           C  
ATOM   1539  O   TYR B 196      10.118 -30.867   7.887  1.00155.55           O  
ATOM   1540  N   GLY B 197      11.538 -29.792   6.497  1.00 32.92           N  
ATOM   1541  CA  GLY B 197      10.604 -29.846   5.409  1.00 32.92           C  
ATOM   1542  C   GLY B 197      10.928 -28.762   4.435  1.00 32.92           C  
ATOM   1543  O   GLY B 197      11.921 -28.051   4.574  1.00 32.92           O  
ATOM   1544  N   GLY B 198      10.060 -28.598   3.418  1.00 30.09           N  
ATOM   1545  CA  GLY B 198      10.291 -27.607   2.411  1.00 30.09           C  
ATOM   1546  C   GLY B 198      10.124 -26.262   3.035  1.00 30.09           C  
ATOM   1547  O   GLY B 198       9.520 -26.111   4.097  1.00 30.09           O  
ATOM   1548  N   ARG B 199      10.660 -25.241   2.340  1.00180.20           N  
ATOM   1549  CA  ARG B 199      10.639 -23.861   2.730  1.00180.20           C  
ATOM   1550  CB  ARG B 199       9.226 -23.344   3.063  1.00180.20           C  
ATOM   1551  CG  ARG B 199       8.177 -23.612   1.974  1.00180.20           C  
ATOM   1552  CD  ARG B 199       8.703 -23.601   0.536  1.00180.20           C  
ATOM   1553  NE  ARG B 199       9.280 -22.255   0.253  1.00180.20           N  
ATOM   1554  CZ  ARG B 199       9.653 -21.937  -1.019  1.00180.20           C  
ATOM   1555  NH1 ARG B 199       9.443 -22.827  -2.032  1.00180.20           N1+
ATOM   1556  NH2 ARG B 199      10.240 -20.731  -1.278  1.00180.20           N  
ATOM   1557  C   ARG B 199      11.530 -23.651   3.921  1.00180.20           C  
ATOM   1558  O   ARG B 199      11.499 -22.592   4.547  1.00180.20           O  
ATOM   1559  N   GLN B 200      12.392 -24.638   4.238  1.00 64.92           N  
ATOM   1560  CA  GLN B 200      13.283 -24.461   5.349  1.00 64.92           C  
ATOM   1561  CB  GLN B 200      13.434 -25.719   6.223  1.00 64.92           C  
ATOM   1562  CG  GLN B 200      14.362 -25.534   7.423  1.00 64.92           C  
ATOM   1563  CD  GLN B 200      14.288 -26.787   8.286  1.00 64.92           C  
ATOM   1564  OE1 GLN B 200      14.317 -26.711   9.512  1.00 64.92           O  
ATOM   1565  NE2 GLN B 200      14.186 -27.976   7.634  1.00 64.92           N  
ATOM   1566  C   GLN B 200      14.627 -24.116   4.793  1.00 64.92           C  
ATOM   1567  O   GLN B 200      15.180 -24.848   3.977  1.00 64.92           O  
ATOM   1568  N   PHE B 201      15.181 -22.959   5.204  1.00 73.06           N  
ATOM   1569  CA  PHE B 201      16.485 -22.608   4.731  1.00 73.06           C  
ATOM   1570  CB  PHE B 201      16.598 -21.136   4.297  1.00 73.06           C  
ATOM   1571  CG  PHE B 201      15.683 -20.954   3.131  1.00 73.06           C  
ATOM   1572  CD1 PHE B 201      14.365 -20.596   3.320  1.00 73.06           C  
ATOM   1573  CD2 PHE B 201      16.136 -21.151   1.848  1.00 73.06           C  
ATOM   1574  CE1 PHE B 201      13.517 -20.430   2.251  1.00 73.06           C  
ATOM   1575  CE2 PHE B 201      15.292 -20.990   0.774  1.00 73.06           C  
ATOM   1576  CZ  PHE B 201      13.981 -20.626   0.971  1.00 73.06           C  
ATOM   1577  C   PHE B 201      17.391 -22.824   5.895  1.00 73.06           C  
ATOM   1578  O   PHE B 201      17.658 -21.914   6.680  1.00 73.06           O  
ATOM   1579  N   ALA B 202      17.914 -24.057   5.998  1.00 43.64           N  
ATOM   1580  CA  ALA B 202      18.719 -24.469   7.107  1.00 43.64           C  
ATOM   1581  CB  ALA B 202      18.988 -25.981   7.134  1.00 43.64           C  
ATOM   1582  C   ALA B 202      20.038 -23.783   7.067  1.00 43.64           C  
ATOM   1583  O   ALA B 202      20.514 -23.359   6.014  1.00 43.64           O  
ATOM   1584  N   THR B 203      20.651 -23.650   8.260  1.00 40.56           N  
ATOM   1585  CA  THR B 203      21.935 -23.040   8.408  1.00 40.56           C  
ATOM   1586  CB  THR B 203      21.867 -21.691   9.058  1.00 40.56           C  
ATOM   1587  OG1 THR B 203      21.322 -21.800  10.366  1.00 40.56           O  
ATOM   1588  CG2 THR B 203      20.981 -20.776   8.195  1.00 40.56           C  
ATOM   1589  C   THR B 203      22.743 -23.928   9.306  1.00 40.56           C  
ATOM   1590  O   THR B 203      22.250 -24.921   9.837  1.00 40.56           O  
ATOM   1591  N   TYR B 204      24.027 -23.581   9.492  1.00 63.08           N  
ATOM   1592  CA  TYR B 204      24.905 -24.352  10.322  1.00 63.08           C  
ATOM   1593  CB  TYR B 204      26.322 -23.754  10.374  1.00 63.08           C  
ATOM   1594  CG  TYR B 204      27.090 -24.422  11.462  1.00 63.08           C  
ATOM   1595  CD1 TYR B 204      27.633 -25.676  11.290  1.00 63.08           C  
ATOM   1596  CD2 TYR B 204      27.274 -23.777  12.662  1.00 63.08           C  
ATOM   1597  CE1 TYR B 204      28.337 -26.276  12.308  1.00 63.08           C  
ATOM   1598  CE2 TYR B 204      27.978 -24.373  13.684  1.00 63.08           C  
ATOM   1599  CZ  TYR B 204      28.511 -25.625  13.508  1.00 63.08           C  
ATOM   1600  OH  TYR B 204      29.234 -26.241  14.551  1.00 63.08           O  
ATOM   1601  C   TYR B 204      24.345 -24.337  11.706  1.00 63.08           C  
ATOM   1602  O   TYR B 204      24.391 -25.335  12.425  1.00 63.08           O  
ATOM   1603  N   ASP B 205      23.844 -23.158  12.108  1.00 74.60           N  
ATOM   1604  CA  ASP B 205      23.299 -22.870  13.403  1.00 74.60           C  
ATOM   1605  CB  ASP B 205      23.122 -21.361  13.614  1.00 74.60           C  
ATOM   1606  CG  ASP B 205      24.514 -20.758  13.591  1.00 74.60           C  
ATOM   1607  OD1 ASP B 205      25.502 -21.540  13.600  1.00 74.60           O  
ATOM   1608  OD2 ASP B 205      24.611 -19.502  13.561  1.00 74.60           O1-
ATOM   1609  C   ASP B 205      21.954 -23.496  13.656  1.00 74.60           C  
ATOM   1610  O   ASP B 205      21.658 -23.851  14.799  1.00 74.60           O  
ATOM   1611  N   GLN B 206      21.075 -23.600  12.632  1.00103.65           N  
ATOM   1612  CA  GLN B 206      19.765 -24.120  12.923  1.00103.65           C  
ATOM   1613  CB  GLN B 206      18.763 -22.987  13.260  1.00103.65           C  
ATOM   1614  CG  GLN B 206      17.377 -23.436  13.731  1.00103.65           C  
ATOM   1615  CD  GLN B 206      16.361 -23.168  12.625  1.00103.65           C  
ATOM   1616  OE1 GLN B 206      16.026 -22.018  12.343  1.00103.65           O  
ATOM   1617  NE2 GLN B 206      15.847 -24.250  11.990  1.00103.65           N  
ATOM   1618  C   GLN B 206      19.259 -24.951  11.776  1.00103.65           C  
ATOM   1619  O   GLN B 206      19.540 -24.659  10.615  1.00103.65           O  
ATOM   1620  N   GLY B 207      18.446 -25.993  12.082  1.00 43.09           N  
ATOM   1621  CA  GLY B 207      17.936 -26.882  11.064  1.00 43.09           C  
ATOM   1622  C   GLY B 207      18.951 -27.940  10.738  1.00 43.09           C  
ATOM   1623  O   GLY B 207      19.473 -27.990   9.625  1.00 43.09           O  
ATOM   1624  N   TRP B 208      19.250 -28.827  11.710  1.00 90.92           N  
ATOM   1625  CA  TRP B 208      20.275 -29.816  11.527  1.00 90.92           C  
ATOM   1626  CB  TRP B 208      20.645 -30.589  12.811  1.00 90.92           C  
ATOM   1627  CG  TRP B 208      19.572 -31.435  13.446  1.00 90.92           C  
ATOM   1628  CD2 TRP B 208      19.444 -32.855  13.249  1.00 90.92           C  
ATOM   1629  CD1 TRP B 208      18.597 -31.082  14.329  1.00 90.92           C  
ATOM   1630  NE1 TRP B 208      17.860 -32.185  14.688  1.00 90.92           N  
ATOM   1631  CE2 TRP B 208      18.377 -33.284  14.032  1.00 90.92           C  
ATOM   1632  CE3 TRP B 208      20.168 -33.727  12.485  1.00 90.92           C  
ATOM   1633  CZ2 TRP B 208      18.011 -34.600  14.064  1.00 90.92           C  
ATOM   1634  CZ3 TRP B 208      19.791 -35.050  12.512  1.00 90.92           C  
ATOM   1635  CH2 TRP B 208      18.732 -35.478  13.289  1.00 90.92           C  
ATOM   1636  C   TRP B 208      19.968 -30.778  10.412  1.00 90.92           C  
ATOM   1637  O   TRP B 208      20.867 -31.123   9.647  1.00 90.92           O  
ATOM   1638  N   VAL B 209      18.717 -31.260  10.273  1.00115.61           N  
ATOM   1639  CA  VAL B 209      18.459 -32.191   9.202  1.00115.61           C  
ATOM   1640  CB  VAL B 209      17.066 -32.750   9.203  1.00115.61           C  
ATOM   1641  CG1 VAL B 209      16.917 -33.750  10.354  1.00115.61           C  
ATOM   1642  CG2 VAL B 209      16.097 -31.574   9.322  1.00115.61           C  
ATOM   1643  C   VAL B 209      18.682 -31.547   7.868  1.00115.61           C  
ATOM   1644  O   VAL B 209      19.306 -32.136   6.988  1.00115.61           O  
ATOM   1645  N   GLY B 210      18.166 -30.320   7.674  1.00 28.24           N  
ATOM   1646  CA  GLY B 210      18.305 -29.638   6.417  1.00 28.24           C  
ATOM   1647  C   GLY B 210      19.753 -29.346   6.166  1.00 28.24           C  
ATOM   1648  O   GLY B 210      20.219 -29.401   5.030  1.00 28.24           O  
ATOM   1649  N   TRP B 211      20.492 -28.997   7.233  1.00 75.03           N  
ATOM   1650  CA  TRP B 211      21.877 -28.631   7.135  1.00 75.03           C  
ATOM   1651  CB  TRP B 211      22.480 -28.225   8.492  1.00 75.03           C  
ATOM   1652  CG  TRP B 211      23.985 -28.072   8.518  1.00 75.03           C  
ATOM   1653  CD2 TRP B 211      24.716 -26.924   8.061  1.00 75.03           C  
ATOM   1654  CD1 TRP B 211      24.914 -28.969   8.959  1.00 75.03           C  
ATOM   1655  NE1 TRP B 211      26.179 -28.449   8.813  1.00 75.03           N  
ATOM   1656  CE2 TRP B 211      26.076 -27.192   8.259  1.00 75.03           C  
ATOM   1657  CE3 TRP B 211      24.299 -25.741   7.522  1.00 75.03           C  
ATOM   1658  CZ2 TRP B 211      27.033 -26.282   7.920  1.00 75.03           C  
ATOM   1659  CZ3 TRP B 211      25.271 -24.825   7.179  1.00 75.03           C  
ATOM   1660  CH2 TRP B 211      26.610 -25.090   7.373  1.00 75.03           C  
ATOM   1661  C   TRP B 211      22.669 -29.782   6.600  1.00 75.03           C  
ATOM   1662  O   TRP B 211      23.488 -29.611   5.700  1.00 75.03           O  
ATOM   1663  N   PHE B 212      22.448 -30.994   7.142  1.00166.52           N  
ATOM   1664  CA  PHE B 212      23.175 -32.142   6.686  1.00166.52           C  
ATOM   1665  CB  PHE B 212      23.035 -33.400   7.562  1.00166.52           C  
ATOM   1666  CG  PHE B 212      23.930 -33.180   8.734  1.00166.52           C  
ATOM   1667  CD1 PHE B 212      25.289 -33.303   8.573  1.00166.52           C  
ATOM   1668  CD2 PHE B 212      23.436 -32.819   9.967  1.00166.52           C  
ATOM   1669  CE1 PHE B 212      26.148 -33.098   9.629  1.00166.52           C  
ATOM   1670  CE2 PHE B 212      24.290 -32.618  11.028  1.00166.52           C  
ATOM   1671  CZ  PHE B 212      25.646 -32.752  10.860  1.00166.52           C  
ATOM   1672  C   PHE B 212      22.792 -32.468   5.278  1.00166.52           C  
ATOM   1673  O   PHE B 212      23.580 -33.054   4.534  1.00166.52           O  
ATOM   1674  N   CYS B 213      21.539 -32.170   4.896  1.00 41.77           N  
ATOM   1675  CA  CYS B 213      21.127 -32.409   3.545  1.00 41.77           C  
ATOM   1676  CB  CYS B 213      19.645 -32.078   3.312  1.00 41.77           C  
ATOM   1677  SG  CYS B 213      18.544 -33.231   4.188  1.00 41.77           S  
ATOM   1678  C   CYS B 213      21.957 -31.536   2.657  1.00 41.77           C  
ATOM   1679  O   CYS B 213      22.455 -31.973   1.619  1.00 41.77           O  
ATOM   1680  N   GLN B 214      22.166 -30.273   3.070  1.00 69.80           N  
ATOM   1681  CA  GLN B 214      22.945 -29.358   2.290  1.00 69.80           C  
ATOM   1682  CB  GLN B 214      23.165 -28.023   3.020  1.00 69.80           C  
ATOM   1683  CG  GLN B 214      21.885 -27.283   3.404  1.00 69.80           C  
ATOM   1684  CD  GLN B 214      22.291 -26.078   4.244  1.00 69.80           C  
ATOM   1685  OE1 GLN B 214      21.516 -25.585   5.063  1.00 69.80           O  
ATOM   1686  NE2 GLN B 214      23.546 -25.592   4.045  1.00 69.80           N  
ATOM   1687  C   GLN B 214      24.304 -29.970   2.165  1.00 69.80           C  
ATOM   1688  O   GLN B 214      24.918 -29.970   1.100  1.00 69.80           O  
ATOM   1689  N   LYS B 215      24.806 -30.539   3.274  1.00144.60           N  
ATOM   1690  CA  LYS B 215      26.115 -31.114   3.251  1.00144.60           C  
ATOM   1691  CB  LYS B 215      26.522 -31.728   4.600  1.00144.60           C  
ATOM   1692  CG  LYS B 215      27.263 -30.757   5.520  1.00144.60           C  
ATOM   1693  CD  LYS B 215      26.540 -29.433   5.753  1.00144.60           C  
ATOM   1694  CE  LYS B 215      27.000 -28.349   4.774  1.00144.60           C  
ATOM   1695  NZ  LYS B 215      26.243 -27.098   4.989  1.00144.60           N1+
ATOM   1696  C   LYS B 215      26.146 -32.196   2.233  1.00144.60           C  
ATOM   1697  O   LYS B 215      27.077 -32.292   1.438  1.00144.60           O  
ATOM   1698  N   ALA B 216      25.102 -33.032   2.213  1.00 50.34           N  
ATOM   1699  CA  ALA B 216      25.052 -34.127   1.295  1.00 50.34           C  
ATOM   1700  CB  ALA B 216      23.794 -34.989   1.480  1.00 50.34           C  
ATOM   1701  C   ALA B 216      25.050 -33.599  -0.107  1.00 50.34           C  
ATOM   1702  O   ALA B 216      25.685 -34.183  -0.980  1.00 50.34           O  
ATOM   1703  N   VAL B 217      24.319 -32.495  -0.375  1.00149.81           N  
ATOM   1704  CA  VAL B 217      24.234 -32.020  -1.728  1.00149.81           C  
ATOM   1705  CB  VAL B 217      23.180 -30.968  -1.966  1.00149.81           C  
ATOM   1706  CG1 VAL B 217      21.821 -31.540  -1.556  1.00149.81           C  
ATOM   1707  CG2 VAL B 217      23.533 -29.675  -1.237  1.00149.81           C  
ATOM   1708  C   VAL B 217      25.558 -31.492  -2.207  1.00149.81           C  
ATOM   1709  O   VAL B 217      25.993 -31.805  -3.312  1.00149.81           O  
ATOM   1710  N   GLU B 218      26.255 -30.696  -1.380  1.00 78.46           N  
ATOM   1711  CA  GLU B 218      27.493 -30.085  -1.786  1.00 78.46           C  
ATOM   1712  CB  GLU B 218      27.963 -29.074  -0.732  1.00 78.46           C  
ATOM   1713  CG  GLU B 218      27.013 -27.873  -0.705  1.00 78.46           C  
ATOM   1714  CD  GLU B 218      27.032 -27.230   0.670  1.00 78.46           C  
ATOM   1715  OE1 GLU B 218      27.540 -27.877   1.620  1.00 78.46           O  
ATOM   1716  OE2 GLU B 218      26.514 -26.086   0.788  1.00 78.46           O1-
ATOM   1717  C   GLU B 218      28.531 -31.138  -2.041  1.00 78.46           C  
ATOM   1718  O   GLU B 218      29.322 -31.025  -2.978  1.00 78.46           O  
ATOM   1719  N   ILE B 219      28.544 -32.215  -1.235  1.00102.34           N  
ATOM   1720  CA  ILE B 219      29.504 -33.263  -1.426  1.00102.34           C  
ATOM   1721  CB  ILE B 219      29.291 -34.445  -0.520  1.00102.34           C  
ATOM   1722  CG1 ILE B 219      29.340 -34.032   0.959  1.00102.34           C  
ATOM   1723  CG2 ILE B 219      30.324 -35.520  -0.902  1.00102.34           C  
ATOM   1724  CD1 ILE B 219      30.667 -33.403   1.386  1.00102.34           C  
ATOM   1725  C   ILE B 219      29.275 -33.773  -2.809  1.00102.34           C  
ATOM   1726  O   ILE B 219      30.214 -34.058  -3.550  1.00102.34           O  
ATOM   1727  N   LYS B 220      27.985 -33.879  -3.179  1.00 94.91           N  
ATOM   1728  CA  LYS B 220      27.554 -34.382  -4.450  1.00 94.91           C  
ATOM   1729  CB  LYS B 220      26.021 -34.434  -4.581  1.00 94.91           C  
ATOM   1730  CG  LYS B 220      25.554 -35.176  -5.834  1.00 94.91           C  
ATOM   1731  CD  LYS B 220      25.884 -36.670  -5.805  1.00 94.91           C  
ATOM   1732  CE  LYS B 220      25.430 -37.423  -7.057  1.00 94.91           C  
ATOM   1733  NZ  LYS B 220      26.001 -38.787  -7.070  1.00 94.91           N1+
ATOM   1734  C   LYS B 220      28.078 -33.494  -5.534  1.00 94.91           C  
ATOM   1735  O   LYS B 220      28.439 -33.961  -6.613  1.00 94.91           O  
ATOM   1736  N   ASN B 221      28.165 -32.182  -5.262  1.00 60.87           N  
ATOM   1737  CA  ASN B 221      28.601 -31.246  -6.256  1.00 60.87           C  
ATOM   1738  CB  ASN B 221      28.665 -29.798  -5.738  1.00 60.87           C  
ATOM   1739  CG  ASN B 221      27.238 -29.286  -5.603  1.00 60.87           C  
ATOM   1740  OD1 ASN B 221      26.428 -29.848  -4.869  1.00 60.87           O  
ATOM   1741  ND2 ASN B 221      26.919 -28.189  -6.336  1.00 60.87           N  
ATOM   1742  C   ASN B 221      29.970 -31.640  -6.687  1.00 60.87           C  
ATOM   1743  O   ASN B 221      30.352 -31.420  -7.835  1.00 60.87           O  
ATOM   1744  N   GLY B 222      30.747 -32.259  -5.785  1.00 26.84           N  
ATOM   1745  CA  GLY B 222      32.093 -32.562  -6.150  1.00 26.84           C  
ATOM   1746  C   GLY B 222      32.895 -31.481  -5.527  1.00 26.84           C  
ATOM   1747  O   GLY B 222      34.096 -31.351  -5.759  1.00 26.84           O  
ATOM   1748  N   ILE B 223      32.209 -30.664  -4.709  1.00 71.13           N  
ATOM   1749  CA  ILE B 223      32.843 -29.619  -3.974  1.00 71.13           C  
ATOM   1750  CB  ILE B 223      31.900 -28.823  -3.121  1.00 71.13           C  
ATOM   1751  CG1 ILE B 223      30.880 -28.080  -3.999  1.00 71.13           C  
ATOM   1752  CG2 ILE B 223      32.736 -27.912  -2.206  1.00 71.13           C  
ATOM   1753  CD1 ILE B 223      29.711 -27.503  -3.201  1.00 71.13           C  
ATOM   1754  C   ILE B 223      33.802 -30.301  -3.064  1.00 71.13           C  
ATOM   1755  O   ILE B 223      34.903 -29.805  -2.826  1.00 71.13           O  
ATOM   1756  N   ASN B 224      33.422 -31.483  -2.543  1.00104.11           N  
ATOM   1757  CA  ASN B 224      34.336 -32.106  -1.634  1.00104.11           C  
ATOM   1758  CB  ASN B 224      35.721 -32.417  -2.236  1.00104.11           C  
ATOM   1759  CG  ASN B 224      35.618 -33.665  -3.099  1.00104.11           C  
ATOM   1760  OD1 ASN B 224      34.862 -34.586  -2.796  1.00104.11           O  
ATOM   1761  ND2 ASN B 224      36.415 -33.703  -4.202  1.00104.11           N  
ATOM   1762  C   ASN B 224      34.557 -31.187  -0.470  1.00104.11           C  
ATOM   1763  O   ASN B 224      35.688 -30.862  -0.117  1.00104.11           O  
ATOM   1764  N   LYS B 225      33.436 -30.757   0.136  1.00231.51           N  
ATOM   1765  CA  LYS B 225      33.249 -29.867   1.256  1.00231.51           C  
ATOM   1766  CB  LYS B 225      31.790 -29.342   1.340  1.00231.51           C  
ATOM   1767  CG  LYS B 225      31.544 -28.225   2.368  1.00231.51           C  
ATOM   1768  CD  LYS B 225      30.208 -27.493   2.231  1.00231.51           C  
ATOM   1769  CE  LYS B 225      29.919 -26.564   3.415  1.00231.51           C  
ATOM   1770  NZ  LYS B 225      31.129 -25.773   3.741  1.00231.51           N1+
ATOM   1771  C   LYS B 225      33.620 -30.419   2.660  1.00231.51           C  
ATOM   1772  O   LYS B 225      33.629 -29.540   3.515  1.00231.51           O  
ATOM   1773  N   PRO B 226      33.956 -31.679   3.047  1.00208.65           N  
ATOM   1774  CA  PRO B 226      33.958 -32.178   4.440  1.00208.65           C  
ATOM   1775  CD  PRO B 226      34.966 -32.378   2.271  1.00208.65           C  
ATOM   1776  CB  PRO B 226      35.040 -33.256   4.527  1.00208.65           C  
ATOM   1777  CG  PRO B 226      35.925 -33.001   3.295  1.00208.65           C  
ATOM   1778  C   PRO B 226      33.963 -31.235   5.606  1.00208.65           C  
ATOM   1779  O   PRO B 226      34.820 -30.356   5.686  1.00208.65           O  
ATOM   1780  N   PHE B 227      32.989 -31.464   6.528  1.00198.32           N  
ATOM   1781  CA  PHE B 227      32.597 -30.564   7.583  1.00198.32           C  
ATOM   1782  CB  PHE B 227      31.135 -30.110   7.435  1.00198.32           C  
ATOM   1783  CG  PHE B 227      30.356 -31.378   7.477  1.00198.32           C  
ATOM   1784  CD1 PHE B 227      30.167 -32.097   6.320  1.00198.32           C  
ATOM   1785  CD2 PHE B 227      29.844 -31.866   8.658  1.00198.32           C  
ATOM   1786  CE1 PHE B 227      29.465 -33.279   6.338  1.00198.32           C  
ATOM   1787  CE2 PHE B 227      29.141 -33.048   8.680  1.00198.32           C  
ATOM   1788  CZ  PHE B 227      28.954 -33.756   7.519  1.00198.32           C  
ATOM   1789  C   PHE B 227      32.689 -31.191   8.940  1.00198.32           C  
ATOM   1790  O   PHE B 227      33.252 -32.268   9.130  1.00198.32           O  
ATOM   1791  N   THR B 228      32.113 -30.478   9.935  1.00 87.57           N  
ATOM   1792  CA  THR B 228      32.205 -30.880  11.305  1.00 87.57           C  
ATOM   1793  CB  THR B 228      32.679 -29.773  12.200  1.00 87.57           C  
ATOM   1794  OG1 THR B 228      31.725 -28.721  12.204  1.00 87.57           O  
ATOM   1795  CG2 THR B 228      34.030 -29.243  11.694  1.00 87.57           C  
ATOM   1796  C   THR B 228      30.866 -31.270  11.840  1.00 87.57           C  
ATOM   1797  O   THR B 228      29.814 -30.914  11.303  1.00 87.57           O  
ATOM   1798  N   ILE B 229      30.902 -32.071  12.924  1.00 67.39           N  
ATOM   1799  CA  ILE B 229      29.724 -32.445  13.639  1.00 67.39           C  
ATOM   1800  CB  ILE B 229      29.264 -33.848  13.401  1.00 67.39           C  
ATOM   1801  CG1 ILE B 229      30.280 -34.857  13.955  1.00 67.39           C  
ATOM   1802  CG2 ILE B 229      28.988 -33.985  11.891  1.00 67.39           C  
ATOM   1803  CD1 ILE B 229      29.734 -36.280  14.057  1.00 67.39           C  
ATOM   1804  C   ILE B 229      30.090 -32.321  15.078  1.00 67.39           C  
ATOM   1805  O   ILE B 229      31.235 -32.560  15.461  1.00 67.39           O  
ATOM   1806  N   SER B 230      29.120 -31.930  15.919  1.00 87.89           N  
ATOM   1807  CA  SER B 230      29.419 -31.753  17.304  1.00 87.89           C  
ATOM   1808  CB  SER B 230      28.505 -30.713  17.962  1.00 87.89           C  
ATOM   1809  OG  SER B 230      27.150 -31.101  17.784  1.00 87.89           O  
ATOM   1810  C   SER B 230      29.204 -33.064  17.986  1.00 87.89           C  
ATOM   1811  O   SER B 230      28.109 -33.623  17.956  1.00 87.89           O  
ATOM   1812  N   GLY B 231      30.272 -33.586  18.625  1.00 28.86           N  
ATOM   1813  CA  GLY B 231      30.194 -34.827  19.344  1.00 28.86           C  
ATOM   1814  C   GLY B 231      30.406 -35.962  18.388  1.00 28.86           C  
ATOM   1815  O   GLY B 231      30.820 -35.759  17.248  1.00 28.86           O  
ATOM   1816  N   ASN B 232      30.141 -37.197  18.871  1.00 93.34           N  
ATOM   1817  CA  ASN B 232      30.291 -38.445  18.169  1.00 93.34           C  
ATOM   1818  CB  ASN B 232      30.342 -39.687  19.086  1.00 93.34           C  
ATOM   1819  CG  ASN B 232      29.052 -39.840  19.881  1.00 93.34           C  
ATOM   1820  OD1 ASN B 232      28.107 -39.073  19.719  1.00 93.34           O  
ATOM   1821  ND2 ASN B 232      29.024 -40.858  20.782  1.00 93.34           N  
ATOM   1822  C   ASN B 232      29.237 -38.641  17.113  1.00 93.34           C  
ATOM   1823  O   ASN B 232      29.409 -39.473  16.223  1.00 93.34           O  
ATOM   1824  N   GLY B 233      28.082 -37.953  17.210  1.00 52.51           N  
ATOM   1825  CA  GLY B 233      27.073 -38.093  16.186  1.00 52.51           C  
ATOM   1826  C   GLY B 233      26.027 -39.085  16.608  1.00 52.51           C  
ATOM   1827  O   GLY B 233      25.037 -39.302  15.909  1.00 52.51           O  
ATOM   1828  N   LYS B 234      26.243 -39.765  17.741  1.00105.88           N  
ATOM   1829  CA  LYS B 234      25.300 -40.732  18.227  1.00105.88           C  
ATOM   1830  CB  LYS B 234      25.915 -41.784  19.151  1.00105.88           C  
ATOM   1831  CG  LYS B 234      26.745 -42.732  18.287  1.00105.88           C  
ATOM   1832  CD  LYS B 234      27.510 -43.807  19.045  1.00105.88           C  
ATOM   1833  CE  LYS B 234      28.473 -44.597  18.161  1.00105.88           C  
ATOM   1834  NZ  LYS B 234      28.991 -45.766  18.905  1.00105.88           N1+
ATOM   1835  C   LYS B 234      24.090 -40.091  18.836  1.00105.88           C  
ATOM   1836  O   LYS B 234      23.093 -40.769  19.081  1.00105.88           O  
ATOM   1837  N   GLN B 235      24.162 -38.782  19.157  1.00161.68           N  
ATOM   1838  CA  GLN B 235      23.042 -38.126  19.781  1.00161.68           C  
ATOM   1839  CB  GLN B 235      23.202 -36.605  19.940  1.00161.68           C  
ATOM   1840  CG  GLN B 235      24.446 -36.184  20.713  1.00161.68           C  
ATOM   1841  CD  GLN B 235      25.567 -36.017  19.699  1.00161.68           C  
ATOM   1842  OE1 GLN B 235      25.391 -36.285  18.513  1.00161.68           O  
ATOM   1843  NE2 GLN B 235      26.756 -35.557  20.174  1.00161.68           N  
ATOM   1844  C   GLN B 235      21.829 -38.324  18.921  1.00161.68           C  
ATOM   1845  O   GLN B 235      21.930 -38.369  17.696  1.00161.68           O  
ATOM   1846  N   VAL B 236      20.639 -38.440  19.556  1.00 64.64           N  
ATOM   1847  CA  VAL B 236      19.448 -38.739  18.805  1.00 64.64           C  
ATOM   1848  CB  VAL B 236      18.843 -40.063  19.169  1.00 64.64           C  
ATOM   1849  CG1 VAL B 236      17.530 -40.232  18.387  1.00 64.64           C  
ATOM   1850  CG2 VAL B 236      19.880 -41.170  18.914  1.00 64.64           C  
ATOM   1851  C   VAL B 236      18.366 -37.715  19.002  1.00 64.64           C  
ATOM   1852  O   VAL B 236      18.184 -37.161  20.087  1.00 64.64           O  
ATOM   1853  N   ARG B 237      17.613 -37.436  17.913  1.00106.97           N  
ATOM   1854  CA  ARG B 237      16.476 -36.561  17.987  1.00106.97           C  
ATOM   1855  CB  ARG B 237      16.753 -35.116  17.530  1.00106.97           C  
ATOM   1856  CG  ARG B 237      17.752 -34.351  18.406  1.00106.97           C  
ATOM   1857  CD  ARG B 237      17.384 -34.274  19.890  1.00106.97           C  
ATOM   1858  NE  ARG B 237      18.276 -33.256  20.517  1.00106.97           N  
ATOM   1859  CZ  ARG B 237      19.554 -33.575  20.881  1.00106.97           C  
ATOM   1860  NH1 ARG B 237      20.047 -34.823  20.629  1.00106.97           N1+
ATOM   1861  NH2 ARG B 237      20.345 -32.638  21.481  1.00106.97           N  
ATOM   1862  C   ARG B 237      15.405 -37.125  17.099  1.00106.97           C  
ATOM   1863  O   ARG B 237      15.694 -37.682  16.040  1.00106.97           O  
ATOM   1864  N   ASP B 238      14.129 -37.032  17.526  1.00 69.30           N  
ATOM   1865  CA  ASP B 238      13.072 -37.493  16.671  1.00 69.30           C  
ATOM   1866  CB  ASP B 238      11.741 -37.753  17.410  1.00 69.30           C  
ATOM   1867  CG  ASP B 238      11.292 -36.488  18.136  1.00 69.30           C  
ATOM   1868  OD1 ASP B 238      11.150 -35.419  17.489  1.00 69.30           O  
ATOM   1869  OD2 ASP B 238      11.098 -36.585  19.377  1.00 69.30           O1-
ATOM   1870  C   ASP B 238      12.891 -36.434  15.633  1.00 69.30           C  
ATOM   1871  O   ASP B 238      13.125 -35.259  15.907  1.00 69.30           O  
ATOM   1872  N   VAL B 239      12.491 -36.811  14.401  1.00 58.59           N  
ATOM   1873  CA  VAL B 239      12.357 -35.799  13.391  1.00 58.59           C  
ATOM   1874  CB  VAL B 239      13.258 -35.994  12.205  1.00 58.59           C  
ATOM   1875  CG1 VAL B 239      14.716 -35.855  12.676  1.00 58.59           C  
ATOM   1876  CG2 VAL B 239      12.939 -37.353  11.558  1.00 58.59           C  
ATOM   1877  C   VAL B 239      10.942 -35.768  12.912  1.00 58.59           C  
ATOM   1878  O   VAL B 239      10.323 -36.806  12.681  1.00 58.59           O  
ATOM   1879  N   LEU B 240      10.407 -34.537  12.749  1.00 69.85           N  
ATOM   1880  CA  LEU B 240       9.034 -34.315  12.391  1.00 69.85           C  
ATOM   1881  CB  LEU B 240       8.329 -33.439  13.448  1.00 69.85           C  
ATOM   1882  CG  LEU B 240       6.842 -33.122  13.203  1.00 69.85           C  
ATOM   1883  CD1 LEU B 240       5.975 -34.390  13.292  1.00 69.85           C  
ATOM   1884  CD2 LEU B 240       6.352 -32.006  14.143  1.00 69.85           C  
ATOM   1885  C   LEU B 240       8.979 -33.582  11.085  1.00 69.85           C  
ATOM   1886  O   LEU B 240       9.571 -32.517  10.918  1.00 69.85           O  
ATOM   1887  N   HIS B 241       8.237 -34.137  10.111  1.00 65.52           N  
ATOM   1888  CA  HIS B 241       8.134 -33.505   8.828  1.00 65.52           C  
ATOM   1889  ND1 HIS B 241       6.642 -33.266   5.731  1.00 65.52           N  
ATOM   1890  CG  HIS B 241       7.737 -33.833   6.350  1.00 65.52           C  
ATOM   1891  CB  HIS B 241       7.708 -34.463   7.709  1.00 65.52           C  
ATOM   1892  NE2 HIS B 241       8.353 -33.048   4.327  1.00 65.52           N  
ATOM   1893  CD2 HIS B 241       8.770 -33.685   5.478  1.00 65.52           C  
ATOM   1894  CE1 HIS B 241       7.065 -32.816   4.523  1.00 65.52           C  
ATOM   1895  C   HIS B 241       7.121 -32.409   8.910  1.00 65.52           C  
ATOM   1896  O   HIS B 241       6.185 -32.452   9.706  1.00 65.52           O  
ATOM   1897  N   ALA B 242       7.270 -31.411   8.024  1.00 42.11           N  
ATOM   1898  CA  ALA B 242       6.453 -30.232   8.010  1.00 42.11           C  
ATOM   1899  CB  ALA B 242       6.802 -29.289   6.849  1.00 42.11           C  
ATOM   1900  C   ALA B 242       5.015 -30.612   7.848  1.00 42.11           C  
ATOM   1901  O   ALA B 242       4.137 -29.985   8.437  1.00 42.11           O  
ATOM   1902  N   GLU B 243       4.729 -31.646   7.038  1.00 53.72           N  
ATOM   1903  CA  GLU B 243       3.364 -32.011   6.784  1.00 53.72           C  
ATOM   1904  CB  GLU B 243       3.247 -33.152   5.760  1.00 53.72           C  
ATOM   1905  CG  GLU B 243       3.605 -32.696   4.341  1.00 53.72           C  
ATOM   1906  CD  GLU B 243       3.883 -33.925   3.489  1.00 53.72           C  
ATOM   1907  OE1 GLU B 243       4.421 -34.917   4.053  1.00 53.72           O  
ATOM   1908  OE2 GLU B 243       3.582 -33.890   2.267  1.00 53.72           O1-
ATOM   1909  C   GLU B 243       2.693 -32.404   8.066  1.00 53.72           C  
ATOM   1910  O   GLU B 243       1.525 -32.087   8.289  1.00 53.72           O  
ATOM   1911  N   ASP B 244       3.413 -33.117   8.945  1.00 49.08           N  
ATOM   1912  CA  ASP B 244       2.875 -33.548  10.205  1.00 49.08           C  
ATOM   1913  CB  ASP B 244       3.876 -34.401  11.003  1.00 49.08           C  
ATOM   1914  CG  ASP B 244       4.116 -35.706  10.260  1.00 49.08           C  
ATOM   1915  OD1 ASP B 244       3.116 -36.352   9.856  1.00 49.08           O  
ATOM   1916  OD2 ASP B 244       5.306 -36.080  10.098  1.00 49.08           O1-
ATOM   1917  C   ASP B 244       2.602 -32.343  11.055  1.00 49.08           C  
ATOM   1918  O   ASP B 244       1.628 -32.304  11.805  1.00 49.08           O  
ATOM   1919  N   MET B 245       3.497 -31.343  10.969  1.00 66.92           N  
ATOM   1920  CA  MET B 245       3.449 -30.139  11.752  1.00 66.92           C  
ATOM   1921  CB  MET B 245       4.750 -29.328  11.556  1.00 66.92           C  
ATOM   1922  CG  MET B 245       4.860 -28.009  12.318  1.00 66.92           C  
ATOM   1923  SD  MET B 245       4.203 -26.577  11.410  1.00 66.92           S  
ATOM   1924  CE  MET B 245       5.571 -26.522  10.213  1.00 66.92           C  
ATOM   1925  C   MET B 245       2.236 -29.325  11.419  1.00 66.92           C  
ATOM   1926  O   MET B 245       1.580 -28.788  12.312  1.00 66.92           O  
ATOM   1927  N   ILE B 246       1.878 -29.217  10.126  1.00 43.10           N  
ATOM   1928  CA  ILE B 246       0.752 -28.393   9.798  1.00 43.10           C  
ATOM   1929  CB  ILE B 246       0.533 -28.205   8.328  1.00 43.10           C  
ATOM   1930  CG1 ILE B 246       1.758 -27.520   7.697  1.00 43.10           C  
ATOM   1931  CG2 ILE B 246      -0.760 -27.387   8.157  1.00 43.10           C  
ATOM   1932  CD1 ILE B 246       1.711 -27.456   6.173  1.00 43.10           C  
ATOM   1933  C   ILE B 246      -0.499 -28.974  10.388  1.00 43.10           C  
ATOM   1934  O   ILE B 246      -1.313 -28.253  10.966  1.00 43.10           O  
ATOM   1935  N   SER B 247      -0.683 -30.302  10.283  1.00 33.63           N  
ATOM   1936  CA  SER B 247      -1.892 -30.901  10.773  1.00 33.63           C  
ATOM   1937  CB  SER B 247      -1.955 -32.422  10.522  1.00 33.63           C  
ATOM   1938  OG  SER B 247      -0.910 -33.098  11.210  1.00 33.63           O  
ATOM   1939  C   SER B 247      -2.003 -30.650  12.247  1.00 33.63           C  
ATOM   1940  O   SER B 247      -3.086 -30.365  12.755  1.00 33.63           O  
ATOM   1941  N   LEU B 248      -0.875 -30.724  12.974  1.00 60.05           N  
ATOM   1942  CA  LEU B 248      -0.909 -30.530  14.392  1.00 60.05           C  
ATOM   1943  CB  LEU B 248       0.476 -30.707  15.037  1.00 60.05           C  
ATOM   1944  CG  LEU B 248       0.505 -30.363  16.538  1.00 60.05           C  
ATOM   1945  CD1 LEU B 248      -0.480 -31.233  17.330  1.00 60.05           C  
ATOM   1946  CD2 LEU B 248       1.936 -30.436  17.094  1.00 60.05           C  
ATOM   1947  C   LEU B 248      -1.383 -29.147  14.723  1.00 60.05           C  
ATOM   1948  O   LEU B 248      -2.265 -28.984  15.564  1.00 60.05           O  
ATOM   1949  N   TYR B 249      -0.840 -28.111  14.056  1.00102.70           N  
ATOM   1950  CA  TYR B 249      -1.210 -26.766  14.408  1.00102.70           C  
ATOM   1951  CB  TYR B 249      -0.450 -25.669  13.637  1.00102.70           C  
ATOM   1952  CG  TYR B 249       0.844 -25.407  14.326  1.00102.70           C  
ATOM   1953  CD1 TYR B 249       1.916 -26.256  14.191  1.00102.70           C  
ATOM   1954  CD2 TYR B 249       0.974 -24.281  15.110  1.00102.70           C  
ATOM   1955  CE1 TYR B 249       3.095 -25.985  14.842  1.00102.70           C  
ATOM   1956  CE2 TYR B 249       2.152 -24.005  15.763  1.00102.70           C  
ATOM   1957  CZ  TYR B 249       3.213 -24.864  15.627  1.00102.70           C  
ATOM   1958  OH  TYR B 249       4.433 -24.607  16.286  1.00102.70           O  
ATOM   1959  C   TYR B 249      -2.663 -26.514  14.192  1.00102.70           C  
ATOM   1960  O   TYR B 249      -3.346 -26.015  15.085  1.00102.70           O  
ATOM   1961  N   PHE B 250      -3.188 -26.856  13.005  1.00 68.03           N  
ATOM   1962  CA  PHE B 250      -4.566 -26.562  12.753  1.00 68.03           C  
ATOM   1963  CB  PHE B 250      -4.975 -26.697  11.280  1.00 68.03           C  
ATOM   1964  CG  PHE B 250      -4.466 -25.451  10.645  1.00 68.03           C  
ATOM   1965  CD1 PHE B 250      -3.165 -25.358  10.210  1.00 68.03           C  
ATOM   1966  CD2 PHE B 250      -5.298 -24.362  10.512  1.00 68.03           C  
ATOM   1967  CE1 PHE B 250      -2.705 -24.197   9.634  1.00 68.03           C  
ATOM   1968  CE2 PHE B 250      -4.846 -23.201   9.934  1.00 68.03           C  
ATOM   1969  CZ  PHE B 250      -3.547 -23.118   9.496  1.00 68.03           C  
ATOM   1970  C   PHE B 250      -5.477 -27.383  13.612  1.00 68.03           C  
ATOM   1971  O   PHE B 250      -6.464 -26.860  14.124  1.00 68.03           O  
ATOM   1972  N   THR B 251      -5.189 -28.686  13.800  1.00 97.08           N  
ATOM   1973  CA  THR B 251      -6.086 -29.488  14.585  1.00 97.08           C  
ATOM   1974  CB  THR B 251      -5.737 -30.951  14.591  1.00 97.08           C  
ATOM   1975  OG1 THR B 251      -6.768 -31.709  15.210  0.33 97.08           O  
ATOM   1976  CG2 THR B 251      -4.407 -31.145  15.336  0.33 97.08           C  
ATOM   1977  C   THR B 251      -6.097 -28.980  15.997  1.00 97.08           C  
ATOM   1978  O   THR B 251      -7.152 -28.872  16.622  1.00 97.08           O  
ATOM   1979  N   ALA B 252      -4.915 -28.642  16.541  1.00 28.75           N  
ATOM   1980  CA  ALA B 252      -4.835 -28.159  17.888  1.00 28.75           C  
ATOM   1981  CB  ALA B 252      -3.391 -27.889  18.341  1.00 28.75           C  
ATOM   1982  C   ALA B 252      -5.584 -26.868  17.986  1.00 28.75           C  
ATOM   1983  O   ALA B 252      -6.279 -26.603  18.966  1.00 28.75           O  
ATOM   1984  N   LEU B 253      -5.468 -26.019  16.952  1.00 42.28           N  
ATOM   1985  CA  LEU B 253      -6.137 -24.752  16.995  1.00 42.28           C  
ATOM   1986  CB  LEU B 253      -5.883 -23.918  15.725  1.00 42.28           C  
ATOM   1987  CG  LEU B 253      -6.580 -22.542  15.709  1.00 42.28           C  
ATOM   1988  CD1 LEU B 253      -6.090 -21.646  16.857  1.00 42.28           C  
ATOM   1989  CD2 LEU B 253      -6.439 -21.872  14.331  1.00 42.28           C  
ATOM   1990  C   LEU B 253      -7.605 -25.011  17.095  1.00 42.28           C  
ATOM   1991  O   LEU B 253      -8.320 -24.352  17.847  1.00 42.28           O  
ATOM   1992  N   ALA B 254      -8.095 -26.011  16.347  1.00 42.87           N  
ATOM   1993  CA  ALA B 254      -9.499 -26.293  16.338  1.00 42.87           C  
ATOM   1994  CB  ALA B 254      -9.868 -27.447  15.391  1.00 42.87           C  
ATOM   1995  C   ALA B 254      -9.937 -26.690  17.716  1.00 42.87           C  
ATOM   1996  O   ALA B 254     -11.024 -26.305  18.144  1.00 42.87           O  
ATOM   1997  N   ASN B 255      -9.114 -27.475  18.448  1.00123.63           N  
ATOM   1998  CA  ASN B 255      -9.559 -27.944  19.733  1.00123.63           C  
ATOM   1999  CB  ASN B 255      -9.179 -29.415  19.976  1.00123.63           C  
ATOM   2000  CG  ASN B 255      -9.932 -30.273  18.971  1.00123.63           C  
ATOM   2001  OD1 ASN B 255     -11.097 -30.612  19.173  1.00123.63           O  
ATOM   2002  ND2 ASN B 255      -9.251 -30.624  17.849  1.00123.63           N  
ATOM   2003  C   ASN B 255      -8.902 -27.164  20.833  1.00123.63           C  
ATOM   2004  O   ASN B 255      -8.514 -27.735  21.850  1.00123.63           O  
ATOM   2005  N   VAL B 256      -8.836 -25.827  20.702  1.00122.09           N  
ATOM   2006  CA  VAL B 256      -8.183 -25.027  21.703  1.00122.09           C  
ATOM   2007  CB  VAL B 256      -8.103 -23.556  21.388  1.00122.09           C  
ATOM   2008  CG1 VAL B 256      -7.220 -23.351  20.152  1.00122.09           C  
ATOM   2009  CG2 VAL B 256      -9.524 -22.992  21.255  1.00122.09           C  
ATOM   2010  C   VAL B 256      -8.910 -25.125  23.005  1.00122.09           C  
ATOM   2011  O   VAL B 256      -8.288 -25.147  24.065  1.00122.09           O  
ATOM   2012  N   SER B 257     -10.251 -25.196  22.964  1.00 43.94           N  
ATOM   2013  CA  SER B 257     -11.020 -25.152  24.174  1.00 43.94           C  
ATOM   2014  CB  SER B 257     -12.529 -25.331  23.930  1.00 43.94           C  
ATOM   2015  OG  SER B 257     -12.795 -26.649  23.474  1.00 43.94           O  
ATOM   2016  C   SER B 257     -10.598 -26.261  25.084  1.00 43.94           C  
ATOM   2017  O   SER B 257     -10.538 -26.089  26.300  1.00 43.94           O  
ATOM   2018  N   LYS B 258     -10.347 -27.450  24.520  1.00 80.15           N  
ATOM   2019  CA  LYS B 258      -9.982 -28.590  25.310  1.00 80.15           C  
ATOM   2020  CB  LYS B 258     -10.061 -29.872  24.462  1.00 80.15           C  
ATOM   2021  CG  LYS B 258     -10.057 -31.188  25.238  1.00 80.15           C  
ATOM   2022  CD  LYS B 258     -10.658 -32.332  24.415  1.00 80.15           C  
ATOM   2023  CE  LYS B 258     -10.926 -33.601  25.225  1.00 80.15           C  
ATOM   2024  NZ  LYS B 258     -12.169 -34.249  24.743  1.00 80.15           N1+
ATOM   2025  C   LYS B 258      -8.586 -28.456  25.868  1.00 80.15           C  
ATOM   2026  O   LYS B 258      -8.338 -28.756  27.034  1.00 80.15           O  
ATOM   2027  N   ILE B 259      -7.638 -28.052  25.003  1.00109.13           N  
ATOM   2028  CA  ILE B 259      -6.219 -27.954  25.227  1.00109.13           C  
ATOM   2029  CB  ILE B 259      -5.415 -28.047  23.960  1.00109.13           C  
ATOM   2030  CG1 ILE B 259      -5.738 -26.896  22.995  1.00109.13           C  
ATOM   2031  CG2 ILE B 259      -5.649 -29.446  23.368  1.00109.13           C  
ATOM   2032  CD1 ILE B 259      -4.764 -26.823  21.816  1.00109.13           C  
ATOM   2033  C   ILE B 259      -5.698 -26.794  26.020  1.00109.13           C  
ATOM   2034  O   ILE B 259      -4.635 -26.910  26.628  1.00109.13           O  
ATOM   2035  N   ARG B 260      -6.370 -25.633  25.970  1.00220.38           N  
ATOM   2036  CA  ARG B 260      -5.846 -24.402  26.507  1.00220.38           C  
ATOM   2037  CB  ARG B 260      -6.907 -23.315  26.692  1.00220.38           C  
ATOM   2038  CG  ARG B 260      -6.364 -22.194  27.567  1.00220.38           C  
ATOM   2039  CD  ARG B 260      -7.369 -21.089  27.877  1.00220.38           C  
ATOM   2040  NE  ARG B 260      -8.602 -21.741  28.391  1.00220.38           N  
ATOM   2041  CZ  ARG B 260      -8.769 -21.964  29.729  1.00220.38           C  
ATOM   2042  NH1 ARG B 260      -7.835 -21.534  30.627  1.00220.38           N1+
ATOM   2043  NH2 ARG B 260      -9.881 -22.624  30.164  1.00220.38           N  
ATOM   2044  C   ARG B 260      -5.183 -24.542  27.848  1.00220.38           C  
ATOM   2045  O   ARG B 260      -5.623 -25.291  28.719  1.00220.38           O  
ATOM   2046  N   GLY B 261      -4.056 -23.810  28.013  1.00 39.66           N  
ATOM   2047  CA  GLY B 261      -3.353 -23.722  29.265  1.00 39.66           C  
ATOM   2048  C   GLY B 261      -2.383 -24.851  29.439  1.00 39.66           C  
ATOM   2049  O   GLY B 261      -1.827 -25.019  30.524  1.00 39.66           O  
ATOM   2050  N   ASN B 262      -2.125 -25.647  28.385  1.00 60.18           N  
ATOM   2051  CA  ASN B 262      -1.248 -26.770  28.563  1.00 60.18           C  
ATOM   2052  CB  ASN B 262      -1.915 -28.131  28.295  1.00 60.18           C  
ATOM   2053  CG  ASN B 262      -2.728 -28.543  29.509  1.00 60.18           C  
ATOM   2054  OD1 ASN B 262      -2.167 -28.912  30.541  1.00 60.18           O  
ATOM   2055  ND2 ASN B 262      -4.081 -28.490  29.384  1.00 60.18           N  
ATOM   2056  C   ASN B 262      -0.104 -26.712  27.610  1.00 60.18           C  
ATOM   2057  O   ASN B 262      -0.154 -26.053  26.573  1.00 60.18           O  
ATOM   2058  N   ALA B 263       0.978 -27.428  27.975  1.00 42.48           N  
ATOM   2059  CA  ALA B 263       2.135 -27.556  27.142  1.00 42.48           C  
ATOM   2060  CB  ALA B 263       3.454 -27.245  27.868  1.00 42.48           C  
ATOM   2061  C   ALA B 263       2.170 -28.993  26.723  1.00 42.48           C  
ATOM   2062  O   ALA B 263       1.760 -29.871  27.481  1.00 42.48           O  
ATOM   2063  N   PHE B 264       2.621 -29.272  25.480  1.00 79.75           N  
ATOM   2064  CA  PHE B 264       2.688 -30.630  25.006  1.00 79.75           C  
ATOM   2065  CB  PHE B 264       1.685 -30.941  23.880  1.00 79.75           C  
ATOM   2066  CG  PHE B 264       0.307 -30.670  24.378  1.00 79.75           C  
ATOM   2067  CD1 PHE B 264      -0.228 -29.407  24.272  1.00 79.75           C  
ATOM   2068  CD2 PHE B 264      -0.449 -31.669  24.945  1.00 79.75           C  
ATOM   2069  CE1 PHE B 264      -1.497 -29.139  24.723  1.00 79.75           C  
ATOM   2070  CE2 PHE B 264      -1.721 -31.405  25.403  1.00 79.75           C  
ATOM   2071  CZ  PHE B 264      -2.247 -30.139  25.290  1.00 79.75           C  
ATOM   2072  C   PHE B 264       4.042 -30.837  24.394  1.00 79.75           C  
ATOM   2073  O   PHE B 264       4.593 -29.927  23.776  1.00 79.75           O  
ATOM   2074  N   ASN B 265       4.613 -32.056  24.549  1.00 62.56           N  
ATOM   2075  CA  ASN B 265       5.875 -32.376  23.937  1.00 62.56           C  
ATOM   2076  CB  ASN B 265       6.662 -33.487  24.668  1.00 62.56           C  
ATOM   2077  CG  ASN B 265       7.175 -32.898  25.978  1.00 62.56           C  
ATOM   2078  OD1 ASN B 265       7.018 -31.706  26.233  1.00 62.56           O  
ATOM   2079  ND2 ASN B 265       7.818 -33.743  26.827  1.00 62.56           N  
ATOM   2080  C   ASN B 265       5.527 -32.866  22.563  1.00 62.56           C  
ATOM   2081  O   ASN B 265       4.636 -33.698  22.408  1.00 62.56           O  
ATOM   2082  N   ILE B 266       6.194 -32.327  21.521  1.00102.69           N  
ATOM   2083  CA  ILE B 266       5.856 -32.701  20.174  1.00102.69           C  
ATOM   2084  CB  ILE B 266       5.282 -31.560  19.387  1.00102.69           C  
ATOM   2085  CG1 ILE B 266       3.982 -31.072  20.046  1.00102.69           C  
ATOM   2086  CG2 ILE B 266       5.118 -32.008  17.926  1.00102.69           C  
ATOM   2087  CD1 ILE B 266       2.890 -32.140  20.131  1.00102.69           C  
ATOM   2088  C   ILE B 266       7.084 -33.156  19.449  1.00102.69           C  
ATOM   2089  O   ILE B 266       8.143 -32.535  19.548  1.00102.69           O  
ATOM   2090  N   GLY B 267       6.966 -34.261  18.681  1.00 24.22           N  
ATOM   2091  CA  GLY B 267       8.093 -34.755  17.939  1.00 24.22           C  
ATOM   2092  C   GLY B 267       7.633 -35.872  17.054  1.00 24.22           C  
ATOM   2093  O   GLY B 267       6.476 -36.289  17.091  1.00 24.22           O  
ATOM   2094  N   GLY B 268       8.566 -36.384  16.227  1.00 59.17           N  
ATOM   2095  CA  GLY B 268       8.341 -37.438  15.274  1.00 59.17           C  
ATOM   2096  C   GLY B 268       7.996 -38.713  15.978  1.00 59.17           C  
ATOM   2097  O   GLY B 268       7.321 -39.552  15.391  1.00 59.17           O  
ATOM   2098  N   THR B 269       8.565 -38.937  17.181  1.00119.40           N  
ATOM   2099  CA  THR B 269       8.322 -40.067  18.045  1.00119.40           C  
ATOM   2100  CB  THR B 269       7.065 -40.886  17.829  1.00119.40           C  
ATOM   2101  OG1 THR B 269       7.170 -41.735  16.697  1.00119.40           O  
ATOM   2102  CG2 THR B 269       5.864 -39.934  17.683  1.00119.40           C  
ATOM   2103  C   THR B 269       9.478 -41.001  17.901  1.00119.40           C  
ATOM   2104  O   THR B 269      10.330 -40.836  17.028  1.00119.40           O  
ATOM   2105  N   ILE B 270       9.491 -42.064  18.724  1.00 92.89           N  
ATOM   2106  CA  ILE B 270      10.586 -42.986  18.752  1.00 92.89           C  
ATOM   2107  CB  ILE B 270      10.401 -44.090  19.751  1.00 92.89           C  
ATOM   2108  CG1 ILE B 270      11.691 -44.921  19.860  1.00 92.89           C  
ATOM   2109  CG2 ILE B 270       9.158 -44.899  19.356  1.00 92.89           C  
ATOM   2110  CD1 ILE B 270      12.859 -44.152  20.476  1.00 92.89           C  
ATOM   2111  C   ILE B 270      10.769 -43.601  17.402  1.00 92.89           C  
ATOM   2112  O   ILE B 270      11.897 -43.808  16.957  1.00 92.89           O  
ATOM   2113  N   VAL B 271       9.664 -43.898  16.705  1.00 63.93           N  
ATOM   2114  CA  VAL B 271       9.753 -44.545  15.432  1.00 63.93           C  
ATOM   2115  CB  VAL B 271       8.403 -44.733  14.795  1.00 63.93           C  
ATOM   2116  CG1 VAL B 271       7.534 -45.568  15.750  1.00 63.93           C  
ATOM   2117  CG2 VAL B 271       7.803 -43.361  14.441  1.00 63.93           C  
ATOM   2118  C   VAL B 271      10.566 -43.687  14.509  1.00 63.93           C  
ATOM   2119  O   VAL B 271      11.321 -44.201  13.685  1.00 63.93           O  
ATOM   2120  N   ASN B 272      10.434 -42.348  14.601  1.00106.64           N  
ATOM   2121  CA  ASN B 272      11.145 -41.552  13.643  1.00106.64           C  
ATOM   2122  CB  ASN B 272      10.321 -40.363  13.124  1.00106.64           C  
ATOM   2123  CG  ASN B 272       9.160 -40.880  12.287  1.00106.64           C  
ATOM   2124  OD1 ASN B 272       9.252 -41.924  11.642  1.00106.64           O  
ATOM   2125  ND2 ASN B 272       8.034 -40.117  12.289  1.00106.64           N  
ATOM   2126  C   ASN B 272      12.375 -40.964  14.258  1.00106.64           C  
ATOM   2127  O   ASN B 272      12.826 -39.903  13.825  1.00106.64           O  
ATOM   2128  N   SER B 273      12.985 -41.649  15.243  1.00 54.35           N  
ATOM   2129  CA  SER B 273      14.165 -41.116  15.864  1.00 54.35           C  
ATOM   2130  CB  SER B 273      14.409 -41.671  17.279  1.00 54.35           C  
ATOM   2131  OG  SER B 273      14.623 -43.073  17.229  1.00 54.35           O  
ATOM   2132  C   SER B 273      15.358 -41.432  15.008  1.00 54.35           C  
ATOM   2133  O   SER B 273      15.418 -42.484  14.375  1.00 54.35           O  
ATOM   2134  N   LEU B 274      16.343 -40.506  14.961  1.00 70.62           N  
ATOM   2135  CA  LEU B 274      17.534 -40.723  14.177  1.00 70.62           C  
ATOM   2136  CB  LEU B 274      17.507 -40.056  12.791  1.00 70.62           C  
ATOM   2137  CG  LEU B 274      16.474 -40.634  11.803  1.00 70.62           C  
ATOM   2138  CD1 LEU B 274      16.541 -39.901  10.455  1.00 70.62           C  
ATOM   2139  CD2 LEU B 274      16.631 -42.155  11.652  1.00 70.62           C  
ATOM   2140  C   LEU B 274      18.704 -40.098  14.876  1.00 70.62           C  
ATOM   2141  O   LEU B 274      18.570 -39.068  15.536  1.00 70.62           O  
ATOM   2142  N   SER B 275      19.890 -40.737  14.768  1.00 47.98           N  
ATOM   2143  CA  SER B 275      21.105 -40.158  15.272  1.00 47.98           C  
ATOM   2144  CB  SER B 275      22.111 -41.179  15.829  1.00 47.98           C  
ATOM   2145  OG  SER B 275      22.516 -42.074  14.805  1.00 47.98           O  
ATOM   2146  C   SER B 275      21.731 -39.481  14.096  1.00 47.98           C  
ATOM   2147  O   SER B 275      21.235 -39.592  12.978  1.00 47.98           O  
ATOM   2148  N   LEU B 276      22.824 -38.731  14.316  1.00103.27           N  
ATOM   2149  CA  LEU B 276      23.461 -38.089  13.206  1.00103.27           C  
ATOM   2150  CB  LEU B 276      24.578 -37.113  13.620  1.00103.27           C  
ATOM   2151  CG  LEU B 276      24.062 -35.802  14.256  1.00103.27           C  
ATOM   2152  CD1 LEU B 276      23.331 -36.044  15.588  0.50103.27           C  
ATOM   2153  CD2 LEU B 276      25.190 -34.764  14.368  0.50103.27           C  
ATOM   2154  C   LEU B 276      24.027 -39.146  12.305  1.00103.27           C  
ATOM   2155  O   LEU B 276      23.891 -39.056  11.085  1.00103.27           O  
ATOM   2156  N   LEU B 277      24.649 -40.198  12.878  1.00 93.45           N  
ATOM   2157  CA  LEU B 277      25.233 -41.210  12.043  1.00 93.45           C  
ATOM   2158  CB  LEU B 277      26.003 -42.327  12.771  1.00 93.45           C  
ATOM   2159  CG  LEU B 277      27.317 -41.846  13.402  1.00 93.45           C  
ATOM   2160  CD1 LEU B 277      27.060 -41.048  14.682  1.00 93.45           C  
ATOM   2161  CD2 LEU B 277      28.317 -42.992  13.582  1.00 93.45           C  
ATOM   2162  C   LEU B 277      24.160 -41.878  11.257  1.00 93.45           C  
ATOM   2163  O   LEU B 277      24.333 -42.170  10.074  1.00 93.45           O  
ATOM   2164  N   GLU B 278      23.009 -42.136  11.895  1.00 37.78           N  
ATOM   2165  CA  GLU B 278      21.951 -42.809  11.205  1.00 37.78           C  
ATOM   2166  CB  GLU B 278      20.734 -43.059  12.113  1.00 37.78           C  
ATOM   2167  CG  GLU B 278      21.053 -44.015  13.265  1.00 37.78           C  
ATOM   2168  CD  GLU B 278      19.831 -44.129  14.161  1.00 37.78           C  
ATOM   2169  OE1 GLU B 278      18.874 -43.330  13.978  1.00 37.78           O  
ATOM   2170  OE2 GLU B 278      19.839 -45.022  15.051  1.00 37.78           O1-
ATOM   2171  C   GLU B 278      21.519 -41.936  10.074  1.00 37.78           C  
ATOM   2172  O   GLU B 278      21.235 -42.419   8.980  1.00 37.78           O  
ATOM   2173  N   LEU B 279      21.478 -40.612  10.309  1.00 49.66           N  
ATOM   2174  CA  LEU B 279      21.045 -39.696   9.294  1.00 49.66           C  
ATOM   2175  CB  LEU B 279      20.984 -38.239   9.790  1.00 49.66           C  
ATOM   2176  CG  LEU B 279      20.524 -37.233   8.715  1.00 49.66           C  
ATOM   2177  CD1 LEU B 279      19.078 -37.500   8.266  1.00 49.66           C  
ATOM   2178  CD2 LEU B 279      20.737 -35.785   9.183  1.00 49.66           C  
ATOM   2179  C   LEU B 279      22.000 -39.742   8.144  1.00 49.66           C  
ATOM   2180  O   LEU B 279      21.592 -39.662   6.987  1.00 49.66           O  
ATOM   2181  N   PHE B 280      23.307 -39.868   8.427  1.00 85.05           N  
ATOM   2182  CA  PHE B 280      24.257 -39.850   7.354  1.00 85.05           C  
ATOM   2183  CB  PHE B 280      25.728 -39.879   7.795  1.00 85.05           C  
ATOM   2184  CG  PHE B 280      25.982 -38.644   8.587  1.00 85.05           C  
ATOM   2185  CD1 PHE B 280      25.536 -37.428   8.133  1.00 85.05           C  
ATOM   2186  CD2 PHE B 280      26.715 -38.703   9.750  1.00 85.05           C  
ATOM   2187  CE1 PHE B 280      25.782 -36.287   8.857  1.00 85.05           C  
ATOM   2188  CE2 PHE B 280      26.966 -37.564  10.478  1.00 85.05           C  
ATOM   2189  CZ  PHE B 280      26.493 -36.353  10.032  1.00 85.05           C  
ATOM   2190  C   PHE B 280      24.049 -41.040   6.475  1.00 85.05           C  
ATOM   2191  O   PHE B 280      24.096 -40.930   5.251  1.00 85.05           O  
ATOM   2192  N   LYS B 281      23.793 -42.210   7.079  1.00 80.93           N  
ATOM   2193  CA  LYS B 281      23.687 -43.406   6.305  1.00 80.93           C  
ATOM   2194  CB  LYS B 281      23.366 -44.624   7.178  1.00 80.93           C  
ATOM   2195  CG  LYS B 281      23.474 -45.940   6.420  1.00 80.93           C  
ATOM   2196  CD  LYS B 281      23.599 -47.158   7.328  1.00 80.93           C  
ATOM   2197  CE  LYS B 281      23.745 -48.444   6.524  1.00 80.93           C  
ATOM   2198  NZ  LYS B 281      24.715 -48.227   5.426  1.00 80.93           N1+
ATOM   2199  C   LYS B 281      22.596 -43.249   5.287  1.00 80.93           C  
ATOM   2200  O   LYS B 281      22.789 -43.548   4.108  1.00 80.93           O  
ATOM   2201  N   LEU B 282      21.434 -42.718   5.702  1.00111.73           N  
ATOM   2202  CA  LEU B 282      20.324 -42.615   4.805  1.00111.73           C  
ATOM   2203  CB  LEU B 282      19.067 -42.026   5.476  1.00111.73           C  
ATOM   2204  CG  LEU B 282      17.830 -41.884   4.559  1.00111.73           C  
ATOM   2205  CD1 LEU B 282      17.953 -40.688   3.601  1.00111.73           C  
ATOM   2206  CD2 LEU B 282      17.539 -43.196   3.817  1.00111.73           C  
ATOM   2207  C   LEU B 282      20.701 -41.752   3.636  1.00111.73           C  
ATOM   2208  O   LEU B 282      20.392 -42.091   2.496  1.00111.73           O  
ATOM   2209  N   LEU B 283      21.385 -40.618   3.885  1.00 48.20           N  
ATOM   2210  CA  LEU B 283      21.758 -39.730   2.816  1.00 48.20           C  
ATOM   2211  CB  LEU B 283      22.433 -38.436   3.308  1.00 48.20           C  
ATOM   2212  CG  LEU B 283      21.490 -37.512   4.096  1.00 48.20           C  
ATOM   2213  CD1 LEU B 283      22.200 -36.215   4.523  1.00 48.20           C  
ATOM   2214  CD2 LEU B 283      20.191 -37.261   3.314  1.00 48.20           C  
ATOM   2215  C   LEU B 283      22.734 -40.405   1.909  1.00 48.20           C  
ATOM   2216  O   LEU B 283      22.649 -40.301   0.686  1.00 48.20           O  
ATOM   2217  N   GLU B 284      23.697 -41.132   2.491  1.00 48.93           N  
ATOM   2218  CA  GLU B 284      24.714 -41.737   1.685  1.00 48.93           C  
ATOM   2219  CB  GLU B 284      25.726 -42.523   2.529  1.00 48.93           C  
ATOM   2220  CG  GLU B 284      26.524 -41.636   3.487  1.00 48.93           C  
ATOM   2221  CD  GLU B 284      27.404 -42.536   4.338  1.00 48.93           C  
ATOM   2222  OE1 GLU B 284      26.940 -43.645   4.721  1.00 48.93           O  
ATOM   2223  OE2 GLU B 284      28.562 -42.124   4.618  1.00 48.93           O1-
ATOM   2224  C   GLU B 284      24.060 -42.702   0.757  1.00 48.93           C  
ATOM   2225  O   GLU B 284      24.397 -42.763  -0.421  1.00 48.93           O  
ATOM   2226  N   ASP B 285      23.092 -43.481   1.265  1.00 39.49           N  
ATOM   2227  CA  ASP B 285      22.447 -44.472   0.455  1.00 39.49           C  
ATOM   2228  CB  ASP B 285      21.489 -45.366   1.260  1.00 39.49           C  
ATOM   2229  CG  ASP B 285      22.344 -46.310   2.091  1.00 39.49           C  
ATOM   2230  OD1 ASP B 285      23.563 -46.415   1.791  1.00 39.49           O  
ATOM   2231  OD2 ASP B 285      21.794 -46.945   3.032  1.00 39.49           O1-
ATOM   2232  C   ASP B 285      21.671 -43.827  -0.653  1.00 39.49           C  
ATOM   2233  O   ASP B 285      21.664 -44.319  -1.780  1.00 39.49           O  
ATOM   2234  N   TYR B 286      20.965 -42.720  -0.360  1.00 78.82           N  
ATOM   2235  CA  TYR B 286      20.148 -42.089  -1.357  1.00 78.82           C  
ATOM   2236  CB  TYR B 286      19.319 -40.952  -0.726  1.00 78.82           C  
ATOM   2237  CG  TYR B 286      18.342 -40.390  -1.701  1.00 78.82           C  
ATOM   2238  CD1 TYR B 286      17.097 -40.960  -1.826  1.00 78.82           C  
ATOM   2239  CD2 TYR B 286      18.653 -39.296  -2.479  1.00 78.82           C  
ATOM   2240  CE1 TYR B 286      16.174 -40.455  -2.708  1.00 78.82           C  
ATOM   2241  CE2 TYR B 286      17.734 -38.785  -3.366  1.00 78.82           C  
ATOM   2242  CZ  TYR B 286      16.491 -39.364  -3.478  1.00 78.82           C  
ATOM   2243  OH  TYR B 286      15.535 -38.853  -4.382  1.00 78.82           O  
ATOM   2244  C   TYR B 286      21.009 -41.472  -2.430  1.00 78.82           C  
ATOM   2245  O   TYR B 286      20.794 -41.685  -3.623  1.00 78.82           O  
ATOM   2246  N   CYS B 287      22.002 -40.670  -1.998  1.00101.18           N  
ATOM   2247  CA  CYS B 287      22.918 -39.899  -2.804  1.00101.18           C  
ATOM   2248  CB  CYS B 287      23.548 -38.727  -2.031  1.00101.18           C  
ATOM   2249  SG  CYS B 287      22.300 -37.570  -1.394  1.00101.18           S  
ATOM   2250  C   CYS B 287      24.042 -40.700  -3.395  1.00101.18           C  
ATOM   2251  O   CYS B 287      24.723 -40.223  -4.301  1.00101.18           O  
ATOM   2252  N   ASN B 288      24.323 -41.904  -2.877  1.00 71.60           N  
ATOM   2253  CA  ASN B 288      25.466 -42.629  -3.359  1.00 71.60           C  
ATOM   2254  CB  ASN B 288      25.453 -42.819  -4.883  1.00 71.60           C  
ATOM   2255  CG  ASN B 288      24.168 -43.536  -5.252  1.00 71.60           C  
ATOM   2256  OD1 ASN B 288      23.879 -44.622  -4.752  1.00 71.60           O  
ATOM   2257  ND2 ASN B 288      23.363 -42.901  -6.146  1.00 71.60           N  
ATOM   2258  C   ASN B 288      26.686 -41.812  -3.046  1.00 71.60           C  
ATOM   2259  O   ASN B 288      27.553 -41.617  -3.898  1.00 71.60           O  
ATOM   2260  N   ILE B 289      26.785 -41.296  -1.803  1.00 66.57           N  
ATOM   2261  CA  ILE B 289      27.932 -40.505  -1.459  1.00 66.57           C  
ATOM   2262  CB  ILE B 289      27.669 -39.028  -1.306  1.00 66.57           C  
ATOM   2263  CG1 ILE B 289      26.717 -38.761  -0.129  1.00 66.57           C  
ATOM   2264  CG2 ILE B 289      27.177 -38.477  -2.654  1.00 66.57           C  
ATOM   2265  CD1 ILE B 289      26.662 -37.289   0.278  1.00 66.57           C  
ATOM   2266  C   ILE B 289      28.472 -40.968  -0.140  1.00 66.57           C  
ATOM   2267  O   ILE B 289      27.911 -41.850   0.507  1.00 66.57           O  
ATOM   2268  N   ASP B 290      29.640 -40.411   0.248  1.00 72.87           N  
ATOM   2269  CA  ASP B 290      30.254 -40.738   1.504  1.00 72.87           C  
ATOM   2270  CB  ASP B 290      31.670 -41.330   1.361  1.00 72.87           C  
ATOM   2271  CG  ASP B 290      31.563 -42.709   0.727  1.00 72.87           C  
ATOM   2272  OD1 ASP B 290      30.605 -43.450   1.067  1.00 72.87           O
[truncated: 31,841 more chars]
