# Supplementary material for: Structural Descriptors for Subunit Interface Regions in Homodimers: Effect of Lipid Membrane and Secondary Structure Type
Source: J Chem Inf Model. 2025 Mar 27;65(7):3117–26. doi: 10.1021/acs.jcim.4c01233 (PMC12004529; doi:10.1021/acs.jcim.4c01233)
Supplement: Supplementary file 3 — ci4c01233_si_003.tar [file ci4c01233_si_003.tar › database/alpha/4au1_cytop.pdb]

ATOM      1  N   PRO A   1      23.932  30.256   9.013  1.00 33.65           N  
ATOM      2  CA  PRO A   1      22.694  30.630   9.711  1.00 31.44           C  
ATOM      3  C   PRO A   1      21.582  29.594   9.575  1.00 30.24           C  
ATOM      4  O   PRO A   1      21.619  28.736   8.678  1.00 29.57           O  
ATOM      5  CB  PRO A   1      22.287  31.963   9.064  1.00 33.72           C  
ATOM      6  CG  PRO A   1      23.134  32.130   7.872  1.00 39.53           C  
ATOM      7  CD  PRO A   1      24.319  31.235   7.980  1.00 35.69           C  
ATOM      8  N   HIS A   2      20.569  29.679  10.460  1.00 22.76           N  
ATOM      9  CA  HIS A   2      19.420  28.802  10.393  1.00 21.96           C  
ATOM     10  C   HIS A   2      18.607  29.138   9.153  1.00 26.42           C  
ATOM     11  O   HIS A   2      18.333  30.315   8.900  1.00 25.49           O  
ATOM     12  CB  HIS A   2      18.526  29.018  11.624  1.00 21.93           C  
ATOM     13  CG  HIS A   2      19.162  28.549  12.878  1.00 24.29           C  
ATOM     14  CD2 HIS A   2      19.249  27.298  13.382  1.00 25.34           C  
ATOM     15  ND1 HIS A   2      19.883  29.403  13.675  1.00 26.26           N  
ATOM     16  CE1 HIS A   2      20.355  28.659  14.662  1.00 24.96           C  
ATOM     17  NE2 HIS A   2      20.006  27.384  14.518  1.00 25.51           N  
ATOM     18  N   GLU A   3      18.184  28.106   8.412  1.00 23.83           N  
ATOM     19  CA  GLU A   3      17.335  28.253   7.239  1.00 24.10           C  
ATOM     20  C   GLU A   3      15.926  27.900   7.668  1.00 25.48           C  
ATOM     21  O   GLU A   3      15.744  26.957   8.437  1.00 27.08           O  
ATOM     22  CB  GLU A   3      17.786  27.324   6.100  1.00 26.30           C  
ATOM     23  CG  GLU A   3      19.173  27.636   5.542  1.00 36.16           C  
ATOM     24  CD  GLU A   3      19.370  28.931   4.770  1.00 64.68           C  
ATOM     25  OE1 GLU A   3      18.444  29.342   4.033  1.00 61.84           O  
ATOM     26  OE2 GLU A   3      20.482  29.504   4.856  1.00 61.17           O1-
ATOM     27  N   TYR A   4      14.921  28.621   7.144  1.00 20.45           N  
ATOM     28  CA  TYR A   4      13.525  28.414   7.490  1.00 18.20           C  
ATOM     29  C   TYR A   4      12.635  29.106   6.469  1.00 20.54           C  
ATOM     30  O   TYR A   4      13.104  29.970   5.710  1.00 21.03           O  
ATOM     31  CB  TYR A   4      13.241  28.950   8.921  1.00 17.01           C  
ATOM     32  CG  TYR A   4      13.568  30.419   9.135  1.00 17.05           C  
ATOM     33  CD1 TYR A   4      14.884  30.841   9.338  1.00 18.30           C  
ATOM     34  CD2 TYR A   4      12.561  31.381   9.151  1.00 17.52           C  
ATOM     35  CE1 TYR A   4      15.192  32.189   9.523  1.00 17.86           C  
ATOM     36  CE2 TYR A   4      12.851  32.726   9.365  1.00 18.08           C  
ATOM     37  CZ  TYR A   4      14.167  33.124   9.557  1.00 17.62           C  
ATOM     38  OH  TYR A   4      14.470  34.445   9.771  1.00 17.44           O  
ATOM     39  N   GLU A   5      11.356  28.737   6.451  1.00 18.34           N  
ATOM     40  CA  GLU A   5      10.389  29.332   5.548  1.00 19.04           C  
ATOM     41  C   GLU A   5      10.048  30.750   6.056  1.00 20.50           C  
ATOM     42  O   GLU A   5       9.672  30.937   7.226  1.00 18.17           O  
ATOM     43  CB  GLU A   5       9.135  28.453   5.478  1.00 19.76           C  
ATOM     44  CG  GLU A   5       8.086  28.972   4.502  1.00 22.75           C  
ATOM     45  CD  GLU A   5       8.612  29.194   3.095  1.00 30.85           C  
ATOM     46  OE1 GLU A   5       9.126  28.223   2.495  1.00 23.47           O  
ATOM     47  OE2 GLU A   5       8.587  30.354   2.626  1.00 21.94           O1-
ATOM     48  N   LYS A   6      10.180  31.738   5.155  1.00 19.22           N  
ATOM     49  CA  LYS A   6       9.969  33.159   5.464  1.00 18.76           C  
ATOM     50  C   LYS A   6       8.713  33.778   4.844  1.00 23.04           C  
ATOM     51  O   LYS A   6       8.432  34.949   5.095  1.00 21.18           O  
ATOM     52  CB  LYS A   6      11.214  33.961   5.057  1.00 21.59           C  
ATOM     53  CG  LYS A   6      12.476  33.503   5.776  1.00 22.55           C  
ATOM     54  CD  LYS A   6      13.699  34.198   5.247  1.00 22.94           C  
ATOM     55  CE  LYS A   6      14.912  33.848   6.077  1.00 28.25           C  
ATOM     56  NZ  LYS A   6      16.169  34.410   5.494  1.00 33.65           N1+
ATOM     57  N   ASP A   7       7.997  33.040   3.972  1.00 19.94           N  
ATOM     58  CA  ASP A   7       6.794  33.569   3.338  1.00 19.44           C  
ATOM     59  C   ASP A   7       5.580  33.232   4.204  1.00 21.47           C  
ATOM     60  O   ASP A   7       5.130  32.079   4.201  1.00 18.79           O  
ATOM     61  CB  ASP A   7       6.649  32.980   1.916  1.00 20.66           C  
ATOM     62  CG  ASP A   7       5.466  33.498   1.113  1.00 24.44           C  
ATOM     63  OD1 ASP A   7       4.512  34.018   1.721  1.00 24.68           O  
ATOM     64  OD2 ASP A   7       5.447  33.278  -0.117  1.00 26.91           O1-
ATOM     65  N   GLY A   8       5.065  34.238   4.932  1.00 21.12           N  
ATOM     66  CA  GLY A   8       3.923  34.107   5.830  1.00 21.20           C  
ATOM     67  C   GLY A   8       2.649  33.613   5.164  1.00 25.14           C  
ATOM     68  O   GLY A   8       1.973  32.731   5.704  1.00 24.29           O  
ATOM     69  N   ALA A   9       2.323  34.145   3.970  1.00 24.52           N  
ATOM     70  CA  ALA A   9       1.113  33.722   3.248  1.00 24.89           C  
ATOM     71  C   ALA A   9       1.197  32.218   2.904  1.00 26.84           C  
ATOM     72  O   ALA A   9       0.223  31.483   3.131  1.00 27.80           O  
ATOM     73  CB  ALA A   9       0.921  34.556   1.997  1.00 25.83           C  
ATOM     74  N   LYS A  10       2.392  31.755   2.494  1.00 22.38           N  
ATOM     75  CA  LYS A  10       2.713  30.364   2.204  1.00 21.50           C  
ATOM     76  C   LYS A  10       2.622  29.493   3.468  1.00 22.93           C  
ATOM     77  O   LYS A  10       2.051  28.397   3.412  1.00 21.45           O  
ATOM     78  CB  LYS A  10       4.103  30.241   1.579  1.00 24.85           C  
ATOM     79  CG  LYS A  10       4.556  28.807   1.369  1.00 22.37           C  
ATOM     80  CD  LYS A  10       5.853  28.774   0.589  1.00 24.73           C  
ATOM     81  CE  LYS A  10       6.429  27.383   0.531  1.00 25.25           C  
ATOM     82  NZ  LYS A  10       7.640  27.325  -0.332  1.00 31.49           N1+
ATOM     83  N   ILE A  11       3.179  29.970   4.597  1.00 18.20           N  
ATOM     84  CA  ILE A  11       3.108  29.213   5.856  1.00 16.27           C  
ATOM     85  C   ILE A  11       1.636  28.928   6.221  1.00 18.55           C  
ATOM     86  O   ILE A  11       1.324  27.800   6.609  1.00 17.37           O  
ATOM     87  CB  ILE A  11       3.840  30.018   6.960  1.00 17.96           C  
ATOM     88  CG1 ILE A  11       5.336  29.981   6.720  1.00 17.70           C  
ATOM     89  CG2 ILE A  11       3.520  29.493   8.364  1.00 18.44           C  
ATOM     90  CD1 ILE A  11       6.127  31.194   7.420  1.00 19.40           C  
ATOM     91  N   TYR A  12       0.745  29.953   6.081  1.00 18.70           N  
ATOM     92  CA  TYR A  12      -0.695  29.814   6.365  1.00 19.93           C  
ATOM     93  C   TYR A  12      -1.290  28.703   5.495  1.00 20.13           C  
ATOM     94  O   TYR A  12      -1.941  27.784   6.005  1.00 19.51           O  
ATOM     95  CB  TYR A  12      -1.462  31.134   6.089  1.00 24.15           C  
ATOM     96  CG  TYR A  12      -1.833  31.971   7.293  1.00 32.20           C  
ATOM     97  CD1 TYR A  12      -2.722  31.493   8.252  1.00 34.25           C  
ATOM     98  CD2 TYR A  12      -1.408  33.293   7.404  1.00 35.11           C  
ATOM     99  CE1 TYR A  12      -3.105  32.277   9.340  1.00 37.99           C  
ATOM    100  CE2 TYR A  12      -1.800  34.094   8.480  1.00 37.31           C  
ATOM    101  CZ  TYR A  12      -2.642  33.579   9.449  1.00 48.13           C  
ATOM    102  OH  TYR A  12      -3.003  34.355  10.524  1.00 54.41           O  
ATOM    103  N   VAL A  13      -1.026  28.752   4.174  1.00 17.85           N  
ATOM    104  CA  VAL A  13      -1.546  27.743   3.255  1.00 17.02           C  
ATOM    105  C   VAL A  13      -1.075  26.321   3.621  1.00 18.45           C  
ATOM    106  O   VAL A  13      -1.871  25.366   3.640  1.00 18.47           O  
ATOM    107  CB  VAL A  13      -1.222  28.100   1.774  1.00 20.65           C  
ATOM    108  CG1 VAL A  13      -1.671  26.988   0.834  1.00 21.04           C  
ATOM    109  CG2 VAL A  13      -1.860  29.434   1.392  1.00 20.69           C  
ATOM    110  N   GLN A  14       0.228  26.189   3.935  1.00 15.72           N  
ATOM    111  CA  GLN A  14       0.803  24.916   4.300  1.00 15.43           C  
ATOM    112  C   GLN A  14       0.212  24.400   5.623  1.00 16.46           C  
ATOM    113  O   GLN A  14      -0.027  23.192   5.741  1.00 17.66           O  
ATOM    114  CB  GLN A  14       2.327  25.009   4.429  1.00 17.27           C  
ATOM    115  CG  GLN A  14       3.022  25.259   3.098  1.00 16.58           C  
ATOM    116  CD  GLN A  14       4.516  25.361   3.257  1.00 26.07           C  
ATOM    117  NE2 GLN A  14       5.248  24.812   2.300  1.00 23.00           N  
ATOM    118  OE1 GLN A  14       5.023  25.952   4.224  1.00 23.30           O  
ATOM    119  N   SER A  15       0.015  25.300   6.607  1.00 14.81           N  
ATOM    120  CA  SER A  15      -0.558  24.941   7.894  1.00 14.51           C  
ATOM    121  C   SER A  15      -1.961  24.386   7.697  1.00 16.01           C  
ATOM    122  O   SER A  15      -2.270  23.301   8.208  1.00 16.49           O  
ATOM    123  CB  SER A  15      -0.631  26.179   8.774  1.00 16.23           C  
ATOM    124  OG  SER A  15      -1.008  25.822  10.102  1.00 17.83           O  
ATOM    125  N   PHE A  16      -2.804  25.104   6.930  1.00 13.82           N  
ATOM    126  CA  PHE A  16      -4.192  24.670   6.711  1.00 14.92           C  
ATOM    127  C   PHE A  16      -4.248  23.351   5.953  1.00 16.69           C  
ATOM    128  O   PHE A  16      -5.124  22.525   6.235  1.00 16.95           O  
ATOM    129  CB  PHE A  16      -5.035  25.783   6.057  1.00 17.52           C  
ATOM    130  CG  PHE A  16      -5.210  27.061   6.855  1.00 19.03           C  
ATOM    131  CD1 PHE A  16      -5.492  27.026   8.215  1.00 19.55           C  
ATOM    132  CD2 PHE A  16      -5.075  28.304   6.244  1.00 22.24           C  
ATOM    133  CE1 PHE A  16      -5.685  28.208   8.937  1.00 19.81           C  
ATOM    134  CE2 PHE A  16      -5.242  29.481   6.971  1.00 23.84           C  
ATOM    135  CZ  PHE A  16      -5.538  29.425   8.317  1.00 20.88           C  
ATOM    136  N   ALA A  17      -3.317  23.138   4.981  1.00 15.88           N  
ATOM    137  CA  ALA A  17      -3.292  21.876   4.239  1.00 15.94           C  
ATOM    138  C   ALA A  17      -2.882  20.708   5.142  1.00 17.88           C  
ATOM    139  O   ALA A  17      -3.470  19.627   5.059  1.00 18.69           O  
ATOM    140  CB  ALA A  17      -2.334  21.978   3.048  1.00 17.30           C  
ATOM    141  N   THR A  18      -1.897  20.927   6.041  1.00 17.00           N  
ATOM    142  CA  THR A  18      -1.462  19.889   6.986  1.00 15.61           C  
ATOM    143  C   THR A  18      -2.646  19.515   7.906  1.00 17.10           C  
ATOM    144  O   THR A  18      -2.948  18.327   8.100  1.00 16.97           O  
ATOM    145  CB  THR A  18      -0.294  20.401   7.855  1.00 18.24           C  
ATOM    146  CG2 THR A  18       0.148  19.383   8.910  1.00 19.19           C  
ATOM    147  OG1 THR A  18       0.813  20.721   6.996  1.00 21.74           O  
ATOM    148  N   ILE A  19      -3.367  20.533   8.409  1.00 15.05           N  
ATOM    149  CA  ILE A  19      -4.530  20.273   9.276  1.00 13.79           C  
ATOM    150  C   ILE A  19      -5.608  19.467   8.535  1.00 17.67           C  
ATOM    151  O   ILE A  19      -6.114  18.483   9.085  1.00 18.14           O  
ATOM    152  CB  ILE A  19      -5.079  21.625   9.781  1.00 15.49           C  
ATOM    153  CG1 ILE A  19      -4.073  22.266  10.746  1.00 14.46           C  
ATOM    154  CG2 ILE A  19      -6.474  21.441  10.427  1.00 15.28           C  
ATOM    155  CD1 ILE A  19      -4.331  23.777  10.965  1.00 14.54           C  
ATOM    156  N   ARG A  20      -5.922  19.849   7.278  1.00 15.31           N  
ATOM    157  CA  ARG A  20      -6.975  19.136   6.541  1.00 15.82           C  
ATOM    158  C   ARG A  20      -6.554  17.702   6.203  1.00 18.85           C  
ATOM    159  O   ARG A  20      -7.399  16.799   6.187  1.00 19.79           O  
ATOM    160  CB  ARG A  20      -7.408  19.953   5.314  1.00 14.95           C  
ATOM    161  CG  ARG A  20      -8.249  21.161   5.711  1.00 18.35           C  
ATOM    162  CD  ARG A  20      -8.834  21.838   4.488  1.00 18.78           C  
ATOM    163  NE  ARG A  20      -9.834  22.823   4.913  1.00 16.53           N  
ATOM    164  CZ  ARG A  20      -9.651  24.138   4.878  1.00 19.17           C  
ATOM    165  NH1 ARG A  20      -8.509  24.646   4.420  1.00 21.04           N1+
ATOM    166  NH2 ARG A  20     -10.588  24.959   5.349  1.00 17.74           N  
ATOM    167  N   ALA A  21      -5.241  17.471   6.044  1.00 18.53           N  
ATOM    168  CA  ALA A  21      -4.756  16.115   5.758  1.00 19.02           C  
ATOM    169  C   ALA A  21      -4.784  15.185   6.985  1.00 22.80           C  
ATOM    170  O   ALA A  21      -4.855  13.967   6.808  1.00 23.69           O  
ATOM    171  CB  ALA A  21      -3.350  16.189   5.199  1.00 20.45           C  
ATOM    172  N   GLU A  22      -4.762  15.739   8.218  1.00 18.01           N  
ATOM    173  CA  GLU A  22      -4.714  14.947   9.462  1.00 16.80           C  
ATOM    174  C   GLU A  22      -6.015  14.889  10.258  1.00 18.56           C  
ATOM    175  O   GLU A  22      -6.241  13.927  10.997  1.00 18.99           O  
ATOM    176  CB  GLU A  22      -3.624  15.489  10.418  1.00 17.93           C  
ATOM    177  CG  GLU A  22      -2.231  15.460   9.827  1.00 20.90           C  
ATOM    178  CD  GLU A  22      -1.154  15.921  10.786  1.00 23.68           C  
ATOM    179  OE1 GLU A  22      -1.459  16.094  11.993  1.00 20.06           O  
ATOM    180  OE2 GLU A  22       0.004  16.074  10.331  1.00 22.20           O1-
ATOM    181  N   ALA A  23      -6.799  15.969  10.211  1.00 17.25           N  
ATOM    182  CA  ALA A  23      -7.969  16.141  11.053  1.00 17.03           C  
ATOM    183  C   ALA A  23      -9.208  15.347  10.651  1.00 21.14           C  
ATOM    184  O   ALA A  23      -9.357  14.990   9.482  1.00 20.53           O  
ATOM    185  CB  ALA A  23      -8.295  17.626  11.214  1.00 17.73           C  
ATOM    186  N   ASP A  24     -10.106  15.137  11.621  1.00 19.07           N  
ATOM    187  CA  ASP A  24     -11.352  14.374  11.436  1.00 19.58           C  
ATOM    188  C   ASP A  24     -12.495  15.390  11.317  1.00 20.08           C  
ATOM    189  O   ASP A  24     -13.158  15.689  12.309  1.00 18.87           O  
ATOM    190  CB  ASP A  24     -11.563  13.449  12.652  1.00 22.01           C  
ATOM    191  CG  ASP A  24     -12.346  12.185  12.334  1.00 40.91           C  
ATOM    192  OD1 ASP A  24     -13.132  12.196  11.350  1.00 42.68           O  
ATOM    193  OD2 ASP A  24     -12.159  11.178  13.049  1.00 50.98           O1-
ATOM    194  N   LEU A  25     -12.684  15.950  10.115  1.00 16.67           N  
ATOM    195  CA  LEU A  25     -13.604  17.081   9.916  1.00 16.73           C  
ATOM    196  C   LEU A  25     -14.900  16.808   9.172  1.00 19.53           C  
ATOM    197  O   LEU A  25     -15.686  17.737   8.950  1.00 19.12           O  
ATOM    198  CB  LEU A  25     -12.846  18.198   9.166  1.00 16.68           C  
ATOM    199  CG  LEU A  25     -11.542  18.692   9.810  1.00 19.87           C  
ATOM    200  CD1 LEU A  25     -10.728  19.540   8.813  1.00 20.24           C  
ATOM    201  CD2 LEU A  25     -11.805  19.484  11.059  1.00 21.06           C  
ATOM    202  N   ALA A  26     -15.157  15.550   8.805  1.00 18.87           N  
ATOM    203  CA  ALA A  26     -16.317  15.183   7.986  1.00 18.25           C  
ATOM    204  C   ALA A  26     -17.698  15.635   8.491  1.00 19.38           C  
ATOM    205  O   ALA A  26     -18.597  15.907   7.680  1.00 18.46           O  
ATOM    206  CB  ALA A  26     -16.320  13.677   7.764  1.00 20.70           C  
ATOM    207  N   ARG A  27     -17.891  15.682   9.820  1.00 17.50           N  
ATOM    208  CA  ARG A  27     -19.215  16.010  10.368  1.00 17.05           C  
ATOM    209  C   ARG A  27     -19.590  17.475  10.255  1.00 19.08           C  
ATOM    210  O   ARG A  27     -20.751  17.838  10.516  1.00 19.26           O  
ATOM    211  CB  ARG A  27     -19.387  15.531  11.836  1.00 17.23           C  
ATOM    212  CG  ARG A  27     -18.738  16.456  12.882  1.00 18.18           C  
ATOM    213  CD  ARG A  27     -19.053  15.902  14.262  1.00 20.78           C  
ATOM    214  NE  ARG A  27     -18.488  16.675  15.375  1.00 20.21           N  
ATOM    215  CZ  ARG A  27     -17.205  16.647  15.715  1.00 19.02           C  
ATOM    216  NH1 ARG A  27     -16.331  15.968  14.978  1.00 17.97           N1+
ATOM    217  NH2 ARG A  27     -16.779  17.320  16.779  1.00 17.02           N  
ATOM    218  N   PHE A  28     -18.603  18.337   9.954  1.00 14.47           N  
ATOM    219  CA  PHE A  28     -18.877  19.758   9.920  1.00 13.72           C  
ATOM    220  C   PHE A  28     -19.384  20.200   8.575  1.00 17.21           C  
ATOM    221  O   PHE A  28     -18.922  19.712   7.537  1.00 18.16           O  
ATOM    222  CB  PHE A  28     -17.612  20.568  10.314  1.00 14.90           C  
ATOM    223  CG  PHE A  28     -17.147  20.237  11.708  1.00 14.67           C  
ATOM    224  CD1 PHE A  28     -17.876  20.652  12.819  1.00 15.92           C  
ATOM    225  CD2 PHE A  28     -15.990  19.501  11.915  1.00 15.08           C  
ATOM    226  CE1 PHE A  28     -17.453  20.338  14.113  1.00 15.63           C  
ATOM    227  CE2 PHE A  28     -15.554  19.210  13.221  1.00 16.90           C  
ATOM    228  CZ  PHE A  28     -16.295  19.620  14.303  1.00 14.69           C  
ATOM    229  N   THR A  29     -20.327  21.147   8.585  1.00 16.43           N  
ATOM    230  CA  THR A  29     -20.811  21.742   7.342  1.00 16.44           C  
ATOM    231  C   THR A  29     -19.655  22.574   6.755  1.00 19.91           C  
ATOM    232  O   THR A  29     -18.701  22.884   7.482  1.00 18.12           O  
ATOM    233  CB  THR A  29     -21.996  22.682   7.608  1.00 17.96           C  
ATOM    234  CG2 THR A  29     -23.171  21.986   8.294  1.00 18.41           C  
ATOM    235  OG1 THR A  29     -21.546  23.787   8.404  1.00 17.60           O  
ATOM    236  N   PRO A  30     -19.706  22.976   5.462  1.00 17.15           N  
ATOM    237  CA  PRO A  30     -18.614  23.794   4.917  1.00 17.09           C  
ATOM    238  C   PRO A  30     -18.327  25.075   5.726  1.00 18.77           C  
ATOM    239  O   PRO A  30     -17.169  25.429   5.903  1.00 19.49           O  
ATOM    240  CB  PRO A  30     -19.113  24.121   3.497  1.00 19.39           C  
ATOM    241  CG  PRO A  30     -20.018  23.019   3.151  1.00 23.87           C  
ATOM    242  CD  PRO A  30     -20.726  22.680   4.436  1.00 20.14           C  
ATOM    243  N   GLU A  31     -19.378  25.757   6.240  1.00 17.70           N  
ATOM    244  CA  GLU A  31     -19.197  26.991   7.013  1.00 16.39           C  
ATOM    245  C   GLU A  31     -18.559  26.708   8.374  1.00 18.05           C  
ATOM    246  O   GLU A  31     -17.735  27.490   8.860  1.00 18.54           O  
ATOM    247  CB  GLU A  31     -20.527  27.735   7.184  1.00 17.51           C  
ATOM    248  CG  GLU A  31     -21.102  28.234   5.857  1.00 21.66           C  
ATOM    249  CD  GLU A  31     -21.920  27.243   5.049  1.00 32.50           C  
ATOM    250  OE1 GLU A  31     -22.212  26.131   5.548  1.00 23.22           O  
ATOM    251  OE2 GLU A  31     -22.287  27.592   3.904  1.00 35.80           O1-
ATOM    252  N   GLU A  32     -18.921  25.570   8.976  1.00 16.26           N  
ATOM    253  CA  GLU A  32     -18.350  25.179  10.267  1.00 13.95           C  
ATOM    254  C   GLU A  32     -16.913  24.705  10.105  1.00 15.75           C  
ATOM    255  O   GLU A  32     -16.066  25.018  10.953  1.00 15.31           O  
ATOM    256  CB  GLU A  32     -19.163  24.028  10.868  1.00 14.26           C  
ATOM    257  CG  GLU A  32     -20.570  24.432  11.278  1.00 15.08           C  
ATOM    258  CD  GLU A  32     -21.484  23.255  11.580  1.00 16.43           C  
ATOM    259  OE1 GLU A  32     -21.089  22.095  11.313  1.00 16.05           O  
ATOM    260  OE2 GLU A  32     -22.639  23.511  11.995  1.00 15.90           O1-
ATOM    261  N   GLU A  33     -16.637  23.953   9.026  1.00 14.17           N  
ATOM    262  CA  GLU A  33     -15.309  23.376   8.777  1.00 13.46           C  
ATOM    263  C   GLU A  33     -14.208  24.457   8.740  1.00 16.48           C  
ATOM    264  O   GLU A  33     -13.129  24.250   9.305  1.00 14.87           O  
ATOM    265  CB  GLU A  33     -15.333  22.544   7.480  1.00 14.30           C  
ATOM    266  CG  GLU A  33     -14.072  21.714   7.255  1.00 16.55           C  
ATOM    267  CD  GLU A  33     -12.959  22.369   6.443  1.00 19.94           C  
ATOM    268  OE1 GLU A  33     -13.066  23.578   6.120  1.00 18.39           O  
ATOM    269  OE2 GLU A  33     -11.997  21.644   6.096  1.00 18.62           O1-
ATOM    270  N   VAL A  34     -14.487  25.596   8.093  1.00 15.44           N  
ATOM    271  CA  VAL A  34     -13.474  26.658   8.000  1.00 16.15           C  
ATOM    272  C   VAL A  34     -13.136  27.222   9.394  1.00 16.69           C  
ATOM    273  O   VAL A  34     -11.963  27.509   9.700  1.00 15.84           O  
ATOM    274  CB  VAL A  34     -13.828  27.768   6.982  1.00 22.00           C  
ATOM    275  CG1 VAL A  34     -14.025  27.213   5.577  1.00 23.38           C  
ATOM    276  CG2 VAL A  34     -15.025  28.581   7.409  1.00 23.13           C  
ATOM    277  N   VAL A  35     -14.147  27.304  10.263  1.00 15.10           N  
ATOM    278  CA  VAL A  35     -13.934  27.795  11.624  1.00 13.97           C  
ATOM    279  C   VAL A  35     -13.088  26.778  12.401  1.00 14.62           C  
ATOM    280  O   VAL A  35     -12.136  27.156  13.102  1.00 14.66           O  
ATOM    281  CB  VAL A  35     -15.302  28.069  12.302  1.00 17.64           C  
ATOM    282  CG1 VAL A  35     -15.128  28.475  13.750  1.00 16.81           C  
ATOM    283  CG2 VAL A  35     -16.083  29.144  11.541  1.00 18.64           C  
ATOM    284  N   VAL A  36     -13.440  25.483  12.288  1.00 13.67           N  
ATOM    285  CA  VAL A  36     -12.710  24.455  13.030  1.00 13.03           C  
ATOM    286  C   VAL A  36     -11.252  24.405  12.592  1.00 14.23           C  
ATOM    287  O   VAL A  36     -10.369  24.277  13.433  1.00 14.34           O  
ATOM    288  CB  VAL A  36     -13.387  23.079  12.913  1.00 15.18           C  
ATOM    289  CG1 VAL A  36     -12.590  22.010  13.664  1.00 14.84           C  
ATOM    290  CG2 VAL A  36     -14.823  23.153  13.437  1.00 15.20           C  
ATOM    291  N   VAL A  37     -10.997  24.469  11.267  1.00 12.61           N  
ATOM    292  CA  VAL A  37      -9.615  24.474  10.800  1.00 12.19           C  
ATOM    293  C   VAL A  37      -8.824  25.641  11.419  1.00 13.80           C  
ATOM    294  O   VAL A  37      -7.679  25.444  11.824  1.00 13.10           O  
ATOM    295  CB  VAL A  37      -9.593  24.503   9.259  1.00 14.51           C  
ATOM    296  CG1 VAL A  37      -8.179  24.781   8.736  1.00 14.50           C  
ATOM    297  CG2 VAL A  37     -10.080  23.162   8.730  1.00 14.58           C  
ATOM    298  N   ARG A  38      -9.423  26.840  11.483  1.00 13.61           N  
ATOM    299  CA  ARG A  38      -8.672  27.969  12.027  1.00 13.30           C  
ATOM    300  C   ARG A  38      -8.423  27.776  13.543  1.00 13.96           C  
ATOM    301  O   ARG A  38      -7.348  28.157  14.032  1.00 14.75           O  
ATOM    302  CB  ARG A  38      -9.377  29.293  11.722  1.00 12.91           C  
ATOM    303  CG  ARG A  38      -8.325  30.401  11.588  1.00 16.42           C  
ATOM    304  CD  ARG A  38      -8.902  31.796  11.367  1.00 14.93           C  
ATOM    305  NE  ARG A  38      -7.811  32.747  11.123  1.00 14.27           N  
ATOM    306  CZ  ARG A  38      -7.305  32.998   9.916  1.00 21.97           C  
ATOM    307  NH1 ARG A  38      -7.859  32.465   8.824  1.00 21.06           N1+
ATOM    308  NH2 ARG A  38      -6.278  33.827   9.783  1.00 20.65           N  
ATOM    309  N   MET A  39      -9.397  27.175  14.260  1.00 12.24           N  
ATOM    310  CA  MET A  39      -9.233  26.912  15.695  1.00 11.69           C  
ATOM    311  C   MET A  39      -8.092  25.919  15.902  1.00 14.10           C  
ATOM    312  O   MET A  39      -7.256  26.121  16.779  1.00 14.75           O  
ATOM    313  CB  MET A  39     -10.536  26.347  16.295  1.00 12.63           C  
ATOM    314  CG  MET A  39     -11.666  27.379  16.258  1.00 14.79           C  
ATOM    315  SD  MET A  39     -13.322  26.654  16.526  1.00 20.80           S  
ATOM    316  CE  MET A  39     -13.316  26.417  18.192  1.00 20.77           C  
ATOM    317  N   ILE A  40      -8.021  24.826  15.073  1.00 12.41           N  
ATOM    318  CA  ILE A  40      -6.945  23.832  15.195  1.00 11.72           C  
ATOM    319  C   ILE A  40      -5.605  24.525  14.956  1.00 14.07           C  
ATOM    320  O   ILE A  40      -4.632  24.296  15.684  1.00 14.59           O  
ATOM    321  CB  ILE A  40      -7.166  22.672  14.183  1.00 13.74           C  
ATOM    322  CG1 ILE A  40      -8.406  21.828  14.547  1.00 13.72           C  
ATOM    323  CG2 ILE A  40      -5.898  21.786  14.086  1.00 14.17           C  
ATOM    324  CD1 ILE A  40      -8.876  20.944  13.381  1.00 14.71           C  
ATOM    325  N   HIS A  41      -5.556  25.377  13.899  1.00 12.16           N  
ATOM    326  CA  HIS A  41      -4.365  26.149  13.556  1.00 12.45           C  
ATOM    327  C   HIS A  41      -3.881  26.972  14.752  1.00 14.77           C  
ATOM    328  O   HIS A  41      -2.692  26.930  15.082  1.00 16.33           O  
ATOM    329  CB  HIS A  41      -4.691  27.032  12.329  1.00 13.51           C  
ATOM    330  CG  HIS A  41      -3.693  28.097  11.989  1.00 15.39           C  
ATOM    331  CD2 HIS A  41      -3.686  29.405  12.330  1.00 16.89           C  
ATOM    332  ND1 HIS A  41      -2.581  27.823  11.203  1.00 17.63           N  
ATOM    333  CE1 HIS A  41      -1.940  28.976  11.086  1.00 16.92           C  
ATOM    334  NE2 HIS A  41      -2.563  29.960  11.737  1.00 17.66           N  
ATOM    335  N   ALA A  42      -4.800  27.694  15.418  1.00 14.45           N  
ATOM    336  CA  ALA A  42      -4.416  28.523  16.565  1.00 14.09           C  
ATOM    337  C   ALA A  42      -3.881  27.708  17.740  1.00 16.61           C  
ATOM    338  O   ALA A  42      -2.971  28.177  18.439  1.00 17.17           O  
ATOM    339  CB  ALA A  42      -5.609  29.316  17.024  1.00 14.68           C  
ATOM    340  N   ALA A  43      -4.448  26.505  17.953  1.00 14.17           N  
ATOM    341  CA  ALA A  43      -4.090  25.638  19.063  1.00 14.49           C  
ATOM    342  C   ALA A  43      -2.861  24.782  18.813  1.00 15.13           C  
ATOM    343  O   ALA A  43      -2.311  24.239  19.770  1.00 15.55           O  
ATOM    344  CB  ALA A  43      -5.256  24.720  19.360  1.00 14.92           C  
ATOM    345  N   GLY A  44      -2.493  24.578  17.540  1.00 12.90           N  
ATOM    346  CA  GLY A  44      -1.412  23.652  17.201  1.00 12.28           C  
ATOM    347  C   GLY A  44      -1.777  22.221  17.580  1.00 14.59           C  
ATOM    348  O   GLY A  44      -0.908  21.443  17.971  1.00 14.14           O  
ATOM    349  N   MET A  45      -3.073  21.873  17.498  1.00 13.24           N  
ATOM    350  CA  MET A  45      -3.524  20.605  18.014  1.00 15.43           C  
ATOM    351  C   MET A  45      -4.578  19.932  17.164  1.00 15.90           C  
ATOM    352  O   MET A  45      -5.779  20.207  17.315  1.00 15.01           O  
ATOM    353  CB  MET A  45      -4.083  20.839  19.441  1.00 19.53           C  
ATOM    354  CG  MET A  45      -4.311  19.557  20.238  1.00 25.31           C  
ATOM    355  SD  MET A  45      -5.471  19.831  21.626  1.00 32.31           S  
ATOM    356  CE  MET A  45      -4.879  21.304  22.235  1.00 26.98           C  
ATOM    357  N   VAL A  46      -4.148  19.020  16.281  1.00 14.78           N  
ATOM    358  CA  VAL A  46      -5.119  18.184  15.591  1.00 15.26           C  
ATOM    359  C   VAL A  46      -5.651  17.293  16.733  1.00 20.29           C  
ATOM    360  O   VAL A  46      -4.897  16.827  17.605  1.00 20.50           O  
ATOM    361  CB  VAL A  46      -4.470  17.350  14.447  1.00 18.59           C  
ATOM    362  CG1 VAL A  46      -5.371  16.191  14.000  1.00 18.60           C  
ATOM    363  CG2 VAL A  46      -4.101  18.246  13.268  1.00 18.22           C  
ATOM    364  N   GLY A  47      -6.942  17.126  16.751  1.00 17.03           N  
ATOM    365  CA  GLY A  47      -7.600  16.397  17.830  1.00 16.15           C  
ATOM    366  C   GLY A  47      -8.566  17.340  18.510  1.00 16.91           C  
ATOM    367  O   GLY A  47      -9.618  16.916  19.019  1.00 16.30           O  
ATOM    368  N   LEU A  48      -8.254  18.665  18.471  1.00 14.12           N  
ATOM    369  CA  LEU A  48      -9.166  19.667  19.044  1.00 12.25           C  
ATOM    370  C   LEU A  48     -10.574  19.509  18.431  1.00 15.89           C  
ATOM    371  O   LEU A  48     -11.573  19.755  19.111  1.00 15.60           O  
ATOM    372  CB  LEU A  48      -8.636  21.085  18.752  1.00 11.94           C  
ATOM    373  CG  LEU A  48      -9.544  22.243  19.245  1.00 13.77           C  
ATOM    374  CD1 LEU A  48      -9.553  22.347  20.761  1.00 14.87           C  
ATOM    375  CD2 LEU A  48      -9.154  23.558  18.602  1.00 14.92           C  
ATOM    376  N   GLU A  49     -10.644  19.131  17.135  1.00 14.64           N  
ATOM    377  CA  GLU A  49     -11.944  19.031  16.454  1.00 14.97           C  
ATOM    378  C   GLU A  49     -12.897  18.051  17.096  1.00 15.82           C  
ATOM    379  O   GLU A  49     -14.102  18.210  16.936  1.00 16.54           O  
ATOM    380  CB  GLU A  49     -11.802  18.774  14.963  1.00 16.55           C  
ATOM    381  CG  GLU A  49     -11.216  17.417  14.634  1.00 16.68           C  
ATOM    382  CD  GLU A  49      -9.717  17.239  14.710  1.00 21.17           C  
ATOM    383  OE1 GLU A  49      -9.003  18.119  15.249  1.00 18.25           O  
ATOM    384  OE2 GLU A  49      -9.258  16.180  14.233  1.00 20.42           O1-
ATOM    385  N   ASN A  50     -12.374  17.045  17.821  1.00 13.73           N  
ATOM    386  CA  ASN A  50     -13.283  16.098  18.476  1.00 13.03           C  
ATOM    387  C   ASN A  50     -14.062  16.762  19.606  1.00 16.28           C  
ATOM    388  O   ASN A  50     -15.026  16.163  20.074  1.00 18.44           O  
ATOM    389  CB  ASN A  50     -12.495  14.931  19.062  1.00 13.93           C  
ATOM    390  CG  ASN A  50     -11.984  13.977  18.040  1.00 23.58           C  
ATOM    391  ND2 ASN A  50     -12.828  13.627  17.096  1.00 17.52           N  
ATOM    392  OD1 ASN A  50     -10.807  13.588  18.049  1.00 26.39           O  
ATOM    393  N   HIS A  51     -13.673  17.971  20.033  1.00 13.98           N  
ATOM    394  CA  HIS A  51     -14.328  18.667  21.145  1.00 15.65           C  
ATOM    395  C   HIS A  51     -15.240  19.810  20.709  1.00 15.64           C  
ATOM    396  O   HIS A  51     -15.989  20.352  21.525  1.00 14.77           O  
ATOM    397  CB  HIS A  51     -13.246  19.201  22.094  1.00 17.77           C  
ATOM    398  CG  HIS A  51     -12.288  18.132  22.506  1.00 23.34           C  
ATOM    399  CD2 HIS A  51     -10.999  17.954  22.142  1.00 26.28           C  
ATOM    400  ND1 HIS A  51     -12.695  17.032  23.271  1.00 26.94           N  
ATOM    401  CE1 HIS A  51     -11.628  16.252  23.367  1.00 27.42           C  
ATOM    402  NE2 HIS A  51     -10.575  16.789  22.734  1.00 27.76           N  
ATOM    403  N   VAL A  52     -15.198  20.156  19.421  1.00 13.39           N  
ATOM    404  CA  VAL A  52     -15.949  21.301  18.920  1.00 12.06           C  
ATOM    405  C   VAL A  52     -17.395  20.946  18.627  1.00 15.05           C  
ATOM    406  O   VAL A  52     -17.687  19.934  17.960  1.00 15.27           O  
ATOM    407  CB  VAL A  52     -15.266  21.954  17.696  1.00 14.92           C  
ATOM    408  CG1 VAL A  52     -16.076  23.163  17.205  1.00 15.56           C  
ATOM    409  CG2 VAL A  52     -13.825  22.377  18.009  1.00 13.94           C  
ATOM    410  N   ARG A  53     -18.303  21.807  19.105  1.00 14.26           N  
ATOM    411  CA  ARG A  53     -19.743  21.630  18.888  1.00 14.42           C  
ATOM    412  C   ARG A  53     -20.346  22.963  18.476  1.00 15.76           C  
ATOM    413  O   ARG A  53     -20.100  23.975  19.150  1.00 14.93           O  
ATOM    414  CB  ARG A  53     -20.439  21.233  20.202  1.00 17.34           C  
ATOM    415  CG  ARG A  53     -20.375  19.804  20.615  1.00 31.75           C  
ATOM    416  CD  ARG A  53     -21.253  19.538  21.837  1.00 32.70           C  
ATOM    417  NE  ARG A  53     -22.675  19.449  21.505  1.00 35.81           N  
ATOM    418  CZ  ARG A  53     -23.654  19.566  22.399  1.00 49.05           C  
ATOM    419  NH1 ARG A  53     -23.373  19.805  23.675  1.00 27.65           N1+
ATOM    420  NH2 ARG A  53     -24.919  19.462  22.022  1.00 47.89           N  
ATOM    421  N   PHE A  54     -21.197  22.954  17.435  1.00 13.75           N  
ATOM    422  CA  PHE A  54     -21.914  24.161  16.990  1.00 14.00           C  
ATOM    423  C   PHE A  54     -23.404  23.937  17.086  1.00 16.72           C  
ATOM    424  O   PHE A  54     -23.891  22.838  16.742  1.00 16.52           O  
ATOM    425  CB  PHE A  54     -21.689  24.430  15.485  1.00 14.71           C  
ATOM    426  CG  PHE A  54     -20.303  24.816  15.058  1.00 13.87           C  
ATOM    427  CD1 PHE A  54     -19.345  23.839  14.794  1.00 15.22           C  
ATOM    428  CD2 PHE A  54     -19.977  26.149  14.829  1.00 14.10           C  
ATOM    429  CE1 PHE A  54     -18.065  24.194  14.363  1.00 15.07           C  
ATOM    430  CE2 PHE A  54     -18.697  26.509  14.402  1.00 15.76           C  
ATOM    431  CZ  PHE A  54     -17.739  25.529  14.183  1.00 15.02           C  
ATOM    432  N   ALA A  55     -24.137  25.019  17.394  1.00 14.00           N  
ATOM    433  CA  ALA A  55     -25.567  24.952  17.224  1.00 14.02           C  
ATOM    434  C   ALA A  55     -25.784  24.985  15.711  1.00 17.22           C  
ATOM    435  O   ALA A  55     -25.059  25.688  14.999  1.00 15.86           O  
ATOM    436  CB  ALA A  55     -26.221  26.186  17.829  1.00 15.19           C  
ATOM    437  N   PRO A  56     -26.781  24.242  15.197  1.00 15.84           N  
ATOM    438  CA  PRO A  56     -27.078  24.318  13.749  1.00 16.08           C  
ATOM    439  C   PRO A  56     -27.304  25.771  13.312  1.00 19.48           C  
ATOM    440  O   PRO A  56     -28.020  26.518  13.990  1.00 19.31           O  
ATOM    441  CB  PRO A  56     -28.361  23.485  13.606  1.00 18.33           C  
ATOM    442  CG  PRO A  56     -28.337  22.539  14.786  1.00 22.08           C  
ATOM    443  CD  PRO A  56     -27.675  23.304  15.909  1.00 18.40           C  
ATOM    444  N   GLY A  57     -26.639  26.175  12.237  1.00 17.39           N  
ATOM    445  CA  GLY A  57     -26.760  27.526  11.684  1.00 18.24           C  
ATOM    446  C   GLY A  57     -25.930  28.612  12.344  1.00 19.29           C  
ATOM    447  O   GLY A  57     -25.917  29.755  11.852  1.00 18.74           O  
ATOM    448  N   MET A  58     -25.225  28.304  13.451  1.00 15.15           N  
ATOM    449  CA  MET A  58     -24.433  29.329  14.125  1.00 13.61           C  
ATOM    450  C   MET A  58     -23.388  29.998  13.212  1.00 17.04           C  
ATOM    451  O   MET A  58     -23.284  31.235  13.215  1.00 17.15           O  
ATOM    452  CB  MET A  58     -23.743  28.782  15.379  1.00 14.89           C  
ATOM    453  CG  MET A  58     -22.932  29.842  16.100  1.00 15.90           C  
ATOM    454  SD  MET A  58     -21.203  29.858  15.567  1.00 16.19           S  
ATOM    455  CE  MET A  58     -20.577  31.204  16.559  1.00 15.29           C  
ATOM    456  N   ALA A  59     -22.579  29.203  12.492  1.00 14.87           N  
ATOM    457  CA  ALA A  59     -21.509  29.795  11.678  1.00 15.02           C  
ATOM    458  C   ALA A  59     -22.073  30.731  10.609  1.00 16.35           C  
ATOM    459  O   ALA A  59     -21.516  31.824  10.388  1.00 16.58           O  
ATOM    460  CB  ALA A  59     -20.643  28.706  11.054  1.00 15.59           C  
ATOM    461  N   ILE A  60     -23.206  30.347   9.994  1.00 15.48           N  
ATOM    462  CA  ILE A  60     -23.847  31.217   8.986  1.00 16.60           C  
ATOM    463  C   ILE A  60     -24.377  32.488   9.671  1.00 19.08           C  
ATOM    464  O   ILE A  60     -24.143  33.587   9.172  1.00 18.96           O  
ATOM    465  CB  ILE A  60     -24.990  30.442   8.281  1.00 19.84           C  
ATOM    466  CG1 ILE A  60     -24.413  29.348   7.374  1.00 19.39           C  
ATOM    467  CG2 ILE A  60     -25.898  31.395   7.470  1.00 20.28           C  
ATOM    468  CD1 ILE A  60     -25.457  28.305   6.885  1.00 19.77           C  
ATOM    469  N   ALA A  61     -25.026  32.339  10.835  1.00 16.81           N  
ATOM    470  CA  ALA A  61     -25.613  33.478  11.545  1.00 17.30           C  
ATOM    471  C   ALA A  61     -24.553  34.480  12.041  1.00 17.74           C  
ATOM    472  O   ALA A  61     -24.749  35.699  11.942  1.00 18.73           O  
ATOM    473  CB  ALA A  61     -26.473  32.987  12.707  1.00 18.56           C  
ATOM    474  N   ALA A  62     -23.446  33.973  12.603  1.00 15.71           N  
ATOM    475  CA  ALA A  62     -22.388  34.837  13.133  1.00 15.41           C  
ATOM    476  C   ALA A  62     -21.694  35.580  11.999  1.00 17.72           C  
ATOM    477  O   ALA A  62     -21.423  36.772  12.152  1.00 17.30           O  
ATOM    478  CB  ALA A  62     -21.370  34.012  13.931  1.00 15.66           C  
ATOM    479  N   ARG A  63     -21.423  34.908  10.850  1.00 15.85           N  
ATOM    480  CA  ARG A  63     -20.809  35.627   9.719  1.00 16.19           C  
ATOM    481  C   ARG A  63     -21.755  36.740   9.231  1.00 18.75           C  
ATOM    482  O   ARG A  63     -21.309  37.867   8.993  1.00 19.29           O  
ATOM    483  CB  ARG A  63     -20.445  34.668   8.573  1.00 17.80           C  
ATOM    484  CG  ARG A  63     -19.772  35.364   7.375  1.00 18.81           C  
ATOM    485  CD  ARG A  63     -19.336  34.410   6.280  1.00 21.64           C  
ATOM    486  NE  ARG A  63     -18.427  33.342   6.740  1.00 26.03           N  
ATOM    487  CZ  ARG A  63     -17.107  33.436   6.847  1.00 32.10           C  
ATOM    488  NH1 ARG A  63     -16.494  34.587   6.609  1.00 30.51           N1+
ATOM    489  NH2 ARG A  63     -16.395  32.400   7.269  1.00 22.48           N  
ATOM    490  N   ALA A  64     -23.065  36.442   9.126  1.00 17.07           N  
ATOM    491  CA  ALA A  64     -24.024  37.469   8.697  1.00 17.44           C  
ATOM    492  C   ALA A  64     -24.076  38.658   9.663  1.00 19.92           C  
ATOM    493  O   ALA A  64     -24.139  39.808   9.214  1.00 19.61           O  
ATOM    494  CB  ALA A  64     -25.407  36.862   8.506  1.00 18.52           C  
ATOM    495  N   ALA A  65     -23.988  38.402  10.982  1.00 19.01           N  
ATOM    496  CA  ALA A  65     -23.997  39.492  11.939  1.00 18.68           C  
ATOM    497  C   ALA A  65     -22.744  40.362  11.769  1.00 19.20           C  
ATOM    498  O   ALA A  65     -22.851  41.593  11.778  1.00 19.18           O  
ATOM    499  CB  ALA A  65     -24.075  38.949  13.363  1.00 19.08           C  
ATOM    500  N   LEU A  66     -21.556  39.736  11.583  1.00 16.67           N  
ATOM    501  CA  LEU A  66     -20.332  40.515  11.404  1.00 15.41           C  
ATOM    502  C   LEU A  66     -20.407  41.315  10.101  1.00 18.36           C  
ATOM    503  O   LEU A  66     -20.033  42.493  10.102  1.00 19.24           O  
ATOM    504  CB  LEU A  66     -19.097  39.615  11.430  1.00 15.22           C  
ATOM    505  CG  LEU A  66     -18.829  38.941  12.770  1.00 17.98           C  
ATOM    506  CD1 LEU A  66     -17.654  37.976  12.677  1.00 17.48           C  
ATOM    507  CD2 LEU A  66     -18.556  39.979  13.845  1.00 18.55           C  
ATOM    508  N   GLU A  67     -20.962  40.728   9.025  1.00 17.08           N  
ATOM    509  CA  GLU A  67     -21.067  41.467   7.762  1.00 17.62           C  
ATOM    510  C   GLU A  67     -22.035  42.646   7.851  1.00 23.78           C  
ATOM    511  O   GLU A  67     -21.904  43.624   7.100  1.00 24.54           O  
ATOM    512  CB  GLU A  67     -21.372  40.541   6.575  1.00 19.18           C  
ATOM    513  CG  GLU A  67     -20.239  39.555   6.321  1.00 22.79           C  
ATOM    514  CD  GLU A  67     -20.422  38.529   5.218  1.00 36.78           C  
ATOM    515  OE1 GLU A  67     -21.579  38.264   4.824  1.00 29.40           O  
ATOM    516  OE2 GLU A  67     -19.398  37.985   4.745  1.00 29.12           O1-
ATOM    517  N   ALA A  68     -22.968  42.579   8.809  1.00 21.22           N  
ATOM    518  CA  ALA A  68     -23.966  43.620   9.059  1.00 22.40           C  
ATOM    519  C   ALA A  68     -23.430  44.710  10.016  1.00 24.92           C  
ATOM    520  O   ALA A  68     -24.174  45.619  10.368  1.00 26.39           O  
ATOM    521  CB  ALA A  68     -25.225  42.989   9.625  1.00 23.34           C  
ATOM    522  N   GLY A  69     -22.180  44.578  10.462  1.00 20.37           N  
ATOM    523  CA  GLY A  69     -21.517  45.544  11.331  1.00 19.28           C  
ATOM    524  C   GLY A  69     -21.609  45.270  12.822  1.00 21.65           C  
ATOM    525  O   GLY A  69     -21.322  46.161  13.616  1.00 21.26           O  
ATOM    526  N   ALA A  70     -21.998  44.050  13.222  1.00 18.15           N  
ATOM    527  CA  ALA A  70     -22.117  43.725  14.653  1.00 16.67           C  
ATOM    528  C   ALA A  70     -20.814  43.972  15.413  1.00 16.90           C  
ATOM    529  O   ALA A  70     -19.741  43.573  14.942  1.00 16.96           O  
ATOM    530  CB  ALA A  70     -22.496  42.259  14.838  1.00 17.21           C  
ATOM    531  N   PRO A  71     -20.887  44.522  16.646  1.00 14.95           N  
ATOM    532  CA  PRO A  71     -19.672  44.617  17.464  1.00 14.50           C  
ATOM    533  C   PRO A  71     -19.306  43.229  18.000  1.00 15.75           C  
ATOM    534  O   PRO A  71     -20.149  42.317  18.071  1.00 16.16           O  
ATOM    535  CB  PRO A  71     -20.087  45.518  18.633  1.00 16.06           C  
ATOM    536  CG  PRO A  71     -21.578  45.274  18.765  1.00 19.84           C  
ATOM    537  CD  PRO A  71     -22.082  45.013  17.368  1.00 16.75           C  
ATOM    538  N   ILE A  72     -18.054  43.080  18.409  1.00 13.85           N  
ATOM    539  CA  ILE A  72     -17.533  41.848  18.964  1.00 13.41           C  
ATOM    540  C   ILE A  72     -17.204  42.157  20.412  1.00 15.30           C  
ATOM    541  O   ILE A  72     -16.347  43.012  20.693  1.00 15.52           O  
ATOM    542  CB  ILE A  72     -16.296  41.349  18.177  1.00 15.08           C  
ATOM    543  CG1 ILE A  72     -16.641  41.165  16.699  1.00 15.78           C  
ATOM    544  CG2 ILE A  72     -15.787  40.014  18.793  1.00 16.33           C  
ATOM    545  CD1 ILE A  72     -15.387  41.228  15.746  1.00 18.16           C  
ATOM    546  N   LEU A  73     -17.884  41.468  21.347  1.00 12.56           N  
ATOM    547  CA  LEU A  73     -17.728  41.715  22.779  1.00 12.54           C  
ATOM    548  C   LEU A  73     -16.843  40.618  23.353  1.00 13.87           C  
ATOM    549  O   LEU A  73     -17.180  39.445  23.231  1.00 14.01           O  
ATOM    550  CB  LEU A  73     -19.113  41.727  23.442  1.00 13.15           C  
ATOM    551  CG  LEU A  73     -19.965  42.943  23.059  1.00 17.21           C  
ATOM    552  CD1 LEU A  73     -21.384  42.789  23.546  1.00 15.74           C  
ATOM    553  CD2 LEU A  73     -19.411  44.221  23.698  1.00 24.35           C  
ATOM    554  N   CYS A  74     -15.722  41.005  23.972  1.00 11.98           N  
ATOM    555  CA  CYS A  74     -14.653  40.090  24.379  1.00 11.53           C  
ATOM    556  C   CYS A  74     -14.471  40.086  25.858  1.00 13.82           C  
ATOM    557  O   CYS A  74     -14.425  41.158  26.450  1.00 13.12           O  
ATOM    558  CB  CYS A  74     -13.360  40.540  23.711  1.00 11.38           C  
ATOM    559  SG  CYS A  74     -13.458  40.699  21.913  1.00 13.98           S  
ATOM    560  N   ASP A  75     -14.288  38.901  26.463  1.00 12.72           N  
ATOM    561  CA  ASP A  75     -14.125  38.836  27.918  1.00 11.73           C  
ATOM    562  C   ASP A  75     -12.755  39.281  28.424  1.00 15.81           C  
ATOM    563  O   ASP A  75     -12.609  39.603  29.616  1.00 15.82           O  
ATOM    564  CB  ASP A  75     -14.445  37.426  28.432  1.00 12.17           C  
ATOM    565  CG  ASP A  75     -13.510  36.314  27.970  1.00 12.90           C  
ATOM    566  OD1 ASP A  75     -12.912  36.444  26.857  1.00 16.03           O  
ATOM    567  OD2 ASP A  75     -13.428  35.286  28.682  1.00 12.92           O1-
ATOM    568  N   ALA A  76     -11.745  39.250  27.560  1.00 14.86           N  
ATOM    569  CA  ALA A  76     -10.370  39.558  27.955  1.00 15.69           C  
ATOM    570  C   ALA A  76      -9.633  40.314  26.864  1.00 16.44           C  
ATOM    571  O   ALA A  76      -9.979  40.162  25.686  1.00 14.45           O  
ATOM    572  CB  ALA A  76      -9.636  38.269  28.244  1.00 18.33           C  
ATOM    573  N   ARG A  77      -8.591  41.082  27.251  1.00 15.92           N  
ATOM    574  CA  ARG A  77      -7.773  41.828  26.311  1.00 15.18           C  
ATOM    575  C   ARG A  77      -7.018  40.928  25.339  1.00 16.82           C  
ATOM    576  O   ARG A  77      -6.753  41.356  24.211  1.00 17.06           O  
ATOM    577  CB  ARG A  77      -6.754  42.742  27.026  1.00 21.35           C  
ATOM    578  CG  ARG A  77      -7.310  44.078  27.517  1.00 37.86           C  
ATOM    579  CD  ARG A  77      -7.610  45.076  26.417  1.00 52.24           C  
ATOM    580  NE  ARG A  77      -6.411  45.637  25.783  1.00 60.87           N  
ATOM    581  CZ  ARG A  77      -6.057  46.918  25.842  1.00 68.28           C  
ATOM    582  NH1 ARG A  77      -6.790  47.786  26.527  1.00 58.79           N1+
ATOM    583  NH2 ARG A  77      -4.967  47.341  25.216  1.00 44.26           N  
ATOM    584  N   MET A  78      -6.639  39.724  25.762  0.51 13.96           N  
ATOM    586  CA  MET A  78      -5.949  38.828  24.832  0.51 12.69           C  
ATOM    588  C   MET A  78      -6.855  38.513  23.652  0.51 16.54           C  
ATOM    590  O   MET A  78      -6.357  38.395  22.531  0.51 15.94           O  
ATOM    592  CB  MET A  78      -5.459  37.548  25.513  0.51 13.11           C  
ATOM    594  CG  MET A  78      -4.383  37.814  26.543  0.51 14.30           C  
ATOM    596  SD  MET A  78      -3.637  36.350  27.327  0.51 15.88           S  
ATOM    598  CE  MET A  78      -2.955  35.464  25.785  0.51 13.39           C  
ATOM    600  N   VAL A  79      -8.203  38.466  23.884  1.00 14.39           N  
ATOM    601  CA  VAL A  79      -9.156  38.187  22.830  1.00 13.99           C  
ATOM    602  C   VAL A  79      -9.311  39.461  21.975  1.00 15.84           C  
ATOM    603  O   VAL A  79      -9.124  39.406  20.756  1.00 16.46           O  
ATOM    604  CB  VAL A  79     -10.527  37.696  23.352  1.00 16.07           C  
ATOM    605  CG1 VAL A  79     -11.504  37.544  22.181  1.00 16.06           C  
ATOM    606  CG2 VAL A  79     -10.391  36.358  24.087  1.00 15.97           C  
ATOM    607  N   SER A  80      -9.660  40.606  22.592  1.00 13.46           N  
ATOM    608  CA  SER A  80      -9.870  41.818  21.810  1.00 15.59           C  
ATOM    609  C   SER A  80      -8.646  42.213  20.993  1.00 20.59           C  
ATOM    610  O   SER A  80      -8.787  42.592  19.827  1.00 20.88           O  
ATOM    611  CB  SER A  80     -10.369  42.981  22.674  1.00 17.66           C  
ATOM    612  OG  SER A  80      -9.442  43.292  23.704  1.00 19.81           O  
ATOM    613  N   GLU A  81      -7.444  42.053  21.580  1.00 18.78           N  
ATOM    614  CA  GLU A  81      -6.199  42.435  20.898  1.00 20.85           C  
ATOM    615  C   GLU A  81      -5.759  41.449  19.816  1.00 24.61           C  
ATOM    616  O   GLU A  81      -4.986  41.821  18.924  1.00 27.10           O  
ATOM    617  CB  GLU A  81      -5.087  42.741  21.918  1.00 22.46           C  
ATOM    618  CG  GLU A  81      -5.372  44.025  22.685  1.00 31.29           C  
ATOM    619  CD  GLU A  81      -5.365  45.307  21.875  1.00 55.33           C  
ATOM    620  OE1 GLU A  81      -4.503  45.442  20.977  1.00 59.58           O  
ATOM    621  OE2 GLU A  81      -6.223  46.181  22.139  1.00 49.97           O1-
ATOM    622  N   GLY A  82      -6.294  40.242  19.858  1.00 18.77           N  
ATOM    623  CA  GLY A  82      -6.002  39.196  18.886  1.00 18.84           C  
ATOM    624  C   GLY A  82      -6.792  39.265  17.604  1.00 23.03           C  
ATOM    625  O   GLY A  82      -6.383  38.706  16.575  1.00 24.90           O  
ATOM    626  N   ILE A  83      -7.959  39.894  17.657  1.00 17.08           N  
ATOM    627  CA  ILE A  83      -8.801  39.969  16.474  1.00 15.20           C  
ATOM    628  C   ILE A  83      -8.088  40.803  15.439  1.00 19.67           C  
ATOM    629  O   ILE A  83      -7.529  41.860  15.757  1.00 18.42           O  
ATOM    630  CB  ILE A  83     -10.198  40.481  16.857  1.00 17.09           C  
ATOM    631  CG1 ILE A  83     -10.937  39.366  17.632  1.00 17.68           C  
ATOM    632  CG2 ILE A  83     -11.011  40.874  15.591  1.00 18.11           C  
ATOM    633  CD1 ILE A  83     -11.992  39.885  18.505  1.00 21.13           C  
ATOM    634  N   THR A  84      -8.037  40.272  14.211  1.00 17.47           N  
ATOM    635  CA  THR A  84      -7.319  40.919  13.114  1.00 16.75           C  
ATOM    636  C   THR A  84      -8.236  41.987  12.493  1.00 20.56           C  
ATOM    637  O   THR A  84      -9.206  41.669  11.803  1.00 20.25           O  
ATOM    638  CB  THR A  84      -6.896  39.863  12.074  1.00 20.23           C  
ATOM    639  CG2 THR A  84      -6.079  40.476  10.909  1.00 21.26           C  
ATOM    640  OG1 THR A  84      -6.151  38.820  12.716  1.00 21.41           O  
ATOM    641  N   ARG A  85      -7.908  43.256  12.729  1.00 19.39           N  
ATOM    642  CA  ARG A  85      -8.708  44.375  12.228  1.00 21.35           C  
ATOM    643  C   ARG A  85      -8.877  44.344  10.706  1.00 24.64           C  
ATOM    644  O   ARG A  85      -9.981  44.619  10.212  1.00 24.64           O  
ATOM    645  CB  ARG A  85      -8.138  45.734  12.708  1.00 24.25           C  
ATOM    646  CG  ARG A  85      -8.025  45.932  14.257  1.00 34.83           C  
ATOM    647  CD  ARG A  85      -9.078  45.223  15.109  1.00 40.17           C  
ATOM    648  NE  ARG A  85      -9.191  45.747  16.476  1.00 36.49           N  
ATOM    649  CZ  ARG A  85      -8.807  45.108  17.580  1.00 42.03           C  
ATOM    650  NH1 ARG A  85      -8.230  43.907  17.500  1.00 20.87           N1+
ATOM    651  NH2 ARG A  85      -9.003  45.657  18.772  1.00 24.89           N  
ATOM    652  N   ALA A  86      -7.816  43.916   9.976  1.00 23.79           N  
ATOM    653  CA  ALA A  86      -7.818  43.820   8.503  1.00 24.16           C  
ATOM    654  C   ALA A  86      -8.833  42.785   7.947  1.00 27.60           C  
ATOM    655  O   ALA A  86      -9.222  42.855   6.773  1.00 29.31           O  
ATOM    656  CB  ALA A  86      -6.413  43.517   7.987  1.00 25.00           C  
ATOM    657  N   ARG A  87      -9.218  41.816   8.762  1.00 23.32           N  
ATOM    658  CA  ARG A  87     -10.177  40.785   8.370  1.00 22.22           C  
ATOM    659  C   ARG A  87     -11.624  41.225   8.674  1.00 25.42           C  
ATOM    660  O   ARG A  87     -12.571  40.553   8.244  1.00 25.01           O  
ATOM    661  CB  ARG A  87      -9.864  39.455   9.077  1.00 22.54           C  
ATOM    662  CG  ARG A  87      -8.592  38.759   8.584  1.00 21.37           C  
ATOM    663  CD  ARG A  87      -8.407  37.416   9.282  1.00 20.34           C  
ATOM    664  NE  ARG A  87      -9.456  36.462   8.905  1.00 20.26           N  
ATOM    665  CZ  ARG A  87      -9.431  35.705   7.812  1.00 33.37           C  
ATOM    666  NH1 ARG A  87      -8.397  35.763   6.975  1.00 26.09           N1+
ATOM    667  NH2 ARG A  87     -10.431  34.876   7.551  1.00 22.53           N  
ATOM    668  N   LEU A  88     -11.806  42.355   9.404  1.00 21.52           N  
ATOM    669  CA  LEU A  88     -13.158  42.788   9.752  1.00 19.73           C  
ATOM    670  C   LEU A  88     -13.929  43.312   8.549  1.00 22.22           C  
ATOM    671  O   LEU A  88     -13.389  44.102   7.780  1.00 22.70           O  
ATOM    672  CB  LEU A  88     -13.192  43.743  10.946  1.00 18.49           C  
ATOM    673  CG  LEU A  88     -12.640  43.183  12.263  1.00 22.03           C  
ATOM    674  CD1 LEU A  88     -12.530  44.286  13.304  1.00 23.58           C  
ATOM    675  CD2 LEU A  88     -13.481  41.988  12.753  1.00 23.42           C  
ATOM    676  N   PRO A  89     -15.154  42.804   8.305  1.00 19.11           N  
ATOM    677  CA  PRO A  89     -15.864  43.181   7.069  1.00 18.85           C  
ATOM    678  C   PRO A  89     -16.566  44.527   7.058  1.00 23.34           C  
ATOM    679  O   PRO A  89     -16.839  45.061   5.969  1.00 24.36           O  
ATOM    680  CB  PRO A  89     -16.872  42.046   6.893  1.00 20.93           C  
ATOM    681  CG  PRO A  89     -17.184  41.604   8.317  1.00 24.82           C  
ATOM    682  CD  PRO A  89     -15.893  41.770   9.065  1.00 19.90           C  
ATOM    683  N   ALA A  90     -16.944  45.028   8.242  1.00 21.28           N  
ATOM    684  CA  ALA A  90     -17.777  46.215   8.334  1.00 21.95           C  
ATOM    685  C   ALA A  90     -17.403  47.152   9.487  1.00 25.06           C  
ATOM    686  O   ALA A  90     -18.281  47.614  10.234  1.00 26.31           O  
ATOM    687  CB  ALA A  90     -19.242  45.796   8.411  1.00 22.91           C  
ATOM    688  N   LYS A  91     -16.097  47.455   9.607  1.00 21.46           N  
ATOM    689  CA  LYS A  91     -15.538  48.391  10.612  1.00 21.94           C  
ATOM    690  C   LYS A  91     -16.081  48.045  12.011  1.00 23.33           C  
ATOM    691  O   LYS A  91     -16.460  48.924  12.794  1.00 23.29           O  
ATOM    692  CB  LYS A  91     -15.879  49.851  10.217  1.00 25.19           C  
ATOM    693  CG  LYS A  91     -15.270  50.288   8.892  1.00 37.58           C  
ATOM    694  CD  LYS A  91     -15.599  51.738   8.576  1.00 49.14           C  
ATOM    695  CE  LYS A  91     -15.164  52.141   7.180  1.00 66.10           C  
ATOM    696  NZ  LYS A  91     -13.681  52.217   7.043  1.00 78.18           N1+
ATOM    697  N   ASN A  92     -16.177  46.743  12.287  1.00 19.23           N  
ATOM    698  CA  ASN A  92     -16.781  46.248  13.520  1.00 16.58           C  
ATOM    699  C   ASN A  92     -16.012  46.735  14.725  1.00 18.18           C  
ATOM    700  O   ASN A  92     -14.785  46.661  14.748  1.00 19.05           O  
ATOM    701  CB  ASN A  92     -16.819  44.713  13.538  1.00 16.53           C  
ATOM    702  CG  ASN A  92     -17.472  44.124  12.309  1.00 21.19           C  
ATOM    703  ND2 ASN A  92     -16.813  44.244  11.171  1.00 16.33           N  
ATOM    704  OD1 ASN A  92     -18.595  43.600  12.345  1.00 20.56           O  
ATOM    705  N   GLU A  93     -16.730  47.207  15.749  1.00 16.15           N  
ATOM    706  CA  GLU A  93     -16.068  47.626  16.980  1.00 15.21           C  
ATOM    707  C   GLU A  93     -15.677  46.375  17.735  1.00 16.94           C  
ATOM    708  O   GLU A  93     -16.485  45.452  17.828  1.00 17.09           O  
ATOM    709  CB  GLU A  93     -17.018  48.433  17.880  1.00 17.20           C  
ATOM    710  CG  GLU A  93     -17.281  49.836  17.399  1.00 26.28           C  
ATOM    711  CD  GLU A  93     -18.057  50.674  18.400  1.00 31.62           C  
ATOM    712  OE1 GLU A  93     -17.621  50.762  19.569  1.00 23.18           O  
ATOM    713  OE2 GLU A  93     -19.056  51.306  17.990  1.00 42.60           O1-
ATOM    714  N   VAL A  94     -14.481  46.354  18.326  1.00 14.79           N  
ATOM    715  CA  VAL A  94     -13.999  45.241  19.137  1.00 14.61           C  
ATOM    716  C   VAL A  94     -13.910  45.792  20.552  1.00 18.44           C  
ATOM    717  O   VAL A  94     -13.114  46.701  20.819  1.00 19.54           O  
ATOM    718  CB  VAL A  94     -12.649  44.692  18.636  1.00 17.08           C  
ATOM    719  CG1 VAL A  94     -12.229  43.504  19.479  1.00 16.72           C  
ATOM    720  CG2 VAL A  94     -12.732  44.291  17.152  1.00 16.94           C  
ATOM    721  N   ILE A  95     -14.749  45.255  21.446  1.00 16.39           N  
ATOM    722  CA  ILE A  95     -14.868  45.802  22.778  1.00 16.49           C  
ATOM    723  C   ILE A  95     -14.468  44.839  23.859  1.00 17.12           C  
ATOM    724  O   ILE A  95     -14.798  43.653  23.806  1.00 16.59           O  
ATOM    725  CB  ILE A  95     -16.335  46.284  22.970  1.00 19.97           C  
ATOM    726  CG1 ILE A  95     -16.633  47.459  22.011  1.00 21.23           C  
ATOM    727  CG2 ILE A  95     -16.658  46.675  24.443  1.00 20.62           C  
ATOM    728  CD1 ILE A  95     -18.066  47.679  21.754  1.00 29.47           C  
ATOM    729  N   CYS A  96     -13.810  45.375  24.895  1.00 15.94           N  
ATOM    730  CA  CYS A  96     -13.494  44.620  26.104  1.00 14.67           C  
ATOM    731  C   CYS A  96     -13.667  45.617  27.239  1.00 15.42           C  
ATOM    732  O   CYS A  96     -13.045  46.683  27.187  1.00 16.61           O  
ATOM    733  CB  CYS A  96     -12.086  44.035  26.082  1.00 15.12           C  
ATOM    734  SG  CYS A  96     -11.648  43.199  27.620  1.00 17.50           S  
ATOM    735  N   THR A  97     -14.555  45.318  28.212  1.00 12.88           N  
ATOM    736  CA  THR A  97     -14.825  46.248  29.318  1.00 12.94           C  
ATOM    737  C   THR A  97     -14.144  45.839  30.617  1.00 16.06           C  
ATOM    738  O   THR A  97     -14.359  46.470  31.641  1.00 15.82           O  
ATOM    739  CB  THR A  97     -16.343  46.375  29.509  1.00 12.87           C  
ATOM    740  CG2 THR A  97     -17.041  47.006  28.284  1.00 16.36           C  
ATOM    741  OG1 THR A  97     -16.841  45.035  29.700  1.00 14.16           O  
ATOM    742  N   LEU A  98     -13.321  44.785  30.565  1.00 14.77           N  
ATOM    743  CA  LEU A  98     -12.651  44.255  31.741  1.00 15.44           C  
ATOM    744  C   LEU A  98     -11.875  45.292  32.530  1.00 19.50           C  
ATOM    745  O   LEU A  98     -11.861  45.204  33.760  1.00 19.37           O  
ATOM    746  CB  LEU A  98     -11.741  43.077  31.338  1.00 15.94           C  
ATOM    747  CG  LEU A  98     -11.026  42.348  32.472  1.00 20.76           C  
ATOM    748  CD1 LEU A  98     -12.000  41.835  33.541  1.00 22.84           C  
ATOM    749  CD2 LEU A  98     -10.260  41.230  31.942  1.00 26.88           C  
ATOM    750  N   GLN A  99     -11.166  46.201  31.834  1.00 17.31           N  
ATOM    751  CA  GLN A  99     -10.302  47.205  32.465  1.00 17.82           C  
ATOM    752  C   GLN A  99     -11.020  48.504  32.789  1.00 19.00           C  
ATOM    753  O   GLN A  99     -10.382  49.476  33.198  1.00 20.48           O  
ATOM    754  CB  GLN A  99      -9.049  47.477  31.606  1.00 19.46           C  
ATOM    755  CG  GLN A  99      -7.983  46.408  31.718  1.00 37.63           C  
ATOM    756  CD  GLN A  99      -8.382  45.168  30.982  1.00 53.44           C  
ATOM    757  NE2 GLN A  99      -8.138  44.035  31.596  1.00 50.21           N  
ATOM    758  OE1 GLN A  99      -8.991  45.223  29.910  1.00 49.75           O  
ATOM    759  N   ASP A 100     -12.347  48.560  32.599  1.00 16.08           N  
ATOM    760  CA  ASP A 100     -13.075  49.767  32.937  1.00 15.90           C  
ATOM    761  C   ASP A 100     -12.870  50.054  34.436  1.00 18.29           C  
ATOM    762  O   ASP A 100     -12.954  49.132  35.250  1.00 17.08           O  
ATOM    763  CB  ASP A 100     -14.558  49.574  32.650  1.00 15.84           C  
ATOM    764  CG  ASP A 100     -15.350  50.835  32.858  1.00 17.06           C  
ATOM    765  OD1 ASP A 100     -15.669  51.153  34.028  1.00 16.82           O  
ATOM    766  OD2 ASP A 100     -15.716  51.458  31.864  1.00 18.94           O1-
ATOM    767  N   PRO A 101     -12.581  51.314  34.825  1.00 18.59           N  
ATOM    768  CA  PRO A 101     -12.304  51.582  36.251  1.00 18.55           C  
ATOM    769  C   PRO A 101     -13.420  51.293  37.232  1.00 20.98           C  
ATOM    770  O   PRO A 101     -13.143  51.191  38.430  1.00 20.81           O  
ATOM    771  CB  PRO A 101     -11.883  53.056  36.276  1.00 21.29           C  
ATOM    772  CG  PRO A 101     -12.402  53.634  35.005  1.00 24.46           C  
ATOM    773  CD  PRO A 101     -12.403  52.530  33.997  1.00 19.70           C  
ATOM    774  N   ARG A 102     -14.679  51.138  36.747  1.00 16.57           N  
ATOM    775  CA  ARG A 102     -15.828  50.853  37.606  1.00 15.68           C  
ATOM    776  C   ARG A 102     -15.938  49.347  37.934  1.00 15.79           C  
ATOM    777  O   ARG A 102     -16.691  48.990  38.837  1.00 18.15           O  
ATOM    778  CB  ARG A 102     -17.108  51.328  36.923  1.00 17.73           C  
ATOM    779  CG  ARG A 102     -17.133  52.849  36.808  1.00 18.01           C  
ATOM    780  CD  ARG A 102     -18.209  53.358  35.854  1.00 22.00           C  
ATOM    781  NE  ARG A 102     -17.824  53.073  34.472  1.00 19.89           N  
ATOM    782  CZ  ARG A 102     -18.253  53.734  33.403  1.00 22.64           C  
ATOM    783  NH1 ARG A 102     -19.036  54.802  33.540  1.00 18.27           N1+
ATOM    784  NH2 ARG A 102     -17.847  53.378  32.193  1.00 20.48           N  
ATOM    785  N   VAL A 103     -15.203  48.475  37.195  1.00 15.18           N  
ATOM    786  CA  VAL A 103     -15.306  47.021  37.315  1.00 15.02           C  
ATOM    787  C   VAL A 103     -14.896  46.447  38.677  1.00 18.67           C  
ATOM    788  O   VAL A 103     -15.650  45.623  39.223  1.00 18.25           O  
ATOM    789  CB  VAL A 103     -14.722  46.309  36.078  1.00 16.91           C  
ATOM    790  CG1 VAL A 103     -14.494  44.812  36.324  1.00 17.15           C  
ATOM    791  CG2 VAL A 103     -15.606  46.543  34.848  1.00 16.78           C  
ATOM    792  N   PRO A 104     -13.757  46.866  39.276  1.00 19.15           N  
ATOM    793  CA  PRO A 104     -13.383  46.272  40.572  1.00 19.42           C  
ATOM    794  C   PRO A 104     -14.457  46.451  41.643  1.00 21.74           C  
ATOM    795  O   PRO A 104     -14.821  45.468  42.294  1.00 20.48           O  
ATOM    796  CB  PRO A 104     -12.035  46.938  40.898  1.00 21.37           C  
ATOM    797  CG  PRO A 104     -11.459  47.249  39.540  1.00 24.33           C  
ATOM    798  CD  PRO A 104     -12.679  47.753  38.779  1.00 21.55           C  
ATOM    799  N   ALA A 105     -15.054  47.660  41.770  1.00 19.02           N  
ATOM    800  CA  ALA A 105     -16.076  47.882  42.786  1.00 20.30           C  
ATOM    801  C   ALA A 105     -17.387  47.187  42.442  1.00 21.71           C  
ATOM    802  O   ALA A 105     -18.067  46.676  43.327  1.00 21.39           O  
ATOM    803  CB  ALA A 105     -16.303  49.377  43.041  1.00 21.50           C  
ATOM    804  N   LEU A 106     -17.722  47.121  41.149  1.00 18.16           N  
ATOM    805  CA  LEU A 106     -18.941  46.443  40.734  1.00 17.56           C  
ATOM    806  C   LEU A 106     -18.848  44.938  41.046  1.00 19.49           C  
ATOM    807  O   LEU A 106     -19.827  44.360  41.530  1.00 20.99           O  
ATOM    808  CB  LEU A 106     -19.209  46.690  39.235  1.00 17.01           C  
ATOM    809  CG  LEU A 106     -20.510  46.114  38.669  1.00 21.18           C  
ATOM    810  CD1 LEU A 106     -21.736  46.626  39.431  1.00 21.98           C  
ATOM    811  CD2 LEU A 106     -20.635  46.453  37.199  1.00 21.10           C  
ATOM    812  N   ALA A 107     -17.675  44.341  40.844  1.00 17.37           N  
ATOM    813  CA  ALA A 107     -17.442  42.926  41.140  1.00 17.32           C  
ATOM    814  C   ALA A 107     -17.584  42.691  42.620  1.00 21.91           C  
ATOM    815  O   ALA A 107     -18.257  41.740  43.014  1.00 20.46           O  
ATOM    816  CB  ALA A 107     -16.056  42.518  40.681  1.00 18.07           C  
ATOM    817  N   GLN A 108     -17.046  43.621  43.441  1.00 19.89           N  
ATOM    818  CA  GLN A 108     -17.176  43.524  44.893  1.00 21.03           C  
ATOM    819  C   GLN A 108     -18.665  43.597  45.297  1.00 24.47           C  
ATOM    820  O   GLN A 108     -19.136  42.750  46.069  1.00 25.72           O  
ATOM    821  CB  GLN A 108     -16.363  44.648  45.561  1.00 23.01           C  
ATOM    822  CG  GLN A 108     -15.954  44.361  47.003  1.00 50.34           C  
ATOM    823  CD  GLN A 108     -14.672  43.565  47.087  1.00 76.27           C  
ATOM    824  NE2 GLN A 108     -14.753  42.370  47.653  1.00 69.41           N  
ATOM    825  OE1 GLN A 108     -13.596  44.017  46.673  1.00 73.38           O  
ATOM    826  N   GLU A 109     -19.430  44.567  44.739  1.00 20.98           N  
ATOM    827  CA  GLU A 109     -20.862  44.709  45.043  1.00 21.08           C  
ATOM    828  C   GLU A 109     -21.677  43.494  44.624  1.00 24.45           C  
ATOM    829  O   GLU A 109     -22.623  43.120  45.329  1.00 25.35           O  
ATOM    830  CB  GLU A 109     -21.474  45.949  44.369  1.00 22.33           C  
ATOM    831  CG  GLU A 109     -20.977  47.282  44.906  1.00 26.23           C  
ATOM    832  CD  GLU A 109     -21.031  48.455  43.942  1.00 40.78           C  
ATOM    833  OE1 GLU A 109     -21.654  48.324  42.863  1.00 28.17           O  
ATOM    834  OE2 GLU A 109     -20.428  49.506  44.261  1.00 33.33           O1-
ATOM    835  N   MET A 110     -21.322  42.898  43.460  1.00 20.47           N  
ATOM    836  CA  MET A 110     -22.039  41.751  42.907  1.00 19.89           C  
ATOM    837  C   MET A 110     -21.637  40.433  43.562  1.00 25.23           C  
ATOM    838  O   MET A 110     -22.342  39.434  43.403  1.00 27.67           O  
ATOM    839  CB  MET A 110     -21.799  41.666  41.390  1.00 20.94           C  
ATOM    840  CG  MET A 110     -22.506  42.744  40.592  1.00 23.24           C  
ATOM    841  SD  MET A 110     -21.987  42.706  38.836  1.00 25.60           S  
ATOM    842  CE  MET A 110     -22.780  41.134  38.283  1.00 23.93           C  
ATOM    843  N   GLY A 111     -20.492  40.420  44.240  1.00 21.58           N  
ATOM    844  CA  GLY A 111     -19.947  39.194  44.821  1.00 21.14           C  
ATOM    845  C   GLY A 111     -19.521  38.244  43.712  1.00 24.76           C  
ATOM    846  O   GLY A 111     -19.753  37.034  43.791  1.00 24.91           O  
ATOM    847  N   ASN A 112     -18.946  38.795  42.638  1.00 19.72           N  
ATOM    848  CA  ASN A 112     -18.562  37.981  41.499  1.00 18.26           C  
ATOM    849  C   ASN A 112     -17.151  38.380  41.028  1.00 18.86           C  
ATOM    850  O   ASN A 112     -16.518  39.259  41.626  1.00 19.58           O  
ATOM    851  CB  ASN A 112     -19.597  38.155  40.355  1.00 18.00           C  
ATOM    852  CG  ASN A 112     -19.789  36.905  39.516  1.00 20.27           C  
ATOM    853  ND2 ASN A 112     -21.020  36.658  39.075  1.00 18.76           N  
ATOM    854  OD1 ASN A 112     -18.853  36.139  39.268  1.00 19.83           O  
ATOM    855  N   THR A 113     -16.643  37.725  39.976  1.00 15.32           N  
ATOM    856  CA  THR A 113     -15.337  38.053  39.436  1.00 14.62           C  
ATOM    857  C   THR A 113     -15.417  39.361  38.651  1.00 17.45           C  
ATOM    858  O   THR A 113     -16.520  39.769  38.226  1.00 15.98           O  
ATOM    859  CB  THR A 113     -14.894  36.932  38.472  1.00 17.28           C  
ATOM    860  CG2 THR A 113     -14.747  35.563  39.155  1.00 18.78           C  
ATOM    861  OG1 THR A 113     -15.817  36.872  37.366  1.00 15.42           O  
ATOM    862  N   ARG A 114     -14.244  39.975  38.391  0.39 15.41           N  
ATOM    864  CA  ARG A 114     -14.142  41.170  37.553  0.39 14.73           C  
ATOM    866  C   ARG A 114     -14.536  40.818  36.106  0.39 16.93           C  
ATOM    868  O   ARG A 114     -15.190  41.624  35.447  0.39 16.77           O  
ATOM    870  CB  ARG A 114     -12.726  41.764  37.623  0.39 15.00           C  
ATOM    872  CG  ARG A 114     -12.428  42.348  38.992  0.39 17.96           C  
ATOM    874  CD  ARG A 114     -11.078  43.027  39.092  0.39 21.16           C  
ATOM    876  NE  ARG A 114     -10.825  43.456  40.467  0.39 29.51           N  
ATOM    878  CZ  ARG A 114      -9.773  44.169  40.861  0.39 42.11           C  
ATOM    880  NH1 ARG A 114      -8.859  44.563  39.981  0.39 24.68           N1+
ATOM    882  NH2 ARG A 114      -9.636  44.506  42.136  0.39 27.57           N  
ATOM    884  N   SER A 115     -14.200  39.587  35.636  1.00 14.36           N  
ATOM    885  CA  SER A 115     -14.567  39.131  34.288  1.00 14.00           C  
ATOM    886  C   SER A 115     -16.076  39.079  34.123  1.00 15.54           C  
ATOM    887  O   SER A 115     -16.582  39.524  33.089  1.00 16.99           O  
ATOM    888  CB  SER A 115     -13.982  37.757  33.997  1.00 15.63           C  
ATOM    889  OG  SER A 115     -12.563  37.748  34.029  1.00 17.39           O  
ATOM    890  N   ALA A 116     -16.818  38.586  35.134  1.00 13.82           N  
ATOM    891  CA  ALA A 116     -18.282  38.526  35.021  1.00 14.44           C  
ATOM    892  C   ALA A 116     -18.904  39.903  35.164  1.00 16.37           C  
ATOM    893  O   ALA A 116     -19.836  40.259  34.413  1.00 16.09           O  
ATOM    894  CB  ALA A 116     -18.850  37.578  36.079  1.00 15.69           C  
ATOM    895  N   ALA A 117     -18.441  40.686  36.162  1.00 14.90           N  
ATOM    896  CA  ALA A 117     -19.027  42.002  36.399  1.00 14.49           C  
ATOM    897  C   ALA A 117     -18.892  42.913  35.181  1.00 16.00           C  
ATOM    898  O   ALA A 117     -19.793  43.703  34.888  1.00 16.17           O  
ATOM    899  CB  ALA A 117     -18.389  42.648  37.625  1.00 16.38           C  
ATOM    900  N   ALA A 118     -17.779  42.799  34.450  1.00 14.23           N  
ATOM    901  CA  ALA A 118     -17.562  43.635  33.266  1.00 14.01           C  
ATOM    902  C   ALA A 118     -18.644  43.434  32.194  1.00 15.02           C  
ATOM    903  O   ALA A 118     -18.938  44.369  31.442  1.00 14.37           O  
ATOM    904  CB  ALA A 118     -16.191  43.324  32.690  1.00 14.57           C  
ATOM    905  N   LEU A 119     -19.265  42.236  32.140  1.00 13.25           N  
ATOM    906  CA  LEU A 119     -20.330  41.983  31.177  1.00 12.92           C  
ATOM    907  C   LEU A 119     -21.531  42.883  31.369  1.00 15.13           C  
ATOM    908  O   LEU A 119     -22.294  43.093  30.434  1.00 13.58           O  
ATOM    909  CB  LEU A 119     -20.751  40.526  31.149  1.00 12.71           C  
ATOM    910  CG  LEU A 119     -19.978  39.647  30.175  1.00 14.59           C  
ATOM    911  CD1 LEU A 119     -18.498  39.544  30.559  1.00 14.81           C  
ATOM    912  CD2 LEU A 119     -20.580  38.270  30.160  1.00 15.53           C  
ATOM    913  N   GLU A 120     -21.737  43.434  32.586  1.00 13.27           N  
ATOM    914  CA  GLU A 120     -22.873  44.356  32.776  1.00 14.36           C  
ATOM    915  C   GLU A 120     -22.723  45.585  31.872  1.00 16.16           C  
ATOM    916  O   GLU A 120     -23.709  46.118  31.352  1.00 14.73           O  
ATOM    917  CB  GLU A 120     -22.981  44.755  34.252  1.00 16.36           C  
ATOM    918  CG  GLU A 120     -23.370  43.567  35.130  1.00 14.03           C  
ATOM    919  CD  GLU A 120     -24.743  42.978  34.831  1.00 18.34           C  
ATOM    920  OE1 GLU A 120     -25.656  43.732  34.411  1.00 19.53           O  
ATOM    921  OE2 GLU A 120     -24.929  41.768  35.081  1.00 17.40           O1-
ATOM    922  N   LEU A 121     -21.473  46.000  31.646  1.00 14.01           N  
ATOM    923  CA  LEU A 121     -21.170  47.126  30.763  1.00 13.66           C  
ATOM    924  C   LEU A 121     -21.352  46.798  29.278  1.00 14.63           C  
ATOM    925  O   LEU A 121     -21.311  47.714  28.440  1.00 15.36           O  
ATOM    926  CB  LEU A 121     -19.773  47.673  31.035  1.00 14.76           C  
ATOM    927  CG  LEU A 121     -19.582  48.347  32.394  1.00 17.82           C  
ATOM    928  CD1 LEU A 121     -18.113  48.582  32.633  1.00 17.48           C  
ATOM    929  CD2 LEU A 121     -20.281  49.719  32.446  1.00 20.70           C  
ATOM    930  N   TRP A 122     -21.577  45.492  28.932  1.00 13.51           N  
ATOM    931  CA  TRP A 122     -21.840  45.159  27.529  1.00 13.16           C  
ATOM    932  C   TRP A 122     -23.277  45.491  27.131  1.00 13.63           C  
ATOM    933  O   TRP A 122     -23.571  45.510  25.941  1.00 14.31           O  
ATOM    934  CB  TRP A 122     -21.717  43.656  27.330  1.00 12.15           C  
ATOM    935  CG  TRP A 122     -20.341  43.081  27.436  1.00 11.77           C  
ATOM    936  CD1 TRP A 122     -19.189  43.710  27.816  1.00 14.26           C  
ATOM    937  CD2 TRP A 122     -19.986  41.729  27.135  1.00 11.42           C  
ATOM    938  CE2 TRP A 122     -18.587  41.606  27.319  1.00 13.87           C  
ATOM    939  CE3 TRP A 122     -20.722  40.603  26.711  1.00 12.65           C  
ATOM    940  NE1 TRP A 122     -18.125  42.817  27.776  1.00 13.52           N  
ATOM    941  CZ2 TRP A 122     -17.909  40.395  27.107  1.00 12.87           C  
ATOM    942  CZ3 TRP A 122     -20.048  39.416  26.463  1.00 12.97           C  
ATOM    943  CH2 TRP A 122     -18.656  39.315  26.669  1.00 13.35           C  
ATOM    944  N   ARG A 123     -24.181  45.697  28.117  1.00 12.58           N  
ATOM    945  CA  ARG A 123     -25.602  45.898  27.802  1.00 12.74           C  
ATOM    946  C   ARG A 123     -25.917  46.808  26.631  1.00 14.55           C  
ATOM    947  O   ARG A 123     -26.645  46.389  25.730  1.00 14.68           O  
ATOM    948  CB  ARG A 123     -26.400  46.241  29.072  1.00 14.53           C  
ATOM    949  CG  ARG A 123     -26.545  45.032  30.010  1.00 15.28           C  
ATOM    950  CD  ARG A 123     -27.086  45.485  31.373  1.00 16.48           C  
ATOM    951  NE  ARG A 123     -27.280  44.333  32.259  1.00 16.47           N  
ATOM    952  CZ  ARG A 123     -28.355  43.550  32.260  1.00 18.64           C  
ATOM    953  NH1 ARG A 123     -29.390  43.828  31.478  1.00 19.18           N1+
ATOM    954  NH2 ARG A 123     -28.413  42.493  33.067  1.00 21.14           N  
ATOM    955  N   PRO A 124     -25.306  48.011  26.537  1.00 14.06           N  
ATOM    956  CA  PRO A 124     -25.632  48.900  25.398  1.00 13.80           C  
ATOM    957  C   PRO A 124     -25.194  48.408  24.021  1.00 15.07           C  
ATOM    958  O   PRO A 124     -25.732  48.878  23.041  1.00 17.01           O  
ATOM    959  CB  PRO A 124     -24.926  50.215  25.742  1.00 16.15           C  
ATOM    960  CG  PRO A 124     -24.768  50.163  27.242  1.00 17.87           C  
ATOM    961  CD  PRO A 124     -24.476  48.705  27.549  1.00 14.00           C  
ATOM    962  N   LYS A 125     -24.262  47.433  23.955  1.00 13.57           N  
ATOM    963  CA  LYS A 125     -23.782  46.921  22.670  1.00 14.15           C  
ATOM    964  C   LYS A 125     -24.214  45.468  22.438  1.00 16.43           C  
ATOM    965  O   LYS A 125     -23.912  44.903  21.379  1.00 17.41           O  
ATOM    966  CB  LYS A 125     -22.236  46.949  22.684  1.00 15.61           C  
ATOM    967  CG  LYS A 125     -21.631  48.350  22.690  1.00 17.34           C  
ATOM    968  CD  LYS A 125     -21.744  49.011  21.310  1.00 20.10           C  
ATOM    969  CE  LYS A 125     -20.795  50.192  21.189  1.00 19.45           C  
ATOM    970  NZ  LYS A 125     -21.144  51.038  20.029  1.00 25.54           N1+
ATOM    971  N   LEU A 126     -24.896  44.840  23.423  1.00 13.91           N  
ATOM    972  CA  LEU A 126     -25.188  43.413  23.357  1.00 13.42           C  
ATOM    973  C   LEU A 126     -26.205  42.983  22.287  1.00 16.61           C  
ATOM    974  O   LEU A 126     -26.047  41.892  21.732  1.00 15.18           O  
ATOM    975  CB  LEU A 126     -25.600  42.955  24.763  1.00 13.86           C  
ATOM    976  CG  LEU A 126     -25.692  41.470  25.061  1.00 17.64           C  
ATOM    977  CD1 LEU A 126     -24.389  40.693  24.683  1.00 15.77           C  
ATOM    978  CD2 LEU A 126     -26.003  41.248  26.567  1.00 19.23           C  
ATOM    979  N   GLU A 127     -27.242  43.802  21.999  1.00 16.31           N  
ATOM    980  CA  GLU A 127     -28.225  43.394  20.999  1.00 16.69           C  
ATOM    981  C   GLU A 127     -27.575  43.217  19.603  1.00 19.57           C  
ATOM    982  O   GLU A 127     -27.031  44.169  19.018  1.00 19.73           O  
ATOM    983  CB  GLU A 127     -29.397  44.385  20.945  1.00 18.57           C  
ATOM    984  CG  GLU A 127     -30.527  43.916  20.031  1.00 22.14           C  
ATOM    985  CD  GLU A 127     -31.330  42.715  20.495  1.00 32.90           C  
ATOM    986  OE1 GLU A 127     -31.562  42.575  21.719  1.00 27.32           O  
ATOM    987  OE2 GLU A 127     -31.756  41.923  19.623  1.00 37.98           O1-
ATOM    988  N   GLY A 128     -27.639  41.993  19.100  1.00 16.87           N  
ATOM    989  CA  GLY A 128     -27.063  41.636  17.797  1.00 16.35           C  
ATOM    990  C   GLY A 128     -25.555  41.478  17.796  1.00 17.69           C  
ATOM    991  O   GLY A 128     -24.966  41.321  16.727  1.00 17.74           O  
ATOM    992  N   ALA A 129     -24.899  41.563  18.970  1.00 14.76           N  
ATOM    993  CA  ALA A 129     -23.438  41.427  19.023  1.00 14.84           C  
ATOM    994  C   ALA A 129     -22.959  39.992  18.788  1.00 15.63           C  
ATOM    995  O   ALA A 129     -23.716  39.024  18.923  1.00 14.91           O  
ATOM    996  CB  ALA A 129     -22.921  41.897  20.379  1.00 15.41           C  
ATOM    997  N   VAL A 130     -21.656  39.855  18.469  1.00 13.48           N  
ATOM    998  CA  VAL A 130     -21.013  38.529  18.448  1.00 12.44           C  
ATOM    999  C   VAL A 130     -20.195  38.499  19.723  1.00 14.18           C  
ATOM   1000  O   VAL A 130     -19.317  39.344  19.924  1.00 14.33           O  
ATOM   1001  CB  VAL A 130     -20.157  38.313  17.191  1.00 14.54           C  
ATOM   1002  CG1 VAL A 130     -19.289  37.050  17.337  1.00 15.03           C  
ATOM   1003  CG2 VAL A 130     -21.070  38.184  15.979  1.00 14.90           C  
ATOM   1004  N   VAL A 131     -20.534  37.581  20.645  1.00 12.77           N  
ATOM   1005  CA  VAL A 131     -19.823  37.464  21.920  1.00 11.57           C  
ATOM   1006  C   VAL A 131     -18.647  36.502  21.747  1.00 13.94           C  
ATOM   1007  O   VAL A 131     -18.825  35.424  21.163  1.00 13.46           O  
ATOM   1008  CB  VAL A 131     -20.809  36.989  23.010  1.00 14.00           C  
ATOM   1009  CG1 VAL A 131     -20.071  36.531  24.265  1.00 15.10           C  
ATOM   1010  CG2 VAL A 131     -21.815  38.108  23.325  1.00 14.59           C  
ATOM   1011  N   ALA A 132     -17.487  36.862  22.305  1.00 11.89           N  
ATOM   1012  CA  ALA A 132     -16.282  36.046  22.204  1.00 12.02           C  
ATOM   1013  C   ALA A 132     -15.709  35.906  23.613  1.00 14.51           C  
ATOM   1014  O   ALA A 132     -15.059  36.819  24.128  1.00 12.80           O  
ATOM   1015  CB  ALA A 132     -15.277  36.711  21.250  1.00 13.41           C  
ATOM   1016  N   ILE A 133     -16.022  34.761  24.255  1.00 12.81           N  
ATOM   1017  CA  ILE A 133     -15.541  34.464  25.618  1.00 11.95           C  
ATOM   1018  C   ILE A 133     -14.499  33.367  25.520  1.00 13.80           C  
ATOM   1019  O   ILE A 133     -14.854  32.202  25.266  1.00 13.98           O  
ATOM   1020  CB  ILE A 133     -16.719  34.077  26.560  1.00 13.10           C  
ATOM   1021  CG1 ILE A 133     -17.620  35.320  26.781  1.00 13.02           C  
ATOM   1022  CG2 ILE A 133     -16.217  33.501  27.919  1.00 13.51           C  
ATOM   1023  CD1 ILE A 133     -19.024  35.024  27.464  1.00 16.67           C  
ATOM   1024  N   GLY A 134     -13.243  33.731  25.713  1.00 11.95           N  
ATOM   1025  CA  GLY A 134     -12.158  32.760  25.618  1.00 12.12           C  
ATOM   1026  C   GLY A 134     -11.416  32.457  26.893  1.00 16.46           C  
ATOM   1027  O   GLY A 134     -10.563  31.551  26.944  1.00 18.98           O  
ATOM   1028  N   ASN A 135     -11.754  33.170  27.942  0.50 12.68           N  
ATOM   1030  CA  ASN A 135     -11.046  32.994  29.153  0.50 12.22           C  
ATOM   1032  C   ASN A 135     -11.945  32.469  30.238  0.50 17.86           C  
ATOM   1034  O   ASN A 135     -11.883  31.275  30.558  0.50 19.77           O  
ATOM   1036  CB  ASN A 135     -10.383  34.333  29.554  0.50 12.31           C  
ATOM   1038  CG  ASN A 135      -9.568  34.205  30.797  0.50 12.03           C  
ATOM   1040  ND2 ASN A 135      -8.284  34.504  30.699  0.50 11.04           N  
ATOM   1042  OD1 ASN A 135     -10.063  33.794  31.844  0.50 12.14           O  
ATOM   1044  N   ALA A 136     -12.821  33.354  30.746  1.00 12.36           N  
ATOM   1045  CA  ALA A 136     -13.586  33.251  31.955  1.00 12.60           C  
ATOM   1046  C   ALA A 136     -14.871  32.437  31.989  1.00 12.09           C  
ATOM   1047  O   ALA A 136     -15.918  32.939  31.554  1.00 13.38           O  
ATOM   1048  CB  ALA A 136     -13.850  34.660  32.466  1.00 13.83           C  
ATOM   1049  N   PRO A 137     -14.854  31.241  32.626  1.00 11.59           N  
ATOM   1050  CA  PRO A 137     -16.114  30.495  32.801  1.00 11.27           C  
ATOM   1051  C   PRO A 137     -17.165  31.319  33.556  1.00 14.07           C  
ATOM   1052  O   PRO A 137     -18.357  31.201  33.282  1.00 14.48           O  
ATOM   1053  CB  PRO A 137     -15.689  29.277  33.609  1.00 12.25           C  
ATOM   1054  CG  PRO A 137     -14.207  29.077  33.241  1.00 14.00           C  
ATOM   1055  CD  PRO A 137     -13.705  30.487  33.163  1.00 11.49           C  
ATOM   1056  N   THR A 138     -16.735  32.165  34.518  1.00 12.82           N  
ATOM   1057  CA  THR A 138     -17.727  32.961  35.261  1.00 13.01           C  
ATOM   1058  C   THR A 138     -18.408  33.981  34.337  1.00 15.39           C  
ATOM   1059  O   THR A 138     -19.579  34.306  34.571  1.00 14.91           O  
ATOM   1060  CB  THR A 138     -17.128  33.663  36.478  1.00 15.12           C  
ATOM   1061  CG2 THR A 138     -16.619  32.678  37.529  1.00 16.04           C  
ATOM   1062  OG1 THR A 138     -16.079  34.548  36.062  1.00 15.13           O  
ATOM   1063  N   ALA A 139     -17.692  34.484  33.290  1.00 13.19           N  
ATOM   1064  CA  ALA A 139     -18.341  35.412  32.344  1.00 12.88           C  
ATOM   1065  C   ALA A 139     -19.407  34.651  31.548  1.00 14.70           C  
ATOM   1066  O   ALA A 139     -20.519  35.158  31.362  1.00 13.86           O  
ATOM   1067  CB  ALA A 139     -17.315  36.034  31.398  1.00 13.73           C  
ATOM   1068  N   LEU A 140     -19.099  33.409  31.130  1.00 11.85           N  
ATOM   1069  CA  LEU A 140     -20.084  32.653  30.364  1.00 12.67           C  
ATOM   1070  C   LEU A 140     -21.303  32.298  31.231  1.00 14.89           C  
ATOM   1071  O   LEU A 140     -22.437  32.495  30.788  1.00 14.09           O  
ATOM   1072  CB  LEU A 140     -19.457  31.394  29.739  1.00 13.31           C  
ATOM   1073  CG  LEU A 140     -20.412  30.539  28.895  1.00 15.06           C  
ATOM   1074  CD1 LEU A 140     -21.163  31.399  27.826  1.00 15.45           C  
ATOM   1075  CD2 LEU A 140     -19.635  29.457  28.159  1.00 14.74           C  
ATOM   1076  N   PHE A 141     -21.080  31.829  32.468  1.00 13.22           N  
ATOM   1077  CA  PHE A 141     -22.208  31.516  33.348  1.00 13.00           C  
ATOM   1078  C   PHE A 141     -23.023  32.779  33.638  1.00 14.28           C  
ATOM   1079  O   PHE A 141     -24.259  32.749  33.621  1.00 14.85           O  
ATOM   1080  CB  PHE A 141     -21.696  30.947  34.678  1.00 14.57           C  
ATOM   1081  CG  PHE A 141     -21.554  29.449  34.736  1.00 15.15           C  
ATOM   1082  CD1 PHE A 141     -22.645  28.621  34.486  1.00 17.40           C  
ATOM   1083  CD2 PHE A 141     -20.348  28.863  35.115  1.00 16.70           C  
ATOM   1084  CE1 PHE A 141     -22.535  27.231  34.628  1.00 18.59           C  
ATOM   1085  CE2 PHE A 141     -20.244  27.480  35.261  1.00 18.43           C  
ATOM   1086  CZ  PHE A 141     -21.341  26.673  35.009  1.00 17.54           C  
ATOM   1087  N   HIS A 142     -22.331  33.906  33.891  1.00 13.28           N  
ATOM   1088  CA  HIS A 142     -23.072  35.135  34.193  1.00 12.67           C  
ATOM   1089  C   HIS A 142     -23.903  35.593  32.988  1.00 14.46           C  
ATOM   1090  O   HIS A 142     -25.042  36.023  33.164  1.00 14.63           O  
ATOM   1091  CB  HIS A 142     -22.102  36.249  34.629  1.00 13.53           C  
ATOM   1092  CG  HIS A 142     -22.825  37.491  35.034  1.00 15.13           C  
ATOM   1093  CD2 HIS A 142     -22.719  38.756  34.560  1.00 16.73           C  
ATOM   1094  ND1 HIS A 142     -23.786  37.467  36.030  1.00 16.71           N  
ATOM   1095  CE1 HIS A 142     -24.269  38.704  36.096  1.00 16.41           C  
ATOM   1096  NE2 HIS A 142     -23.654  39.510  35.225  1.00 16.74           N  
ATOM   1097  N   LEU A 143     -23.340  35.461  31.756  1.00 12.29           N  
ATOM   1098  CA  LEU A 143     -24.092  35.844  30.557  1.00 12.61           C  
ATOM   1099  C   LEU A 143     -25.353  34.980  30.448  1.00 15.11           C  
ATOM   1100  O   LEU A 143     -26.412  35.497  30.111  1.00 15.34           O  
ATOM   1101  CB  LEU A 143     -23.215  35.652  29.297  1.00 13.24           C  
ATOM   1102  CG  LEU A 143     -23.871  36.023  27.944  1.00 14.56           C  
ATOM   1103  CD1 LEU A 143     -24.394  37.478  27.925  1.00 15.07           C  
ATOM   1104  CD2 LEU A 143     -22.877  35.833  26.807  1.00 15.06           C  
ATOM   1105  N   LEU A 144     -25.241  33.660  30.721  1.00 13.67           N  
ATOM   1106  CA  LEU A 144     -26.440  32.806  30.662  1.00 13.25           C  
ATOM   1107  C   LEU A 144     -27.509  33.308  31.640  1.00 16.26           C  
ATOM   1108  O   LEU A 144     -28.677  33.338  31.273  1.00 16.62           O  
ATOM   1109  CB  LEU A 144     -26.123  31.331  30.958  1.00 14.39           C  
ATOM   1110  CG  LEU A 144     -25.172  30.633  29.980  1.00 17.84           C  
ATOM   1111  CD1 LEU A 144     -24.858  29.230  30.459  1.00 19.33           C  
ATOM   1112  CD2 LEU A 144     -25.746  30.631  28.564  1.00 19.85           C  
ATOM   1113  N   ASN A 145     -27.120  33.707  32.875  1.00 14.24           N  
ATOM   1114  CA  ASN A 145     -28.085  34.241  33.837  1.00 14.89           C  
ATOM   1115  C   ASN A 145     -28.641  35.580  33.394  1.00 17.75           C  
ATOM   1116  O   ASN A 145     -29.839  35.817  33.575  1.00 19.13           O  
ATOM   1117  CB  ASN A 145     -27.462  34.339  35.215  1.00 17.35           C  
ATOM   1118  CG  ASN A 145     -27.315  32.982  35.847  1.00 22.94           C  
ATOM   1119  ND2 ASN A 145     -26.448  32.871  36.836  1.00 19.88           N  
ATOM   1120  OD1 ASN A 145     -27.977  32.016  35.446  1.00 22.81           O  
ATOM   1121  N   MET A 146     -27.817  36.442  32.768  1.00 14.81           N  
ATOM   1122  CA  MET A 146     -28.328  37.742  32.289  1.00 14.52           C  
ATOM   1123  C   MET A 146     -29.407  37.490  31.250  1.00 16.34           C  
ATOM   1124  O   MET A 146     -30.432  38.158  31.274  1.00 17.15           O  
ATOM   1125  CB  MET A 146     -27.193  38.532  31.607  1.00 14.99           C  
ATOM   1126  CG  MET A 146     -26.181  39.115  32.560  1.00 14.92           C  
ATOM   1127  SD  MET A 146     -24.681  39.760  31.721  1.00 16.36           S  
ATOM   1128  CE  MET A 146     -25.352  41.236  30.896  1.00 15.56           C  
ATOM   1129  N   LEU A 147     -29.190  36.502  30.344  1.00 14.32           N  
ATOM   1130  CA  LEU A 147     -30.108  36.204  29.231  1.00 15.01           C  
ATOM   1131  C   LEU A 147     -31.377  35.470  29.655  1.00 20.11           C  
ATOM   1132  O   LEU A 147     -32.285  35.331  28.827  1.00 19.75           O  
ATOM   1133  CB  LEU A 147     -29.383  35.434  28.116  1.00 14.31           C  
ATOM   1134  CG  LEU A 147     -28.236  36.215  27.420  1.00 16.73           C  
ATOM   1135  CD1 LEU A 147     -27.414  35.284  26.511  1.00 15.78           C  
ATOM   1136  CD2 LEU A 147     -28.779  37.389  26.601  1.00 15.94           C  
ATOM   1137  N   GLU A 148     -31.483  35.080  30.943  1.00 18.07           N  
ATOM   1138  CA  GLU A 148     -32.719  34.482  31.462  1.00 18.11           C  
ATOM   1139  C   GLU A 148     -33.758  35.577  31.706  1.00 23.72           C  
ATOM   1140  O   GLU A 148     -34.944  35.265  31.895  1.00 23.48           O  
ATOM   1141  CB  GLU A 148     -32.448  33.712  32.766  1.00 18.38           C  
ATOM   1142  CG  GLU A 148     -31.742  32.396  32.502  1.00 22.01           C  
ATOM   1143  CD  GLU A 148     -31.512  31.491  33.697  1.00 46.94           C  
ATOM   1144  OE1 GLU A 148     -31.912  31.853  34.829  1.00 42.09           O  
ATOM   1145  OE2 GLU A 148     -30.944  30.396  33.488  1.00 39.14           O1-
ATOM   1146  N   ASP A 149     -33.328  36.854  31.734  1.00 18.86           N  
ATOM   1147  CA  ASP A 149     -34.253  37.977  31.908  1.00 19.22           C  
ATOM   1148  C   ASP A 149     -34.664  38.441  30.500  1.00 22.63           C  
ATOM   1149  O   ASP A 149     -33.788  38.846  29.722  1.00 20.33           O  
ATOM   1150  CB  ASP A 149     -33.541  39.112  32.674  1.00 20.15           C  
ATOM   1151  CG  ASP A 149     -34.377  40.340  32.994  1.00 28.73           C  
ATOM   1152  OD1 ASP A 149     -35.457  40.504  32.388  1.00 25.57           O  
ATOM   1153  OD2 ASP A 149     -33.926  41.162  33.819  1.00 37.54           O1-
ATOM   1154  N   PRO A 150     -35.978  38.421  30.152  1.00 22.17           N  
ATOM   1155  CA  PRO A 150     -36.397  38.853  28.800  1.00 22.57           C  
ATOM   1156  C   PRO A 150     -36.090  40.315  28.468  1.00 24.40           C  
ATOM   1157  O   PRO A 150     -36.051  40.670  27.285  1.00 25.27           O  
ATOM   1158  CB  PRO A 150     -37.909  38.593  28.794  1.00 24.88           C  
ATOM   1159  CG  PRO A 150     -38.297  38.561  30.239  1.00 30.31           C  
ATOM   1160  CD  PRO A 150     -37.127  37.933  30.940  1.00 25.47           C  
ATOM   1161  N   ALA A 151     -35.805  41.135  29.490  1.00 21.06           N  
ATOM   1162  CA  ALA A 151     -35.458  42.543  29.284  1.00 21.55           C  
ATOM   1163  C   ALA A 151     -34.010  42.696  28.783  1.00 23.17           C  
ATOM   1164  O   ALA A 151     -33.658  43.737  28.235  1.00 23.38           O  
ATOM   1165  CB  ALA A 151     -35.656  43.324  30.578  1.00 22.67           C  
ATOM   1166  N   CYS A 152     -33.166  41.666  28.976  1.00 19.01           N  
ATOM   1167  CA  CYS A 152     -31.780  41.766  28.572  1.00 17.39           C  
ATOM   1168  C   CYS A 152     -31.618  41.783  27.037  1.00 19.61           C  
ATOM   1169  O   CYS A 152     -32.169  40.917  26.361  1.00 19.44           O  
ATOM   1170  CB  CYS A 152     -30.971  40.631  29.192  1.00 17.40           C  
ATOM   1171  SG  CYS A 152     -29.182  40.791  28.955  1.00 19.97           S  
ATOM   1172  N   PRO A 153     -30.818  42.718  26.474  1.00 16.28           N  
ATOM   1173  CA  PRO A 153     -30.504  42.650  25.034  1.00 15.40           C  
ATOM   1174  C   PRO A 153     -29.847  41.302  24.725  1.00 18.54           C  
ATOM   1175  O   PRO A 153     -29.075  40.772  25.544  1.00 18.66           O  
ATOM   1176  CB  PRO A 153     -29.471  43.777  24.837  1.00 18.41           C  
ATOM   1177  CG  PRO A 153     -29.715  44.713  25.966  1.00 23.12           C  
ATOM   1178  CD  PRO A 153     -30.118  43.847  27.122  1.00 18.56           C  
ATOM   1179  N   ARG A 154     -30.102  40.766  23.522  1.00 15.18           N  
ATOM   1180  CA  ARG A 154     -29.622  39.426  23.170  1.00 14.59           C  
ATOM   1181  C   ARG A 154     -28.649  39.460  22.001  1.00 16.17           C  
ATOM   1182  O   ARG A 154     -28.918  40.080  20.970  1.00 15.94           O  
ATOM   1183  CB  ARG A 154     -30.816  38.514  22.827  1.00 15.64           C  
ATOM   1184  CG  ARG A 154     -31.828  38.428  23.958  1.00 16.37           C  
ATOM   1185  CD  ARG A 154     -32.894  37.387  23.692  1.00 17.58           C  
ATOM   1186  NE  ARG A 154     -32.407  36.003  23.785  1.00 17.03           N  
ATOM   1187  CZ  ARG A 154     -32.266  35.326  24.927  1.00 20.21           C  
ATOM   1188  NH1 ARG A 154     -32.501  35.916  26.091  1.00 16.43           N1+
ATOM   1189  NH2 ARG A 154     -31.851  34.061  24.912  1.00 16.76           N  
ATOM   1190  N   PRO A 155     -27.496  38.794  22.164  1.00 13.89           N  
ATOM   1191  CA  PRO A 155     -26.502  38.777  21.084  1.00 13.33           C  
ATOM   1192  C   PRO A 155     -26.952  37.929  19.884  1.00 16.17           C  
ATOM   1193  O   PRO A 155     -27.831  37.085  20.034  1.00 16.16           O  
ATOM   1194  CB  PRO A 155     -25.257  38.191  21.762  1.00 14.54           C  
ATOM   1195  CG  PRO A 155     -25.819  37.289  22.886  1.00 16.91           C  
ATOM   1196  CD  PRO A 155     -27.059  38.035  23.359  1.00 14.73           C  
ATOM   1197  N   ALA A 156     -26.306  38.110  18.716  1.00 14.92           N  
ATOM   1198  CA  ALA A 156     -26.581  37.320  17.513  1.00 15.65           C  
ATOM   1199  C   ALA A 156     -25.943  35.943  17.631  1.00 17.28           C  
ATOM   1200  O   ALA A 156     -26.459  34.986  17.071  1.00 17.74           O  
ATOM   1201  CB  ALA A 156     -26.005  38.021  16.294  1.00 16.60           C  
ATOM   1202  N   ALA A 157     -24.824  35.832  18.370  1.00 15.44           N  
ATOM   1203  CA  ALA A 157     -24.108  34.566  18.501  1.00 14.33           C  
ATOM   1204  C   ALA A 157     -23.179  34.610  19.689  1.00 15.33           C  
ATOM   1205  O   ALA A 157     -22.693  35.690  20.041  1.00 15.09           O  
ATOM   1206  CB  ALA A 157     -23.293  34.299  17.232  1.00 15.30           C  
ATOM   1207  N   ILE A 158     -22.846  33.421  20.238  1.00 13.17           N  
ATOM   1208  CA  ILE A 158     -21.895  33.324  21.335  1.00 12.41           C  
ATOM   1209  C   ILE A 158     -20.825  32.312  20.966  1.00 14.67           C  
ATOM   1210  O   ILE A 158     -21.134  31.132  20.745  1.00 13.72           O  
ATOM   1211  CB  ILE A 158     -22.542  32.929  22.694  1.00 14.42           C  
ATOM   1212  CG1 ILE A 158     -23.504  34.007  23.178  1.00 15.12           C  
ATOM   1213  CG2 ILE A 158     -21.464  32.664  23.785  1.00 14.34           C  
ATOM   1214  CD1 ILE A 158     -24.475  33.458  24.333  1.00 16.88           C  
ATOM   1215  N   ILE A 159     -19.553  32.754  20.966  1.00 12.70           N  
ATOM   1216  CA  ILE A 159     -18.393  31.869  20.835  1.00 12.31           C  
ATOM   1217  C   ILE A 159     -18.022  31.646  22.303  1.00 14.21           C  
ATOM   1218  O   ILE A 159     -17.415  32.535  22.934  1.00 14.24           O  
ATOM   1219  CB  ILE A 159     -17.262  32.541  20.033  1.00 13.78           C  
ATOM   1220  CG1 ILE A 159     -17.729  32.816  18.585  1.00 14.56           C  
ATOM   1221  CG2 ILE A 159     -15.994  31.640  20.040  1.00 12.29           C  
ATOM   1222  CD1 ILE A 159     -16.866  33.851  17.856  1.00 15.42           C  
ATOM   1223  N   GLY A 160     -18.431  30.494  22.831  1.00 12.18           N  
ATOM   1224  CA  GLY A 160     -18.229  30.194  24.241  1.00 11.73           C  
ATOM   1225  C   GLY A 160     -17.109  29.203  24.438  1.00 13.64           C  
ATOM   1226  O   GLY A 160     -17.352  28.008  24.607  1.00 13.46           O  
ATOM   1227  N   CYS A 161     -15.870  29.713  24.474  1.00 12.30           N  
ATOM   1228  CA  CYS A 161     -14.706  28.869  24.554  1.00 11.35           C  
ATOM   1229  C   CYS A 161     -13.798  29.149  25.749  1.00 13.41           C  
ATOM   1230  O   CYS A 161     -12.564  29.096  25.588  1.00 13.48           O  
ATOM   1231  CB  CYS A 161     -13.938  28.915  23.235  1.00 11.89           C  
ATOM   1232  SG  CYS A 161     -14.861  28.227  21.826  1.00 14.84           S  
ATOM   1233  N   PRO A 162     -14.332  29.360  26.971  1.00 11.50           N  
ATOM   1234  CA  PRO A 162     -13.419  29.530  28.111  1.00 11.22           C  
ATOM   1235  C   PRO A 162     -12.640  28.240  28.361  1.00 15.23           C  
ATOM   1236  O   PRO A 162     -13.112  27.141  28.062  1.00 16.18           O  
ATOM   1237  CB  PRO A 162     -14.364  29.852  29.262  1.00 12.48           C  
ATOM   1238  CG  PRO A 162     -15.670  29.192  28.882  1.00 14.12           C  
ATOM   1239  CD  PRO A 162     -15.743  29.434  27.406  1.00 12.40           C  
ATOM   1240  N   VAL A 163     -11.429  28.379  28.851  1.00 14.84           N  
ATOM   1241  CA  VAL A 163     -10.510  27.272  29.114  1.00 12.73           C  
ATOM   1242  C   VAL A 163     -10.465  27.022  30.612  1.00 15.23           C  
ATOM   1243  O   VAL A 163     -10.763  27.945  31.373  1.00 17.58           O  
ATOM   1244  CB  VAL A 163      -9.119  27.681  28.547  1.00 15.75           C  
ATOM   1245  CG1 VAL A 163      -8.584  28.972  29.187  1.00 15.17           C  
ATOM   1246  CG2 VAL A 163      -8.116  26.546  28.653  1.00 15.80           C  
ATOM   1247  N   GLY A 164     -10.051  25.835  31.013  1.00 15.02           N  
ATOM   1248  CA  GLY A 164      -9.791  25.671  32.429  1.00 15.84           C  
ATOM   1249  C   GLY A 164     -10.220  24.402  33.074  1.00 15.30           C  
ATOM   1250  O   GLY A 164     -10.928  23.582  32.482  1.00 15.43           O  
ATOM   1251  N   PHE A 165      -9.854  24.328  34.351  1.00 13.42           N  
ATOM   1252  CA  PHE A 165     -10.099  23.160  35.164  1.00 13.77           C  
ATOM   1253  C   PHE A 165     -11.315  23.293  36.056  1.00 17.09           C  
ATOM   1254  O   PHE A 165     -11.885  22.269  36.489  1.00 17.76           O  
ATOM   1255  CB  PHE A 165      -8.841  22.880  36.011  1.00 13.89           C  
ATOM   1256  CG  PHE A 165      -7.675  22.424  35.176  1.00 13.94           C  
ATOM   1257  CD1 PHE A 165      -6.850  23.351  34.531  1.00 15.25           C  
ATOM   1258  CD2 PHE A 165      -7.444  21.073  34.966  1.00 15.74           C  
ATOM   1259  CE1 PHE A 165      -5.825  22.922  33.675  1.00 15.60           C  
ATOM   1260  CE2 PHE A 165      -6.431  20.644  34.094  1.00 17.43           C  
ATOM   1261  CZ  PHE A 165      -5.608  21.569  33.487  1.00 14.82           C  
ATOM   1262  N   ILE A 166     -11.650  24.545  36.404  1.00 15.02           N  
ATOM   1263  CA  ILE A 166     -12.733  24.853  37.344  1.00 15.39           C  
ATOM   1264  C   ILE A 166     -13.808  25.664  36.636  1.00 17.17           C  
ATOM   1265  O   ILE A 166     -13.570  26.817  36.239  1.00 18.64           O  
ATOM   1266  CB  ILE A 166     -12.166  25.644  38.554  1.00 18.83           C  
ATOM   1267  CG1 ILE A 166     -10.945  24.936  39.214  1.00 19.56           C  
ATOM   1268  CG2 ILE A 166     -13.259  25.955  39.596  1.00 20.71           C  
ATOM   1269  CD1 ILE A 166     -11.152  23.452  39.663  1.00 23.86           C  
ATOM   1270  N   GLY A 167     -14.964  25.042  36.471  1.00 15.11           N  
ATOM   1271  CA  GLY A 167     -16.121  25.690  35.874  1.00 14.44           C  
ATOM   1272  C   GLY A 167     -16.142  25.805  34.364  1.00 14.95           C  
ATOM   1273  O   GLY A 167     -17.201  26.110  33.817  1.00 13.64           O  
ATOM   1274  N   ALA A 168     -14.984  25.642  33.670  1.00 12.93           N  
ATOM   1275  CA  ALA A 168     -14.997  25.833  32.218  1.00 12.44           C  
ATOM   1276  C   ALA A 168     -15.899  24.845  31.483  1.00 14.13           C  
ATOM   1277  O   ALA A 168     -16.818  25.260  30.766  1.00 13.88           O  
ATOM   1278  CB  ALA A 168     -13.569  25.791  31.665  1.00 13.87           C  
ATOM   1279  N   ALA A 169     -15.655  23.540  31.665  1.00 14.29           N  
ATOM   1280  CA  ALA A 169     -16.441  22.511  30.977  1.00 13.50           C  
ATOM   1281  C   ALA A 169     -17.935  22.695  31.302  1.00 15.30           C  
ATOM   1282  O   ALA A 169     -18.774  22.638  30.402  1.00 14.88           O  
ATOM   1283  CB  ALA A 169     -15.980  21.126  31.423  1.00 14.55           C  
ATOM   1284  N   GLU A 170     -18.246  22.967  32.574  1.00 13.04           N  
ATOM   1285  CA  GLU A 170     -19.639  23.142  32.993  1.00 12.64           C  
ATOM   1286  C   GLU A 170     -20.273  24.361  32.345  1.00 14.75           C  
ATOM   1287  O   GLU A 170     -21.440  24.285  31.955  1.00 14.86           O  
ATOM   1288  CB  GLU A 170     -19.719  23.257  34.529  1.00 14.70           C  
ATOM   1289  CG  GLU A 170     -19.234  22.015  35.285  1.00 17.69           C  
ATOM   1290  CD  GLU A 170     -17.748  21.910  35.620  1.00 27.93           C  
ATOM   1291  OE1 GLU A 170     -16.914  22.647  35.036  1.00 19.78           O  
ATOM   1292  OE2 GLU A 170     -17.421  21.062  36.481  1.00 31.66           O1-
ATOM   1293  N   SER A 171     -19.541  25.476  32.237  1.00 12.87           N  
ATOM   1294  CA  SER A 171     -20.147  26.669  31.638  1.00 12.32           C  
ATOM   1295  C   SER A 171     -20.512  26.420  30.169  1.00 14.60           C  
ATOM   1296  O   SER A 171     -21.555  26.889  29.704  1.00 14.36           O  
ATOM   1297  CB  SER A 171     -19.231  27.889  31.786  1.00 13.93           C  
ATOM   1298  OG  SER A 171     -18.055  27.798  30.988  1.00 13.57           O  
ATOM   1299  N   LYS A 172     -19.641  25.716  29.434  1.00 12.19           N  
ATOM   1300  CA  LYS A 172     -19.889  25.468  28.021  1.00 11.71           C  
ATOM   1301  C   LYS A 172     -20.991  24.431  27.834  1.00 14.67           C  
ATOM   1302  O   LYS A 172     -21.818  24.593  26.944  1.00 14.05           O  
ATOM   1303  CB  LYS A 172     -18.604  25.051  27.325  1.00 12.94           C  
ATOM   1304  CG  LYS A 172     -17.573  26.209  27.347  1.00 13.66           C  
ATOM   1305  CD  LYS A 172     -16.174  25.800  26.888  1.00 13.14           C  
ATOM   1306  CE  LYS A 172     -15.467  24.819  27.799  1.00 12.58           C  
ATOM   1307  NZ  LYS A 172     -14.060  24.595  27.349  1.00 12.62           N1+
ATOM   1308  N   ALA A 173     -21.020  23.374  28.667  1.00 13.45           N  
ATOM   1309  CA  ALA A 173     -22.101  22.411  28.552  1.00 14.36           C  
ATOM   1310  C   ALA A 173     -23.450  23.117  28.873  1.00 16.26           C  
ATOM   1311  O   ALA A 173     -24.458  22.850  28.208  1.00 16.74           O  
ATOM   1312  CB  ALA A 173     -21.846  21.252  29.506  1.00 16.35           C  
ATOM   1313  N   ALA A 174     -23.445  24.055  29.839  1.00 13.74           N  
ATOM   1314  CA  ALA A 174     -24.672  24.786  30.189  1.00 14.45           C  
ATOM   1315  C   ALA A 174     -25.111  25.721  29.042  1.00 16.63           C  
ATOM   1316  O   ALA A 174     -26.316  25.865  28.777  1.00 16.69           O  
ATOM   1317  CB  ALA A 174     -24.499  25.571  31.488  1.00 15.48           C  
ATOM   1318  N   LEU A 175     -24.140  26.327  28.315  1.00 14.12           N  
ATOM   1319  CA  LEU A 175     -24.509  27.163  27.186  1.00 13.58           C  
ATOM   1320  C   LEU A 175     -25.228  26.335  26.109  1.00 15.77           C  
ATOM   1321  O   LEU A 175     -26.262  26.775  25.583  1.00 14.70           O  
ATOM   1322  CB  LEU A 175     -23.226  27.820  26.590  1.00 12.63           C  
ATOM   1323  CG  LEU A 175     -23.364  28.458  25.191  1.00 14.15           C  
ATOM   1324  CD1 LEU A 175     -24.352  29.630  25.193  1.00 14.19           C  
ATOM   1325  CD2 LEU A 175     -22.002  28.962  24.704  1.00 13.69           C  
ATOM   1326  N   ALA A 176     -24.692  25.132  25.792  1.00 14.28           N  
ATOM   1327  CA  ALA A 176     -25.305  24.286  24.773  1.00 15.27           C  
ATOM   1328  C   ALA A 176     -26.703  23.815  25.203  1.00 16.53           C  
ATOM   1329  O   ALA A 176     -27.614  23.829  24.384  1.00 16.97           O  
ATOM   1330  CB  ALA A 176     -24.426  23.088  24.491  1.00 16.55           C  
ATOM   1331  N   VAL A 177     -26.883  23.465  26.480  1.00 14.49           N  
ATOM   1332  CA  VAL A 177     -28.207  23.035  26.967  1.00 14.95           C  
ATOM   1333  C   VAL A 177     -29.191  24.225  26.921  1.00 19.72           C  
ATOM   1334  O   VAL A 177     -30.343  24.060  26.476  1.00 19.47           O  
ATOM   1335  CB  VAL A 177     -28.136  22.423  28.390  1.00 17.15           C  
ATOM   1336  CG1 VAL A 177     -29.541  22.264  29.023  1.00 17.25           C  
ATOM   1337  CG2 VAL A 177     -27.410  21.082  28.370  1.00 16.85           C  
ATOM   1338  N   ALA A 178     -28.755  25.423  27.378  1.00 16.60           N  
ATOM   1339  CA  ALA A 178     -29.665  26.581  27.418  1.00 16.08           C  
ATOM   1340  C   ALA A 178     -30.060  27.049  26.010  1.00 18.13           C  
ATOM   1341  O   ALA A 178     -31.183  27.545  25.801  1.00 18.05           O  
ATOM   1342  CB  ALA A 178     -29.040  27.725  28.192  1.00 17.29           C  
ATOM   1343  N   ASN A 179     -29.134  26.909  25.051  1.00 16.57           N  
ATOM   1344  CA  ASN A 179     -29.325  27.294  23.650  1.00 15.95           C  
ATOM   1345  C   ASN A 179     -29.956  28.712  23.571  1.00 17.86           C  
ATOM   1346  O   ASN A 179     -30.993  28.886  22.922  1.00 18.69           O  
ATOM   1347  CB  ASN A 179     -30.224  26.245  22.956  1.00 15.40           C  
ATOM   1348  CG  ASN A 179     -30.224  26.386  21.452  1.00 22.86           C  
ATOM   1349  ND2 ASN A 179     -31.334  26.031  20.812  1.00 20.18           N  
ATOM   1350  OD1 ASN A 179     -29.241  26.833  20.846  1.00 20.66           O  
ATOM   1351  N   PRO A 180     -29.366  29.736  24.238  1.00 15.44           N  
ATOM   1352  CA  PRO A 180     -30.040  31.054  24.277  1.00 15.90           C  
ATOM   1353  C   PRO A 180     -30.092  31.746  22.932  1.00 19.21           C  
ATOM   1354  O   PRO A 180     -31.090  32.380  22.576  1.00 18.08           O  
ATOM   1355  CB  PRO A 180     -29.210  31.844  25.298  1.00 17.72           C  
ATOM   1356  CG  PRO A 180     -27.827  31.225  25.225  1.00 20.88           C  
ATOM   1357  CD  PRO A 180     -28.110  29.744  25.028  1.00 17.39           C  
ATOM   1358  N   VAL A 181     -28.987  31.636  22.206  1.00 15.40           N  
ATOM   1359  CA  VAL A 181     -28.758  32.197  20.878  1.00 14.61           C  
ATOM   1360  C   VAL A 181     -27.767  31.206  20.202  1.00 15.54           C  
ATOM   1361  O   VAL A 181     -27.175  30.369  20.910  1.00 15.38           O  
ATOM   1362  CB  VAL A 181     -28.153  33.645  20.933  1.00 17.54           C  
ATOM   1363  CG1 VAL A 181     -28.976  34.588  21.817  1.00 17.39           C  
ATOM   1364  CG2 VAL A 181     -26.690  33.639  21.387  1.00 16.93           C  
ATOM   1365  N   PRO A 182     -27.553  31.300  18.869  1.00 15.05           N  
ATOM   1366  CA  PRO A 182     -26.587  30.394  18.207  1.00 14.68           C  
ATOM   1367  C   PRO A 182     -25.215  30.434  18.876  1.00 15.53           C  
ATOM   1368  O   PRO A 182     -24.701  31.520  19.193  1.00 15.57           O  
ATOM   1369  CB  PRO A 182     -26.552  30.906  16.771  1.00 16.46           C  
ATOM   1370  CG  PRO A 182     -27.928  31.553  16.572  1.00 20.41           C  
ATOM   1371  CD  PRO A 182     -28.233  32.187  17.894  1.00 16.83           C  
ATOM   1372  N   TRP A 183     -24.616  29.243  19.071  1.00 13.27           N  
ATOM   1373  CA  TRP A 183     -23.392  29.115  19.829  1.00 13.68           C  
ATOM   1374  C   TRP A 183     -22.419  28.154  19.215  1.00 14.42           C  
ATOM   1375  O   TRP A 183     -22.790  27.313  18.379  1.00 14.60           O  
ATOM   1376  CB  TRP A 183     -23.747  28.606  21.254  1.00 13.23           C  
ATOM   1377  CG  TRP A 183     -24.637  27.391  21.266  1.00 13.75           C  
ATOM   1378  CD1 TRP A 183     -25.999  27.390  21.338  1.00 16.49           C  
ATOM   1379  CD2 TRP A 183     -24.239  26.010  21.161  1.00 13.76           C  
ATOM   1380  CE2 TRP A 183     -25.426  25.235  21.145  1.00 16.34           C  
ATOM   1381  CE3 TRP A 183     -22.998  25.349  21.041  1.00 15.06           C  
ATOM   1382  NE1 TRP A 183     -26.481  26.100  21.280  1.00 16.17           N  
ATOM   1383  CZ2 TRP A 183     -25.410  23.846  21.031  1.00 15.21           C  
ATOM   1384  CZ3 TRP A 183     -22.987  23.972  20.878  1.00 15.92           C  
ATOM   1385  CH2 TRP A 183     -24.176  23.231  20.901  1.00 16.30           C  
ATOM   1386  N   VAL A 184     -21.158  28.290  19.633  1.00 12.72           N  
ATOM   1387  CA  VAL A 184     -20.127  27.289  19.355  1.00 11.52           C  
ATOM   1388  C   VAL A 184     -19.334  27.139  20.658  1.00 14.32           C  
ATOM   1389  O   VAL A 184     -19.094  28.130  21.373  1.00 13.87           O  
ATOM   1390  CB  VAL A 184     -19.182  27.618  18.157  1.00 14.01           C  
ATOM   1391  CG1 VAL A 184     -18.398  28.916  18.400  1.00 13.35           C  
ATOM   1392  CG2 VAL A 184     -18.208  26.459  17.890  1.00 14.68           C  
ATOM   1393  N   ILE A 185     -18.935  25.898  20.974  1.00 12.91           N  
ATOM   1394  CA  ILE A 185     -18.121  25.641  22.158  1.00 11.80           C  
ATOM   1395  C   ILE A 185     -17.023  24.661  21.830  1.00 14.34           C  
ATOM   1396  O   ILE A 185     -17.096  23.951  20.823  1.00 14.08           O  
ATOM   1397  CB  ILE A 185     -18.936  25.071  23.365  1.00 14.04           C  
ATOM   1398  CG1 ILE A 185     -19.622  23.715  23.000  1.00 13.88           C  
ATOM   1399  CG2 ILE A 185     -19.960  26.097  23.866  1.00 14.06           C  
ATOM   1400  CD1 ILE A 185     -20.300  22.997  24.187  1.00 17.07           C  
ATOM   1401  N   VAL A 186     -16.011  24.632  22.685  1.00 12.58           N  
ATOM   1402  CA  VAL A 186     -15.019  23.561  22.749  1.00 12.08           C  
ATOM   1403  C   VAL A 186     -15.375  22.831  24.051  1.00 13.64           C  
ATOM   1404  O   VAL A 186     -15.201  23.386  25.154  1.00 13.39           O  
ATOM   1405  CB  VAL A 186     -13.564  24.071  22.799  1.00 14.40           C  
ATOM   1406  CG1 VAL A 186     -12.607  22.898  23.014  1.00 16.07           C  
ATOM   1407  CG2 VAL A 186     -13.211  24.784  21.516  1.00 14.87           C  
ATOM   1408  N   GLU A 187     -15.946  21.614  23.958  1.00 13.04           N  
ATOM   1409  CA  GLU A 187     -16.333  20.879  25.161  1.00 12.92           C  
ATOM   1410  C   GLU A 187     -15.095  20.513  25.996  1.00 17.05           C  
ATOM   1411  O   GLU A 187     -14.044  20.214  25.427  1.00 18.01           O  
ATOM   1412  CB  GLU A 187     -17.064  19.601  24.740  1.00 14.75           C  
ATOM   1413  CG  GLU A 187     -17.846  18.879  25.817  1.00 24.59           C  
ATOM   1414  CD  GLU A 187     -19.258  19.403  26.043  1.00 21.85           C  
ATOM   1415  OE1 GLU A 187     -20.011  19.598  25.056  1.00 26.25           O  
ATOM   1416  OE2 GLU A 187     -19.639  19.498  27.228  1.00 34.88           O1-
ATOM   1417  N   GLY A 188     -15.242  20.507  27.324  1.00 14.41           N  
ATOM   1418  CA  GLY A 188     -14.160  20.088  28.196  1.00 15.28           C  
ATOM   1419  C   GLY A 188     -13.312  21.211  28.748  1.00 14.06           C  
ATOM   1420  O   GLY A 188     -13.787  22.346  28.928  1.00 13.97           O  
ATOM   1421  N   ARG A 189     -12.041  20.880  29.039  1.00 14.47           N  
ATOM   1422  CA  ARG A 189     -11.121  21.857  29.619  1.00 13.81           C  
ATOM   1423  C   ARG A 189     -10.468  22.753  28.587  1.00 14.10           C  
ATOM   1424  O   ARG A 189      -9.980  23.825  28.943  1.00 14.16           O  
ATOM   1425  CB  ARG A 189     -10.021  21.142  30.412  1.00 13.05           C  
ATOM   1426  CG  ARG A 189     -10.562  20.367  31.603  1.00 13.81           C  
ATOM   1427  CD  ARG A 189      -9.510  19.407  32.131  1.00 13.67           C  
ATOM   1428  NE  ARG A 189      -9.866  18.947  33.480  1.00 16.59           N  
ATOM   1429  CZ  ARG A 189      -9.119  18.120  34.206  1.00 20.62           C  
ATOM   1430  NH1 ARG A 189      -7.989  17.628  33.711  1.00 17.45           N1+
ATOM   1431  NH2 ARG A 189      -9.500  17.778  35.437  1.00 19.40           N  
ATOM   1432  N   LEU A 190     -10.401  22.317  27.324  1.00 13.32           N  
ATOM   1433  CA  LEU A 190      -9.709  23.102  26.310  1.00 13.77           C  
ATOM   1434  C   LEU A 190     -10.500  24.328  25.886  1.00 15.55           C  
ATOM   1435  O   LEU A 190     -11.715  24.375  26.059  1.00 14.51           O  
ATOM   1436  CB  LEU A 190      -9.393  22.236  25.091  1.00 13.71           C  
ATOM   1437  CG  LEU A 190      -8.515  20.984  25.319  1.00 16.82           C  
ATOM   1438  CD1 LEU A 190      -8.471  20.124  24.047  1.00 17.46           C  
ATOM   1439  CD2 LEU A 190      -7.073  21.357  25.745  1.00 15.77           C  
ATOM   1440  N   GLY A 191      -9.812  25.318  25.341  1.00 13.56           N  
ATOM   1441  CA  GLY A 191     -10.438  26.557  24.879  1.00 12.83           C  
ATOM   1442  C   GLY A 191      -9.387  27.636  24.879  1.00 14.96           C  
ATOM   1443  O   GLY A 191      -8.203  27.349  24.590  1.00 14.16           O  
ATOM   1444  N   GLY A 192      -9.769  28.836  25.269  1.00 13.66           N  
ATOM   1445  CA  GLY A 192      -8.785  29.894  25.401  1.00 13.51           C  
ATOM   1446  C   GLY A 192      -8.896  31.015  24.395  1.00 13.28           C  
ATOM   1447  O   GLY A 192      -9.652  30.917  23.416  1.00 13.55           O  
ATOM   1448  N   SER A 193      -8.117  32.062  24.630  1.00 13.12           N  
ATOM   1449  CA  SER A 193      -8.135  33.260  23.791  0.00 12.23           C  
ATOM   1451  C   SER A 193      -7.758  32.998  22.350  1.00 14.19           C  
ATOM   1452  O   SER A 193      -8.427  33.493  21.453  1.00 14.08           O  
ATOM   1453  CB  SER A 193      -7.249  34.356  24.372  0.00 15.83           C  
ATOM   1455  OG  SER A 193      -7.757  34.826  25.610  0.00 24.59           O  
ATOM   1457  N   ALA A 194      -6.710  32.183  22.117  1.00 11.84           N  
ATOM   1458  CA  ALA A 194      -6.275  31.952  20.730  1.00 11.98           C  
ATOM   1459  C   ALA A 194      -7.340  31.217  19.900  1.00 13.86           C  
ATOM   1460  O   ALA A 194      -7.604  31.590  18.745  1.00 13.53           O  
ATOM   1461  CB  ALA A 194      -4.960  31.179  20.722  1.00 14.32           C  
ATOM   1462  N   ILE A 195      -7.946  30.174  20.484  1.00 11.70           N  
ATOM   1463  CA  ILE A 195      -9.006  29.443  19.785  1.00 10.63           C  
ATOM   1464  C   ILE A 195     -10.207  30.366  19.532  1.00 13.19           C  
ATOM   1465  O   ILE A 195     -10.789  30.336  18.443  1.00 13.89           O  
ATOM   1466  CB  ILE A 195      -9.371  28.199  20.614  1.00 12.98           C  
ATOM   1467  CG1 ILE A 195      -8.275  27.103  20.421  1.00 13.58           C  
ATOM   1468  CG2 ILE A 195     -10.788  27.671  20.282  1.00 15.25           C  
ATOM   1469  CD1 ILE A 195      -8.457  25.894  21.393  1.00 13.24           C  
ATOM   1470  N   THR A 196     -10.547  31.202  20.542  1.00 12.20           N  
ATOM   1471  CA  THR A 196     -11.693  32.115  20.415  1.00 11.65           C  
ATOM   1472  C   THR A 196     -11.468  33.167  19.313  1.00 13.66           C  
ATOM   1473  O   THR A 196     -12.348  33.389  18.467  1.00 13.60           O  
ATOM   1474  CB  THR A 196     -11.948  32.758  21.774  1.00 14.10           C  
ATOM   1475  CG2 THR A 196     -13.112  33.765  21.745  1.00 13.13           C  
ATOM   1476  OG1 THR A 196     -12.273  31.697  22.670  1.00 13.81           O  
ATOM   1477  N   VAL A 197     -10.283  33.775  19.314  1.00 12.75           N  
ATOM   1478  CA  VAL A 197      -9.875  34.730  18.287  1.00 11.63           C  
ATOM   1479  C   VAL A 197      -9.908  34.097  16.907  1.00 14.81           C  
ATOM   1480  O   VAL A 197     -10.397  34.717  15.955  1.00 13.95           O  
ATOM   1481  CB  VAL A 197      -8.463  35.307  18.595  1.00 14.87           C  
ATOM   1482  CG1 VAL A 197      -7.874  36.041  17.394  1.00 16.00           C  
ATOM   1483  CG2 VAL A 197      -8.491  36.211  19.835  1.00 14.30           C  
ATOM   1484  N   ALA A 198      -9.374  32.859  16.795  1.00 13.11           N  
ATOM   1485  CA  ALA A 198      -9.402  32.176  15.488  1.00 13.87           C  
ATOM   1486  C   ALA A 198     -10.847  32.006  15.002  1.00 15.89           C  
ATOM   1487  O   ALA A 198     -11.112  32.155  13.794  1.00 14.46           O  
ATOM   1488  CB  ALA A 198      -8.724  30.814  15.598  1.00 14.13           C  
ATOM   1489  N   ALA A 199     -11.789  31.683  15.917  1.00 12.72           N  
ATOM   1490  CA  ALA A 199     -13.187  31.544  15.476  1.00 12.81           C  
ATOM   1491  C   ALA A 199     -13.730  32.875  14.949  1.00 15.54           C  
ATOM   1492  O   ALA A 199     -14.348  32.912  13.869  1.00 14.95           O  
ATOM   1493  CB  ALA A 199     -14.070  31.016  16.613  1.00 14.26           C  
ATOM   1494  N   VAL A 200     -13.438  33.976  15.668  1.00 13.76           N  
ATOM   1495  CA  VAL A 200     -13.898  35.298  15.197  1.00 13.05           C  
ATOM   1496  C   VAL A 200     -13.256  35.608  13.832  1.00 15.19           C  
ATOM   1497  O   VAL A 200     -13.961  36.002  12.896  1.00 15.21           O  
ATOM   1498  CB  VAL A 200     -13.538  36.421  16.191  1.00 15.23           C  
ATOM   1499  CG1 VAL A 200     -13.829  37.798  15.570  1.00 14.72           C  
ATOM   1500  CG2 VAL A 200     -14.268  36.264  17.523  1.00 15.51           C  
ATOM   1501  N   ASN A 201     -11.914  35.469  13.730  1.00 12.40           N  
ATOM   1502  CA  ASN A 201     -11.228  35.787  12.485  1.00 12.74           C  
ATOM   1503  C   ASN A 201     -11.740  34.929  11.317  1.00 15.06           C  
ATOM   1504  O   ASN A 201     -11.832  35.447  10.194  1.00 16.44           O  
ATOM   1505  CB  ASN A 201      -9.727  35.608  12.639  1.00 13.62           C  
ATOM   1506  CG  ASN A 201      -9.019  36.668  13.444  1.00 18.00           C  
ATOM   1507  ND2 ASN A 201      -9.584  37.856  13.499  1.00 13.47           N  
ATOM   1508  OD1 ASN A 201      -7.906  36.444  13.962  1.00 21.07           O  
ATOM   1509  N   ALA A 202     -12.058  33.636  11.565  1.00 12.24           N  
ATOM   1510  CA  ALA A 202     -12.599  32.780  10.496  1.00 13.89           C  
ATOM   1511  C   ALA A 202     -13.972  33.284  10.029  1.00 15.95           C  
ATOM   1512  O   ALA A 202     -14.255  33.289   8.826  1.00 17.12           O  
ATOM   1513  CB  ALA A 202     -12.716  31.340  10.983  1.00 14.94           C  
ATOM   1514  N   LEU A 203     -14.822  33.674  10.979  1.00 14.50           N  
ATOM   1515  CA  LEU A 203     -16.166  34.140  10.642  1.00 15.17           C  
ATOM   1516  C   LEU A 203     -16.194  35.526  10.035  1.00 19.49           C  
ATOM   1517  O   LEU A 203     -17.179  35.858   9.362  1.00 20.22           O  
ATOM   1518  CB  LEU A 203     -17.016  34.116  11.920  1.00 14.73           C  
ATOM   1519  CG  LEU A 203     -17.317  32.706  12.434  1.00 17.37           C  
ATOM   1520  CD1 LEU A 203     -17.723  32.719  13.891  1.00 16.91           C  
ATOM   1521  CD2 LEU A 203     -18.364  32.003  11.554  1.00 19.97           C  
ATOM   1522  N   ALA A 204     -15.165  36.345  10.288  1.00 18.75           N  
ATOM   1523  CA  ALA A 204     -15.138  37.746   9.830  1.00 18.94           C  
ATOM   1524  C   ALA A 204     -14.928  37.891   8.346  1.00 23.68           C  
ATOM   1525  O   ALA A 204     -15.542  38.764   7.734  1.00 23.28           O  
ATOM   1526  CB  ALA A 204     -14.049  38.520  10.560  1.00 19.64           C  
ATOM   1527  N   CYS A 205     -14.052  37.066   7.772  1.00 21.28           N  
ATOM   1528  CA  CYS A 205     -13.670  37.185   6.357  1.00 24.50           C  
ATOM   1529  C   CYS A 205     -13.827  35.866   5.620  1.00 27.92           C  
ATOM   1530  O   CYS A 205     -13.497  34.823   6.167  1.00 24.42           O  
ATOM   1531  CB  CYS A 205     -12.239  37.713   6.263  1.00 26.53           C  
ATOM   1532  SG  CYS A 205     -11.796  38.406   4.645  1.00 32.67           S  
ATOM   1533  N   ARG A 206     -14.307  35.913   4.363  1.00 27.75           N  
ATOM   1534  CA  ARG A 206     -14.546  34.698   3.567  1.00 29.13           C  
ATOM   1535  C   ARG A 206     -13.272  34.041   3.016  1.00 33.06           C  
ATOM   1536  O   ARG A 206     -13.308  32.896   2.573  1.00 34.42           O  
ATOM   1537  CB  ARG A 206     -15.603  34.947   2.476  1.00 32.25           C  
ATOM   1538  CG  ARG A 206     -16.980  35.292   3.050  1.00 40.69           C  
ATOM   1539  CD  ARG A 206     -18.011  35.654   1.992  1.00 49.84           C  
ATOM   1540  NE  ARG A 206     -19.273  36.095   2.601  1.00 57.40           N  
ATOM   1541  CZ  ARG A 206     -20.271  35.283   2.949  1.00 67.19           C  
ATOM   1542  NH1 ARG A 206     -20.168  33.971   2.760  1.00 50.38           N1+
ATOM   1543  NH2 ARG A 206     -21.370  35.774   3.509  1.00 49.34           N  
ATOM   1544  N   LYS A 207     -12.149  34.761   3.064  1.00 28.98           N  
ATOM   1545  CA  LYS A 207     -10.845  34.289   2.616  1.00 28.66           C  
ATOM   1546  C   LYS A 207     -10.079  33.740   3.834  1.00 32.27           C  
ATOM   1547  O   LYS A 207      -9.895  34.467   4.818  1.00 31.10           O  
ATOM   1548  CB  LYS A 207     -10.093  35.479   1.967  1.00 31.99           C  
ATOM   1549  CG  LYS A 207      -8.719  35.186   1.390  1.00 43.70           C  
ATOM   1550  CD  LYS A 207      -8.138  36.477   0.798  1.00 52.26           C  
ATOM   1551  CE  LYS A 207      -6.647  36.441   0.571  1.00 67.05           C  
ATOM   1552  NZ  LYS A 207      -5.881  36.493   1.847  1.00 78.10           N1+
ATOM   1553  N   GLU A 208      -9.652  32.459   3.778  1.00 28.30           N  
ATOM   1554  CA  GLU A 208      -8.867  31.819   4.846  1.00 29.29           C  
ATOM   1555  C   GLU A 208      -7.540  32.559   4.964  1.00 28.19           C  
ATOM   1556  O   GLU A 208      -6.990  32.938   3.910  1.00 33.72           O  
ATOM   1557  CB  GLU A 208      -8.531  30.367   4.477  1.00 31.28           C  
ATOM   1558  CG  GLU A 208      -9.622  29.346   4.656  1.00 42.83           C  
ATOM   1559  CD  GLU A 208      -9.050  27.973   4.964  1.00 50.23           C  
ATOM   1560  OE1 GLU A 208      -8.118  27.518   4.257  1.00 30.30           O  
ATOM   1561  OE2 GLU A 208      -9.499  27.380   5.966  1.00 33.38           O1-
ATOM   1562  OXT GLU A 208      -7.007  32.684   6.080  1.00 31.63           O1-
TER
ATOM   1563  N   PRO B   1     -31.714  30.256  38.403  1.00 33.65           N  
ATOM   1564  CA  PRO B   1     -30.476  30.630  37.705  1.00 31.44           C  
ATOM   1565  C   PRO B   1     -29.364  29.594  37.841  1.00 30.24           C  
ATOM   1566  O   PRO B   1     -29.401  28.736  38.738  1.00 29.57           O  
ATOM   1567  CB  PRO B   1     -30.069  31.963  38.352  1.00 33.72           C  
ATOM   1568  CG  PRO B   1     -30.916  32.130  39.544  1.00 39.53           C  
ATOM   1569  CD  PRO B   1     -32.101  31.235  39.436  1.00 35.69           C  
ATOM   1570  N   HIS B   2     -28.351  29.679  36.956  1.00 22.76           N  
ATOM   1571  CA  HIS B   2     -27.202  28.802  37.023  1.00 21.96           C  
ATOM   1572  C   HIS B   2     -26.389  29.138  38.263  1.00 26.42           C  
ATOM   1573  O   HIS B   2     -26.115  30.315  38.516  1.00 25.49           O  
ATOM   1574  CB  HIS B   2     -26.308  29.018  35.792  1.00 21.93           C  
ATOM   1575  CG  HIS B   2     -26.944  28.549  34.538  1.00 24.29           C  
ATOM   1576  CD2 HIS B   2     -27.031  27.298  34.034  1.00 25.34           C  
ATOM   1577  ND1 HIS B   2     -27.665  29.403  33.741  1.00 26.26           N  
ATOM   1578  CE1 HIS B   2     -28.137  28.659  32.754  1.00 24.96           C  
ATOM   1579  NE2 HIS B   2     -27.788  27.384  32.898  1.00 25.51           N  
ATOM   1580  N   GLU B   3     -25.966  28.106  39.004  1.00 23.83           N  
ATOM   1581  CA  GLU B   3     -25.117  28.253  40.177  1.00 24.10           C  
ATOM   1582  C   GLU B   3     -23.708  27.900  39.748  1.00 25.48           C  
ATOM   1583  O   GLU B   3     -23.526  26.957  38.979  1.00 27.08           O  
ATOM   1584  CB  GLU B   3     -25.568  27.324  41.316  1.00 26.30           C  
ATOM   1585  CG  GLU B   3     -26.955  27.636  41.874  1.00 36.16           C  
ATOM   1586  CD  GLU B   3     -27.152  28.931  42.646  1.00 64.68           C  
ATOM   1587  OE1 GLU B   3     -26.226  29.342  43.383  1.00 61.84           O  
ATOM   1588  OE2 GLU B   3     -28.264  29.504  42.560  1.00 61.17           O1-
ATOM   1589  N   TYR B   4     -22.703  28.621  40.272  1.00 20.45           N  
ATOM   1590  CA  TYR B   4     -21.307  28.414  39.926  1.00 18.20           C  
ATOM   1591  C   TYR B   4     -20.417  29.106  40.947  1.00 20.54           C  
ATOM   1592  O   TYR B   4     -20.886  29.970  41.706  1.00 21.03           O  
ATOM   1593  CB  TYR B   4     -21.023  28.950  38.495  1.00 17.01           C  
ATOM   1594  CG  TYR B   4     -21.350  30.419  38.281  1.00 17.05           C  
ATOM   1595  CD1 TYR B   4     -22.666  30.841  38.078  1.00 18.30           C  
ATOM   1596  CD2 TYR B   4     -20.343  31.381  38.265  1.00 17.52           C  
ATOM   1597  CE1 TYR B   4     -22.974  32.189  37.893  1.00 17.86           C  
ATOM   1598  CE2 TYR B   4     -20.633  32.726  38.051  1.00 18.08           C  
ATOM   1599  CZ  TYR B   4     -21.949  33.124  37.859  1.00 17.62           C  
ATOM   1600  OH  TYR B   4     -22.252  34.445  37.645  1.00 17.44           O  
ATOM   1601  N   GLU B   5     -19.138  28.737  40.965  1.00 18.34           N  
ATOM   1602  CA  GLU B   5     -18.171  29.332  41.868  1.00 19.04           C  
ATOM   1603  C   GLU B   5     -17.830  30.750  41.360  1.00 20.50           C  
ATOM   1604  O   GLU B   5     -17.454  30.937  40.190  1.00 18.17           O  
ATOM   1605  CB  GLU B   5     -16.917  28.453  41.938  1.00 19.76           C  
ATOM   1606  CG  GLU B   5     -15.868  28.972  42.914  1.00 22.75           C  
ATOM   1607  CD  GLU B   5     -16.394  29.194  44.321  1.00 30.85           C  
ATOM   1608  OE1 GLU B   5     -16.908  28.223  44.921  1.00 23.47           O  
ATOM   1609  OE2 GLU B   5     -16.369  30.354  44.790  1.00 21.94           O1-
ATOM   1610  N   LYS B   6     -17.962  31.738  42.261  1.00 19.22           N  
ATOM   1611  CA  LYS B   6     -17.751  33.159  41.952  1.00 18.76           C  
ATOM   1612  C   LYS B   6     -16.495  33.778  42.572  1.00 23.04           C  
ATOM   1613  O   LYS B   6     -16.214  34.949  42.321  1.00 21.18           O  
ATOM   1614  CB  LYS B   6     -18.996  33.961  42.359  1.00 21.59           C  
ATOM   1615  CG  LYS B   6     -20.258  33.503  41.640  1.00 22.55           C  
ATOM   1616  CD  LYS B   6     -21.481  34.198  42.169  1.00 22.94           C  
ATOM   1617  CE  LYS B   6     -22.694  33.848  41.339  1.00 28.25           C  
ATOM   1618  NZ  LYS B   6     -23.951  34.410  41.922  1.00 33.65           N1+
ATOM   1619  N   ASP B   7     -15.779  33.040  43.444  1.00 19.94           N  
ATOM   1620  CA  ASP B   7     -14.576  33.569  44.078  1.00 19.44           C  
ATOM   1621  C   ASP B   7     -13.362  33.232  43.212  1.00 21.47           C  
ATOM   1622  O   ASP B   7     -12.912  32.079  43.215  1.00 18.79           O  
ATOM   1623  CB  ASP B   7     -14.431  32.980  45.500  1.00 20.66           C  
ATOM   1624  CG  ASP B   7     -13.248  33.498  46.303  1.00 24.44           C  
ATOM   1625  OD1 ASP B   7     -12.294  34.018  45.695  1.00 24.68           O  
ATOM   1626  OD2 ASP B   7     -13.229  33.278  47.533  1.00 26.91           O1-
ATOM   1627  N   GLY B   8     -12.847  34.238  42.484  1.00 21.12           N  
ATOM   1628  CA  GLY B   8     -11.705  34.107  41.586  1.00 21.20           C  
ATOM   1629  C   GLY B   8     -10.431  33.613  42.252  1.00 25.14           C  
ATOM   1630  O   GLY B   8      -9.755  32.731  41.712  1.00 24.29           O  
ATOM   1631  N   ALA B   9     -10.105  34.145  43.446  1.00 24.52           N  
ATOM   1632  CA  ALA B   9      -8.895  33.722  44.168  1.00 24.89           C  
ATOM   1633  C   ALA B   9      -8.979  32.218  44.512  1.00 26.84           C  
ATOM   1634  O   ALA B   9      -8.005  31.483  44.285  1.00 27.80           O  
ATOM   1635  CB  ALA B   9      -8.703  34.556  45.419  1.00 25.83           C  
ATOM   1636  N   LYS B  10     -10.174  31.755  44.922  1.00 22.38           N  
ATOM   1637  CA  LYS B  10     -10.495  30.364  45.212  1.00 21.50           C  
ATOM   1638  C   LYS B  10     -10.404  29.493  43.948  1.00 22.93           C  
ATOM   1639  O   LYS B  10      -9.833  28.397  44.004  1.00 21.45           O  
ATOM   1640  CB  LYS B  10     -11.885  30.241  45.837  1.00 24.85           C  
ATOM   1641  CG  LYS B  10     -12.338  28.807  46.047  1.00 22.37           C  
ATOM   1642  CD  LYS B  10     -13.635  28.774  46.827  1.00 24.73           C  
ATOM   1643  CE  LYS B  10     -14.211  27.383  46.885  1.00 25.25           C  
ATOM   1644  NZ  LYS B  10     -15.422  27.325  47.748  1.00 31.49           N1+
ATOM   1645  N   ILE B  11     -10.961  29.970  42.819  1.00 18.20           N  
ATOM   1646  CA  ILE B  11     -10.890  29.213  41.560  1.00 16.27           C  
ATOM   1647  C   ILE B  11      -9.418  28.928  41.195  1.00 18.55           C  
ATOM   1648  O   ILE B  11      -9.106  27.800  40.807  1.00 17.37           O  
ATOM   1649  CB  ILE B  11     -11.622  30.018  40.456  1.00 17.96           C  
ATOM   1650  CG1 ILE B  11     -13.118  29.981  40.696  1.00 17.70           C  
ATOM   1651  CG2 ILE B  11     -11.302  29.493  39.052  1.00 18.44           C  
ATOM   1652  CD1 ILE B  11     -13.909  31.194  39.996  1.00 19.40           C  
ATOM   1653  N   TYR B  12      -8.527  29.953  41.335  1.00 18.70           N  
ATOM   1654  CA  TYR B  12      -7.087  29.814  41.051  1.00 19.93           C  
ATOM   1655  C   TYR B  12      -6.492  28.703  41.921  1.00 20.13           C  
ATOM   1656  O   TYR B  12      -5.841  27.784  41.411  1.00 19.51           O  
ATOM   1657  CB  TYR B  12      -6.320  31.134  41.327  1.00 24.15           C  
ATOM   1658  CG  TYR B  12      -5.949  31.971  40.123  1.00 32.20           C  
ATOM   1659  CD1 TYR B  12      -5.060  31.493  39.164  1.00 34.25           C  
ATOM   1660  CD2 TYR B  12      -6.374  33.293  40.012  1.00 35.11           C  
ATOM   1661  CE1 TYR B  12      -4.677  32.277  38.076  1.00 37.99           C  
ATOM   1662  CE2 TYR B  12      -5.982  34.094  38.936  1.00 37.31           C  
ATOM   1663  CZ  TYR B  12      -5.140  33.579  37.967  1.00 48.13           C  
ATOM   1664  OH  TYR B  12      -4.779  34.355  36.892  1.00 54.41           O  
ATOM   1665  N   VAL B  13      -6.756  28.752  43.242  1.00 17.85           N  
ATOM   1666  CA  VAL B  13      -6.236  27.743  44.161  1.00 17.02           C  
ATOM   1667  C   VAL B  13      -6.707  26.321  43.795  1.00 18.45           C  
ATOM   1668  O   VAL B  13      -5.911  25.366  43.776  1.00 18.47           O  
ATOM   1669  CB  VAL B  13      -6.560  28.100  45.642  1.00 20.65           C  
ATOM   1670  CG1 VAL B  13      -6.111  26.988  46.582  1.00 21.04           C  
ATOM   1671  CG2 VAL B  13      -5.922  29.434  46.024  1.00 20.69           C  
ATOM   1672  N   GLN B  14      -8.010  26.189  43.481  1.00 15.72           N  
ATOM   1673  CA  GLN B  14      -8.585  24.916  43.116  1.00 15.43           C  
ATOM   1674  C   GLN B  14      -7.994  24.400  41.793  1.00 16.46           C  
ATOM   1675  O   GLN B  14      -7.755  23.192  41.675  1.00 17.66           O  
ATOM   1676  CB  GLN B  14     -10.109  25.009  42.987  1.00 17.27           C  
ATOM   1677  CG  GLN B  14     -10.804  25.259  44.318  1.00 16.58           C  
ATOM   1678  CD  GLN B  14     -12.298  25.361  44.159  1.00 26.07           C  
ATOM   1679  NE2 GLN B  14     -13.030  24.812  45.116  1.00 23.00           N  
ATOM   1680  OE1 GLN B  14     -12.805  25.952  43.192  1.00 23.30           O  
ATOM   1681  N   SER B  15      -7.797  25.300  40.809  1.00 14.81           N  
ATOM   1682  CA  SER B  15      -7.224  24.941  39.522  1.00 14.51           C  
ATOM   1683  C   SER B  15      -5.821  24.386  39.719  1.00 16.01           C  
ATOM   1684  O   SER B  15      -5.512  23.301  39.208  1.00 16.49           O  
ATOM   1685  CB  SER B  15      -7.151  26.179  38.642  1.00 16.23           C  
ATOM   1686  OG  SER B  15      -6.774  25.822  37.314  1.00 17.83           O  
ATOM   1687  N   PHE B  16      -4.978  25.104  40.486  1.00 13.82           N  
ATOM   1688  CA  PHE B  16      -3.590  24.670  40.705  1.00 14.92           C  
ATOM   1689  C   PHE B  16      -3.534  23.351  41.463  1.00 16.69           C  
ATOM   1690  O   PHE B  16      -2.658  22.525  41.181  1.00 16.95           O  
ATOM   1691  CB  PHE B  16      -2.747  25.783  41.359  1.00 17.52           C  
ATOM   1692  CG  PHE B  16      -2.572  27.061  40.561  1.00 19.03           C  
ATOM   1693  CD1 PHE B  16      -2.290  27.026  39.201  1.00 19.55           C  
ATOM   1694  CD2 PHE B  16      -2.707  28.304  41.172  1.00 22.24           C  
ATOM   1695  CE1 PHE B  16      -2.097  28.208  38.479  1.00 19.81           C  
ATOM   1696  CE2 PHE B  16      -2.540  29.481  40.445  1.00 23.84           C  
ATOM   1697  CZ  PHE B  16      -2.244  29.425  39.099  1.00 20.88           C  
ATOM   1698  N   ALA B  17      -4.465  23.138  42.435  1.00 15.88           N  
ATOM   1699  CA  ALA B  17      -4.490  21.876  43.177  1.00 15.94           C  
ATOM   1700  C   ALA B  17      -4.900  20.708  42.274  1.00 17.88           C  
ATOM   1701  O   ALA B  17      -4.312  19.627  42.357  1.00 18.69           O  
ATOM   1702  CB  ALA B  17      -5.448  21.978  44.368  1.00 17.30           C  
ATOM   1703  N   THR B  18      -5.885  20.927  41.375  1.00 17.00           N  
ATOM   1704  CA  THR B  18      -6.320  19.889  40.430  1.00 15.61           C  
ATOM   1705  C   THR B  18      -5.136  19.515  39.510  1.00 17.10           C  
ATOM   1706  O   THR B  18      -4.834  18.327  39.316  1.00 16.97           O  
ATOM   1707  CB  THR B  18      -7.488  20.401  39.561  1.00 18.24           C  
ATOM   1708  CG2 THR B  18      -7.930  19.383  38.506  1.00 19.19           C  
ATOM   1709  OG1 THR B  18      -8.595  20.721  40.420  1.00 21.74           O  
ATOM   1710  N   ILE B  19      -4.415  20.533  39.007  1.00 15.05           N  
ATOM   1711  CA  ILE B  19      -3.252  20.273  38.140  1.00 13.79           C  
ATOM   1712  C   ILE B  19      -2.174  19.467  38.881  1.00 17.67           C  
ATOM   1713  O   ILE B  19      -1.668  18.483  38.331  1.00 18.14           O  
ATOM   1714  CB  ILE B  19      -2.703  21.625  37.635  1.00 15.49           C  
ATOM   1715  CG1 ILE B  19      -3.709  22.266  36.670  1.00 14.46           C  
ATOM   1716  CG2 ILE B  19      -1.308  21.441  36.989  1.00 15.28           C  
ATOM   1717  CD1 ILE B  19      -3.451  23.777  36.451  1.00 14.54           C  
ATOM   1718  N   ARG B  20      -1.860  19.849  40.138  1.00 15.31           N  
ATOM   1719  CA  ARG B  20      -0.807  19.136  40.875  1.00 15.82           C  
ATOM   1720  C   ARG B  20      -1.228  17.702  41.213  1.00 18.85           C  
ATOM   1721  O   ARG B  20      -0.383  16.799  41.229  1.00 19.79           O  
ATOM   1722  CB  ARG B  20      -0.374  19.953  42.102  1.00 14.95           C  
ATOM   1723  CG  ARG B  20       0.467  21.161  41.705  1.00 18.35           C  
ATOM   1724  CD  ARG B  20       1.052  21.838  42.928  1.00 18.78           C  
ATOM   1725  NE  ARG B  20       2.052  22.823  42.503  1.00 16.53           N  
ATOM   1726  CZ  ARG B  20       1.869  24.138  42.538  1.00 19.17           C  
ATOM   1727  NH1 ARG B  20       0.727  24.646  42.996  1.00 21.04           N1+
ATOM   1728  NH2 ARG B  20       2.806  24.959  42.067  1.00 17.74           N  
ATOM   1729  N   ALA B  21      -2.541  17.471  41.372  1.00 18.53           N  
ATOM   1730  CA  ALA B  21      -3.026  16.115  41.658  1.00 19.02           C  
ATOM   1731  C   ALA B  21      -2.998  15.185  40.431  1.00 22.80           C  
ATOM   1732  O   ALA B  21      -2.927  13.967  40.608  1.00 23.69           O  
ATOM   1733  CB  ALA B  21      -4.432  16.189  42.217  1.00 20.45           C  
ATOM   1734  N   GLU B  22      -3.020  15.739  39.198  1.00 18.01           N  
ATOM   1735  CA  GLU B  22      -3.068  14.947  37.954  1.00 16.80           C  
ATOM   1736  C   GLU B  22      -1.767  14.889  37.158  1.00 18.56           C  
ATOM   1737  O   GLU B  22      -1.541  13.927  36.419  1.00 18.99           O  
ATOM   1738  CB  GLU B  22      -4.158  15.489  36.998  1.00 17.93           C  
ATOM   1739  CG  GLU B  22      -5.551  15.460  37.589  1.00 20.90           C  
ATOM   1740  CD  GLU B  22      -6.628  15.921  36.630  1.00 23.68           C  
ATOM   1741  OE1 GLU B  22      -6.323  16.094  35.423  1.00 20.06           O  
ATOM   1742  OE2 GLU B  22      -7.786  16.074  37.085  1.00 22.20           O1-
ATOM   1743  N   ALA B  23      -0.983  15.969  37.205  1.00 17.25           N  
ATOM   1744  CA  ALA B  23       0.187  16.141  36.363  1.00 17.03           C  
ATOM   1745  C   ALA B  23       1.426  15.347  36.765  1.00 21.14           C  
ATOM   1746  O   ALA B  23       1.575  14.990  37.934  1.00 20.53           O  
ATOM   1747  CB  ALA B  23       0.513  17.626  36.202  1.00 17.73           C  
ATOM   1748  N   ASP B  24       2.324  15.137  35.795  1.00 19.07           N  
ATOM   1749  CA  ASP B  24       3.570  14.374  35.980  1.00 19.58           C  
ATOM   1750  C   ASP B  24       4.713  15.390  36.099  1.00 20.08           C  
ATOM   1751  O   ASP B  24       5.376  15.689  35.107  1.00 18.87           O  
ATOM   1752  CB  ASP B  24       3.781  13.449  34.764  1.00 22.01           C  
ATOM   1753  CG  ASP B  24       4.564  12.185  35.082  1.00 40.91           C  
ATOM   1754  OD1 ASP B  24       5.350  12.196  36.066  1.00 42.68           O  
ATOM   1755  OD2 ASP B  24       4.377  11.178  34.367  1.00 50.98           O1-
ATOM   1756  N   LEU B  25       4.902  15.950  37.301  1.00 16.67           N  
ATOM   1757  CA  LEU B  25       5.822  17.081  37.500  1.00 16.73           C  
ATOM   1758  C   LEU B  25       7.118  16.808  38.244  1.00 19.53           C  
ATOM   1759  O   LEU B  25       7.904  17.737  38.466  1.00 19.12           O  
ATOM   1760  CB  LEU B  25       5.064  18.198  38.250  1.00 16.68           C  
ATOM   1761  CG  LEU B  25       3.760  18.692  37.606  1.00 19.87           C  
ATOM   1762  CD1 LEU B  25       2.946  19.540  38.603  1.00 20.24           C  
ATOM   1763  CD2 LEU B  25       4.023  19.484  36.357  1.00 21.06           C  
ATOM   1764  N   ALA B  26       7.375  15.550  38.611  1.00 18.87           N  
ATOM   1765  CA  ALA B  26       8.535  15.183  39.430  1.00 18.25           C  
ATOM   1766  C   ALA B  26       9.916  15.635  38.925  1.00 19.38           C  
ATOM   1767  O   ALA B  26      10.815  15.907  39.736  1.00 18.46           O  
ATOM   1768  CB  ALA B  26       8.538  13.677  39.652  1.00 20.70           C  
ATOM   1769  N   ARG B  27      10.109  15.682  37.596  1.00 17.50           N  
ATOM   1770  CA  ARG B  27      11.433  16.010  37.048  1.00 17.05           C  
ATOM   1771  C   ARG B  27      11.808  17.475  37.161  1.00 19.08           C  
ATOM   1772  O   ARG B  27      12.969  17.838  36.900  1.00 19.26           O  
ATOM   1773  CB  ARG B  27      11.605  15.531  35.580  1.00 17.23           C  
ATOM   1774  CG  ARG B  27      10.956  16.456  34.534  1.00 18.18           C  
ATOM   1775  CD  ARG B  27      11.271  15.902  33.154  1.00 20.78           C  
ATOM   1776  NE  ARG B  27      10.706  16.675  32.041  1.00 20.21           N  
ATOM   1777  CZ  ARG B  27       9.423  16.647  31.701  1.00 19.02           C  
ATOM   1778  NH1 ARG B  27       8.549  15.968  32.438  1.00 17.97           N1+
ATOM   1779  NH2 ARG B  27       8.997  17.320  30.637  1.00 17.02           N  
ATOM   1780  N   PHE B  28      10.821  18.337  37.462  1.00 14.47           N  
ATOM   1781  CA  PHE B  28      11.095  19.758  37.496  1.00 13.72           C  
ATOM   1782  C   PHE B  28      11.602  20.200  38.841  1.00 17.21           C  
ATOM   1783  O   PHE B  28      11.140  19.712  39.879  1.00 18.16           O  
ATOM   1784  CB  PHE B  28       9.830  20.568  37.102  1.00 14.90           C  
ATOM   1785  CG  PHE B  28       9.365  20.237  35.708  1.00 14.67           C  
ATOM   1786  CD1 PHE B  28      10.094  20.652  34.597  1.00 15.92           C  
ATOM   1787  CD2 PHE B  28       8.208  19.501  35.501  1.00 15.08           C  
ATOM   1788  CE1 PHE B  28       9.671  20.338  33.303  1.00 15.63           C  
ATOM   1789  CE2 PHE B  28       7.772  19.210  34.195  1.00 16.90           C  
ATOM   1790  CZ  PHE B  28       8.513  19.620  33.113  1.00 14.69           C  
ATOM   1791  N   THR B  29      12.545  21.147  38.831  1.00 16.43           N  
ATOM   1792  CA  THR B  29      13.029  21.742  40.074  1.00 16.44           C  
ATOM   1793  C   THR B  29      11.873  22.574  40.661  1.00 19.91           C  
ATOM   1794  O   THR B  29      10.919  22.884  39.934  1.00 18.12           O  
ATOM   1795  CB  THR B  29      14.214  22.682  39.808  1.00 17.96           C  
ATOM   1796  CG2 THR B  29      15.389  21.986  39.122  1.00 18.41           C  
ATOM   1797  OG1 THR B  29      13.764  23.787  39.012  1.00 17.60           O  
ATOM   1798  N   PRO B  30      11.924  22.976  41.954  1.00 17.15           N  
ATOM   1799  CA  PRO B  30      10.832  23.794  42.499  1.00 17.09           C  
ATOM   1800  C   PRO B  30      10.545  25.075  41.690  1.00 18.77           C  
ATOM   1801  O   PRO B  30       9.387  25.429  41.513  1.00 19.49           O  
ATOM   1802  CB  PRO B  30      11.331  24.121  43.919  1.00 19.39           C  
ATOM   1803  CG  PRO B  30      12.236  23.019  44.265  1.00 23.87           C  
ATOM   1804  CD  PRO B  30      12.944  22.680  42.980  1.00 20.14           C  
ATOM   1805  N   GLU B  31      11.596  25.757  41.176  1.00 17.70           N  
ATOM   1806  CA  GLU B  31      11.415  26.991  40.403  1.00 16.39           C  
ATOM   1807  C   GLU B  31      10.777  26.708  39.042  1.00 18.05           C  
ATOM   1808  O   GLU B  31       9.953  27.490  38.556  1.00 18.54           O  
ATOM   1809  CB  GLU B  31      12.745  27.735  40.232  1.00 17.51           C  
ATOM   1810  CG  GLU B  31      13.320  28.234  41.559  1.00 21.66           C  
ATOM   1811  CD  GLU B  31      14.138  27.243  42.367  1.00 32.50           C  
ATOM   1812  OE1 GLU B  31      14.430  26.131  41.868  1.00 23.22           O  
ATOM   1813  OE2 GLU B  31      14.505  27.592  43.512  1.00 35.80           O1-
ATOM   1814  N   GLU B  32      11.139  25.570  38.440  1.00 16.26           N  
ATOM   1815  CA  GLU B  32      10.568  25.179  37.149  1.00 13.95           C  
ATOM   1816  C   GLU B  32       9.131  24.705  37.311  1.00 15.75           C  
ATOM   1817  O   GLU B  32       8.284  25.018  36.463  1.00 15.31           O  
ATOM   1818  CB  GLU B  32      11.381  24.028  36.548  1.00 14.26           C  
ATOM   1819  CG  GLU B  32      12.788  24.432  36.138  1.00 15.08           C  
ATOM   1820  CD  GLU B  32      13.702  23.255  35.836  1.00 16.43           C  
ATOM   1821  OE1 GLU B  32      13.307  22.095  36.103  1.00 16.05           O  
ATOM   1822  OE2 GLU B  32      14.857  23.511  35.421  1.00 15.90           O1-
ATOM   1823  N   GLU B  33       8.855  23.953  38.390  1.00 14.17           N  
ATOM   1824  CA  GLU B  33       7.527  23.376  38.639  1.00 13.46           C  
ATOM   1825  C   GLU B  33       6.426  24.457  38.676  1.00 16.48           C  
ATOM   1826  O   GLU B  33       5.347  24.250  38.111  1.00 14.87           O  
ATOM   1827  CB  GLU B  33       7.551  22.544  39.936  1.00 14.30           C  
ATOM   1828  CG  GLU B  33       6.290  21.714  40.161  1.00 16.55           C  
ATOM   1829  CD  GLU B  33       5.177  22.369  40.973  1.00 19.94           C  
ATOM   1830  OE1 GLU B  33       5.284  23.578  41.296  1.00 18.39           O  
ATOM   1831  OE2 GLU B  33       4.215  21.644  41.320  1.00 18.62           O1-
ATOM   1832  N   VAL B  34       6.705  25.596  39.323  1.00 15.44           N  
ATOM   1833  CA  VAL B  34       5.692  26.658  39.416  1.00 16.15           C  
ATOM   1834  C   VAL B  34       5.354  27.222  38.022  1.00 16.69           C  
ATOM   1835  O   VAL B  34       4.181  27.509  37.716  1.00 15.84           O  
ATOM   1836  CB  VAL B  34       6.046  27.768  40.434  1.00 22.00           C  
ATOM   1837  CG1 VAL B  34       6.243  27.213  41.839  1.00 23.38           C  
ATOM   1838  CG2 VAL B  34       7.243  28.581  40.007  1.00 23.13           C  
ATOM   1839  N   VAL B  35       6.365  27.304  37.153  1.00 15.10           N  
ATOM   1840  CA  VAL B  35       6.152  27.795  35.792  1.00 13.97           C  
ATOM   1841  C   VAL B  35       5.306  26.778  35.015  1.00 14.62           C  
ATOM   1842  O   VAL B  35       4.354  27.156  34.314  1.00 14.66           O  
ATOM   1843  CB  VAL B  35       7.520  28.069  35.114  1.00 17.64           C  
ATOM   1844  CG1 VAL B  35       7.346  28.475  33.666  1.00 16.81           C  
ATOM   1845  CG2 VAL B  35       8.301  29.144  35.875  1.00 18.64           C  
ATOM   1846  N   VAL B  36       5.658  25.483  35.128  1.00 13.67           N  
ATOM   1847  CA  VAL B  36       4.928  24.455  34.386  1.00 13.03           C  
ATOM   1848  C   VAL B  36       3.470  24.405  34.824  1.00 14.23           C  
ATOM   1849  O   VAL B  36       2.587  24.277  33.983  1.00 14.34           O  
ATOM   1850  CB  VAL B  36       5.605  23.079  34.503  1.00 15.18           C  
ATOM   1851  CG1 VAL B  36       4.808  22.010  33.752  1.00 14.84           C  
ATOM   1852  CG2 VAL B  36       7.041  23.153  33.979  1.00 15.20           C  
ATOM   1853  N   VAL B  37       3.215  24.469  36.149  1.00 12.61           N  
ATOM   1854  CA  VAL B  37       1.833  24.474  36.616  1.00 12.19           C  
ATOM   1855  C   VAL B  37       1.042  25.641  35.997  1.00 13.80           C  
ATOM   1856  O   VAL B  37      -0.103  25.444  35.592  1.00 13.10           O  
ATOM   1857  CB  VAL B  37       1.811  24.503  38.157  1.00 14.51           C  
ATOM   1858  CG1 VAL B  37       0.397  24.781  38.680  1.00 14.50           C  
ATOM   1859  CG2 VAL B  37       2.298  23.162  38.686  1.00 14.58           C  
ATOM   1860  N   ARG B  38       1.641  26.840  35.933  1.00 13.61           N  
ATOM   1861  CA  ARG B  38       0.890  27.969  35.389  1.00 13.30           C  
ATOM   1862  C   ARG B  38       0.641  27.776  33.873  1.00 13.96           C  
ATOM   1863  O   ARG B  38      -0.434  28.157  33.384  1.00 14.75           O  
ATOM   1864  CB  ARG B  38       1.595  29.293  35.694  1.00 12.91           C  
ATOM   1865  CG  ARG B  38       0.543  30.401  35.828  1.00 16.42           C  
ATOM   1866  CD  ARG B  38       1.120  31.796  36.049  1.00 14.93           C  
ATOM   1867  NE  ARG B  38       0.029  32.747  36.293  1.00 14.27           N  
ATOM   1868  CZ  ARG B  38      -0.477  32.998  37.500  1.00 21.97           C  
ATOM   1869  NH1 ARG B  38       0.077  32.465  38.592  1.00 21.06           N1+
ATOM   1870  NH2 ARG B  38      -1.504  33.827  37.633  1.00 20.65           N  
ATOM   1871  N   MET B  39       1.615  27.175  33.156  1.00 12.24           N  
ATOM   1872  CA  MET B  39       1.451  26.912  31.721  1.00 11.69           C  
ATOM   1873  C   MET B  39       0.310  25.919  31.514  1.00 14.10           C  
ATOM   1874  O   MET B  39      -0.526  26.121  30.637  1.00 14.75           O  
ATOM   1875  CB  MET B  39       2.754  26.347  31.121  1.00 12.63           C  
ATOM   1876  CG  MET B  39       3.884  27.379  31.158  1.00 14.79           C  
ATOM   1877  SD  MET B  39       5.540  26.654  30.890  1.00 20.80           S  
ATOM   1878  CE  MET B  39       5.534  26.417  29.224  1.00 20.77           C  
ATOM   1879  N   ILE B  40       0.239  24.826  32.343  1.00 12.41           N  
ATOM   1880  CA  ILE B  40      -0.837  23.832  32.221  1.00 11.72           C  
ATOM   1881  C   ILE B  40      -2.177  24.525  32.460  1.00 14.07           C  
ATOM   1882  O   ILE B  40      -3.150  24.296  31.732  1.00 14.59           O  
ATOM   1883  CB  ILE B  40      -0.616  22.672  33.233  1.00 13.74           C  
ATOM   1884  CG1 ILE B  40       0.624  21.828  32.869  1.00 13.72           C  
ATOM   1885  CG2 ILE B  40      -1.884  21.786  33.330  1.00 14.17           C  
ATOM   1886  CD1 ILE B  40       1.094  20.944  34.035  1.00 14.71           C  
ATOM   1887  N   HIS B  41      -2.226  25.377  33.517  1.00 12.16           N  
ATOM   1888  CA  HIS B  41      -3.417  26.149  33.860  1.00 12.45           C  
ATOM   1889  C   HIS B  41      -3.901  26.972  32.664  1.00 14.77           C  
ATOM   1890  O   HIS B  41      -5.090  26.930  32.334  1.00 16.33           O  
ATOM   1891  CB  HIS B  41      -3.091  27.032  35.087  1.00 13.51           C  
ATOM   1892  CG  HIS B  41      -4.089  28.097  35.427  1.00 15.39           C  
ATOM   1893  CD2 HIS B  41      -4.096  29.405  35.086  1.00 16.89           C  
ATOM   1894  ND1 HIS B  41      -5.201  27.823  36.213  1.00 17.63           N  
ATOM   1895  CE1 HIS B  41      -5.842  28.976  36.330  1.00 16.92           C  
ATOM   1896  NE2 HIS B  41      -5.219  29.960  35.679  1.00 17.66           N  
ATOM   1897  N   ALA B  42      -2.982  27.694  31.998  1.00 14.45           N  
ATOM   1898  CA  ALA B  42      -3.366  28.523  30.851  1.00 14.09           C  
ATOM   1899  C   ALA B  42      -3.901  27.708  29.676  1.00 16.61           C  
ATOM   1900  O   ALA B  42      -4.811  28.177  28.977  1.00 17.17           O  
ATOM   1901  CB  ALA B  42      -2.173  29.316  30.392  1.00 14.68           C  
ATOM   1902  N   ALA B  43      -3.334  26.505  29.463  1.00 14.17           N  
ATOM   1903  CA  ALA B  43      -3.692  25.638  28.353  1.00 14.49           C  
ATOM   1904  C   ALA B  43      -4.921  24.782  28.603  1.00 15.13           C  
ATOM   1905  O   ALA B  43      -5.471  24.239  27.646  1.00 15.55           O  
ATOM   1906  CB  ALA B  43      -2.526  24.720  28.056  1.00 14.92           C  
ATOM   1907  N   GLY B  44      -5.289  24.578  29.876  1.00 12.90           N  
ATOM   1908  CA  GLY B  44      -6.370  23.652  30.215  1.00 12.28           C  
ATOM   1909  C   GLY B  44      -6.005  22.221  29.836  1.00 14.59           C  
ATOM   1910  O   GLY B  44      -6.874  21.443  29.445  1.00 14.14           O  
ATOM   1911  N   MET B  45      -4.709  21.873  29.918  1.00 13.24           N  
ATOM   1912  CA  MET B  45      -4.258  20.605  29.402  1.00 15.43           C  
ATOM   1913  C   MET B  45      -3.204  19.932  30.252  1.00 15.90           C  
ATOM   1914  O   MET B  45      -2.003  20.207  30.101  1.00 15.01           O  
ATOM   1915  CB  MET B  45      -3.699  20.839  27.975  1.00 19.53           C  
ATOM   1916  CG  MET B  45      -3.471  19.557  27.178  1.00 25.31           C  
ATOM   1917  SD  MET B  45      -2.311  19.831  25.790  1.00 32.31           S  
ATOM   1918  CE  MET B  45      -2.903  21.304  25.181  1.00 26.98           C  
ATOM   1919  N   VAL B  46      -3.634  19.020  31.135  1.00 14.78           N  
ATOM   1920  CA  VAL B  46      -2.663  18.184  31.825  1.00 15.26           C  
ATOM   1921  C   VAL B  46      -2.131  17.293  30.683  1.00 20.29           C  
ATOM   1922  O   VAL B  46      -2.885  16.827  29.811  1.00 20.50           O  
ATOM   1923  CB  VAL B  46      -3.312  17.350  32.969  1.00 18.59           C  
ATOM   1924  CG1 VAL B  46      -2.411  16.191  33.416  1.00 18.60           C  
ATOM   1925  CG2 VAL B  46      -3.681  18.246  34.148  1.00 18.22           C  
ATOM   1926  N   GLY B  47      -0.840  17.126  30.665  1.00 17.03           N  
ATOM   1927  CA  GLY B  47      -0.182  16.397  29.586  1.00 16.15           C  
ATOM   1928  C   GLY B  47       0.784  17.340  28.906  1.00 16.91           C  
ATOM   1929  O   GLY B  47       1.836  16.916  28.397  1.00 16.30           O  
ATOM   1930  N   LEU B  48       0.472  18.665  28.945  1.00 14.12           N  
ATOM   1931  CA  LEU B  48       1.384  19.667  28.372  1.00 12.25           C  
ATOM   1932  C   LEU B  48       2.792  19.509  28.985  1.00 15.89           C  
ATOM   1933  O   LEU B  48       3.791  19.755  28.305  1.00 15.60           O  
ATOM   1934  CB  LEU B  48       0.854  21.085  28.664  1.00 11.94           C  
ATOM   1935  CG  LEU B  48       1.762  22.243  28.171  1.00 13.77           C  
ATOM   1936  CD1 LEU B  48       1.771  22.347  26.655  1.00 14.87           C  
ATOM   1937  CD2 LEU B  48       1.372  23.558  28.814  1.00 14.92           C  
ATOM   1938  N   GLU B  49       2.862  19.131  30.281  1.00 14.64           N  
ATOM   1939  CA  GLU B  49       4.162  19.031  30.962  1.00 14.97           C  
ATOM   1940  C   GLU B  49       5.115  18.051  30.320  1.00 15.82           C  
ATOM   1941  O   GLU B  49       6.320  18.210  30.480  1.00 16.54           O  
ATOM   1942  CB  GLU B  49       4.020  18.774  32.453  1.00 16.55           C  
ATOM   1943  CG  GLU B  49       3.434  17.417  32.782  1.00 16.68           C  
ATOM   1944  CD  GLU B  49       1.935  17.239  32.706  1.00 21.17           C  
ATOM   1945  OE1 GLU B  49       1.221  18.119  32.167  1.00 18.25           O  
ATOM   1946  OE2 GLU B  49       1.476  16.180  33.183  1.00 20.42           O1-
ATOM   1947  N   ASN B  50       4.592  17.045  29.595  1.00 13.73           N  
ATOM   1948  CA  ASN B  50       5.501  16.098  28.940  1.00 13.03           C  
ATOM   1949  C   ASN B  50       6.280  16.762  27.810  1.00 16.28           C  
ATOM   1950  O   ASN B  50       7.244  16.163  27.342  1.00 18.44           O  
ATOM   1951  CB  ASN B  50       4.713  14.931  28.354  1.00 13.93           C  
ATOM   1952  CG  ASN B  50       4.202  13.977  29.376  1.00 23.58           C  
ATOM   1953  ND2 ASN B  50       5.046  13.627  30.320  1.00 17.52           N  
ATOM   1954  OD1 ASN B  50       3.025  13.588  29.367  1.00 26.39           O  
ATOM   1955  N   HIS B  51       5.891  17.971  27.383  1.00 13.98           N  
ATOM   1956  CA  HIS B  51       6.546  18.667  26.271  1.00 15.65           C  
ATOM   1957  C   HIS B  51       7.458  19.810  26.707  1.00 15.64           C  
ATOM   1958  O   HIS B  51       8.207  20.352  25.891  1.00 14.77           O  
ATOM   1959  CB  HIS B  51       5.464  19.201  25.322  1.00 17.77           C  
ATOM   1960  CG  HIS B  51       4.506  18.132  24.910  1.00 23.34           C  
ATOM   1961  CD2 HIS B  51       3.217  17.954  25.274  1.00 26.28           C  
ATOM   1962  ND1 HIS B  51       4.913  17.032  24.145  1.00 26.94           N  
ATOM   1963  CE1 HIS B  51       3.846  16.252  24.049  1.00 27.42           C  
ATOM   1964  NE2 HIS B  51       2.793  16.789  24.682  1.00 27.76           N  
ATOM   1965  N   VAL B  52       7.416  20.156  27.995  1.00 13.39           N  
ATOM   1966  CA  VAL B  52       8.167  21.301  28.496  1.00 12.06           C  
ATOM   1967  C   VAL B  52       9.613  20.946  28.789  1.00 15.05           C  
ATOM   1968  O   VAL B  52       9.905  19.934  29.456  1.00 15.27           O  
ATOM   1969  CB  VAL B  52       7.484  21.954  29.720  1.00 14.92           C  
ATOM   1970  CG1 VAL B  52       8.294  23.163  30.211  1.00 15.56           C  
ATOM   1971  CG2 VAL B  52       6.043  22.377  29.407  1.00 13.94           C  
ATOM   1972  N   ARG B  53      10.521  21.807  28.311  1.00 14.26           N  
ATOM   1973  CA  ARG B  53      11.961  21.630  28.528  1.00 14.42           C  
ATOM   1974  C   ARG B  53      12.564  22.963  28.940  1.00 15.76           C  
ATOM   1975  O   ARG B  53      12.318  23.975  28.266  1.00 14.93           O  
ATOM   1976  CB  ARG B  53      12.657  21.233  27.214  1.00 17.34           C  
ATOM   1977  CG  ARG B  53      12.593  19.804  26.801  1.00 31.75           C  
ATOM   1978  CD  ARG B  53      13.471  19.538  25.579  1.00 32.70           C  
ATOM   1979  NE  ARG B  53      14.893  19.449  25.911  1.00 35.81           N  
ATOM   1980  CZ  ARG B  53      15.872  19.566  25.017  1.00 49.05           C  
ATOM   1981  NH1 ARG B  53      15.591  19.805  23.741  1.00 27.65           N1+
ATOM   1982  NH2 ARG B  53      17.137  19.462  25.394  1.00 47.89           N  
ATOM   1983  N   PHE B  54      13.415  22.954  29.981  1.00 13.75           N  
ATOM   1984  CA  PHE B  54      14.132  24.161  30.426  1.00 14.00           C  
ATOM   1985  C   PHE B  54      15.622  23.937  30.330  1.00 16.72           C  
ATOM   1986  O   PHE B  54      16.109  22.838  30.674  1.00 16.52           O  
ATOM   1987  CB  PHE B  54      13.907  24.430  31.931  1.00 14.71           C  
ATOM   1988  CG  PHE B  54      12.521  24.816  32.358  1.00 13.87           C  
ATOM   1989  CD1 PHE B  54      11.563  23.839  32.622  1.00 15.22           C  
ATOM   1990  CD2 PHE B  54      12.195  26.149  32.587  1.00 14.10           C  
ATOM   1991  CE1 PHE B  54      10.283  24.194  33.053  1.00 15.07           C  
ATOM   1992  CE2 PHE B  54      10.915  26.509  33.014  1.00 15.76           C  
ATOM   1993  CZ  PHE B  54       9.957  25.529  33.233  1.00 15.02           C  
ATOM   1994  N   ALA B  55      16.355  25.019  30.022  1.00 14.00           N  
ATOM   1995  CA  ALA B  55      17.785  24.952  30.192  1.00 14.02           C  
ATOM   1996  C   ALA B  55      18.002  24.985  31.705  1.00 17.22           C  
ATOM   1997  O   ALA B  55      17.277  25.688  32.417  1.00 15.86           O  
ATOM   1998  CB  ALA B  55      18.439  26.186  29.587  1.00 15.19           C  
ATOM   1999  N   PRO B  56      18.999  24.242  32.219  1.00 15.84           N  
ATOM   2000  CA  PRO B  56      19.296  24.318  33.667  1.00 16.08           C  
ATOM   2001  C   PRO B  56      19.522  25.771  34.104  1.00 19.48           C  
ATOM   2002  O   PRO B  56      20.238  26.518  33.426  1.00 19.31           O  
ATOM   2003  CB  PRO B  56      20.579  23.485  33.810  1.00 18.33           C  
ATOM   2004  CG  PRO B  56      20.555  22.539  32.630  1.00 22.08           C  
ATOM   2005  CD  PRO B  56      19.893  23.304  31.507  1.00 18.40           C  
ATOM   2006  N   GLY B  57      18.857  26.175  35.179  1.00 17.39           N  
ATOM   2007  CA  GLY B  57      18.978  27.526  35.732  1.00 18.24           C  
ATOM   2008  C   GLY B  57      18.148  28.612  35.072  1.00 19.29           C  
ATOM   2009  O   GLY B  57      18.135  29.755  35.564  1.00 18.74           O  
ATOM   2010  N   MET B  58      17.443  28.304  33.965  1.00 15.15           N  
ATOM   2011  CA  MET B  58      16.651  29.329  33.291  1.00 13.61           C  
ATOM   2012  C   MET B  58      15.606  29.998  34.204  1.00 17.04           C  
ATOM   2013  O   MET B  58      15.502  31.235  34.201  1.00 17.15           O  
ATOM   2014  CB  MET B  58      15.961  28.782  32.037  1.00 14.89           C  
ATOM   2015  CG  MET B  58      15.150  29.842  31.316  1.00 15.90           C  
ATOM   2016  SD  MET B  58      13.421  29.858  31.849  1.00 16.19           S  
ATOM   2017  CE  MET B  58      12.795  31.204  30.857  1.00 15.29           C  
ATOM   2018  N   ALA B  59      14.797  29.203  34.924  1.00 14.87           N  
ATOM   2019  CA  ALA B  59      13.727  29.795  35.738  1.00 15.02           C  
ATOM   2020  C   ALA B  59      14.291  30.731  36.807  1.00 16.35           C  
ATOM   2021  O   ALA B  59      13.734  31.824  37.028  1.00 16.58           O  
ATOM   2022  CB  ALA B  59      12.861  28.706  36.362  1.00 15.59           C  
ATOM   2023  N   ILE B  60      15.424  30.347  37.422  1.00 15.48           N  
ATOM   2024  CA  ILE B  60      16.065  31.217  38.430  1.00 16.60           C  
ATOM   2025  C   ILE B  60      16.595  32.488  37.745  1.00 19.08           C  
ATOM   2026  O   ILE B  60      16.361  33.587  38.244  1.00 18.96           O  
ATOM   2027  CB  ILE B  60      17.208  30.442  39.135  1.00 19.84           C  
ATOM   2028  CG1 ILE B  60      16.631  29.348  40.042  1.00 19.39           C  
ATOM   2029  CG2 ILE B  60      18.116  31.395  39.946  1.00 20.28           C  
ATOM   2030  CD1 ILE B  60      17.675  28.305  40.531  1.00 19.77           C  
ATOM   2031  N   ALA B  61      17.244  32.339  36.581  1.00 16.81           N  
ATOM   2032  CA  ALA B  61      17.831  33.478  35.871  1.00 17.30           C  
ATOM   2033  C   ALA B  61      16.771  34.480  35.375  1.00 17.74           C  
ATOM   2034  O   ALA B  61      16.967  35.699  35.474  1.00 18.73           O  
ATOM   2035  CB  ALA B  61      18.691  32.987  34.709  1.00 18.56           C  
ATOM   2036  N   ALA B  62      15.664  33.973  34.813  1.00 15.71           N  
ATOM   2037  CA  ALA B  62      14.606  34.837  34.283  1.00 15.41           C  
ATOM   2038  C   ALA B  62      13.912  35.580  35.417  1.00 17.72           C  
ATOM   2039  O   ALA B  62      13.641  36.772  35.264  1.00 17.30           O  
ATOM   2040  CB  ALA B  62      13.588  34.012  33.485  1.00 15.66           C  
ATOM   2041  N   ARG B  63      13.641  34.908  36.566  1.00 15.85           N  
ATOM   2042  CA  ARG B  63      13.027  35.627  37.697  1.00 16.19           C  
ATOM   2043  C   ARG B  63      13.973  36.740  38.185  1.00 18.75           C  
ATOM   2044  O   ARG B  63      13.527  37.867  38.423  1.00 19.29           O  
ATOM   2045  CB  ARG B  63      12.663  34.668  38.843  1.00 17.80           C  
ATOM   2046  CG  ARG B  63      11.990  35.364  40.041  1.00 18.81           C  
ATOM   2047  CD  ARG B  63      11.554  34.410  41.136  1.00 21.64           C  
ATOM   2048  NE  ARG B  63      10.645  33.342  40.676  1.00 26.03           N  
ATOM   2049  CZ  ARG B  63       9.325  33.436  40.569  1.00 32.10           C  
ATOM   2050  NH1 ARG B  63       8.712  34.587  40.807  1.00 30.51           N1+
ATOM   2051  NH2 ARG B  63       8.613  32.400  40.147  1.00 22.48           N  
ATOM   2052  N   ALA B  64      15.283  36.442  38.290  1.00 17.07           N  
ATOM   2053  CA  ALA B  64      16.242  37.469  38.719  1.00 17.44           C  
ATOM   2054  C   ALA B  64      16.294  38.658  37.753  1.00 19.92           C  
ATOM   2055  O   ALA B  64      16.357  39.808  38.202  1.00 19.61           O  
ATOM   2056  CB  ALA B  64      17.625  36.862  38.910  1.00 18.52           C  
ATOM   2057  N   ALA B  65      16.206  38.402  36.434  1.00 19.01           N  
ATOM   2058  CA  ALA B  65      16.215  39.492  35.477  1.00 18.68           C  
ATOM   2059  C   ALA B  65      14.962  40.362  35.647  1.00 19.20           C  
ATOM   2060  O   ALA B  65      15.069  41.593  35.638  1.00 19.18           O  
ATOM   2061  CB  ALA B  65      16.293  38.949  34.053  1.00 19.08           C  
ATOM   2062  N   LEU B  66      13.774  39.736  35.833  1.00 16.67           N  
ATOM   2063  CA  LEU B  66      12.550  40.515  36.012  1.00 15.41           C  
ATOM   2064  C   LEU B  66      12.625  41.315  37.315  1.00 18.36           C  
ATOM   2065  O   LEU B  66      12.251  42.493  37.314  1.00 19.24           O  
ATOM   2066  CB  LEU B  66      11.315  39.615  35.986  1.00 15.22           C  
ATOM   2067  CG  LEU B  66      11.047  38.941  34.646  1.00 17.98           C  
ATOM   2068  CD1 LEU B  66       9.872  37.976  34.739  1.00 17.48           C  
ATOM   2069  CD2 LEU B  66      10.774  39.979  33.571  1.00 18.55           C  
ATOM   2070  N   GLU B  67      13.180  40.728  38.391  1.00 17.08           N  
ATOM   2071  CA  GLU B  67      13.285  41.467  39.654  1.00 17.62           C  
ATOM   2072  C   GLU B  67      14.253  42.646  39.565  1.00 23.78           C  
ATOM   2073  O   GLU B  67      14.122  43.624  40.316  1.00 24.54           O  
ATOM   2074  CB  GLU B  67      13.590  40.541  40.841  1.00 19.18           C  
ATOM   2075  CG  GLU B  67      12.457  39.555  41.095  1.00 22.79           C  
ATOM   2076  CD  GLU B  67      12.640  38.529  42.198  1.00 36.78           C  
ATOM   2077  OE1 GLU B  67      13.797  38.264  42.592  1.00 29.40           O  
ATOM   2078  OE2 GLU B  67      11.616  37.985  42.671  1.00 29.12           O1-
ATOM   2079  N   ALA B  68      15.186  42.579  38.607  1.00 21.22           N  
ATOM   2080  CA  ALA B  68      16.184  43.620  38.357  1.00 22.40           C  
ATOM   2081  C   ALA B  68      15.648  44.710  37.400  1.00 24.92           C  
ATOM   2082  O   ALA B  68      16.392  45.619  37.048  1.00 26.39           O  
ATOM   2083  CB  ALA B  68      17.443  42.989  37.791  1.00 23.34           C  
ATOM   2084  N   GLY B  69      14.398  44.578  36.954  1.00 20.37           N  
ATOM   2085  CA  GLY B  69      13.735  45.544  36.085  1.00 19.28           C  
ATOM   2086  C   GLY B  69      13.827  45.270  34.594  1.00 21.65           C  
ATOM   2087  O   GLY B  69      13.540  46.161  33.800  1.00 21.26           O  
ATOM   2088  N   ALA B  70      14.216  44.050  34.194  1.00 18.15           N  
ATOM   2089  CA  ALA B  70      14.335  43.725  32.763  1.00 16.67           C  
ATOM   2090  C   ALA B  70      13.032  43.972  32.003  1.00 16.90           C  
ATOM   2091  O   ALA B  70      11.959  43.573  32.474  1.00 16.96           O  
ATOM   2092  CB  ALA B  70      14.714  42.259  32.578  1.00 17.21           C  
ATOM   2093  N   PRO B  71      13.105  44.522  30.770  1.00 14.95           N  
ATOM   2094  CA  PRO B  71      11.890  44.617  29.952  1.00 14.50           C  
ATOM   2095  C   PRO B  71      11.524  43.229  29.416  1.00 15.75           C  
ATOM   2096  O   PRO B  71      12.367  42.317  29.345  1.00 16.16           O  
ATOM   2097  CB  PRO B  71      12.305  45.518  28.783  1.00 16.06           C  
ATOM   2098  CG  PRO B  71      13.796  45.274  28.651  1.00 19.84           C  
ATOM   2099  CD  PRO B  71      14.300  45.013  30.048  1.00 16.75           C  
ATOM   2100  N   ILE B  72      10.272  43.080  29.007  1.00 13.85           N  
ATOM   2101  CA  ILE B  72       9.751  41.848  28.452  1.00 13.41           C  
ATOM   2102  C   ILE B  72       9.422  42.157  27.004  1.00 15.30           C  
ATOM   2103  O   ILE B  72       8.565  43.012  26.723  1.00 15.52           O  
ATOM   2104  CB  ILE B  72       8.514  41.349  29.239  1.00 15.08           C  
ATOM   2105  CG1 ILE B  72       8.859  41.165  30.717  1.00 15.78           C  
ATOM   2106  CG2 ILE B  72       8.005  40.014  28.623  1.00 16.33           C  
ATOM   2107  CD1 ILE B  72       7.605  41.228  31.670  1.00 18.16           C  
ATOM   2108  N   LEU B  73      10.102  41.468  26.069  1.00 12.56           N  
ATOM   2109  CA  LEU B  73       9.946  41.715  24.637  1.00 12.54           C  
ATOM   2110  C   LEU B  73       9.061  40.618  24.063  1.00 13.87           C  
ATOM   2111  O   LEU B  73       9.398  39.445  24.185  1.00 14.01           O  
ATOM   2112  CB  LEU B  73      11.331  41.727  23.974  1.00 13.15           C  
ATOM   2113  CG  LEU B  73      12.183  42.943  24.357  1.00 17.21           C  
ATOM   2114  CD1 LEU B  73      13.602  42.789  23.870  1.00 15.74           C  
ATOM   2115  CD2 LEU B  73      11.629  44.221  23.718  1.00 24.35           C  
ATOM   2116  N   CYS B  74       7.940  41.005  23.444  1.00 11.98           N  
ATOM   2117  CA  CYS B  74       6.871  40.090  23.037  1.00 11.53           C  
ATOM   2118  C   CYS B  74       6.689  40.086  21.558  1.00 13.82           C  
ATOM   2119  O   CYS B  74       6.643  41.158  20.966  1.00 13.12           O  
ATOM   2120  CB  CYS B  74       5.578  40.540  23.705  1.00 11.38           C  
ATOM   2121  SG  CYS B  74       5.676  40.699  25.503  1.00 13.98           S  
ATOM   2122  N   ASP B  75       6.506  38.901  20.953  1.00 12.72           N  
ATOM   2123  CA  ASP B  75       6.343  38.836  19.498  1.00 11.73           C  
ATOM   2124  C   ASP B  75       4.973  39.281  18.992  1.00 15.81           C  
ATOM   2125  O   ASP B  75       4.827  39.603  17.800  1.00 15.82           O  
ATOM   2126  CB  ASP B  75       6.663  37.426  18.984  1.00 12.17           C  
ATOM   2127  CG  ASP B  75       5.728  36.314  19.446  1.00 12.90           C  
ATOM   2128  OD1 ASP B  75       5.130  36.444  20.559  1.00 16.03           O  
ATOM   2129  OD2 ASP B  75       5.646  35.286  18.734  1.00 12.92           O1-
ATOM   2130  N   ALA B  76       3.963  39.250  19.856  1.00 14.86           N  
ATOM   2131  CA  ALA B  76       2.588  39.558  19.461  1.00 15.69           C  
ATOM   2132  C   ALA B  76       1.851  40.314  20.552  1.00 16.44           C  
ATOM   2133  O   ALA B  76       2.197  40.162  21.730  1.00 14.45           O  
ATOM   2134  CB  ALA B  76       1.854  38.269  19.172  1.00 18.33           C  
ATOM   2135  N   ARG B  77       0.809  41.082  20.165  1.00 15.92           N  
ATOM   2136  CA  ARG B  77      -0.009  41.828  21.105  1.00 15.18           C  
ATOM   2137  C   ARG B  77      -0.764  40.928  22.077  1.00 16.82           C  
ATOM   2138  O   ARG B  77      -1.029  41.356  23.205  1.00 17.06           O  
ATOM   2139  CB  ARG B  77      -1.028  42.742  20.390  1.00 21.35           C  
ATOM   2140  CG  ARG B  77      -0.472  44.078  19.899  1.00 37.86           C  
ATOM   2141  CD  ARG B  77      -0.172  45.076  20.999  1.00 52.24           C  
ATOM   2142  NE  ARG B  77      -1.371  45.637  21.633  1.00 60.87           N  
ATOM   2143  CZ  ARG B  77      -1.725  46.918  21.574  1.00 68.28           C  
ATOM   2144  NH1 ARG B  77      -0.992  47.786  20.889  1.00 58.79           N1+
ATOM   2145  NH2 ARG B  77      -2.815  47.341  22.200  1.00 44.26           N  
ATOM   2146  N   MET B  78      -1.143  39.724  21.654  0.51 13.96           N  
ATOM   2148  CA  MET B  78      -1.833  38.828  22.584  0.51 12.69           C  
ATOM   2150  C   MET B  78      -0.927  38.513  23.764  0.51 16.54           C  
ATOM   2152  O   MET B  78      -1.425  38.395  24.885  0.51 15.94           O  
ATOM   2154  CB  MET B  78      -2.323  37.548  21.903  0.51 13.11           C  
ATOM   2156  CG  MET B  78      -3.399  37.814  20.873  0.51 14.30           C  
ATOM   2158  SD  MET B  78      -4.145  36.350  20.089  0.51 15.88           S  
ATOM   2160  CE  MET B  78      -4.827  35.464  21.631  0.51 13.39           C  
ATOM   2162  N   VAL B  79       0.421  38.466  23.532  1.00 14.39           N  
ATOM   2163  CA  VAL B  79       1.374  38.187  24.586  1.00 13.99           C  
ATOM   2164  C   VAL B  79       1.529  39.461  25.441  1.00 15.84           C  
ATOM   2165  O   VAL B  79       1.342  39.406  26.660  1.00 16.46           O  
ATOM   2166  CB  VAL B  79       2.745  37.696  24.064  1.00 16.07           C  
ATOM   2167  CG1 VAL B  79       3.722  37.544  25.235  1.00 16.06           C  
ATOM   2168  CG2 VAL B  79       2.609  36.358  23.329  1.00 15.97           C  
ATOM   2169  N   SER B  80       1.878  40.606  24.824  1.00 13.46           N  
ATOM   2170  CA  SER B  80       2.088  41.818  25.606  1.00 15.59           C  
ATOM   2171  C   SER B  80       0.864  42.213  26.423  1.00 20.59           C  
ATOM   2172  O   SER B  80       1.005  42.592  27.589  1.00 20.88           O  
ATOM   2173  CB  SER B  80       2.587  42.981  24.742  1.00 17.66           C  
ATOM   2174  OG  SER B  80       1.660  43.292  23.712  1.00 19.81           O  
ATOM   2175  N   GLU B  81      -0.338  42.053  25.836  1.00 18.78           N  
ATOM   2176  CA  GLU B  81      -1.583  42.435  26.518  1.00 20.85           C  
ATOM   2177  C   GLU B  81      -2.023  41.449  27.600  1.00 24.61           C  
ATOM   2178  O   GLU B  81      -2.796  41.821  28.492  1.00 27.10           O  
ATOM   2179  CB  GLU B  81      -2.695  42.741  25.498  1.00 22.46           C  
ATOM   2180  CG  GLU B  81      -2.410  44.025  24.731  1.00 31.29           C  
ATOM   2181  CD  GLU B  81      -2.417  45.307  25.541  1.00 55.33           C  
ATOM   2182  OE1 GLU B  81      -3.279  45.442  26.439  1.00 59.58           O  
ATOM   2183  OE2 GLU B  81      -1.559  46.181  25.277  1.00 49.97           O1-
ATOM   2184  N   GLY B  82      -1.488  40.242  27.558  1.00 18.77           N  
ATOM   2185  CA  GLY B  82      -1.780  39.196  28.530  1.00 18.84           C  
ATOM   2186  C   GLY B  82      -0.990  39.265  29.812  1.00 23.03           C  
ATOM   2187  O   GLY B  82      -1.399  38.706  30.841  1.00 24.90           O  
ATOM   2188  N   ILE B  83       0.177  39.894  29.759  1.00 17.08           N  
ATOM   2189  CA  ILE B  83       1.019  39.969  30.942  1.00 15.20           C  
ATOM   2190  C   ILE B  83       0.306  40.803  31.977  1.00 19.67           C  
ATOM   2191  O   ILE B  83      -0.253  41.860  31.659  1.00 18.42           O  
ATOM   2192  CB  ILE B  83       2.416  40.481  30.559  1.00 17.09           C  
ATOM   2193  CG1 ILE B  83       3.155  39.366  29.784  1.00 17.68           C  
ATOM   2194  CG2 ILE B  83       3.229  40.874  31.825  1.00 18.11           C  
ATOM   2195  CD1 ILE B  83       4.210  39.885  28.911  1.00 21.13           C  
ATOM   2196  N   THR B  84       0.255  40.272  33.205  1.00 17.47           N  
ATOM   2197  CA  THR B  84      -0.463  40.919  34.302  1.00 16.75           C  
ATOM   2198  C   THR B  84       0.454  41.987  34.923  1.00 20.56           C  
ATOM   2199  O   THR B  84       1.424  41.669  35.613  1.00 20.25           O  
ATOM   2200  CB  THR B  84      -0.886  39.863  35.342  1.00 20.23           C  
ATOM   2201  CG2 THR B  84      -1.703  40.476  36.507  1.00 21.26           C  
ATOM   2202  OG1 THR B  84      -1.631  38.820  34.700  1.00 21.41           O  
ATOM   2203  N   ARG B  85       0.126  43.256  34.687  1.00 19.39           N  
ATOM   2204  CA  ARG B  85       0.926  44.375  35.188  1.00 21.35           C  
ATOM   2205  C   ARG B  85       1.095  44.344  36.710  1.00 24.64           C  
ATOM   2206  O   ARG B  85       2.199  44.619  37.204  1.00 24.64           O  
ATOM   2207  CB  ARG B  85       0.356  45.734  34.708  1.00 24.25           C  
ATOM   2208  CG  ARG B  85       0.243  45.932  33.159  1.00 34.83           C  
ATOM   2209  CD  ARG B  85       1.296  45.223  32.307  1.00 40.17           C  
ATOM   2210  NE  ARG B  85       1.409  45.747  30.940  1.00 36.49           N  
ATOM   2211  CZ  ARG B  85       1.025  45.108  29.836  1.00 42.03           C  
ATOM   2212  NH1 ARG B  85       0.448  43.907  29.916  1.00 20.87           N1+
ATOM   2213  NH2 ARG B  85       1.221  45.657  28.644  1.00 24.89           N  
ATOM   2214  N   ALA B  86       0.034  43.916  37.440  1.00 23.79           N  
ATOM   2215  CA  ALA B  86       0.036  43.820  38.913  1.00 24.16           C  
ATOM   2216  C   ALA B  86       1.051  42.785  39.469  1.00 27.60           C  
ATOM   2217  O   ALA B  86       1.440  42.855  40.643  1.00 29.31           O  
ATOM   2218  CB  ALA B  86      -1.369  43.517  39.429  1.00 25.00           C  
ATOM   2219  N   ARG B  87       1.436  41.816  38.654  1.00 23.32           N  
ATOM   2220  CA  ARG B  87       2.395  40.785  39.046  1.00 22.22           C  
ATOM   2221  C   ARG B  87       3.842  41.225  38.742  1.00 25.42           C  
ATOM   2222  O   ARG B  87       4.789  40.553  39.172  1.00 25.01           O  
ATOM   2223  CB  ARG B  87       2.082  39.455  38.339  1.00 22.54           C  
ATOM   2224  CG  ARG B  87       0.810  38.759  38.832  1.00 21.37           C  
ATOM   2225  CD  ARG B  87       0.625  37.416  38.134  1.00 20.34           C  
ATOM   2226  NE  ARG B  87       1.674  36.462  38.511  1.00 20.26           N  
ATOM   2227  CZ  ARG B  87       1.649  35.705  39.604  1.00 33.37           C  
ATOM   2228  NH1 ARG B  87       0.615  35.763  40.441  1.00 26.09           N1+
ATOM   2229  NH2 ARG B  87       2.649  34.876  39.865  1.00 22.53           N  
ATOM   2230  N   LEU B  88       4.024  42.355  38.012  1.00 21.52           N  
ATOM   2231  CA  LEU B  88       5.376  42.788  37.664  1.00 19.73           C  
ATOM   2232  C   LEU B  88       6.147  43.312  38.867  1.00 22.22           C  
ATOM   2233  O   LEU B  88       5.607  44.102  39.636  1.00 22.70           O  
ATOM   2234  CB  LEU B  88       5.410  43.743  36.470  1.00 18.49           C  
ATOM   2235  CG  LEU B  88       4.858  43.183  35.153  1.00 22.03           C  
ATOM   2236  CD1 LEU B  88       4.748  44.286  34.112  1.00 23.58           C  
ATOM   2237  CD2 LEU B  88       5.699  41.988  34.663  1.00 23.42           C  
ATOM   2238  N   PRO B  89       7.372  42.804  39.111  1.00 19.11           N  
ATOM   2239  CA  PRO B  89       8.082  43.181  40.347  1.00 18.85           C  
ATOM   2240  C   PRO B  89       8.784  44.527  40.358  1.00 23.34           C  
ATOM   2241  O   PRO B  89       9.057  45.061  41.447  1.00 24.36           O  
ATOM   2242  CB  PRO B  89       9.090  42.046  40.523  1.00 20.93           C  
ATOM   2243  CG  PRO B  89       9.402  41.604  39.099  1.00 24.82           C  
ATOM   2244  CD  PRO B  89       8.111  41.770  38.351  1.00 19.90           C  
ATOM   2245  N   ALA B  90       9.162  45.028  39.174  1.00 21.28           N  
ATOM   2246  CA  ALA B  90       9.995  46.215  39.082  1.00 21.95           C  
ATOM   2247  C   ALA B  90       9.621  47.152  37.929  1.00 25.06           C  
ATOM   2248  O   ALA B  90      10.499  47.614  37.182  1.00 26.31           O  
ATOM   2249  CB  ALA B  90      11.460  45.796  39.005  1.00 22.91           C  
ATOM   2250  N   LYS B  91       8.315  47.455  37.809  1.00 21.46           N  
ATOM   2251  CA  LYS B  91       7.756  48.391  36.804  1.00 21.94           C  
ATOM   2252  C   LYS B  91       8.299  48.045  35.405  1.00 23.33           C  
ATOM   2253  O   LYS B  91       8.678  48.924  34.622  1.00 23.29           O  
ATOM   2254  CB  LYS B  91       8.097  49.851  37.199  1.00 25.19           C  
ATOM   2255  CG  LYS B  91       7.488  50.288  38.524  1.00 37.58           C  
ATOM   2256  CD  LYS B  91       7.817  51.738  38.840  1.00 49.14           C  
ATOM   2257  CE  LYS B  91       7.382  52.141  40.236  1.00 66.10           C  
ATOM   2258  NZ  LYS B  91       5.899  52.217  40.373  1.00 78.18           N1+
ATOM   2259  N   ASN B  92       8.395  46.743  35.129  1.00 19.23           N  
ATOM   2260  CA  ASN B  92       8.999  46.248  33.896  1.00 16.58           C  
ATOM   2261  C   ASN B  92       8.230  46.735  32.691  1.00 18.18           C  
ATOM   2262  O   ASN B  92       7.003  46.661  32.668  1.00 19.05           O  
ATOM   2263  CB  ASN B  92       9.037  44.713  33.878  1.00 16.53           C  
ATOM   2264  CG  ASN B  92       9.690  44.124  35.107  1.00 21.19           C  
ATOM   2265  ND2 ASN B  92       9.031  44.244  36.245  1.00 16.33           N  
ATOM   2266  OD1 ASN B  92      10.813  43.600  35.071  1.00 20.56           O  
ATOM   2267  N   GLU B  93       8.948  47.207  31.667  1.00 16.15           N  
ATOM   2268  CA  GLU B  93       8.286  47.626  30.436  1.00 15.21           C  
ATOM   2269  C   GLU B  93       7.895  46.375  29.681  1.00 16.94           C  
ATOM   2270  O   GLU B  93       8.703  45.452  29.588  1.00 17.09           O  
ATOM   2271  CB  GLU B  93       9.236  48.433  29.536  1.00 17.20           C  
ATOM   2272  CG  GLU B  93       9.499  49.836  30.017  1.00 26.28           C  
ATOM   2273  CD  GLU B  93      10.275  50.674  29.016  1.00 31.62           C  
ATOM   2274  OE1 GLU B  93       9.839  50.762  27.847  1.00 23.18           O  
ATOM   2275  OE2 GLU B  93      11.274  51.306  29.426  1.00 42.60           O1-
ATOM   2276  N   VAL B  94       6.699  46.354  29.090  1.00 14.79           N  
ATOM   2277  CA  VAL B  94       6.217  45.241  28.279  1.00 14.61           C  
ATOM   2278  C   VAL B  94       6.128  45.792  26.864  1.00 18.44           C  
ATOM   2279  O   VAL B  94       5.332  46.701  26.597  1.00 19.54           O  
ATOM   2280  CB  VAL B  94       4.867  44.692  28.780  1.00 17.08           C  
ATOM   2281  CG1 VAL B  94       4.447  43.504  27.937  1.00 16.72           C  
ATOM   2282  CG2 VAL B  94       4.950  44.291  30.264  1.00 16.94           C  
ATOM   2283  N   ILE B  95       6.967  45.255  25.970  1.00 16.39           N  
ATOM   2284  CA  ILE B  95       7.086  45.802  24.638  1.00 16.49           C  
ATOM   2285  C   ILE B  95       6.686  44.839  23.557  1.00 17.12           C  
ATOM   2286  O   ILE B  95       7.016  43.653  23.610  1.00 16.59           O  
ATOM   2287  CB  ILE B  95       8.553  46.284  24.446  1.00 19.97           C  
ATOM   2288  CG1 ILE B  95       8.851  47.459  25.405  1.00 21.23           C  
ATOM   2289  CG2 ILE B  95       8.876  46.675  22.973  1.00 20.62           C  
ATOM   2290  CD1 ILE B  95      10.284  47.679  25.662  1.00 29.47           C  
ATOM   2291  N   CYS B  96       6.028  45.375  22.521  1.00 15.94           N  
ATOM   2292  CA  CYS B  96       5.712  44.620  21.312  1.00 14.67           C  
ATOM   2293  C   CYS B  96       5.885  45.617  20.177  1.00 15.42           C  
ATOM   2294  O   CYS B  96       5.263  46.683  20.229  1.00 16.61           O  
ATOM   2295  CB  CYS B  96       4.304  44.035  21.334  1.00 15.12           C  
ATOM   2296  SG  CYS B  96       3.866  43.199  19.796  1.00 17.50           S  
ATOM   2297  N   THR B  97       6.773  45.318  19.204  1.00 12.88           N  
ATOM   2298  CA  THR B  97       7.043  46.248  18.098  1.00 12.94           C  
ATOM   2299  C   THR B  97       6.362  45.839  16.799  1.00 16.06           C  
ATOM   2300  O   THR B  97       6.577  46.470  15.775  1.00 15.82           O  
ATOM   2301  CB  THR B  97       8.561  46.375  17.907  1.00 12.87           C  
ATOM   2302  CG2 THR B  97       9.259  47.006  19.132  1.00 16.36           C  
ATOM   2303  OG1 THR B  97       9.059  45.035  17.716  1.00 14.16           O  
ATOM   2304  N   LEU B  98       5.539  44.785  16.851  1.00 14.77           N  
ATOM   2305  CA  LEU B  98       4.869  44.255  15.675  1.00 15.44           C  
ATOM   2306  C   LEU B  98       4.093  45.292  14.886  1.00 19.50           C  
ATOM   2307  O   LEU B  98       4.079  45.204  13.656  1.00 19.37           O  
ATOM   2308  CB  LEU B  98       3.959  43.077  16.078  1.00 15.94           C  
ATOM   2309  CG  LEU B  98       3.244  42.348  14.944  1.00 20.76           C  
ATOM   2310  CD1 LEU B  98       4.218  41.835  13.875  1.00 22.84           C  
ATOM   2311  CD2 LEU B  98       2.478  41.230  15.474  1.00 26.88           C  
ATOM   2312  N   GLN B  99       3.384  46.201  15.582  1.00 17.31           N  
ATOM   2313  CA  GLN B  99       2.520  47.205  14.951  1.00 17.82           C  
ATOM   2314  C   GLN B  99       3.238  48.504  14.627  1.00 19.00           C  
ATOM   2315  O   GLN B  99       2.600  49.476  14.218  1.00 20.48           O  
ATOM   2316  CB  GLN B  99       1.267  47.477  15.810  1.00 19.46           C  
ATOM   2317  CG  GLN B  99       0.201  46.408  15.698  1.00 37.63           C  
ATOM   2318  CD  GLN B  99       0.600  45.168  16.434  1.00 53.44           C  
ATOM   2319  NE2 GLN B  99       0.356  44.035  15.820  1.00 50.21           N  
ATOM   2320  OE1 GLN B  99       1.209  45.223  17.506  1.00 49.75           O  
ATOM   2321  N   ASP B 100       4.565  48.560  14.817  1.00 16.08           N  
ATOM   2322  CA  ASP B 100       5.293  49.767  14.479  1.00 15.90           C  
ATOM   2323  C   ASP B 100       5.088  50.054  12.980  1.00 18.29           C  
ATOM   2324  O   ASP B 100       5.172  49.132  12.166  1.00 17.08           O  
ATOM   2325  CB  ASP B 100       6.776  49.574  14.766  1.00 15.84           C  
ATOM   2326  CG  ASP B 100       7.568  50.835  14.558  1.00 17.06           C  
ATOM   2327  OD1 ASP B 100       7.887  51.153  13.388  1.00 16.82           O  
ATOM   2328  OD2 ASP B 100       7.934  51.458  15.552  1.00 18.94           O1-
ATOM   2329  N   PRO B 101       4.799  51.314  12.591  1.00 18.59           N  
ATOM   2330  CA  PRO B 101       4.522  51.582  11.165  1.00 18.55           C  
ATOM   2331  C   PRO B 101       5.638  51.293  10.184  1.00 20.98           C  
ATOM   2332  O   PRO B 101       5.361  51.191   8.986  1.00 20.81           O  
ATOM   2333  CB  PRO B 101       4.101  53.056  11.140  1.00 21.29           C  
ATOM   2334  CG  PRO B 101       4.620  53.634  12.411  1.00 24.46           C  
ATOM   2335  CD  PRO B 101       4.621  52.530  13.419  1.00 19.70           C  
ATOM   2336  N   ARG B 102       6.897  51.138  10.669  1.00 16.57           N  
ATOM   2337  CA  ARG B 102       8.046  50.853   9.810  1.00 15.68           C  
ATOM   2338  C   ARG B 102       8.156  49.347   9.482  1.00 15.79           C  
ATOM   2339  O   ARG B 102       8.909  48.990   8.579  1.00 18.15           O  
ATOM   2340  CB  ARG B 102       9.326  51.328  10.493  1.00 17.73           C  
ATOM   2341  CG  ARG B 102       9.351  52.849  10.608  1.00 18.01           C  
ATOM   2342  CD  ARG B 102      10.427  53.358  11.562  1.00 22.00           C  
ATOM   2343  NE  ARG B 102      10.042  53.073  12.944  1.00 19.89           N  
ATOM   2344  CZ  ARG B 102      10.471  53.734  14.013  1.00 22.64           C  
ATOM   2345  NH1 ARG B 102      11.254  54.802  13.876  1.00 18.27           N1+
ATOM   2346  NH2 ARG B 102      10.065  53.378  15.223  1.00 20.48           N  
ATOM   2347  N   VAL B 103       7.421  48.475  10.221  1.00 15.18           N  
ATOM   2348  CA  VAL B 103       7.524  47.021  10.101  1.00 15.02           C  
ATOM   2349  C   VAL B 103       7.114  46.447   8.739  1.00 18.67           C  
ATOM   2350  O   VAL B 103       7.868  45.623   8.193  1.00 18.25           O  
ATOM   2351  CB  VAL B 103       6.940  46.309  11.338  1.00 16.91           C  
ATOM   2352  CG1 VAL B 103       6.712  44.812  11.092  1.00 17.15           C  
ATOM   2353  CG2 VAL B 103       7.824  46.543  12.568  1.00 16.78           C  
ATOM   2354  N   PRO B 104       5.975  46.866   8.140  1.00 19.15           N  
ATOM   2355  CA  PRO B 104       5.601  46.272   6.844  1.00 19.42           C  
ATOM   2356  C   PRO B 104       6.675  46.451   5.773  1.00 21.74           C  
ATOM   2357  O   PRO B 104       7.039  45.468   5.122  1.00 20.48           O  
ATOM   2358  CB  PRO B 104       4.253  46.938   6.518  1.00 21.37           C  
ATOM   2359  CG  PRO B 104       3.677  47.249   7.876  1.00 24.33           C  
ATOM   2360  CD  PRO B 104       4.897  47.753   8.637  1.00 21.55           C  
ATOM   2361  N   ALA B 105       7.272  47.660   5.646  1.00 19.02           N  
ATOM   2362  CA  ALA B 105       8.294  47.882   4.630  1.00 20.30           C  
ATOM   2363  C   ALA B 105       9.605  47.187   4.974  1.00 21.71           C  
ATOM   2364  O   ALA B 105      10.285  46.676   4.089  1.00 21.39           O  
ATOM   2365  CB  ALA B 105       8.521  49.377   4.375  1.00 21.50           C  
ATOM   2366  N   LEU B 106       9.940  47.121   6.267  1.00 18.16           N  
ATOM   2367  CA  LEU B 106      11.159  46.443   6.682  1.00 17.56           C  
ATOM   2368  C   LEU B 106      11.066  44.938   6.370  1.00 19.49           C  
ATOM   2369  O   LEU B 106      12.045  44.360   5.886  1.00 20.99           O  
ATOM   2370  CB  LEU B 106      11.427  46.690   8.181  1.00 17.01           C  
ATOM   2371  CG  LEU B 106      12.728  46.114   8.747  1.00 21.18           C  
ATOM   2372  CD1 LEU B 106      13.954  46.626   7.985  1.00 21.98           C  
ATOM   2373  CD2 LEU B 106      12.853  46.453  10.217  1.00 21.10           C  
ATOM   2374  N   ALA B 107       9.893  44.341   6.572  1.00 17.37           N  
ATOM   2375  CA  ALA B 107       9.660  42.926   6.276  1.00 17.32           C  
ATOM   2376  C   ALA B 107       9.802  42.691   4.796  1.00 21.91           C  
ATOM   2377  O   ALA B 107      10.475  41.740   4.402  1.00 20.46           O  
ATOM   2378  CB  ALA B 107       8.274  42.518   6.735  1.00 18.07           C  
ATOM   2379  N   GLN B 108       9.264  43.621   3.975  1.00 19.89           N  
ATOM   2380  CA  GLN B 108       9.394  43.524   2.523  1.00 21.03           C  
ATOM   2381  C   GLN B 108      10.883  43.597   2.119  1.00 24.47           C  
ATOM   2382  O   GLN B 108      11.354  42.750   1.347  1.00 25.72           O  
ATOM   2383  CB  GLN B 108       8.581  44.648   1.855  1.00 23.01           C  
ATOM   2384  CG  GLN B 108       8.172  44.361   0.413  1.00 50.34           C  
ATOM   2385  CD  GLN B 108       6.890  43.565   0.329  1.00 76.27           C  
ATOM   2386  NE2 GLN B 108       6.971  42.370  -0.237  1.00 69.41           N  
ATOM   2387  OE1 GLN B 108       5.814  44.017   0.743  1.00 73.38           O  
ATOM   2388  N   GLU B 109      11.648  44.567   2.677  1.00 20.98           N  
ATOM   2389  CA  GLU B 109      13.080  44.709   2.373  1.00 21.08           C  
ATOM   2390  C   GLU B 109      13.895  43.494   2.792  1.00 24.45           C  
ATOM   2391  O   GLU B 109      14.841  43.120   2.087  1.00 25.35           O  
ATOM   2392  CB  GLU B 109      13.692  45.949   3.047  1.00 22.33           C  
ATOM   2393  CG  GLU B 109      13.195  47.282   2.510  1.00 26.23           C  
ATOM   2394  CD  GLU B 109      13.249  48.455   3.474  1.00 40.78           C  
ATOM   2395  OE1 GLU B 109      13.872  48.324   4.553  1.00 28.17           O  
ATOM   2396  OE2 GLU B 109      12.646  49.506   3.155  1.00 33.33           O1-
ATOM   2397  N   MET B 110      13.540  42.898   3.956  1.00 20.47           N  
ATOM   2398  CA  MET B 110      14.257  41.751   4.509  1.00 19.89           C  
ATOM   2399  C   MET B 110      13.855  40.433   3.854  1.00 25.23           C  
ATOM   2400  O   MET B 110      14.560  39.434   4.013  1.00 27.67           O  
ATOM   2401  CB  MET B 110      14.017  41.666   6.026  1.00 20.94           C  
ATOM   2402  CG  MET B 110      14.724  42.744   6.824  1.00 23.24           C  
ATOM   2403  SD  MET B 110      14.205  42.706   8.580  1.00 25.60           S  
ATOM   2404  CE  MET B 110      14.998  41.134   9.133  1.00 23.93           C  
ATOM   2405  N   GLY B 111      12.710  40.420   3.176  1.00 21.58           N  
ATOM   2406  CA  GLY B 111      12.165  39.194   2.595  1.00 21.14           C  
ATOM   2407  C   GLY B 111      11.739  38.244   3.704  1.00 24.76           C  
ATOM   2408  O   GLY B 111      11.971  37.034   3.625  1.00 24.91           O  
ATOM   2409  N   ASN B 112      11.164  38.795   4.778  1.00 19.72           N  
ATOM   2410  CA  ASN B 112      10.780  37.981   5.917  1.00 18.26           C  
ATOM   2411  C   ASN B 112       9.369  38.380   6.388  1.00 18.86           C  
ATOM   2412  O   ASN B 112       8.736  39.259   5.790  1.00 19.58           O  
ATOM   2413  CB  ASN B 112      11.815  38.155   7.061  1.00 18.00           C  
ATOM   2414  CG  ASN B 112      12.007  36.905   7.900  1.00 20.27           C  
ATOM   2415  ND2 ASN B 112      13.238  36.658   8.341  1.00 18.76           N  
ATOM   2416  OD1 ASN B 112      11.071  36.139   8.148  1.00 19.83           O  
ATOM   2417  N   THR B 113       8.861  37.725   7.440  1.00 15.32           N  
ATOM   2418  CA  THR B 113       7.555  38.053   7.980  1.00 14.62           C  
ATOM   2419  C   THR B 113       7.635  39.361   8.765  1.00 17.45           C  
ATOM   2420  O   THR B 113       8.738  39.769   9.190  1.00 15.98           O  
ATOM   2421  CB  THR B 113       7.112  36.932   8.944  1.00 17.28           C  
ATOM   2422  CG2 THR B 113       6.965  35.563   8.261  1.00 18.78           C  
ATOM   2423  OG1 THR B 113       8.035  36.872  10.050  1.00 15.42           O  
ATOM   2424  N   ARG B 114       6.462  39.975   9.025  0.39 15.41           N  
ATOM   2426  CA  ARG B 114       6.360  41.170   9.863  0.39 14.73           C  
ATOM   2428  C   ARG B 114       6.754  40.818  11.310  0.39 16.93           C  
ATOM   2430  O   ARG B 114       7.408  41.624  11.969  0.39 16.77           O  
ATOM   2432  CB  ARG B 114       4.944  41.764   9.793  0.39 15.00           C  
ATOM   2434  CG  ARG B 114       4.646  42.348   8.424  0.39 17.96           C  
ATOM   2436  CD  ARG B 114       3.296  43.027   8.324  0.39 21.16           C  
ATOM   2438  NE  ARG B 114       3.043  43.456   6.949  0.39 29.51           N  
ATOM   2440  CZ  ARG B 114       1.991  44.169   6.555  0.39 42.11           C  
ATOM   2442  NH1 ARG B 114       1.077  44.563   7.435  0.39 24.68           N1+
ATOM   2444  NH2 ARG B 114       1.854  44.506   5.280  0.39 27.57           N  
ATOM   2446  N   SER B 115       6.418  39.587  11.780  1.00 14.36           N  
ATOM   2447  CA  SER B 115       6.785  39.131  13.128  1.00 14.00           C  
ATOM   2448  C   SER B 115       8.294  39.079  13.293  1.00 15.54           C  
ATOM   2449  O   SER B 115       8.800  39.524  14.327  1.00 16.99           O  
ATOM   2450  CB  SER B 115       6.200  37.757  13.419  1.00 15.63           C  
ATOM   2451  OG  SER B 115       4.781  37.748  13.387  1.00 17.39           O  
ATOM   2452  N   ALA B 116       9.036  38.586  12.282  1.00 13.82           N  
ATOM   2453  CA  ALA B 116      10.500  38.526  12.395  1.00 14.44           C  
ATOM   2454  C   ALA B 116      11.122  39.903  12.252  1.00 16.37           C  
ATOM   2455  O   ALA B 116      12.054  40.259  13.003  1.00 16.09           O  
ATOM   2456  CB  ALA B 116      11.068  37.578  11.337  1.00 15.69           C  
ATOM   2457  N   ALA B 117      10.659  40.686  11.254  1.00 14.90           N  
ATOM   2458  CA  ALA B 117      11.245  42.002  11.017  1.00 14.49           C  
ATOM   2459  C   ALA B 117      11.110  42.913  12.235  1.00 16.00           C  
ATOM   2460  O   ALA B 117      12.011  43.703  12.528  1.00 16.17           O  
ATOM   2461  CB  ALA B 117      10.607  42.648   9.791  1.00 16.38           C  
ATOM   2462  N   ALA B 118       9.997  42.799  12.966  1.00 14.23           N  
ATOM   2463  CA  ALA B 118       9.780  43.635  14.150  1.00 14.01           C  
ATOM   2464  C   ALA B 118      10.862  43.434  15.222  1.00 15.02           C  
ATOM   2465  O   ALA B 118      11.156  44.369  15.974  1.00 14.37           O  
ATOM   2466  CB  ALA B 118       8.409  43.324  14.726  1.00 14.57           C  
ATOM   2467  N   LEU B 119      11.483  42.236  15.276  1.00 13.25           N  
ATOM   2468  CA  LEU B 119      12.548  41.983  16.239  1.00 12.92           C  
ATOM   2469  C   LEU B 119      13.749  42.883  16.047  1.00 15.13           C  
ATOM   2470  O   LEU B 119      14.512  43.093  16.982  1.00 13.58           O  
ATOM   2471  CB  LEU B 119      12.969  40.526  16.267  1.00 12.71           C  
ATOM   2472  CG  LEU B 119      12.196  39.647  17.241  1.00 14.59           C  
ATOM   2473  CD1 LEU B 119      10.716  39.544  16.857  1.00 14.81           C  
ATOM   2474  CD2 LEU B 119      12.798  38.270  17.256  1.00 15.53           C  
ATOM   2475  N   GLU B 120      13.955  43.434  14.830  1.00 13.27           N  
ATOM   2476  CA  GLU B 120      15.091  44.356  14.640  1.00 14.36           C  
ATOM   2477  C   GLU B 120      14.941  45.585  15.544  1.00 16.16           C  
ATOM   2478  O   GLU B 120      15.927  46.118  16.064  1.00 14.73           O  
ATOM   2479  CB  GLU B 120      15.199  44.755  13.164  1.00 16.36           C  
ATOM   2480  CG  GLU B 120      15.588  43.567  12.286  1.00 14.03           C  
ATOM   2481  CD  GLU B 120      16.961  42.978  12.585  1.00 18.34           C  
ATOM   2482  OE1 GLU B 120      17.874  43.732  13.005  1.00 19.53           O  
ATOM   2483  OE2 GLU B 120      17.147  41.768  12.335  1.00 17.40           O1-
ATOM   2484  N   LEU B 121      13.691  46.000  15.770  1.00 14.01           N  
ATOM   2485  CA  LEU B 121      13.388  47.126  16.653  1.00 13.66           C  
ATOM   2486  C   LEU B 121      13.570  46.798  18.138  1.00 14.63           C  
ATOM   2487  O   LEU B 121      13.529  47.714  18.976  1.00 15.36           O  
ATOM   2488  CB  LEU B 121      11.991  47.673  16.381  1.00 14.76           C  
ATOM   2489  CG  LEU B 121      11.800  48.347  15.022  1.00 17.82           C  
ATOM   2490  CD1 LEU B 121      10.331  48.582  14.783  1.00 17.48           C  
ATOM   2491  CD2 LEU B 121      12.499  49.719  14.970  1.00 20.70           C  
ATOM   2492  N   TRP B 122      13.795  45.492  18.484  1.00 13.51           N  
ATOM   2493  CA  TRP B 122      14.058  45.159  19.887  1.00 13.16           C  
ATOM   2494  C   TRP B 122      15.495  45.491  20.285  1.00 13.63           C  
ATOM   2495  O   TRP B 122      15.789  45.510  21.475  1.00 14.31           O  
ATOM   2496  CB  TRP B 122      13.935  43.656  20.086  1.00 12.15           C  
ATOM   2497  CG  TRP B 122      12.559  43.081  19.980  1.00 11.77           C  
ATOM   2498  CD1 TRP B 122      11.407  43.710  19.600  1.00 14.26           C  
ATOM   2499  CD2 TRP B 122      12.204  41.729  20.281  1.00 11.42           C  
ATOM   2500  CE2 TRP B 122      10.805  41.606  20.097  1.00 13.87           C  
ATOM   2501  CE3 TRP B 122      12.940  40.603  20.705  1.00 12.65           C  
ATOM   2502  NE1 TRP B 122      10.343  42.817  19.640  1.00 13.52           N  
ATOM   2503  CZ2 TRP B 122      10.127  40.395  20.309  1.00 12.87           C  
ATOM   2504  CZ3 TRP B 122      12.266  39.416  20.953  1.00 12.97           C  
ATOM   2505  CH2 TRP B 122      10.874  39.315  20.747  1.00 13.35           C  
ATOM   2506  N   ARG B 123      16.399  45.697  19.299  1.00 12.58           N  
ATOM   2507  CA  ARG B 123      17.820  45.898  19.614  1.00 12.74           C  
ATOM   2508  C   ARG B 123      18.135  46.808  20.785  1.00 14.55           C  
ATOM   2509  O   ARG B 123      18.863  46.389  21.686  1.00 14.68           O  
ATOM   2510  CB  ARG B 123      18.618  46.241  18.344  1.00 14.53           C  
ATOM   2511  CG  ARG B 123      18.763  45.032  17.406  1.00 15.28           C  
ATOM   2512  CD  ARG B 123      19.304  45.485  16.043  1.00 16.48           C  
ATOM   2513  NE  ARG B 123      19.498  44.333  15.157  1.00 16.47           N  
ATOM   2514  CZ  ARG B 123      20.573  43.550  15.156  1.00 18.64           C  
ATOM   2515  NH1 ARG B 123      21.608  43.828  15.938  1.00 19.18           N1+
ATOM   2516  NH2 ARG B 123      20.631  42.493  14.349  1.00 21.14           N  
ATOM   2517  N   PRO B 124      17.524  48.011  20.879  1.00 14.06           N  
ATOM   2518  CA  PRO B 124      17.850  48.900  22.018  1.00 13.80           C  
ATOM   2519  C   PRO B 124      17.412  48.408  23.395  1.00 15.07           C  
ATOM   2520  O   PRO B 124      17.950  48.878  24.375  1.00 17.01           O  
ATOM   2521  CB  PRO B 124      17.144  50.215  21.674  1.00 16.15           C  
ATOM   2522  CG  PRO B 124      16.986  50.163  20.174  1.00 17.87           C  
ATOM   2523  CD  PRO B 124      16.694  48.705  19.867  1.00 14.00           C  
ATOM   2524  N   LYS B 125      16.480  47.433  23.461  1.00 13.57           N  
ATOM   2525  CA  LYS B 125      16.000  46.921  24.746  1.00 14.15           C  
ATOM   2526  C   LYS B 125      16.432  45.468  24.978  1.00 16.43           C  
ATOM   2527  O   LYS B 125      16.130  44.903  26.037  1.00 17.41           O  
ATOM   2528  CB  LYS B 125      14.454  46.949  24.732  1.00 15.61           C  
ATOM   2529  CG  LYS B 125      13.849  48.350  24.726  1.00 17.34           C  
ATOM   2530  CD  LYS B 125      13.962  49.011  26.106  1.00 20.10           C  
ATOM   2531  CE  LYS B 125      13.013  50.192  26.227  1.00 19.45           C  
ATOM   2532  NZ  LYS B 125      13.362  51.038  27.387  1.00 25.54           N1+
ATOM   2533  N   LEU B 126      17.114  44.840  23.993  1.00 13.91           N  
ATOM   2534  CA  LEU B 126      17.406  43.413  24.059  1.00 13.42           C  
ATOM   2535  C   LEU B 126      18.423  42.983  25.129  1.00 16.61           C  
ATOM   2536  O   LEU B 126      18.265  41.892  25.684  1.00 15.18           O  
ATOM   2537  CB  LEU B 126      17.818  42.955  22.653  1.00 13.86           C  
ATOM   2538  CG  LEU B 126      17.910  41.470  22.355  1.00 17.64           C  
ATOM   2539  CD1 LEU B 126      16.607  40.693  22.733  1.00 15.77           C  
ATOM   2540  CD2 LEU B 126      18.221  41.248  20.849  1.00 19.23           C  
ATOM   2541  N   GLU B 127      19.460  43.802  25.417  1.00 16.31           N  
ATOM   2542  CA  GLU B 127      20.443  43.394  26.417  1.00 16.69           C  
ATOM   2543  C   GLU B 127      19.793  43.217  27.813  1.00 19.57           C  
ATOM   2544  O   GLU B 127      19.249  44.169  28.398  1.00 19.73           O  
ATOM   2545  CB  GLU B 127      21.615  44.385  26.471  1.00 18.57           C  
ATOM   2546  CG  GLU B 127      22.745  43.916  27.385  1.00 22.14           C  
ATOM   2547  CD  GLU B 127      23.548  42.715  26.921  1.00 32.90           C  
ATOM   2548  OE1 GLU B 127      23.780  42.575  25.697  1.00 27.32           O  
ATOM   2549  OE2 GLU B 127      23.974  41.923  27.793  1.00 37.98           O1-
ATOM   2550  N   GLY B 128      19.857  41.993  28.316  1.00 16.87           N  
ATOM   2551  CA  GLY B 128      19.281  41.636  29.619  1.00 16.35           C  
ATOM   2552  C   GLY B 128      17.773  41.478  29.620  1.00 17.69           C  
ATOM   2553  O   GLY B 128      17.184  41.321  30.689  1.00 17.74           O  
ATOM   2554  N   ALA B 129      17.117  41.563  28.446  1.00 14.76           N  
ATOM   2555  CA  ALA B 129      15.656  41.427  28.393  1.00 14.84           C  
ATOM   2556  C   ALA B 129      15.177  39.992  28.628  1.00 15.63           C  
ATOM   2557  O   ALA B 129      15.934  39.024  28.493  1.00 14.91           O  
ATOM   2558  CB  ALA B 129      15.139  41.897  27.037  1.00 15.41           C  
ATOM   2559  N   VAL B 130      13.874  39.855  28.947  1.00 13.48           N  
ATOM   2560  CA  VAL B 130      13.231  38.529  28.968  1.00 12.44           C  
ATOM   2561  C   VAL B 130      12.413  38.499  27.693  1.00 14.18           C  
ATOM   2562  O   VAL B 130      11.535  39.344  27.492  1.00 14.33           O  
ATOM   2563  CB  VAL B 130      12.375  38.313  30.225  1.00 14.54           C  
ATOM   2564  CG1 VAL B 130      11.507  37.050  30.079  1.00 15.03           C  
ATOM   2565  CG2 VAL B 130      13.288  38.184  31.437  1.00 14.90           C  
ATOM   2566  N   VAL B 131      12.752  37.581  26.771  1.00 12.77           N  
ATOM   2567  CA  VAL B 131      12.041  37.464  25.496  1.00 11.57           C  
ATOM   2568  C   VAL B 131      10.865  36.502  25.669  1.00 13.94           C  
ATOM   2569  O   VAL B 131      11.043  35.424  26.253  1.00 13.46           O  
ATOM   2570  CB  VAL B 131      13.027  36.989  24.406  1.00 14.00           C  
ATOM   2571  CG1 VAL B 131      12.289  36.531  23.151  1.00 15.10           C  
ATOM   2572  CG2 VAL B 131      14.033  38.108  24.091  1.00 14.59           C  
ATOM   2573  N   ALA B 132       9.705  36.862  25.111  1.00 11.89           N  
ATOM   2574  CA  ALA B 132       8.500  36.046  25.212  1.00 12.02           C  
ATOM   2575  C   ALA B 132       7.927  35.906  23.803  1.00 14.51           C  
ATOM   2576  O   ALA B 132       7.277  36.819  23.288  1.00 12.80           O  
ATOM   2577  CB  ALA B 132       7.495  36.711  26.166  1.00 13.41           C  
ATOM   2578  N   ILE B 133       8.240  34.761  23.161  1.00 12.81           N  
ATOM   2579  CA  ILE B 133       7.759  34.464  21.798  1.00 11.95           C  
ATOM   2580  C   ILE B 133       6.717  33.367  21.896  1.00 13.80           C  
ATOM   2581  O   ILE B 133       7.072  32.202  22.150  1.00 13.98           O  
ATOM   2582  CB  ILE B 133       8.937  34.077  20.856  1.00 13.10           C  
ATOM   2583  CG1 ILE B 133       9.838  35.320  20.635  1.00 13.02           C  
ATOM   2584  CG2 ILE B 133       8.435  33.501  19.497  1.00 13.51           C  
ATOM   2585  CD1 ILE B 133      11.242  35.024  19.952  1.00 16.67           C  
ATOM   2586  N   GLY B 134       5.461  33.731  21.703  1.00 11.95           N  
ATOM   2587  CA  GLY B 134       4.376  32.760  21.798  1.00 12.12           C  
ATOM   2588  C   GLY B 134       3.634  32.457  20.523  1.00 16.46           C  
ATOM   2589  O   GLY B 134       2.781  31.551  20.472  1.00 18.98           O  
ATOM   2590  N   ASN B 135       3.972  33.170  19.474  0.50 12.68           N  
ATOM   2592  CA  ASN B 135       3.264  32.994  18.263  0.50 12.22           C  
ATOM   2594  C   ASN B 135       4.163  32.469  17.178  0.50 17.86           C  
ATOM   2596  O   ASN B 135       4.101  31.275  16.858  0.50 19.77           O  
ATOM   2598  CB  ASN B 135       2.601  34.333  17.862  0.50 12.31           C  
ATOM   2600  CG  ASN B 135       1.786  34.205  16.619  0.50 12.03           C  
ATOM   2602  ND2 ASN B 135       0.502  34.504  16.717  0.50 11.04           N  
ATOM   2604  OD1 ASN B 135       2.281  33.794  15.572  0.50 12.14           O  
ATOM   2606  N   ALA B 136       5.039  33.354  16.670  1.00 12.36           N  
ATOM   2607  CA  ALA B 136       5.804  33.251  15.461  1.00 12.60           C  
ATOM   2608  C   ALA B 136       7.089  32.437  15.427  1.00 12.09           C  
ATOM   2609  O   ALA B 136       8.136  32.939  15.862  1.00 13.38           O  
ATOM   2610  CB  ALA B 136       6.068  34.660  14.950  1.00 13.83           C  
ATOM   2611  N   PRO B 137       7.072  31.241  14.790  1.00 11.59           N  
ATOM   2612  CA  PRO B 137       8.332  30.495  14.615  1.00 11.27           C  
ATOM   2613  C   PRO B 137       9.383  31.319  13.860  1.00 14.07           C  
ATOM   2614  O   PRO B 137      10.575  31.201  14.134  1.00 14.48           O  
ATOM   2615  CB  PRO B 137       7.907  29.277  13.807  1.00 12.25           C  
ATOM   2616  CG  PRO B 137       6.425  29.077  14.175  1.00 14.00           C  
ATOM   2617  CD  PRO B 137       5.923  30.487  14.253  1.00 11.49           C  
ATOM   2618  N   THR B 138       8.953  32.165  12.898  1.00 12.82           N  
ATOM   2619  CA  THR B 138       9.945  32.961  12.155  1.00 13.01           C  
ATOM   2620  C   THR B 138      10.626  33.981  13.079  1.00 15.39           C  
ATOM   2621  O   THR B 138      11.797  34.306  12.845  1.00 14.91           O  
ATOM   2622  CB  THR B 138       9.346  33.663  10.938  1.00 15.12           C  
ATOM   2623  CG2 THR B 138       8.837  32.678   9.887  1.00 16.04           C  
ATOM   2624  OG1 THR B 138       8.297  34.548  11.354  1.00 15.13           O  
ATOM   2625  N   ALA B 139       9.910  34.484  14.126  1.00 13.19           N  
ATOM   2626  CA  ALA B 139      10.559  35.412  15.072  1.00 12.88           C  
ATOM   2627  C   ALA B 139      11.625  34.651  15.868  1.00 14.70           C  
ATOM   2628  O   ALA B 139      12.737  35.158  16.054  1.00 13.86           O  
ATOM   2629  CB  ALA B 139       9.533  36.034  16.018  1.00 13.73           C  
ATOM   2630  N   LEU B 140      11.317  33.409  16.286  1.00 11.85           N  
ATOM   2631  CA  LEU B 140      12.302  32.653  17.052  1.00 12.67           C  
ATOM   2632  C   LEU B 140      13.521  32.298  16.185  1.00 14.89           C  
ATOM   2633  O   LEU B 140      14.655  32.495  16.628  1.00 14.09           O  
ATOM   2634  CB  LEU B 140      11.675  31.394  17.677  1.00 13.31           C  
ATOM   2635  CG  LEU B 140      12.630  30.539  18.521  1.00 15.06           C  
ATOM   2636  CD1 LEU B 140      13.381  31.399  19.590  1.00 15.45           C  
ATOM   2637  CD2 LEU B 140      11.853  29.457  19.257  1.00 14.74           C  
ATOM   2638  N   PHE B 141      13.298  31.829  14.948  1.00 13.22           N  
ATOM   2639  CA  PHE B 141      14.426  31.516  14.068  1.00 13.00           C  
ATOM   2640  C   PHE B 141      15.241  32.779  13.778  1.00 14.28           C  
ATOM   2641  O   PHE B 141      16.477  32.749  13.795  1.00 14.85           O  
ATOM   2642  CB  PHE B 141      13.914  30.947  12.738  1.00 14.57           C  
ATOM   2643  CG  PHE B 141      13.772  29.449  12.680  1.00 15.15           C  
ATOM   2644  CD1 PHE B 141      14.863  28.621  12.930  1.00 17.40           C  
ATOM   2645  CD2 PHE B 141      12.566  28.863  12.301  1.00 16.70           C  
ATOM   2646  CE1 PHE B 141      14.753  27.231  12.788  1.00 18.59           C  
ATOM   2647  CE2 PHE B 141      12.462  27.480  12.155  1.00 18.43           C  
ATOM   2648  CZ  PHE B 141      13.559  26.673  12.407  1.00 17.54           C  
ATOM   2649  N   HIS B 142      14.549  33.906  13.525  1.00 13.28           N  
ATOM   2650  CA  HIS B 142      15.290  35.135  13.223  1.00 12.67           C  
ATOM   2651  C   HIS B 142      16.121  35.593  14.428  1.00 14.46           C  
ATOM   2652  O   HIS B 142      17.260  36.023  14.252  1.00 14.63           O  
ATOM   2653  CB  HIS B 142      14.320  36.249  12.787  1.00 13.53           C  
ATOM   2654  CG  HIS B 142      15.043  37.491  12.382  1.00 15.13           C  
ATOM   2655  CD2 HIS B 142      14.937  38.756  12.856  1.00 16.73           C  
ATOM   2656  ND1 HIS B 142      16.004  37.467  11.386  1.00 16.71           N  
ATOM   2657  CE1 HIS B 142      16.487  38.704  11.320  1.00 16.41           C  
ATOM   2658  NE2 HIS B 142      15.872  39.510  12.191  1.00 16.74           N  
ATOM   2659  N   LEU B 143      15.558  35.461  15.660  1.00 12.29           N  
ATOM   2660  CA  LEU B 143      16.310  35.844  16.859  1.00 12.61           C  
ATOM   2661  C   LEU B 143      17.571  34.980  16.968  1.00 15.11           C  
ATOM   2662  O   LEU B 143      18.630  35.497  17.305  1.00 15.34           O  
ATOM   2663  CB  LEU B 143      15.433  35.652  18.119  1.00 13.24           C  
ATOM   2664  CG  LEU B 143      16.089  36.023  19.472  1.00 14.56           C  
ATOM   2665  CD1 LEU B 143      16.612  37.478  19.491  1.00 15.07           C  
ATOM   2666  CD2 LEU B 143      15.095  35.833  20.609  1.00 15.06           C  
ATOM   2667  N   LEU B 144      17.459  33.660  16.695  1.00 13.67           N  
ATOM   2668  CA  LEU B 144      18.658  32.806  16.754  1.00 13.25           C  
ATOM   2669  C   LEU B 144      19.727  33.308  15.776  1.00 16.26           C  
ATOM   2670  O   LEU B 144      20.895  33.338  16.143  1.00 16.62           O  
ATOM   2671  CB  LEU B 144      18.341  31.331  16.458  1.00 14.39           C  
ATOM   2672  CG  LEU B 144      17.390  30.633  17.436  1.00 17.84           C  
ATOM   2673  CD1 LEU B 144      17.076  29.230  16.957  1.00 19.33           C  
ATOM   2674  CD2 LEU B 144      17.964  30.631  18.852  1.00 19.85           C  
ATOM   2675  N   ASN B 145      19.338  33.707  14.541  1.00 14.24           N  
ATOM   2676  CA  ASN B 145      20.303  34.241  13.579  1.00 14.89           C  
ATOM   2677  C   ASN B 145      20.859  35.580  14.022  1.00 17.75           C  
ATOM   2678  O   ASN B 145      22.057  35.817  13.841  1.00 19.13           O  
ATOM   2679  CB  ASN B 145      19.680  34.339  12.201  1.00 17.35           C  
ATOM   2680  CG  ASN B 145      19.533  32.982  11.569  1.00 22.94           C  
ATOM   2681  ND2 ASN B 145      18.666  32.871  10.580  1.00 19.88           N  
ATOM   2682  OD1 ASN B 145      20.195  32.016  11.970  1.00 22.81           O  
ATOM   2683  N   MET B 146      20.035  36.442  14.648  1.00 14.81           N  
ATOM   2684  CA  MET B 146      20.546  37.742  15.127  1.00 14.52           C  
ATOM   2685  C   MET B 146      21.625  37.490  16.166  1.00 16.34           C  
ATOM   2686  O   MET B 146      22.650  38.158  16.142  1.00 17.15           O  
ATOM   2687  CB  MET B 146      19.411  38.532  15.809  1.00 14.99           C  
ATOM   2688  CG  MET B 146      18.399  39.115  14.856  1.00 14.92           C  
ATOM   2689  SD  MET B 146      16.899  39.760  15.695  1.00 16.36           S  
ATOM   2690  CE  MET B 146      17.570  41.236  16.520  1.00 15.56           C  
ATOM   2691  N   LEU B 147      21.408  36.502  17.072  1.00 14.32           N  
ATOM   2692  CA  LEU B 147      22.326  36.204  18.185  1.00 15.01           C  
ATOM   2693  C   LEU B 147      23.595  35.470  17.761  1.00 20.11           C  
ATOM   2694  O   LEU B 147      24.503  35.331  18.589  1.00 19.75           O  
ATOM   2695  CB  LEU B 147      21.601  35.434  19.300  1.00 14.31           C  
ATOM   2696  CG  LEU B 147      20.454  36.215  19.996  1.00 16.73           C  
ATOM   2697  CD1 LEU B 147      19.632  35.284  20.905  1.00 15.78           C  
ATOM   2698  CD2 LEU B 147      20.997  37.389  20.815  1.00 15.94           C  
ATOM   2699  N   GLU B 148      23.701  35.080  16.473  1.00 18.07           N  
ATOM   2700  CA  GLU B 148      24.937  34.482  15.954  1.00 18.11           C  
ATOM   2701  C   GLU B 148      25.976  35.577  15.710  1.00 23.72           C  
ATOM   2702  O   GLU B 148      27.162  35.265  15.521  1.00 23.48           O  
ATOM   2703  CB  GLU B 148      24.666  33.712  14.650  1.00 18.38           C  
ATOM   2704  CG  GLU B 148      23.960  32.396  14.914  1.00 22.01           C  
ATOM   2705  CD  GLU B 148      23.730  31.491  13.719  1.00 46.94           C  
ATOM   2706  OE1 GLU B 148      24.130  31.853  12.587  1.00 42.09           O  
ATOM   2707  OE2 GLU B 148      23.162  30.396  13.928  1.00 39.14           O1-
ATOM   2708  N   ASP B 149      25.546  36.854  15.682  1.00 18.86           N  
ATOM   2709  CA  ASP B 149      26.471  37.977  15.508  1.00 19.22           C  
ATOM   2710  C   ASP B 149      26.882  38.441  16.916  1.00 22.63           C  
ATOM   2711  O   ASP B 149      26.006  38.846  17.694  1.00 20.33           O  
ATOM   2712  CB  ASP B 149      25.759  39.112  14.742  1.00 20.15           C  
ATOM   2713  CG  ASP B 149      26.595  40.340  14.422  1.00 28.73           C  
ATOM   2714  OD1 ASP B 149      27.675  40.504  15.028  1.00 25.57           O  
ATOM   2715  OD2 ASP B 149      26.144  41.162  13.597  1.00 37.54           O1-
ATOM   2716  N   PRO B 150      28.196  38.421  17.264  1.00 22.17           N  
ATOM   2717  CA  PRO B 150      28.615  38.853  18.616  1.00 22.57           C  
ATOM   2718  C   PRO B 150      28.308  40.315  18.948  1.00 24.40           C  
ATOM   2719  O   PRO B 150      28.269  40.670  20.131  1.00 25.27           O  
ATOM   2720  CB  PRO B 150      30.127  38.593  18.622  1.00 24.88           C  
ATOM   2721  CG  PRO B 150      30.515  38.561  17.177  1.00 30.31           C  
ATOM   2722  CD  PRO B 150      29.345  37.933  16.476  1.00 25.47           C  
ATOM   2723  N   ALA B 151      28.023  41.135  17.926  1.00 21.06           N  
ATOM   2724  CA  ALA B 151      27.676  42.543  18.132  1.00 21.55           C  
ATOM   2725  C   ALA B 151      26.228  42.696  18.633  1.00 23.17           C  
ATOM   2726  O   ALA B 151      25.876  43.737  19.181  1.00 23.38           O  
ATOM   2727  CB  ALA B 151      27.874  43.324  16.838  1.00 22.67           C  
ATOM   2728  N   CYS B 152      25.384  41.666  18.440  1.00 19.01           N  
ATOM   2729  CA  CYS B 152      23.998  41.766  18.844  1.00 17.39           C  
ATOM   2730  C   CYS B 152      23.836  41.783  20.379  1.00 19.61           C  
ATOM   2731  O   CYS B 152      24.387  40.917  21.055  1.00 19.44           O  
ATOM   2732  CB  CYS B 152      23.189  40.631  18.224  1.00 17.40           C  
ATOM   2733  SG  CYS B 152      21.400  40.791  18.461  1.00 19.97           S  
ATOM   2734  N   PRO B 153      23.036  42.718  20.942  1.00 16.28           N  
ATOM   2735  CA  PRO B 153      22.722  42.650  22.382  1.00 15.40           C  
ATOM   2736  C   PRO B 153      22.065  41.302  22.691  1.00 18.54           C  
ATOM   2737  O   PRO B 153      21.293  40.772  21.872  1.00 18.66           O  
ATOM   2738  CB  PRO B 153      21.689  43.777  22.579  1.00 18.41           C  
ATOM   2739  CG  PRO B 153      21.933  44.713  21.450  1.00 23.12           C  
ATOM   2740  CD  PRO B 153      22.336  43.847  20.294  1.00 18.56           C  
ATOM   2741  N   ARG B 154      22.320  40.766  23.894  1.00 15.18           N  
ATOM   2742  CA  ARG B 154      21.840  39.426  24.246  1.00 14.59           C  
ATOM   2743  C   ARG B 154      20.867  39.460  25.415  1.00 16.17           C  
ATOM   2744  O   ARG B 154      21.136  40.080  26.446  1.00 15.94           O  
ATOM   2745  CB  ARG B 154      23.034  38.514  24.589  1.00 15.64           C  
ATOM   2746  CG  ARG B 154      24.046  38.428  23.458  1.00 16.37           C  
ATOM   2747  CD  ARG B 154      25.112  37.387  23.724  1.00 17.58           C  
ATOM   2748  NE  ARG B 154      24.625  36.003  23.631  1.00 17.03           N  
ATOM   2749  CZ  ARG B 154      24.484  35.326  22.489  1.00 20.21           C  
ATOM   2750  NH1 ARG B 154      24.719  35.916  21.325  1.00 16.43           N1+
ATOM   2751  NH2 ARG B 154      24.069  34.061  22.504  1.00 16.76           N  
ATOM   2752  N   PRO B 155      19.714  38.794  25.252  1.00 13.89           N  
ATOM   2753  CA  PRO B 155      18.720  38.777  26.332  1.00 13.33           C  
ATOM   2754  C   PRO B 155      19.170  37.929  27.532  1.00 16.17           C  
ATOM   2755  O   PRO B 155      20.049  37.085  27.382  1.00 16.16           O  
ATOM   2756  CB  PRO B 155      17.475  38.191  25.654  1.00 14.54           C  
ATOM   2757  CG  PRO B 155      18.037  37.289  24.530  1.00 16.91           C  
ATOM   2758  CD  PRO B 155      19.277  38.035  24.057  1.00 14.73           C  
ATOM   2759  N   ALA B 156      18.524  38.110  28.700  1.00 14.92           N  
ATOM   2760  CA  ALA B 156      18.799  37.320  29.903  1.00 15.65           C  
ATOM   2761  C   ALA B 156      18.161  35.943  29.785  1.00 17.28           C  
ATOM   2762  O   ALA B 156      18.677  34.986  30.345  1.00 17.74           O  
ATOM   2763  CB  ALA B 156      18.223  38.021  31.122  1.00 16.60           C  
ATOM   2764  N   ALA B 157      17.042  35.832  29.046  1.00 15.44           N  
ATOM   2765  CA  ALA B 157      16.326  34.566  28.915  1.00 14.33           C  
ATOM   2766  C   ALA B 157      15.397  34.610  27.727  1.00 15.33           C  
ATOM   2767  O   ALA B 157      14.911  35.690  27.375  1.00 15.09           O  
ATOM   2768  CB  ALA B 157      15.511  34.299  30.184  1.00 15.30           C  
ATOM   2769  N   ILE B 158      15.064  33.421  27.178  1.00 13.17           N  
ATOM   2770  CA  ILE B 158      14.113  33.324  26.081  1.00 12.41           C  
ATOM   2771  C   ILE B 158      13.043  32.312  26.450  1.00 14.67           C  
ATOM   2772  O   ILE B 158      13.352  31.132  26.671  1.00 13.72           O  
ATOM   2773  CB  ILE B 158      14.760  32.929  24.722  1.00 14.42           C  
ATOM   2774  CG1 ILE B 158      15.722  34.007  24.238  1.00 15.12           C  
ATOM   2775  CG2 ILE B 158      13.682  32.664  23.631  1.00 14.34           C  
ATOM   2776  CD1 ILE B 158      16.693  33.458  23.083  1.00 16.88           C  
ATOM   2777  N   ILE B 159      11.771  32.754  26.450  1.00 12.70           N  
ATOM   2778  CA  ILE B 159      10.611  31.869  26.581  1.00 12.31           C  
ATOM   2779  C   ILE B 159      10.240  31.646  25.113  1.00 14.21           C  
ATOM   2780  O   ILE B 159       9.633  32.535  24.482  1.00 14.24           O  
ATOM   2781  CB  ILE B 159       9.480  32.541  27.383  1.00 13.78           C  
ATOM   2782  CG1 ILE B 159       9.947  32.816  28.831  1.00 14.56           C  
ATOM   2783  CG2 ILE B 159       8.212  31.640  27.376  1.00 12.29           C  
ATOM   2784  CD1 ILE B 159       9.084  33.851  29.560  1.00 15.42           C  
ATOM   2785  N   GLY B 160      10.649  30.494  24.585  1.00 12.18           N  
ATOM   2786  CA  GLY B 160      10.447  30.194  23.175  1.00 11.73           C  
ATOM   2787  C   GLY B 160       9.327  29.203  22.978  1.00 13.64           C  
ATOM   2788  O   GLY B 160       9.570  28.008  22.809  1.00 13.46           O  
ATOM   2789  N   CYS B 161       8.088  29.713  22.942  1.00 12.30           N  
ATOM   2790  CA  CYS B 161       6.924  28.869  22.862  1.00 11.35           C  
ATOM   2791  C   CYS B 161       6.016  29.149  21.667  1.00 13.41           C  
ATOM   2792  O   CYS B 161       4.782  29.096  21.828  1.00 13.48           O  
ATOM   2793  CB  CYS B 161       6.156  28.915  24.181  1.00 11.89           C  
ATOM   2794  SG  CYS B 161       7.079  28.227  25.590  1.00 14.84           S  
ATOM   2795  N   PRO B 162       6.550  29.360  20.445  1.00 11.50           N  
ATOM   2796  CA  PRO B 162       5.637  29.530  19.305  1.00 11.22           C  
ATOM   2797  C   PRO B 162       4.858  28.240  19.055  1.00 15.23           C  
ATOM   2798  O   PRO B 162       5.330  27.141  19.354  1.00 16.18           O  
ATOM   2799  CB  PRO B 162       6.582  29.852  18.154  1.00 12.48           C  
ATOM   2800  CG  PRO B 162       7.888  29.192  18.534  1.00 14.12           C  
ATOM   2801  CD  PRO B 162       7.961  29.434  20.010  1.00 12.40           C  
ATOM   2802  N   VAL B 163       3.647  28.379  18.565  1.00 14.84           N  
ATOM   2803  CA  VAL B 163       2.728  27.272  18.302  1.00 12.73           C  
ATOM   2804  C   VAL B 163       2.683  27.022  16.804  1.00 15.23           C  
ATOM   2805  O   VAL B 163       2.981  27.945  16.043  1.00 17.58           O  
ATOM   2806  CB  VAL B 163       1.337  27.681  18.869  1.00 15.75           C  
ATOM   2807  CG1 VAL B 163       0.802  28.972  18.229  1.00 15.17           C  
ATOM   2808  CG2 VAL B 163       0.334  26.546  18.763  1.00 15.80           C  
ATOM   2809  N   GLY B 164       2.269  25.835  16.403  1.00 15.02           N  
ATOM   2810  CA  GLY B 164       2.009  25.671  14.987  1.00 15.84           C  
ATOM   2811  C   GLY B 164       2.438  24.402  14.342  1.00 15.30           C  
ATOM   2812  O   GLY B 164       3.146  23.582  14.934  1.00 15.43           O  
ATOM   2813  N   PHE B 165       2.072  24.328  13.065  1.00 13.42           N  
ATOM   2814  CA  PHE B 165       2.317  23.160  12.252  1.00 13.77           C  
ATOM   2815  C   PHE B 165       3.533  23.293  11.360  1.00 17.09           C  
ATOM   2816  O   PHE B 165       4.103  22.269  10.927  1.00 17.76           O  
ATOM   2817  CB  PHE B 165       1.059  22.880  11.405  1.00 13.89           C  
ATOM   2818  CG  PHE B 165      -0.107  22.424  12.240  1.00 13.94           C  
ATOM   2819  CD1 PHE B 165      -0.932  23.351  12.885  1.00 15.25           C  
ATOM   2820  CD2 PHE B 165      -0.338  21.073  12.450  1.00 15.74           C  
ATOM   2821  CE1 PHE B 165      -1.957  22.922  13.741  1.00 15.60           C  
ATOM   2822  CE2 PHE B 165      -1.351  20.644  13.322  1.00 17.43           C  
ATOM   2823  CZ  PHE B 165      -2.174  21.569  13.929  1.00 14.82           C  
ATOM   2824  N   ILE B 166       3.868  24.545  11.012  1.00 15.02           N  
ATOM   2825  CA  ILE B 166       4.951  24.853  10.072  1.00 15.39           C  
ATOM   2826  C   ILE B 166       6.026  25.664  10.780  1.00 17.17           C  
ATOM   2827  O   ILE B 166       5.788  26.817  11.177  1.00 18.64           O  
ATOM   2828  CB  ILE B 166       4.384  25.644   8.862  1.00 18.83           C  
ATOM   2829  CG1 ILE B 166       3.163  24.936   8.202  1.00 19.56           C  
ATOM   2830  CG2 ILE B 166       5.477  25.955   7.820  1.00 20.71           C  
ATOM   2831  CD1 ILE B 166       3.370  23.452   7.753  1.00 23.86           C  
ATOM   2832  N   GLY B 167       7.182  25.042  10.945  1.00 15.11           N  
ATOM   2833  CA  GLY B 167       8.339  25.690  11.542  1.00 14.44           C  
ATOM   2834  C   GLY B 167       8.360  25.805  13.052  1.00 14.95           C  
ATOM   2835  O   GLY B 167       9.419  26.110  13.599  1.00 13.64           O  
ATOM   2836  N   ALA B 168       7.202  25.642  13.746  1.00 12.93           N  
ATOM   2837  CA  ALA B 168       7.215  25.833  15.198  1.00 12.44           C  
ATOM   2838  C   ALA B 168       8.117  24.845  15.933  1.00 14.13           C  
ATOM   2839  O   ALA B 168       9.036  25.260  16.650  1.00 13.88           O  
ATOM   2840  CB  ALA B 168       5.787  25.791  15.751  1.00 13.87           C  
ATOM   2841  N   ALA B 169       7.873  23.540  15.751  1.00 14.29           N  
ATOM   2842  CA  ALA B 169       8.659  22.511  16.439  1.00 13.50           C  
ATOM   2843  C   ALA B 169      10.153  22.695  16.114  1.00 15.30           C  
ATOM   2844  O   ALA B 169      10.992  22.638  17.014  1.00 14.88           O  
ATOM   2845  CB  ALA B 169       8.198  21.126  15.993  1.00 14.55           C  
ATOM   2846  N   GLU B 170      10.464  22.967  14.842  1.00 13.04           N  
ATOM   2847  CA  GLU B 170      11.857  23.142  14.423  1.00 12.64           C  
ATOM   2848  C   GLU B 170      12.491  24.361  15.071  1.00 14.75           C  
ATOM   2849  O   GLU B 170      13.658  24.285  15.461  1.00 14.86           O  
ATOM   2850  CB  GLU B 170      11.937  23.257  12.887  1.00 14.70           C  
ATOM   2851  CG  GLU B 170      11.452  22.015  12.131  1.00 17.69           C  
ATOM   2852  CD  GLU B 170       9.966  21.910  11.796  1.00 27.93           C  
ATOM   2853  OE1 GLU B 170       9.132  22.647  12.380  1.00 19.78           O  
ATOM   2854  OE2 GLU B 170       9.639  21.062  10.935  1.00 31.66           O1-
ATOM   2855  N   SER B 171      11.759  25.476  15.179  1.00 12.87           N  
ATOM   2856  CA  SER B 171      12.365  26.669  15.778  1.00 12.32           C  
ATOM   2857  C   SER B 171      12.730  26.420  17.247  1.00 14.60           C  
ATOM   2858  O   SER B 171      13.773  26.889  17.712  1.00 14.36           O  
ATOM   2859  CB  SER B 171      11.449  27.889  15.630  1.00 13.93           C  
ATOM   2860  OG  SER B 171      10.273  27.798  16.428  1.00 13.57           O  
ATOM   2861  N   LYS B 172      11.859  25.716  17.982  1.00 12.19           N  
ATOM   2862  CA  LYS B 172      12.107  25.468  19.395  1.00 11.71           C  
ATOM   2863  C   LYS B 172      13.209  24.431  19.582  1.00 14.67           C  
ATOM   2864  O   LYS B 172      14.036  24.593  20.472  1.00 14.05           O  
ATOM   2865  CB  LYS B 172      10.822  25.051  20.091  1.00 12.94           C  
ATOM   2866  CG  LYS B 172       9.791  26.209  20.069  1.00 13.66           C  
ATOM   2867  CD  LYS B 172       8.392  25.800  20.528  1.00 13.14           C  
ATOM   2868  CE  LYS B 172       7.685  24.819  19.617  1.00 12.58           C  
ATOM   2869  NZ  LYS B 172       6.278  24.595  20.067  1.00 12.62           N1+
ATOM   2870  N   ALA B 173      13.238  23.374  18.749  1.00 13.45           N  
ATOM   2871  CA  ALA B 173      14.319  22.411  18.864  1.00 14.36           C  
ATOM   2872  C   ALA B 173      15.668  23.117  18.543  1.00 16.26           C  
ATOM   2873  O   ALA B 173      16.676  22.850  19.208  1.00 16.74           O  
ATOM   2874  CB  ALA B 173      14.064  21.252  17.910  1.00 16.35           C  
ATOM   2875  N   ALA B 174      15.663  24.055  17.577  1.00 13.74           N  
ATOM   2876  CA  ALA B 174      16.890  24.786  17.227  1.00 14.45           C  
ATOM   2877  C   ALA B 174      17.329  25.721  18.374  1.00 16.63           C  
ATOM   2878  O   ALA B 174      18.534  25.865  18.639  1.00 16.69           O  
ATOM   2879  CB  ALA B 174      16.717  25.571  15.928  1.00 15.48           C  
ATOM   2880  N   LEU B 175      16.358  26.327  19.101  1.00 14.12           N  
ATOM   2881  CA  LEU B 175      16.727  27.163  20.230  1.00 13.58           C  
ATOM   2882  C   LEU B 175      17.446  26.335  21.307  1.00 15.77           C  
ATOM   2883  O   LEU B 175      18.480  26.775  21.833  1.00 14.70           O  
ATOM   2884  CB  LEU B 175      15.444  27.820  20.826  1.00 12.63           C  
ATOM   2885  CG  LEU B 175      15.582  28.458  22.225  1.00 14.15           C  
ATOM   2886  CD1 LEU B 175      16.570  29.630  22.223  1.00 14.19           C  
ATOM   2887  CD2 LEU B 175      14.220  28.962  22.712  1.00 13.69           C  
ATOM   2888  N   ALA B 176      16.910  25.132  21.624  1.00 14.28           N  
ATOM   2889  CA  ALA B 176      17.523  24.286  22.643  1.00 15.27           C  
ATOM   2890  C   ALA B 176      18.921  23.815  22.213  1.00 16.53           C  
ATOM   2891  O   ALA B 176      19.832  23.829  23.032  1.00 16.97           O  
ATOM   2892  CB  ALA B 176      16.644  23.088  22.925  1.00 16.55           C  
ATOM   2893  N   VAL B 177      19.101  23.465  20.936  1.00 14.49           N  
ATOM   2894  CA  VAL B 177      20.425  23.035  20.449  1.00 14.95           C  
ATOM   2895  C   VAL B 177      21.409  24.225  20.495  1.00 19.72           C  
ATOM   2896  O   VAL B 177      22.561  24.060  20.940  1.00 19.47           O  
ATOM   2897  CB  VAL B 177      20.354  22.423  19.026  1.00 17.15           C  
ATOM   2898  CG1 VAL B 177      21.759  22.264  18.393  1.00 17.25           C  
ATOM   2899  CG2 VAL B 177      19.628  21.082  19.046  1.00 16.85           C  
ATOM   2900  N   ALA B 178      20.973  25.423  20.038  1.00 16.60           N  
ATOM   2901  CA  ALA B 178      21.883  26.581  19.998  1.00 16.08           C  
ATOM   2902  C   ALA B 178      22.278  27.049  21.406  1.00 18.13           C  
ATOM   2903  O   ALA B 178      23.401  27.545  21.615  1.00 18.05           O  
ATOM   2904  CB  ALA B 178      21.258  27.725  19.224  1.00 17.29           C  
ATOM   2905  N   ASN B 179      21.352  26.909  22.365  1.00 16.57           N  
ATOM   2906  CA  ASN B 179      21.543  27.294  23.766  1.00 15.95           C  
ATOM   2907  C   ASN B 179      22.174  28.712  23.845  1.00 17.86           C  
ATOM   2908  O   ASN B 179      23.211  28.886  24.494  1.00 18.69           O  
ATOM   2909  CB  ASN B 179      22.442  26.245  24.460  1.00 15.40           C  
ATOM   2910  CG  ASN B 179      22.442  26.386  25.964  1.00 22.86           C  
ATOM   2911  ND2 ASN B 179      23.552  26.031  26.604  1.00 20.18           N  
ATOM   2912  OD1 ASN B 179      21.459  26.833  26.570  1.00 20.66           O  
ATOM   2913  N   PRO B 180      21.584  29.736  23.178  1.00 15.44           N  
ATOM   2914  CA  PRO B 180      22.258  31.054  23.139  1.00 15.90           C  
ATOM   2915  C   PRO B 180      22.310  31.746  24.484  1.00 19.21           C  
ATOM   2916  O   PRO B 180      23.308  32.380  24.840  1.00 18.08           O  
ATOM   2917  CB  PRO B 180      21.428  31.844  22.118  1.00 17.72           C  
ATOM   2918  CG  PRO B 180      20.045  31.225  22.191  1.00 20.88           C  
ATOM   2919  CD  PRO B 180      20.328  29.744  22.388  1.00 17.39           C  
ATOM   2920  N   VAL B 181      21.205  31.636  25.210  1.00 15.40           N  
ATOM   2921  CA  VAL B 181      20.976  32.197  26.538  1.00 14.61           C  
ATOM   2922  C   VAL B 181      19.985  31.206  27.214  1.00 15.54           C  
ATOM   2923  O   VAL B 181      19.393  30.369  26.506  1.00 15.38           O  
ATOM   2924  CB  VAL B 181      20.371  33.645  26.483  1.00 17.54           C  
ATOM   2925  CG1 VAL B 181      21.194  34.588  25.599  1.00 17.39           C  
ATOM   2926  CG2 VAL B 181      18.908  33.639  26.029  1.00 16.93           C  
ATOM   2927  N   PRO B 182      19.771  31.300  28.547  1.00 15.05           N  
ATOM   2928  CA  PRO B 182      18.805  30.394  29.209  1.00 14.68           C  
ATOM   2929  C   PRO B 182      17.433  30.434  28.540  1.00 15.53           C  
ATOM   2930  O   PRO B 182      16.919  31.520  28.223  1.00 15.57           O  
ATOM   2931  CB  PRO B 182      18.770  30.906  30.645  1.00 16.46           C  
ATOM   2932  CG  PRO B 182      20.146  31.553  30.844  1.00 20.41           C  
ATOM   2933  CD  PRO B 182      20.451  32.187  29.522  1.00 16.83           C  
ATOM   2934  N   TRP B 183      16.834  29.243  28.345  1.00 13.27           N  
ATOM   2935  CA  TRP B 183      15.610  29.115  27.587  1.00 13.68           C  
ATOM   2936  C   TRP B 183      14.637  28.154  28.201  1.00 14.42           C  
ATOM   2937  O   TRP B 183      15.008  27.313  29.037  1.00 14.60           O  
ATOM   2938  CB  TRP B 183      15.965  28.606  26.162  1.00 13.23           C  
ATOM   2939  CG  TRP B 183      16.855  27.391  26.150  1.00 13.75           C  
ATOM   2940  CD1 TRP B 183      18.217  27.390  26.078  1.00 16.49           C  
ATOM   2941  CD2 TRP B 183      16.457  26.010  26.255  1.00 13.76           C  
ATOM   2942  CE2 TRP B 183      17.644  25.235  26.271  1.00 16.34           C  
ATOM   2943  CE3 TRP B 183      15.216  25.349  26.375  1.00 15.06           C  
ATOM   2944  NE1 TRP B 183      18.699  26.100  26.136  1.00 16.17           N  
ATOM   2945  CZ2 TRP B 183      17.628  23.846  26.385  1.00 15.21           C  
ATOM   2946  CZ3 TRP B 183      15.205  23.972  26.538  1.00 15.92           C  
ATOM   2947  CH2 TRP B 183      16.394  23.231  26.515  1.00 16.30           C  
ATOM   2948  N   VAL B 184      13.376  28.290  27.783  1.00 12.72           N  
ATOM   2949  CA  VAL B 184      12.345  27.289  28.061  1.00 11.52           C  
ATOM   2950  C   VAL B 184      11.552  27.139  26.758  1.00 14.32           C  
ATOM   2951  O   VAL B 184      11.312  28.130  26.043  1.00 13.87           O  
ATOM   2952  CB  VAL B 184      11.400  27.618  29.259  1.00 14.01           C  
ATOM   2953  CG1 VAL B 184      10.616  28.916  29.016  1.00 13.35           C  
ATOM   2954  CG2 VAL B 184      10.426  26.459  29.526  1.00 14.68           C  
ATOM   2955  N   ILE B 185      11.153  25.898  26.442  1.00 12.91           N  
ATOM   2956  CA  ILE B 185      10.339  25.641  25.258  1.00 11.80           C  
ATOM   2957  C   ILE B 185       9.241  24.661  25.586  1.00 14.34           C  
ATOM   2958  O   ILE B 185       9.314  23.951  26.593  1.00 14.08           O  
ATOM   2959  CB  ILE B 185      11.154  25.071  24.051  1.00 14.04           C  
ATOM   2960  CG1 ILE B 185      11.840  23.715  24.416  1.00 13.88           C  
ATOM   2961  CG2 ILE B 185      12.178  26.097  23.550  1.00 14.06           C  
ATOM   2962  CD1 ILE B 185      12.518  22.997  23.229  1.00 17.07           C  
ATOM   2963  N   VAL B 186       8.229  24.632  24.731  1.00 12.58           N  
ATOM   2964  CA  VAL B 186       7.237  23.561  24.667  1.00 12.08           C  
ATOM   2965  C   VAL B 186       7.593  22.831  23.365  1.00 13.64           C  
ATOM   2966  O   VAL B 186       7.419  23.386  22.262  1.00 13.39           O  
ATOM   2967  CB  VAL B 186       5.782  24.071  24.617  1.00 14.40           C  
ATOM   2968  CG1 VAL B 186       4.825  22.898  24.402  1.00 16.07           C  
ATOM   2969  CG2 VAL B 186       5.429  24.784  25.900  1.00 14.87           C  
ATOM   2970  N   GLU B 187       8.164  21.614  23.458  1.00 13.04           N  
ATOM   2971  CA  GLU B 187       8.551  20.879  22.255  1.00 12.92           C  
ATOM   2972  C   GLU B 187       7.313  20.513  21.420  1.00 17.05           C  
ATOM   2973  O   GLU B 187       6.262  20.214  21.989  1.00 18.01           O  
ATOM   2974  CB  GLU B 187       9.282  19.601  22.676  1.00 14.75           C  
ATOM   2975  CG  GLU B 187      10.064  18.879  21.599  1.00 24.59           C  
ATOM   2976  CD  GLU B 187      11.476  19.403  21.373  1.00 21.85           C  
ATOM   2977  OE1 GLU B 187      12.229  19.598  22.360  1.00 26.25           O  
ATOM   2978  OE2 GLU B 187      11.857  19.498  20.188  1.00 34.88           O1-
ATOM   2979  N   GLY B 188       7.460  20.507  20.092  1.00 14.41           N  
ATOM   2980  CA  GLY B 188       6.378  20.088  19.220  1.00 15.28           C  
ATOM   2981  C   GLY B 188       5.530  21.211  18.668  1.00 14.06           C  
ATOM   2982  O   GLY B 188       6.005  22.346  18.488  1.00 13.97           O  
ATOM   2983  N   ARG B 189       4.259  20.880  18.377  1.00 14.47           N  
ATOM   2984  CA  ARG B 189       3.339  21.857  17.797  1.00 13.81           C  
ATOM   2985  C   ARG B 189       2.686  22.753  18.829  1.00 14.10           C  
ATOM   2986  O   ARG B 189       2.198  23.825  18.473  1.00 14.16           O  
ATOM   2987  CB  ARG B 189       2.239  21.142  17.004  1.00 13.05           C  
ATOM   2988  CG  ARG B 189       2.780  20.367  15.813  1.00 13.81           C  
ATOM   2989  CD  ARG B 189       1.728  19.407  15.285  1.00 13.67           C  
ATOM   2990  NE  ARG B 189       2.084  18.947  13.936  1.00 16.59           N  
ATOM   2991  CZ  ARG B 189       1.337  18.120  13.210  1.00 20.62           C  
ATOM   2992  NH1 ARG B 189       0.207  17.628  13.705  1.00 17.45           N1+
ATOM   2993  NH2 ARG B 189       1.718  17.778  11.979  1.00 19.40           N  
ATOM   2994  N   LEU B 190       2.619  22.317  20.092  1.00 13.32           N  
ATOM   2995  CA  LEU B 190       1.927  23.102  21.106  1.00 13.77           C  
ATOM   2996  C   LEU B 190       2.718  24.328  21.530  1.00 15.55           C  
ATOM   2997  O   LEU B 190       3.933  24.375  21.357  1.00 14.51           O  
ATOM   2998  CB  LEU B 190       1.611  22.236  22.325  1.00 13.71           C  
ATOM   2999  CG  LEU B 190       0.733  20.984  22.097  1.00 16.82           C  
ATOM   3000  CD1 LEU B 190       0.689  20.124  23.369  1.00 17.46           C  
ATOM   3001  CD2 LEU B 190      -0.709  21.357  21.671  1.00 15.77           C  
ATOM   3002  N   GLY B 191       2.030  25.318  22.075  1.00 13.56           N  
ATOM   3003  CA  GLY B 191       2.656  26.557  22.537  1.00 12.83           C  
ATOM   3004  C   GLY B 191       1.605  27.636  22.537  1.00 14.96           C  
ATOM   3005  O   GLY B 191       0.421  27.349  22.826  1.00 14.16           O  
ATOM   3006  N   GLY B 192       1.987  28.836  22.147  1.00 13.66           N  
ATOM   3007  CA  GLY B 192       1.003  29.894  22.015  1.00 13.51           C  
ATOM   3008  C   GLY B 192       1.114  31.015  23.021  1.00 13.28           C  
ATOM   3009  O   GLY B 192       1.870  30.917  24.000  1.00 13.55           O  
ATOM   3010  N   SER B 193       0.335  32.062  22.786  1.00 13.12           N  
ATOM   3011  CA  SER B 193       0.353  33.260  23.625  0.00 12.23           C  
ATOM   3013  C   SER B 193      -0.024  32.998  25.066  1.00 14.19           C  
ATOM   3014  O   SER B 193       0.645  33.493  25.963  1.00 14.08           O  
ATOM   3015  CB  SER B 193      -0.533  34.356  23.044  0.00 15.83           C  
ATOM   3017  OG  SER B 193      -0.025  34.826  21.806  0.00 24.59           O  
ATOM   3019  N   ALA B 194      -1.072  32.183  25.299  1.00 11.84           N  
ATOM   3020  CA  ALA B 194      -1.507  31.952  26.686  1.00 11.98           C  
ATOM   3021  C   ALA B 194      -0.442  31.217  27.516  1.00 13.86           C  
ATOM   3022  O   ALA B 194      -0.178  31.590  28.671  1.00 13.53           O  
ATOM   3023  CB  ALA B 194      -2.822  31.179  26.694  1.00 14.32           C  
ATOM   3024  N   ILE B 195       0.164  30.174  26.932  1.00 11.70           N  
ATOM   3025  CA  ILE B 195       1.224  29.443  27.631  1.00 10.63           C  
ATOM   3026  C   ILE B 195       2.425  30.366  27.884  1.00 13.19           C  
ATOM   3027  O   ILE B 195       3.007  30.336  28.973  1.00 13.89           O  
ATOM   3028  CB  ILE B 195       1.589  28.199  26.802  1.00 12.98           C  
ATOM   3029  CG1 ILE B 195       0.493  27.103  26.995  1.00 13.58           C  
ATOM   3030  CG2 ILE B 195       3.006  27.671  27.134  1.00 15.25           C  
ATOM   3031  CD1 ILE B 195       0.675  25.894  26.023  1.00 13.24           C  
ATOM   3032  N   THR B 196       2.765  31.202  26.874  1.00 12.20           N  
ATOM   3033  CA  THR B 196       3.911  32.115  27.001  1.00 11.65           C  
ATOM   3034  C   THR B 196       3.686  33.167  28.103  1.00 13.66           C  
ATOM   3035  O   THR B 196       4.566  33.389  28.949  1.00 13.60           O  
ATOM   3036  CB  THR B 196       4.166  32.758  25.642  1.00 14.10           C  
ATOM   3037  CG2 THR B 196       5.330  33.765  25.671  1.00 13.13           C  
ATOM   3038  OG1 THR B 196       4.491  31.697  24.746  1.00 13.81           O  
ATOM   3039  N   VAL B 197       2.501  33.775  28.102  1.00 12.75           N  
ATOM   3040  CA  VAL B 197       2.093  34.730  29.129  1.00 11.63           C  
ATOM   3041  C   VAL B 197       2.126  34.097  30.509  1.00 14.81           C  
ATOM   3042  O   VAL B 197       2.615  34.717  31.461  1.00 13.95           O  
ATOM   3043  CB  VAL B 197       0.681  35.307  28.821  1.00 14.87           C  
ATOM   3044  CG1 VAL B 197       0.092  36.041  30.022  1.00 16.00           C  
ATOM   3045  CG2 VAL B 197       0.709  36.211  27.581  1.00 14.30           C  
ATOM   3046  N   ALA B 198       1.592  32.859  30.621  1.00 13.11           N  
ATOM   3047  CA  ALA B 198       1.620  32.176  31.928  1.00 13.87           C  
ATOM   3048  C   ALA B 198       3.065  32.006  32.414  1.00 15.89           C  
ATOM   3049  O   ALA B 198       3.330  32.155  33.622  1.00 14.46           O  
ATOM   3050  CB  ALA B 198       0.942  30.814  31.818  1.00 14.13           C  
ATOM   3051  N   ALA B 199       4.007  31.683  31.499  1.00 12.72           N  
ATOM   3052  CA  ALA B 199       5.405  31.544  31.940  1.00 12.81           C  
ATOM   3053  C   ALA B 199       5.948  32.875  32.467  1.00 15.54           C  
ATOM   3054  O   ALA B 199       6.566  32.912  33.547  1.00 14.95           O  
ATOM   3055  CB  ALA B 199       6.288  31.016  30.803  1.00 14.26           C  
ATOM   3056  N   VAL B 200       5.656  33.976  31.748  1.00 13.76           N  
ATOM   3057  CA  VAL B 200       6.116  35.298  32.219  1.00 13.05           C  
ATOM   3058  C   VAL B 200       5.474  35.608  33.584  1.00 15.19           C  
ATOM   3059  O   VAL B 200       6.179  36.002  34.520  1.00 15.21           O  
ATOM   3060  CB  VAL B 200       5.756  36.421  31.225  1.00 15.23           C  
ATOM   3061  CG1 VAL B 200       6.047  37.798  31.846  1.00 14.72           C  
ATOM   3062  CG2 VAL B 200       6.486  36.264  29.893  1.00 15.51           C  
ATOM   3063  N   ASN B 201       4.132  35.469  33.686  1.00 12.40           N  
ATOM   3064  CA  ASN B 201       3.446  35.787  34.931  1.00 12.74           C  
ATOM   3065  C   ASN B 201       3.958  34.929  36.099  1.00 15.06           C  
ATOM   3066  O   ASN B 201       4.050  35.447  37.222  1.00 16.44           O  
ATOM   3067  CB  ASN B 201       1.945  35.608  34.777  1.00 13.62           C  
ATOM   3068  CG  ASN B 201       1.237  36.668  33.972  1.00 18.00           C  
ATOM   3069  ND2 ASN B 201       1.802  37.856  33.917  1.00 13.47           N  
ATOM   3070  OD1 ASN B 201       0.124  36.444  33.454  1.00 21.07           O  
ATOM   3071  N   ALA B 202       4.276  33.636  35.851  1.00 12.24           N  
ATOM   3072  CA  ALA B 202       4.817  32.780  36.920  1.00 13.89           C  
ATOM   3073  C   ALA B 202       6.190  33.284  37.387  1.00 15.95           C  
ATOM   3074  O   ALA B 202       6.473  33.289  38.590  1.00 17.12           O  
ATOM   3075  CB  ALA B 202       4.934  31.340  36.433  1.00 14.94           C  
ATOM   3076  N   LEU B 203       7.040  33.674  36.437  1.00 14.50           N  
ATOM   3077  CA  LEU B 203       8.384  34.140  36.774  1.00 15.17           C  
ATOM   3078  C   LEU B 203       8.412  35.526  37.381  1.00 19.49           C  
ATOM   3079  O   LEU B 203       9.397  35.858  38.054  1.00 20.22           O  
ATOM   3080  CB  LEU B 203       9.234  34.116  35.496  1.00 14.73           C  
ATOM   3081  CG  LEU B 203       9.535  32.706  34.982  1.00 17.37           C  
ATOM   3082  CD1 LEU B 203       9.941  32.719  33.525  1.00 16.91           C  
ATOM   3083  CD2 LEU B 203      10.582  32.003  35.862  1.00 19.97           C  
ATOM   3084  N   ALA B 204       7.383  36.345  37.128  1.00 18.75           N  
ATOM   3085  CA  ALA B 204       7.356  37.746  37.586  1.00 18.94           C  
ATOM   3086  C   ALA B 204       7.146  37.891  39.070  1.00 23.68           C  
ATOM   3087  O   ALA B 204       7.760  38.764  39.682  1.00 23.28           O  
ATOM   3088  CB  ALA B 204       6.267  38.520  36.856  1.00 19.64           C  
ATOM   3089  N   CYS B 205       6.270  37.066  39.644  1.00 21.28           N  
ATOM   3090  CA  CYS B 205       5.888  37.185  41.059  1.00 24.50           C  
ATOM   3091  C   CYS B 205       6.045  35.866  41.796  1.00 27.92           C  
ATOM   3092  O   CYS B 205       5.715  34.823  41.249  1.00 24.42           O  
ATOM   3093  CB  CYS B 205       4.457  37.713  41.153  1.00 26.53           C  
ATOM   3094  SG  CYS B 205       4.014  38.406  42.771  1.00 32.67           S  
ATOM   3095  N   ARG B 206       6.525  35.913  43.053  1.00 27.75           N  
ATOM   3096  CA  ARG B 206       6.764  34.698  43.849  1.00 29.13           C  
ATOM   3097  C   ARG B 206       5.490  34.041  44.400  1.00 33.06           C  
ATOM   3098  O   ARG B 206       5.526  32.896  44.843  1.00 34.42           O  
ATOM   3099  CB  ARG B 206       7.821  34.947  44.940  1.00 32.25           C  
ATOM   3100  CG  ARG B 206       9.198  35.292  44.366  1.00 40.69           C  
ATOM   3101  CD  ARG B 206      10.229  35.654  45.424  1.00 49.84           C  
ATOM   3102  NE  ARG B 206      11.491  36.095  44.815  1.00 57.40           N  
ATOM   3103  CZ  ARG B 206      12.489  35.283  44.467  1.00 67.19           C  
ATOM   3104  NH1 ARG B 206      12.386  33.971  44.656  1.00 50.38           N1+
ATOM   3105  NH2 ARG B 206      13.588  35.774  43.907  1.00 49.34           N  
ATOM   3106  N   LYS B 207       4.367  34.761  44.352  1.00 28.98           N  
ATOM   3107  CA  LYS B 207       3.063  34.289  44.800  1.00 28.66           C  
ATOM   3108  C   LYS B 207       2.297  33.740  43.582  1.00 32.27           C  
ATOM   3109  O   LYS B 207       2.113  34.467  42.598  1.00 31.10           O  
ATOM   3110  CB  LYS B 207       2.311  35.479  45.449  1.00 31.99           C  
ATOM   3111  CG  LYS B 207       0.937  35.186  46.026  1.00 43.70           C  
ATOM   3112  CD  LYS B 207       0.356  36.477  46.618  1.00 52.26           C  
ATOM   3113  CE  LYS B 207      -1.135  36.441  46.845  1.00 67.05           C  
ATOM   3114  NZ  LYS B 207      -1.901  36.493  45.569  1.00 78.10           N1+
ATOM   3115  N   GLU B 208       1.870  32.459  43.638  1.00 28.30           N  
ATOM   3116  CA  GLU B 208       1.085  31.819  42.570  1.00 29.29           C  
ATOM   3117  C   GLU B 208      -0.242  32.559  42.452  1.00 28.19           C  
ATOM   3118  O   GLU B 208      -0.792  32.938  43.506  1.00 33.72           O  
ATOM   3119  CB  GLU B 208       0.749  30.367  42.939  1.00 31.28           C  
ATOM   3120  CG  GLU B 208       1.840  29.346  42.760  1.00 42.83           C  
ATOM   3121  CD  GLU B 208       1.268  27.973  42.452  1.00 50.23           C  
ATOM   3122  OE1 GLU B 208       0.336  27.518  43.159  1.00 30.30           O  
ATOM   3123  OE2 GLU B 208       1.717  27.380  41.450  1.00 33.38           O1-
ATOM   3124  OXT GLU B 208      -0.775  32.684  41.336  1.00 31.63           O1-
