# Supplementary material for: Structural Descriptors for Subunit Interface Regions in Homodimers: Effect of Lipid Membrane and Secondary Structure Type
Source: J Chem Inf Model. 2025 Mar 27;65(7):3117–26. doi: 10.1021/acs.jcim.4c01233 (PMC12004529; doi:10.1021/acs.jcim.4c01233)
Supplement: Supplementary file 3 — ci4c01233_si_003.tar [file ci4c01233_si_003.tar › database/alpha/1tj7_cytop.pdb]

ATOM      1  N   LEU A   1      38.126 -87.584   9.696  1.00 41.63           N  
ATOM      2  CA  LEU A   1      36.890 -87.572   8.823  1.00 41.56           C  
ATOM      3  C   LEU A   1      37.185 -87.136   7.377  1.00 41.30           C  
ATOM      4  O   LEU A   1      36.383 -87.364   6.477  1.00 41.72           O  
ATOM      5  CB  LEU A   1      35.752 -86.726   9.431  1.00 41.06           C  
ATOM      6  CG  LEU A   1      35.263 -86.998  10.869  1.00 41.54           C  
ATOM      7  CD1 LEU A   1      34.091 -86.095  11.286  1.00 40.18           C  
ATOM      8  CD2 LEU A   1      34.884 -88.445  11.070  1.00 40.64           C  
ATOM      9  N   TRP A   2      38.350 -86.531   7.161  1.00 41.27           N  
ATOM     10  CA  TRP A   2      38.757 -85.998   5.853  1.00 40.61           C  
ATOM     11  C   TRP A   2      40.266 -86.197   5.710  1.00 40.05           C  
ATOM     12  O   TRP A   2      40.932 -86.502   6.702  1.00 39.76           O  
ATOM     13  CB  TRP A   2      38.402 -84.491   5.770  1.00 40.39           C  
ATOM     14  CG  TRP A   2      38.995 -83.684   6.905  1.00 41.33           C  
ATOM     15  CD1 TRP A   2      38.425 -83.446   8.131  1.00 41.13           C  
ATOM     16  CD2 TRP A   2      40.291 -83.042   6.938  1.00 41.82           C  
ATOM     17  CE2 TRP A   2      40.419 -82.424   8.209  1.00 41.66           C  
ATOM     18  CE3 TRP A   2      41.358 -82.925   6.019  1.00 40.17           C  
ATOM     19  NE1 TRP A   2      39.265 -82.682   8.905  1.00 40.62           N  
ATOM     20  CZ2 TRP A   2      41.573 -81.701   8.588  1.00 42.19           C  
ATOM     21  CZ3 TRP A   2      42.493 -82.199   6.387  1.00 39.85           C  
ATOM     22  CH2 TRP A   2      42.591 -81.596   7.663  1.00 41.66           C  
ATOM     23  N   GLY A   3      40.805 -86.011   4.498  1.00 39.84           N  
ATOM     24  CA  GLY A   3      42.244 -86.140   4.256  1.00 39.00           C  
ATOM     25  C   GLY A   3      42.639 -86.639   2.871  1.00 38.97           C  
ATOM     26  O   GLY A   3      43.765 -86.399   2.416  1.00 39.02           O  
ATOM     27  N   GLY A   4      41.716 -87.328   2.195  1.00 38.72           N  
ATOM     28  CA  GLY A   4      41.969 -87.870   0.867  1.00 38.39           C  
ATOM     29  C   GLY A   4      42.274 -86.814  -0.185  1.00 37.90           C  
ATOM     30  O   GLY A   4      42.984 -87.078  -1.151  1.00 37.56           O  
ATOM     31  N   ARG A   5      41.734 -85.614   0.024  1.00 37.50           N  
ATOM     32  CA  ARG A   5      41.986 -84.455  -0.842  1.00 37.52           C  
ATOM     33  C   ARG A   5      43.344 -83.766  -0.531  1.00 36.67           C  
ATOM     34  O   ARG A   5      43.771 -82.872  -1.263  1.00 37.04           O  
ATOM     35  CB  ARG A   5      40.802 -83.451  -0.721  1.00 37.28           C  
ATOM     36  CG  ARG A   5      41.080 -82.020  -1.125  1.00 37.12           C  
ATOM     37  CD  ARG A   5      41.042 -81.752  -2.623  1.00 40.17           C  
ATOM     38  NE  ARG A   5      42.173 -80.904  -3.025  1.00 41.87           N  
ATOM     39  CZ  ARG A   5      42.010 -79.735  -3.599  1.00 44.41           C  
ATOM     40  NH1 ARG A   5      40.788 -79.298  -3.835  1.00 47.92           N1+
ATOM     41  NH2 ARG A   5      43.039 -78.989  -3.946  1.00 46.42           N  
ATOM     42  N   PHE A   6      44.008 -84.184   0.547  1.00 35.34           N  
ATOM     43  CA  PHE A   6      45.193 -83.471   1.044  1.00 34.47           C  
ATOM     44  C   PHE A   6      46.444 -84.315   0.882  1.00 33.29           C  
ATOM     45  O   PHE A   6      46.386 -85.533   1.095  1.00 33.03           O  
ATOM     46  CB  PHE A   6      45.011 -83.058   2.515  1.00 34.24           C  
ATOM     47  CG  PHE A   6      43.980 -81.981   2.710  1.00 35.14           C  
ATOM     48  CD1 PHE A   6      42.625 -82.214   2.394  1.00 33.44           C  
ATOM     49  CD2 PHE A   6      44.355 -80.722   3.200  1.00 34.52           C  
ATOM     50  CE1 PHE A   6      41.671 -81.208   2.535  1.00 31.52           C  
ATOM     51  CE2 PHE A   6      43.402 -79.724   3.376  1.00 34.30           C  
ATOM     52  CZ  PHE A   6      42.051 -79.966   3.024  1.00 32.23           C  
ATOM     53  N   THR A   7      47.542 -83.643   0.520  1.00 31.51           N  
ATOM     54  CA  THR A   7      48.860 -84.230   0.273  1.00 30.31           C  
ATOM     55  C   THR A   7      49.758 -84.041   1.495  1.00 29.17           C  
ATOM     56  O   THR A   7      50.741 -84.758   1.679  1.00 29.16           O  
ATOM     57  CB  THR A   7      49.499 -83.523  -0.951  1.00 30.17           C  
ATOM     58  CG2 THR A   7      50.900 -84.065  -1.279  1.00 30.99           C  
ATOM     59  OG1 THR A   7      48.740 -83.833  -2.123  1.00 30.52           O  
ATOM     60  N   GLN A   8      49.415 -83.057   2.317  1.00 27.73           N  
ATOM     61  CA  GLN A   8      50.225 -82.675   3.468  1.00 26.39           C  
ATOM     62  C   GLN A   8      49.356 -82.548   4.723  1.00 25.34           C  
ATOM     63  O   GLN A   8      48.147 -82.307   4.623  1.00 25.40           O  
ATOM     64  CB  GLN A   8      50.962 -81.365   3.174  1.00 26.27           C  
ATOM     65  CG  GLN A   8      52.412 -81.554   2.806  1.00 25.96           C  
ATOM     66  CD  GLN A   8      52.966 -80.467   1.893  1.00 25.82           C  
ATOM     67  NE2 GLN A   8      53.898 -80.860   1.017  1.00 25.65           N  
ATOM     68  OE1 GLN A   8      52.581 -79.294   1.984  1.00 23.83           O  
ATOM     69  N   ALA A   9      49.964 -82.733   5.896  1.00 24.24           N  
ATOM     70  CA  ALA A   9      49.239 -82.609   7.177  1.00 23.27           C  
ATOM     71  C   ALA A   9      48.986 -81.143   7.590  1.00 22.24           C  
ATOM     72  O   ALA A   9      49.611 -80.216   7.073  1.00 21.68           O  
ATOM     73  CB  ALA A   9      49.979 -83.364   8.289  1.00 23.22           C  
ATOM     74  N   ALA A  10      48.066 -80.939   8.523  1.00 21.69           N  
ATOM     75  CA  ALA A  10      47.881 -79.612   9.106  1.00 21.35           C  
ATOM     76  C   ALA A  10      49.142 -79.182   9.884  1.00 21.00           C  
ATOM     77  O   ALA A  10      49.853 -80.011  10.462  1.00 21.17           O  
ATOM     78  CB  ALA A  10      46.638 -79.581  10.001  1.00 21.06           C  
ATOM     79  N   ASP A  11      49.450 -77.891   9.865  1.00 20.51           N  
ATOM     80  CA  ASP A  11      50.462 -77.357  10.767  1.00 19.54           C  
ATOM     81  C   ASP A  11      49.905 -77.453  12.208  1.00 19.26           C  
ATOM     82  O   ASP A  11      48.691 -77.304  12.436  1.00 18.34           O  
ATOM     83  CB  ASP A  11      50.776 -75.922  10.367  1.00 19.48           C  
ATOM     84  CG  ASP A  11      51.884 -75.310  11.185  1.00 19.21           C  
ATOM     85  OD1 ASP A  11      53.040 -75.267  10.714  1.00 14.00           O  
ATOM     86  OD2 ASP A  11      51.667 -74.812  12.309  1.00 22.17           O1-
ATOM     87  N   GLN A  12      50.793 -77.742  13.159  1.00 18.90           N  
ATOM     88  CA  GLN A  12      50.449 -77.832  14.580  1.00 19.00           C  
ATOM     89  C   GLN A  12      49.687 -76.582  15.111  1.00 18.10           C  
ATOM     90  O   GLN A  12      48.695 -76.719  15.841  1.00 18.27           O  
ATOM     91  CB  GLN A  12      51.705 -78.134  15.400  1.00 19.52           C  
ATOM     92  CG  GLN A  12      52.907 -77.114  15.172  1.00 24.33           C  
ATOM     93  CD  GLN A  12      53.965 -77.510  14.072  1.00 27.86           C  
ATOM     94  NE2 GLN A  12      53.657 -78.525  13.255  1.00 27.51           N  
ATOM     95  OE1 GLN A  12      55.032 -76.878  13.980  1.00 28.55           O  
ATOM     96  N   ARG A  13      50.103 -75.379  14.711  1.00 16.63           N  
ATOM     97  CA  ARG A  13      49.444 -74.159  15.160  1.00 15.71           C  
ATOM     98  C   ARG A  13      48.048 -74.018  14.554  1.00 15.56           C  
ATOM     99  O   ARG A  13      47.147 -73.494  15.207  1.00 14.75           O  
ATOM    100  CB  ARG A  13      50.271 -72.910  14.854  1.00 15.75           C  
ATOM    101  CG  ARG A  13      51.727 -72.963  15.280  1.00 15.86           C  
ATOM    102  CD  ARG A  13      52.629 -72.061  14.451  1.00 17.84           C  
ATOM    103  NE  ARG A  13      53.253 -72.782  13.345  1.00 18.50           N  
ATOM    104  CZ  ARG A  13      54.239 -72.299  12.585  1.00 20.99           C  
ATOM    105  NH1 ARG A  13      54.718 -71.072  12.791  1.00 21.64           N1+
ATOM    106  NH2 ARG A  13      54.746 -73.038  11.604  1.00 19.36           N  
ATOM    107  N   PHE A  14      47.872 -74.501  13.317  1.00 15.13           N  
ATOM    108  CA  PHE A  14      46.555 -74.526  12.683  1.00 14.80           C  
ATOM    109  C   PHE A  14      45.607 -75.495  13.404  1.00 14.85           C  
ATOM    110  O   PHE A  14      44.426 -75.204  13.594  1.00 14.63           O  
ATOM    111  CB  PHE A  14      46.632 -74.854  11.178  1.00 14.24           C  
ATOM    112  CG  PHE A  14      45.277 -75.079  10.538  1.00 13.73           C  
ATOM    113  CD1 PHE A  14      44.369 -74.031  10.406  1.00 12.41           C  
ATOM    114  CD2 PHE A  14      44.903 -76.342  10.095  1.00 15.09           C  
ATOM    115  CE1 PHE A  14      43.119 -74.224   9.837  1.00 13.13           C  
ATOM    116  CE2 PHE A  14      43.647 -76.556   9.517  1.00 16.15           C  
ATOM    117  CZ  PHE A  14      42.745 -75.481   9.393  1.00 15.49           C  
ATOM    118  N   LYS A  15      46.132 -76.641  13.808  1.00 15.00           N  
ATOM    119  CA  LYS A  15      45.337 -77.629  14.524  1.00 15.40           C  
ATOM    120  C   LYS A  15      44.799 -77.030  15.828  1.00 15.29           C  
ATOM    121  O   LYS A  15      43.611 -77.117  16.081  1.00 15.33           O  
ATOM    122  CB  LYS A  15      46.155 -78.909  14.752  1.00 15.65           C  
ATOM    123  CG  LYS A  15      45.478 -79.944  15.630  1.00 17.08           C  
ATOM    124  CD  LYS A  15      46.223 -81.295  15.601  1.00 18.57           C  
ATOM    125  CE  LYS A  15      45.548 -82.291  16.549  1.00 19.48           C  
ATOM    126  NZ  LYS A  15      44.068 -82.318  16.344  1.00 19.88           N1+
ATOM    127  N   GLN A  16      45.663 -76.384  16.614  1.00 15.42           N  
ATOM    128  CA  GLN A  16      45.273 -75.741  17.874  1.00 15.97           C  
ATOM    129  C   GLN A  16      44.249 -74.651  17.609  1.00 15.44           C  
ATOM    130  O   GLN A  16      43.298 -74.486  18.373  1.00 15.75           O  
ATOM    131  CB  GLN A  16      46.489 -75.137  18.610  1.00 16.11           C  
ATOM    132  CG  GLN A  16      47.316 -76.162  19.409  1.00 20.34           C  
ATOM    133  CD  GLN A  16      48.724 -75.654  19.858  1.00 26.29           C  
ATOM    134  NE2 GLN A  16      48.803 -74.379  20.281  1.00 26.58           N  
ATOM    135  OE1 GLN A  16      49.715 -76.427  19.846  1.00 26.41           O  
ATOM    136  N   PHE A  17      44.439 -73.912  16.522  1.00 14.46           N  
ATOM    137  CA  PHE A  17      43.538 -72.826  16.176  1.00 14.21           C  
ATOM    138  C   PHE A  17      42.172 -73.346  15.725  1.00 14.76           C  
ATOM    139  O   PHE A  17      41.154 -72.809  16.118  1.00 14.80           O  
ATOM    140  CB  PHE A  17      44.179 -71.999  15.086  1.00 13.60           C  
ATOM    141  CG  PHE A  17      43.489 -70.711  14.810  1.00 12.97           C  
ATOM    142  CD1 PHE A  17      43.542 -69.653  15.733  1.00 11.75           C  
ATOM    143  CD2 PHE A  17      42.831 -70.523  13.605  1.00 10.18           C  
ATOM    144  CE1 PHE A  17      42.917 -68.440  15.466  1.00 10.37           C  
ATOM    145  CE2 PHE A  17      42.220 -69.307  13.320  1.00 11.55           C  
ATOM    146  CZ  PHE A  17      42.251 -68.262  14.258  1.00 10.05           C  
ATOM    147  N   ASN A  18      42.173 -74.429  14.950  1.00 15.53           N  
ATOM    148  CA  ASN A  18      40.986 -74.966  14.285  1.00 16.61           C  
ATOM    149  C   ASN A  18      40.101 -75.934  15.100  1.00 16.45           C  
ATOM    150  O   ASN A  18      38.890 -75.984  14.903  1.00 16.11           O  
ATOM    151  CB  ASN A  18      41.412 -75.634  12.968  1.00 16.89           C  
ATOM    152  CG  ASN A  18      40.232 -75.998  12.085  1.00 19.37           C  
ATOM    153  ND2 ASN A  18      39.452 -75.000  11.681  1.00 19.46           N  
ATOM    154  OD1 ASN A  18      40.015 -77.172  11.785  1.00 25.17           O  
ATOM    155  N   ASP A  19      40.726 -76.700  15.989  1.00 16.46           N  
ATOM    156  CA  ASP A  19      40.064 -77.726  16.775  1.00 16.54           C  
ATOM    157  C   ASP A  19      38.947 -77.113  17.664  1.00 16.77           C  
ATOM    158  O   ASP A  19      39.096 -76.023  18.218  1.00 16.01           O  
ATOM    159  CB  ASP A  19      41.116 -78.457  17.650  1.00 16.75           C  
ATOM    160  CG  ASP A  19      41.941 -79.537  16.872  1.00 18.60           C  
ATOM    161  OD1 ASP A  19      41.770 -79.720  15.645  1.00 18.46           O  
ATOM    162  OD2 ASP A  19      42.797 -80.267  17.430  1.00 20.93           O1-
ATOM    163  N   SER A  20      37.835 -77.829  17.791  1.00 16.40           N  
ATOM    164  CA  SER A  20      36.721 -77.394  18.622  1.00 16.22           C  
ATOM    165  C   SER A  20      36.512 -78.294  19.841  1.00 16.68           C  
ATOM    166  O   SER A  20      35.724 -77.966  20.733  1.00 16.38           O  
ATOM    167  CB  SER A  20      35.428 -77.322  17.797  1.00 15.67           C  
ATOM    168  OG  SER A  20      35.265 -78.483  17.024  1.00 13.29           O  
ATOM    169  N   LEU A  21      37.236 -79.410  19.883  1.00 16.98           N  
ATOM    170  CA  LEU A  21      37.086 -80.407  20.942  1.00 17.69           C  
ATOM    171  C   LEU A  21      37.088 -79.827  22.346  1.00 18.14           C  
ATOM    172  O   LEU A  21      36.218 -80.154  23.141  1.00 18.42           O  
ATOM    173  CB  LEU A  21      38.167 -81.487  20.828  1.00 17.48           C  
ATOM    174  CG  LEU A  21      37.863 -82.969  21.125  1.00 16.86           C  
ATOM    175  CD1 LEU A  21      38.714 -83.451  22.257  1.00 13.70           C  
ATOM    176  CD2 LEU A  21      36.377 -83.297  21.378  1.00 16.67           C  
ATOM    177  N   ARG A  22      38.052 -78.954  22.634  1.00 18.77           N  
ATOM    178  CA  ARG A  22      38.226 -78.378  23.972  1.00 19.56           C  
ATOM    179  C   ARG A  22      36.955 -77.710  24.533  1.00 18.75           C  
ATOM    180  O   ARG A  22      36.811 -77.560  25.756  1.00 18.46           O  
ATOM    181  CB  ARG A  22      39.436 -77.428  24.025  1.00 20.11           C  
ATOM    182  CG  ARG A  22      39.430 -76.326  22.953  1.00 24.97           C  
ATOM    183  CD  ARG A  22      40.461 -75.178  23.183  1.00 31.74           C  
ATOM    184  NE  ARG A  22      40.076 -73.945  22.482  1.00 35.82           N  
ATOM    185  CZ  ARG A  22      39.202 -73.028  22.945  1.00 39.67           C  
ATOM    186  NH1 ARG A  22      38.616 -73.194  24.142  1.00 41.63           N1+
ATOM    187  NH2 ARG A  22      38.911 -71.937  22.216  1.00 38.08           N  
ATOM    188  N   PHE A  23      36.033 -77.326  23.651  1.00 17.80           N  
ATOM    189  CA  PHE A  23      34.723 -76.842  24.102  1.00 16.80           C  
ATOM    190  C   PHE A  23      33.528 -77.662  23.603  1.00 16.48           C  
ATOM    191  O   PHE A  23      32.553 -77.820  24.344  1.00 17.00           O  
ATOM    192  CB  PHE A  23      34.536 -75.344  23.826  1.00 15.95           C  
ATOM    193  CG  PHE A  23      34.698 -74.967  22.381  1.00 16.61           C  
ATOM    194  CD1 PHE A  23      33.629 -75.097  21.483  1.00 13.82           C  
ATOM    195  CD2 PHE A  23      35.918 -74.464  21.910  1.00 15.54           C  
ATOM    196  CE1 PHE A  23      33.780 -74.732  20.150  1.00 13.87           C  
ATOM    197  CE2 PHE A  23      36.077 -74.101  20.565  1.00 16.68           C  
ATOM    198  CZ  PHE A  23      34.998 -74.230  19.685  1.00 15.25           C  
ATOM    199  N   ASP A  24      33.582 -78.199  22.379  1.00 15.83           N  
ATOM    200  CA  ASP A  24      32.427 -78.960  21.877  1.00 15.77           C  
ATOM    201  C   ASP A  24      32.227 -80.359  22.497  1.00 15.49           C  
ATOM    202  O   ASP A  24      31.211 -81.002  22.269  1.00 15.35           O  
ATOM    203  CB  ASP A  24      32.299 -78.944  20.341  1.00 16.06           C  
ATOM    204  CG  ASP A  24      33.248 -79.890  19.628  1.00 17.47           C  
ATOM    205  OD1 ASP A  24      33.832 -80.820  20.247  1.00 20.34           O  
ATOM    206  OD2 ASP A  24      33.441 -79.774  18.395  1.00 17.51           O1-
ATOM    207  N   TYR A  25      33.170 -80.796  23.321  1.00 14.67           N  
ATOM    208  CA  TYR A  25      32.985 -82.035  24.060  1.00 14.57           C  
ATOM    209  C   TYR A  25      31.765 -81.950  24.996  1.00 14.21           C  
ATOM    210  O   TYR A  25      31.247 -82.977  25.409  1.00 13.44           O  
ATOM    211  CB  TYR A  25      34.262 -82.398  24.833  1.00 14.38           C  
ATOM    212  CG  TYR A  25      34.363 -81.710  26.155  1.00 13.78           C  
ATOM    213  CD1 TYR A  25      34.099 -82.401  27.333  1.00 14.71           C  
ATOM    214  CD2 TYR A  25      34.698 -80.361  26.232  1.00 12.78           C  
ATOM    215  CE1 TYR A  25      34.163 -81.761  28.565  1.00 14.67           C  
ATOM    216  CE2 TYR A  25      34.764 -79.711  27.452  1.00 12.98           C  
ATOM    217  CZ  TYR A  25      34.507 -80.416  28.617  1.00 15.41           C  
ATOM    218  OH  TYR A  25      34.590 -79.788  29.842  1.00 15.93           O  
ATOM    219  N   ARG A  26      31.316 -80.723  25.304  1.00 14.23           N  
ATOM    220  CA  ARG A  26      30.091 -80.492  26.076  1.00 14.29           C  
ATOM    221  C   ARG A  26      28.876 -81.067  25.351  1.00 14.38           C  
ATOM    222  O   ARG A  26      27.848 -81.298  25.977  1.00 14.40           O  
ATOM    223  CB  ARG A  26      29.854 -78.991  26.308  1.00 14.08           C  
ATOM    224  CG  ARG A  26      29.804 -78.603  27.749  1.00 16.64           C  
ATOM    225  CD  ARG A  26      28.547 -77.858  28.212  1.00 18.40           C  
ATOM    226  NE  ARG A  26      28.941 -76.525  28.674  1.00 17.62           N  
ATOM    227  CZ  ARG A  26      28.257 -75.768  29.504  1.00 16.68           C  
ATOM    228  NH1 ARG A  26      27.096 -76.152  30.026  1.00 15.59           N1+
ATOM    229  NH2 ARG A  26      28.748 -74.590  29.804  1.00 18.94           N  
ATOM    230  N   LEU A  27      28.993 -81.261  24.035  1.00 14.06           N  
ATOM    231  CA  LEU A  27      27.912 -81.811  23.216  1.00 15.18           C  
ATOM    232  C   LEU A  27      28.015 -83.333  23.012  1.00 15.36           C  
ATOM    233  O   LEU A  27      27.357 -83.887  22.133  1.00 15.53           O  
ATOM    234  CB  LEU A  27      27.920 -81.150  21.835  1.00 15.41           C  
ATOM    235  CG  LEU A  27      27.131 -79.872  21.524  1.00 17.62           C  
ATOM    236  CD1 LEU A  27      26.639 -79.098  22.757  1.00 15.26           C  
ATOM    237  CD2 LEU A  27      27.932 -79.000  20.595  1.00 15.42           C  
ATOM    238  N   ALA A  28      28.853 -83.998  23.800  1.00 15.46           N  
ATOM    239  CA  ALA A  28      29.073 -85.438  23.644  1.00 16.22           C  
ATOM    240  C   ALA A  28      27.794 -86.276  23.675  1.00 15.97           C  
ATOM    241  O   ALA A  28      27.553 -87.084  22.765  1.00 15.98           O  
ATOM    242  CB  ALA A  28      30.077 -85.956  24.691  1.00 15.84           C  
ATOM    243  N   GLU A  29      26.980 -86.080  24.705  1.00 16.04           N  
ATOM    244  CA  GLU A  29      25.757 -86.874  24.869  1.00 16.95           C  
ATOM    245  C   GLU A  29      24.815 -86.648  23.702  1.00 16.81           C  
ATOM    246  O   GLU A  29      24.282 -87.606  23.138  1.00 17.51           O  
ATOM    247  CB  GLU A  29      25.059 -86.587  26.208  1.00 17.40           C  
ATOM    248  CG  GLU A  29      25.840 -87.113  27.402  1.00 19.14           C  
ATOM    249  CD  GLU A  29      25.294 -86.665  28.750  1.00 23.54           C  
ATOM    250  OE1 GLU A  29      26.042 -86.012  29.524  1.00 24.04           O  
ATOM    251  OE2 GLU A  29      24.131 -87.002  29.059  1.00 25.59           O1-
ATOM    252  N   GLN A  30      24.652 -85.381  23.325  1.00 16.23           N  
ATOM    253  CA  GLN A  30      23.788 -84.978  22.218  1.00 15.15           C  
ATOM    254  C   GLN A  30      24.279 -85.576  20.908  1.00 15.67           C  
ATOM    255  O   GLN A  30      23.481 -86.103  20.112  1.00 15.06           O  
ATOM    256  CB  GLN A  30      23.750 -83.450  22.107  1.00 14.77           C  
ATOM    257  CG  GLN A  30      22.994 -82.756  23.217  1.00 12.18           C  
ATOM    258  CD  GLN A  30      23.805 -82.626  24.515  1.00 12.91           C  
ATOM    259  NE2 GLN A  30      23.114 -82.405  25.632  1.00  9.96           N  
ATOM    260  OE1 GLN A  30      25.034 -82.734  24.501  1.00 14.15           O  
ATOM    261  N   ASP A  31      25.590 -85.504  20.688  1.00 15.92           N  
ATOM    262  CA  ASP A  31      26.174 -86.032  19.469  1.00 16.84           C  
ATOM    263  C   ASP A  31      25.926 -87.527  19.324  1.00 16.63           C  
ATOM    264  O   ASP A  31      25.564 -88.004  18.257  1.00 16.43           O  
ATOM    265  CB  ASP A  31      27.665 -85.756  19.432  1.00 17.55           C  
ATOM    266  CG  ASP A  31      28.238 -85.933  18.056  1.00 19.40           C  
ATOM    267  OD1 ASP A  31      27.721 -85.253  17.127  1.00 20.08           O  
ATOM    268  OD2 ASP A  31      29.186 -86.721  17.810  1.00 18.96           O1-
ATOM    269  N   ILE A  32      26.094 -88.260  20.415  1.00 17.10           N  
ATOM    270  CA  ILE A  32      25.932 -89.703  20.379  1.00 16.88           C  
ATOM    271  C   ILE A  32      24.468 -90.075  20.190  1.00 16.91           C  
ATOM    272  O   ILE A  32      24.153 -91.005  19.410  1.00 17.07           O  
ATOM    273  CB  ILE A  32      26.516 -90.362  21.654  1.00 16.96           C  
ATOM    274  CG1 ILE A  32      28.042 -90.197  21.669  1.00 17.07           C  
ATOM    275  CG2 ILE A  32      26.091 -91.838  21.726  1.00 15.56           C  
ATOM    276  CD1 ILE A  32      28.690 -90.283  23.046  1.00 15.28           C  
ATOM    277  N   VAL A  33      23.583 -89.365  20.892  1.00 16.52           N  
ATOM    278  CA  VAL A  33      22.144 -89.614  20.769  1.00 17.05           C  
ATOM    279  C   VAL A  33      21.658 -89.327  19.336  1.00 17.03           C  
ATOM    280  O   VAL A  33      20.888 -90.080  18.779  1.00 17.19           O  
ATOM    281  CB  VAL A  33      21.322 -88.877  21.889  1.00 17.77           C  
ATOM    282  CG1 VAL A  33      19.839 -88.741  21.526  1.00 17.30           C  
ATOM    283  CG2 VAL A  33      21.457 -89.632  23.246  1.00 16.45           C  
ATOM    284  N   GLY A  34      22.154 -88.255  18.728  1.00 17.64           N  
ATOM    285  CA  GLY A  34      21.817 -87.931  17.359  1.00 17.68           C  
ATOM    286  C   GLY A  34      22.333 -88.988  16.394  1.00 18.35           C  
ATOM    287  O   GLY A  34      21.665 -89.306  15.395  1.00 18.24           O  
ATOM    288  N   SER A  35      23.519 -89.527  16.692  1.00 17.90           N  
ATOM    289  CA  SER A  35      24.129 -90.565  15.884  1.00 17.40           C  
ATOM    290  C   SER A  35      23.287 -91.840  15.920  1.00 17.46           C  
ATOM    291  O   SER A  35      23.189 -92.550  14.915  1.00 17.98           O  
ATOM    292  CB  SER A  35      25.551 -90.839  16.369  1.00 17.57           C  
ATOM    293  OG  SER A  35      26.497 -90.027  15.689  1.00 18.55           O  
ATOM    294  N   VAL A  36      22.685 -92.138  17.071  1.00 16.81           N  
ATOM    295  CA  VAL A  36      21.853 -93.323  17.191  1.00 16.53           C  
ATOM    296  C   VAL A  36      20.640 -93.163  16.283  1.00 16.30           C  
ATOM    297  O   VAL A  36      20.295 -94.067  15.501  1.00 16.27           O  
ATOM    298  CB  VAL A  36      21.419 -93.593  18.649  1.00 17.04           C  
ATOM    299  CG1 VAL A  36      20.185 -94.525  18.715  1.00 17.03           C  
ATOM    300  CG2 VAL A  36      22.558 -94.216  19.430  1.00 16.87           C  
ATOM    301  N   ALA A  37      20.013 -91.996  16.366  1.00 15.70           N  
ATOM    302  CA  ALA A  37      18.848 -91.709  15.537  1.00 15.10           C  
ATOM    303  C   ALA A  37      19.243 -91.768  14.059  1.00 14.57           C  
ATOM    304  O   ALA A  37      18.496 -92.292  13.236  1.00 14.42           O  
ATOM    305  CB  ALA A  37      18.237 -90.358  15.904  1.00 13.81           C  
ATOM    306  N   TRP A  38      20.436 -91.298  13.736  1.00 14.28           N  
ATOM    307  CA  TRP A  38      20.880 -91.331  12.343  1.00 15.46           C  
ATOM    308  C   TRP A  38      21.073 -92.730  11.839  1.00 15.98           C  
ATOM    309  O   TRP A  38      20.751 -93.022  10.686  1.00 16.94           O  
ATOM    310  CB  TRP A  38      22.174 -90.562  12.143  1.00 15.60           C  
ATOM    311  CG  TRP A  38      22.586 -90.499  10.711  1.00 14.90           C  
ATOM    312  CD1 TRP A  38      23.664 -91.109  10.149  1.00 11.65           C  
ATOM    313  CD2 TRP A  38      21.927 -89.781   9.655  1.00 14.09           C  
ATOM    314  CE2 TRP A  38      22.666 -89.998   8.481  1.00 13.42           C  
ATOM    315  CE3 TRP A  38      20.782 -88.969   9.587  1.00 13.72           C  
ATOM    316  NE1 TRP A  38      23.714 -90.816   8.811  1.00 13.67           N  
ATOM    317  CZ2 TRP A  38      22.309 -89.428   7.243  1.00 13.85           C  
ATOM    318  CZ3 TRP A  38      20.424 -88.412   8.363  1.00 14.70           C  
ATOM    319  CH2 TRP A  38      21.182 -88.644   7.206  1.00 13.59           C  
ATOM    320  N   SER A  39      21.583 -93.603  12.704  1.00 16.46           N  
ATOM    321  CA  SER A  39      21.763 -95.003  12.338  1.00 16.67           C  
ATOM    322  C   SER A  39      20.421 -95.643  11.948  1.00 16.95           C  
ATOM    323  O   SER A  39      20.380 -96.530  11.084  1.00 17.09           O  
ATOM    324  CB  SER A  39      22.490 -95.788  13.446  1.00 16.44           C  
ATOM    325  OG  SER A  39      21.623 -96.105  14.520  1.00 16.06           O  
ATOM    326  N   LYS A  40      19.334 -95.183  12.571  1.00 16.68           N  
ATOM    327  CA  LYS A  40      18.011 -95.704  12.261  1.00 16.89           C  
ATOM    328  C   LYS A  40      17.553 -95.169  10.896  1.00 16.87           C  
ATOM    329  O   LYS A  40      16.993 -95.908  10.083  1.00 16.25           O  
ATOM    330  CB  LYS A  40      17.003 -95.320  13.344  1.00 16.92           C  
ATOM    331  CG  LYS A  40      17.244 -95.980  14.692  1.00 19.30           C  
ATOM    332  CD  LYS A  40      16.592 -95.181  15.804  1.00 21.93           C  
ATOM    333  CE  LYS A  40      16.147 -96.064  16.921  1.00 25.88           C  
ATOM    334  NZ  LYS A  40      14.963 -96.871  16.466  1.00 28.65           N1+
ATOM    335  N   ALA A  41      17.791 -93.881  10.641  1.00 16.97           N  
ATOM    336  CA  ALA A  41      17.481 -93.344   9.320  1.00 17.10           C  
ATOM    337  C   ALA A  41      18.184 -94.205   8.244  1.00 17.30           C  
ATOM    338  O   ALA A  41      17.553 -94.613   7.265  1.00 17.70           O  
ATOM    339  CB  ALA A  41      17.871 -91.899   9.212  1.00 16.06           C  
ATOM    340  N   LEU A  42      19.462 -94.512   8.465  1.00 17.11           N  
ATOM    341  CA  LEU A  42      20.276 -95.302   7.526  1.00 17.29           C  
ATOM    342  C   LEU A  42      19.779 -96.734   7.179  1.00 17.65           C  
ATOM    343  O   LEU A  42      20.031 -97.233   6.076  1.00 18.39           O  
ATOM    344  CB  LEU A  42      21.707 -95.352   8.030  1.00 16.56           C  
ATOM    345  CG  LEU A  42      22.765 -94.473   7.383  1.00 15.71           C  
ATOM    346  CD1 LEU A  42      22.238 -93.228   6.719  1.00 13.36           C  
ATOM    347  CD2 LEU A  42      23.837 -94.162   8.402  1.00 12.65           C  
ATOM    348  N   VAL A  43      19.088 -97.383   8.109  1.00 17.47           N  
ATOM    349  CA  VAL A  43      18.465 -98.690   7.887  1.00 17.31           C  
ATOM    350  C   VAL A  43      17.334 -98.557   6.873  1.00 17.87           C  
ATOM    351  O   VAL A  43      17.165 -99.356   5.945  1.00 17.17           O  
ATOM    352  CB  VAL A  43      17.830 -99.224   9.219  1.00 17.26           C  
ATOM    353  CG1 VAL A  43      16.891-100.435   8.970  1.00 15.37           C  
ATOM    354  CG2 VAL A  43      18.907 -99.556  10.227  1.00 16.49           C  
ATOM    355  N   THR A  44      16.552 -97.519   7.107  1.00 18.58           N  
ATOM    356  CA  THR A  44      15.370 -97.162   6.349  1.00 19.58           C  
ATOM    357  C   THR A  44      15.652 -97.116   4.852  1.00 19.80           C  
ATOM    358  O   THR A  44      14.781 -97.317   4.026  1.00 19.83           O  
ATOM    359  CB  THR A  44      14.927 -95.785   6.927  1.00 20.23           C  
ATOM    360  CG2 THR A  44      14.608 -94.713   5.877  1.00 19.11           C  
ATOM    361  OG1 THR A  44      13.752 -95.964   7.727  1.00 20.44           O  
ATOM    362  N   VAL A  45      16.911 -96.901   4.519  1.00 19.96           N  
ATOM    363  CA  VAL A  45      17.276 -96.468   3.200  1.00 19.62           C  
ATOM    364  C   VAL A  45      18.322 -97.448   2.613  1.00 19.59           C  
ATOM    365  O   VAL A  45      18.913 -97.200   1.561  1.00 19.91           O  
ATOM    366  CB  VAL A  45      17.680 -94.966   3.341  1.00 20.15           C  
ATOM    367  CG1 VAL A  45      19.162 -94.723   3.233  1.00 20.39           C  
ATOM    368  CG2 VAL A  45      16.817 -94.074   2.467  1.00 19.34           C  
ATOM    369  N   GLY A  46      18.520 -98.577   3.305  1.00 18.77           N  
ATOM    370  CA  GLY A  46      19.369 -99.655   2.828  1.00 18.05           C  
ATOM    371  C   GLY A  46      20.868 -99.505   3.040  1.00 17.88           C  
ATOM    372  O   GLY A  46      21.649-100.351   2.598  1.00 17.84           O  
ATOM    373  N   VAL A  47      21.293 -98.440   3.710  1.00 17.35           N  
ATOM    374  CA  VAL A  47      22.719 -98.237   3.920  1.00 17.09           C  
ATOM    375  C   VAL A  47      23.238 -99.213   4.981  1.00 17.06           C  
ATOM    376  O   VAL A  47      24.318 -99.770   4.820  1.00 16.92           O  
ATOM    377  CB  VAL A  47      23.042 -96.754   4.270  1.00 17.64           C  
ATOM    378  CG1 VAL A  47      24.512 -96.587   4.680  1.00 17.22           C  
ATOM    379  CG2 VAL A  47      22.685 -95.837   3.093  1.00 16.24           C  
ATOM    380  N   LEU A  48      22.456 -99.415   6.046  1.00 16.86           N  
ATOM    381  CA  LEU A  48      22.765-100.375   7.113  1.00 16.99           C  
ATOM    382  C   LEU A  48      21.711-101.473   7.152  1.00 17.33           C  
ATOM    383  O   LEU A  48      20.535-101.206   6.893  1.00 17.60           O  
ATOM    384  CB  LEU A  48      22.787 -99.699   8.497  1.00 15.98           C  
ATOM    385  CG  LEU A  48      23.760 -98.567   8.794  1.00 15.15           C  
ATOM    386  CD1 LEU A  48      23.464 -97.966  10.157  1.00 13.24           C  
ATOM    387  CD2 LEU A  48      25.222 -99.027   8.698  1.00 13.64           C  
ATOM    388  N   THR A  49      22.118-102.696   7.481  1.00 17.50           N  
ATOM    389  CA  THR A  49      21.134-103.729   7.835  1.00 18.49           C  
ATOM    390  C   THR A  49      20.659-103.536   9.279  1.00 19.06           C  
ATOM    391  O   THR A  49      21.315-102.846  10.072  1.00 18.82           O  
ATOM    392  CB  THR A  49      21.702-105.173   7.701  1.00 18.51           C  
ATOM    393  CG2 THR A  49      22.324-105.442   6.299  1.00 17.74           C  
ATOM    394  OG1 THR A  49      22.764-105.358   8.652  1.00 18.21           O  
ATOM    395  N   ALA A  50      19.540-104.172   9.619  1.00 19.73           N  
ATOM    396  CA  ALA A  50      19.029-104.158  10.991  1.00 20.69           C  
ATOM    397  C   ALA A  50      20.084-104.586  12.029  1.00 21.02           C  
ATOM    398  O   ALA A  50      20.209-103.949  13.075  1.00 20.64           O  
ATOM    399  CB  ALA A  50      17.767-105.031  11.111  1.00 20.48           C  
ATOM    400  N   GLU A  51      20.843-105.644  11.736  1.00 21.78           N  
ATOM    401  CA  GLU A  51      21.847-106.114  12.696  1.00 22.89           C  
ATOM    402  C   GLU A  51      23.072-105.214  12.778  1.00 22.36           C  
ATOM    403  O   GLU A  51      23.660-105.069  13.849  1.00 22.08           O  
ATOM    404  CB  GLU A  51      22.220-107.607  12.550  1.00 23.27           C  
ATOM    405  CG  GLU A  51      21.930-108.290  11.218  1.00 28.14           C  
ATOM    406  CD  GLU A  51      20.444-108.518  10.924  1.00 31.88           C  
ATOM    407  OE1 GLU A  51      19.793-109.313  11.637  1.00 32.39           O  
ATOM    408  OE2 GLU A  51      19.930-107.896   9.958  1.00 33.87           O1-
ATOM    409  N   GLU A  52      23.427-104.579  11.663  1.00 22.09           N  
ATOM    410  CA  GLU A  52      24.462-103.549  11.674  1.00 21.67           C  
ATOM    411  C   GLU A  52      24.039-102.335  12.542  1.00 21.29           C  
ATOM    412  O   GLU A  52      24.850-101.796  13.323  1.00 21.20           O  
ATOM    413  CB  GLU A  52      24.778-103.103  10.247  1.00 22.12           C  
ATOM    414  CG  GLU A  52      25.576-104.095   9.394  1.00 23.23           C  
ATOM    415  CD  GLU A  52      25.968-103.498   8.036  1.00 25.76           C  
ATOM    416  OE1 GLU A  52      25.125-102.807   7.416  1.00 25.46           O  
ATOM    417  OE2 GLU A  52      27.121-103.704   7.586  1.00 26.54           O1-
ATOM    418  N   GLN A  53      22.776-101.914  12.417  1.00 20.31           N  
ATOM    419  CA  GLN A  53      22.269-100.805  13.216  1.00 19.69           C  
ATOM    420  C   GLN A  53      22.244-101.166  14.692  1.00 18.95           C  
ATOM    421  O   GLN A  53      22.753-100.414  15.509  1.00 18.83           O  
ATOM    422  CB  GLN A  53      20.877-100.337  12.767  1.00 19.62           C  
ATOM    423  CG  GLN A  53      20.458 -98.980  13.412  1.00 20.20           C  
ATOM    424  CD  GLN A  53      19.863 -99.116  14.825  1.00 19.78           C  
ATOM    425  NE2 GLN A  53      20.004 -98.077  15.637  1.00 17.31           N  
ATOM    426  OE1 GLN A  53      19.296-100.149  15.165  1.00 20.61           O  
ATOM    427  N   ALA A  54      21.649-102.305  15.020  1.00 18.25           N  
ATOM    428  CA  ALA A  54      21.658-102.818  16.388  1.00 18.59           C  
ATOM    429  C   ALA A  54      23.078-102.830  16.965  1.00 18.78           C  
ATOM    430  O   ALA A  54      23.284-102.509  18.135  1.00 19.32           O  
ATOM    431  CB  ALA A  54      21.007-104.232  16.478  1.00 17.26           C  
ATOM    432  N   GLN A  55      24.051-103.186  16.136  1.00 19.05           N  
ATOM    433  CA  GLN A  55      25.433-103.274  16.580  1.00 19.25           C  
ATOM    434  C   GLN A  55      26.033-101.888  16.815  1.00 19.40           C  
ATOM    435  O   GLN A  55      26.785-101.691  17.771  1.00 19.75           O  
ATOM    436  CB  GLN A  55      26.284-104.093  15.601  1.00 18.71           C  
ATOM    437  CG  GLN A  55      27.699-104.239  16.070  1.00 20.20           C  
ATOM    438  CD  GLN A  55      28.517-105.170  15.228  1.00 24.68           C  
ATOM    439  NE2 GLN A  55      29.695-105.535  15.743  1.00 24.38           N  
ATOM    440  OE1 GLN A  55      28.102-105.571  14.123  1.00 25.40           O  
ATOM    441  N   LEU A  56      25.710-100.939  15.942  1.00 19.55           N  
ATOM    442  CA  LEU A  56      26.176 -99.561  16.109  1.00 20.31           C  
ATOM    443  C   LEU A  56      25.562 -98.910  17.356  1.00 19.91           C  
ATOM    444  O   LEU A  56      26.242 -98.201  18.103  1.00 19.64           O  
ATOM    445  CB  LEU A  56      25.833 -98.732  14.875  1.00 20.21           C  
ATOM    446  CG  LEU A  56      26.966 -98.122  14.046  1.00 22.54           C  
ATOM    447  CD1 LEU A  56      28.300 -98.785  14.285  1.00 23.21           C  
ATOM    448  CD2 LEU A  56      26.616 -98.134  12.554  1.00 22.88           C  
ATOM    449  N   GLU A  57      24.271 -99.163  17.571  1.00 19.79           N  
ATOM    450  CA  GLU A  57      23.573 -98.620  18.723  1.00 19.48           C  
ATOM    451  C   GLU A  57      24.203 -99.128  20.013  1.00 18.90           C  
ATOM    452  O   GLU A  57      24.412 -98.353  20.948  1.00 18.54           O  
ATOM    453  CB  GLU A  57      22.078 -98.923  18.667  1.00 19.67           C  
ATOM    454  CG  GLU A  57      21.309 -98.171  19.745  1.00 21.51           C  
ATOM    455  CD  GLU A  57      19.800 -98.122  19.538  1.00 23.94           C  
ATOM    456  OE1 GLU A  57      19.302 -98.491  18.447  1.00 22.36           O  
ATOM    457  OE2 GLU A  57      19.111 -97.692  20.497  1.00 25.77           O1-
ATOM    458  N   GLU A  58      24.541-100.416  20.044  1.00 18.50           N  
ATOM    459  CA  GLU A  58      25.229-100.991  21.192  1.00 18.98           C  
ATOM    460  C   GLU A  58      26.539-100.255  21.497  1.00 18.06           C  
ATOM    461  O   GLU A  58      26.754 -99.802  22.614  1.00 18.45           O  
ATOM    462  CB  GLU A  58      25.494-102.471  20.984  1.00 19.41           C  
ATOM    463  CG  GLU A  58      24.874-103.356  22.041  1.00 23.31           C  
ATOM    464  CD  GLU A  58      25.486-104.746  22.035  1.00 29.96           C  
ATOM    465  OE1 GLU A  58      24.805-105.730  21.628  1.00 32.30           O  
ATOM    466  OE2 GLU A  58      26.666-104.856  22.432  1.00 31.55           O1-
ATOM    467  N   ALA A  59      27.394-100.106  20.493  1.00 16.75           N  
ATOM    468  CA  ALA A  59      28.666 -99.441  20.691  1.00 15.88           C  
ATOM    469  C   ALA A  59      28.470 -97.950  21.055  1.00 15.63           C  
ATOM    470  O   ALA A  59      29.159 -97.431  21.934  1.00 15.00           O  
ATOM    471  CB  ALA A  59      29.544 -99.610  19.453  1.00 15.69           C  
ATOM    472  N   LEU A  60      27.529 -97.275  20.393  1.00 14.85           N  
ATOM    473  CA  LEU A  60      27.225 -95.886  20.736  1.00 15.17           C  
ATOM    474  C   LEU A  60      26.760 -95.732  22.202  1.00 15.32           C  
ATOM    475  O   LEU A  60      27.191 -94.821  22.888  1.00 15.38           O  
ATOM    476  CB  LEU A  60      26.190 -95.301  19.777  1.00 14.41           C  
ATOM    477  CG  LEU A  60      26.798 -94.931  18.435  1.00 14.66           C  
ATOM    478  CD1 LEU A  60      25.689 -94.752  17.403  1.00 15.16           C  
ATOM    479  CD2 LEU A  60      27.649 -93.690  18.547  1.00 12.88           C  
ATOM    480  N   ASN A  61      25.903 -96.646  22.668  1.00 15.91           N  
ATOM    481  CA  ASN A  61      25.385 -96.630  24.032  1.00 15.73           C  
ATOM    482  C   ASN A  61      26.476 -96.858  25.067  1.00 16.11           C  
ATOM    483  O   ASN A  61      26.509 -96.172  26.099  1.00 16.48           O  
ATOM    484  CB  ASN A  61      24.266 -97.653  24.185  1.00 15.81           C  
ATOM    485  CG  ASN A  61      22.936 -97.142  23.661  1.00 16.23           C  
ATOM    486  ND2 ASN A  61      22.098 -98.057  23.211  1.00 17.59           N  
ATOM    487  OD1 ASN A  61      22.655 -95.946  23.688  1.00 16.98           O  
ATOM    488  N   VAL A  62      27.376 -97.806  24.793  1.00 16.08           N  
ATOM    489  CA  VAL A  62      28.607 -97.926  25.578  1.00 16.12           C  
ATOM    490  C   VAL A  62      29.372 -96.588  25.666  1.00 16.46           C  
ATOM    491  O   VAL A  62      29.763 -96.178  26.764  1.00 16.59           O  
ATOM    492  CB  VAL A  62      29.519 -99.088  25.084  1.00 16.31           C  
ATOM    493  CG1 VAL A  62      30.872 -99.087  25.821  1.00 15.06           C  
ATOM    494  CG2 VAL A  62      28.818-100.457  25.286  1.00 15.25           C  
ATOM    495  N   LEU A  63      29.550 -95.895  24.538  1.00 16.41           N  
ATOM    496  CA  LEU A  63      30.234 -94.602  24.545  1.00 17.27           C  
ATOM    497  C   LEU A  63      29.460 -93.566  25.341  1.00 17.76           C  
ATOM    498  O   LEU A  63      30.052 -92.781  26.090  1.00 17.70           O  
ATOM    499  CB  LEU A  63      30.431 -94.056  23.134  1.00 17.45           C  
ATOM    500  CG  LEU A  63      31.556 -94.540  22.243  1.00 18.94           C  
ATOM    501  CD1 LEU A  63      31.647 -93.563  21.053  1.00 19.03           C  
ATOM    502  CD2 LEU A  63      32.890 -94.657  23.010  1.00 19.58           C  
ATOM    503  N   LEU A  64      28.142 -93.546  25.149  1.00 17.95           N  
ATOM    504  CA  LEU A  64      27.280 -92.665  25.913  1.00 18.60           C  
ATOM    505  C   LEU A  64      27.461 -92.851  27.433  1.00 19.29           C  
ATOM    506  O   LEU A  64      27.684 -91.881  28.142  1.00 19.11           O  
ATOM    507  CB  LEU A  64      25.825 -92.862  25.505  1.00 18.27           C  
ATOM    508  CG  LEU A  64      24.789 -91.888  26.072  1.00 18.38           C  
ATOM    509  CD1 LEU A  64      25.131 -90.428  25.798  1.00 16.92           C  
ATOM    510  CD2 LEU A  64      23.421 -92.219  25.492  1.00 19.03           C  
ATOM    511  N   GLU A  65      27.388 -94.089  27.918  1.00 20.19           N  
ATOM    512  CA  GLU A  65      27.546 -94.359  29.352  1.00 22.01           C  
ATOM    513  C   GLU A  65      28.960 -94.045  29.849  1.00 22.59           C  
ATOM    514  O   GLU A  65      29.129 -93.611  30.979  1.00 22.69           O  
ATOM    515  CB  GLU A  65      27.139 -95.803  29.715  1.00 22.12           C  
ATOM    516  CG  GLU A  65      25.626 -96.038  29.737  1.00 23.58           C  
ATOM    517  CD  GLU A  65      24.953 -95.524  31.018  1.00 26.33           C  
ATOM    518  OE1 GLU A  65      24.325 -94.416  30.991  1.00 24.22           O  
ATOM    519  OE2 GLU A  65      25.062 -96.233  32.062  1.00 26.27           O1-
ATOM    520  N   ASP A  66      29.961 -94.238  28.988  1.00 23.63           N  
ATOM    521  CA  ASP A  66      31.356 -93.876  29.296  1.00 24.49           C  
ATOM    522  C   ASP A  66      31.539 -92.364  29.425  1.00 24.28           C  
ATOM    523  O   ASP A  66      32.134 -91.856  30.396  1.00 23.98           O  
ATOM    524  CB  ASP A  66      32.297 -94.414  28.215  1.00 25.11           C  
ATOM    525  CG  ASP A  66      32.980 -95.690  28.632  1.00 28.73           C  
ATOM    526  OD1 ASP A  66      32.393 -96.786  28.442  1.00 31.73           O  
ATOM    527  OD2 ASP A  66      34.104 -95.692  29.197  1.00 34.06           O1-
ATOM    528  N   VAL A  67      31.009 -91.664  28.428  1.00 23.84           N  
ATOM    529  CA  VAL A  67      31.022 -90.215  28.363  1.00 23.86           C  
ATOM    530  C   VAL A  67      30.206 -89.551  29.486  1.00 24.25           C  
ATOM    531  O   VAL A  67      30.600 -88.513  30.010  1.00 23.67           O  
ATOM    532  CB  VAL A  67      30.575 -89.786  26.967  1.00 23.46           C  
ATOM    533  CG1 VAL A  67      29.827 -88.509  26.979  1.00 23.64           C  
ATOM    534  CG2 VAL A  67      31.776 -89.748  26.044  1.00 23.16           C  
ATOM    535  N   ARG A  68      29.082 -90.158  29.865  1.00 25.47           N  
ATOM    536  CA  ARG A  68      28.310 -89.672  31.014  1.00 26.66           C  
ATOM    537  C   ARG A  68      29.074 -89.806  32.323  1.00 26.49           C  
ATOM    538  O   ARG A  68      28.982 -88.938  33.177  1.00 26.68           O  
ATOM    539  CB  ARG A  68      26.952 -90.363  31.118  1.00 27.01           C  
ATOM    540  CG  ARG A  68      25.910 -89.737  30.204  1.00 29.97           C  
ATOM    541  CD  ARG A  68      24.472 -89.861  30.683  1.00 34.57           C  
ATOM    542  NE  ARG A  68      23.796 -90.960  29.993  1.00 36.54           N  
ATOM    543  CZ  ARG A  68      22.979 -90.824  28.955  1.00 37.26           C  
ATOM    544  NH1 ARG A  68      22.703 -89.628  28.459  1.00 38.32           N1+
ATOM    545  NH2 ARG A  68      22.419 -91.898  28.419  1.00 39.01           N  
ATOM    546  N   ALA A  69      29.860 -90.871  32.445  1.00 26.58           N  
ATOM    547  CA  ALA A  69      30.588 -91.183  33.669  1.00 26.93           C  
ATOM    548  C   ALA A  69      31.752 -90.227  33.908  1.00 27.42           C  
ATOM    549  O   ALA A  69      31.927 -89.701  35.020  1.00 27.34           O  
ATOM    550  CB  ALA A  69      31.083 -92.634  33.635  1.00 26.72           C  
ATOM    551  N   ARG A  70      32.564 -90.026  32.872  1.00 27.80           N  
ATOM    552  CA  ARG A  70      33.660 -89.075  32.958  1.00 28.36           C  
ATOM    553  C   ARG A  70      33.906 -88.363  31.631  1.00 27.62           C  
ATOM    554  O   ARG A  70      34.733 -88.787  30.819  1.00 27.56           O  
ATOM    555  CB  ARG A  70      34.931 -89.706  33.588  1.00 29.46           C  
ATOM    556  CG  ARG A  70      35.847 -90.517  32.667  1.00 32.03           C  
ATOM    557  CD  ARG A  70      36.198 -91.916  33.183  1.00 35.06           C  
ATOM    558  NE  ARG A  70      35.841 -92.918  32.174  1.00 37.08           N  
ATOM    559  CZ  ARG A  70      35.710 -94.220  32.396  1.00 37.61           C  
ATOM    560  NH1 ARG A  70      35.923 -94.732  33.607  1.00 37.88           N1+
ATOM    561  NH2 ARG A  70      35.369 -95.017  31.392  1.00 37.34           N  
ATOM    562  N   PRO A  71      33.179 -87.269  31.413  1.00 27.03           N  
ATOM    563  CA  PRO A  71      33.311 -86.511  30.158  1.00 26.57           C  
ATOM    564  C   PRO A  71      34.742 -86.026  29.956  1.00 26.07           C  
ATOM    565  O   PRO A  71      35.141 -85.822  28.823  1.00 25.88           O  
ATOM    566  CB  PRO A  71      32.356 -85.316  30.339  1.00 26.42           C  
ATOM    567  CG  PRO A  71      32.011 -85.281  31.787  1.00 26.78           C  
ATOM    568  CD  PRO A  71      32.201 -86.666  32.340  1.00 26.76           C  
ATOM    569  N   GLN A  72      35.500 -85.869  31.037  1.00 25.86           N  
ATOM    570  CA  GLN A  72      36.845 -85.305  30.951  1.00 26.15           C  
ATOM    571  C   GLN A  72      37.801 -86.162  30.104  1.00 25.38           C  
ATOM    572  O   GLN A  72      38.697 -85.620  29.446  1.00 25.01           O  
ATOM    573  CB  GLN A  72      37.423 -85.023  32.351  1.00 26.59           C  
ATOM    574  CG  GLN A  72      36.780 -83.820  33.112  1.00 29.26           C  
ATOM    575  CD  GLN A  72      36.730 -82.504  32.302  1.00 32.05           C  
ATOM    576  NE2 GLN A  72      35.564 -82.209  31.724  1.00 32.50           N  
ATOM    577  OE1 GLN A  72      37.723 -81.759  32.227  1.00 32.83           O  
ATOM    578  N   GLN A  73      37.584 -87.485  30.115  1.00 24.69           N  
ATOM    579  CA  GLN A  73      38.349 -88.454  29.315  1.00 23.87           C  
ATOM    580  C   GLN A  73      38.401 -88.080  27.834  1.00 22.21           C  
ATOM    581  O   GLN A  73      39.357 -88.432  27.135  1.00 21.74           O  
ATOM    582  CB  GLN A  73      37.767 -89.880  29.454  1.00 24.65           C  
ATOM    583  CG  GLN A  73      37.430 -90.565  28.085  1.00 27.53           C  
ATOM    584  CD  GLN A  73      36.188 -91.479  28.089  1.00 30.72           C  
ATOM    585  NE2 GLN A  73      35.053 -90.967  28.579  1.00 30.50           N  
ATOM    586  OE1 GLN A  73      36.262 -92.624  27.623  1.00 30.63           O  
ATOM    587  N   ILE A  74      37.364 -87.396  27.354  1.00 20.60           N  
ATOM    588  CA  ILE A  74      37.332 -86.976  25.969  1.00 19.31           C  
ATOM    589  C   ILE A  74      38.522 -86.084  25.670  1.00 19.29           C  
ATOM    590  O   ILE A  74      39.130 -86.187  24.606  1.00 18.42           O  
ATOM    591  CB  ILE A  74      36.014 -86.259  25.593  1.00 19.24           C  
ATOM    592  CG1 ILE A  74      34.797 -87.134  25.908  1.00 18.03           C  
ATOM    593  CG2 ILE A  74      36.025 -85.890  24.091  1.00 17.47           C  
ATOM    594  CD1 ILE A  74      33.474 -86.401  25.739  1.00 15.42           C  
ATOM    595  N   LEU A  75      38.863 -85.233  26.630  1.00 19.36           N  
ATOM    596  CA  LEU A  75      39.888 -84.225  26.421  1.00 20.03           C  
ATOM    597  C   LEU A  75      41.305 -84.789  26.413  1.00 20.31           C  
ATOM    598  O   LEU A  75      42.237 -84.075  26.072  1.00 20.66           O  
ATOM    599  CB  LEU A  75      39.724 -83.064  27.407  1.00 19.72           C  
ATOM    600  CG  LEU A  75      38.398 -82.305  27.193  1.00 20.45           C  
ATOM    601  CD1 LEU A  75      38.163 -81.270  28.290  1.00 21.52           C  
ATOM    602  CD2 LEU A  75      38.310 -81.650  25.809  1.00 17.43           C  
ATOM    603  N   GLU A  76      41.446 -86.073  26.743  1.00 20.41           N  
ATOM    604  CA  GLU A  76      42.729 -86.779  26.630  1.00 21.00           C  
ATOM    605  C   GLU A  76      43.108 -87.052  25.165  1.00 21.27           C  
ATOM    606  O   GLU A  76      44.258 -87.366  24.865  1.00 21.31           O  
ATOM    607  CB  GLU A  76      42.721 -88.093  27.434  1.00 20.62           C  
ATOM    608  CG  GLU A  76      42.700 -87.923  28.957  1.00 21.01           C  
ATOM    609  CD  GLU A  76      42.360 -89.211  29.720  1.00 21.34           C  
ATOM    610  OE1 GLU A  76      42.174 -90.274  29.090  1.00 21.29           O  
ATOM    611  OE2 GLU A  76      42.271 -89.163  30.963  1.00 20.47           O1-
ATOM    612  N   SER A  77      42.139 -86.912  24.263  1.00 21.21           N  
ATOM    613  CA  SER A  77      42.318 -87.219  22.847  1.00 21.26           C  
ATOM    614  C   SER A  77      42.774 -85.995  22.047  1.00 21.74           C  
ATOM    615  O   SER A  77      42.536 -84.864  22.463  1.00 22.24           O  
ATOM    616  CB  SER A  77      40.990 -87.728  22.316  1.00 20.91           C  
ATOM    617  OG  SER A  77      40.876 -87.587  20.925  1.00 21.15           O  
ATOM    618  N   ASP A  78      43.425 -86.201  20.904  1.00 21.82           N  
ATOM    619  CA  ASP A  78      43.712 -85.063  20.026  1.00 22.42           C  
ATOM    620  C   ASP A  78      42.767 -84.986  18.823  1.00 21.54           C  
ATOM    621  O   ASP A  78      43.059 -84.312  17.838  1.00 21.55           O  
ATOM    622  CB  ASP A  78      45.193 -85.001  19.601  1.00 23.41           C  
ATOM    623  CG  ASP A  78      45.621 -86.200  18.784  1.00 26.67           C  
ATOM    624  OD1 ASP A  78      44.748 -87.033  18.427  1.00 28.28           O  
ATOM    625  OD2 ASP A  78      46.828 -86.398  18.458  1.00 31.83           O1-
ATOM    626  N   ALA A  79      41.641 -85.688  18.922  1.00 20.53           N  
ATOM    627  CA  ALA A  79      40.534 -85.571  17.979  1.00 20.19           C  
ATOM    628  C   ALA A  79      40.161 -84.099  17.688  1.00 20.36           C  
ATOM    629  O   ALA A  79      40.131 -83.236  18.594  1.00 19.95           O  
ATOM    630  CB  ALA A  79      39.330 -86.329  18.499  1.00 19.70           C  
ATOM    631  N   GLU A  80      39.890 -83.828  16.414  1.00 20.00           N  
ATOM    632  CA  GLU A  80      39.566 -82.487  15.950  1.00 20.45           C  
ATOM    633  C   GLU A  80      38.387 -81.873  16.702  1.00 20.03           C  
ATOM    634  O   GLU A  80      38.411 -80.693  17.082  1.00 19.97           O  
ATOM    635  CB  GLU A  80      39.228 -82.538  14.469  1.00 20.71           C  
ATOM    636  CG  GLU A  80      38.986 -81.181  13.840  1.00 22.35           C  
ATOM    637  CD  GLU A  80      38.942 -81.272  12.335  1.00 24.92           C  
ATOM    638  OE1 GLU A  80      39.453 -82.268  11.774  1.00 26.45           O  
ATOM    639  OE2 GLU A  80      38.405 -80.353  11.711  1.00 25.98           O1-
ATOM    640  N   ASP A  81      37.357 -82.688  16.892  1.00 19.38           N  
ATOM    641  CA  ASP A  81      36.103 -82.247  17.477  1.00 19.03           C  
ATOM    642  C   ASP A  81      35.334 -83.426  18.027  1.00 18.12           C  
ATOM    643  O   ASP A  81      35.794 -84.565  17.952  1.00 18.02           O  
ATOM    644  CB  ASP A  81      35.246 -81.449  16.471  1.00 19.58           C  
ATOM    645  CG  ASP A  81      35.162 -82.091  15.068  1.00 22.04           C  
ATOM    646  OD1 ASP A  81      34.975 -83.334  14.921  1.00 24.23           O  
ATOM    647  OD2 ASP A  81      35.258 -81.388  14.034  1.00 26.28           O1-
ATOM    648  N   ILE A  82      34.162 -83.170  18.591  1.00 17.48           N  
ATOM    649  CA  ILE A  82      33.447 -84.254  19.228  1.00 16.61           C  
ATOM    650  C   ILE A  82      33.009 -85.276  18.191  1.00 17.02           C  
ATOM    651  O   ILE A  82      33.015 -86.477  18.470  1.00 17.07           O  
ATOM    652  CB  ILE A  82      32.280 -83.752  20.140  1.00 16.45           C  
ATOM    653  CG1 ILE A  82      31.704 -84.905  20.972  1.00 14.97           C  
ATOM    654  CG2 ILE A  82      31.166 -82.991  19.330  1.00 16.20           C  
ATOM    655  CD1 ILE A  82      32.712 -85.577  21.947  1.00 10.48           C  
ATOM    656  N   HIS A  83      32.667 -84.818  16.986  1.00 17.16           N  
ATOM    657  CA  HIS A  83      32.194 -85.736  15.946  1.00 17.85           C  
ATOM    658  C   HIS A  83      33.247 -86.736  15.463  1.00 17.77           C  
ATOM    659  O   HIS A  83      32.955 -87.931  15.301  1.00 18.06           O  
ATOM    660  CB  HIS A  83      31.606 -84.954  14.779  1.00 18.18           C  
ATOM    661  CG  HIS A  83      30.826 -83.760  15.217  1.00 19.20           C  
ATOM    662  CD2 HIS A  83      29.623 -83.662  15.824  1.00 18.66           C  
ATOM    663  ND1 HIS A  83      31.292 -82.470  15.070  1.00 19.14           N  
ATOM    664  CE1 HIS A  83      30.406 -81.627  15.567  1.00 20.19           C  
ATOM    665  NE2 HIS A  83      29.377 -82.323  16.022  1.00 20.51           N  
ATOM    666  N   SER A  84      34.469 -86.249  15.259  1.00 17.71           N  
ATOM    667  CA  SER A  84      35.600 -87.124  14.945  1.00 18.15           C  
ATOM    668  C   SER A  84      35.947 -88.029  16.122  1.00 17.63           C  
ATOM    669  O   SER A  84      36.417 -89.154  15.919  1.00 17.64           O  
ATOM    670  CB  SER A  84      36.836 -86.318  14.541  1.00 17.87           C  
ATOM    671  OG  SER A  84      36.466 -85.235  13.714  1.00 21.48           O  
ATOM    672  N   TRP A  85      35.721 -87.535  17.341  1.00 16.81           N  
ATOM    673  CA  TRP A  85      36.036 -88.303  18.527  1.00 16.31           C  
ATOM    674  C   TRP A  85      35.100 -89.486  18.574  1.00 16.68           C  
ATOM    675  O   TRP A  85      35.542 -90.622  18.732  1.00 16.20           O  
ATOM    676  CB  TRP A  85      35.920 -87.460  19.800  1.00 15.90           C  
ATOM    677  CG  TRP A  85      36.370 -88.210  21.035  1.00 15.36           C  
ATOM    678  CD1 TRP A  85      37.649 -88.300  21.535  1.00 12.76           C  
ATOM    679  CD2 TRP A  85      35.546 -89.004  21.903  1.00 14.36           C  
ATOM    680  CE2 TRP A  85      36.381 -89.517  22.921  1.00 13.33           C  
ATOM    681  CE3 TRP A  85      34.176 -89.317  21.936  1.00 13.37           C  
ATOM    682  NE1 TRP A  85      37.654 -89.073  22.671  1.00 12.24           N  
ATOM    683  CZ2 TRP A  85      35.896 -90.347  23.946  1.00 14.05           C  
ATOM    684  CZ3 TRP A  85      33.696 -90.123  22.956  1.00 12.99           C  
ATOM    685  CH2 TRP A  85      34.558 -90.648  23.941  1.00 12.78           C  
ATOM    686  N   VAL A  86      33.805 -89.222  18.398  1.00 17.41           N  
ATOM    687  CA  VAL A  86      32.811 -90.301  18.425  1.00 17.61           C  
ATOM    688  C   VAL A  86      33.111 -91.310  17.319  1.00 17.64           C  
ATOM    689  O   VAL A  86      33.219 -92.509  17.591  1.00 18.34           O  
ATOM    690  CB  VAL A  86      31.341 -89.783  18.352  1.00 17.24           C  
ATOM    691  CG1 VAL A  86      30.368 -90.946  18.190  1.00 16.67           C  
ATOM    692  CG2 VAL A  86      31.018 -88.995  19.582  1.00 16.43           C  
ATOM    693  N   GLU A  87      33.306 -90.831  16.095  1.00 17.48           N  
ATOM    694  CA  GLU A  87      33.551 -91.752  14.985  1.00 18.00           C  
ATOM    695  C   GLU A  87      34.791 -92.609  15.232  1.00 17.23           C  
ATOM    696  O   GLU A  87      34.757 -93.818  15.018  1.00 17.09           O  
ATOM    697  CB  GLU A  87      33.608 -91.035  13.626  1.00 18.65           C  
ATOM    698  CG  GLU A  87      34.111 -91.935  12.501  1.00 22.26           C  
ATOM    699  CD  GLU A  87      33.840 -91.415  11.093  1.00 26.27           C  
ATOM    700  OE1 GLU A  87      34.745 -91.598  10.233  1.00 27.49           O  
ATOM    701  OE2 GLU A  87      32.741 -90.852  10.836  1.00 25.85           O1-
ATOM    702  N   GLY A  88      35.869 -91.988  15.706  1.00 17.14           N  
ATOM    703  CA  GLY A  88      37.097 -92.702  16.046  1.00 16.91           C  
ATOM    704  C   GLY A  88      36.912 -93.787  17.103  1.00 16.83           C  
ATOM    705  O   GLY A  88      37.477 -94.880  16.980  1.00 16.89           O  
ATOM    706  N   LYS A  89      36.112 -93.500  18.130  1.00 16.76           N  
ATOM    707  CA  LYS A  89      35.869 -94.465  19.207  1.00 17.51           C  
ATOM    708  C   LYS A  89      34.954 -95.612  18.753  1.00 18.09           C  
ATOM    709  O   LYS A  89      35.137 -96.759  19.160  1.00 17.58           O  
ATOM    710  CB  LYS A  89      35.332 -93.780  20.471  1.00 17.37           C  
ATOM    711  CG  LYS A  89      36.321 -92.828  21.152  1.00 17.97           C  
ATOM    712  CD  LYS A  89      37.402 -93.558  21.946  1.00 19.95           C  
ATOM    713  CE  LYS A  89      38.658 -92.702  22.056  1.00 21.87           C  
ATOM    714  NZ  LYS A  89      39.714 -93.347  22.905  1.00 24.84           N1+
ATOM    715  N   LEU A  90      33.992 -95.294  17.891  1.00 19.02           N  
ATOM    716  CA  LEU A  90      33.172 -96.303  17.235  1.00 20.14           C  
ATOM    717  C   LEU A  90      34.018 -97.280  16.439  1.00 20.13           C  
ATOM    718  O   LEU A  90      33.928 -98.497  16.641  1.00 20.61           O  
ATOM    719  CB  LEU A  90      32.195 -95.631  16.284  1.00 20.75           C  
ATOM    720  CG  LEU A  90      30.770 -95.526  16.779  1.00 23.47           C  
ATOM    721  CD1 LEU A  90      29.957 -94.690  15.774  1.00 25.71           C  
ATOM    722  CD2 LEU A  90      30.176 -96.927  16.956  1.00 24.77           C  
ATOM    723  N   ILE A  91      34.838 -96.746  15.533  1.00 20.02           N  
ATOM    724  CA  ILE A  91      35.727 -97.581  14.725  1.00 20.13           C  
ATOM    725  C   ILE A  91      36.594 -98.496  15.604  1.00 19.99           C  
ATOM    726  O   ILE A  91      36.673 -99.682  15.321  1.00 20.36           O  
ATOM    727  CB  ILE A  91      36.577 -96.734  13.725  1.00 20.04           C  
ATOM    728  CG1 ILE A  91      35.669 -96.046  12.707  1.00 20.14           C  
ATOM    729  CG2 ILE A  91      37.616 -97.611  12.999  1.00 19.58           C  
ATOM    730  CD1 ILE A  91      36.365 -94.934  11.897  1.00 21.05           C  
ATOM    731  N   ASP A  92      37.213 -97.973  16.670  1.00 20.09           N  
ATOM    732  CA  ASP A  92      37.981 -98.835  17.588  1.00 20.56           C  
ATOM    733  C   ASP A  92      37.124-100.003  18.065  1.00 20.36           C  
ATOM    734  O   ASP A  92      37.613-101.119  18.184  1.00 20.00           O  
ATOM    735  CB  ASP A  92      38.479 -98.097  18.834  1.00 20.88           C  
ATOM    736  CG  ASP A  92      39.489 -96.991  18.528  1.00 22.85           C  
ATOM    737  OD1 ASP A  92      40.259 -97.096  17.545  1.00 23.36           O  
ATOM    738  OD2 ASP A  92      39.582 -95.973  19.257  1.00 24.97           O1-
ATOM    739  N   LYS A  93      35.847 -99.734  18.332  1.00 20.31           N  
ATOM    740  CA  LYS A  93      34.954-100.732  18.901  1.00 20.63           C  
ATOM    741  C   LYS A  93      34.413-101.706  17.855  1.00 20.61           C  
ATOM    742  O   LYS A  93      34.432-102.894  18.071  1.00 20.37           O  
ATOM    743  CB  LYS A  93      33.788-100.047  19.610  1.00 20.94           C  
ATOM    744  CG  LYS A  93      33.874 -99.985  21.119  1.00 21.75           C  
ATOM    745  CD  LYS A  93      32.892 -98.922  21.695  1.00 21.47           C  
ATOM    746  CE  LYS A  93      33.391 -98.411  23.068  1.00 23.24           C  
ATOM    747  NZ  LYS A  93      34.109 -99.509  23.830  1.00 23.18           N1+
ATOM    748  N   VAL A  94      33.928-101.197  16.722  1.00 21.08           N  
ATOM    749  CA  VAL A  94      33.236-102.042  15.746  1.00 20.90           C  
ATOM    750  C   VAL A  94      33.957-102.265  14.400  1.00 21.24           C  
ATOM    751  O   VAL A  94      33.455-103.003  13.541  1.00 22.00           O  
ATOM    752  CB  VAL A  94      31.769-101.592  15.520  1.00 20.63           C  
ATOM    753  CG1 VAL A  94      30.915-101.977  16.721  1.00 20.25           C  
ATOM    754  CG2 VAL A  94      31.671-100.101  15.255  1.00 20.22           C  
ATOM    755  N   GLY A  95      35.134-101.657  14.236  1.00 20.74           N  
ATOM    756  CA  GLY A  95      35.897-101.737  12.998  1.00 20.15           C  
ATOM    757  C   GLY A  95      35.276-100.984  11.836  1.00 19.93           C  
ATOM    758  O   GLY A  95      34.823 -99.840  11.986  1.00 20.20           O  
ATOM    759  N   GLN A  96      35.236-101.641  10.682  1.00 19.79           N  
ATOM    760  CA  GLN A  96      34.768-101.042   9.434  1.00 20.38           C  
ATOM    761  C   GLN A  96      33.317-100.521   9.465  1.00 19.95           C  
ATOM    762  O   GLN A  96      32.993 -99.528   8.805  1.00 19.94           O  
ATOM    763  CB  GLN A  96      34.980-102.005   8.257  1.00 20.86           C  
ATOM    764  CG  GLN A  96      36.416-101.990   7.713  1.00 24.49           C  
ATOM    765  CD  GLN A  96      36.500-101.620   6.221  1.00 28.22           C  
ATOM    766  NE2 GLN A  96      35.973-102.505   5.350  1.00 26.83           N  
ATOM    767  OE1 GLN A  96      37.038-100.550   5.864  1.00 28.48           O  
ATOM    768  N   LEU A  97      32.454-101.178  10.237  1.00 19.54           N  
ATOM    769  CA  LEU A  97      31.096-100.690  10.450  1.00 18.84           C  
ATOM    770  C   LEU A  97      31.062 -99.223  10.876  1.00 18.91           C  
ATOM    771  O   LEU A  97      30.185 -98.483  10.447  1.00 19.03           O  
ATOM    772  CB  LEU A  97      30.371-101.558  11.473  1.00 18.66           C  
ATOM    773  CG  LEU A  97      28.875-101.322  11.704  1.00 19.81           C  
ATOM    774  CD1 LEU A  97      28.073-101.403  10.394  1.00 21.09           C  
ATOM    775  CD2 LEU A  97      28.322-102.308  12.734  1.00 19.26           C  
ATOM    776  N   GLY A  98      32.012 -98.794  11.706  1.00 18.82           N  
ATOM    777  CA  GLY A  98      32.024 -97.421  12.180  1.00 19.59           C  
ATOM    778  C   GLY A  98      32.204 -96.381  11.074  1.00 19.89           C  
ATOM    779  O   GLY A  98      31.789 -95.231  11.210  1.00 19.99           O  
ATOM    780  N   LYS A  99      32.824 -96.815   9.977  1.00 20.14           N  
ATOM    781  CA  LYS A  99      33.029 -96.024   8.769  1.00 20.02           C  
ATOM    782  C   LYS A  99      31.737 -95.822   7.946  1.00 20.01           C  
ATOM    783  O   LYS A  99      31.753 -95.148   6.914  1.00 20.34           O  
ATOM    784  CB  LYS A  99      34.116 -96.700   7.911  1.00 19.75           C  
ATOM    785  CG  LYS A  99      35.524 -96.530   8.504  1.00 19.62           C  
ATOM    786  CD  LYS A  99      36.562 -97.466   7.919  1.00 17.66           C  
ATOM    787  CE  LYS A  99      37.987 -96.923   8.162  1.00 17.79           C  
ATOM    788  NZ  LYS A  99      39.028 -97.795   7.544  1.00 15.34           N1+
ATOM    789  N   LYS A 100      30.626 -96.394   8.400  1.00 19.59           N  
ATOM    790  CA  LYS A 100      29.389 -96.349   7.629  1.00 19.27           C  
ATOM    791  C   LYS A 100      28.402 -95.349   8.200  1.00 19.31           C  
ATOM    792  O   LYS A 100      27.474 -94.918   7.509  1.00 19.30           O  
ATOM    793  CB  LYS A 100      28.739 -97.731   7.554  1.00 19.07           C  
ATOM    794  CG  LYS A 100      29.349 -98.675   6.542  1.00 18.36           C  
ATOM    795  CD  LYS A 100      28.699-100.058   6.595  1.00 17.04           C  
ATOM    796  CE  LYS A 100      28.939-100.838   5.315  1.00 17.48           C  
ATOM    797  NZ  LYS A 100      28.034-102.034   5.163  1.00 19.33           N1+
ATOM    798  N   LEU A 101      28.613 -94.963   9.456  1.00 19.10           N  
ATOM    799  CA  LEU A 101      27.630 -94.187  10.175  1.00 18.63           C  
ATOM    800  C   LEU A 101      27.458 -92.813   9.558  1.00 18.45           C  
ATOM    801  O   LEU A 101      26.359 -92.290   9.519  1.00 19.47           O  
ATOM    802  CB  LEU A 101      27.999 -94.084  11.658  1.00 18.72           C  
ATOM    803  CG  LEU A 101      27.088 -93.179  12.520  1.00 20.33           C  
ATOM    804  CD1 LEU A 101      25.687 -93.822  12.819  1.00 20.61           C  
ATOM    805  CD2 LEU A 101      27.783 -92.686  13.814  1.00 21.14           C  
ATOM    806  N   HIS A 102      28.534 -92.222   9.068  1.00 18.28           N  
ATOM    807  CA  HIS A 102      28.486 -90.844   8.554  1.00 17.60           C  
ATOM    808  C   HIS A 102      27.890 -90.721   7.144  1.00 17.33           C  
ATOM    809  O   HIS A 102      27.807 -89.611   6.607  1.00 17.39           O  
ATOM    810  CB  HIS A 102      29.885 -90.245   8.557  1.00 17.14           C  
ATOM    811  CG  HIS A 102      29.905 -88.762   8.729  1.00 19.89           C  
ATOM    812  CD2 HIS A 102      30.337 -87.773   7.906  1.00 20.60           C  
ATOM    813  ND1 HIS A 102      29.443 -88.136   9.872  1.00 20.85           N  
ATOM    814  CE1 HIS A 102      29.588 -86.830   9.744  1.00 21.07           C  
ATOM    815  NE2 HIS A 102      30.134 -86.584   8.564  1.00 21.89           N  
ATOM    816  N   THR A 103      27.491 -91.846   6.542  1.00 16.55           N  
ATOM    817  CA  THR A 103      26.862 -91.836   5.226  1.00 16.39           C  
ATOM    818  C   THR A 103      25.714 -90.841   5.183  1.00 16.28           C  
ATOM    819  O   THR A 103      24.837 -90.874   6.043  1.00 16.71           O  
ATOM    820  CB  THR A 103      26.337 -93.230   4.881  1.00 16.59           C  
ATOM    821  CG2 THR A 103      25.902 -93.311   3.404  1.00 17.26           C  
ATOM    822  OG1 THR A 103      27.411 -94.172   4.948  1.00 17.15           O  
ATOM    823  N   GLY A 104      25.740 -89.953   4.191  1.00 15.77           N  
ATOM    824  CA  GLY A 104      24.657 -89.018   3.931  1.00 14.99           C  
ATOM    825  C   GLY A 104      24.558 -87.876   4.917  1.00 14.94           C  
ATOM    826  O   GLY A 104      23.636 -87.087   4.873  1.00 13.86           O  
ATOM    827  N   ARG A 105      25.525 -87.775   5.813  1.00 15.71           N  
ATOM    828  CA  ARG A 105      25.499 -86.759   6.870  1.00 15.98           C  
ATOM    829  C   ARG A 105      26.735 -85.890   6.742  1.00 15.84           C  
ATOM    830  O   ARG A 105      27.755 -86.281   6.160  1.00 16.08           O  
ATOM    831  CB  ARG A 105      25.490 -87.462   8.236  1.00 16.44           C  
ATOM    832  CG  ARG A 105      25.121 -86.609   9.423  1.00 17.89           C  
ATOM    833  CD  ARG A 105      25.130 -87.371  10.776  1.00 22.05           C  
ATOM    834  NE  ARG A 105      26.353 -88.131  11.048  1.00 20.61           N  
ATOM    835  CZ  ARG A 105      26.607 -88.780  12.194  1.00 23.65           C  
ATOM    836  NH1 ARG A 105      25.725 -88.778  13.186  1.00 24.16           N1+
ATOM    837  NH2 ARG A 105      27.753 -89.440  12.353  1.00 22.74           N  
ATOM    838  N   SER A 106      26.651 -84.719   7.326  1.00 15.74           N  
ATOM    839  CA  SER A 106      27.749 -83.789   7.360  1.00 16.35           C  
ATOM    840  C   SER A 106      27.887 -83.326   8.808  1.00 16.99           C  
ATOM    841  O   SER A 106      26.963 -83.521   9.598  1.00 17.54           O  
ATOM    842  CB  SER A 106      27.397 -82.621   6.452  1.00 15.70           C  
ATOM    843  OG  SER A 106      28.014 -81.443   6.869  1.00 16.56           O  
ATOM    844  N   ARG A 107      29.003 -82.693   9.167  1.00 17.66           N  
ATOM    845  CA  ARG A 107      29.093 -82.078  10.503  1.00 18.44           C  
ATOM    846  C   ARG A 107      28.201 -80.871  10.629  1.00 18.33           C  
ATOM    847  O   ARG A 107      27.750 -80.558  11.721  1.00 18.09           O  
ATOM    848  CB  ARG A 107      30.523 -81.727  10.892  1.00 18.26           C  
ATOM    849  CG  ARG A 107      31.336 -82.949  11.278  1.00 19.98           C  
ATOM    850  CD  ARG A 107      32.794 -82.629  11.544  1.00 25.47           C  
ATOM    851  NE  ARG A 107      33.445 -82.048  10.369  1.00 27.63           N  
ATOM    852  CZ  ARG A 107      34.750 -81.835  10.245  1.00 28.64           C  
ATOM    853  NH1 ARG A 107      35.593 -82.156  11.231  1.00 27.81           N1+
ATOM    854  NH2 ARG A 107      35.208 -81.297   9.118  1.00 28.24           N  
ATOM    855  N   ASN A 108      27.950 -80.197   9.503  1.00 19.03           N  
ATOM    856  CA  ASN A 108      27.070 -79.027   9.460  1.00 19.19           C  
ATOM    857  C   ASN A 108      25.663 -79.383   9.958  1.00 19.63           C  
ATOM    858  O   ASN A 108      25.083 -78.717  10.801  1.00 19.77           O  
ATOM    859  CB  ASN A 108      26.986 -78.487   8.030  1.00 18.99           C  
ATOM    860  CG  ASN A 108      28.347 -78.218   7.406  1.00 18.05           C  
ATOM    861  ND2 ASN A 108      28.422 -77.969   6.124  1.00 17.91           N  
ATOM    862  OD1 ASN A 108      29.304 -78.035   8.162  1.00 18.64           O  
ATOM    863  N   ASP A 109      25.140 -80.444   9.373  1.00 20.37           N  
ATOM    864  CA  ASP A 109      23.948 -81.179   9.786  1.00 21.13           C  
ATOM    865  C   ASP A 109      23.929 -81.561  11.298  1.00 20.05           C  
ATOM    866  O   ASP A 109      22.984 -81.284  12.046  1.00 19.61           O  
ATOM    867  CB  ASP A 109      23.973 -82.514   8.943  1.00 22.04           C  
ATOM    868  CG  ASP A 109      22.622 -82.966   8.593  1.00 25.00           C  
ATOM    869  OD1 ASP A 109      21.717 -82.113   8.657  1.00 35.36           O  
ATOM    870  OD2 ASP A 109      22.320 -84.102   8.260  1.00 28.04           O1-
ATOM    871  N   GLN A 110      24.995 -82.245  11.683  1.00 18.68           N  
ATOM    872  CA  GLN A 110      25.190 -82.864  12.977  1.00 19.19           C  
ATOM    873  C   GLN A 110      25.285 -81.832  14.103  1.00 18.74           C  
ATOM    874  O   GLN A 110      24.541 -81.903  15.098  1.00 18.58           O  
ATOM    875  CB  GLN A 110      26.491 -83.668  12.921  1.00 19.01           C  
ATOM    876  CG  GLN A 110      26.422 -85.028  13.509  1.00 21.02           C  
ATOM    877  CD  GLN A 110      27.779 -85.745  13.450  1.00 21.30           C  
ATOM    878  NE2 GLN A 110      28.080 -86.501  14.469  1.00 20.67           N  
ATOM    879  OE1 GLN A 110      28.535 -85.591  12.496  1.00 22.13           O  
ATOM    880  N   VAL A 111      26.194 -80.879  13.942  1.00 17.75           N  
ATOM    881  CA  VAL A 111      26.374 -79.885  14.966  1.00 18.41           C  
ATOM    882  C   VAL A 111      25.122 -79.032  15.159  1.00 18.16           C  
ATOM    883  O   VAL A 111      24.800 -78.698  16.269  1.00 18.52           O  
ATOM    884  CB  VAL A 111      27.694 -79.048  14.790  1.00 18.38           C  
ATOM    885  CG1 VAL A 111      27.528 -77.887  13.799  1.00 16.26           C  
ATOM    886  CG2 VAL A 111      28.153 -78.581  16.141  1.00 17.73           C  
ATOM    887  N   ALA A 112      24.415 -78.727  14.074  1.00 18.53           N  
ATOM    888  CA  ALA A 112      23.154 -77.990  14.130  1.00 18.28           C  
ATOM    889  C   ALA A 112      22.144 -78.712  15.006  1.00 18.39           C  
ATOM    890  O   ALA A 112      21.401 -78.070  15.742  1.00 18.90           O  
ATOM    891  CB  ALA A 112      22.575 -77.788  12.715  1.00 18.02           C  
ATOM    892  N   THR A 113      22.132 -80.044  14.925  1.00 18.10           N  
ATOM    893  CA  THR A 113      21.208 -80.870  15.677  1.00 18.24           C  
ATOM    894  C   THR A 113      21.629 -80.965  17.133  1.00 18.29           C  
ATOM    895  O   THR A 113      20.806 -80.741  18.016  1.00 18.74           O  
ATOM    896  CB  THR A 113      21.152 -82.285  15.046  1.00 19.35           C  
ATOM    897  CG2 THR A 113      20.010 -83.096  15.638  1.00 17.75           C  
ATOM    898  OG1 THR A 113      20.852 -82.177  13.641  1.00 19.65           O  
ATOM    899  N   ASP A 114      22.907 -81.290  17.371  1.00 18.40           N  
ATOM    900  CA  ASP A 114      23.509 -81.365  18.711  1.00 18.70           C  
ATOM    901  C   ASP A 114      23.291 -80.082  19.503  1.00 18.77           C  
ATOM    902  O   ASP A 114      22.927 -80.100  20.673  1.00 17.56           O  
ATOM    903  CB  ASP A 114      25.022 -81.552  18.622  1.00 18.88           C  
ATOM    904  CG  ASP A 114      25.435 -82.843  17.946  1.00 20.06           C  
ATOM    905  OD1 ASP A 114      24.603 -83.781  17.762  1.00 18.61           O  
ATOM    906  OD2 ASP A 114      26.631 -82.998  17.596  1.00 23.00           O1-
ATOM    907  N   LEU A 115      23.514 -78.957  18.848  1.00 19.38           N  
ATOM    908  CA  LEU A 115      23.321 -77.678  19.517  1.00 20.18           C  
ATOM    909  C   LEU A 115      21.850 -77.397  19.891  1.00 19.75           C  
ATOM    910  O   LEU A 115      21.567 -76.929  20.981  1.00 20.33           O  
ATOM    911  CB  LEU A 115      23.919 -76.573  18.671  1.00 20.26           C  
ATOM    912  CG  LEU A 115      23.625 -75.158  19.143  1.00 22.50           C  
ATOM    913  CD1 LEU A 115      24.663 -74.698  20.155  1.00 18.62           C  
ATOM    914  CD2 LEU A 115      23.595 -74.296  17.883  1.00 25.00           C  
ATOM    915  N   LYS A 116      20.914 -77.709  19.007  1.00 19.79           N  
ATOM    916  CA  LYS A 116      19.494 -77.565  19.350  1.00 19.25           C  
ATOM    917  C   LYS A 116      19.052 -78.531  20.473  1.00 18.86           C  
ATOM    918  O   LYS A 116      18.266 -78.158  21.333  1.00 19.01           O  
ATOM    919  CB  LYS A 116      18.617 -77.752  18.124  1.00 19.01           C  
ATOM    920  CG  LYS A 116      18.766 -76.683  17.077  1.00 17.96           C  
ATOM    921  CD  LYS A 116      17.633 -76.861  16.047  1.00 18.02           C  
ATOM    922  CE  LYS A 116      17.103 -75.538  15.463  1.00 16.95           C  
ATOM    923  NZ  LYS A 116      16.276 -75.815  14.227  1.00 16.45           N1+
ATOM    924  N   LEU A 117      19.572 -79.749  20.489  1.00 18.36           N  
ATOM    925  CA  LEU A 117      19.274 -80.658  21.603  1.00 18.32           C  
ATOM    926  C   LEU A 117      19.774 -80.061  22.926  1.00 18.35           C  
ATOM    927  O   LEU A 117      19.056 -80.044  23.928  1.00 18.13           O  
ATOM    928  CB  LEU A 117      19.881 -82.054  21.379  1.00 17.81           C  
ATOM    929  CG  LEU A 117      19.238 -82.982  20.332  1.00 18.80           C  
ATOM    930  CD1 LEU A 117      20.149 -84.165  20.033  1.00 16.64           C  
ATOM    931  CD2 LEU A 117      17.841 -83.468  20.779  1.00 17.36           C  
ATOM    932  N   TRP A 118      21.003 -79.553  22.911  1.00 18.53           N  
ATOM    933  CA  TRP A 118      21.573 -78.913  24.083  1.00 18.95           C  
ATOM    934  C   TRP A 118      20.731 -77.676  24.492  1.00 19.24           C  
ATOM    935  O   TRP A 118      20.430 -77.525  25.670  1.00 19.43           O  
ATOM    936  CB  TRP A 118      23.027 -78.531  23.839  1.00 18.78           C  
ATOM    937  CG  TRP A 118      23.691 -77.889  25.024  1.00 18.95           C  
ATOM    938  CD1 TRP A 118      24.374 -78.529  26.034  1.00 19.63           C  
ATOM    939  CD2 TRP A 118      23.721 -76.497  25.344  1.00 16.69           C  
ATOM    940  CE2 TRP A 118      24.447 -76.358  26.553  1.00 17.09           C  
ATOM    941  CE3 TRP A 118      23.207 -75.338  24.729  1.00 15.57           C  
ATOM    942  NE1 TRP A 118      24.828 -77.614  26.950  1.00 19.04           N  
ATOM    943  CZ2 TRP A 118      24.689 -75.115  27.145  1.00 15.21           C  
ATOM    944  CZ3 TRP A 118      23.451 -74.104  25.312  1.00 14.42           C  
ATOM    945  CH2 TRP A 118      24.187 -74.001  26.508  1.00 15.59           C  
ATOM    946  N   CYS A 119      20.342 -76.824  23.541  1.00 19.08           N  
ATOM    947  CA  CYS A 119      19.471 -75.679  23.854  1.00 20.38           C  
ATOM    948  C   CYS A 119      18.178 -76.077  24.569  1.00 20.83           C  
ATOM    949  O   CYS A 119      17.779 -75.443  25.547  1.00 21.57           O  
ATOM    950  CB  CYS A 119      19.142 -74.873  22.606  1.00 20.14           C  
ATOM    951  SG  CYS A 119      20.570 -73.968  21.985  1.00 22.40           S  
ATOM    952  N   LYS A 120      17.552 -77.147  24.107  1.00 21.14           N  
ATOM    953  CA  LYS A 120      16.350 -77.644  24.744  1.00 21.48           C  
ATOM    954  C   LYS A 120      16.559 -77.931  26.222  1.00 21.79           C  
ATOM    955  O   LYS A 120      15.750 -77.512  27.049  1.00 21.96           O  
ATOM    956  CB  LYS A 120      15.844 -78.883  24.019  1.00 21.41           C  
ATOM    957  CG  LYS A 120      15.135 -78.553  22.709  1.00 22.72           C  
ATOM    958  CD  LYS A 120      14.609 -79.813  22.029  1.00 22.05           C  
ATOM    959  CE  LYS A 120      13.258 -80.211  22.578  1.00 20.91           C  
ATOM    960  NZ  LYS A 120      12.764 -81.364  21.796  1.00 23.31           N1+
ATOM    961  N   ASP A 121      17.627 -78.652  26.558  1.00 22.41           N  
ATOM    962  CA  ASP A 121      17.925 -78.949  27.957  1.00 22.91           C  
ATOM    963  C   ASP A 121      18.244 -77.677  28.728  1.00 21.74           C  
ATOM    964  O   ASP A 121      17.767 -77.482  29.847  1.00 21.54           O  
ATOM    965  CB  ASP A 121      19.091 -79.933  28.076  1.00 24.32           C  
ATOM    966  CG  ASP A 121      18.754 -81.321  27.516  1.00 28.73           C  
ATOM    967  OD1 ASP A 121      17.642 -81.842  27.783  1.00 34.06           O  
ATOM    968  OD2 ASP A 121      19.551 -81.963  26.787  1.00 34.98           O1-
ATOM    969  N   THR A 122      19.015 -76.790  28.111  1.00 20.73           N  
ATOM    970  CA  THR A 122      19.431 -75.579  28.793  1.00 20.24           C  
ATOM    971  C   THR A 122      18.252 -74.629  29.063  1.00 19.67           C  
ATOM    972  O   THR A 122      18.178 -74.056  30.155  1.00 19.42           O  
ATOM    973  CB  THR A 122      20.614 -74.878  28.046  1.00 20.71           C  
ATOM    974  CG2 THR A 122      21.183 -73.724  28.883  1.00 19.42           C  
ATOM    975  OG1 THR A 122      21.717 -75.778  27.951  1.00 19.53           O  
ATOM    976  N   VAL A 123      17.350 -74.470  28.081  1.00 18.95           N  
ATOM    977  CA  VAL A 123      16.170 -73.611  28.230  1.00 18.10           C  
ATOM    978  C   VAL A 123      15.294 -74.106  29.396  1.00 18.57           C  
ATOM    979  O   VAL A 123      14.841 -73.333  30.271  1.00 18.17           O  
ATOM    980  CB  VAL A 123      15.318 -73.606  26.954  1.00 18.52           C  
ATOM    981  CG1 VAL A 123      13.877 -73.099  27.258  1.00 14.97           C  
ATOM    982  CG2 VAL A 123      15.995 -72.773  25.875  1.00 18.20           C  
ATOM    983  N   SER A 124      15.062 -75.415  29.390  1.00 17.64           N  
ATOM    984  CA  SER A 124      14.435 -76.086  30.498  1.00 17.28           C  
ATOM    985  C   SER A 124      15.038 -75.685  31.871  1.00 17.61           C  
ATOM    986  O   SER A 124      14.290 -75.331  32.807  1.00 18.03           O  
ATOM    987  CB  SER A 124      14.507 -77.598  30.267  1.00 16.34           C  
ATOM    988  OG  SER A 124      14.175 -78.260  31.442  1.00 17.02           O  
ATOM    989  N   GLU A 125      16.365 -75.722  31.992  1.00 17.21           N  
ATOM    990  CA  GLU A 125      17.017 -75.351  33.246  1.00 18.72           C  
ATOM    991  C   GLU A 125      16.837 -73.877  33.603  1.00 17.95           C  
ATOM    992  O   GLU A 125      16.585 -73.535  34.755  1.00 17.08           O  
ATOM    993  CB  GLU A 125      18.513 -75.723  33.231  1.00 20.23           C  
ATOM    994  CG  GLU A 125      18.770 -77.220  33.364  1.00 26.22           C  
ATOM    995  CD  GLU A 125      20.219 -77.584  33.075  1.00 36.33           C  
ATOM    996  OE1 GLU A 125      21.074 -77.410  33.994  1.00 41.86           O  
ATOM    997  OE2 GLU A 125      20.509 -78.049  31.941  1.00 37.96           O1-
ATOM    998  N   LEU A 126      16.958 -73.012  32.597  1.00 18.17           N  
ATOM    999  CA  LEU A 126      16.703 -71.590  32.757  1.00 18.03           C  
ATOM   1000  C   LEU A 126      15.292 -71.346  33.209  1.00 18.39           C  
ATOM   1001  O   LEU A 126      15.052 -70.505  34.072  1.00 19.74           O  
ATOM   1002  CB  LEU A 126      16.980 -70.832  31.468  1.00 17.56           C  
ATOM   1003  CG  LEU A 126      18.470 -70.803  31.140  1.00 16.87           C  
ATOM   1004  CD1 LEU A 126      18.679 -70.477  29.663  1.00 15.63           C  
ATOM   1005  CD2 LEU A 126      19.201 -69.818  32.080  1.00 14.86           C  
ATOM   1006  N   LEU A 127      14.357 -72.078  32.625  1.00 18.26           N  
ATOM   1007  CA  LEU A 127      12.954 -71.975  32.987  1.00 18.09           C  
ATOM   1008  C   LEU A 127      12.774 -72.389  34.444  1.00 17.52           C  
ATOM   1009  O   LEU A 127      12.125 -71.712  35.198  1.00 18.35           O  
ATOM   1010  CB  LEU A 127      12.129 -72.905  32.095  1.00 18.47           C  
ATOM   1011  CG  LEU A 127      11.150 -72.401  31.027  1.00 19.14           C  
ATOM   1012  CD1 LEU A 127      11.147 -70.898  30.760  1.00 15.92           C  
ATOM   1013  CD2 LEU A 127      11.235 -73.232  29.759  1.00 16.45           C  
ATOM   1014  N   THR A 128      13.360 -73.507  34.840  1.00 16.72           N  
ATOM   1015  CA  THR A 128      13.338 -73.920  36.238  1.00 15.70           C  
ATOM   1016  C   THR A 128      13.918 -72.857  37.173  1.00 15.53           C  
ATOM   1017  O   THR A 128      13.298 -72.500  38.168  1.00 16.16           O  
ATOM   1018  CB  THR A 128      14.084 -75.261  36.376  1.00 15.87           C  
ATOM   1019  CG2 THR A 128      13.989 -75.831  37.815  1.00 14.04           C  
ATOM   1020  OG1 THR A 128      13.413 -76.232  35.556  1.00 16.99           O  
ATOM   1021  N   ALA A 129      15.088 -72.336  36.835  1.00 15.89           N  
ATOM   1022  CA  ALA A 129      15.762 -71.331  37.651  1.00 16.26           C  
ATOM   1023  C   ALA A 129      14.943 -70.040  37.705  1.00 16.46           C  
ATOM   1024  O   ALA A 129      14.807 -69.465  38.772  1.00 16.80           O  
ATOM   1025  CB  ALA A 129      17.177 -71.062  37.137  1.00 15.96           C  
ATOM   1026  N   ASN A 130      14.370 -69.633  36.571  1.00 16.78           N  
ATOM   1027  CA  ASN A 130      13.531 -68.441  36.488  1.00 17.49           C  
ATOM   1028  C   ASN A 130      12.303 -68.611  37.380  1.00 18.34           C  
ATOM   1029  O   ASN A 130      11.918 -67.695  38.099  1.00 18.87           O  
ATOM   1030  CB  ASN A 130      13.160 -68.162  35.018  1.00 17.86           C  
ATOM   1031  CG  ASN A 130      12.152 -67.005  34.836  1.00 18.32           C  
ATOM   1032  ND2 ASN A 130      12.592 -65.963  34.163  1.00 16.52           N  
ATOM   1033  OD1 ASN A 130      10.988 -67.074  35.266  1.00 18.67           O  
ATOM   1034  N   ARG A 131      11.737 -69.807  37.407  1.00 18.77           N  
ATOM   1035  CA  ARG A 131      10.538 -70.009  38.191  1.00 19.87           C  
ATOM   1036  C   ARG A 131      10.825 -70.051  39.687  1.00 19.97           C  
ATOM   1037  O   ARG A 131      10.008 -69.597  40.463  1.00 19.73           O  
ATOM   1038  CB  ARG A 131       9.752 -71.235  37.713  1.00 19.65           C  
ATOM   1039  CG  ARG A 131       8.969 -70.966  36.418  1.00 22.07           C  
ATOM   1040  CD  ARG A 131       8.589 -72.226  35.594  1.00 23.18           C  
ATOM   1041  NE  ARG A 131       7.883 -71.893  34.350  1.00 22.70           N  
ATOM   1042  CZ  ARG A 131       7.798 -72.694  33.280  1.00 24.17           C  
ATOM   1043  NH1 ARG A 131       8.365 -73.897  33.279  1.00 23.01           N1+
ATOM   1044  NH2 ARG A 131       7.116 -72.303  32.206  1.00 25.47           N  
ATOM   1045  N   GLN A 132      11.985 -70.562  40.096  1.00 20.54           N  
ATOM   1046  CA  GLN A 132      12.303 -70.570  41.525  1.00 20.71           C  
ATOM   1047  C   GLN A 132      12.497 -69.144  42.009  1.00 19.37           C  
ATOM   1048  O   GLN A 132      12.058 -68.798  43.102  1.00 19.05           O  
ATOM   1049  CB  GLN A 132      13.564 -71.380  41.844  1.00 21.72           C  
ATOM   1050  CG  GLN A 132      13.394 -72.904  41.869  1.00 26.14           C  
ATOM   1051  CD  GLN A 132      12.346 -73.437  42.878  1.00 31.01           C  
ATOM   1052  NE2 GLN A 132      11.315 -74.128  42.353  1.00 31.50           N  
ATOM   1053  OE1 GLN A 132      12.495 -73.274  44.104  1.00 32.14           O  
ATOM   1054  N   LEU A 133      13.138 -68.317  41.191  1.00 18.10           N  
ATOM   1055  CA  LEU A 133      13.341 -66.924  41.552  1.00 18.12           C  
ATOM   1056  C   LEU A 133      11.985 -66.218  41.723  1.00 17.71           C  
ATOM   1057  O   LEU A 133      11.783 -65.493  42.686  1.00 17.93           O  
ATOM   1058  CB  LEU A 133      14.175 -66.191  40.488  1.00 18.40           C  
ATOM   1059  CG  LEU A 133      15.188 -65.122  40.902  1.00 18.03           C  
ATOM   1060  CD1 LEU A 133      15.480 -64.174  39.794  1.00 15.20           C  
ATOM   1061  CD2 LEU A 133      14.880 -64.377  42.200  1.00 17.70           C  
ATOM   1062  N   GLN A 134      11.069 -66.459  40.790  1.00 16.63           N  
ATOM   1063  CA  GLN A 134       9.783 -65.808  40.803  1.00 16.83           C  
ATOM   1064  C   GLN A 134       9.166 -66.172  42.127  1.00 17.15           C  
ATOM   1065  O   GLN A 134       8.727 -65.316  42.912  1.00 17.06           O  
ATOM   1066  CB  GLN A 134       8.897 -66.306  39.646  1.00 16.23           C  
ATOM   1067  CG  GLN A 134       9.157 -65.622  38.343  1.00 15.17           C  
ATOM   1068  CD  GLN A 134       8.071 -65.913  37.309  1.00 19.01           C  
ATOM   1069  NE2 GLN A 134       8.466 -66.517  36.180  1.00 17.96           N  
ATOM   1070  OE1 GLN A 134       6.886 -65.610  37.532  1.00 19.55           O  
ATOM   1071  N   SER A 135       9.191 -67.466  42.390  1.00 17.50           N  
ATOM   1072  CA  SER A 135       8.498 -68.021  43.521  1.00 17.80           C  
ATOM   1073  C   SER A 135       9.208 -67.633  44.837  1.00 17.28           C  
ATOM   1074  O   SER A 135       8.565 -67.492  45.873  1.00 17.94           O  
ATOM   1075  CB  SER A 135       8.336 -69.520  43.288  1.00 17.65           C  
ATOM   1076  OG  SER A 135       8.616 -70.225  44.464  1.00 23.89           O  
ATOM   1077  N   ALA A 136      10.517 -67.388  44.781  1.00 17.03           N  
ATOM   1078  CA  ALA A 136      11.258 -66.879  45.943  1.00 16.33           C  
ATOM   1079  C   ALA A 136      10.910 -65.411  46.196  1.00 16.19           C  
ATOM   1080  O   ALA A 136      10.824 -64.995  47.347  1.00 16.22           O  
ATOM   1081  CB  ALA A 136      12.772 -67.042  45.736  1.00 16.28           C  
ATOM   1082  N   LEU A 137      10.711 -64.642  45.114  1.00 15.54           N  
ATOM   1083  CA  LEU A 137      10.276 -63.250  45.190  1.00 15.38           C  
ATOM   1084  C   LEU A 137       8.850 -63.143  45.760  1.00 15.69           C  
ATOM   1085  O   LEU A 137       8.568 -62.308  46.656  1.00 15.30           O  
ATOM   1086  CB  LEU A 137      10.384 -62.583  43.810  1.00 14.88           C  
ATOM   1087  CG  LEU A 137      11.771 -62.024  43.459  1.00 14.40           C  
ATOM   1088  CD1 LEU A 137      11.928 -61.872  41.964  1.00 14.15           C  
ATOM   1089  CD2 LEU A 137      12.018 -60.669  44.154  1.00 11.12           C  
ATOM   1090  N   VAL A 138       7.974 -64.024  45.266  1.00 15.96           N  
ATOM   1091  CA  VAL A 138       6.581 -64.111  45.726  1.00 16.34           C  
ATOM   1092  C   VAL A 138       6.514 -64.409  47.223  1.00 17.08           C  
ATOM   1093  O   VAL A 138       5.788 -63.749  47.957  1.00 17.15           O  
ATOM   1094  CB  VAL A 138       5.771 -65.141  44.908  1.00 16.37           C  
ATOM   1095  CG1 VAL A 138       4.403 -65.362  45.524  1.00 15.07           C  
ATOM   1096  CG2 VAL A 138       5.632 -64.658  43.465  1.00 15.00           C  
ATOM   1097  N   GLU A 139       7.306 -65.374  47.679  1.00 18.27           N  
ATOM   1098  CA  GLU A 139       7.380 -65.686  49.102  1.00 19.16           C  
ATOM   1099  C   GLU A 139       7.946 -64.526  49.961  1.00 18.38           C  
ATOM   1100  O   GLU A 139       7.432 -64.246  51.035  1.00 18.44           O  
ATOM   1101  CB  GLU A 139       8.170 -66.971  49.336  1.00 19.93           C  
ATOM   1102  CG  GLU A 139       8.594 -67.113  50.800  1.00 25.74           C  
ATOM   1103  CD  GLU A 139       8.805 -68.548  51.237  1.00 32.35           C  
ATOM   1104  OE1 GLU A 139       8.292 -68.932  52.328  1.00 36.02           O  
ATOM   1105  OE2 GLU A 139       9.513 -69.281  50.502  1.00 35.01           O1-
ATOM   1106  N   THR A 140       8.992 -63.856  49.486  1.00 17.88           N  
ATOM   1107  CA  THR A 140       9.492 -62.645  50.143  1.00 17.00           C  
ATOM   1108  C   THR A 140       8.378 -61.578  50.215  1.00 16.65           C  
ATOM   1109  O   THR A 140       8.220 -60.916  51.248  1.00 16.77           O  
ATOM   1110  CB  THR A 140      10.713 -62.066  49.362  1.00 17.33           C  
ATOM   1111  CG2 THR A 140      11.450 -61.007  50.185  1.00 15.98           C  
ATOM   1112  OG1 THR A 140      11.687 -63.097  49.140  1.00 16.40           O  
ATOM   1113  N   ALA A 141       7.627 -61.408  49.119  1.00 15.95           N  
ATOM   1114  CA  ALA A 141       6.496 -60.475  49.099  1.00 15.57           C  
ATOM   1115  C   ALA A 141       5.482 -60.882  50.180  1.00 15.59           C  
ATOM   1116  O   ALA A 141       5.149 -60.082  51.076  1.00 15.25           O  
ATOM   1117  CB  ALA A 141       5.846 -60.405  47.701  1.00 14.42           C  
ATOM   1118  N   GLN A 142       5.058 -62.137  50.138  1.00 15.49           N  
ATOM   1119  CA  GLN A 142       4.169 -62.684  51.164  1.00 17.30           C  
ATOM   1120  C   GLN A 142       4.563 -62.221  52.580  1.00 17.16           C  
ATOM   1121  O   GLN A 142       3.709 -61.789  53.361  1.00 16.96           O  
ATOM   1122  CB  GLN A 142       4.145 -64.225  51.070  1.00 17.55           C  
ATOM   1123  CG  GLN A 142       3.393 -64.954  52.176  1.00 20.81           C  
ATOM   1124  CD  GLN A 142       1.887 -64.755  52.128  1.00 25.28           C  
ATOM   1125  NE2 GLN A 142       1.271 -65.038  50.980  1.00 26.59           N  
ATOM   1126  OE1 GLN A 142       1.283 -64.378  53.133  1.00 26.57           O  
ATOM   1127  N   ASN A 143       5.855 -62.297  52.895  1.00 17.30           N  
ATOM   1128  CA  ASN A 143       6.316 -62.065  54.262  1.00 17.66           C  
ATOM   1129  C   ASN A 143       6.654 -60.599  54.560  1.00 17.47           C  
ATOM   1130  O   ASN A 143       7.076 -60.304  55.665  1.00 17.48           O  
ATOM   1131  CB  ASN A 143       7.552 -62.929  54.569  1.00 18.05           C  
ATOM   1132  CG  ASN A 143       7.256 -64.419  54.554  1.00 19.53           C  
ATOM   1133  ND2 ASN A 143       8.174 -65.182  54.011  1.00 21.59           N  
ATOM   1134  OD1 ASN A 143       6.230 -64.881  55.047  1.00 22.50           O  
ATOM   1135  N   ASN A 144       6.523 -59.700  53.576  1.00 16.95           N  
ATOM   1136  CA  ASN A 144       6.885 -58.294  53.764  1.00 16.48           C  
ATOM   1137  C   ASN A 144       5.817 -57.331  53.239  1.00 16.84           C  
ATOM   1138  O   ASN A 144       6.112 -56.243  52.756  1.00 16.92           O  
ATOM   1139  CB  ASN A 144       8.281 -57.990  53.185  1.00 16.36           C  
ATOM   1140  CG  ASN A 144       9.411 -58.790  53.895  1.00 16.64           C  
ATOM   1141  ND2 ASN A 144       9.910 -58.266  54.983  1.00 14.19           N  
ATOM   1142  OD1 ASN A 144       9.792 -59.883  53.459  1.00 18.25           O  
ATOM   1143  N   GLN A 145       4.558 -57.740  53.350  1.00 17.15           N  
ATOM   1144  CA  GLN A 145       3.428 -56.890  52.974  1.00 17.30           C  
ATOM   1145  C   GLN A 145       3.332 -55.621  53.820  1.00 17.47           C  
ATOM   1146  O   GLN A 145       2.876 -54.610  53.340  1.00 17.41           O  
ATOM   1147  CB  GLN A 145       2.134 -57.690  53.050  1.00 16.86           C  
ATOM   1148  CG  GLN A 145       2.026 -58.680  51.919  1.00 17.16           C  
ATOM   1149  CD  GLN A 145       0.837 -59.583  52.061  1.00 19.59           C  
ATOM   1150  NE2 GLN A 145      -0.332 -59.076  51.695  1.00 20.79           N  
ATOM   1151  OE1 GLN A 145       0.961 -60.730  52.510  1.00 18.51           O  
ATOM   1152  N   ASP A 146       3.793 -55.672  55.067  1.00 18.28           N  
ATOM   1153  CA  ASP A 146       3.717 -54.530  55.990  1.00 19.37           C  
ATOM   1154  C   ASP A 146       4.920 -53.581  55.896  1.00 18.85           C  
ATOM   1155  O   ASP A 146       4.961 -52.554  56.580  1.00 19.02           O  
ATOM   1156  CB  ASP A 146       3.606 -55.045  57.423  1.00 20.18           C  
ATOM   1157  CG  ASP A 146       4.823 -55.920  57.831  1.00 26.09           C  
ATOM   1158  OD1 ASP A 146       5.400 -56.692  56.968  1.00 27.25           O  
ATOM   1159  OD2 ASP A 146       5.268 -55.892  59.013  1.00 30.77           O1-
ATOM   1160  N   ALA A 147       5.906 -53.913  55.064  1.00 17.78           N  
ATOM   1161  CA  ALA A 147       7.106 -53.098  55.007  1.00 16.74           C  
ATOM   1162  C   ALA A 147       6.961 -51.857  54.105  1.00 16.42           C  
ATOM   1163  O   ALA A 147       7.566 -51.802  53.041  1.00 16.15           O  
ATOM   1164  CB  ALA A 147       8.279 -53.948  54.579  1.00 16.33           C  
ATOM   1165  N   VAL A 148       6.139 -50.880  54.500  1.00 16.39           N  
ATOM   1166  CA  VAL A 148       6.132 -49.598  53.794  1.00 16.67           C  
ATOM   1167  C   VAL A 148       7.559 -49.099  53.668  1.00 16.88           C  
ATOM   1168  O   VAL A 148       8.323 -49.150  54.633  1.00 16.79           O  
ATOM   1169  CB  VAL A 148       5.513 -48.426  54.574  1.00 17.24           C  
ATOM   1170  CG1 VAL A 148       4.560 -47.644  53.696  1.00 17.23           C  
ATOM   1171  CG2 VAL A 148       4.968 -48.813  55.923  1.00 17.27           C  
ATOM   1172  N   MET A 149       7.885 -48.543  52.511  1.00 16.65           N  
ATOM   1173  CA  MET A 149       9.204 -47.985  52.263  1.00 16.51           C  
ATOM   1174  C   MET A 149       9.081 -46.860  51.226  1.00 15.78           C  
ATOM   1175  O   MET A 149       8.028 -46.708  50.613  1.00 15.93           O  
ATOM   1176  CB  MET A 149      10.143 -49.092  51.759  1.00 16.25           C  
ATOM   1177  CG  MET A 149       9.847 -49.593  50.339  1.00 17.26           C  
ATOM   1178  SD  MET A 149      10.941 -50.948  49.791  1.00 18.47           S  
ATOM   1179  CE  MET A 149      12.546 -50.242  50.096  1.00 13.88           C  
ATOM   1180  N   PRO A 150      10.137 -46.087  51.014  1.00 15.44           N  
ATOM   1181  CA  PRO A 150      10.111 -45.097  49.939  1.00 15.23           C  
ATOM   1182  C   PRO A 150      10.032 -45.799  48.594  1.00 15.54           C  
ATOM   1183  O   PRO A 150      10.628 -46.883  48.422  1.00 14.77           O  
ATOM   1184  CB  PRO A 150      11.464 -44.396  50.065  1.00 14.95           C  
ATOM   1185  CG  PRO A 150      11.932 -44.704  51.449  1.00 15.92           C  
ATOM   1186  CD  PRO A 150      11.418 -46.071  51.761  1.00 15.17           C  
ATOM   1187  N   GLY A 151       9.248 -45.218  47.688  1.00 15.24           N  
ATOM   1188  CA  GLY A 151       9.379 -45.490  46.272  1.00 15.77           C  
ATOM   1189  C   GLY A 151      10.216 -44.400  45.607  1.00 15.78           C  
ATOM   1190  O   GLY A 151      10.201 -43.241  46.038  1.00 15.29           O  
ATOM   1191  N   TYR A 152      10.911 -44.783  44.531  1.00 16.12           N  
ATOM   1192  CA  TYR A 152      11.841 -43.913  43.793  1.00 15.73           C  
ATOM   1193  C   TYR A 152      11.559 -43.786  42.292  1.00 15.60           C  
ATOM   1194  O   TYR A 152      11.296 -44.777  41.602  1.00 16.76           O  
ATOM   1195  CB  TYR A 152      13.229 -44.510  43.943  1.00 15.65           C  
ATOM   1196  CG  TYR A 152      13.607 -44.610  45.382  1.00 16.57           C  
ATOM   1197  CD1 TYR A 152      13.470 -45.814  46.077  1.00 14.10           C  
ATOM   1198  CD2 TYR A 152      14.041 -43.473  46.073  1.00 12.79           C  
ATOM   1199  CE1 TYR A 152      13.791 -45.880  47.423  1.00 15.05           C  
ATOM   1200  CE2 TYR A 152      14.358 -43.532  47.402  1.00 14.18           C  
ATOM   1201  CZ  TYR A 152      14.253 -44.738  48.072  1.00 14.19           C  
ATOM   1202  OH  TYR A 152      14.561 -44.779  49.402  1.00 13.95           O  
ATOM   1203  N   THR A 153      11.633 -42.573  41.776  1.00 14.97           N  
ATOM   1204  CA  THR A 153      11.929 -42.395  40.356  1.00 14.65           C  
ATOM   1205  C   THR A 153      13.038 -41.362  40.334  1.00 14.61           C  
ATOM   1206  O   THR A 153      13.032 -40.418  41.153  1.00 13.48           O  
ATOM   1207  CB  THR A 153      10.701 -41.956  39.529  1.00 14.61           C  
ATOM   1208  CG2 THR A 153       9.472 -42.817  39.852  1.00 14.37           C  
ATOM   1209  OG1 THR A 153      10.282 -40.651  39.935  1.00 15.66           O  
ATOM   1210  N   HIS A 154      14.007 -41.554  39.435  1.00 14.56           N  
ATOM   1211  CA  HIS A 154      15.198 -40.702  39.408  1.00 15.12           C  
ATOM   1212  C   HIS A 154      16.018 -40.841  40.693  1.00 15.09           C  
ATOM   1213  O   HIS A 154      16.791 -39.940  41.035  1.00 15.57           O  
ATOM   1214  CB  HIS A 154      14.839 -39.211  39.178  1.00 14.65           C  
ATOM   1215  CG  HIS A 154      13.819 -38.972  38.094  1.00 16.39           C  
ATOM   1216  CD2 HIS A 154      12.503 -39.293  38.014  1.00 15.85           C  
ATOM   1217  ND1 HIS A 154      14.110 -38.284  36.931  1.00 15.91           N  
ATOM   1218  CE1 HIS A 154      13.025 -38.198  36.184  1.00 13.28           C  
ATOM   1219  NE2 HIS A 154      12.041 -38.815  36.809  1.00 14.88           N  
ATOM   1220  N   LEU A 155      15.857 -41.964  41.401  1.00 14.76           N  
ATOM   1221  CA  LEU A 155      16.409 -42.141  42.753  1.00 14.98           C  
ATOM   1222  C   LEU A 155      15.974 -41.038  43.747  1.00 15.21           C  
ATOM   1223  O   LEU A 155      16.619 -40.811  44.783  1.00 15.64           O  
ATOM   1224  CB  LEU A 155      17.937 -42.363  42.771  1.00 13.86           C  
ATOM   1225  CG  LEU A 155      18.482 -43.782  43.093  1.00 15.61           C  
ATOM   1226  CD1 LEU A 155      19.828 -43.812  43.817  1.00 11.63           C  
ATOM   1227  CD2 LEU A 155      17.485 -44.782  43.743  1.00 13.25           C  
ATOM   1228  N   GLN A 156      14.870 -40.372  43.427  1.00 14.88           N  
ATOM   1229  CA  GLN A 156      14.256 -39.396  44.327  1.00 15.25           C  
ATOM   1230  C   GLN A 156      12.988 -39.977  44.943  1.00 14.97           C  
ATOM   1231  O   GLN A 156      12.243 -40.713  44.293  1.00 15.39           O  
ATOM   1232  CB  GLN A 156      13.936 -38.103  43.565  1.00 15.18           C  
ATOM   1233  CG  GLN A 156      15.177 -37.365  43.119  1.00 15.23           C  
ATOM   1234  CD  GLN A 156      15.872 -36.681  44.280  1.00 15.62           C  
ATOM   1235  NE2 GLN A 156      17.166 -36.926  44.418  1.00 12.51           N  
ATOM   1236  OE1 GLN A 156      15.239 -35.941  45.044  1.00 14.99           O  
ATOM   1237  N   ARG A 157      12.769 -39.654  46.208  1.00 15.07           N  
ATOM   1238  CA  ARG A 157      11.616 -40.120  46.961  1.00 15.01           C  
ATOM   1239  C   ARG A 157      10.346 -39.652  46.280  1.00 14.85           C  
ATOM   1240  O   ARG A 157      10.098 -38.464  46.130  1.00 15.22           O  
ATOM   1241  CB  ARG A 157      11.699 -39.645  48.422  1.00 14.92           C  
ATOM   1242  CG  ARG A 157      12.828 -40.301  49.180  1.00 13.81           C  
ATOM   1243  CD  ARG A 157      13.289 -39.558  50.376  1.00 14.94           C  
ATOM   1244  NE  ARG A 157      14.082 -40.415  51.240  1.00 18.12           N  
ATOM   1245  CZ  ARG A 157      14.786 -40.003  52.298  1.00 22.10           C  
ATOM   1246  NH1 ARG A 157      14.830 -38.710  52.631  1.00 21.62           N1+
ATOM   1247  NH2 ARG A 157      15.454 -40.897  53.030  1.00 22.13           N  
ATOM   1248  N   ALA A 158       9.577 -40.627  45.828  1.00 15.23           N  
ATOM   1249  CA  ALA A 158       8.482 -40.404  44.907  1.00 15.40           C  
ATOM   1250  C   ALA A 158       7.189 -40.461  45.696  1.00 15.59           C  
ATOM   1251  O   ALA A 158       6.686 -39.424  46.122  1.00 16.70           O  
ATOM   1252  CB  ALA A 158       8.509 -41.452  43.810  1.00 14.82           C  
ATOM   1253  N   GLN A 159       6.681 -41.669  45.902  1.00 15.35           N  
ATOM   1254  CA  GLN A 159       5.490 -41.937  46.701  1.00 16.25           C  
ATOM   1255  C   GLN A 159       5.791 -43.232  47.447  1.00 16.22           C  
ATOM   1256  O   GLN A 159       6.596 -44.018  46.965  1.00 17.47           O  
ATOM   1257  CB  GLN A 159       4.275 -42.174  45.793  1.00 15.78           C  
ATOM   1258  CG  GLN A 159       3.696 -40.907  45.208  1.00 15.79           C  
ATOM   1259  CD  GLN A 159       2.734 -41.179  44.066  1.00 16.96           C  
ATOM   1260  NE2 GLN A 159       2.140 -40.117  43.541  1.00 14.08           N  
ATOM   1261  OE1 GLN A 159       2.545 -42.342  43.644  1.00 17.67           O  
ATOM   1262  N   PRO A 160       5.186 -43.455  48.606  1.00 16.11           N  
ATOM   1263  CA  PRO A 160       5.426 -44.691  49.356  1.00 16.19           C  
ATOM   1264  C   PRO A 160       5.001 -45.940  48.601  1.00 16.47           C  
ATOM   1265  O   PRO A 160       4.059 -45.961  47.816  1.00 16.42           O  
ATOM   1266  CB  PRO A 160       4.546 -44.531  50.604  1.00 15.77           C  
ATOM   1267  CG  PRO A 160       4.300 -43.000  50.711  1.00 15.91           C  
ATOM   1268  CD  PRO A 160       4.275 -42.527  49.318  1.00 16.21           C  
ATOM   1269  N   VAL A 161       5.672 -47.028  48.917  1.00 16.82           N  
ATOM   1270  CA  VAL A 161       5.400 -48.284  48.255  1.00 17.21           C  
ATOM   1271  C   VAL A 161       5.562 -49.336  49.376  1.00 17.09           C  
ATOM   1272  O   VAL A 161       5.666 -48.962  50.542  1.00 17.47           O  
ATOM   1273  CB  VAL A 161       6.411 -48.314  47.073  1.00 17.34           C  
ATOM   1274  CG1 VAL A 161       7.232 -49.550  47.001  1.00 17.82           C  
ATOM   1275  CG2 VAL A 161       5.730 -47.881  45.763  1.00 16.88           C  
ATOM   1276  N   THR A 162       5.550 -50.623  49.076  1.00 16.76           N  
ATOM   1277  CA  THR A 162       6.007 -51.609  50.057  1.00 16.48           C  
ATOM   1278  C   THR A 162       7.032 -52.525  49.433  1.00 16.53           C  
ATOM   1279  O   THR A 162       7.122 -52.631  48.215  1.00 16.14           O  
ATOM   1280  CB  THR A 162       4.868 -52.474  50.663  1.00 17.10           C  
ATOM   1281  CG2 THR A 162       3.687 -51.608  51.141  1.00 15.34           C  
ATOM   1282  OG1 THR A 162       4.340 -53.373  49.659  1.00 16.70           O  
ATOM   1283  N   PHE A 163       7.816 -53.179  50.285  1.00 16.65           N  
ATOM   1284  CA  PHE A 163       8.832 -54.085  49.812  1.00 16.44           C  
ATOM   1285  C   PHE A 163       8.180 -55.235  49.044  1.00 16.44           C  
ATOM   1286  O   PHE A 163       8.774 -55.740  48.083  1.00 17.07           O  
ATOM   1287  CB  PHE A 163       9.707 -54.579  50.966  1.00 16.67           C  
ATOM   1288  CG  PHE A 163      10.955 -55.304  50.518  1.00 17.27           C  
ATOM   1289  CD1 PHE A 163      12.072 -54.592  50.104  1.00 15.76           C  
ATOM   1290  CD2 PHE A 163      11.008 -56.711  50.524  1.00 16.49           C  
ATOM   1291  CE1 PHE A 163      13.235 -55.264  49.687  1.00 18.16           C  
ATOM   1292  CE2 PHE A 163      12.159 -57.398  50.122  1.00 17.26           C  
ATOM   1293  CZ  PHE A 163      13.275 -56.680  49.688  1.00 19.42           C  
ATOM   1294  N   ALA A 164       6.965 -55.625  49.438  1.00 15.82           N  
ATOM   1295  CA  ALA A 164       6.202 -56.658  48.698  1.00 15.87           C  
ATOM   1296  C   ALA A 164       5.990 -56.249  47.263  1.00 15.97           C  
ATOM   1297  O   ALA A 164       6.283 -57.035  46.350  1.00 16.74           O  
ATOM   1298  CB  ALA A 164       4.860 -56.950  49.341  1.00 15.45           C  
ATOM   1299  N   HIS A 165       5.514 -55.012  47.069  1.00 15.67           N  
ATOM   1300  CA  HIS A 165       5.349 -54.450  45.741  1.00 15.35           C  
ATOM   1301  C   HIS A 165       6.620 -54.433  44.876  1.00 15.32           C  
ATOM   1302  O   HIS A 165       6.596 -54.759  43.677  1.00 15.04           O  
ATOM   1303  CB  HIS A 165       4.733 -53.064  45.815  1.00 15.70           C  
ATOM   1304  CG  HIS A 165       3.776 -52.800  44.692  1.00 16.12           C  
ATOM   1305  CD2 HIS A 165       2.702 -53.500  44.266  1.00 13.48           C  
ATOM   1306  ND1 HIS A 165       3.902 -51.727  43.835  1.00 15.79           N  
ATOM   1307  CE1 HIS A 165       2.929 -51.760  42.948  1.00 15.91           C  
ATOM   1308  NE2 HIS A 165       2.192 -52.834  43.181  1.00 17.68           N  
ATOM   1309  N   TRP A 166       7.725 -54.060  45.498  1.00 15.09           N  
ATOM   1310  CA  TRP A 166       9.010 -54.060  44.842  1.00 15.24           C  
ATOM   1311  C   TRP A 166       9.307 -55.484  44.351  1.00 16.20           C  
ATOM   1312  O   TRP A 166       9.692 -55.676  43.197  1.00 16.99           O  
ATOM   1313  CB  TRP A 166      10.081 -53.570  45.826  1.00 14.45           C  
ATOM   1314  CG  TRP A 166      11.437 -53.572  45.256  1.00 15.34           C  
ATOM   1315  CD1 TRP A 166      12.015 -52.580  44.507  1.00 16.29           C  
ATOM   1316  CD2 TRP A 166      12.420 -54.616  45.370  1.00 15.22           C  
ATOM   1317  CE2 TRP A 166      13.564 -54.193  44.668  1.00 16.32           C  
ATOM   1318  CE3 TRP A 166      12.440 -55.877  45.985  1.00 16.95           C  
ATOM   1319  NE1 TRP A 166      13.290 -52.950  44.150  1.00 19.03           N  
ATOM   1320  CZ2 TRP A 166      14.716 -54.977  44.567  1.00 17.89           C  
ATOM   1321  CZ3 TRP A 166      13.593 -56.665  45.892  1.00 17.04           C  
ATOM   1322  CH2 TRP A 166      14.709 -56.212  45.183  1.00 20.02           C  
ATOM   1323  N   CYS A 167       9.095 -56.474  45.221  1.00 16.08           N  
ATOM   1324  CA  CYS A 167       9.422 -57.851  44.914  1.00 16.41           C  
ATOM   1325  C   CYS A 167       8.650 -58.282  43.680  1.00 16.36           C  
ATOM   1326  O   CYS A 167       9.203 -58.908  42.774  1.00 16.75           O  
ATOM   1327  CB  CYS A 167       9.058 -58.778  46.097  1.00 15.71           C  
ATOM   1328  SG  CYS A 167      10.249 -58.790  47.478  1.00 18.32           S  
ATOM   1329  N   LEU A 168       7.364 -57.945  43.655  1.00 16.60           N  
ATOM   1330  CA  LEU A 168       6.464 -58.409  42.600  1.00 16.17           C  
ATOM   1331  C   LEU A 168       6.766 -57.734  41.277  1.00 16.54           C  
ATOM   1332  O   LEU A 168       6.402 -58.254  40.239  1.00 16.75           O  
ATOM   1333  CB  LEU A 168       5.010 -58.191  43.000  1.00 15.89           C  
ATOM   1334  CG  LEU A 168       4.514 -59.066  44.147  1.00 15.11           C  
ATOM   1335  CD1 LEU A 168       3.129 -58.622  44.526  1.00 17.75           C  
ATOM   1336  CD2 LEU A 168       4.509 -60.538  43.723  1.00 12.47           C  
ATOM   1337  N   ALA A 169       7.427 -56.571  41.325  1.00 16.57           N  
ATOM   1338  CA  ALA A 169       7.875 -55.893  40.120  1.00 16.88           C  
ATOM   1339  C   ALA A 169       8.841 -56.798  39.349  1.00 17.13           C  
ATOM   1340  O   ALA A 169       8.747 -56.920  38.125  1.00 17.21           O  
ATOM   1341  CB  ALA A 169       8.560 -54.549  40.469  1.00 16.43           C  
ATOM   1342  N   TYR A 170       9.741 -57.457  40.081  1.00 16.78           N  
ATOM   1343  CA  TYR A 170      10.725 -58.347  39.470  1.00 16.75           C  
ATOM   1344  C   TYR A 170      10.104 -59.644  39.019  1.00 16.28           C  
ATOM   1345  O   TYR A 170      10.585 -60.256  38.059  1.00 16.35           O  
ATOM   1346  CB  TYR A 170      11.914 -58.579  40.410  1.00 16.69           C  
ATOM   1347  CG  TYR A 170      12.762 -57.353  40.410  1.00 17.56           C  
ATOM   1348  CD1 TYR A 170      13.667 -57.117  39.364  1.00 15.88           C  
ATOM   1349  CD2 TYR A 170      12.592 -56.374  41.387  1.00 18.23           C  
ATOM   1350  CE1 TYR A 170      14.406 -55.957  39.317  1.00 18.80           C  
ATOM   1351  CE2 TYR A 170      13.336 -55.206  41.352  1.00 20.50           C  
ATOM   1352  CZ  TYR A 170      14.237 -55.005  40.313  1.00 21.99           C  
ATOM   1353  OH  TYR A 170      14.982 -53.844  40.275  1.00 26.17           O  
ATOM   1354  N   VAL A 171       9.027 -60.041  39.697  1.00 15.73           N  
ATOM   1355  CA  VAL A 171       8.245 -61.198  39.285  1.00 15.90           C  
ATOM   1356  C   VAL A 171       7.707 -60.940  37.871  1.00 16.59           C  
ATOM   1357  O   VAL A 171       7.770 -61.836  36.996  1.00 17.37           O  
ATOM   1358  CB  VAL A 171       7.115 -61.550  40.313  1.00 15.43           C  
ATOM   1359  CG1 VAL A 171       6.223 -62.677  39.825  1.00 15.35           C  
ATOM   1360  CG2 VAL A 171       7.706 -61.931  41.629  1.00 14.39           C  
ATOM   1361  N   GLU A 172       7.228 -59.721  37.620  1.00 16.08           N  
ATOM   1362  CA  GLU A 172       6.633 -59.421  36.304  1.00 16.06           C  
ATOM   1363  C   GLU A 172       7.667 -59.416  35.182  1.00 16.04           C  
ATOM   1364  O   GLU A 172       7.407 -59.927  34.109  1.00 15.91           O  
ATOM   1365  CB  GLU A 172       5.805 -58.132  36.343  1.00 15.82           C  
ATOM   1366  CG  GLU A 172       4.621 -58.236  37.295  1.00 17.19           C  
ATOM   1367  CD  GLU A 172       3.693 -59.374  36.890  1.00 22.58           C  
ATOM   1368  OE1 GLU A 172       3.532 -59.545  35.648  1.00 24.84           O  
ATOM   1369  OE2 GLU A 172       3.146 -60.097  37.781  1.00 20.40           O1-
ATOM   1370  N   MET A 173       8.819 -58.802  35.438  1.00 16.39           N  
ATOM   1371  CA  MET A 173       9.990 -58.880  34.567  1.00 17.13           C  
ATOM   1372  C   MET A 173      10.374 -60.344  34.239  1.00 17.32           C  
ATOM   1373  O   MET A 173      10.535 -60.688  33.079  1.00 17.63           O  
ATOM   1374  CB  MET A 173      11.185 -58.183  35.241  1.00 17.36           C  
ATOM   1375  CG  MET A 173      11.102 -56.653  35.296  1.00 18.91           C  
ATOM   1376  SD  MET A 173      12.544 -55.997  36.186  1.00 21.42           S  
ATOM   1377  CE  MET A 173      11.718 -54.775  37.318  1.00 20.08           C  
ATOM   1378  N   LEU A 174      10.485 -61.194  35.266  1.00 16.95           N  
ATOM   1379  CA  LEU A 174      10.914 -62.583  35.097  1.00 16.81           C  
ATOM   1380  C   LEU A 174       9.891 -63.431  34.340  1.00 16.71           C  
ATOM   1381  O   LEU A 174      10.258 -64.382  33.606  1.00 16.66           O  
ATOM   1382  CB  LEU A 174      11.198 -63.227  36.455  1.00 15.96           C  
ATOM   1383  CG  LEU A 174      12.425 -62.693  37.195  1.00 17.83           C  
ATOM   1384  CD1 LEU A 174      12.376 -63.180  38.628  1.00 14.06           C  
ATOM   1385  CD2 LEU A 174      13.728 -63.120  36.493  1.00 16.21           C  
ATOM   1386  N   ALA A 175       8.616 -63.101  34.531  1.00 15.87           N  
ATOM   1387  CA  ALA A 175       7.548 -63.815  33.847  1.00 16.54           C  
ATOM   1388  C   ALA A 175       7.604 -63.560  32.325  1.00 16.54           C  
ATOM   1389  O   ALA A 175       7.226 -64.401  31.540  1.00 16.80           O  
ATOM   1390  CB  ALA A 175       6.188 -63.444  34.426  1.00 15.15           C  
ATOM   1391  N   ARG A 176       8.099 -62.400  31.925  1.00 17.23           N  
ATOM   1392  CA  ARG A 176       8.248 -62.090  30.509  1.00 17.81           C  
ATOM   1393  C   ARG A 176       9.515 -62.764  29.974  1.00 18.09           C  
ATOM   1394  O   ARG A 176       9.553 -63.175  28.825  1.00 17.43           O  
ATOM   1395  CB  ARG A 176       8.390 -60.595  30.332  1.00 17.84           C  
ATOM   1396  CG  ARG A 176       7.151 -59.765  30.284  1.00 18.69           C  
ATOM   1397  CD  ARG A 176       7.554 -58.253  30.112  1.00 22.03           C  
ATOM   1398  NE  ARG A 176       6.937 -57.533  31.194  1.00 27.07           N  
ATOM   1399  CZ  ARG A 176       7.534 -56.795  32.102  1.00 27.26           C  
ATOM   1400  NH1 ARG A 176       8.824 -56.522  32.099  1.00 25.31           N1+
ATOM   1401  NH2 ARG A 176       6.770 -56.271  33.020  1.00 30.85           N  
ATOM   1402  N   ASP A 177      10.571 -62.831  30.794  1.00 18.55           N  
ATOM   1403  CA  ASP A 177      11.728 -63.676  30.463  1.00 19.77           C  
ATOM   1404  C   ASP A 177      11.292 -65.131  30.242  1.00 19.73           C  
ATOM   1405  O   ASP A 177      11.760 -65.787  29.306  1.00 20.35           O  
ATOM   1406  CB  ASP A 177      12.794 -63.639  31.575  1.00 20.05           C  
ATOM   1407  CG  ASP A 177      13.371 -62.249  31.805  1.00 21.65           C  
ATOM   1408  OD1 ASP A 177      13.387 -61.431  30.851  1.00 24.25           O  
ATOM   1409  OD2 ASP A 177      13.829 -61.882  32.911  1.00 22.80           O1-
ATOM   1410  N   GLU A 178      10.399 -65.620  31.107  1.00 19.70           N  
ATOM   1411  CA  GLU A 178       9.930 -66.998  31.077  1.00 19.75           C  
ATOM   1412  C   GLU A 178       9.203 -67.245  29.758  1.00 20.35           C  
ATOM   1413  O   GLU A 178       9.473 -68.240  29.069  1.00 20.50           O  
ATOM   1414  CB  GLU A 178       8.994 -67.250  32.277  1.00 19.81           C  
ATOM   1415  CG  GLU A 178       8.176 -68.534  32.225  1.00 19.92           C  
ATOM   1416  CD  GLU A 178       7.047 -68.601  33.264  1.00 24.62           C  
ATOM   1417  OE1 GLU A 178       6.724 -67.597  33.967  1.00 26.29           O  
ATOM   1418  OE2 GLU A 178       6.446 -69.679  33.380  1.00 24.59           O1-
ATOM   1419  N   SER A 179       8.303 -66.327  29.385  1.00 20.26           N  
ATOM   1420  CA  SER A 179       7.553 -66.499  28.146  1.00 20.32           C  
ATOM   1421  C   SER A 179       8.466 -66.345  26.906  1.00 20.33           C  
ATOM   1422  O   SER A 179       8.257 -67.026  25.891  1.00 20.40           O  
ATOM   1423  CB  SER A 179       6.276 -65.644  28.106  1.00 20.06           C  
ATOM   1424  OG  SER A 179       6.544 -64.305  27.773  1.00 22.00           O  
ATOM   1425  N   ARG A 180       9.490 -65.497  27.004  1.00 19.18           N  
ATOM   1426  CA  ARG A 180      10.446 -65.349  25.907  1.00 19.20           C  
ATOM   1427  C   ARG A 180      11.227 -66.663  25.679  1.00 19.12           C  
ATOM   1428  O   ARG A 180      11.523 -67.032  24.520  1.00 18.78           O  
ATOM   1429  CB  ARG A 180      11.416 -64.182  26.144  1.00 18.06           C  
ATOM   1430  CG  ARG A 180      11.073 -62.890  25.416  1.00 18.01           C  
ATOM   1431  CD  ARG A 180      12.173 -61.776  25.578  1.00 17.68           C  
ATOM   1432  NE  ARG A 180      12.257 -61.317  26.961  1.00 17.38           N  
ATOM   1433  CZ  ARG A 180      11.455 -60.400  27.496  1.00 16.81           C  
ATOM   1434  NH1 ARG A 180      10.517 -59.797  26.764  1.00 18.20           N1+
ATOM   1435  NH2 ARG A 180      11.596 -60.076  28.768  1.00 13.61           N  
ATOM   1436  N   LEU A 181      11.568 -67.338  26.780  1.00 18.54           N  
ATOM   1437  CA  LEU A 181      12.242 -68.642  26.731  1.00 18.39           C  
ATOM   1438  C   LEU A 181      11.321 -69.702  26.138  1.00 18.59           C  
ATOM   1439  O   LEU A 181      11.753 -70.543  25.350  1.00 18.23           O  
ATOM   1440  CB  LEU A 181      12.672 -69.090  28.145  1.00 18.03           C  
ATOM   1441  CG  LEU A 181      13.956 -68.451  28.727  1.00 18.61           C  
ATOM   1442  CD1 LEU A 181      14.113 -68.832  30.178  1.00 17.80           C  
ATOM   1443  CD2 LEU A 181      15.228 -68.814  27.941  1.00 14.11           C  
ATOM   1444  N   GLN A 182      10.050 -69.664  26.519  1.00 17.98           N  
ATOM   1445  CA  GLN A 182       9.111 -70.622  25.979  1.00 18.75           C  
ATOM   1446  C   GLN A 182       8.893 -70.410  24.484  1.00 18.73           C  
ATOM   1447  O   GLN A 182       8.859 -71.386  23.721  1.00 17.36           O  
ATOM   1448  CB  GLN A 182       7.784 -70.561  26.724  1.00 19.26           C  
ATOM   1449  CG  GLN A 182       7.868 -71.109  28.125  1.00 21.03           C  
ATOM   1450  CD  GLN A 182       6.587 -70.900  28.892  1.00 24.84           C  
ATOM   1451  NE2 GLN A 182       5.997 -71.987  29.323  1.00 26.56           N  
ATOM   1452  OE1 GLN A 182       6.129 -69.768  29.084  1.00 26.17           O  
ATOM   1453  N   ASP A 183       8.761 -69.142  24.064  1.00 18.81           N  
ATOM   1454  CA  ASP A 183       8.571 -68.851  22.645  1.00 19.08           C  
ATOM   1455  C   ASP A 183       9.806 -69.251  21.821  1.00 19.47           C  
ATOM   1456  O   ASP A 183       9.666 -69.746  20.702  1.00 18.99           O  
ATOM   1457  CB  ASP A 183       8.228 -67.375  22.379  1.00 18.90           C  
ATOM   1458  CG  ASP A 183       6.929 -66.914  23.054  1.00 20.27           C  
ATOM   1459  OD1 ASP A 183       6.061 -67.747  23.395  1.00 20.75           O  
ATOM   1460  OD2 ASP A 183       6.699 -65.698  23.306  1.00 22.00           O1-
ATOM   1461  N   ALA A 184      10.998 -68.998  22.372  1.00 19.90           N  
ATOM   1462  CA  ALA A 184      12.261 -69.351  21.729  1.00 20.57           C  
ATOM   1463  C   ALA A 184      12.383 -70.869  21.560  1.00 21.53           C  
ATOM   1464  O   ALA A 184      12.843 -71.359  20.514  1.00 22.54           O  
ATOM   1465  CB  ALA A 184      13.447 -68.812  22.522  1.00 19.46           C  
ATOM   1466  N   LEU A 185      11.980 -71.594  22.593  1.00 21.60           N  
ATOM   1467  CA  LEU A 185      12.012 -73.034  22.604  1.00 22.50           C  
ATOM   1468  C   LEU A 185      11.125 -73.590  21.482  1.00 23.74           C  
ATOM   1469  O   LEU A 185      11.527 -74.500  20.761  1.00 24.86           O  
ATOM   1470  CB  LEU A 185      11.527 -73.527  23.958  1.00 21.78           C  
ATOM   1471  CG  LEU A 185      11.916 -74.895  24.550  1.00 22.71           C  
ATOM   1472  CD1 LEU A 185      10.738 -75.578  25.272  1.00 17.57           C  
ATOM   1473  CD2 LEU A 185      12.680 -75.836  23.587  1.00 17.21           C  
ATOM   1474  N   LYS A 186       9.931 -73.041  21.317  1.00 24.51           N  
ATOM   1475  CA  LYS A 186       9.047 -73.464  20.239  1.00 25.80           C  
ATOM   1476  C   LYS A 186       9.701 -73.276  18.848  1.00 25.47           C  
ATOM   1477  O   LYS A 186       9.667 -74.181  18.005  1.00 25.69           O  
ATOM   1478  CB  LYS A 186       7.711 -72.728  20.325  1.00 26.36           C  
ATOM   1479  CG  LYS A 186       6.534 -73.519  19.804  1.00 30.77           C  
ATOM   1480  CD  LYS A 186       5.688 -72.691  18.815  1.00 37.14           C  
ATOM   1481  CE  LYS A 186       4.195 -72.724  19.164  1.00 40.30           C  
ATOM   1482  NZ  LYS A 186       3.515 -73.958  18.632  1.00 42.02           N1+
ATOM   1483  N   ARG A 187      10.335 -72.132  18.627  1.00 24.32           N  
ATOM   1484  CA  ARG A 187      10.920 -71.854  17.317  1.00 23.60           C  
ATOM   1485  C   ARG A 187      12.096 -72.790  17.049  1.00 23.43           C  
ATOM   1486  O   ARG A 187      12.404 -73.116  15.896  1.00 23.88           O  
ATOM   1487  CB  ARG A 187      11.395 -70.406  17.253  1.00 23.46           C  
ATOM   1488  CG  ARG A 187      10.806 -69.563  16.137  1.00 23.08           C  
ATOM   1489  CD  ARG A 187      11.276 -68.103  16.156  1.00 21.24           C  
ATOM   1490  NE  ARG A 187      11.211 -67.531  17.506  1.00 20.77           N  
ATOM   1491  CZ  ARG A 187      10.089 -67.079  18.063  1.00 21.75           C  
ATOM   1492  NH1 ARG A 187       8.940 -67.121  17.370  1.00 24.18           N1+
ATOM   1493  NH2 ARG A 187      10.090 -66.607  19.305  1.00 16.03           N  
ATOM   1494  N   LEU A 188      12.755 -73.243  18.107  1.00 22.32           N  
ATOM   1495  CA  LEU A 188      13.992 -73.964  17.923  1.00 21.44           C  
ATOM   1496  C   LEU A 188      13.767 -75.480  17.874  1.00 21.74           C  
ATOM   1497  O   LEU A 188      14.633 -76.254  17.445  1.00 21.31           O  
ATOM   1498  CB  LEU A 188      14.991 -73.503  18.990  1.00 21.13           C  
ATOM   1499  CG  LEU A 188      15.681 -74.167  20.186  1.00 21.20           C  
ATOM   1500  CD1 LEU A 188      15.889 -73.113  21.295  1.00 18.57           C  
ATOM   1501  CD2 LEU A 188      14.970 -75.367  20.723  1.00 20.62           C  
ATOM   1502  N   ASP A 189      12.573 -75.889  18.293  1.00 21.33           N  
ATOM   1503  CA  ASP A 189      12.232 -77.294  18.452  1.00 20.81           C  
ATOM   1504  C   ASP A 189      11.900 -77.910  17.075  1.00 20.06           C  
ATOM   1505  O   ASP A 189      10.812 -78.467  16.864  1.00 19.68           O  
ATOM   1506  CB  ASP A 189      11.036 -77.362  19.405  1.00 21.18           C  
ATOM   1507  CG  ASP A 189      10.783 -78.729  19.946  1.00 21.99           C  
ATOM   1508  OD1 ASP A 189      11.665 -79.620  19.874  1.00 23.83           O  
ATOM   1509  OD2 ASP A 189       9.685 -78.997  20.458  1.00 22.71           O1-
ATOM   1510  N   VAL A 190      12.860 -77.792  16.155  1.00 19.34           N  
ATOM   1511  CA  VAL A 190      12.728 -78.184  14.755  1.00 18.83           C  
ATOM   1512  C   VAL A 190      14.042 -78.857  14.348  1.00 19.18           C  
ATOM   1513  O   VAL A 190      15.116 -78.312  14.567  1.00 20.31           O  
ATOM   1514  CB  VAL A 190      12.412 -76.939  13.852  1.00 18.57           C  
ATOM   1515  CG1 VAL A 190      12.264 -77.329  12.383  1.00 16.32           C  
ATOM   1516  CG2 VAL A 190      11.136 -76.155  14.364  1.00 18.21           C  
ATOM   1517  N   SER A 191      13.964 -80.031  13.748  1.00 18.78           N  
ATOM   1518  CA  SER A 191      15.163 -80.822  13.463  1.00 19.16           C  
ATOM   1519  C   SER A 191      15.813 -80.502  12.121  1.00 18.94           C  
ATOM   1520  O   SER A 191      15.161 -80.576  11.071  1.00 20.06           O  
ATOM   1521  CB  SER A 191      14.835 -82.312  13.488  1.00 18.82           C  
ATOM   1522  OG  SER A 191      15.923 -83.068  12.995  1.00 19.04           O  
ATOM   1523  N   PRO A 192      17.086 -80.135  12.153  1.00 17.94           N  
ATOM   1524  CA  PRO A 192      17.863 -79.929  10.925  1.00 17.53           C  
ATOM   1525  C   PRO A 192      18.570 -81.183  10.364  1.00 17.44           C  
ATOM   1526  O   PRO A 192      19.186 -81.107   9.291  1.00 16.75           O  
ATOM   1527  CB  PRO A 192      18.925 -78.928  11.376  1.00 17.47           C  
ATOM   1528  CG  PRO A 192      19.184 -79.302  12.792  1.00 16.78           C  
ATOM   1529  CD  PRO A 192      17.847 -79.766  13.361  1.00 17.37           C  
ATOM   1530  N   LEU A 193      18.514 -82.298  11.081  1.00 17.50           N  
ATOM   1531  CA  LEU A 193      19.235 -83.498  10.668  1.00 17.78           C  
ATOM   1532  C   LEU A 193      18.632 -84.111   9.389  1.00 17.77           C  
ATOM   1533  O   LEU A 193      17.408 -84.249   9.293  1.00 17.48           O  
ATOM   1534  CB  LEU A 193      19.265 -84.523  11.799  1.00 17.49           C  
ATOM   1535  CG  LEU A 193      20.241 -85.693  11.603  1.00 17.00           C  
ATOM   1536  CD1 LEU A 193      21.692 -85.174  11.506  1.00 16.83           C  
ATOM   1537  CD2 LEU A 193      20.068 -86.733  12.744  1.00 12.52           C  
ATOM   1538  N   GLY A 194      19.502 -84.472   8.437  1.00 17.53           N  
ATOM   1539  CA  GLY A 194      19.093 -85.003   7.143  1.00 17.81           C  
ATOM   1540  C   GLY A 194      19.251 -83.963   6.036  1.00 18.06           C  
ATOM   1541  O   GLY A 194      18.697 -84.100   4.941  1.00 18.08           O  
ATOM   1542  N   CYS A 195      20.014 -82.912   6.321  1.00 17.69           N  
ATOM   1543  CA  CYS A 195      20.161 -81.824   5.364  1.00 17.73           C  
ATOM   1544  C   CYS A 195      21.551 -81.811   4.706  1.00 16.43           C  
ATOM   1545  O   CYS A 195      21.896 -80.854   4.001  1.00 15.93           O  
ATOM   1546  CB  CYS A 195      19.847 -80.476   6.011  1.00 17.50           C  
ATOM   1547  SG  CYS A 195      18.080 -80.182   6.304  1.00 21.18           S  
ATOM   1548  N   GLY A 196      22.318 -82.876   4.930  1.00 15.83           N  
ATOM   1549  CA  GLY A 196      23.670 -83.008   4.410  1.00 15.98           C  
ATOM   1550  C   GLY A 196      24.490 -81.773   4.765  1.00 16.51           C  
ATOM   1551  O   GLY A 196      24.304 -81.198   5.851  1.00 17.37           O  
ATOM   1552  N   ALA A 197      25.353 -81.329   3.853  1.00 15.75           N  
ATOM   1553  CA  ALA A 197      26.209 -80.194   4.144  1.00 15.16           C  
ATOM   1554  C   ALA A 197      25.523 -78.901   3.762  1.00 14.95           C  
ATOM   1555  O   ALA A 197      25.944 -77.837   4.216  1.00 14.85           O  
ATOM   1556  CB  ALA A 197      27.579 -80.328   3.437  1.00 15.76           C  
ATOM   1557  N   LEU A 198      24.469 -78.983   2.942  1.00 14.31           N  
ATOM   1558  CA  LEU A 198      23.717 -77.784   2.519  1.00 14.40           C  
ATOM   1559  C   LEU A 198      22.564 -78.054   1.582  1.00 14.52           C  
ATOM   1560  O   LEU A 198      21.674 -77.219   1.480  1.00 14.50           O  
ATOM   1561  CB  LEU A 198      24.613 -76.704   1.868  1.00 14.37           C  
ATOM   1562  CG  LEU A 198      25.594 -76.918   0.678  1.00 15.19           C  
ATOM   1563  CD1 LEU A 198      25.733 -78.328   0.082  1.00 12.56           C  
ATOM   1564  CD2 LEU A 198      25.465 -75.821  -0.426  1.00 13.83           C  
ATOM   1565  N   ALA A 199      22.572 -79.209   0.905  1.00 14.26           N  
ATOM   1566  CA  ALA A 199      21.665 -79.430  -0.214  1.00 13.34           C  
ATOM   1567  C   ALA A 199      20.701 -80.606   0.025  1.00 13.69           C  
ATOM   1568  O   ALA A 199      19.856 -80.871  -0.817  1.00 13.00           O  
ATOM   1569  CB  ALA A 199      22.460 -79.614  -1.483  1.00 12.54           C  
ATOM   1570  N   GLY A 200      20.825 -81.268   1.192  1.00 13.81           N  
ATOM   1571  CA  GLY A 200      20.032 -82.419   1.600  1.00 13.11           C  
ATOM   1572  C   GLY A 200      20.902 -83.674   1.630  1.00 14.31           C  
ATOM   1573  O   GLY A 200      21.943 -83.687   0.973  1.00 13.64           O  
ATOM   1574  N   THR A 201      20.519 -84.714   2.394  1.00 14.74           N  
ATOM   1575  CA  THR A 201      21.109 -86.054   2.194  1.00 15.37           C  
ATOM   1576  C   THR A 201      20.743 -86.503   0.810  1.00 15.33           C  
ATOM   1577  O   THR A 201      19.630 -86.202   0.321  1.00 15.40           O  
ATOM   1578  CB  THR A 201      20.454 -87.172   3.019  1.00 15.65           C  
ATOM   1579  CG2 THR A 201      21.367 -87.755   4.015  1.00 14.04           C  
ATOM   1580  OG1 THR A 201      19.282 -86.711   3.706  1.00 17.73           O  
ATOM   1581  N   ALA A 202      21.615 -87.322   0.236  1.00 14.69           N  
ATOM   1582  CA  ALA A 202      21.351 -87.901  -1.069  1.00 14.45           C  
ATOM   1583  C   ALA A 202      20.640 -89.239  -0.884  1.00 14.11           C  
ATOM   1584  O   ALA A 202      21.005 -90.245  -1.483  1.00 14.79           O  
ATOM   1585  CB  ALA A 202      22.653 -88.043  -1.851  1.00 13.62           C  
ATOM   1586  N   TYR A 203      19.645 -89.252  -0.014  1.00 14.42           N  
ATOM   1587  CA  TYR A 203      18.935 -90.482   0.347  1.00 14.98           C  
ATOM   1588  C   TYR A 203      17.472 -90.206   0.618  1.00 15.38           C  
ATOM   1589  O   TYR A 203      17.111 -89.110   1.019  1.00 15.21           O  
ATOM   1590  CB  TYR A 203      19.587 -91.163   1.562  1.00 14.88           C  
ATOM   1591  CG  TYR A 203      20.979 -91.636   1.267  1.00 13.27           C  
ATOM   1592  CD1 TYR A 203      22.074 -90.831   1.562  1.00 11.61           C  
ATOM   1593  CD2 TYR A 203      21.198 -92.857   0.632  1.00 13.18           C  
ATOM   1594  CE1 TYR A 203      23.369 -91.224   1.253  1.00 11.61           C  
ATOM   1595  CE2 TYR A 203      22.513 -93.287   0.309  1.00 12.67           C  
ATOM   1596  CZ  TYR A 203      23.590 -92.448   0.620  1.00 12.49           C  
ATOM   1597  OH  TYR A 203      24.874 -92.827   0.341  1.00 10.25           O  
ATOM   1598  N   GLU A 204      16.633 -91.210   0.412  1.00 16.63           N  
ATOM   1599  CA  GLU A 204      15.198 -91.023   0.579  1.00 18.13           C  
ATOM   1600  C   GLU A 204      14.775 -91.182   2.034  1.00 18.19           C  
ATOM   1601  O   GLU A 204      13.833 -91.900   2.335  1.00 19.05           O  
ATOM   1602  CB  GLU A 204      14.413 -91.982  -0.311  1.00 18.25           C  
ATOM   1603  CG  GLU A 204      14.139 -91.450  -1.697  1.00 21.07           C  
ATOM   1604  CD  GLU A 204      13.796 -92.537  -2.695  1.00 26.61           C  
ATOM   1605  OE1 GLU A 204      14.040 -93.744  -2.424  1.00 29.24           O  
ATOM   1606  OE2 GLU A 204      13.278 -92.179  -3.773  1.00 29.54           O1-
ATOM   1607  N   ILE A 205      15.479 -90.508   2.925  1.00 18.01           N  
ATOM   1608  CA  ILE A 205      15.194 -90.586   4.333  1.00 18.40           C  
ATOM   1609  C   ILE A 205      13.938 -89.764   4.651  1.00 18.44           C  
ATOM   1610  O   ILE A 205      13.691 -88.733   4.043  1.00 18.94           O  
ATOM   1611  CB  ILE A 205      16.450 -90.122   5.126  1.00 18.66           C  
ATOM   1612  CG1 ILE A 205      17.448 -91.284   5.231  1.00 17.61           C  
ATOM   1613  CG2 ILE A 205      16.087 -89.603   6.519  1.00 19.53           C  
ATOM   1614  CD1 ILE A 205      18.884 -90.893   5.577  1.00 17.75           C  
ATOM   1615  N   ASP A 206      13.137 -90.259   5.592  1.00 18.41           N  
ATOM   1616  CA  ASP A 206      11.982 -89.550   6.137  1.00 17.10           C  
ATOM   1617  C   ASP A 206      12.442 -88.663   7.301  1.00 16.99           C  
ATOM   1618  O   ASP A 206      12.640 -89.127   8.419  1.00 17.07           O  
ATOM   1619  CB  ASP A 206      10.909 -90.555   6.585  1.00 16.37           C  
ATOM   1620  CG  ASP A 206       9.599 -89.880   6.967  1.00 18.15           C  
ATOM   1621  OD1 ASP A 206       9.617 -88.713   7.449  1.00 16.14           O  
ATOM   1622  OD2 ASP A 206       8.489 -90.446   6.833  1.00 19.41           O1-
ATOM   1623  N   ARG A 207      12.585 -87.371   7.025  1.00 16.73           N  
ATOM   1624  CA  ARG A 207      13.118 -86.438   7.988  1.00 16.48           C  
ATOM   1625  C   ARG A 207      12.168 -86.127   9.159  1.00 16.58           C  
ATOM   1626  O   ARG A 207      12.614 -85.707  10.228  1.00 16.56           O  
ATOM   1627  CB  ARG A 207      13.615 -85.177   7.268  1.00 16.47           C  
ATOM   1628  CG  ARG A 207      14.935 -85.428   6.459  1.00 16.76           C  
ATOM   1629  CD  ARG A 207      15.634 -84.154   5.970  1.00 16.46           C  
ATOM   1630  NE  ARG A 207      15.936 -83.314   7.119  1.00 15.21           N  
ATOM   1631  CZ  ARG A 207      15.371 -82.151   7.388  1.00 15.26           C  
ATOM   1632  NH1 ARG A 207      14.513 -81.589   6.544  1.00 12.30           N1+
ATOM   1633  NH2 ARG A 207      15.696 -81.533   8.512  1.00 15.56           N  
ATOM   1634  N   GLU A 208      10.868 -86.346   8.965  1.00 16.39           N  
ATOM   1635  CA  GLU A 208       9.899 -86.161  10.040  1.00 16.68           C  
ATOM   1636  C   GLU A 208       9.940 -87.358  10.981  1.00 16.58           C  
ATOM   1637  O   GLU A 208       9.789 -87.192  12.185  1.00 17.37           O  
ATOM   1638  CB  GLU A 208       8.473 -85.900   9.508  1.00 16.65           C  
ATOM   1639  CG  GLU A 208       8.280 -84.532   8.834  1.00 19.94           C  
ATOM   1640  CD  GLU A 208       8.256 -83.334   9.804  1.00 24.09           C  
ATOM   1641  OE1 GLU A 208       7.847 -83.524  10.979  1.00 29.55           O  
ATOM   1642  OE2 GLU A 208       8.605 -82.188   9.404  1.00 22.03           O1-
ATOM   1643  N   GLN A 209      10.185 -88.555  10.445  1.00 16.30           N  
ATOM   1644  CA  GLN A 209      10.430 -89.722  11.283  1.00 16.25           C  
ATOM   1645  C   GLN A 209      11.712 -89.517  12.119  1.00 16.11           C  
ATOM   1646  O   GLN A 209      11.725 -89.725  13.327  1.00 16.05           O  
ATOM   1647  CB  GLN A 209      10.490 -90.988  10.420  1.00 16.49           C  
ATOM   1648  CG  GLN A 209      10.795 -92.275  11.177  1.00 15.55           C  
ATOM   1649  CD  GLN A 209      10.778 -93.510  10.265  1.00 14.70           C  
ATOM   1650  NE2 GLN A 209      11.525 -93.447   9.171  1.00 11.94           N  
ATOM   1651  OE1 GLN A 209      10.097 -94.515  10.562  1.00 14.36           O  
ATOM   1652  N   LEU A 210      12.769 -89.065  11.459  1.00 15.78           N  
ATOM   1653  CA  LEU A 210      14.008 -88.711  12.109  1.00 15.59           C  
ATOM   1654  C   LEU A 210      13.790 -87.690  13.220  1.00 15.18           C  
ATOM   1655  O   LEU A 210      14.287 -87.878  14.330  1.00 15.42           O  
ATOM   1656  CB  LEU A 210      14.973 -88.149  11.072  1.00 15.86           C  
ATOM   1657  CG  LEU A 210      16.452 -88.510  11.168  1.00 17.35           C  
ATOM   1658  CD1 LEU A 210      17.331 -87.518  10.355  1.00 14.70           C  
ATOM   1659  CD2 LEU A 210      16.915 -88.675  12.606  1.00 14.78           C  
ATOM   1660  N   ALA A 211      13.061 -86.610  12.933  1.00 14.37           N  
ATOM   1661  CA  ALA A 211      12.733 -85.634  13.960  1.00 13.83           C  
ATOM   1662  C   ALA A 211      12.086 -86.332  15.177  1.00 13.91           C  
ATOM   1663  O   ALA A 211      12.462 -86.073  16.316  1.00 13.40           O  
ATOM   1664  CB  ALA A 211      11.808 -84.562  13.404  1.00 13.40           C  
ATOM   1665  N   GLY A 212      11.120 -87.219  14.929  1.00 13.95           N  
ATOM   1666  CA  GLY A 212      10.449 -87.935  16.005  1.00 14.53           C  
ATOM   1667  C   GLY A 212      11.433 -88.700  16.881  1.00 14.95           C  
ATOM   1668  O   GLY A 212      11.437 -88.560  18.105  1.00 15.50           O  
ATOM   1669  N   TRP A 213      12.299 -89.484  16.249  1.00 14.60           N  
ATOM   1670  CA  TRP A 213      13.336 -90.196  16.966  1.00 14.77           C  
ATOM   1671  C   TRP A 213      14.179 -89.283  17.861  1.00 15.88           C  
ATOM   1672  O   TRP A 213      14.597 -89.702  18.932  1.00 16.23           O  
ATOM   1673  CB  TRP A 213      14.225 -90.929  15.960  1.00 14.54           C  
ATOM   1674  CG  TRP A 213      13.544 -92.147  15.352  1.00 13.39           C  
ATOM   1675  CD1 TRP A 213      12.579 -92.924  15.939  1.00  9.54           C  
ATOM   1676  CD2 TRP A 213      13.806 -92.737  14.062  1.00 11.68           C  
ATOM   1677  CE2 TRP A 213      12.961 -93.858  13.935  1.00  9.82           C  
ATOM   1678  CE3 TRP A 213      14.666 -92.420  12.998  1.00 11.86           C  
ATOM   1679  NE1 TRP A 213      12.229 -93.947  15.093  1.00 11.35           N  
ATOM   1680  CZ2 TRP A 213      12.939 -94.666  12.791  1.00 10.12           C  
ATOM   1681  CZ3 TRP A 213      14.652 -93.236  11.852  1.00 11.77           C  
ATOM   1682  CH2 TRP A 213      13.793 -94.348  11.767  1.00 10.98           C  
ATOM   1683  N   LEU A 214      14.409 -88.034  17.426  1.00 15.76           N  
ATOM   1684  CA  LEU A 214      15.241 -87.087  18.142  1.00 15.12           C  
ATOM   1685  C   LEU A 214      14.469 -86.290  19.205  1.00 15.37           C  
ATOM   1686  O   LEU A 214      15.065 -85.537  19.989  1.00 13.96           O  
ATOM   1687  CB  LEU A 214      15.875 -86.139  17.141  1.00 15.84           C  
ATOM   1688  CG  LEU A 214      16.960 -86.710  16.208  1.00 16.46           C  
ATOM   1689  CD1 LEU A 214      17.119 -85.782  15.003  1.00 15.88           C  
ATOM   1690  CD2 LEU A 214      18.269 -86.839  16.972  1.00 15.84           C  
ATOM   1691  N   GLY A 215      13.148 -86.473  19.241  1.00 15.28           N  
ATOM   1692  CA  GLY A 215      12.287 -85.708  20.126  1.00 14.88           C  
ATOM   1693  C   GLY A 215      11.919 -84.290  19.658  1.00 15.26           C  
ATOM   1694  O   GLY A 215      11.298 -83.536  20.443  1.00 15.39           O  
ATOM   1695  N   PHE A 216      12.272 -83.907  18.425  1.00 14.09           N  
ATOM   1696  CA  PHE A 216      11.805 -82.616  17.897  1.00 14.88           C  
ATOM   1697  C   PHE A 216      10.327 -82.622  17.466  1.00 15.15           C  
ATOM   1698  O   PHE A 216       9.721 -83.686  17.299  1.00 15.59           O  
ATOM   1699  CB  PHE A 216      12.677 -82.164  16.730  1.00 14.91           C  
ATOM   1700  CG  PHE A 216      14.071 -81.798  17.115  1.00 14.55           C  
ATOM   1701  CD1 PHE A 216      14.336 -80.602  17.748  1.00 13.54           C  
ATOM   1702  CD2 PHE A 216      15.122 -82.646  16.829  1.00 15.45           C  
ATOM   1703  CE1 PHE A 216      15.632 -80.250  18.086  1.00 13.03           C  
ATOM   1704  CE2 PHE A 216      16.423 -82.303  17.171  1.00 15.30           C  
ATOM   1705  CZ  PHE A 216      16.677 -81.096  17.793  1.00 13.20           C  
ATOM   1706  N   ALA A 217       9.758 -81.434  17.269  1.00 15.39           N  
ATOM   1707  CA  ALA A 217       8.332 -81.283  16.902  1.00 15.53           C  
ATOM   1708  C   ALA A 217       8.063 -81.445  15.415  1.00 15.65           C  
ATOM   1709  O   ALA A 217       6.947 -81.765  15.026  1.00 15.85           O  
ATOM   1710  CB  ALA A 217       7.786 -79.900  17.363  1.00 14.48           C  
ATOM   1711  N   SER A 218       9.068 -81.134  14.594  1.00 16.07           N  
ATOM   1712  CA  SER A 218       8.979 -81.223  13.136  1.00 16.36           C  
ATOM   1713  C   SER A 218      10.393 -81.115  12.558  1.00 15.78           C  
ATOM   1714  O   SER A 218      11.351 -80.938  13.310  1.00 16.28           O  
ATOM   1715  CB  SER A 218       8.041 -80.117  12.582  1.00 16.15           C  
ATOM   1716  OG  SER A 218       8.691 -78.856  12.581  1.00 19.77           O  
ATOM   1717  N   ALA A 219      10.510 -81.210  11.236  1.00 15.24           N  
ATOM   1718  CA  ALA A 219      11.794 -81.145  10.524  1.00 14.53           C  
ATOM   1719  C   ALA A 219      11.825 -79.852   9.704  1.00 14.86           C  
ATOM   1720  O   ALA A 219      10.767 -79.367   9.261  1.00 15.12           O  
ATOM   1721  CB  ALA A 219      11.956 -82.353   9.589  1.00 13.22           C  
ATOM   1722  N   THR A 220      13.024 -79.322   9.479  1.00 14.03           N  
ATOM   1723  CA  THR A 220      13.198 -78.059   8.757  1.00 13.98           C  
ATOM   1724  C   THR A 220      12.818 -78.194   7.304  1.00 14.57           C  
ATOM   1725  O   THR A 220      12.942 -79.280   6.715  1.00 14.33           O  
ATOM   1726  CB  THR A 220      14.677 -77.606   8.815  1.00 14.14           C  
ATOM   1727  CG2 THR A 220      15.139 -77.325  10.274  1.00 13.30           C  
ATOM   1728  OG1 THR A 220      15.498 -78.689   8.383  1.00 11.49           O  
ATOM   1729  N   ARG A 221      12.374 -77.081   6.717  1.00 14.78           N  
ATOM   1730  CA  ARG A 221      11.865 -77.098   5.340  1.00 15.26           C  
ATOM   1731  C   ARG A 221      12.916 -76.862   4.260  1.00 15.18           C  
ATOM   1732  O   ARG A 221      12.627 -77.093   3.084  1.00 15.38           O  
ATOM   1733  CB  ARG A 221      10.744 -76.073   5.151  1.00 15.34           C  
ATOM   1734  CG  ARG A 221       9.476 -76.335   5.977  1.00 16.72           C  
ATOM   1735  CD  ARG A 221       8.491 -75.184   5.863  1.00 18.79           C  
ATOM   1736  NE  ARG A 221       7.601 -75.111   7.000  1.00 24.06           N  
ATOM   1737  CZ  ARG A 221       7.442 -74.040   7.765  1.00 26.42           C  
ATOM   1738  NH1 ARG A 221       8.117 -72.916   7.520  1.00 27.04           N1+
ATOM   1739  NH2 ARG A 221       6.599 -74.097   8.788  1.00 27.97           N  
ATOM   1740  N   ASN A 222      14.106 -76.389   4.636  1.00 14.78           N  
ATOM   1741  CA  ASN A 222      15.109 -75.966   3.648  1.00 14.77           C  
ATOM   1742  C   ASN A 222      16.527 -76.283   4.112  1.00 15.14           C  
ATOM   1743  O   ASN A 222      17.006 -75.770   5.147  1.00 15.72           O  
ATOM   1744  CB  ASN A 222      14.949 -74.486   3.334  1.00 13.89           C  
ATOM   1745  CG  ASN A 222      15.860 -74.014   2.209  1.00 15.14           C  
ATOM   1746  ND2 ASN A 222      17.116 -73.784   2.527  1.00  9.55           N  
ATOM   1747  OD1 ASN A 222      15.418 -73.825   1.060  1.00 18.37           O  
ATOM   1748  N   SER A 223      17.181 -77.166   3.369  1.00 15.57           N  
ATOM   1749  CA  SER A 223      18.529 -77.614   3.713  1.00 15.83           C  
ATOM   1750  C   SER A 223      19.568 -76.479   3.827  1.00 15.92           C  
ATOM   1751  O   SER A 223      20.386 -76.458   4.739  1.00 16.35           O  
ATOM   1752  CB  SER A 223      18.995 -78.707   2.745  1.00 15.80           C  
ATOM   1753  OG  SER A 223      19.146 -78.200   1.436  1.00 16.03           O  
ATOM   1754  N   LEU A 224      19.516 -75.526   2.914  1.00 16.43           N  
ATOM   1755  CA  LEU A 224      20.444 -74.403   2.912  1.00 16.99           C  
ATOM   1756  C   LEU A 224      20.298 -73.600   4.201  1.00 16.94           C  
ATOM   1757  O   LEU A 224      21.280 -73.238   4.861  1.00 17.00           O  
ATOM   1758  CB  LEU A 224      20.140 -73.519   1.707  1.00 16.97           C  
ATOM   1759  CG  LEU A 224      21.039 -73.377   0.486  1.00 18.95           C  
ATOM   1760  CD1 LEU A 224      22.237 -74.342   0.365  1.00 15.37           C  
ATOM   1761  CD2 LEU A 224      20.162 -73.326  -0.786  1.00 19.34           C  
ATOM   1762  N   ASP A 225      19.052 -73.340   4.571  1.00 17.44           N  
ATOM   1763  CA  ASP A 225      18.755 -72.607   5.776  1.00 17.77           C  
ATOM   1764  C   ASP A 225      19.154 -73.413   7.014  1.00 18.44           C  
ATOM   1765  O   ASP A 225      19.744 -72.872   7.945  1.00 18.54           O  
ATOM   1766  CB  ASP A 225      17.276 -72.265   5.844  1.00 17.40           C  
ATOM   1767  CG  ASP A 225      16.847 -71.883   7.255  1.00 18.40           C  
ATOM   1768  OD1 ASP A 225      17.264 -70.789   7.718  1.00 18.98           O  
ATOM   1769  OD2 ASP A 225      16.164 -72.651   7.994  1.00 16.60           O1-
ATOM   1770  N   SER A 226      18.834 -74.703   7.019  1.00 18.72           N  
ATOM   1771  CA  SER A 226      19.123 -75.562   8.174  1.00 18.77           C  
ATOM   1772  C   SER A 226      20.576 -75.574   8.582  1.00 19.04           C  
ATOM   1773  O   SER A 226      20.861 -75.559   9.783  1.00 20.17           O  
ATOM   1774  CB  SER A 226      18.683 -76.996   7.898  1.00 18.81           C  
ATOM   1775  OG  SER A 226      17.293 -77.012   7.638  1.00 20.03           O  
ATOM   1776  N   VAL A 227      21.503 -75.609   7.621  1.00 18.48           N  
ATOM   1777  CA  VAL A 227      22.907 -75.779   8.001  1.00 18.13           C  
ATOM   1778  C   VAL A 227      23.569 -74.459   8.358  1.00 18.44           C  
ATOM   1779  O   VAL A 227      24.686 -74.448   8.865  1.00 19.06           O  
ATOM   1780  CB  VAL A 227      23.796 -76.549   6.955  1.00 18.14           C  
ATOM   1781  CG1 VAL A 227      23.257 -77.932   6.651  1.00 14.66           C  
ATOM   1782  CG2 VAL A 227      24.029 -75.708   5.668  1.00 17.70           C  
ATOM   1783  N   SER A 228      22.872 -73.362   8.103  1.00 18.50           N  
ATOM   1784  CA  SER A 228      23.432 -72.024   8.219  1.00 18.83           C  
ATOM   1785  C   SER A 228      22.713 -71.188   9.295  1.00 18.73           C  
ATOM   1786  O   SER A 228      23.115 -70.050   9.595  1.00 18.20           O  
ATOM   1787  CB  SER A 228      23.313 -71.313   6.865  1.00 19.26           C  
ATOM   1788  OG  SER A 228      21.946 -71.193   6.483  1.00 21.28           O  
ATOM   1789  N   ASP A 229      21.659 -71.764   9.872  1.00 18.83           N  
ATOM   1790  CA  ASP A 229      20.782 -71.071  10.835  1.00 19.55           C  
ATOM   1791  C   ASP A 229      21.342 -71.068  12.264  1.00 19.68           C  
ATOM   1792  O   ASP A 229      21.584 -72.125  12.846  1.00 20.00           O  
ATOM   1793  CB  ASP A 229      19.401 -71.737  10.834  1.00 19.17           C  
ATOM   1794  CG  ASP A 229      18.422 -71.108  11.808  1.00 21.04           C  
ATOM   1795  OD1 ASP A 229      18.624 -69.943  12.277  1.00 19.28           O  
ATOM   1796  OD2 ASP A 229      17.388 -71.743  12.160  1.00 23.21           O1-
ATOM   1797  N   ARG A 230      21.531 -69.881  12.826  1.00 19.51           N  
ATOM   1798  CA  ARG A 230      21.849 -69.771  14.239  1.00 19.87           C  
ATOM   1799  C   ARG A 230      20.920 -68.767  14.923  1.00 20.13           C  
ATOM   1800  O   ARG A 230      21.310 -68.130  15.907  1.00 21.16           O  
ATOM   1801  CB  ARG A 230      23.334 -69.376  14.431  1.00 19.77           C  
ATOM   1802  CG  ARG A 230      24.334 -70.425  13.967  1.00 18.26           C  
ATOM   1803  CD  ARG A 230      24.154 -71.756  14.679  1.00 19.99           C  
ATOM   1804  NE  ARG A 230      25.189 -72.721  14.337  1.00 20.58           N  
ATOM   1805  CZ  ARG A 230      25.078 -73.639  13.386  1.00 19.79           C  
ATOM   1806  NH1 ARG A 230      23.973 -73.713  12.640  1.00 17.70           N1+
ATOM   1807  NH2 ARG A 230      26.082 -74.472  13.170  1.00 16.77           N  
ATOM   1808  N   ASP A 231      19.711 -68.616  14.389  1.00 20.17           N  
ATOM   1809  CA  ASP A 231      18.702 -67.697  14.934  1.00 20.62           C  
ATOM   1810  C   ASP A 231      18.453 -68.017  16.379  1.00 20.24           C  
ATOM   1811  O   ASP A 231      18.366 -67.104  17.211  1.00 20.52           O  
ATOM   1812  CB  ASP A 231      17.354 -67.854  14.219  1.00 21.04           C  
ATOM   1813  CG  ASP A 231      17.308 -67.160  12.900  1.00 23.81           C  
ATOM   1814  OD1 ASP A 231      16.179 -67.008  12.373  1.00 25.85           O  
ATOM   1815  OD2 ASP A 231      18.344 -66.756  12.293  1.00 28.13           O1-
ATOM   1816  N   HIS A 232      18.326 -69.307  16.674  1.00 19.12           N  
ATOM   1817  CA  HIS A 232      18.063 -69.735  18.029  1.00 19.87           C  
ATOM   1818  C   HIS A 232      19.201 -69.339  18.985  1.00 20.56           C  
ATOM   1819  O   HIS A 232      18.937 -69.036  20.160  1.00 21.60           O  
ATOM   1820  CB  HIS A 232      17.784 -71.240  18.101  1.00 19.68           C  
ATOM   1821  CG  HIS A 232      18.765 -72.070  17.339  1.00 20.80           C  
ATOM   1822  CD2 HIS A 232      19.734 -72.919  17.771  1.00 20.89           C  
ATOM   1823  ND1 HIS A 232      18.831 -72.071  15.958  1.00 19.57           N  
ATOM   1824  CE1 HIS A 232      19.795 -72.888  15.575  1.00 20.80           C  
ATOM   1825  NE2 HIS A 232      20.361 -73.411  16.655  1.00 20.65           N  
ATOM   1826  N   VAL A 233      20.452 -69.302  18.521  1.00 19.70           N  
ATOM   1827  CA  VAL A 233      21.462 -68.821  19.449  1.00 19.24           C  
ATOM   1828  C   VAL A 233      21.322 -67.322  19.734  1.00 19.50           C  
ATOM   1829  O   VAL A 233      21.346 -66.933  20.898  1.00 19.58           O  
ATOM   1830  CB  VAL A 233      22.932 -69.370  19.213  1.00 19.74           C  
ATOM   1831  CG1 VAL A 233      23.039 -70.258  17.987  1.00 19.89           C  
ATOM   1832  CG2 VAL A 233      23.974 -68.294  19.293  1.00 15.72           C  
ATOM   1833  N   LEU A 234      21.085 -66.514  18.692  1.00 18.61           N  
ATOM   1834  CA  LEU A 234      20.825 -65.083  18.818  1.00 17.84           C  
ATOM   1835  C   LEU A 234      19.610 -64.767  19.677  1.00 18.28           C  
ATOM   1836  O   LEU A 234      19.635 -63.853  20.519  1.00 18.03           O  
ATOM   1837  CB  LEU A 234      20.638 -64.445  17.443  1.00 17.17           C  
ATOM   1838  CG  LEU A 234      21.805 -64.452  16.472  1.00 16.70           C  
ATOM   1839  CD1 LEU A 234      21.363 -63.907  15.117  1.00 14.01           C  
ATOM   1840  CD2 LEU A 234      22.975 -63.639  17.024  1.00 15.31           C  
ATOM   1841  N   GLU A 235      18.548 -65.534  19.467  1.00 18.58           N  
ATOM   1842  CA  GLU A 235      17.341 -65.349  20.220  1.00 18.71           C  
ATOM   1843  C   GLU A 235      17.548 -65.737  21.702  1.00 18.95           C  
ATOM   1844  O   GLU A 235      17.017 -65.064  22.595  1.00 19.21           O  
ATOM   1845  CB  GLU A 235      16.190 -66.157  19.603  1.00 18.80           C  
ATOM   1846  CG  GLU A 235      14.852 -65.809  20.225  1.00 20.84           C  
ATOM   1847  CD  GLU A 235      13.661 -66.492  19.582  1.00 23.86           C  
ATOM   1848  OE1 GLU A 235      13.795 -67.084  18.465  1.00 22.53           O  
ATOM   1849  OE2 GLU A 235      12.572 -66.423  20.230  1.00 22.81           O1-
ATOM   1850  N   LEU A 236      18.258 -66.834  21.974  1.00 17.94           N  
ATOM   1851  CA  LEU A 236      18.534 -67.173  23.377  1.00 18.02           C  
ATOM   1852  C   LEU A 236      19.473 -66.163  24.057  1.00 17.91           C  
ATOM   1853  O   LEU A 236      19.250 -65.801  25.207  1.00 18.25           O  
ATOM   1854  CB  LEU A 236      19.094 -68.592  23.530  1.00 17.09           C  
ATOM   1855  CG  LEU A 236      18.058 -69.667  23.150  1.00 18.22           C  
ATOM   1856  CD1 LEU A 236      18.773 -70.979  23.034  1.00 16.95           C  
ATOM   1857  CD2 LEU A 236      16.867 -69.746  24.125  1.00 14.64           C  
ATOM   1858  N   LEU A 237      20.514 -65.732  23.348  1.00 17.20           N  
ATOM   1859  CA  LEU A 237      21.436 -64.719  23.843  1.00 17.76           C  
ATOM   1860  C   LEU A 237      20.703 -63.409  24.131  1.00 18.26           C  
ATOM   1861  O   LEU A 237      20.972 -62.721  25.141  1.00 17.61           O  
ATOM   1862  CB  LEU A 237      22.537 -64.452  22.826  1.00 17.09           C  
ATOM   1863  CG  LEU A 237      23.543 -65.586  22.728  1.00 17.55           C  
ATOM   1864  CD1 LEU A 237      24.551 -65.299  21.657  1.00 14.92           C  
ATOM   1865  CD2 LEU A 237      24.205 -65.834  24.088  1.00 15.49           C  
ATOM   1866  N   SER A 238      19.765 -63.086  23.253  1.00 17.61           N  
ATOM   1867  CA  SER A 238      19.038 -61.872  23.427  1.00 18.75           C  
ATOM   1868  C   SER A 238      18.067 -62.000  24.627  1.00 18.06           C  
ATOM   1869  O   SER A 238      17.895 -61.038  25.403  1.00 18.70           O  
ATOM   1870  CB  SER A 238      18.354 -61.478  22.126  1.00 18.36           C  
ATOM   1871  OG  SER A 238      17.025 -61.197  22.449  1.00 25.74           O  
ATOM   1872  N   ALA A 239      17.477 -63.178  24.823  1.00 16.81           N  
ATOM   1873  CA  ALA A 239      16.639 -63.410  26.009  1.00 15.77           C  
ATOM   1874  C   ALA A 239      17.516 -63.346  27.269  1.00 15.97           C  
ATOM   1875  O   ALA A 239      17.122 -62.784  28.305  1.00 16.38           O  
ATOM   1876  CB  ALA A 239      15.917 -64.754  25.927  1.00 14.75           C  
ATOM   1877  N   ALA A 240      18.704 -63.920  27.193  1.00 15.04           N  
ATOM   1878  CA  ALA A 240      19.604 -63.872  28.340  1.00 15.77           C  
ATOM   1879  C   ALA A 240      20.048 -62.441  28.646  1.00 15.93           C  
ATOM   1880  O   ALA A 240      20.157 -62.081  29.809  1.00 16.61           O  
ATOM   1881  CB  ALA A 240      20.805 -64.753  28.115  1.00 15.08           C  
ATOM   1882  N   ALA A 241      20.292 -61.645  27.603  1.00 15.59           N  
ATOM   1883  CA  ALA A 241      20.690 -60.262  27.751  1.00 16.39           C  
ATOM   1884  C   ALA A 241      19.615 -59.451  28.480  1.00 16.91           C  
ATOM   1885  O   ALA A 241      19.943 -58.728  29.435  1.00 16.74           O  
ATOM   1886  CB  ALA A 241      21.007 -59.637  26.400  1.00 16.06           C  
ATOM   1887  N   ILE A 242      18.354 -59.594  28.037  1.00 16.93           N  
ATOM   1888  CA  ILE A 242      17.219 -58.945  28.699  1.00 16.78           C  
ATOM   1889  C   ILE A 242      17.083 -59.436  30.132  1.00 16.81           C  
ATOM   1890  O   ILE A 242      16.890 -58.643  31.060  1.00 16.92           O  
ATOM   1891  CB  ILE A 242      15.884 -59.156  27.916  1.00 17.05           C  
ATOM   1892  CG1 ILE A 242      15.970 -58.523  26.516  1.00 16.98           C  
ATOM   1893  CG2 ILE A 242      14.692 -58.566  28.696  1.00 15.93           C  
ATOM   1894  CD1 ILE A 242      14.948 -59.119  25.501  1.00 14.37           C  
ATOM   1895  N   GLY A 243      17.188 -60.747  30.310  1.00 16.71           N  
ATOM   1896  CA  GLY A 243      17.083 -61.351  31.623  1.00 16.59           C  
ATOM   1897  C   GLY A 243      18.143 -60.793  32.554  1.00 16.81           C  
ATOM   1898  O   GLY A 243      17.853 -60.511  33.731  1.00 17.19           O  
ATOM   1899  N   MET A 244      19.351 -60.609  32.026  1.00 16.84           N  
ATOM   1900  CA  MET A 244      20.490 -60.080  32.793  1.00 17.29           C  
ATOM   1901  C   MET A 244      20.306 -58.597  33.072  1.00 18.17           C  
ATOM   1902  O   MET A 244      20.662 -58.135  34.147  1.00 19.37           O  
ATOM   1903  CB  MET A 244      21.808 -60.305  32.064  1.00 16.07           C  
ATOM   1904  CG  MET A 244      22.298 -61.743  32.122  1.00 16.36           C  
ATOM   1905  SD  MET A 244      22.613 -62.431  33.807  1.00 19.18           S  
ATOM   1906  CE  MET A 244      24.050 -61.518  34.364  1.00 10.84           C  
ATOM   1907  N   VAL A 245      19.724 -57.847  32.136  1.00 18.54           N  
ATOM   1908  CA  VAL A 245      19.358 -56.479  32.467  1.00 18.87           C  
ATOM   1909  C   VAL A 245      18.422 -56.444  33.686  1.00 18.58           C  
ATOM   1910  O   VAL A 245      18.652 -55.686  34.620  1.00 20.22           O  
ATOM   1911  CB  VAL A 245      18.772 -55.691  31.280  1.00 19.26           C  
ATOM   1912  CG1 VAL A 245      18.134 -54.398  31.782  1.00 18.31           C  
ATOM   1913  CG2 VAL A 245      19.860 -55.350  30.318  1.00 17.70           C  
ATOM   1914  N   HIS A 246      17.402 -57.280  33.703  1.00 17.62           N  
ATOM   1915  CA  HIS A 246      16.505 -57.365  34.873  1.00 16.86           C  
ATOM   1916  C   HIS A 246      17.252 -57.646  36.182  1.00 16.08           C  
ATOM   1917  O   HIS A 246      17.053 -56.951  37.175  1.00 15.89           O  
ATOM   1918  CB  HIS A 246      15.482 -58.480  34.652  1.00 16.51           C  
ATOM   1919  CG  HIS A 246      14.514 -58.186  33.565  1.00 16.29           C  
ATOM   1920  CD2 HIS A 246      14.170 -57.015  32.973  1.00 14.36           C  
ATOM   1921  ND1 HIS A 246      13.747 -59.167  32.973  1.00 17.75           N  
ATOM   1922  CE1 HIS A 246      12.978 -58.606  32.049  1.00 20.38           C  
ATOM   1923  NE2 HIS A 246      13.204 -57.300  32.043  1.00 17.06           N  
ATOM   1924  N   LEU A 247      18.101 -58.674  36.161  1.00 14.72           N  
ATOM   1925  CA  LEU A 247      18.957 -58.991  37.299  1.00 14.36           C  
ATOM   1926  C   LEU A 247      19.882 -57.848  37.711  1.00 13.99           C  
ATOM   1927  O   LEU A 247      20.110 -57.667  38.893  1.00 13.39           O  
ATOM   1928  CB  LEU A 247      19.750 -60.278  37.065  1.00 13.72           C  
ATOM   1929  CG  LEU A 247      18.880 -61.528  36.927  1.00 13.92           C  
ATOM   1930  CD1 LEU A 247      19.740 -62.705  36.577  1.00 13.42           C  
ATOM   1931  CD2 LEU A 247      18.044 -61.806  38.195  1.00 14.00           C  
ATOM   1932  N   SER A 248      20.358 -57.045  36.757  1.00 14.41           N  
ATOM   1933  CA  SER A 248      21.240 -55.923  37.106  1.00 15.65           C  
ATOM   1934  C   SER A 248      20.497 -54.802  37.841  1.00 15.98           C  
ATOM   1935  O   SER A 248      21.084 -54.079  38.664  1.00 16.18           O  
ATOM   1936  CB  SER A 248      22.002 -55.365  35.898  1.00 15.09           C  
ATOM   1937  OG  SER A 248      21.106 -54.745  34.977  1.00 15.95           O  
ATOM   1938  N   ARG A 249      19.222 -54.646  37.523  1.00 16.55           N  
ATOM   1939  CA  ARG A 249      18.406 -53.623  38.165  1.00 16.83           C  
ATOM   1940  C   ARG A 249      18.073 -54.106  39.564  1.00 16.86           C  
ATOM   1941  O   ARG A 249      18.150 -53.340  40.513  1.00 17.73           O  
ATOM   1942  CB  ARG A 249      17.139 -53.367  37.369  1.00 17.26           C  
ATOM   1943  CG  ARG A 249      17.351 -52.958  35.914  1.00 18.27           C  
ATOM   1944  CD  ARG A 249      16.077 -52.451  35.249  1.00 19.30           C  
ATOM   1945  NE  ARG A 249      15.719 -51.154  35.823  1.00 21.04           N  
ATOM   1946  CZ  ARG A 249      14.711 -50.402  35.431  1.00 20.25           C  
ATOM   1947  NH1 ARG A 249      13.911 -50.820  34.444  1.00 19.84           N1+
ATOM   1948  NH2 ARG A 249      14.492 -49.235  36.046  1.00 16.83           N  
ATOM   1949  N   PHE A 250      17.719 -55.383  39.680  1.00 16.53           N  
ATOM   1950  CA  PHE A 250      17.544 -56.055  40.951  1.00 16.31           C  
ATOM   1951  C   PHE A 250      18.809 -55.882  41.808  1.00 16.74           C  
ATOM   1952  O   PHE A 250      18.734 -55.588  43.010  1.00 17.41           O  
ATOM   1953  CB  PHE A 250      17.238 -57.524  40.670  1.00 15.98           C  
ATOM   1954  CG  PHE A 250      17.230 -58.431  41.887  1.00 15.39           C  
ATOM   1955  CD1 PHE A 250      16.115 -58.520  42.708  1.00 16.97           C  
ATOM   1956  CD2 PHE A 250      18.302 -59.262  42.150  1.00 14.30           C  
ATOM   1957  CE1 PHE A 250      16.076 -59.412  43.799  1.00 15.03           C  
ATOM   1958  CE2 PHE A 250      18.277 -60.150  43.226  1.00 13.80           C  
ATOM   1959  CZ  PHE A 250      17.166 -60.225  44.044  1.00 15.39           C  
ATOM   1960  N   ALA A 251      19.966 -56.044  41.194  1.00 16.48           N  
ATOM   1961  CA  ALA A 251      21.198 -55.897  41.928  1.00 16.59           C  
ATOM   1962  C   ALA A 251      21.349 -54.439  42.403  1.00 17.02           C  
ATOM   1963  O   ALA A 251      21.565 -54.192  43.599  1.00 17.31           O  
ATOM   1964  CB  ALA A 251      22.364 -56.338  41.092  1.00 15.73           C  
ATOM   1965  N   GLU A 252      21.203 -53.492  41.476  1.00 17.09           N  
ATOM   1966  CA  GLU A 252      21.337 -52.072  41.769  1.00 17.67           C  
ATOM   1967  C   GLU A 252      20.450 -51.627  42.931  1.00 17.48           C  
ATOM   1968  O   GLU A 252      20.919 -50.955  43.816  1.00 17.24           O  
ATOM   1969  CB  GLU A 252      21.046 -51.227  40.514  1.00 17.98           C  
ATOM   1970  CG  GLU A 252      21.111 -49.722  40.744  1.00 19.60           C  
ATOM   1971  CD  GLU A 252      22.480 -49.116  40.448  1.00 26.16           C  
ATOM   1972  OE1 GLU A 252      23.473 -49.891  40.262  1.00 28.99           O  
ATOM   1973  OE2 GLU A 252      22.562 -47.848  40.399  1.00 26.08           O1-
ATOM   1974  N   ASP A 253      19.175 -52.000  42.901  1.00 17.80           N  
ATOM   1975  CA  ASP A 253      18.233 -51.719  43.973  1.00 18.57           C  
ATOM   1976  C   ASP A 253      18.722 -52.208  45.334  1.00 18.03           C  
ATOM   1977  O   ASP A 253      18.724 -51.459  46.303  1.00 18.49           O  
ATOM   1978  CB  ASP A 253      16.903 -52.417  43.679  1.00 19.80           C  
ATOM   1979  CG  ASP A 253      15.998 -51.615  42.739  1.00 22.88           C  
ATOM   1980  OD1 ASP A 253      16.307 -50.426  42.464  1.00 25.39           O  
ATOM   1981  OD2 ASP A 253      14.952 -52.107  42.234  1.00 25.20           O1-
ATOM   1982  N   LEU A 254      19.126 -53.470  45.406  1.00 17.16           N  
ATOM   1983  CA  LEU A 254      19.424 -54.064  46.688  1.00 16.36           C  
ATOM   1984  C   LEU A 254      20.728 -53.508  47.202  1.00 15.78           C  
ATOM   1985  O   LEU A 254      20.872 -53.297  48.407  1.00 16.04           O  
ATOM   1986  CB  LEU A 254      19.469 -55.593  46.611  1.00 16.05           C  
ATOM   1987  CG  LEU A 254      18.104 -56.278  46.614  1.00 18.01           C  
ATOM   1988  CD1 LEU A 254      18.228 -57.772  46.312  1.00 15.83           C  
ATOM   1989  CD2 LEU A 254      17.338 -56.025  47.942  1.00 18.06           C  
ATOM   1990  N   ILE A 255      21.670 -53.244  46.298  1.00 14.60           N  
ATOM   1991  CA  ILE A 255      22.953 -52.682  46.725  1.00 13.77           C  
ATOM   1992  C   ILE A 255      22.690 -51.303  47.333  1.00 13.61           C  
ATOM   1993  O   ILE A 255      23.333 -50.927  48.311  1.00 12.98           O  
ATOM   1994  CB  ILE A 255      23.956 -52.594  45.563  1.00 13.72           C  
ATOM   1995  CG1 ILE A 255      24.430 -53.995  45.136  1.00 12.40           C  
ATOM   1996  CG2 ILE A 255      25.152 -51.701  45.927  1.00 12.68           C  
ATOM   1997  CD1 ILE A 255      25.035 -53.999  43.692  1.00  9.43           C  
ATOM   1998  N   PHE A 256      21.725 -50.576  46.754  1.00 13.38           N  
ATOM   1999  CA  PHE A 256      21.310 -49.283  47.276  1.00 13.51           C  
ATOM   2000  C   PHE A 256      20.572 -49.406  48.620  1.00 13.25           C  
ATOM   2001  O   PHE A 256      20.897 -48.702  49.573  1.00 12.81           O  
ATOM   2002  CB  PHE A 256      20.513 -48.490  46.228  1.00 13.74           C  
ATOM   2003  CG  PHE A 256      19.872 -47.223  46.768  1.00 13.55           C  
ATOM   2004  CD1 PHE A 256      20.645 -46.162  47.204  1.00 12.09           C  
ATOM   2005  CD2 PHE A 256      18.482 -47.105  46.833  1.00 12.70           C  
ATOM   2006  CE1 PHE A 256      20.036 -44.995  47.732  1.00 11.68           C  
ATOM   2007  CE2 PHE A 256      17.887 -45.959  47.319  1.00 11.82           C  
ATOM   2008  CZ  PHE A 256      18.671 -44.901  47.776  1.00 10.71           C  
ATOM   2009  N   PHE A 257      19.609 -50.319  48.705  1.00 13.49           N  
ATOM   2010  CA  PHE A 257      18.867 -50.548  49.953  1.00 13.27           C  
ATOM   2011  C   PHE A 257      19.817 -50.976  51.080  1.00 13.32           C  
ATOM   2012  O   PHE A 257      19.525 -50.800  52.279  1.00 14.01           O  
ATOM   2013  CB  PHE A 257      17.794 -51.642  49.775  1.00 13.32           C  
ATOM   2014  CG  PHE A 257      16.695 -51.307  48.784  1.00 12.96           C  
ATOM   2015  CD1 PHE A 257      16.525 -50.024  48.279  1.00 12.49           C  
ATOM   2016  CD2 PHE A 257      15.809 -52.301  48.383  1.00 12.05           C  
ATOM   2017  CE1 PHE A 257      15.497 -49.726  47.342  1.00 11.17           C  
ATOM   2018  CE2 PHE A 257      14.795 -52.024  47.477  1.00 14.80           C  
ATOM   2019  CZ  PHE A 257      14.643 -50.716  46.945  1.00 13.75           C  
ATOM   2020  N   ASN A 258      20.949 -51.543  50.693  1.00 12.09           N  
ATOM   2021  CA  ASN A 258      21.918 -52.057  51.631  1.00 11.69           C  
ATOM   2022  C   ASN A 258      22.932 -51.007  52.091  1.00 12.82           C  
ATOM   2023  O   ASN A 258      23.801 -51.293  52.951  1.00 13.30           O  
ATOM   2024  CB  ASN A 258      22.607 -53.259  50.966  1.00 11.24           C  
ATOM   2025  CG  ASN A 258      23.536 -53.986  51.870  1.00 12.31           C  
ATOM   2026  ND2 ASN A 258      24.814 -54.017  51.500  1.00 13.22           N  
ATOM   2027  OD1 ASN A 258      23.131 -54.520  52.902  1.00 14.84           O  
ATOM   2028  N   THR A 259      22.866 -49.790  51.545  1.00 13.33           N  
ATOM   2029  CA  THR A 259      23.829 -48.750  51.955  1.00 14.48           C  
ATOM   2030  C   THR A 259      23.622 -48.344  53.420  1.00 14.84           C  
ATOM   2031  O   THR A 259      22.550 -48.585  53.974  1.00 15.16           O  
ATOM   2032  CB  THR A 259      23.729 -47.485  51.070  1.00 14.36           C  
ATOM   2033  CG2 THR A 259      24.030 -47.795  49.617  1.00 13.41           C  
ATOM   2034  OG1 THR A 259      22.362 -47.044  51.060  1.00 17.06           O  
ATOM   2035  N   GLY A 260      24.639 -47.731  54.037  1.00 15.08           N  
ATOM   2036  CA  GLY A 260      24.487 -47.155  55.364  1.00 15.77           C  
ATOM   2037  C   GLY A 260      23.459 -46.032  55.280  1.00 16.78           C  
ATOM   2038  O   GLY A 260      22.687 -45.812  56.212  1.00 17.30           O  
ATOM   2039  N   GLU A 261      23.427 -45.355  54.132  1.00 16.70           N  
ATOM   2040  CA  GLU A 261      22.538 -44.223  53.891  1.00 15.68           C  
ATOM   2041  C   GLU A 261      21.075 -44.634  53.902  1.00 15.94           C  
ATOM   2042  O   GLU A 261      20.260 -43.954  54.513  1.00 15.96           O  
ATOM   2043  CB  GLU A 261      22.893 -43.551  52.553  1.00 15.78           C  
ATOM   2044  CG  GLU A 261      24.152 -42.675  52.590  1.00 14.28           C  
ATOM   2045  CD  GLU A 261      25.439 -43.469  52.725  1.00 13.15           C  
ATOM   2046  OE1 GLU A 261      25.445 -44.670  52.357  1.00 11.31           O  
ATOM   2047  OE2 GLU A 261      26.444 -42.893  53.216  1.00 15.15           O1-
ATOM   2048  N   ALA A 262      20.728 -45.719  53.202  1.00 15.99           N  
ATOM   2049  CA  ALA A 262      19.345 -46.207  53.193  1.00 15.90           C  
ATOM   2050  C   ALA A 262      19.068 -47.074  54.420  1.00 16.02           C  
ATOM   2051  O   ALA A 262      18.209 -46.730  55.225  1.00 15.85           O  
ATOM   2052  CB  ALA A 262      18.989 -46.939  51.885  1.00 15.88           C  
ATOM   2053  N   GLY A 263      19.827 -48.157  54.589  1.00 16.05           N  
ATOM   2054  CA  GLY A 263      19.628 -49.078  55.707  1.00 15.85           C  
ATOM   2055  C   GLY A 263      18.286 -49.834  55.673  1.00 16.25           C  
ATOM   2056  O   GLY A 263      17.736 -50.105  56.726  1.00 16.44           O  
ATOM   2057  N   PHE A 264      17.761 -50.159  54.484  1.00 15.99           N  
ATOM   2058  CA  PHE A 264      16.430 -50.774  54.335  1.00 16.68           C  
ATOM   2059  C   PHE A 264      16.425 -52.291  54.517  1.00 17.40           C  
ATOM   2060  O   PHE A 264      15.392 -52.897  54.778  1.00 18.04           O  
ATOM   2061  CB  PHE A 264      15.825 -50.460  52.956  1.00 15.50           C  
ATOM   2062  CG  PHE A 264      15.625 -48.994  52.703  1.00 15.07           C  
ATOM   2063  CD1 PHE A 264      15.474 -48.520  51.411  1.00 12.44           C  
ATOM   2064  CD2 PHE A 264      15.575 -48.072  53.768  1.00 14.38           C  
ATOM   2065  CE1 PHE A 264      15.283 -47.167  51.169  1.00 11.79           C  
ATOM   2066  CE2 PHE A 264      15.393 -46.698  53.528  1.00 11.97           C  
ATOM   2067  CZ  PHE A 264      15.258 -46.249  52.223  1.00 10.66           C  
ATOM   2068  N   VAL A 265      17.599 -52.881  54.410  1.00 18.01           N  
ATOM   2069  CA  VAL A 265      17.741 -54.279  54.138  1.00 18.44           C  
ATOM   2070  C   VAL A 265      19.024 -54.759  54.821  1.00 19.74           C  
ATOM   2071  O   VAL A 265      20.038 -54.052  54.830  1.00 19.58           O  
ATOM   2072  CB  VAL A 265      17.767 -54.432  52.599  1.00 18.83           C  
ATOM   2073  CG1 VAL A 265      18.981 -55.191  52.064  1.00 18.09           C  
ATOM   2074  CG2 VAL A 265      16.429 -54.905  52.080  1.00 16.62           C  
ATOM   2075  N   GLU A 266      18.945 -55.921  55.465  1.00 20.83           N  
ATOM   2076  CA  GLU A 266      20.137 -56.653  55.887  1.00 21.80           C  
ATOM   2077  C   GLU A 266      20.204 -57.974  55.156  1.00 20.85           C  
ATOM   2078  O   GLU A 266      19.221 -58.731  55.119  1.00 21.29           O  
ATOM   2079  CB  GLU A 266      20.184 -56.910  57.395  1.00 22.32           C  
ATOM   2080  CG  GLU A 266      21.618 -56.834  57.906  1.00 28.21           C  
ATOM   2081  CD  GLU A 266      21.766 -57.189  59.375  1.00 36.34           C  
ATOM   2082  OE1 GLU A 266      21.545 -56.275  60.224  1.00 38.62           O  
ATOM   2083  OE2 GLU A 266      22.121 -58.369  59.671  1.00 37.43           O1-
ATOM   2084  N   LEU A 267      21.375 -58.246  54.592  1.00 19.54           N  
ATOM   2085  CA  LEU A 267      21.617 -59.453  53.820  1.00 17.99           C  
ATOM   2086  C   LEU A 267      22.357 -60.471  54.658  1.00 17.83           C  
ATOM   2087  O   LEU A 267      22.975 -60.135  55.688  1.00 18.08           O  
ATOM   2088  CB  LEU A 267      22.428 -59.124  52.569  1.00 17.84           C  
ATOM   2089  CG  LEU A 267      21.903 -58.061  51.588  1.00 16.77           C  
ATOM   2090  CD1 LEU A 267      22.963 -57.762  50.542  1.00 13.84           C  
ATOM   2091  CD2 LEU A 267      20.591 -58.530  50.919  1.00 13.78           C  
ATOM   2092  N   SER A 268      22.283 -61.717  54.220  1.00 16.93           N  
ATOM   2093  CA  SER A 268      22.918 -62.834  54.891  1.00 16.86           C  
ATOM   2094  C   SER A 268      24.439 -62.774  54.778  1.00 16.50           C  
ATOM   2095  O   SER A 268      24.961 -62.278  53.786  1.00 16.68           O  
ATOM   2096  CB  SER A 268      22.415 -64.141  54.274  1.00 16.13           C  
ATOM   2097  OG  SER A 268      23.124 -65.227  54.829  1.00 19.68           O  
ATOM   2098  N   ASP A 269      25.143 -63.314  55.764  1.00 16.38           N  
ATOM   2099  CA  ASP A 269      26.589 -63.488  55.656  1.00 17.62           C  
ATOM   2100  C   ASP A 269      26.969 -64.399  54.504  1.00 17.58           C  
ATOM   2101  O   ASP A 269      28.113 -64.362  54.034  1.00 17.52           O  
ATOM   2102  CB  ASP A 269      27.188 -64.093  56.938  1.00 18.39           C  
ATOM   2103  CG  ASP A 269      27.032 -63.184  58.146  1.00 21.49           C  
ATOM   2104  OD1 ASP A 269      26.964 -61.942  57.961  1.00 24.65           O  
ATOM   2105  OD2 ASP A 269      26.952 -63.626  59.321  1.00 25.13           O1-
ATOM   2106  N   ARG A 270      26.028 -65.235  54.065  1.00 17.29           N  
ATOM   2107  CA  ARG A 270      26.319 -66.243  53.040  1.00 17.39           C  
ATOM   2108  C   ARG A 270      26.658 -65.618  51.708  1.00 16.75           C  
ATOM   2109  O   ARG A 270      27.334 -66.221  50.861  1.00 17.39           O  
ATOM   2110  CB  ARG A 270      25.142 -67.202  52.875  1.00 17.35           C  
ATOM   2111  CG  ARG A 270      24.815 -67.937  54.175  1.00 20.74           C  
ATOM   2112  CD  ARG A 270      24.347 -69.354  53.984  1.00 23.35           C  
ATOM   2113  NE  ARG A 270      22.976 -69.401  53.512  1.00 24.70           N  
ATOM   2114  CZ  ARG A 270      22.541 -70.182  52.538  1.00 25.64           C  
ATOM   2115  NH1 ARG A 270      23.364 -70.999  51.890  1.00 25.18           N1+
ATOM   2116  NH2 ARG A 270      21.258 -70.142  52.210  1.00 27.65           N  
ATOM   2117  N   VAL A 271      26.235 -64.378  51.565  1.00 15.60           N  
ATOM   2118  CA  VAL A 271      26.179 -63.732  50.291  1.00 15.09           C  
ATOM   2119  C   VAL A 271      26.999 -62.396  50.330  1.00 15.02           C  
ATOM   2120  O   VAL A 271      27.038 -61.627  49.379  1.00 14.65           O  
ATOM   2121  CB  VAL A 271      24.655 -63.619  49.993  1.00 15.24           C  
ATOM   2122  CG1 VAL A 271      24.102 -62.188  49.968  1.00 14.48           C  
ATOM   2123  CG2 VAL A 271      24.266 -64.481  48.833  1.00 14.45           C  
ATOM   2124  N   THR A 272      27.660 -62.130  51.445  1.00 14.99           N  
ATOM   2125  CA  THR A 272      28.368 -60.864  51.602  1.00 15.42           C  
ATOM   2126  C   THR A 272      29.741 -61.102  52.168  1.00 15.52           C  
ATOM   2127  O   THR A 272      30.049 -62.199  52.583  1.00 15.14           O  
ATOM   2128  CB  THR A 272      27.615 -59.938  52.569  1.00 15.31           C  
ATOM   2129  CG2 THR A 272      26.198 -59.605  52.057  1.00 14.53           C  
ATOM   2130  OG1 THR A 272      27.408 -60.637  53.796  1.00 15.08           O  
ATOM   2131  N   SER A 273      30.557 -60.061  52.186  1.00 16.31           N  
ATOM   2132  CA  SER A 273      31.814 -60.079  52.928  1.00 17.32           C  
ATOM   2133  C   SER A 273      31.868 -58.826  53.782  1.00 18.15           C  
ATOM   2134  O   SER A 273      31.057 -57.918  53.614  1.00 18.48           O  
ATOM   2135  CB  SER A 273      33.027 -60.172  51.993  1.00 17.04           C  
ATOM   2136  OG  SER A 273      32.991 -59.145  51.021  1.00 16.46           O  
ATOM   2137  N   GLY A 274      32.795 -58.779  54.722  1.00 19.52           N  
ATOM   2138  CA  GLY A 274      32.875 -57.630  55.596  1.00 21.88           C  
ATOM   2139  C   GLY A 274      34.008 -57.801  56.558  1.00 23.34           C  
ATOM   2140  O   GLY A 274      34.891 -58.588  56.310  1.00 23.70           O  
ATOM   2141  N   SER A 275      33.980 -57.060  57.655  1.00 25.37           N  
ATOM   2142  CA  SER A 275      35.063 -57.087  58.635  1.00 26.91           C  
ATOM   2143  C   SER A 275      34.451 -57.239  60.023  1.00 28.01           C  
ATOM   2144  O   SER A 275      33.380 -56.678  60.293  1.00 28.10           O  
ATOM   2145  CB  SER A 275      35.899 -55.804  58.539  1.00 26.73           C  
ATOM   2146  OG  SER A 275      36.680 -55.588  59.718  1.00 28.41           O  
ATOM   2147  N   SER A 276      35.115 -58.009  60.888  1.00 29.29           N  
ATOM   2148  CA  SER A 276      34.687 -58.148  62.290  1.00 30.71           C  
ATOM   2149  C   SER A 276      34.700 -56.812  63.064  1.00 31.50           C  
ATOM   2150  O   SER A 276      34.004 -56.671  64.080  1.00 31.90           O  
ATOM   2151  CB  SER A 276      35.535 -59.198  63.025  1.00 30.61           C  
ATOM   2152  OG  SER A 276      36.922 -58.929  62.889  1.00 31.34           O  
ATOM   2153  N   LEU A 277      35.488 -55.847  62.578  1.00 32.09           N  
ATOM   2154  CA  LEU A 277      35.539 -54.498  63.148  1.00 32.61           C  
ATOM   2155  C   LEU A 277      34.246 -53.703  62.955  1.00 33.31           C  
ATOM   2156  O   LEU A 277      33.900 -52.867  63.781  1.00 33.66           O  
ATOM   2157  CB  LEU A 277      36.703 -53.702  62.547  1.00 32.44           C  
ATOM   2158  CG  LEU A 277      38.138 -54.244  62.631  1.00 32.13           C  
ATOM   2159  CD1 LEU A 277      39.097 -53.409  61.780  1.00 31.72           C  
ATOM   2160  CD2 LEU A 277      38.627 -54.333  64.064  1.00 31.25           C  
ATOM   2161  N   MET A 278      33.539 -53.946  61.856  1.00 34.00           N  
ATOM   2162  CA  MET A 278      32.379 -53.136  61.491  1.00 34.48           C  
ATOM   2163  C   MET A 278      31.276 -54.077  60.996  1.00 34.38           C  
ATOM   2164  O   MET A 278      30.937 -54.081  59.808  1.00 34.31           O  
ATOM   2165  CB  MET A 278      32.765 -52.058  60.438  1.00 34.76           C  
ATOM   2166  CG  MET A 278      34.248 -51.514  60.525  1.00 37.03           C  
ATOM   2167  SD  MET A 278      34.966 -50.411  59.201  1.00 40.53           S  
ATOM   2168  CE  MET A 278      35.740 -51.644  58.017  1.00 40.07           C  
ATOM   2169  N   PRO A 279      30.697 -54.863  61.911  1.00 34.53           N  
ATOM   2170  CA  PRO A 279      29.866 -56.028  61.532  1.00 34.41           C  
ATOM   2171  C   PRO A 279      28.544 -55.617  60.874  1.00 34.09           C  
ATOM   2172  O   PRO A 279      27.868 -56.445  60.251  1.00 33.93           O  
ATOM   2173  CB  PRO A 279      29.618 -56.734  62.868  1.00 34.63           C  
ATOM   2174  CG  PRO A 279      29.676 -55.598  63.886  1.00 35.05           C  
ATOM   2175  CD  PRO A 279      30.747 -54.662  63.373  1.00 34.65           C  
ATOM   2176  N   GLN A 280      28.227 -54.327  61.011  1.00 33.86           N  
ATOM   2177  CA  GLN A 280      27.065 -53.666  60.407  1.00 33.49           C  
ATOM   2178  C   GLN A 280      27.192 -53.484  58.878  1.00 31.94           C  
ATOM   2179  O   GLN A 280      26.210 -53.593  58.147  1.00 32.26           O  
ATOM   2180  CB  GLN A 280      26.855 -52.296  61.077  1.00 33.85           C  
ATOM   2181  CG  GLN A 280      25.810 -52.299  62.202  1.00 37.02           C  
ATOM   2182  CD  GLN A 280      24.518 -51.549  61.819  1.00 41.34           C  
ATOM   2183  NE2 GLN A 280      23.959 -50.805  62.781  1.00 40.98           N  
ATOM   2184  OE1 GLN A 280      24.032 -51.650  60.669  1.00 42.36           O  
ATOM   2185  N   LYS A 281      28.400 -53.188  58.415  1.00 29.88           N  
ATOM   2186  CA  LYS A 281      28.657 -53.017  56.991  1.00 28.01           C  
ATOM   2187  C   LYS A 281      28.871 -54.386  56.339  1.00 25.96           C  
ATOM   2188  O   LYS A 281      29.778 -55.132  56.706  1.00 25.71           O  
ATOM   2189  CB  LYS A 281      29.858 -52.078  56.753  1.00 28.12           C  
ATOM   2190  CG  LYS A 281      29.581 -50.600  57.117  1.00 30.14           C  
ATOM   2191  CD  LYS A 281      30.712 -49.678  56.687  1.00 31.94           C  
ATOM   2192  CE  LYS A 281      31.780 -49.622  57.750  1.00 33.80           C  
ATOM   2193  NZ  LYS A 281      33.078 -48.977  57.336  1.00 36.20           N1+
ATOM   2194  N   LYS A 282      28.004 -54.718  55.392  1.00 23.45           N  
ATOM   2195  CA  LYS A 282      28.177 -55.929  54.609  1.00 20.94           C  
ATOM   2196  C   LYS A 282      28.354 -55.555  53.138  1.00 18.92           C  
ATOM   2197  O   LYS A 282      27.525 -54.834  52.568  1.00 17.80           O  
ATOM   2198  CB  LYS A 282      26.997 -56.878  54.836  1.00 20.98           C  
ATOM   2199  CG  LYS A 282      26.953 -57.485  56.256  1.00 22.18           C  
ATOM   2200  CD  LYS A 282      26.130 -58.785  56.312  1.00 23.78           C  
ATOM   2201  CE  LYS A 282      25.380 -58.925  57.634  1.00 25.05           C  
ATOM   2202  NZ  LYS A 282      24.800 -60.305  57.784  1.00 25.07           N1+
ATOM   2203  N   ASN A 283      29.453 -56.004  52.534  1.00 16.93           N  
ATOM   2204  CA  ASN A 283      29.616 -55.812  51.097  1.00 16.30           C  
ATOM   2205  C   ASN A 283      28.758 -56.812  50.312  1.00 15.80           C  
ATOM   2206  O   ASN A 283      28.901 -58.023  50.483  1.00 15.58           O  
ATOM   2207  CB  ASN A 283      31.083 -55.890  50.662  1.00 16.13           C  
ATOM   2208  CG  ASN A 283      32.007 -55.070  51.546  1.00 16.37           C  
ATOM   2209  ND2 ASN A 283      33.132 -55.669  51.937  1.00 13.33           N  
ATOM   2210  OD1 ASN A 283      31.710 -53.923  51.887  1.00 15.01           O  
ATOM   2211  N   PRO A 284      27.887 -56.310  49.439  1.00 15.62           N  
ATOM   2212  CA  PRO A 284      26.940 -57.168  48.701  1.00 15.57           C  
ATOM   2213  C   PRO A 284      27.576 -57.909  47.516  1.00 16.01           C  
ATOM   2214  O   PRO A 284      27.131 -57.749  46.355  1.00 15.57           O  
ATOM   2215  CB  PRO A 284      25.861 -56.186  48.227  1.00 15.41           C  
ATOM   2216  CG  PRO A 284      26.551 -54.840  48.157  1.00 15.86           C  
ATOM   2217  CD  PRO A 284      27.750 -54.888  49.081  1.00 15.37           C  
ATOM   2218  N   ASP A 285      28.578 -58.739  47.828  1.00 16.08           N  
ATOM   2219  CA  ASP A 285      29.348 -59.493  46.839  1.00 16.88           C  
ATOM   2220  C   ASP A 285      28.548 -60.161  45.754  1.00 16.99           C  
ATOM   2221  O   ASP A 285      28.895 -60.046  44.586  1.00 17.73           O  
ATOM   2222  CB  ASP A 285      30.142 -60.602  47.515  1.00 17.71           C  
ATOM   2223  CG  ASP A 285      31.287 -60.090  48.319  1.00 19.41           C  
ATOM   2224  OD1 ASP A 285      31.464 -58.848  48.437  1.00 20.88           O  
ATOM   2225  OD2 ASP A 285      32.077 -60.884  48.866  1.00 24.05           O1-
ATOM   2226  N   ALA A 286      27.506 -60.903  46.117  1.00 16.63           N  
ATOM   2227  CA  ALA A 286      26.789 -61.668  45.094  1.00 16.65           C  
ATOM   2228  C   ALA A 286      26.099 -60.738  44.120  1.00 15.58           C  
ATOM   2229  O   ALA A 286      26.159 -60.947  42.929  1.00 14.51           O  
ATOM   2230  CB  ALA A 286      25.768 -62.648  45.710  1.00 16.92           C  
ATOM   2231  N   LEU A 287      25.464 -59.709  44.667  1.00 16.20           N  
ATOM   2232  CA  LEU A 287      24.709 -58.705  43.903  1.00 16.15           C  
ATOM   2233  C   LEU A 287      25.612 -57.928  42.926  1.00 16.98           C  
ATOM   2234  O   LEU A 287      25.289 -57.795  41.732  1.00 16.71           O  
ATOM   2235  CB  LEU A 287      24.066 -57.739  44.879  1.00 15.26           C  
ATOM   2236  CG  LEU A 287      22.588 -57.891  45.255  1.00 17.12           C  
ATOM   2237  CD1 LEU A 287      21.931 -59.142  44.666  1.00 12.86           C  
ATOM   2238  CD2 LEU A 287      22.371 -57.786  46.766  1.00 14.36           C  
ATOM   2239  N   GLU A 288      26.746 -57.435  43.438  1.00 16.73           N  
ATOM   2240  CA  GLU A 288      27.749 -56.787  42.606  1.00 17.47           C  
ATOM   2241  C   GLU A 288      28.246 -57.662  41.444  1.00 17.21           C  
ATOM   2242  O   GLU A 288      28.420 -57.183  40.339  1.00 17.34           O  
ATOM   2243  CB  GLU A 288      28.912 -56.300  43.463  1.00 16.88           C  
ATOM   2244  CG  GLU A 288      28.490 -55.058  44.208  1.00 19.50           C  
ATOM   2245  CD  GLU A 288      29.579 -54.364  45.000  1.00 26.81           C  
ATOM   2246  OE1 GLU A 288      30.683 -54.928  45.232  1.00 26.62           O  
ATOM   2247  OE2 GLU A 288      29.307 -53.192  45.388  1.00 31.53           O1-
ATOM   2248  N   LEU A 289      28.457 -58.938  41.707  1.00 16.86           N  
ATOM   2249  CA  LEU A 289      28.839 -59.885  40.684  1.00 17.35           C  
ATOM   2250  C   LEU A 289      27.691 -60.118  39.689  1.00 17.19           C  
ATOM   2251  O   LEU A 289      27.928 -60.218  38.485  1.00 17.57           O  
ATOM   2252  CB  LEU A 289      29.237 -61.189  41.348  1.00 17.53           C  
ATOM   2253  CG  LEU A 289      30.677 -61.697  41.340  1.00 19.11           C  
ATOM   2254  CD1 LEU A 289      31.687 -60.719  40.755  1.00 20.89           C  
ATOM   2255  CD2 LEU A 289      31.042 -62.117  42.734  1.00 18.87           C  
ATOM   2256  N   ILE A 290      26.450 -60.162  40.166  1.00 16.79           N  
ATOM   2257  CA  ILE A 290      25.326 -60.369  39.261  1.00 16.76           C  
ATOM   2258  C   ILE A 290      25.291 -59.216  38.271  1.00 18.13           C  
ATOM   2259  O   ILE A 290      25.247 -59.439  37.069  1.00 19.20           O  
ATOM   2260  CB  ILE A 290      23.977 -60.503  40.008  1.00 16.56           C  
ATOM   2261  CG1 ILE A 290      23.918 -61.852  40.736  1.00 13.72           C  
ATOM   2262  CG2 ILE A 290      22.767 -60.298  39.031  1.00 13.10           C  
ATOM   2263  CD1 ILE A 290      22.751 -61.988  41.712  1.00 10.52           C  
ATOM   2264  N   ARG A 291      25.338 -57.981  38.759  1.00 18.91           N  
ATOM   2265  CA  ARG A 291      25.297 -56.853  37.841  1.00 19.64           C  
ATOM   2266  C   ARG A 291      26.543 -56.736  36.958  1.00 19.07           C  
ATOM   2267  O   ARG A 291      26.423 -56.447  35.770  1.00 18.15           O  
ATOM   2268  CB  ARG A 291      24.940 -55.551  38.543  1.00 19.55           C  
ATOM   2269  CG  ARG A 291      26.012 -54.957  39.321  1.00 23.61           C  
ATOM   2270  CD  ARG A 291      26.378 -53.552  38.866  1.00 25.31           C  
ATOM   2271  NE  ARG A 291      25.886 -52.531  39.781  1.00 23.47           N  
ATOM   2272  CZ  ARG A 291      26.510 -52.102  40.871  1.00 22.16           C  
ATOM   2273  NH1 ARG A 291      27.675 -52.604  41.229  1.00 19.89           N1+
ATOM   2274  NH2 ARG A 291      25.946 -51.141  41.606  1.00 21.89           N  
ATOM   2275  N   GLY A 292      27.722 -56.994  37.537  1.00 18.44           N  
ATOM   2276  CA  GLY A 292      28.954 -57.038  36.775  1.00 17.78           C  
ATOM   2277  C   GLY A 292      28.950 -58.049  35.637  1.00 18.36           C  
ATOM   2278  O   GLY A 292      29.613 -57.824  34.612  1.00 18.27           O  
ATOM   2279  N   LYS A 293      28.196 -59.146  35.803  1.00 18.09           N  
ATOM   2280  CA  LYS A 293      28.141 -60.240  34.829  1.00 17.87           C  
ATOM   2281  C   LYS A 293      27.183 -59.996  33.642  1.00 17.72           C  
ATOM   2282  O   LYS A 293      27.122 -60.771  32.687  1.00 17.41           O  
ATOM   2283  CB  LYS A 293      27.853 -61.571  35.548  1.00 18.08           C  
ATOM   2284  CG  LYS A 293      29.085 -62.065  36.274  1.00 18.46           C  
ATOM   2285  CD  LYS A 293      29.099 -63.527  36.717  1.00 20.13           C  
ATOM   2286  CE  LYS A 293      30.566 -64.019  36.630  1.00 21.18           C  
ATOM   2287  NZ  LYS A 293      30.896 -65.012  37.647  1.00 26.17           N1+
ATOM   2288  N   CYS A 294      26.440 -58.908  33.714  1.00 17.68           N  
ATOM   2289  CA  CYS A 294      25.582 -58.482  32.627  1.00 18.08           C  
ATOM   2290  C   CYS A 294      26.382 -58.275  31.322  1.00 18.03           C  
ATOM   2291  O   CYS A 294      25.948 -58.691  30.238  1.00 18.23           O  
ATOM   2292  CB  CYS A 294      24.869 -57.188  33.025  1.00 17.71           C  
ATOM   2293  SG  CYS A 294      23.505 -56.804  31.930  1.00 20.54           S  
ATOM   2294  N   GLY A 295      27.546 -57.643  31.436  1.00 17.39           N  
ATOM   2295  CA  GLY A 295      28.378 -57.360  30.292  1.00 17.37           C  
ATOM   2296  C   GLY A 295      28.752 -58.565  29.433  1.00 17.64           C  
ATOM   2297  O   GLY A 295      28.656 -58.499  28.194  1.00 16.52           O  
ATOM   2298  N   ARG A 296      29.192 -59.663  30.065  1.00 17.81           N  
ATOM   2299  CA  ARG A 296      29.683 -60.811  29.291  1.00 17.55           C  
ATOM   2300  C   ARG A 296      28.532 -61.432  28.488  1.00 17.76           C  
ATOM   2301  O   ARG A 296      28.761 -61.971  27.402  1.00 18.24           O  
ATOM   2302  CB  ARG A 296      30.415 -61.839  30.168  1.00 17.25           C  
ATOM   2303  CG  ARG A 296      29.482 -62.597  31.177  1.00 18.36           C  
ATOM   2304  CD  ARG A 296      30.213 -63.229  32.370  1.00 16.44           C  
ATOM   2305  NE  ARG A 296      31.067 -64.324  31.928  1.00 14.61           N  
ATOM   2306  CZ  ARG A 296      32.235 -64.635  32.453  1.00 14.61           C  
ATOM   2307  NH1 ARG A 296      32.740 -63.934  33.470  1.00 13.92           N1+
ATOM   2308  NH2 ARG A 296      32.921 -65.645  31.947  1.00 12.52           N  
ATOM   2309  N   VAL A 297      27.305 -61.348  29.018  1.00 17.16           N  
ATOM   2310  CA  VAL A 297      26.130 -61.843  28.316  1.00 17.18           C  
ATOM   2311  C   VAL A 297      25.787 -60.897  27.131  1.00 17.62           C  
ATOM   2312  O   VAL A 297      25.540 -61.338  26.019  1.00 17.98           O  
ATOM   2313  CB  VAL A 297      24.927 -62.039  29.303  1.00 17.88           C  
ATOM   2314  CG1 VAL A 297      23.673 -62.516  28.572  1.00 16.56           C  
ATOM   2315  CG2 VAL A 297      25.288 -63.046  30.405  1.00 16.39           C  
ATOM   2316  N   GLN A 298      25.787 -59.600  27.378  1.00 17.33           N  
ATOM   2317  CA  GLN A 298      25.719 -58.621  26.320  1.00 18.71           C  
ATOM   2318  C   GLN A 298      26.813 -58.824  25.250  1.00 17.97           C  
ATOM   2319  O   GLN A 298      26.548 -58.684  24.052  1.00 16.68           O  
ATOM   2320  CB  GLN A 298      25.885 -57.219  26.924  1.00 20.16           C  
ATOM   2321  CG  GLN A 298      24.895 -56.215  26.381  1.00 26.75           C  
ATOM   2322  CD  GLN A 298      23.483 -56.706  26.548  1.00 34.44           C  
ATOM   2323  NE2 GLN A 298      22.778 -56.818  25.426  1.00 38.55           N  
ATOM   2324  OE1 GLN A 298      23.040 -57.031  27.668  1.00 35.85           O  
ATOM   2325  N   GLY A 299      28.037 -59.136  25.697  1.00 17.05           N  
ATOM   2326  CA  GLY A 299      29.159 -59.358  24.807  1.00 16.68           C  
ATOM   2327  C   GLY A 299      28.968 -60.569  23.895  1.00 17.23           C  
ATOM   2328  O   GLY A 299      29.265 -60.503  22.696  1.00 17.13           O  
ATOM   2329  N   ALA A 300      28.490 -61.681  24.467  1.00 16.91           N  
ATOM   2330  CA  ALA A 300      28.207 -62.873  23.693  1.00 16.65           C  
ATOM   2331  C   ALA A 300      27.162 -62.552  22.615  1.00 16.73           C  
ATOM   2332  O   ALA A 300      27.277 -63.001  21.489  1.00 16.83           O  
ATOM   2333  CB  ALA A 300      27.726 -63.977  24.595  1.00 16.05           C  
ATOM   2334  N   LEU A 301      26.141 -61.786  22.978  1.00 17.31           N  
ATOM   2335  CA  LEU A 301      25.121 -61.348  22.035  1.00 18.11           C  
ATOM   2336  C   LEU A 301      25.710 -60.569  20.870  1.00 18.70           C  
ATOM   2337  O   LEU A 301      25.505 -60.928  19.716  1.00 19.52           O  
ATOM   2338  CB  LEU A 301      24.086 -60.478  22.739  1.00 18.22           C  
ATOM   2339  CG  LEU A 301      22.934 -59.924  21.890  1.00 18.39           C  
ATOM   2340  CD1 LEU A 301      22.090 -61.013  21.195  1.00 11.95           C  
ATOM   2341  CD2 LEU A 301      22.071 -59.015  22.772  1.00 18.07           C  
ATOM   2342  N   THR A 302      26.417 -59.490  21.173  1.00 19.24           N  
ATOM   2343  CA  THR A 302      27.052 -58.670  20.157  1.00 20.03           C  
ATOM   2344  C   THR A 302      27.970 -59.511  19.254  1.00 19.55           C  
ATOM   2345  O   THR A 302      27.902 -59.436  18.028  1.00 18.79           O  
ATOM   2346  CB  THR A 302      27.865 -57.579  20.854  1.00 20.77           C  
ATOM   2347  CG2 THR A 302      28.516 -56.656  19.829  1.00 22.16           C  
ATOM   2348  OG1 THR A 302      26.966 -56.695  21.537  1.00 23.75           O  
ATOM   2349  N   GLY A 303      28.812 -60.312  19.897  1.00 19.19           N  
ATOM   2350  CA  GLY A 303      29.741 -61.181  19.237  1.00 19.53           C  
ATOM   2351  C   GLY A 303      29.097 -62.148  18.262  1.00 19.40           C  
ATOM   2352  O   GLY A 303      29.598 -62.316  17.182  1.00 19.23           O  
ATOM   2353  N   MET A 304      27.978 -62.747  18.614  1.00 19.48           N  
ATOM   2354  CA  MET A 304      27.364 -63.695  17.702  1.00 20.14           C  
ATOM   2355  C   MET A 304      26.680 -62.965  16.545  1.00 19.69           C  
ATOM   2356  O   MET A 304      26.681 -63.462  15.420  1.00 19.56           O  
ATOM   2357  CB  MET A 304      26.388 -64.617  18.429  1.00 20.39           C  
ATOM   2358  CG  MET A 304      25.736 -65.638  17.517  1.00 23.50           C  
ATOM   2359  SD  MET A 304      26.784 -67.077  17.406  1.00 32.15           S  
ATOM   2360  CE  MET A 304      27.720 -66.884  15.828  1.00 28.08           C  
ATOM   2361  N   MET A 305      26.102 -61.796  16.825  1.00 19.18           N  
ATOM   2362  CA  MET A 305      25.522 -60.951  15.788  1.00 19.06           C  
ATOM   2363  C   MET A 305      26.575 -60.547  14.756  1.00 19.54           C  
ATOM   2364  O   MET A 305      26.346 -60.657  13.544  1.00 19.86           O  
ATOM   2365  CB  MET A 305      24.973 -59.690  16.395  1.00 18.79           C  
ATOM   2366  CG  MET A 305      23.751 -59.893  17.200  1.00 20.70           C  
ATOM   2367  SD  MET A 305      22.266 -60.138  16.203  1.00 22.42           S  
ATOM   2368  CE  MET A 305      21.096 -60.019  17.634  1.00 20.68           C  
ATOM   2369  N   MET A 306      27.728 -60.080  15.243  1.00 18.85           N  
ATOM   2370  CA  MET A 306      28.835 -59.708  14.378  1.00 18.62           C  
ATOM   2371  C   MET A 306      29.325 -60.895  13.549  1.00 18.05           C  
ATOM   2372  O   MET A 306      29.546 -60.752  12.332  1.00 17.62           O  
ATOM   2373  CB  MET A 306      29.971 -59.061  15.191  1.00 18.86           C  
ATOM   2374  CG  MET A 306      31.278 -58.907  14.417  1.00 23.48           C  
ATOM   2375  SD  MET A 306      32.453 -57.805  15.278  1.00 34.69           S  
ATOM   2376  CE  MET A 306      31.473 -56.223  15.138  1.00 29.48           C  
ATOM   2377  N   THR A 307      29.484 -62.064  14.176  1.00 17.29           N  
ATOM   2378  CA  THR A 307      29.992 -63.178  13.414  1.00 17.62           C  
ATOM   2379  C   THR A 307      29.046 -63.688  12.333  1.00 17.35           C  
ATOM   2380  O   THR A 307      29.489 -64.192  11.320  1.00 17.36           O  
ATOM   2381  CB  THR A 307      30.727 -64.321  14.262  1.00 18.25           C  
ATOM   2382  CG2 THR A 307      30.731 -64.073  15.709  1.00 14.25           C  
ATOM   2383  OG1 THR A 307      30.120 -65.612  14.052  1.00 20.30           O  
ATOM   2384  N   LEU A 308      27.757 -63.515  12.537  1.00 17.36           N  
ATOM   2385  CA  LEU A 308      26.760 -63.965  11.589  1.00 17.33           C  
ATOM   2386  C   LEU A 308      26.535 -62.904  10.507  1.00 16.70           C  
ATOM   2387  O   LEU A 308      26.193 -63.255   9.380  1.00 16.84           O  
ATOM   2388  CB  LEU A 308      25.450 -64.205  12.318  1.00 17.52           C  
ATOM   2389  CG  LEU A 308      24.971 -65.618  12.586  1.00 20.36           C  
ATOM   2390  CD1 LEU A 308      25.901 -66.774  12.065  1.00 19.98           C  
ATOM   2391  CD2 LEU A 308      24.665 -65.745  14.066  1.00 20.26           C  
ATOM   2392  N   LYS A 309      26.703 -61.622  10.856  1.00 15.17           N  
ATOM   2393  CA  LYS A 309      26.537 -60.520   9.907  1.00 14.91           C  
ATOM   2394  C   LYS A 309      27.386 -60.688   8.628  1.00 15.19           C  
ATOM   2395  O   LYS A 309      28.595 -60.974   8.694  1.00 14.90           O  
ATOM   2396  CB  LYS A 309      26.874 -59.186  10.585  1.00 14.66           C  
ATOM   2397  CG  LYS A 309      26.720 -57.940   9.720  1.00 13.41           C  
ATOM   2398  CD  LYS A 309      28.078 -57.504   9.130  1.00 11.99           C  
ATOM   2399  CE  LYS A 309      27.949 -56.264   8.256  1.00 10.92           C  
ATOM   2400  NZ  LYS A 309      29.228 -55.872   7.583  1.00 10.25           N1+
ATOM   2401  N   GLY A 310      26.747 -60.483   7.470  1.00 15.36           N  
ATOM   2402  CA  GLY A 310      27.429 -60.469   6.175  1.00 14.48           C  
ATOM   2403  C   GLY A 310      27.983 -61.807   5.723  1.00 14.80           C  
ATOM   2404  O   GLY A 310      28.741 -61.886   4.760  1.00 15.26           O  
ATOM   2405  N   LEU A 311      27.617 -62.871   6.409  1.00 15.26           N  
ATOM   2406  CA  LEU A 311      28.075 -64.205   6.044  1.00 16.52           C  
ATOM   2407  C   LEU A 311      27.229 -64.786   4.898  1.00 17.06           C  
ATOM   2408  O   LEU A 311      26.003 -64.891   5.014  1.00 17.94           O  
ATOM   2409  CB  LEU A 311      27.941 -65.122   7.260  1.00 16.08           C  
ATOM   2410  CG  LEU A 311      29.096 -65.892   7.889  1.00 17.12           C  
ATOM   2411  CD1 LEU A 311      30.402 -65.126   7.941  1.00 14.85           C  
ATOM   2412  CD2 LEU A 311      28.687 -66.416   9.281  1.00 14.97           C  
ATOM   2413  N   PRO A 312      27.854 -65.240   3.822  1.00 17.52           N  
ATOM   2414  CA  PRO A 312      27.074 -65.815   2.710  1.00 17.74           C  
ATOM   2415  C   PRO A 312      26.451 -67.143   3.132  1.00 18.11           C  
ATOM   2416  O   PRO A 312      26.828 -67.694   4.176  1.00 18.41           O  
ATOM   2417  CB  PRO A 312      28.138 -66.048   1.615  1.00 17.16           C  
ATOM   2418  CG  PRO A 312      29.411 -66.222   2.365  1.00 16.88           C  
ATOM   2419  CD  PRO A 312      29.311 -65.314   3.583  1.00 17.06           C  
ATOM   2420  N   LEU A 313      25.502 -67.654   2.352  1.00 18.64           N  
ATOM   2421  CA  LEU A 313      25.058 -69.036   2.534  1.00 18.75           C  
ATOM   2422  C   LEU A 313      26.162 -70.025   2.087  1.00 18.96           C  
ATOM   2423  O   LEU A 313      27.062 -69.637   1.314  1.00 18.19           O  
ATOM   2424  CB  LEU A 313      23.743 -69.269   1.784  1.00 18.57           C  
ATOM   2425  CG  LEU A 313      22.523 -68.660   2.511  1.00 19.73           C  
ATOM   2426  CD1 LEU A 313      21.232 -68.989   1.795  1.00 18.79           C  
ATOM   2427  CD2 LEU A 313      22.426 -69.083   3.960  1.00 18.79           C  
ATOM   2428  N   ALA A 314      26.158 -71.267   2.597  1.00 19.10           N  
ATOM   2429  CA  ALA A 314      25.274 -71.723   3.677  1.00 18.93           C  
ATOM   2430  C   ALA A 314      26.061 -71.824   4.974  1.00 19.37           C  
ATOM   2431  O   ALA A 314      26.185 -70.846   5.708  1.00 20.52           O  
ATOM   2432  CB  ALA A 314      24.628 -73.054   3.321  1.00 18.16           C  
ATOM   2433  N   TYR A 315      26.596 -72.994   5.274  1.00 19.04           N  
ATOM   2434  CA  TYR A 315      27.550 -73.104   6.370  1.00 19.66           C  
ATOM   2435  C   TYR A 315      28.907 -72.403   6.078  1.00 19.05           C  
ATOM   2436  O   TYR A 315      29.453 -72.495   4.974  1.00 18.78           O  
ATOM   2437  CB  TYR A 315      27.813 -74.575   6.737  1.00 19.96           C  
ATOM   2438  CG  TYR A 315      28.803 -74.727   7.866  1.00 20.80           C  
ATOM   2439  CD1 TYR A 315      28.399 -74.553   9.200  1.00 21.60           C  
ATOM   2440  CD2 TYR A 315      30.157 -75.000   7.603  1.00 20.22           C  
ATOM   2441  CE1 TYR A 315      29.314 -74.688  10.248  1.00 22.14           C  
ATOM   2442  CE2 TYR A 315      31.071 -75.132   8.631  1.00 21.12           C  
ATOM   2443  CZ  TYR A 315      30.643 -74.976   9.944  1.00 23.25           C  
ATOM   2444  OH  TYR A 315      31.557 -75.085  10.957  1.00 26.86           O  
ATOM   2445  N   ASN A 316      29.424 -71.718   7.094  1.00 18.28           N  
ATOM   2446  CA  ASN A 316      30.795 -71.247   7.114  1.00 17.79           C  
ATOM   2447  C   ASN A 316      31.455 -71.570   8.438  1.00 17.49           C  
ATOM   2448  O   ASN A 316      30.796 -71.598   9.473  1.00 16.73           O  
ATOM   2449  CB  ASN A 316      30.847 -69.745   6.880  1.00 17.77           C  
ATOM   2450  CG  ASN A 316      30.148 -69.332   5.600  1.00 18.91           C  
ATOM   2451  ND2 ASN A 316      28.876 -68.928   5.717  1.00 19.40           N  
ATOM   2452  OD1 ASN A 316      30.734 -69.398   4.511  1.00 18.70           O  
ATOM   2453  N   LYS A 317      32.773 -71.793   8.393  1.00 17.74           N  
ATOM   2454  CA  LYS A 317      33.566 -72.070   9.582  1.00 17.61           C  
ATOM   2455  C   LYS A 317      33.431 -71.017  10.697  1.00 17.31           C  
ATOM   2456  O   LYS A 317      33.610 -71.346  11.848  1.00 17.93           O  
ATOM   2457  CB  LYS A 317      35.033 -72.326   9.197  1.00 17.96           C  
ATOM   2458  CG  LYS A 317      35.922 -73.055  10.242  1.00 19.13           C  
ATOM   2459  CD  LYS A 317      35.266 -74.303  10.828  1.00 24.42           C  
ATOM   2460  CE  LYS A 317      36.237 -75.119  11.643  1.00 25.91           C  
ATOM   2461  NZ  LYS A 317      36.958 -76.102  10.808  1.00 28.39           N1+
ATOM   2462  N   ASP A 318      33.097 -69.770  10.363  1.00 16.82           N  
ATOM   2463  CA  ASP A 318      32.854 -68.720  11.376  1.00 16.77           C  
ATOM   2464  C   ASP A 318      31.859 -69.193  12.457  1.00 17.74           C  
ATOM   2465  O   ASP A 318      31.967 -68.828  13.644  1.00 17.46           O  
ATOM   2466  CB  ASP A 318      32.279 -67.436  10.746  1.00 15.52           C  
ATOM   2467  CG  ASP A 318      33.065 -66.949   9.543  1.00 15.90           C  
ATOM   2468  OD1 ASP A 318      33.324 -67.778   8.612  1.00 13.98           O  
ATOM   2469  OD2 ASP A 318      33.444 -65.741   9.437  1.00 10.93           O1-
ATOM   2470  N   MET A 319      30.874 -69.979  12.026  1.00 18.27           N  
ATOM   2471  CA  MET A 319      29.804 -70.445  12.903  1.00 18.79           C  
ATOM   2472  C   MET A 319      30.297 -71.370  14.034  1.00 18.91           C  
ATOM   2473  O   MET A 319      29.588 -71.585  15.006  1.00 18.73           O  
ATOM   2474  CB  MET A 319      28.708 -71.091  12.061  1.00 18.60           C  
ATOM   2475  CG  MET A 319      28.017 -70.067  11.142  1.00 20.61           C  
ATOM   2476  SD  MET A 319      27.040 -70.802   9.779  1.00 24.39           S  
ATOM   2477  CE  MET A 319      25.992 -71.945  10.761  1.00 23.90           C  
ATOM   2478  N   GLN A 320      31.519 -71.888  13.933  1.00 19.09           N  
ATOM   2479  CA  GLN A 320      32.096 -72.638  15.053  1.00 19.45           C  
ATOM   2480  C   GLN A 320      32.160 -71.743  16.318  1.00 19.63           C  
ATOM   2481  O   GLN A 320      32.154 -72.240  17.450  1.00 20.02           O  
ATOM   2482  CB  GLN A 320      33.477 -73.139  14.686  1.00 18.95           C  
ATOM   2483  CG  GLN A 320      34.172 -73.888  15.794  1.00 20.73           C  
ATOM   2484  CD  GLN A 320      35.351 -74.691  15.298  1.00 21.54           C  
ATOM   2485  NE2 GLN A 320      35.075 -75.778  14.591  1.00 20.27           N  
ATOM   2486  OE1 GLN A 320      36.502 -74.330  15.550  1.00 24.17           O  
ATOM   2487  N   GLU A 321      32.189 -70.430  16.116  1.00 19.41           N  
ATOM   2488  CA  GLU A 321      32.250 -69.464  17.226  1.00 19.55           C  
ATOM   2489  C   GLU A 321      30.984 -69.320  18.057  1.00 20.14           C  
ATOM   2490  O   GLU A 321      30.995 -68.611  19.063  1.00 21.04           O  
ATOM   2491  CB  GLU A 321      32.683 -68.093  16.718  1.00 19.48           C  
ATOM   2492  CG  GLU A 321      34.113 -68.117  16.202  1.00 18.51           C  
ATOM   2493  CD  GLU A 321      35.105 -68.189  17.342  1.00 20.10           C  
ATOM   2494  OE1 GLU A 321      35.000 -67.385  18.300  1.00 21.10           O  
ATOM   2495  OE2 GLU A 321      36.001 -69.040  17.289  1.00 21.72           O1-
ATOM   2496  N   ASP A 322      29.912 -70.008  17.664  1.00 20.31           N  
ATOM   2497  CA  ASP A 322      28.641 -69.956  18.379  1.00 21.04           C  
ATOM   2498  C   ASP A 322      28.651 -70.556  19.800  1.00 21.54           C  
ATOM   2499  O   ASP A 322      28.014 -70.038  20.721  1.00 22.04           O  
ATOM   2500  CB  ASP A 322      27.504 -70.592  17.544  1.00 20.74           C  
ATOM   2501  CG  ASP A 322      27.751 -72.071  17.162  1.00 20.97           C  
ATOM   2502  OD1 ASP A 322      28.787 -72.724  17.469  1.00 19.83           O  
ATOM   2503  OD2 ASP A 322      26.910 -72.674  16.481  1.00 23.33           O1-
ATOM   2504  N   LYS A 323      29.381 -71.644  19.961  1.00 21.93           N  
ATOM   2505  CA  LYS A 323      29.266 -72.474  21.142  1.00 22.52           C  
ATOM   2506  C   LYS A 323      29.859 -71.830  22.381  1.00 22.00           C  
ATOM   2507  O   LYS A 323      29.185 -71.742  23.402  1.00 21.63           O  
ATOM   2508  CB  LYS A 323      29.890 -73.840  20.869  1.00 22.73           C  
ATOM   2509  CG  LYS A 323      28.868 -74.792  20.249  1.00 26.04           C  
ATOM   2510  CD  LYS A 323      29.547 -75.865  19.414  1.00 28.95           C  
ATOM   2511  CE  LYS A 323      29.147 -75.715  17.953  1.00 30.77           C  
ATOM   2512  NZ  LYS A 323      30.373 -75.667  17.117  1.00 32.85           N1+
ATOM   2513  N   GLU A 324      31.095 -71.345  22.281  1.00 21.68           N  
ATOM   2514  CA  GLU A 324      31.767 -70.767  23.433  1.00 21.79           C  
ATOM   2515  C   GLU A 324      30.986 -69.606  23.981  1.00 21.54           C  
ATOM   2516  O   GLU A 324      30.866 -69.469  25.197  1.00 22.47           O  
ATOM   2517  CB  GLU A 324      33.175 -70.319  23.090  1.00 21.94           C  
ATOM   2518  CG  GLU A 324      34.167 -71.461  23.041  1.00 22.45           C  
ATOM   2519  CD  GLU A 324      35.505 -71.030  22.483  1.00 25.58           C  
ATOM   2520  OE1 GLU A 324      36.460 -70.899  23.295  1.00 26.51           O  
ATOM   2521  OE2 GLU A 324      35.591 -70.821  21.238  1.00 25.59           O1-
ATOM   2522  N   GLY A 325      30.433 -68.791  23.080  1.00 20.92           N  
ATOM   2523  CA  GLY A 325      29.646 -67.643  23.461  1.00 19.40           C  
ATOM   2524  C   GLY A 325      28.388 -68.064  24.177  1.00 18.69           C  
ATOM   2525  O   GLY A 325      28.081 -67.554  25.252  1.00 18.67           O  
ATOM   2526  N   LEU A 326      27.668 -69.005  23.580  1.00 17.82           N  
ATOM   2527  CA  LEU A 326      26.394 -69.444  24.127  1.00 17.60           C  
ATOM   2528  C   LEU A 326      26.570 -70.139  25.489  1.00 16.76           C  
ATOM   2529  O   LEU A 326      25.866 -69.808  26.448  1.00 16.59           O  
ATOM   2530  CB  LEU A 326      25.649 -70.328  23.120  1.00 17.12           C  
ATOM   2531  CG  LEU A 326      24.211 -70.665  23.517  1.00 19.94           C  
ATOM   2532  CD1 LEU A 326      23.310 -69.427  23.565  1.00 18.87           C  
ATOM   2533  CD2 LEU A 326      23.600 -71.733  22.587  1.00 20.98           C  
ATOM   2534  N   PHE A 327      27.525 -71.068  25.572  1.00 16.42           N  
ATOM   2535  CA  PHE A 327      27.840 -71.755  26.829  1.00 16.22           C  
ATOM   2536  C   PHE A 327      28.075 -70.726  27.926  1.00 16.38           C  
ATOM   2537  O   PHE A 327      27.432 -70.775  28.967  1.00 16.40           O  
ATOM   2538  CB  PHE A 327      29.098 -72.636  26.726  1.00 15.93           C  
ATOM   2539  CG  PHE A 327      28.966 -73.829  25.805  1.00 15.72           C  
ATOM   2540  CD1 PHE A 327      30.109 -74.458  25.322  1.00 14.72           C  
ATOM   2541  CD2 PHE A 327      27.722 -74.305  25.405  1.00 17.21           C  
ATOM   2542  CE1 PHE A 327      30.026 -75.552  24.463  1.00 15.96           C  
ATOM   2543  CE2 PHE A 327      27.620 -75.424  24.553  1.00 18.77           C  
ATOM   2544  CZ  PHE A 327      28.775 -76.044  24.077  1.00 16.86           C  
ATOM   2545  N   ASP A 328      28.986 -69.790  27.685  1.00 16.47           N  
ATOM   2546  CA  ASP A 328      29.313 -68.813  28.710  1.00 16.76           C  
ATOM   2547  C   ASP A 328      28.102 -67.994  29.139  1.00 16.06           C  
ATOM   2548  O   ASP A 328      27.917 -67.729  30.329  1.00 16.18           O  
ATOM   2549  CB  ASP A 328      30.455 -67.870  28.301  1.00 16.84           C  
ATOM   2550  CG  ASP A 328      30.869 -66.971  29.450  1.00 19.35           C  
ATOM   2551  OD1 ASP A 328      31.614 -67.446  30.333  1.00 24.07           O  
ATOM   2552  OD2 ASP A 328      30.450 -65.812  29.619  1.00 22.08           O1-
ATOM   2553  N   ALA A 329      27.280 -67.619  28.169  1.00 15.45           N  
ATOM   2554  CA  ALA A 329      26.230 -66.648  28.394  1.00 15.32           C  
ATOM   2555  C   ALA A 329      25.066 -67.299  29.142  1.00 15.90           C  
ATOM   2556  O   ALA A 329      24.521 -66.721  30.082  1.00 16.55           O  
ATOM   2557  CB  ALA A 329      25.784 -66.064  27.068  1.00 14.83           C  
ATOM   2558  N   LEU A 330      24.700 -68.516  28.740  1.00 16.07           N  
ATOM   2559  CA  LEU A 330      23.610 -69.225  29.408  1.00 15.48           C  
ATOM   2560  C   LEU A 330      24.046 -69.754  30.780  1.00 15.19           C  
ATOM   2561  O   LEU A 330      23.244 -69.744  31.704  1.00 14.96           O  
ATOM   2562  CB  LEU A 330      22.985 -70.309  28.496  1.00 14.99           C  
ATOM   2563  CG  LEU A 330      22.405 -69.850  27.125  1.00 16.81           C  
ATOM   2564  CD1 LEU A 330      21.576 -70.969  26.441  1.00 16.93           C  
ATOM   2565  CD2 LEU A 330      21.578 -68.541  27.174  1.00 16.03           C  
ATOM   2566  N   ASP A 331      25.306 -70.178  30.928  1.00 15.28           N  
ATOM   2567  CA  ASP A 331      25.827 -70.580  32.253  1.00 15.97           C  
ATOM   2568  C   ASP A 331      25.782 -69.379  33.224  1.00 16.38           C  
ATOM   2569  O   ASP A 331      25.364 -69.519  34.367  1.00 17.35           O  
ATOM   2570  CB  ASP A 331      27.278 -71.064  32.179  1.00 15.50           C  
ATOM   2571  CG  ASP A 331      27.424 -72.437  31.560  1.00 17.77           C  
ATOM   2572  OD1 ASP A 331      26.409 -73.084  31.212  1.00 19.12           O  
ATOM   2573  OD2 ASP A 331      28.557 -72.965  31.378  1.00 20.46           O1-
ATOM   2574  N   THR A 332      26.233 -68.216  32.748  1.00 15.88           N  
ATOM   2575  CA  THR A 332      26.230 -66.993  33.508  1.00 15.19           C  
ATOM   2576  C   THR A 332      24.800 -66.648  33.963  1.00 15.63           C  
ATOM   2577  O   THR A 332      24.552 -66.379  35.142  1.00 15.73           O  
ATOM   2578  CB  THR A 332      26.764 -65.848  32.610  1.00 15.18           C  
ATOM   2579  CG2 THR A 332      26.686 -64.500  33.356  1.00 14.25           C  
ATOM   2580  OG1 THR A 332      28.155 -66.047  32.349  1.00 12.64           O  
ATOM   2581  N   TRP A 333      23.880 -66.616  33.011  1.00 14.59           N  
ATOM   2582  CA  TRP A 333      22.494 -66.326  33.328  1.00 15.06           C  
ATOM   2583  C   TRP A 333      21.940 -67.315  34.350  1.00 15.42           C  
ATOM   2584  O   TRP A 333      21.259 -66.909  35.298  1.00 16.64           O  
ATOM   2585  CB  TRP A 333      21.650 -66.361  32.050  1.00 14.49           C  
ATOM   2586  CG  TRP A 333      20.304 -65.809  32.223  1.00 14.14           C  
ATOM   2587  CD1 TRP A 333      19.849 -65.063  33.276  1.00 14.62           C  
ATOM   2588  CD2 TRP A 333      19.197 -65.972  31.338  1.00 14.35           C  
ATOM   2589  CE2 TRP A 333      18.097 -65.289  31.914  1.00 14.47           C  
ATOM   2590  CE3 TRP A 333      19.016 -66.630  30.111  1.00 14.34           C  
ATOM   2591  NE1 TRP A 333      18.527 -64.745  33.095  1.00 14.96           N  
ATOM   2592  CZ2 TRP A 333      16.848 -65.221  31.298  1.00 14.50           C  
ATOM   2593  CZ3 TRP A 333      17.777 -66.554  29.486  1.00 15.15           C  
ATOM   2594  CH2 TRP A 333      16.709 -65.848  30.080  1.00 15.91           C  
ATOM   2595  N   LEU A 334      22.244 -68.604  34.197  1.00 15.96           N  
ATOM   2596  CA  LEU A 334      21.747 -69.588  35.158  1.00 16.76           C  
ATOM   2597  C   LEU A 334      22.344 -69.325  36.554  1.00 17.16           C  
ATOM   2598  O   LEU A 334      21.613 -69.313  37.552  1.00 18.43           O  
ATOM   2599  CB  LEU A 334      22.020 -71.010  34.682  1.00 16.45           C  
ATOM   2600  CG  LEU A 334      21.337 -72.193  35.387  1.00 19.26           C  
ATOM   2601  CD1 LEU A 334      19.772 -72.182  35.243  1.00 19.16           C  
ATOM   2602  CD2 LEU A 334      21.913 -73.522  34.836  1.00 19.23           C  
ATOM   2603  N   ASP A 335      23.650 -69.075  36.627  1.00 16.63           N  
ATOM   2604  CA  ASP A 335      24.298 -68.840  37.915  1.00 16.33           C  
ATOM   2605  C   ASP A 335      23.715 -67.612  38.620  1.00 16.08           C  
ATOM   2606  O   ASP A 335      23.556 -67.620  39.827  1.00 15.40           O  
ATOM   2607  CB  ASP A 335      25.816 -68.644  37.753  1.00 16.74           C  
ATOM   2608  CG  ASP A 335      26.540 -69.899  37.299  1.00 17.31           C  
ATOM   2609  OD1 ASP A 335      26.042 -71.024  37.491  1.00 19.01           O  
ATOM   2610  OD2 ASP A 335      27.637 -69.848  36.719  1.00 20.45           O1-
ATOM   2611  N   CYS A 336      23.406 -66.559  37.854  1.00 15.63           N  
ATOM   2612  CA  CYS A 336      22.877 -65.330  38.418  1.00 15.21           C  
ATOM   2613  C   CYS A 336      21.447 -65.526  38.907  1.00 15.47           C  
ATOM   2614  O   CYS A 336      21.060 -64.966  39.932  1.00 14.87           O  
ATOM   2615  CB  CYS A 336      22.969 -64.196  37.401  1.00 15.04           C  
ATOM   2616  SG  CYS A 336      24.691 -63.727  37.091  1.00 14.37           S  
ATOM   2617  N   LEU A 337      20.672 -66.346  38.195  1.00 15.53           N  
ATOM   2618  CA  LEU A 337      19.312 -66.641  38.641  1.00 15.47           C  
ATOM   2619  C   LEU A 337      19.383 -67.386  39.949  1.00 15.40           C  
ATOM   2620  O   LEU A 337      18.588 -67.124  40.851  1.00 15.63           O  
ATOM   2621  CB  LEU A 337      18.520 -67.447  37.592  1.00 15.61           C  
ATOM   2622  CG  LEU A 337      18.018 -66.660  36.373  1.00 16.32           C  
ATOM   2623  CD1 LEU A 337      17.684 -67.591  35.243  1.00 14.47           C  
ATOM   2624  CD2 LEU A 337      16.824 -65.722  36.688  1.00 14.47           C  
ATOM   2625  N   HIS A 338      20.345 -68.297  40.067  1.00 15.05           N  
ATOM   2626  CA  HIS A 338      20.508 -69.048  41.320  1.00 16.04           C  
ATOM   2627  C   HIS A 338      20.986 -68.142  42.435  1.00 15.88           C  
ATOM   2628  O   HIS A 338      20.501 -68.243  43.555  1.00 16.34           O  
ATOM   2629  CB  HIS A 338      21.455 -70.255  41.182  1.00 15.30           C  
ATOM   2630  CG  HIS A 338      20.864 -71.408  40.432  1.00 18.91           C  
ATOM   2631  CD2 HIS A 338      19.605 -71.916  40.410  1.00 20.63           C  
ATOM   2632  ND1 HIS A 338      21.604 -72.192  39.572  1.00 22.49           N  
ATOM   2633  CE1 HIS A 338      20.828 -73.132  39.051  1.00 23.15           C  
ATOM   2634  NE2 HIS A 338      19.607 -72.979  39.535  1.00 21.46           N  
ATOM   2635  N   MET A 339      21.910 -67.233  42.137  1.00 15.85           N  
ATOM   2636  CA  MET A 339      22.411 -66.389  43.206  1.00 16.29           C  
ATOM   2637  C   MET A 339      21.446 -65.333  43.691  1.00 15.52           C  
ATOM   2638  O   MET A 339      21.440 -65.013  44.882  1.00 15.21           O  
ATOM   2639  CB  MET A 339      23.774 -65.798  42.913  1.00 16.34           C  
ATOM   2640  CG  MET A 339      24.698 -66.121  44.103  1.00 20.04           C  
ATOM   2641  SD  MET A 339      25.658 -67.639  43.933  1.00 20.92           S  
ATOM   2642  CE  MET A 339      24.466 -69.078  43.856  1.00 23.67           C  
ATOM   2643  N   ALA A 340      20.627 -64.838  42.772  1.00 14.21           N  
ATOM   2644  CA  ALA A 340      19.549 -63.937  43.104  1.00 14.52           C  
ATOM   2645  C   ALA A 340      18.606 -64.590  44.121  1.00 14.55           C  
ATOM   2646  O   ALA A 340      18.221 -63.939  45.127  1.00 14.86           O  
ATOM   2647  CB  ALA A 340      18.799 -63.499  41.838  1.00 14.13           C  
ATOM   2648  N   ALA A 341      18.290 -65.876  43.908  1.00 14.23           N  
ATOM   2649  CA  ALA A 341      17.463 -66.628  44.858  1.00 14.10           C  
ATOM   2650  C   ALA A 341      18.180 -66.800  46.168  1.00 14.85           C  
ATOM   2651  O   ALA A 341      17.565 -66.599  47.192  1.00 14.73           O  
ATOM   2652  CB  ALA A 341      17.024 -67.986  44.319  1.00 13.82           C  
ATOM   2653  N   LEU A 342      19.469 -67.160  46.140  1.00 15.41           N  
ATOM   2654  CA  LEU A 342      20.270 -67.240  47.367  1.00 16.43           C  
ATOM   2655  C   LEU A 342      20.275 -65.938  48.175  1.00 16.81           C  
ATOM   2656  O   LEU A 342      20.210 -65.960  49.396  1.00 16.89           O  
ATOM   2657  CB  LEU A 342      21.713 -67.615  47.030  1.00 16.59           C  
ATOM   2658  CG  LEU A 342      22.518 -68.481  47.994  1.00 18.20           C  
ATOM   2659  CD1 LEU A 342      23.946 -67.988  48.070  1.00 19.72           C  
ATOM   2660  CD2 LEU A 342      21.915 -68.637  49.407  1.00 16.41           C  
ATOM   2661  N   VAL A 343      20.347 -64.800  47.492  1.00 17.91           N  
ATOM   2662  CA  VAL A 343      20.328 -63.503  48.161  1.00 18.70           C  
ATOM   2663  C   VAL A 343      18.974 -63.285  48.839  1.00 19.85           C  
ATOM   2664  O   VAL A 343      18.888 -62.680  49.896  1.00 20.00           O  
ATOM   2665  CB  VAL A 343      20.625 -62.360  47.147  1.00 18.94           C  
ATOM   2666  CG1 VAL A 343      20.395 -61.000  47.771  1.00 17.04           C  
ATOM   2667  CG2 VAL A 343      22.063 -62.487  46.602  1.00 18.14           C  
ATOM   2668  N   LEU A 344      17.911 -63.786  48.227  1.00 21.21           N  
ATOM   2669  CA  LEU A 344      16.583 -63.585  48.775  1.00 22.45           C  
ATOM   2670  C   LEU A 344      16.326 -64.351  50.077  1.00 24.16           C  
ATOM   2671  O   LEU A 344      15.654 -63.837  50.962  1.00 23.88           O  
ATOM   2672  CB  LEU A 344      15.504 -63.895  47.731  1.00 22.32           C  
ATOM   2673  CG  LEU A 344      14.760 -62.773  46.977  1.00 21.26           C  
ATOM   2674  CD1 LEU A 344      15.270 -61.345  47.243  1.00 20.56           C  
ATOM   2675  CD2 LEU A 344      14.684 -63.074  45.519  1.00 16.61           C  
ATOM   2676  N   ASP A 345      16.843 -65.553  50.258  1.00 26.14           N  
ATOM   2677  CA  ASP A 345      16.511 -66.129  51.550  1.00 29.18           C  
ATOM   2678  C   ASP A 345      17.432 -65.672  52.682  1.00 29.55           C  
ATOM   2679  O   ASP A 345      18.610 -65.337  52.493  1.00 29.83           O  
ATOM   2680  CB  ASP A 345      16.253 -67.641  51.513  1.00 31.04           C  
ATOM   2681  CG  ASP A 345      17.499 -68.436  51.661  1.00 32.45           C  
ATOM   2682  OD1 ASP A 345      18.378 -68.197  50.806  1.00 34.66           O  
ATOM   2683  OD2 ASP A 345      17.678 -69.266  52.586  1.00 31.37           O1-
ATOM   2684  N   GLY A 346      16.858 -65.554  53.858  1.00 29.93           N  
ATOM   2685  CA  GLY A 346      17.564 -64.823  54.893  1.00 30.24           C  
ATOM   2686  C   GLY A 346      17.620 -63.298  54.760  1.00 29.79           C  
ATOM   2687  O   GLY A 346      17.923 -62.664  55.759  1.00 31.03           O  
ATOM   2688  N   ILE A 347      17.334 -62.696  53.593  1.00 28.89           N  
ATOM   2689  CA  ILE A 347      17.140 -61.229  53.528  1.00 27.29           C  
ATOM   2690  C   ILE A 347      16.200 -60.753  54.622  1.00 26.43           C  
ATOM   2691  O   ILE A 347      15.168 -61.356  54.851  1.00 26.93           O  
ATOM   2692  CB  ILE A 347      16.594 -60.748  52.162  1.00 27.55           C  
ATOM   2693  CG1 ILE A 347      16.790 -59.240  52.039  1.00 26.87           C  
ATOM   2694  CG2 ILE A 347      15.094 -61.072  52.014  1.00 27.09           C  
ATOM   2695  CD1 ILE A 347      16.770 -58.746  50.661  1.00 28.48           C  
ATOM   2696  N   GLN A 348      16.560 -59.676  55.300  1.00 25.41           N  
ATOM   2697  CA  GLN A 348      15.693 -59.093  56.320  1.00 24.39           C  
ATOM   2698  C   GLN A 348      15.429 -57.638  55.958  1.00 22.99           C  
ATOM   2699  O   GLN A 348      16.331 -56.882  55.615  1.00 22.48           O  
ATOM   2700  CB  GLN A 348      16.313 -59.216  57.731  1.00 24.78           C  
ATOM   2701  CG  GLN A 348      16.427 -60.669  58.292  1.00 28.18           C  
ATOM   2702  CD  GLN A 348      16.955 -60.691  59.751  1.00 34.99           C  
ATOM   2703  NE2 GLN A 348      18.229 -61.085  59.925  1.00 32.80           N  
ATOM   2704  OE1 GLN A 348      16.220 -60.326  60.703  1.00 36.01           O  
ATOM   2705  N   VAL A 349      14.169 -57.253  56.017  1.00 22.31           N  
ATOM   2706  CA  VAL A 349      13.771 -55.875  55.752  1.00 21.20           C  
ATOM   2707  C   VAL A 349      13.753 -55.179  57.094  1.00 20.63           C  
ATOM   2708  O   VAL A 349      13.190 -55.710  58.045  1.00 19.48           O  
ATOM   2709  CB  VAL A 349      12.385 -55.816  55.094  1.00 20.88           C  
ATOM   2710  CG1 VAL A 349      11.964 -54.374  54.865  1.00 20.66           C  
ATOM   2711  CG2 VAL A 349      12.435 -56.553  53.782  1.00 21.39           C  
ATOM   2712  N   LYS A 350      14.418 -54.026  57.183  1.00 20.27           N  
ATOM   2713  CA  LYS A 350      14.448 -53.266  58.442  1.00 20.21           C  
ATOM   2714  C   LYS A 350      13.268 -52.270  58.437  1.00 19.66           C  
ATOM   2715  O   LYS A 350      13.346 -51.183  57.871  1.00 19.43           O  
ATOM   2716  CB  LYS A 350      15.804 -52.570  58.649  1.00 20.19           C  
ATOM   2717  CG  LYS A 350      17.038 -53.447  58.392  1.00 21.76           C  
ATOM   2718  CD  LYS A 350      17.832 -53.710  59.661  1.00 28.28           C  
ATOM   2719  CE  LYS A 350      18.730 -52.492  60.055  1.00 32.21           C  
ATOM   2720  NZ  LYS A 350      19.327 -52.546  61.457  1.00 33.26           N1+
ATOM   2721  N   ARG A 351      12.160 -52.681  59.041  1.00 19.62           N  
ATOM   2722  CA  ARG A 351      10.895 -51.936  58.970  1.00 19.58           C  
ATOM   2723  C   ARG A 351      10.863 -50.498  59.534  1.00 18.59           C  
ATOM   2724  O   ARG A 351      10.354 -49.622  58.837  1.00 18.54           O  
ATOM   2725  CB  ARG A 351       9.747 -52.754  59.549  1.00 20.18           C  
ATOM   2726  CG  ARG A 351       9.235 -53.836  58.621  1.00 22.92           C  
ATOM   2727  CD  ARG A 351       8.383 -54.865  59.362  1.00 26.50           C  
ATOM   2728  NE  ARG A 351       8.018 -55.999  58.499  1.00 31.65           N  
ATOM   2729  CZ  ARG A 351       8.857 -56.942  58.018  1.00 30.13           C  
ATOM   2730  NH1 ARG A 351      10.162 -56.930  58.293  1.00 28.85           N1+
ATOM   2731  NH2 ARG A 351       8.363 -57.912  57.267  1.00 29.23           N  
ATOM   2732  N   PRO A 352      11.362 -50.258  60.758  1.00 17.48           N  
ATOM   2733  CA  PRO A 352      11.367 -48.905  61.328  1.00 17.22           C  
ATOM   2734  C   PRO A 352      12.106 -47.902  60.440  1.00 17.03           C  
ATOM   2735  O   PRO A 352      11.585 -46.819  60.186  1.00 16.25           O  
ATOM   2736  CB  PRO A 352      12.070 -49.086  62.697  1.00 16.76           C  
ATOM   2737  CG  PRO A 352      11.844 -50.530  63.051  1.00 16.60           C  
ATOM   2738  CD  PRO A 352      11.925 -51.243  61.711  1.00 17.53           C  
ATOM   2739  N   ARG A 353      13.286 -48.270  59.954  1.00 17.74           N  
ATOM   2740  CA  ARG A 353      14.026 -47.417  59.012  1.00 18.18           C  
ATOM   2741  C   ARG A 353      13.268 -47.170  57.685  1.00 18.12           C  
ATOM   2742  O   ARG A 353      13.152 -46.033  57.239  1.00 18.23           O  
ATOM   2743  CB  ARG A 353      15.408 -48.009  58.718  1.00 18.12           C  
ATOM   2744  CG  ARG A 353      16.246 -47.192  57.711  1.00 18.31           C  
ATOM   2745  CD  ARG A 353      16.316 -45.668  57.981  1.00 17.86           C  
ATOM   2746  NE  ARG A 353      16.995 -44.979  56.888  1.00 17.32           N  
ATOM   2747  CZ  ARG A 353      16.926 -43.682  56.628  1.00 14.05           C  
ATOM   2748  NH1 ARG A 353      16.183 -42.884  57.372  1.00 11.77           N1+
ATOM   2749  NH2 ARG A 353      17.605 -43.190  55.601  1.00 10.14           N  
ATOM   2750  N   CYS A 354      12.798 -48.242  57.054  1.00 17.75           N  
ATOM   2751  CA  CYS A 354      11.943 -48.154  55.874  1.00 17.97           C  
ATOM   2752  C   CYS A 354      10.771 -47.199  56.037  1.00 17.89           C  
ATOM   2753  O   CYS A 354      10.505 -46.378  55.171  1.00 18.23           O  
ATOM   2754  CB  CYS A 354      11.399 -49.533  55.562  1.00 17.92           C  
ATOM   2755  SG  CYS A 354      12.594 -50.522  54.661  1.00 18.31           S  
ATOM   2756  N   GLN A 355      10.073 -47.326  57.156  1.00 18.04           N  
ATOM   2757  CA  GLN A 355       8.903 -46.516  57.452  1.00 18.80           C  
ATOM   2758  C   GLN A 355       9.298 -45.058  57.697  1.00 19.03           C  
ATOM   2759  O   GLN A 355       8.619 -44.146  57.222  1.00 19.56           O  
ATOM   2760  CB  GLN A 355       8.141 -47.064  58.675  1.00 18.53           C  
ATOM   2761  CG  GLN A 355       6.980 -46.174  59.101  1.00 19.21           C  
ATOM   2762  CD  GLN A 355       6.100 -46.809  60.165  1.00 22.57           C  
ATOM   2763  NE2 GLN A 355       5.979 -46.150  61.301  1.00 22.23           N  
ATOM   2764  OE1 GLN A 355       5.536 -47.883  59.956  1.00 24.01           O  
ATOM   2765  N   GLU A 356      10.378 -44.843  58.442  1.00 18.34           N  
ATOM   2766  CA  GLU A 356      10.838 -43.490  58.701  1.00 18.65           C  
ATOM   2767  C   GLU A 356      11.131 -42.775  57.380  1.00 18.29           C  
ATOM   2768  O   GLU A 356      10.694 -41.653  57.175  1.00 18.09           O  
ATOM   2769  CB  GLU A 356      12.046 -43.496  59.634  1.00 18.73           C  
ATOM   2770  CG  GLU A 356      12.825 -42.182  59.714  1.00 21.83           C  
ATOM   2771  CD  GLU A 356      14.139 -42.342  60.478  1.00 25.32           C  
ATOM   2772  OE1 GLU A 356      15.079 -42.994  59.955  1.00 24.37           O  
ATOM   2773  OE2 GLU A 356      14.228 -41.825  61.618  1.00 27.56           O1-
ATOM   2774  N   ALA A 357      11.823 -43.462  56.470  1.00 18.20           N  
ATOM   2775  CA  ALA A 357      12.238 -42.887  55.197  1.00 17.30           C  
ATOM   2776  C   ALA A 357      11.044 -42.669  54.288  1.00 17.10           C  
ATOM   2777  O   ALA A 357      11.018 -41.706  53.526  1.00 16.58           O  
ATOM   2778  CB  ALA A 357      13.245 -43.776  54.535  1.00 17.22           C  
ATOM   2779  N   ALA A 358      10.055 -43.558  54.386  1.00 17.28           N  
ATOM   2780  CA  ALA A 358       8.845 -43.447  53.567  1.00 17.87           C  
ATOM   2781  C   ALA A 358       8.075 -42.157  53.878  1.00 17.94           C  
ATOM   2782  O   ALA A 358       7.289 -41.682  53.061  1.00 18.24           O  
ATOM   2783  CB  ALA A 358       7.940 -44.675  53.756  1.00 17.53           C  
ATOM   2784  N   GLN A 359       8.330 -41.592  55.056  1.00 18.32           N  
ATOM   2785  CA  GLN A 359       7.636 -40.396  55.519  1.00 19.21           C  
ATOM   2786  C   GLN A 359       8.419 -39.115  55.254  1.00 19.16           C  
ATOM   2787  O   GLN A 359       7.956 -38.013  55.609  1.00 19.51           O  
ATOM   2788  CB  GLN A 359       7.308 -40.517  57.001  1.00 19.41           C  
ATOM   2789  CG  GLN A 359       6.151 -41.428  57.224  1.00 23.15           C  
ATOM   2790  CD  GLN A 359       5.822 -41.599  58.673  1.00 28.09           C  
ATOM   2791  NE2 GLN A 359       4.689 -41.028  59.092  1.00 30.25           N  
ATOM   2792  OE1 GLN A 359       6.570 -42.242  59.417  1.00 29.61           O  
ATOM   2793  N   GLN A 360       9.579 -39.253  54.613  1.00 18.02           N  
ATOM   2794  CA  GLN A 360      10.410 -38.102  54.309  1.00 18.09           C  
ATOM   2795  C   GLN A 360      10.341 -37.707  52.818  1.00 18.28           C  
ATOM   2796  O   GLN A 360       9.712 -38.401  51.979  1.00 18.19           O  
ATOM   2797  CB  GLN A 360      11.868 -38.332  54.772  1.00 18.03           C  
ATOM   2798  CG  GLN A 360      12.058 -38.397  56.277  1.00 16.67           C  
ATOM   2799  CD  GLN A 360      13.397 -38.991  56.721  1.00 19.40           C  
ATOM   2800  NE2 GLN A 360      13.671 -38.873  58.008  1.00 18.86           N  
ATOM   2801  OE1 GLN A 360      14.182 -39.540  55.916  1.00 20.62           O  
ATOM   2802  N   GLY A 361      10.952 -36.571  52.504  1.00 17.60           N  
ATOM   2803  CA  GLY A 361      11.070 -36.131  51.125  1.00 17.37           C  
ATOM   2804  C   GLY A 361       9.794 -35.669  50.462  1.00 17.22           C  
ATOM   2805  O   GLY A 361       9.739 -35.588  49.218  1.00 17.29           O  
ATOM   2806  N   TYR A 362       8.773 -35.388  51.278  1.00 16.72           N  
ATOM   2807  CA  TYR A 362       7.511 -34.820  50.804  1.00 16.67           C  
ATOM   2808  C   TYR A 362       6.864 -35.792  49.828  1.00 17.09           C  
ATOM   2809  O   TYR A 362       6.181 -35.396  48.875  1.00 18.24           O  
ATOM   2810  CB  TYR A 362       7.708 -33.411  50.198  1.00 15.89           C  
ATOM   2811  CG  TYR A 362       8.382 -32.486  51.184  1.00 14.92           C  
ATOM   2812  CD1 TYR A 362       9.774 -32.289  51.168  1.00 12.47           C  
ATOM   2813  CD2 TYR A 362       7.635 -31.864  52.190  1.00 13.87           C  
ATOM   2814  CE1 TYR A 362      10.406 -31.464  52.126  1.00 13.48           C  
ATOM   2815  CE2 TYR A 362       8.241 -31.036  53.124  1.00 13.96           C  
ATOM   2816  CZ  TYR A 362       9.618 -30.829  53.100  1.00 13.87           C  
ATOM   2817  OH  TYR A 362      10.167 -30.010  54.069  1.00 11.49           O  
ATOM   2818  N   ALA A 363       7.062 -37.071  50.110  1.00 16.88           N  
ATOM   2819  CA  ALA A 363       6.501 -38.139  49.304  1.00 16.79           C  
ATOM   2820  C   ALA A 363       4.983 -38.216  49.431  1.00 17.07           C  
ATOM   2821  O   ALA A 363       4.343 -38.951  48.681  1.00 17.61           O  
ATOM   2822  CB  ALA A 363       7.141 -39.448  49.651  1.00 15.65           C  
ATOM   2823  N   ASN A 364       4.401 -37.438  50.339  1.00 17.63           N  
ATOM   2824  CA  ASN A 364       2.936 -37.358  50.432  1.00 18.10           C  
ATOM   2825  C   ASN A 364       2.305 -36.165  49.701  1.00 18.73           C  
ATOM   2826  O   ASN A 364       1.109 -35.906  49.863  1.00 18.78           O  
ATOM   2827  CB  ASN A 364       2.423 -37.464  51.884  1.00 17.91           C  
ATOM   2828  CG  ASN A 364       3.053 -36.444  52.844  1.00 17.93           C  
ATOM   2829  ND2 ASN A 364       2.761 -36.607  54.129  1.00 15.58           N  
ATOM   2830  OD1 ASN A 364       3.781 -35.529  52.445  1.00 20.03           O  
ATOM   2831  N   ALA A 365       3.106 -35.457  48.895  1.00 18.88           N  
ATOM   2832  CA  ALA A 365       2.654 -34.217  48.246  1.00 18.96           C  
ATOM   2833  C   ALA A 365       1.580 -34.460  47.171  1.00 19.22           C  
ATOM   2834  O   ALA A 365       0.691 -33.603  46.955  1.00 18.73           O  
ATOM   2835  CB  ALA A 365       3.838 -33.450  47.660  1.00 18.73           C  
ATOM   2836  N   THR A 366       1.667 -35.609  46.490  1.00 18.94           N  
ATOM   2837  CA  THR A 366       0.606 -35.986  45.565  1.00 19.47           C  
ATOM   2838  C   THR A 366      -0.758 -36.030  46.269  1.00 19.41           C  
ATOM   2839  O   THR A 366      -1.751 -35.539  45.723  1.00 19.79           O  
ATOM   2840  CB  THR A 366       0.901 -37.318  44.828  1.00 19.41           C  
ATOM   2841  CG2 THR A 366       0.092 -37.408  43.544  1.00 18.76           C  
ATOM   2842  OG1 THR A 366       2.247 -37.318  44.352  1.00 19.36           O  
ATOM   2843  N   GLU A 367      -0.789 -36.589  47.478  1.00 19.37           N  
ATOM   2844  CA  GLU A 367      -2.039 -36.721  48.252  1.00 19.46           C  
ATOM   2845  C   GLU A 367      -2.680 -35.361  48.473  1.00 19.08           C  
ATOM   2846  O   GLU A 367      -3.923 -35.250  48.438  1.00 18.44           O  
ATOM   2847  CB  GLU A 367      -1.834 -37.370  49.636  1.00 19.69           C  
ATOM   2848  CG  GLU A 367      -1.104 -38.699  49.716  1.00 21.59           C  
ATOM   2849  CD  GLU A 367      -1.344 -39.594  48.517  1.00 26.92           C  
ATOM   2850  OE1 GLU A 367      -2.364 -40.353  48.499  1.00 27.33           O  
ATOM   2851  OE2 GLU A 367      -0.489 -39.534  47.593  1.00 28.10           O1-
ATOM   2852  N   LEU A 368      -1.848 -34.338  48.716  1.00 18.53           N  
ATOM   2853  CA  LEU A 368      -2.383 -32.989  48.924  1.00 18.88           C  
ATOM   2854  C   LEU A 368      -2.978 -32.433  47.638  1.00 18.73           C  
ATOM   2855  O   LEU A 368      -4.041 -31.810  47.676  1.00 19.02           O  
ATOM   2856  CB  LEU A 368      -1.368 -32.018  49.547  1.00 18.60           C  
ATOM   2857  CG  LEU A 368      -1.793 -31.081  50.706  1.00 19.47           C  
ATOM   2858  CD1 LEU A 368      -0.628 -30.175  51.141  1.00 19.48           C  
ATOM   2859  CD2 LEU A 368      -2.995 -30.218  50.411  1.00 19.48           C  
ATOM   2860  N   ALA A 369      -2.318 -32.670  46.503  1.00 18.59           N  
ATOM   2861  CA  ALA A 369      -2.868 -32.211  45.223  1.00 18.93           C  
ATOM   2862  C   ALA A 369      -4.208 -32.912  44.964  1.00 18.97           C  
ATOM   2863  O   ALA A 369      -5.206 -32.240  44.644  1.00 18.97           O  
ATOM   2864  CB  ALA A 369      -1.901 -32.461  44.072  1.00 19.15           C  
ATOM   2865  N   ASP A 370      -4.229 -34.246  45.142  1.00 18.49           N  
ATOM   2866  CA  ASP A 370      -5.453 -35.037  44.962  1.00 18.60           C  
ATOM   2867  C   ASP A 370      -6.582 -34.576  45.871  1.00 18.24           C  
ATOM   2868  O   ASP A 370      -7.741 -34.496  45.437  1.00 18.97           O  
ATOM   2869  CB  ASP A 370      -5.183 -36.529  45.112  1.00 18.45           C  
ATOM   2870  CG  ASP A 370      -4.416 -37.099  43.906  1.00 20.33           C  
ATOM   2871  OD1 ASP A 370      -4.644 -36.632  42.753  1.00 21.21           O  
ATOM   2872  OD2 ASP A 370      -3.572 -38.014  44.011  1.00 20.58           O1-
ATOM   2873  N   TYR A 371      -6.225 -34.230  47.106  1.00 17.39           N  
ATOM   2874  CA  TYR A 371      -7.152 -33.699  48.080  1.00 16.84           C  
ATOM   2875  C   TYR A 371      -7.735 -32.370  47.590  1.00 17.00           C  
ATOM   2876  O   TYR A 371      -8.923 -32.106  47.762  1.00 17.49           O  
ATOM   2877  CB  TYR A 371      -6.433 -33.529  49.424  1.00 16.62           C  
ATOM   2878  CG  TYR A 371      -7.147 -32.640  50.420  1.00 16.18           C  
ATOM   2879  CD1 TYR A 371      -8.076 -33.183  51.333  1.00 16.04           C  
ATOM   2880  CD2 TYR A 371      -6.928 -31.255  50.438  1.00 14.91           C  
ATOM   2881  CE1 TYR A 371      -8.763 -32.368  52.245  1.00 13.91           C  
ATOM   2882  CE2 TYR A 371      -7.606 -30.425  51.352  1.00 14.09           C  
ATOM   2883  CZ  TYR A 371      -8.505 -30.997  52.259  1.00 13.98           C  
ATOM   2884  OH  TYR A 371      -9.160 -30.204  53.155  1.00 11.10           O  
ATOM   2885  N   LEU A 372      -6.894 -31.537  46.988  1.00 16.95           N  
ATOM   2886  CA  LEU A 372      -7.346 -30.286  46.408  1.00 17.08           C  
ATOM   2887  C   LEU A 372      -8.290 -30.525  45.223  1.00 16.70           C  
ATOM   2888  O   LEU A 372      -9.302 -29.843  45.093  1.00 16.73           O  
ATOM   2889  CB  LEU A 372      -6.152 -29.382  46.040  1.00 17.39           C  
ATOM   2890  CG  LEU A 372      -5.451 -28.732  47.249  1.00 17.43           C  
ATOM   2891  CD1 LEU A 372      -4.170 -28.003  46.863  1.00 17.39           C  
ATOM   2892  CD2 LEU A 372      -6.382 -27.802  47.972  1.00 16.65           C  
ATOM   2893  N   VAL A 373      -7.961 -31.503  44.383  1.00 16.20           N  
ATOM   2894  CA  VAL A 373      -8.825 -31.930  43.275  1.00 15.27           C  
ATOM   2895  C   VAL A 373     -10.232 -32.270  43.771  1.00 15.32           C  
ATOM   2896  O   VAL A 373     -11.220 -31.755  43.241  1.00 15.62           O  
ATOM   2897  CB  VAL A 373      -8.201 -33.141  42.519  1.00 15.21           C  
ATOM   2898  CG1 VAL A 373      -9.215 -33.836  41.638  1.00 14.58           C  
ATOM   2899  CG2 VAL A 373      -7.013 -32.694  41.700  1.00 13.95           C  
ATOM   2900  N   ALA A 374     -10.315 -33.097  44.814  1.00 14.94           N  
ATOM   2901  CA  ALA A 374     -11.593 -33.526  45.392  1.00 14.82           C  
ATOM   2902  C   ALA A 374     -12.451 -32.343  45.895  1.00 15.17           C  
ATOM   2903  O   ALA A 374     -13.691 -32.448  45.977  1.00 14.67           O  
ATOM   2904  CB  ALA A 374     -11.350 -34.546  46.523  1.00 14.41           C  
ATOM   2905  N   LYS A 375     -11.783 -31.231  46.230  1.00 15.10           N  
ATOM   2906  CA  LYS A 375     -12.474 -29.966  46.543  1.00 15.32           C  
ATOM   2907  C   LYS A 375     -12.730 -29.081  45.309  1.00 15.16           C  
ATOM   2908  O   LYS A 375     -13.199 -27.955  45.448  1.00 16.03           O  
ATOM   2909  CB  LYS A 375     -11.715 -29.142  47.601  1.00 15.15           C  
ATOM   2910  CG  LYS A 375     -11.194 -29.910  48.805  1.00 16.04           C  
ATOM   2911  CD  LYS A 375     -12.088 -29.739  50.011  1.00 18.73           C  
ATOM   2912  CE  LYS A 375     -12.107 -30.982  50.889  1.00 20.20           C  
ATOM   2913  NZ  LYS A 375     -12.759 -30.649  52.194  1.00 23.68           N1+
ATOM   2914  N   GLY A 376     -12.421 -29.561  44.109  1.00 15.09           N  
ATOM   2915  CA  GLY A 376     -12.742 -28.801  42.909  1.00 14.88           C  
ATOM   2916  C   GLY A 376     -11.606 -28.013  42.272  1.00 14.70           C  
ATOM   2917  O   GLY A 376     -11.812 -27.330  41.271  1.00 15.00           O  
ATOM   2918  N   VAL A 377     -10.403 -28.121  42.823  1.00 14.54           N  
ATOM   2919  CA  VAL A 377      -9.250 -27.408  42.283  1.00 14.36           C  
ATOM   2920  C   VAL A 377      -8.614 -28.220  41.142  1.00 14.51           C  
ATOM   2921  O   VAL A 377      -8.122 -29.319  41.372  1.00 14.17           O  
ATOM   2922  CB  VAL A 377      -8.193 -27.100  43.392  1.00 14.31           C  
ATOM   2923  CG1 VAL A 377      -6.946 -26.419  42.796  1.00 13.21           C  
ATOM   2924  CG2 VAL A 377      -8.809 -26.265  44.534  1.00 14.10           C  
ATOM   2925  N   PRO A 378      -8.612 -27.673  39.922  1.00 15.09           N  
ATOM   2926  CA  PRO A 378      -7.976 -28.343  38.772  1.00 15.37           C  
ATOM   2927  C   PRO A 378      -6.594 -28.891  39.128  1.00 16.32           C  
ATOM   2928  O   PRO A 378      -5.772 -28.178  39.741  1.00 16.50           O  
ATOM   2929  CB  PRO A 378      -7.844 -27.220  37.760  1.00 15.11           C  
ATOM   2930  CG  PRO A 378      -9.008 -26.330  38.062  1.00 15.34           C  
ATOM   2931  CD  PRO A 378      -9.203 -26.372  39.548  1.00 14.62           C  
ATOM   2932  N   PHE A 379      -6.347 -30.148  38.761  1.00 16.69           N  
ATOM   2933  CA  PHE A 379      -5.099 -30.810  39.128  1.00 16.96           C  
ATOM   2934  C   PHE A 379      -3.823 -30.004  38.896  1.00 17.07           C  
ATOM   2935  O   PHE A 379      -2.982 -29.959  39.794  1.00 16.68           O  
ATOM   2936  CB  PHE A 379      -4.934 -32.212  38.513  1.00 16.81           C  
ATOM   2937  CG  PHE A 379      -3.628 -32.847  38.885  1.00 17.88           C  
ATOM   2938  CD1 PHE A 379      -3.419 -33.310  40.192  1.00 18.57           C  
ATOM   2939  CD2 PHE A 379      -2.570 -32.880  37.974  1.00 17.29           C  
ATOM   2940  CE1 PHE A 379      -2.196 -33.862  40.568  1.00 19.39           C  
ATOM   2941  CE2 PHE A 379      -1.339 -33.421  38.335  1.00 19.16           C  
ATOM   2942  CZ  PHE A 379      -1.146 -33.916  39.637  1.00 20.77           C  
ATOM   2943  N   ARG A 380      -3.663 -29.425  37.700  1.00 17.61           N  
ATOM   2944  CA  ARG A 380      -2.490 -28.595  37.380  1.00 18.36           C  
ATOM   2945  C   ARG A 380      -2.284 -27.456  38.383  1.00 18.47           C  
ATOM   2946  O   ARG A 380      -1.156 -27.194  38.781  1.00 18.29           O  
ATOM   2947  CB  ARG A 380      -2.627 -27.957  36.001  1.00 18.64           C  
ATOM   2948  CG  ARG A 380      -1.678 -28.432  34.936  1.00 20.62           C  
ATOM   2949  CD  ARG A 380      -0.206 -28.201  35.181  1.00 22.06           C  
ATOM   2950  NE  ARG A 380       0.415 -29.312  35.906  1.00 23.98           N  
ATOM   2951  CZ  ARG A 380       0.389 -30.616  35.567  1.00 22.91           C  
ATOM   2952  NH1 ARG A 380      -0.213 -31.061  34.461  1.00 20.95           N1+
ATOM   2953  NH2 ARG A 380       0.993 -31.482  36.370  1.00 20.63           N  
ATOM   2954  N   GLU A 381      -3.374 -26.773  38.747  1.00 18.59           N  
ATOM   2955  CA  GLU A 381      -3.354 -25.694  39.733  1.00 19.54           C  
ATOM   2956  C   GLU A 381      -2.975 -26.233  41.115  1.00 19.08           C  
ATOM   2957  O   GLU A 381      -2.100 -25.668  41.772  1.00 19.19           O  
ATOM   2958  CB  GLU A 381      -4.710 -24.950  39.778  1.00 20.10           C  
ATOM   2959  CG  GLU A 381      -4.646 -23.537  40.374  1.00 24.27           C  
ATOM   2960  CD  GLU A 381      -6.021 -22.858  40.573  1.00 31.08           C  
ATOM   2961  OE1 GLU A 381      -7.063 -23.390  40.088  1.00 32.93           O  
ATOM   2962  OE2 GLU A 381      -6.074 -21.767  41.215  1.00 32.20           O1-
ATOM   2963  N   ALA A 382      -3.638 -27.319  41.534  1.00 18.75           N  
ATOM   2964  CA  ALA A 382      -3.361 -28.018  42.796  1.00 18.59           C  
ATOM   2965  C   ALA A 382      -1.884 -28.372  42.911  1.00 18.84           C  
ATOM   2966  O   ALA A 382      -1.244 -28.084  43.946  1.00 19.16           O  
ATOM   2967  CB  ALA A 382      -4.204 -29.279  42.911  1.00 18.13           C  
ATOM   2968  N   HIS A 383      -1.366 -28.983  41.843  1.00 18.19           N  
ATOM   2969  CA  HIS A 383       0.032 -29.351  41.710  1.00 18.51           C  
ATOM   2970  C   HIS A 383       0.950 -28.141  41.990  1.00 18.72           C  
ATOM   2971  O   HIS A 383       1.873 -28.227  42.812  1.00 18.68           O  
ATOM   2972  CB  HIS A 383       0.275 -29.902  40.300  1.00 18.42           C  
ATOM   2973  CG  HIS A 383       1.630 -30.506  40.090  1.00 18.03           C  
ATOM   2974  CD2 HIS A 383       2.050 -31.797  40.136  1.00 17.47           C  
ATOM   2975  ND1 HIS A 383       2.734 -29.754  39.740  1.00 18.02           N  
ATOM   2976  CE1 HIS A 383       3.777 -30.554  39.589  1.00 18.40           C  
ATOM   2977  NE2 HIS A 383       3.391 -31.798  39.835  1.00 18.75           N  
ATOM   2978  N   HIS A 384       0.676 -27.018  41.334  1.00 18.18           N  
ATOM   2979  CA  HIS A 384       1.488 -25.821  41.524  1.00 18.66           C  
ATOM   2980  C   HIS A 384       1.414 -25.338  42.976  1.00 18.17           C  
ATOM   2981  O   HIS A 384       2.444 -25.045  43.591  1.00 18.23           O  
ATOM   2982  CB  HIS A 384       1.064 -24.725  40.546  1.00 18.31           C  
ATOM   2983  CG  HIS A 384       2.002 -23.557  40.492  1.00 21.37           C  
ATOM   2984  CD2 HIS A 384       2.992 -23.248  39.616  1.00 22.76           C  
ATOM   2985  ND1 HIS A 384       1.936 -22.503  41.387  1.00 21.95           N  
ATOM   2986  CE1 HIS A 384       2.862 -21.610  41.077  1.00 22.84           C  
ATOM   2987  NE2 HIS A 384       3.515 -22.035  40.007  1.00 22.69           N  
ATOM   2988  N   ILE A 385       0.190 -25.281  43.504  1.00 17.50           N  
ATOM   2989  CA  ILE A 385      -0.075 -24.834  44.863  1.00 17.00           C  
ATOM   2990  C   ILE A 385       0.734 -25.666  45.870  1.00 16.41           C  
ATOM   2991  O   ILE A 385       1.348 -25.119  46.794  1.00 16.13           O  
ATOM   2992  CB  ILE A 385      -1.629 -24.883  45.174  1.00 16.83           C  
ATOM   2993  CG1 ILE A 385      -2.383 -23.776  44.424  1.00 15.95           C  
ATOM   2994  CG2 ILE A 385      -1.912 -24.763  46.679  1.00 16.56           C  
ATOM   2995  CD1 ILE A 385      -3.894 -23.928  44.474  1.00 13.43           C  
ATOM   2996  N   VAL A 386       0.742 -26.980  45.669  1.00 15.65           N  
ATOM   2997  CA  VAL A 386       1.343 -27.877  46.642  1.00 15.42           C  
ATOM   2998  C   VAL A 386       2.868 -27.774  46.560  1.00 15.57           C  
ATOM   2999  O   VAL A 386       3.563 -27.775  47.594  1.00 15.33           O  
ATOM   3000  CB  VAL A 386       0.818 -29.336  46.508  1.00 15.44           C  
ATOM   3001  CG1 VAL A 386       1.597 -30.300  47.424  1.00 15.47           C  
ATOM   3002  CG2 VAL A 386      -0.655 -29.407  46.833  1.00 14.05           C  
ATOM   3003  N   GLY A 387       3.375 -27.663  45.336  1.00 15.46           N  
ATOM   3004  CA  GLY A 387       4.773 -27.354  45.103  1.00 16.15           C  
ATOM   3005  C   GLY A 387       5.263 -26.154  45.898  1.00 16.73           C  
ATOM   3006  O   GLY A 387       6.327 -26.200  46.527  1.00 16.62           O  
ATOM   3007  N   GLU A 388       4.488 -25.079  45.884  1.00 17.08           N  
ATOM   3008  CA  GLU A 388       4.835 -23.892  46.670  1.00 17.86           C  
ATOM   3009  C   GLU A 388       4.768 -24.157  48.174  1.00 17.83           C  
ATOM   3010  O   GLU A 388       5.584 -23.630  48.930  1.00 18.31           O  
ATOM   3011  CB  GLU A 388       3.919 -22.727  46.320  1.00 18.38           C  
ATOM   3012  CG  GLU A 388       4.016 -22.292  44.872  1.00 20.27           C  
ATOM   3013  CD  GLU A 388       3.579 -20.865  44.705  1.00 26.42           C  
ATOM   3014  OE1 GLU A 388       2.403 -20.651  44.318  1.00 27.99           O  
ATOM   3015  OE2 GLU A 388       4.405 -19.959  44.985  1.00 28.70           O1-
ATOM   3016  N   ALA A 389       3.798 -24.963  48.602  1.00 17.39           N  
ATOM   3017  CA  ALA A 389       3.698 -25.372  49.996  1.00 17.34           C  
ATOM   3018  C   ALA A 389       4.936 -26.184  50.399  1.00 17.58           C  
ATOM   3019  O   ALA A 389       5.460 -26.041  51.504  1.00 18.63           O  
ATOM   3020  CB  ALA A 389       2.418 -26.164  50.229  1.00 16.78           C  
ATOM   3021  N   VAL A 390       5.409 -27.026  49.490  1.00 17.57           N  
ATOM   3022  CA  VAL A 390       6.637 -27.769  49.697  1.00 16.96           C  
ATOM   3023  C   VAL A 390       7.842 -26.823  49.811  1.00 17.15           C  
ATOM   3024  O   VAL A 390       8.689 -27.028  50.687  1.00 18.16           O  
ATOM   3025  CB  VAL A 390       6.841 -28.826  48.579  1.00 16.86           C  
ATOM   3026  CG1 VAL A 390       8.250 -29.404  48.619  1.00 14.51           C  
ATOM   3027  CG2 VAL A 390       5.782 -29.933  48.707  1.00 16.81           C  
ATOM   3028  N   VAL A 391       7.925 -25.795  48.958  1.00 16.49           N  
ATOM   3029  CA  VAL A 391       9.022 -24.822  49.059  1.00 16.34           C  
ATOM   3030  C   VAL A 391       9.039 -24.156  50.466  1.00 16.61           C  
ATOM   3031  O   VAL A 391      10.100 -24.011  51.094  1.00 16.71           O  
ATOM   3032  CB  VAL A 391       8.988 -23.758  47.917  1.00 16.46           C  
ATOM   3033  CG1 VAL A 391      10.066 -22.660  48.116  1.00 15.99           C  
ATOM   3034  CG2 VAL A 391       9.164 -24.398  46.574  1.00 15.34           C  
ATOM   3035  N   GLU A 392       7.861 -23.796  50.969  1.00 16.44           N  
ATOM   3036  CA  GLU A 392       7.746 -23.204  52.298  1.00 16.78           C  
ATOM   3037  C   GLU A 392       8.035 -24.232  53.406  1.00 16.46           C  
ATOM   3038  O   GLU A 392       8.731 -23.917  54.388  1.00 15.71           O  
ATOM   3039  CB  GLU A 392       6.372 -22.528  52.483  1.00 17.22           C  
ATOM   3040  CG  GLU A 392       6.064 -22.019  53.892  1.00 16.46           C  
ATOM   3041  CD  GLU A 392       6.854 -20.788  54.274  1.00 17.85           C  
ATOM   3042  OE1 GLU A 392       6.864 -20.430  55.477  1.00 18.50           O  
ATOM   3043  OE2 GLU A 392       7.464 -20.169  53.380  1.00 18.60           O1-
ATOM   3044  N   ALA A 393       7.518 -25.454  53.236  1.00 16.30           N  
ATOM   3045  CA  ALA A 393       7.807 -26.534  54.187  1.00 16.19           C  
ATOM   3046  C   ALA A 393       9.316 -26.807  54.321  1.00 16.12           C  
ATOM   3047  O   ALA A 393       9.825 -26.943  55.448  1.00 15.60           O  
ATOM   3048  CB  ALA A 393       7.046 -27.787  53.846  1.00 15.88           C  
ATOM   3049  N   ILE A 394      10.026 -26.813  53.185  1.00 16.68           N  
ATOM   3050  CA  ILE A 394      11.486 -27.013  53.166  1.00 17.45           C  
ATOM   3051  C   ILE A 394      12.171 -25.894  53.938  1.00 17.72           C  
ATOM   3052  O   ILE A 394      13.111 -26.141  54.693  1.00 17.63           O  
ATOM   3053  CB  ILE A 394      12.039 -27.103  51.702  1.00 17.75           C  
ATOM   3054  CG1 ILE A 394      11.659 -28.446  51.059  1.00 18.25           C  
ATOM   3055  CG2 ILE A 394      13.579 -26.850  51.634  1.00 17.01           C  
ATOM   3056  CD1 ILE A 394      11.716 -28.440  49.517  1.00 19.01           C  
ATOM   3057  N   ARG A 395      11.657 -24.682  53.755  1.00 18.06           N  
ATOM   3058  CA  ARG A 395      12.226 -23.462  54.307  1.00 18.83           C  
ATOM   3059  C   ARG A 395      12.088 -23.498  55.835  1.00 19.02           C  
ATOM   3060  O   ARG A 395      12.953 -23.007  56.565  1.00 18.43           O  
ATOM   3061  CB  ARG A 395      11.530 -22.244  53.663  1.00 18.83           C  
ATOM   3062  CG  ARG A 395      11.896 -20.875  54.219  1.00 20.33           C  
ATOM   3063  CD  ARG A 395      10.787 -19.830  54.076  1.00 22.49           C  
ATOM   3064  NE  ARG A 395      10.907 -18.782  55.087  1.00 24.44           N  
ATOM   3065  CZ  ARG A 395      10.206 -18.716  56.220  1.00 25.34           C  
ATOM   3066  NH1 ARG A 395       9.295 -19.635  56.511  1.00 26.29           N1+
ATOM   3067  NH2 ARG A 395      10.409 -17.711  57.066  1.00 25.40           N  
ATOM   3068  N   GLN A 396      11.009 -24.126  56.296  1.00 19.63           N  
ATOM   3069  CA  GLN A 396      10.763 -24.343  57.720  1.00 20.14           C  
ATOM   3070  C   GLN A 396      11.359 -25.669  58.228  1.00 20.13           C  
ATOM   3071  O   GLN A 396      11.369 -25.920  59.423  1.00 20.45           O  
ATOM   3072  CB  GLN A 396       9.251 -24.302  58.002  1.00 20.31           C  
ATOM   3073  CG  GLN A 396       8.615 -22.909  57.876  1.00 22.38           C  
ATOM   3074  CD  GLN A 396       7.139 -22.888  58.256  1.00 24.57           C  
ATOM   3075  NE2 GLN A 396       6.301 -22.386  57.351  1.00 23.36           N  
ATOM   3076  OE1 GLN A 396       6.764 -23.306  59.360  1.00 26.31           O  
ATOM   3077  N   GLY A 397      11.834 -26.523  57.322  1.00 19.99           N  
ATOM   3078  CA  GLY A 397      12.355 -27.830  57.695  1.00 19.69           C  
ATOM   3079  C   GLY A 397      11.319 -28.735  58.347  1.00 19.58           C  
ATOM   3080  O   GLY A 397      11.616 -29.448  59.308  1.00 19.29           O  
ATOM   3081  N   LYS A 398      10.096 -28.698  57.820  1.00 19.64           N  
ATOM   3082  CA  LYS A 398       8.974 -29.455  58.372  1.00 19.21           C  
ATOM   3083  C   LYS A 398       8.324 -30.297  57.284  1.00 18.92           C  
ATOM   3084  O   LYS A 398       8.316 -29.887  56.109  1.00 18.68           O  
ATOM   3085  CB  LYS A 398       7.928 -28.513  58.953  1.00 19.26           C  
ATOM   3086  CG  LYS A 398       8.416 -27.624  60.056  1.00 20.94           C  
ATOM   3087  CD  LYS A 398       7.475 -27.704  61.251  1.00 25.19           C  
ATOM   3088  CE  LYS A 398       7.358 -26.377  61.975  1.00 26.54           C  
ATOM   3089  NZ  LYS A 398       6.466 -26.516  63.158  1.00 29.08           N1+
ATOM   3090  N   PRO A 399       7.787 -31.466  57.651  1.00 18.44           N  
ATOM   3091  CA  PRO A 399       6.922 -32.190  56.729  1.00 18.50           C  
ATOM   3092  C   PRO A 399       5.605 -31.429  56.599  1.00 18.64           C  
ATOM   3093  O   PRO A 399       5.216 -30.708  57.528  1.00 18.67           O  
ATOM   3094  CB  PRO A 399       6.732 -33.566  57.408  1.00 18.55           C  
ATOM   3095  CG  PRO A 399       7.021 -33.357  58.827  1.00 18.18           C  
ATOM   3096  CD  PRO A 399       7.964 -32.195  58.923  1.00 18.26           C  
ATOM   3097  N   LEU A 400       4.954 -31.584  55.448  1.00 18.53           N  
ATOM   3098  CA  LEU A 400       3.641 -31.025  55.149  1.00 18.25           C  
ATOM   3099  C   LEU A 400       2.628 -31.181  56.296  1.00 18.60           C  
ATOM   3100  O   LEU A 400       1.993 -30.195  56.682  1.00 18.69           O  
ATOM   3101  CB  LEU A 400       3.108 -31.657  53.844  1.00 18.12           C  
ATOM   3102  CG  LEU A 400       3.140 -30.866  52.518  1.00 17.80           C  
ATOM   3103  CD1 LEU A 400       4.145 -29.714  52.488  1.00 16.05           C  
ATOM   3104  CD2 LEU A 400       3.391 -31.798  51.346  1.00 17.98           C  
ATOM   3105  N   GLU A 401       2.485 -32.401  56.836  1.00 18.58           N  
ATOM   3106  CA  GLU A 401       1.603 -32.689  57.994  1.00 18.84           C  
ATOM   3107  C   GLU A 401       1.872 -31.817  59.222  1.00 18.45           C  
ATOM   3108  O   GLU A 401       1.033 -31.757  60.124  1.00 18.71           O  
ATOM   3109  CB  GLU A 401       1.757 -34.134  58.488  1.00 18.50           C  
ATOM   3110  CG  GLU A 401       2.024 -35.166  57.429  1.00 22.35           C  
ATOM   3111  CD  GLU A 401       3.479 -35.213  57.008  1.00 23.84           C  
ATOM   3112  OE1 GLU A 401       4.290 -35.806  57.758  1.00 25.49           O  
ATOM   3113  OE2 GLU A 401       3.786 -34.661  55.930  1.00 23.29           O1-
ATOM   3114  N   ASP A 402       3.058 -31.209  59.294  1.00 17.85           N  
ATOM   3115  CA  ASP A 402       3.452 -30.449  60.488  1.00 17.45           C  
ATOM   3116  C   ASP A 402       3.216 -28.949  60.312  1.00 17.14           C  
ATOM   3117  O   ASP A 402       3.330 -28.174  61.278  1.00 17.14           O  
ATOM   3118  CB  ASP A 402       4.911 -30.730  60.879  1.00 17.47           C  
ATOM   3119  CG  ASP A 402       5.109 -32.116  61.507  1.00 17.35           C  
ATOM   3120  OD1 ASP A 402       4.188 -32.974  61.491  1.00 18.06           O  
ATOM   3121  OD2 ASP A 402       6.182 -32.435  62.032  1.00 15.85           O1-
ATOM   3122  N   LEU A 403       2.878 -28.551  59.084  1.00 16.30           N  
ATOM   3123  CA  LEU A 403       2.414 -27.201  58.805  1.00 15.99           C  
ATOM   3124  C   LEU A 403       1.080 -26.968  59.501  1.00 15.54           C  
ATOM   3125  O   LEU A 403       0.164 -27.758  59.313  1.00 15.44           O  
ATOM   3126  CB  LEU A 403       2.235 -27.013  57.298  1.00 16.31           C  
ATOM   3127  CG  LEU A 403       3.304 -26.249  56.512  1.00 16.70           C  
ATOM   3128  CD1 LEU A 403       4.604 -26.027  57.329  1.00 16.88           C  
ATOM   3129  CD2 LEU A 403       3.577 -26.924  55.185  1.00 16.06           C  
ATOM   3130  N   PRO A 404       0.966 -25.920  60.327  1.00 15.48           N  
ATOM   3131  CA  PRO A 404      -0.333 -25.550  60.906  1.00 15.33           C  
ATOM   3132  C   PRO A 404      -1.346 -25.211  59.812  1.00 15.61           C  
ATOM   3133  O   PRO A 404      -0.961 -24.768  58.731  1.00 15.26           O  
ATOM   3134  CB  PRO A 404      -0.006 -24.307  61.722  1.00 14.91           C  
ATOM   3135  CG  PRO A 404       1.425 -24.435  62.014  1.00 15.17           C  
ATOM   3136  CD  PRO A 404       2.048 -25.033  60.800  1.00 15.12           C  
ATOM   3137  N   LEU A 405      -2.625 -25.417  60.096  1.00 16.44           N  
ATOM   3138  CA  LEU A 405      -3.688 -25.146  59.129  1.00 17.47           C  
ATOM   3139  C   LEU A 405      -3.643 -23.698  58.597  1.00 18.19           C  
ATOM   3140  O   LEU A 405      -3.776 -23.470  57.392  1.00 18.78           O  
ATOM   3141  CB  LEU A 405      -5.060 -25.470  59.742  1.00 17.23           C  
ATOM   3142  CG  LEU A 405      -6.260 -25.579  58.797  1.00 17.14           C  
ATOM   3143  CD1 LEU A 405      -5.900 -26.433  57.592  1.00 15.75           C  
ATOM   3144  CD2 LEU A 405      -7.517 -26.104  59.515  1.00 14.90           C  
ATOM   3145  N   SER A 406      -3.426 -22.738  59.492  1.00 18.46           N  
ATOM   3146  CA  SER A 406      -3.334 -21.330  59.120  1.00 18.99           C  
ATOM   3147  C   SER A 406      -2.250 -21.084  58.066  1.00 19.43           C  
ATOM   3148  O   SER A 406      -2.423 -20.227  57.190  1.00 19.33           O  
ATOM   3149  CB  SER A 406      -3.106 -20.446  60.360  1.00 18.88           C  
ATOM   3150  OG  SER A 406      -1.758 -20.519  60.806  1.00 18.35           O  
ATOM   3151  N   GLU A 407      -1.145 -21.831  58.161  1.00 19.85           N  
ATOM   3152  CA  GLU A 407      -0.056 -21.774  57.176  1.00 20.31           C  
ATOM   3153  C   GLU A 407      -0.481 -22.391  55.832  1.00 20.22           C  
ATOM   3154  O   GLU A 407      -0.237 -21.802  54.770  1.00 19.91           O  
ATOM   3155  CB  GLU A 407       1.213 -22.480  57.692  1.00 20.47           C  
ATOM   3156  CG  GLU A 407       2.022 -21.711  58.736  1.00 22.39           C  
ATOM   3157  CD  GLU A 407       2.676 -20.447  58.193  1.00 25.21           C  
ATOM   3158  OE1 GLU A 407       2.333 -19.333  58.663  1.00 26.64           O  
ATOM   3159  OE2 GLU A 407       3.536 -20.561  57.296  1.00 26.82           O1-
ATOM   3160  N   LEU A 408      -1.118 -23.563  55.892  1.00 20.32           N  
ATOM   3161  CA  LEU A 408      -1.573 -24.286  54.698  1.00 20.68           C  
ATOM   3162  C   LEU A 408      -2.665 -23.530  53.924  1.00 20.94           C  
ATOM   3163  O   LEU A 408      -2.768 -23.665  52.707  1.00 20.99           O  
ATOM   3164  CB  LEU A 408      -2.105 -25.681  55.066  1.00 20.40           C  
ATOM   3165  CG  LEU A 408      -1.171 -26.832  55.448  1.00 20.87           C  
ATOM   3166  CD1 LEU A 408      -1.979 -28.084  55.790  1.00 19.62           C  
ATOM   3167  CD2 LEU A 408      -0.154 -27.134  54.341  1.00 21.62           C  
ATOM   3168  N   GLN A 409      -3.481 -22.764  54.644  1.00 20.92           N  
ATOM   3169  CA  GLN A 409      -4.603 -22.024  54.062  1.00 21.55           C  
ATOM   3170  C   GLN A 409      -4.167 -20.765  53.298  1.00 22.13           C  
ATOM   3171  O   GLN A 409      -4.941 -20.223  52.507  1.00 21.91           O  
ATOM   3172  CB  GLN A 409      -5.633 -21.667  55.147  1.00 21.18           C  
ATOM   3173  CG  GLN A 409      -6.404 -22.868  55.686  1.00 20.48           C  
ATOM   3174  CD  GLN A 409      -7.424 -22.506  56.736  1.00 19.31           C  
ATOM   3175  NE2 GLN A 409      -8.470 -23.308  56.851  1.00 18.06           N  
ATOM   3176  OE1 GLN A 409      -7.270 -21.514  57.436  1.00 20.36           O  
ATOM   3177  N   LYS A 410      -2.940 -20.303  53.568  1.00 22.84           N  
ATOM   3178  CA  LYS A 410      -2.252 -19.288  52.763  1.00 23.34           C  
ATOM   3179  C   LYS A 410      -2.039 -19.806  51.329  1.00 23.70           C  
ATOM   3180  O   LYS A 410      -2.022 -19.017  50.377  1.00 23.91           O  
ATOM   3181  CB  LYS A 410      -0.884 -18.935  53.369  1.00 23.03           C  
ATOM   3182  CG  LYS A 410      -0.919 -18.076  54.621  1.00 24.06           C  
ATOM   3183  CD  LYS A 410       0.495 -17.820  55.142  1.00 25.29           C  
ATOM   3184  CE  LYS A 410       0.515 -16.656  56.128  1.00 26.10           C  
ATOM   3185  NZ  LYS A 410       1.567 -16.820  57.167  1.00 25.55           N1+
ATOM   3186  N   PHE A 411      -1.872 -21.118  51.180  1.00 23.31           N  
ATOM   3187  CA  PHE A 411      -1.675 -21.709  49.852  1.00 24.03           C  
ATOM   3188  C   PHE A 411      -2.998 -21.963  49.121  1.00 24.08           C  
ATOM   3189  O   PHE A 411      -3.111 -21.678  47.924  1.00 24.20           O  
ATOM   3190  CB  PHE A 411      -0.735 -22.941  49.918  1.00 23.69           C  
ATOM   3191  CG  PHE A 411       0.666 -22.571  50.329  1.00 24.31           C  
ATOM   3192  CD1 PHE A 411       1.062 -22.658  51.663  1.00 24.36           C  
ATOM   3193  CD2 PHE A 411       1.555 -22.030  49.402  1.00 22.93           C  
ATOM   3194  CE1 PHE A 411       2.338 -22.261  52.050  1.00 23.26           C  
ATOM   3195  CE2 PHE A 411       2.831 -21.635  49.782  1.00 22.46           C  
ATOM   3196  CZ  PHE A 411       3.223 -21.748  51.104  1.00 23.18           C  
ATOM   3197  N   SER A 412      -3.976 -22.501  49.855  1.00 24.26           N  
ATOM   3198  CA  SER A 412      -5.366 -22.639  49.407  1.00 24.37           C  
ATOM   3199  C   SER A 412      -6.338 -22.608  50.586  1.00 24.50           C  
ATOM   3200  O   SER A 412      -6.245 -23.432  51.506  1.00 24.26           O  
ATOM   3201  CB  SER A 412      -5.605 -23.923  48.613  1.00 24.11           C  
ATOM   3202  OG  SER A 412      -6.873 -23.855  47.973  1.00 24.01           O  
ATOM   3203  N   GLN A 413      -7.280 -21.668  50.517  1.00 24.44           N  
ATOM   3204  CA  GLN A 413      -8.282 -21.447  51.559  1.00 24.68           C  
ATOM   3205  C   GLN A 413      -9.242 -22.624  51.694  1.00 24.19           C  
ATOM   3206  O   GLN A 413      -9.974 -22.732  52.677  1.00 24.27           O  
ATOM   3207  CB  GLN A 413      -9.068 -20.156  51.274  1.00 24.69           C  
ATOM   3208  CG  GLN A 413      -8.361 -18.884  51.755  1.00 26.25           C  
ATOM   3209  CD  GLN A 413      -8.798 -18.442  53.162  1.00 27.82           C  
ATOM   3210  NE2 GLN A 413      -9.555 -17.335  53.237  1.00 26.76           N  
ATOM   3211  OE1 GLN A 413      -8.450 -19.092  54.163  1.00 27.42           O  
ATOM   3212  N   VAL A 414      -9.226 -23.495  50.692  1.00 23.83           N  
ATOM   3213  CA  VAL A 414     -10.105 -24.645  50.628  1.00 23.66           C  
ATOM   3214  C   VAL A 414      -9.642 -25.776  51.581  1.00 23.46           C  
ATOM   3215  O   VAL A 414     -10.466 -26.568  52.061  1.00 23.91           O  
ATOM   3216  CB  VAL A 414     -10.281 -25.077  49.146  1.00 23.66           C  
ATOM   3217  CG1 VAL A 414      -9.731 -26.461  48.865  1.00 23.93           C  
ATOM   3218  CG2 VAL A 414     -11.731 -24.938  48.726  1.00 24.98           C  
ATOM   3219  N   ILE A 415      -8.343 -25.815  51.882  1.00 22.77           N  
ATOM   3220  CA  ILE A 415      -7.781 -26.763  52.852  1.00 22.45           C  
ATOM   3221  C   ILE A 415      -8.387 -26.631  54.263  1.00 22.99           C  
ATOM   3222  O   ILE A 415      -8.436 -25.534  54.847  1.00 23.02           O  
ATOM   3223  CB  ILE A 415      -6.234 -26.641  52.907  1.00 22.21           C  
ATOM   3224  CG1 ILE A 415      -5.613 -26.910  51.528  1.00 20.56           C  
ATOM   3225  CG2 ILE A 415      -5.654 -27.600  53.946  1.00 22.01           C  
ATOM   3226  CD1 ILE A 415      -4.142 -26.544  51.405  1.00 16.87           C  
ATOM   3227  N   ASP A 416      -8.873 -27.751  54.792  1.00 23.33           N  
ATOM   3228  CA  ASP A 416      -9.458 -27.786  56.132  1.00 24.03           C  
ATOM   3229  C   ASP A 416      -8.792 -28.901  56.948  1.00 23.80           C  
ATOM   3230  O   ASP A 416      -7.856 -29.532  56.457  1.00 22.96           O  
ATOM   3231  CB  ASP A 416     -10.976 -27.962  56.068  1.00 24.28           C  
ATOM   3232  CG  ASP A 416     -11.712 -26.986  56.983  1.00 26.94           C  
ATOM   3233  OD1 ASP A 416     -11.568 -27.080  58.232  1.00 29.47           O  
ATOM   3234  OD2 ASP A 416     -12.455 -26.074  56.543  1.00 28.60           O1-
ATOM   3235  N   GLU A 417      -9.266 -29.141  58.177  1.00 23.69           N  
ATOM   3236  CA  GLU A 417      -8.580 -30.069  59.090  1.00 23.99           C  
ATOM   3237  C   GLU A 417      -8.576 -31.524  58.613  1.00 23.51           C  
ATOM   3238  O   GLU A 417      -7.903 -32.370  59.188  1.00 23.65           O  
ATOM   3239  CB  GLU A 417      -9.072 -29.937  60.544  1.00 24.35           C  
ATOM   3240  CG  GLU A 417     -10.456 -30.503  60.835  1.00 26.49           C  
ATOM   3241  CD  GLU A 417     -11.147 -29.794  61.998  1.00 29.89           C  
ATOM   3242  OE1 GLU A 417     -10.569 -29.745  63.111  1.00 30.49           O  
ATOM   3243  OE2 GLU A 417     -12.279 -29.281  61.803  1.00 31.76           O1-
ATOM   3244  N   ASP A 418      -9.301 -31.801  57.540  1.00 22.97           N  
ATOM   3245  CA  ASP A 418      -9.347 -33.146  56.999  1.00 22.55           C  
ATOM   3246  C   ASP A 418      -8.200 -33.472  56.021  1.00 22.30           C  
ATOM   3247  O   ASP A 418      -8.135 -34.597  55.536  1.00 22.49           O  
ATOM   3248  CB  ASP A 418     -10.731 -33.462  56.399  1.00 22.57           C  
ATOM   3249  CG  ASP A 418     -11.127 -32.502  55.278  1.00 23.05           C  
ATOM   3250  OD1 ASP A 418     -12.083 -32.835  54.528  1.00 21.33           O  
ATOM   3251  OD2 ASP A 418     -10.542 -31.400  55.078  1.00 22.39           O1-
ATOM   3252  N   VAL A 419      -7.286 -32.526  55.750  1.00 21.68           N  
ATOM   3253  CA  VAL A 419      -6.082 -32.871  54.973  1.00 21.07           C  
ATOM   3254  C   VAL A 419      -5.199 -33.861  55.710  1.00 20.48           C  
ATOM   3255  O   VAL A 419      -4.486 -34.655  55.076  1.00 19.91           O  
ATOM   3256  CB  VAL A 419      -5.069 -31.703  54.706  1.00 21.05           C  
ATOM   3257  CG1 VAL A 419      -4.944 -31.400  53.241  1.00 20.65           C  
ATOM   3258  CG2 VAL A 419      -5.317 -30.512  55.555  1.00 20.64           C  
ATOM   3259  N   TYR A 420      -5.183 -33.745  57.038  1.00 19.52           N  
ATOM   3260  CA  TYR A 420      -4.159 -34.426  57.816  1.00 18.94           C  
ATOM   3261  C   TYR A 420      -4.222 -35.948  57.696  1.00 18.62           C  
ATOM   3262  O   TYR A 420      -3.189 -36.547  57.411  1.00 18.63           O  
ATOM   3263  CB  TYR A 420      -4.054 -33.892  59.263  1.00 18.50           C  
ATOM   3264  CG  TYR A 420      -3.625 -32.425  59.324  1.00 17.57           C  
ATOM   3265  CD1 TYR A 420      -4.529 -31.431  59.715  1.00 16.82           C  
ATOM   3266  CD2 TYR A 420      -2.322 -32.029  58.961  1.00 17.00           C  
ATOM   3267  CE1 TYR A 420      -4.149 -30.085  59.777  1.00 17.25           C  
ATOM   3268  CE2 TYR A 420      -1.928 -30.681  58.998  1.00 16.25           C  
ATOM   3269  CZ  TYR A 420      -2.850 -29.712  59.411  1.00 18.17           C  
ATOM   3270  OH  TYR A 420      -2.494 -28.376  59.471  1.00 16.08           O  
ATOM   3271  N   PRO A 421      -5.398 -36.576  57.855  1.00 18.67           N  
ATOM   3272  CA  PRO A 421      -5.507 -38.029  57.630  1.00 18.52           C  
ATOM   3273  C   PRO A 421      -5.098 -38.424  56.210  1.00 18.33           C  
ATOM   3274  O   PRO A 421      -4.652 -39.547  55.990  1.00 18.63           O  
ATOM   3275  CB  PRO A 421      -6.993 -38.322  57.881  1.00 18.76           C  
ATOM   3276  CG  PRO A 421      -7.445 -37.216  58.787  1.00 18.88           C  
ATOM   3277  CD  PRO A 421      -6.688 -36.001  58.295  1.00 18.63           C  
ATOM   3278  N   ILE A 422      -5.216 -37.486  55.279  1.00 17.69           N  
ATOM   3279  CA  ILE A 422      -4.870 -37.702  53.885  1.00 16.99           C  
ATOM   3280  C   ILE A 422      -3.357 -37.718  53.651  1.00 17.00           C  
ATOM   3281  O   ILE A 422      -2.879 -38.321  52.684  1.00 17.25           O  
ATOM   3282  CB  ILE A 422      -5.666 -36.671  52.981  1.00 17.14           C  
ATOM   3283  CG1 ILE A 422      -6.622 -37.430  52.078  1.00 18.69           C  
ATOM   3284  CG2 ILE A 422      -4.784 -35.694  52.170  1.00 15.57           C  
ATOM   3285  CD1 ILE A 422      -7.614 -38.325  52.825  1.00 18.53           C  
ATOM   3286  N   LEU A 423      -2.605 -37.097  54.556  1.00 16.48           N  
ATOM   3287  CA  LEU A 423      -1.147 -37.038  54.447  1.00 16.23           C  
ATOM   3288  C   LEU A 423      -0.417 -38.230  55.104  1.00 16.61           C  
ATOM   3289  O   LEU A 423       0.816 -38.329  55.067  1.00 16.74           O  
ATOM   3290  CB  LEU A 423      -0.636 -35.710  55.014  1.00 15.78           C  
ATOM   3291  CG  LEU A 423      -1.179 -34.445  54.345  1.00 15.56           C  
ATOM   3292  CD1 LEU A 423      -0.636 -33.209  55.033  1.00 15.17           C  
ATOM   3293  CD2 LEU A 423      -0.878 -34.405  52.846  1.00 14.43           C  
ATOM   3294  N   SER A 424      -1.171 -39.139  55.699  1.00 17.00           N  
ATOM   3295  CA  SER A 424      -0.560 -40.227  56.422  1.00 17.45           C  
ATOM   3296  C   SER A 424      -0.113 -41.291  55.453  1.00 18.48           C  
ATOM   3297  O   SER A 424      -0.679 -41.501  54.363  1.00 18.63           O  
ATOM   3298  CB  SER A 424      -1.508 -40.819  57.477  1.00 17.69           C  
ATOM   3299  OG  SER A 424      -2.416 -41.753  56.899  1.00 17.58           O  
ATOM   3300  N   LEU A 425       0.928 -41.971  55.892  1.00 19.00           N  
ATOM   3301  CA  LEU A 425       1.529 -43.042  55.166  1.00 19.03           C  
ATOM   3302  C   LEU A 425       0.501 -44.101  54.748  1.00 18.48           C  
ATOM   3303  O   LEU A 425       0.505 -44.552  53.611  1.00 18.56           O  
ATOM   3304  CB  LEU A 425       2.604 -43.629  56.070  1.00 19.30           C  
ATOM   3305  CG  LEU A 425       3.744 -44.366  55.408  1.00 21.73           C  
ATOM   3306  CD1 LEU A 425       4.470 -43.462  54.378  1.00 21.93           C  
ATOM   3307  CD2 LEU A 425       4.669 -44.869  56.510  1.00 22.53           C  
ATOM   3308  N   GLN A 426      -0.388 -44.480  55.659  1.00 18.38           N  
ATOM   3309  CA  GLN A 426      -1.353 -45.552  55.389  1.00 18.21           C  
ATOM   3310  C   GLN A 426      -2.350 -45.145  54.315  1.00 17.41           C  
ATOM   3311  O   GLN A 426      -2.784 -45.972  53.536  1.00 17.00           O  
ATOM   3312  CB  GLN A 426      -2.106 -45.966  56.671  1.00 18.42           C  
ATOM   3313  CG  GLN A 426      -2.937 -47.263  56.542  1.00 19.28           C  
ATOM   3314  CD  GLN A 426      -2.147 -48.426  55.944  1.00 22.77           C  
ATOM   3315  NE2 GLN A 426      -0.957 -48.684  56.482  1.00 24.58           N  
ATOM   3316  OE1 GLN A 426      -2.600 -49.071  54.993  1.00 25.26           O  
ATOM   3317  N   SER A 427      -2.716 -43.866  54.306  1.00 16.71           N  
ATOM   3318  CA  SER A 427      -3.617 -43.339  53.303  1.00 16.69           C  
ATOM   3319  C   SER A 427      -2.978 -43.274  51.889  1.00 16.94           C  
ATOM   3320  O   SER A 427      -3.656 -43.545  50.896  1.00 16.72           O  
ATOM   3321  CB  SER A 427      -4.133 -41.980  53.746  1.00 16.22           C  
ATOM   3322  OG  SER A 427      -5.028 -41.481  52.786  1.00 16.78           O  
ATOM   3323  N   CYS A 428      -1.689 -42.933  51.804  1.00 16.75           N  
ATOM   3324  CA  CYS A 428      -0.940 -43.025  50.536  1.00 17.88           C  
ATOM   3325  C   CYS A 428      -1.033 -44.414  49.930  1.00 17.46           C  
ATOM   3326  O   CYS A 428      -1.110 -44.575  48.721  1.00 17.90           O  
ATOM   3327  CB  CYS A 428       0.545 -42.745  50.740  1.00 17.85           C  
ATOM   3328  SG  CYS A 428       0.991 -41.096  51.271  1.00 23.20           S  
ATOM   3329  N   LEU A 429      -0.980 -45.425  50.778  1.00 17.52           N  
ATOM   3330  CA  LEU A 429      -1.045 -46.785  50.310  1.00 17.17           C  
ATOM   3331  C   LEU A 429      -2.494 -47.123  49.892  1.00 17.45           C  
ATOM   3332  O   LEU A 429      -2.705 -47.556  48.747  1.00 16.94           O  
ATOM   3333  CB  LEU A 429      -0.534 -47.721  51.397  1.00 16.86           C  
ATOM   3334  CG  LEU A 429       0.915 -48.263  51.435  1.00 18.59           C  
ATOM   3335  CD1 LEU A 429       1.934 -47.567  50.541  1.00 16.66           C  
ATOM   3336  CD2 LEU A 429       1.416 -48.286  52.868  1.00 16.63           C  
ATOM   3337  N   ASP A 430      -3.471 -46.883  50.797  1.00 16.56           N  
ATOM   3338  CA  ASP A 430      -4.888 -47.276  50.610  1.00 16.45           C  
ATOM   3339  C   ASP A 430      -5.532 -46.712  49.345  1.00 15.70           C  
ATOM   3340  O   ASP A 430      -6.383 -47.359  48.724  1.00 15.25           O  
ATOM   3341  CB  ASP A 430      -5.772 -46.874  51.818  1.00 16.94           C  
ATOM   3342  CG  ASP A 430      -5.441 -47.653  53.093  1.00 18.21           C  
ATOM   3343  OD1 ASP A 430      -5.914 -47.235  54.175  1.00 20.10           O  
ATOM   3344  OD2 ASP A 430      -4.708 -48.676  53.124  1.00 20.50           O1-
ATOM   3345  N   LYS A 431      -5.114 -45.506  48.981  1.00 15.09           N  
ATOM   3346  CA  LYS A 431      -5.699 -44.787  47.874  1.00 15.09           C  
ATOM   3347  C   LYS A 431      -5.280 -45.378  46.545  1.00 15.30           C  
ATOM   3348  O   LYS A 431      -5.945 -45.160  45.544  1.00 15.77           O  
ATOM   3349  CB  LYS A 431      -5.328 -43.312  47.954  1.00 15.55           C  
ATOM   3350  CG  LYS A 431      -6.120 -42.536  49.028  1.00 15.43           C  
ATOM   3351  CD  LYS A 431      -7.338 -41.876  48.422  1.00 20.07           C  
ATOM   3352  CE  LYS A 431      -8.472 -41.641  49.450  1.00 21.40           C  
ATOM   3353  NZ  LYS A 431      -8.218 -40.406  50.208  1.00 18.13           N1+
ATOM   3354  N   ARG A 432      -4.194 -46.147  46.529  1.00 14.66           N  
ATOM   3355  CA  ARG A 432      -3.728 -46.729  45.281  1.00 14.43           C  
ATOM   3356  C   ARG A 432      -4.354 -48.105  45.063  1.00 13.73           C  
ATOM   3357  O   ARG A 432      -3.736 -49.154  45.196  1.00 12.72           O  
ATOM   3358  CB  ARG A 432      -2.198 -46.624  45.159  1.00 14.38           C  
ATOM   3359  CG  ARG A 432      -1.837 -45.152  44.893  1.00 14.91           C  
ATOM   3360  CD  ARG A 432      -0.442 -44.715  45.279  1.00 17.10           C  
ATOM   3361  NE  ARG A 432      -0.268 -43.287  44.979  1.00 19.51           N  
ATOM   3362  CZ  ARG A 432      -0.771 -42.277  45.702  1.00 18.41           C  
ATOM   3363  NH1 ARG A 432      -1.492 -42.503  46.805  1.00 17.19           N1+
ATOM   3364  NH2 ARG A 432      -0.559 -41.033  45.304  1.00 16.31           N  
ATOM   3365  N   ALA A 433      -5.632 -48.038  44.723  1.00 14.17           N  
ATOM   3366  CA  ALA A 433      -6.566 -49.143  44.922  1.00 13.92           C  
ATOM   3367  C   ALA A 433      -6.935 -49.759  43.601  1.00 13.59           C  
ATOM   3368  O   ALA A 433      -7.813 -50.617  43.524  1.00 13.89           O  
ATOM   3369  CB  ALA A 433      -7.818 -48.640  45.651  1.00 13.50           C  
ATOM   3370  N   ALA A 434      -6.267 -49.305  42.551  1.00 13.40           N  
ATOM   3371  CA  ALA A 434      -6.502 -49.841  41.229  1.00 13.49           C  
ATOM   3372  C   ALA A 434      -5.546 -51.033  40.987  1.00 13.66           C  
ATOM   3373  O   ALA A 434      -4.546 -51.183  41.682  1.00 13.71           O  
ATOM   3374  CB  ALA A 434      -6.315 -48.727  40.189  1.00 13.19           C  
ATOM   3375  N   LYS A 435      -5.861 -51.889  40.023  1.00 13.74           N  
ATOM   3376  CA  LYS A 435      -4.995 -53.004  39.697  1.00 14.01           C  
ATOM   3377  C   LYS A 435      -3.507 -52.561  39.589  1.00 14.07           C  
ATOM   3378  O   LYS A 435      -3.215 -51.464  39.108  1.00 13.77           O  
ATOM   3379  CB  LYS A 435      -5.455 -53.659  38.386  1.00 13.86           C  
ATOM   3380  CG  LYS A 435      -4.568 -54.804  37.937  1.00 13.68           C  
ATOM   3381  CD  LYS A 435      -5.227 -55.615  36.842  1.00 15.86           C  
ATOM   3382  CE  LYS A 435      -4.341 -56.801  36.487  1.00 17.54           C  
ATOM   3383  NZ  LYS A 435      -4.845 -57.587  35.340  1.00 19.46           N1+
ATOM   3384  N   GLY A 436      -2.586 -53.416  40.051  1.00 13.69           N  
ATOM   3385  CA  GLY A 436      -1.163 -53.119  40.042  1.00 12.56           C  
ATOM   3386  C   GLY A 436      -0.761 -52.027  41.014  1.00 12.52           C  
ATOM   3387  O   GLY A 436       0.408 -51.629  41.071  1.00 12.91           O  
ATOM   3388  N   GLY A 437      -1.727 -51.518  41.764  1.00 12.10           N  
ATOM   3389  CA  GLY A 437      -1.465 -50.488  42.748  1.00 12.03           C  
ATOM   3390  C   GLY A 437      -0.886 -51.025  44.060  1.00 12.55           C  
ATOM   3391  O   GLY A 437      -0.806 -52.246  44.351  1.00 12.34           O  
ATOM   3392  N   VAL A 438      -0.536 -50.081  44.900  1.00 11.99           N  
ATOM   3393  CA  VAL A 438       0.171 -50.390  46.111  1.00 12.52           C  
ATOM   3394  C   VAL A 438      -0.724 -50.547  47.395  1.00 13.43           C  
ATOM   3395  O   VAL A 438      -0.230 -50.921  48.466  1.00 13.38           O  
ATOM   3396  CB  VAL A 438       1.261 -49.326  46.241  1.00 12.85           C  
ATOM   3397  CG1 VAL A 438       0.766 -48.105  47.071  1.00 11.31           C  
ATOM   3398  CG2 VAL A 438       2.577 -49.944  46.667  1.00 12.44           C  
ATOM   3399  N   SER A 439      -2.030 -50.293  47.302  1.00 13.16           N  
ATOM   3400  CA  SER A 439      -2.896 -50.584  48.450  1.00 13.94           C  
ATOM   3401  C   SER A 439      -2.700 -52.030  49.006  1.00 13.36           C  
ATOM   3402  O   SER A 439      -2.331 -52.946  48.255  1.00 13.20           O  
ATOM   3403  CB  SER A 439      -4.372 -50.289  48.131  1.00 13.17           C  
ATOM   3404  OG  SER A 439      -4.907 -51.326  47.352  1.00 14.50           O  
ATOM   3405  N   PRO A 440      -2.901 -52.227  50.313  1.00 13.41           N  
ATOM   3406  CA  PRO A 440      -2.740 -53.566  50.911  1.00 14.13           C  
ATOM   3407  C   PRO A 440      -3.603 -54.624  50.240  1.00 14.98           C  
ATOM   3408  O   PRO A 440      -3.115 -55.745  50.034  1.00 15.89           O  
ATOM   3409  CB  PRO A 440      -3.156 -53.380  52.380  1.00 14.15           C  
ATOM   3410  CG  PRO A 440      -3.070 -51.914  52.636  1.00 14.10           C  
ATOM   3411  CD  PRO A 440      -3.257 -51.202  51.311  1.00 13.17           C  
ATOM   3412  N   GLN A 441      -4.843 -54.288  49.875  1.00 16.09           N  
ATOM   3413  CA  GLN A 441      -5.699 -55.278  49.217  1.00 17.45           C  
ATOM   3414  C   GLN A 441      -5.192 -55.636  47.796  1.00 16.21           C  
ATOM   3415  O   GLN A 441      -5.122 -56.808  47.444  1.00 16.57           O  
ATOM   3416  CB  GLN A 441      -7.211 -54.930  49.317  1.00 18.42           C  
ATOM   3417  CG  GLN A 441      -8.114 -55.648  48.275  1.00 25.20           C  
ATOM   3418  CD  GLN A 441      -9.174 -56.603  48.901  1.00 33.24           C  
ATOM   3419  NE2 GLN A 441      -9.348 -57.788  48.297  1.00 33.40           N  
ATOM   3420  OE1 GLN A 441      -9.824 -56.259  49.906  1.00 36.71           O  
ATOM   3421  N   GLN A 442      -4.753 -54.658  47.014  1.00 15.22           N  
ATOM   3422  CA  GLN A 442      -4.202 -54.979  45.691  1.00 14.41           C  
ATOM   3423  C   GLN A 442      -2.950 -55.870  45.741  1.00 14.19           C  
ATOM   3424  O   GLN A 442      -2.848 -56.906  45.049  1.00 13.64           O  
ATOM   3425  CB  GLN A 442      -3.965 -53.702  44.874  1.00 14.78           C  
ATOM   3426  CG  GLN A 442      -5.294 -52.997  44.455  1.00 13.05           C  
ATOM   3427  CD  GLN A 442      -6.043 -53.784  43.385  1.00 12.45           C  
ATOM   3428  NE2 GLN A 442      -7.195 -53.273  42.956  1.00  9.87           N  
ATOM   3429  OE1 GLN A 442      -5.563 -54.831  42.938  1.00 10.23           O  
ATOM   3430  N   VAL A 443      -1.997 -55.473  46.574  1.00 14.05           N  
ATOM   3431  CA  VAL A 443      -0.779 -56.254  46.729  1.00 13.41           C  
ATOM   3432  C   VAL A 443      -1.139 -57.687  47.168  1.00 13.47           C  
ATOM   3433  O   VAL A 443      -0.642 -58.656  46.593  1.00 13.35           O  
ATOM   3434  CB  VAL A 443       0.210 -55.539  47.694  1.00 13.62           C  
ATOM   3435  CG1 VAL A 443       1.439 -56.409  47.989  1.00 12.00           C  
ATOM   3436  CG2 VAL A 443       0.638 -54.179  47.117  1.00 11.83           C  
ATOM   3437  N   ALA A 444      -2.032 -57.826  48.154  1.00 13.50           N  
ATOM   3438  CA  ALA A 444      -2.481 -59.166  48.565  1.00 13.49           C  
ATOM   3439  C   ALA A 444      -3.090 -59.948  47.403  1.00 13.60           C  
ATOM   3440  O   ALA A 444      -2.812 -61.142  47.256  1.00 14.40           O  
ATOM   3441  CB  ALA A 444      -3.489 -59.089  49.760  1.00 12.92           C  
ATOM   3442  N   GLN A 445      -3.931 -59.298  46.591  1.00 13.69           N  
ATOM   3443  CA  GLN A 445      -4.522 -59.953  45.407  1.00 14.86           C  
ATOM   3444  C   GLN A 445      -3.426 -60.358  44.415  1.00 14.41           C  
ATOM   3445  O   GLN A 445      -3.480 -61.435  43.826  1.00 15.09           O  
ATOM   3446  CB  GLN A 445      -5.623 -59.090  44.726  1.00 15.24           C  
ATOM   3447  CG  GLN A 445      -7.005 -59.077  45.457  1.00 20.45           C  
ATOM   3448  CD  GLN A 445      -8.054 -58.045  44.913  1.00 26.75           C  
ATOM   3449  NE2 GLN A 445      -8.044 -57.795  43.603  1.00 28.23           N  
ATOM   3450  OE1 GLN A 445      -8.871 -57.521  45.684  1.00 29.71           O  
ATOM   3451  N   ALA A 446      -2.415 -59.509  44.258  1.00 13.91           N  
ATOM   3452  CA  ALA A 446      -1.322 -59.805  43.353  1.00 13.69           C  
ATOM   3453  C   ALA A 446      -0.474 -60.979  43.827  1.00 13.93           C  
ATOM   3454  O   ALA A 446      -0.033 -61.816  43.013  1.00 13.56           O  
ATOM   3455  CB  ALA A 446      -0.462 -58.570  43.140  1.00 13.86           C  
ATOM   3456  N   ILE A 447      -0.246 -61.047  45.138  1.00 14.08           N  
ATOM   3457  CA  ILE A 447       0.523 -62.153  45.720  1.00 14.17           C  
ATOM   3458  C   ILE A 447      -0.216 -63.454  45.525  1.00 14.43           C  
ATOM   3459  O   ILE A 447       0.359 -64.432  45.031  1.00 15.15           O  
ATOM   3460  CB  ILE A 447       0.830 -61.895  47.219  1.00 14.11           C  
ATOM   3461  CG1 ILE A 447       1.864 -60.771  47.326  1.00 13.84           C  
ATOM   3462  CG2 ILE A 447       1.331 -63.169  47.886  1.00 14.35           C  
ATOM   3463  CD1 ILE A 447       2.078 -60.236  48.693  1.00 14.15           C  
ATOM   3464  N   ALA A 448      -1.503 -63.458  45.873  1.00 14.62           N  
ATOM   3465  CA  ALA A 448      -2.345 -64.634  45.696  1.00 14.76           C  
ATOM   3466  C   ALA A 448      -2.439 -65.052  44.222  1.00 14.86           C  
ATOM   3467  O   ALA A 448      -2.418 -66.252  43.912  1.00 14.44           O  
ATOM   3468  CB  ALA A 448      -3.764 -64.408  46.320  1.00 14.72           C  
ATOM   3469  N   PHE A 449      -2.502 -64.082  43.308  1.00 15.61           N  
ATOM   3470  CA  PHE A 449      -2.532 -64.422  41.876  1.00 16.85           C  
ATOM   3471  C   PHE A 449      -1.214 -65.031  41.405  1.00 16.24           C  
ATOM   3472  O   PHE A 449      -1.204 -66.006  40.673  1.00 16.47           O  
ATOM   3473  CB  PHE A 449      -2.925 -63.219  40.996  1.00 18.32           C  
ATOM   3474  CG  PHE A 449      -2.924 -63.529  39.495  1.00 21.55           C  
ATOM   3475  CD1 PHE A 449      -4.113 -63.852  38.835  1.00 24.92           C  
ATOM   3476  CD2 PHE A 449      -1.733 -63.500  38.753  1.00 21.93           C  
ATOM   3477  CE1 PHE A 449      -4.107 -64.158  37.447  1.00 24.93           C  
ATOM   3478  CE2 PHE A 449      -1.728 -63.808  37.384  1.00 24.85           C  
ATOM   3479  CZ  PHE A 449      -2.918 -64.125  36.734  1.00 23.85           C  
ATOM   3480  N   ALA A 450      -0.102 -64.463  41.842  1.00 16.46           N  
ATOM   3481  CA  ALA A 450       1.211 -64.991  41.479  1.00 16.71           C  
ATOM   3482  C   ALA A 450       1.412 -66.384  42.079  1.00 17.08           C  
ATOM   3483  O   ALA A 450       1.937 -67.292  41.419  1.00 17.28           O  
ATOM   3484  CB  ALA A 450       2.328 -64.017  41.905  1.00 16.26           C  
ATOM   3485  N   GLN A 451       0.952 -66.578  43.314  1.00 17.20           N  
ATOM   3486  CA  GLN A 451       1.022 -67.913  43.915  1.00 17.43           C  
ATOM   3487  C   GLN A 451       0.237 -68.947  43.093  1.00 17.20           C  
ATOM   3488  O   GLN A 451       0.695 -70.068  42.873  1.00 17.05           O  
ATOM   3489  CB  GLN A 451       0.544 -67.888  45.371  1.00 17.26           C  
ATOM   3490  CG  GLN A 451       1.614 -67.439  46.365  1.00 18.45           C  
ATOM   3491  CD  GLN A 451       1.032 -66.935  47.695  1.00 19.79           C  
ATOM   3492  NE2 GLN A 451       1.858 -66.890  48.733  1.00 18.08           N  
ATOM   3493  OE1 GLN A 451      -0.140 -66.589  47.769  1.00 22.09           O  
ATOM   3494  N   ALA A 452      -0.942 -68.569  42.628  1.00 17.59           N  
ATOM   3495  CA  ALA A 452      -1.733 -69.493  41.814  1.00 18.36           C  
ATOM   3496  C   ALA A 452      -1.065 -69.757  40.460  1.00 18.86           C  
ATOM   3497  O   ALA A 452      -1.034 -70.876  40.009  1.00 19.69           O  
ATOM   3498  CB  ALA A 452      -3.203 -68.994  41.645  1.00 17.55           C  
ATOM   3499  N   ARG A 453      -0.506 -68.732  39.828  1.00 19.68           N  
ATOM   3500  CA  ARG A 453       0.056 -68.892  38.497  1.00 20.43           C  
ATOM   3501  C   ARG A 453       1.238 -69.848  38.556  1.00 21.30           C  
ATOM   3502  O   ARG A 453       1.495 -70.592  37.603  1.00 20.68           O  
ATOM   3503  CB  ARG A 453       0.495 -67.525  37.948  1.00 20.12           C  
ATOM   3504  CG  ARG A 453       1.249 -67.589  36.622  1.00 19.63           C  
ATOM   3505  CD  ARG A 453       1.543 -66.207  35.964  1.00 18.73           C  
ATOM   3506  NE  ARG A 453       2.258 -65.275  36.828  1.00 17.72           N  
ATOM   3507  CZ  ARG A 453       3.572 -65.300  37.075  1.00 17.56           C  
ATOM   3508  NH1 ARG A 453       4.352 -66.221  36.531  1.00 14.96           N1+
ATOM   3509  NH2 ARG A 453       4.110 -64.379  37.871  1.00 18.18           N  
ATOM   3510  N   LEU A 454       1.946 -69.813  39.686  1.00 22.18           N  
ATOM   3511  CA  LEU A 454       3.183 -70.582  39.874  1.00 23.37           C  
ATOM   3512  C   LEU A 454       3.035 -71.960  40.533  1.00 24.66           C  
ATOM   3513  O   LEU A 454       3.978 -72.758  40.480  1.00 25.45           O  
ATOM   3514  CB  LEU A 454       4.213 -69.753  40.653  1.00 22.56           C  
ATOM   3515  CG  LEU A 454       4.828 -68.559  39.899  1.00 21.99           C  
ATOM   3516  CD1 LEU A 454       5.395 -67.499  40.867  1.00 18.59           C  
ATOM   3517  CD2 LEU A 454       5.870 -69.013  38.866  1.00 18.25           C  
ATOM   3518  N   GLY A 455       1.874 -72.250  41.138  1.00 25.45           N  
ATOM   3519  CA  GLY A 455       1.724 -73.459  41.955  1.00 26.64           C  
ATOM   3520  C   GLY A 455       1.338 -74.755  41.231  1.00 27.77           C  
ATOM   3521  O   GLY A 455       0.905 -74.749  40.064  1.00 27.82           O  
TER
ATOM   3522  N   ARG B   1      22.495 -80.121  53.190  1.00  9.06           N  
ATOM   3523  CA  ARG B   1      23.156 -80.594  51.921  1.00  9.34           C  
ATOM   3524  C   ARG B   1      22.991 -79.619  50.760  1.00  9.17           C  
ATOM   3525  O   ARG B   1      23.938 -79.346  50.010  1.00  8.99           O  
ATOM   3526  CB  ARG B   1      22.604 -81.964  51.511  1.00  9.67           C  
ATOM   3527  CG  ARG B   1      23.102 -82.514  50.161  1.00  9.68           C  
ATOM   3528  CD  ARG B   1      22.162 -83.550  49.565  1.00 11.12           C  
ATOM   3529  NE  ARG B   1      22.809 -84.816  49.204  1.00 11.64           N  
ATOM   3530  CZ  ARG B   1      22.795 -85.944  49.920  1.00 11.98           C  
ATOM   3531  NH1 ARG B   1      22.188 -86.031  51.098  1.00 13.59           N1+
ATOM   3532  NH2 ARG B   1      23.415 -87.009  49.453  1.00 11.90           N  
ATOM   3533  N   PHE B   2      21.775 -79.114  50.592  1.00  9.08           N  
ATOM   3534  CA  PHE B   2      21.489 -78.208  49.489  1.00  8.93           C  
ATOM   3535  C   PHE B   2      21.863 -76.777  49.852  1.00  9.97           C  
ATOM   3536  O   PHE B   2      22.116 -75.943  48.970  1.00 10.48           O  
ATOM   3537  CB  PHE B   2      20.043 -78.385  49.016  1.00  8.26           C  
ATOM   3538  CG  PHE B   2      19.763 -79.770  48.494  1.00  5.33           C  
ATOM   3539  CD1 PHE B   2      20.452 -80.264  47.371  1.00  2.43           C  
ATOM   3540  CD2 PHE B   2      18.853 -80.597  49.136  1.00  3.42           C  
ATOM   3541  CE1 PHE B   2      20.210 -81.553  46.878  1.00  2.38           C  
ATOM   3542  CE2 PHE B   2      18.596 -81.900  48.657  1.00  2.61           C  
ATOM   3543  CZ  PHE B   2      19.289 -82.383  47.530  1.00  2.17           C  
ATOM   3544  N   THR B   3      21.938 -76.518  51.159  1.00 10.74           N  
ATOM   3545  CA  THR B   3      22.573 -75.320  51.697  1.00 11.31           C  
ATOM   3546  C   THR B   3      24.074 -75.296  51.403  1.00 11.17           C  
ATOM   3547  O   THR B   3      24.605 -74.261  50.975  1.00 11.08           O  
ATOM   3548  CB  THR B   3      22.316 -75.227  53.217  1.00 11.73           C  
ATOM   3549  CG2 THR B   3      22.771 -73.877  53.781  1.00 12.15           C  
ATOM   3550  OG1 THR B   3      20.906 -75.210  53.440  1.00 12.85           O  
ATOM   3551  N   GLN B   4      24.744 -76.427  51.632  1.00 11.47           N  
ATOM   3552  CA  GLN B   4      26.182 -76.569  51.361  1.00 12.11           C  
ATOM   3553  C   GLN B   4      26.488 -76.465  49.859  1.00 11.97           C  
ATOM   3554  O   GLN B   4      27.468 -75.827  49.450  1.00 11.86           O  
ATOM   3555  CB  GLN B   4      26.729 -77.883  51.946  1.00 12.31           C  
ATOM   3556  CG  GLN B   4      26.691 -77.942  53.481  1.00 15.36           C  
ATOM   3557  CD  GLN B   4      27.307 -79.222  54.055  1.00 19.83           C  
ATOM   3558  NE2 GLN B   4      26.463 -80.175  54.459  1.00 18.49           N  
ATOM   3559  OE1 GLN B   4      28.534 -79.335  54.140  1.00 22.58           O  
ATOM   3560  N   ALA B   5      25.621 -77.071  49.049  1.00 11.75           N  
ATOM   3561  CA  ALA B   5      25.716 -76.955  47.602  1.00 11.69           C  
ATOM   3562  C   ALA B   5      25.606 -75.484  47.215  1.00 11.57           C  
ATOM   3563  O   ALA B   5      26.393 -74.991  46.412  1.00 11.22           O  
ATOM   3564  CB  ALA B   5      24.631 -77.809  46.895  1.00 10.98           C  
ATOM   3565  N   ALA B   6      24.649 -74.785  47.813  1.00 12.10           N  
ATOM   3566  CA  ALA B   6      24.446 -73.373  47.500  1.00 13.04           C  
ATOM   3567  C   ALA B   6      25.665 -72.513  47.910  1.00 13.55           C  
ATOM   3568  O   ALA B   6      26.089 -71.636  47.133  1.00 13.21           O  
ATOM   3569  CB  ALA B   6      23.125 -72.862  48.096  1.00 12.76           C  
ATOM   3570  N   ASP B   7      26.266 -72.815  49.073  1.00 14.04           N  
ATOM   3571  CA  ASP B   7      27.486 -72.112  49.537  1.00 14.63           C  
ATOM   3572  C   ASP B   7      28.690 -72.411  48.641  1.00 15.04           C  
ATOM   3573  O   ASP B   7      29.516 -71.527  48.396  1.00 15.14           O  
ATOM   3574  CB  ASP B   7      27.849 -72.438  51.007  1.00 14.60           C  
ATOM   3575  CG  ASP B   7      26.774 -71.998  52.011  1.00 15.07           C  
ATOM   3576  OD1 ASP B   7      25.994 -71.060  51.733  1.00 14.92           O  
ATOM   3577  OD2 ASP B   7      26.626 -72.558  53.117  1.00 18.06           O1-
ATOM   3578  N   GLN B   8      28.783 -73.652  48.161  1.00 16.10           N  
ATOM   3579  CA  GLN B   8      29.848 -74.049  47.234  1.00 17.49           C  
ATOM   3580  C   GLN B   8      29.633 -73.366  45.867  1.00 17.49           C  
ATOM   3581  O   GLN B   8      30.587 -72.853  45.259  1.00 17.64           O  
ATOM   3582  CB  GLN B   8      29.979 -75.583  47.158  1.00 17.71           C  
ATOM   3583  CG  GLN B   8      30.995 -76.133  46.107  1.00 22.02           C  
ATOM   3584  CD  GLN B   8      32.501 -75.746  46.340  1.00 25.35           C  
ATOM   3585  NE2 GLN B   8      33.196 -75.428  45.237  1.00 24.15           N  
ATOM   3586  OE1 GLN B   8      33.020 -75.772  47.484  1.00 23.94           O  
ATOM   3587  N   ARG B   9      28.380 -73.282  45.423  1.00 17.33           N  
ATOM   3588  CA  ARG B   9      28.067 -72.487  44.232  1.00 17.96           C  
ATOM   3589  C   ARG B   9      28.507 -71.023  44.394  1.00 17.18           C  
ATOM   3590  O   ARG B   9      29.077 -70.445  43.468  1.00 16.94           O  
ATOM   3591  CB  ARG B   9      26.571 -72.569  43.864  1.00 18.06           C  
ATOM   3592  CG  ARG B   9      26.266 -73.514  42.718  1.00 21.24           C  
ATOM   3593  CD  ARG B   9      24.831 -73.439  42.221  1.00 26.40           C  
ATOM   3594  NE  ARG B   9      23.989 -74.406  42.929  1.00 31.12           N  
ATOM   3595  CZ  ARG B   9      22.904 -74.095  43.650  1.00 32.78           C  
ATOM   3596  NH1 ARG B   9      22.492 -72.825  43.777  1.00 32.30           N1+
ATOM   3597  NH2 ARG B   9      22.221 -75.067  44.245  1.00 32.55           N  
ATOM   3598  N   PHE B  10      28.262 -70.450  45.575  1.00 16.88           N  
ATOM   3599  CA  PHE B  10      28.629 -69.064  45.848  1.00 16.59           C  
ATOM   3600  C   PHE B  10      30.136 -68.888  45.774  1.00 16.77           C  
ATOM   3601  O   PHE B  10      30.628 -67.888  45.227  1.00 15.81           O  
ATOM   3602  CB  PHE B  10      28.109 -68.570  47.207  1.00 16.23           C  
ATOM   3603  CG  PHE B  10      28.557 -67.172  47.538  1.00 16.93           C  
ATOM   3604  CD1 PHE B  10      28.081 -66.085  46.804  1.00 17.53           C  
ATOM   3605  CD2 PHE B  10      29.494 -66.940  48.550  1.00 17.01           C  
ATOM   3606  CE1 PHE B  10      28.492 -64.785  47.090  1.00 17.36           C  
ATOM   3607  CE2 PHE B  10      29.932 -65.649  48.844  1.00 17.91           C  
ATOM   3608  CZ  PHE B  10      29.419 -64.556  48.115  1.00 19.12           C  
ATOM   3609  N   LYS B  11      30.860 -69.862  46.327  1.00 17.14           N  
ATOM   3610  CA  LYS B  11      32.316 -69.838  46.265  1.00 17.69           C  
ATOM   3611  C   LYS B  11      32.823 -69.889  44.800  1.00 17.71           C  
ATOM   3612  O   LYS B  11      33.667 -69.091  44.437  1.00 17.36           O  
ATOM   3613  CB  LYS B  11      32.920 -70.919  47.159  1.00 17.87           C  
ATOM   3614  CG  LYS B  11      34.371 -71.212  46.905  1.00 18.77           C  
ATOM   3615  CD  LYS B  11      35.080 -71.574  48.200  1.00 21.22           C  
ATOM   3616  CE  LYS B  11      36.379 -72.344  47.938  1.00 21.17           C  
ATOM   3617  NZ  LYS B  11      37.458 -71.427  47.501  1.00 20.97           N1+
ATOM   3618  N   GLN B  12      32.264 -70.746  43.949  1.00 18.06           N  
ATOM   3619  CA  GLN B  12      32.635 -70.743  42.521  1.00 18.87           C  
ATOM   3620  C   GLN B  12      32.245 -69.447  41.797  1.00 18.74           C  
ATOM   3621  O   GLN B  12      32.979 -68.916  40.946  1.00 18.44           O  
ATOM   3622  CB  GLN B  12      32.005 -71.931  41.800  1.00 19.13           C  
ATOM   3623  CG  GLN B  12      32.775 -73.238  42.006  1.00 23.15           C  
ATOM   3624  CD  GLN B  12      31.879 -74.475  42.057  1.00 27.66           C  
ATOM   3625  NE2 GLN B  12      30.821 -74.487  41.240  1.00 29.24           N  
ATOM   3626  OE1 GLN B  12      32.148 -75.413  42.829  1.00 29.45           O  
ATOM   3627  N   PHE B  13      31.072 -68.938  42.143  1.00 18.15           N  
ATOM   3628  CA  PHE B  13      30.591 -67.705  41.549  1.00 17.55           C  
ATOM   3629  C   PHE B  13      31.536 -66.567  41.898  1.00 17.80           C  
ATOM   3630  O   PHE B  13      31.832 -65.711  41.077  1.00 18.10           O  
ATOM   3631  CB  PHE B  13      29.218 -67.412  42.120  1.00 16.77           C  
ATOM   3632  CG  PHE B  13      28.491 -66.346  41.421  1.00 14.32           C  
ATOM   3633  CD1 PHE B  13      28.024 -66.544  40.126  1.00 10.70           C  
ATOM   3634  CD2 PHE B  13      28.221 -65.149  42.071  1.00 11.79           C  
ATOM   3635  CE1 PHE B  13      27.299 -65.566  39.497  1.00 11.34           C  
ATOM   3636  CE2 PHE B  13      27.488 -64.155  41.447  1.00 10.79           C  
ATOM   3637  CZ  PHE B  13      27.020 -64.362  40.162  1.00 11.01           C  
ATOM   3638  N   ASN B  14      32.013 -66.581  43.134  1.00 18.48           N  
ATOM   3639  CA  ASN B  14      32.770 -65.477  43.692  1.00 19.08           C  
ATOM   3640  C   ASN B  14      34.268 -65.514  43.390  1.00 18.33           C  
ATOM   3641  O   ASN B  14      34.881 -64.467  43.261  1.00 18.92           O  
ATOM   3642  CB  ASN B  14      32.514 -65.380  45.201  1.00 19.51           C  
ATOM   3643  CG  ASN B  14      33.291 -64.262  45.845  1.00 24.17           C  
ATOM   3644  ND2 ASN B  14      32.769 -63.039  45.753  1.00 26.72           N  
ATOM   3645  OD1 ASN B  14      34.383 -64.487  46.396  1.00 31.08           O  
ATOM   3646  N   ASP B  15      34.849 -66.704  43.276  1.00 17.30           N  
ATOM   3647  CA  ASP B  15      36.299 -66.850  43.207  1.00 16.34           C  
ATOM   3648  C   ASP B  15      36.841 -66.478  41.840  1.00 15.96           C  
ATOM   3649  O   ASP B  15      36.143 -66.622  40.828  1.00 15.82           O  
ATOM   3650  CB  ASP B  15      36.711 -68.281  43.562  1.00 16.66           C  
ATOM   3651  CG  ASP B  15      36.649 -68.563  45.063  1.00 17.48           C  
ATOM   3652  OD1 ASP B  15      36.347 -67.641  45.879  1.00 20.42           O  
ATOM   3653  OD2 ASP B  15      36.872 -69.696  45.519  1.00 18.10           O1-
ATOM   3654  N   SER B  16      38.087 -66.007  41.817  1.00 15.03           N  
ATOM   3655  CA  SER B  16      38.704 -65.521  40.586  1.00 14.63           C  
ATOM   3656  C   SER B  16      39.950 -66.305  40.117  1.00 14.51           C  
ATOM   3657  O   SER B  16      40.396 -66.122  38.980  1.00 14.36           O  
ATOM   3658  CB  SER B  16      38.983 -64.020  40.686  1.00 14.16           C  
ATOM   3659  OG  SER B  16      39.818 -63.744  41.782  1.00 15.81           O  
ATOM   3660  N   LEU B  17      40.470 -67.197  40.974  1.00 14.49           N  
ATOM   3661  CA  LEU B  17      41.708 -67.959  40.724  1.00 14.01           C  
ATOM   3662  C   LEU B  17      41.776 -68.597  39.349  1.00 14.11           C  
ATOM   3663  O   LEU B  17      42.833 -68.556  38.699  1.00 13.01           O  
ATOM   3664  CB  LEU B  17      41.899 -69.068  41.777  1.00 13.60           C  
ATOM   3665  CG  LEU B  17      43.281 -69.440  42.372  1.00 13.99           C  
ATOM   3666  CD1 LEU B  17      43.535 -70.961  42.441  1.00 12.27           C  
ATOM   3667  CD2 LEU B  17      44.444 -68.759  41.724  1.00 11.36           C  
ATOM   3668  N   ARG B  18      40.657 -69.205  38.932  1.00 14.54           N  
ATOM   3669  CA  ARG B  18      40.589 -69.959  37.666  1.00 15.85           C  
ATOM   3670  C   ARG B  18      40.944 -69.135  36.418  1.00 15.22           C  
ATOM   3671  O   ARG B  18      41.309 -69.717  35.403  1.00 14.91           O  
ATOM   3672  CB  ARG B  18      39.234 -70.677  37.478  1.00 16.21           C  
ATOM   3673  CG  ARG B  18      38.005 -69.758  37.637  1.00 21.01           C  
ATOM   3674  CD  ARG B  18      36.642 -70.359  37.230  1.00 27.21           C  
ATOM   3675  NE  ARG B  18      35.924 -69.399  36.386  1.00 34.55           N  
ATOM   3676  CZ  ARG B  18      34.977 -68.550  36.813  1.00 37.64           C  
ATOM   3677  NH1 ARG B  18      34.590 -68.542  38.099  1.00 38.76           N1+
ATOM   3678  NH2 ARG B  18      34.415 -67.705  35.945  1.00 37.59           N  
ATOM   3679  N   PHE B  19      40.810 -67.804  36.496  1.00 15.00           N  
ATOM   3680  CA  PHE B  19      41.321 -66.905  35.456  1.00 14.82           C  
ATOM   3681  C   PHE B  19      42.411 -65.996  35.949  1.00 14.94           C  
ATOM   3682  O   PHE B  19      43.278 -65.623  35.167  1.00 15.52           O  
ATOM   3683  CB  PHE B  19      40.216 -66.069  34.784  1.00 14.38           C  
ATOM   3684  CG  PHE B  19      39.369 -65.288  35.749  1.00 15.30           C  
ATOM   3685  CD1 PHE B  19      39.731 -64.004  36.129  1.00 14.83           C  
ATOM   3686  CD2 PHE B  19      38.199 -65.851  36.285  1.00 15.45           C  
ATOM   3687  CE1 PHE B  19      38.949 -63.287  37.045  1.00 15.85           C  
ATOM   3688  CE2 PHE B  19      37.405 -65.151  37.181  1.00 15.67           C  
ATOM   3689  CZ  PHE B  19      37.779 -63.860  37.564  1.00 16.92           C  
ATOM   3690  N   ASP B  20      42.401 -65.600  37.218  1.00 15.04           N  
ATOM   3691  CA  ASP B  20      43.476 -64.684  37.632  1.00 15.64           C  
ATOM   3692  C   ASP B  20      44.850 -65.275  37.972  1.00 15.46           C  
ATOM   3693  O   ASP B  20      45.796 -64.511  38.206  1.00 14.76           O  
ATOM   3694  CB  ASP B  20      43.021 -63.582  38.607  1.00 16.18           C  
ATOM   3695  CG  ASP B  20      42.888 -64.039  40.039  1.00 17.43           C  
ATOM   3696  OD1 ASP B  20      43.273 -65.182  40.390  1.00 18.04           O  
ATOM   3697  OD2 ASP B  20      42.377 -63.277  40.898  1.00 19.15           O1-
ATOM   3698  N   TYR B  21      44.967 -66.611  37.957  1.00 15.30           N  
ATOM   3699  CA  TYR B  21      46.288 -67.270  38.003  1.00 16.14           C  
ATOM   3700  C   TYR B  21      47.248 -66.696  36.924  1.00 16.11           C  
ATOM   3701  O   TYR B  21      48.465 -66.700  37.082  1.00 15.33           O  
ATOM   3702  CB  TYR B  21      46.163 -68.786  37.782  1.00 16.25           C  
ATOM   3703  CG  TYR B  21      45.878 -69.178  36.344  1.00 16.56           C  
ATOM   3704  CD1 TYR B  21      46.896 -69.626  35.495  1.00 17.49           C  
ATOM   3705  CD2 TYR B  21      44.584 -69.110  35.834  1.00 17.51           C  
ATOM   3706  CE1 TYR B  21      46.617 -69.999  34.146  1.00 17.73           C  
ATOM   3707  CE2 TYR B  21      44.295 -69.471  34.509  1.00 17.79           C  
ATOM   3708  CZ  TYR B  21      45.306 -69.916  33.676  1.00 18.79           C  
ATOM   3709  OH  TYR B  21      44.981 -70.242  32.368  1.00 21.35           O  
ATOM   3710  N   ARG B  22      46.654 -66.245  35.826  1.00 16.00           N  
ATOM   3711  CA  ARG B  22      47.333 -65.605  34.710  1.00 16.98           C  
ATOM   3712  C   ARG B  22      48.177 -64.379  35.103  1.00 17.18           C  
ATOM   3713  O   ARG B  22      48.995 -63.900  34.309  1.00 17.39           O  
ATOM   3714  CB  ARG B  22      46.256 -65.201  33.709  1.00 17.50           C  
ATOM   3715  CG  ARG B  22      46.731 -65.024  32.318  1.00 20.65           C  
ATOM   3716  CD  ARG B  22      47.054 -66.293  31.579  1.00 18.74           C  
ATOM   3717  NE  ARG B  22      45.947 -66.520  30.709  1.00 20.11           N  
ATOM   3718  CZ  ARG B  22      45.810 -66.011  29.507  1.00 15.72           C  
ATOM   3719  NH1 ARG B  22      46.738 -65.230  28.952  1.00 12.39           N1+
ATOM   3720  NH2 ARG B  22      44.706 -66.307  28.870  1.00 14.42           N  
ATOM   3721  N   LEU B  23      47.956 -63.896  36.332  1.00 16.45           N  
ATOM   3722  CA  LEU B  23      48.627 -62.741  36.913  1.00 15.90           C  
ATOM   3723  C   LEU B  23      49.700 -63.118  37.958  1.00 15.51           C  
ATOM   3724  O   LEU B  23      50.268 -62.242  38.615  1.00 15.80           O  
ATOM   3725  CB  LEU B  23      47.576 -61.841  37.584  1.00 16.08           C  
ATOM   3726  CG  LEU B  23      47.019 -60.562  36.953  1.00 14.87           C  
ATOM   3727  CD1 LEU B  23      47.022 -60.565  35.465  1.00 11.88           C  
ATOM   3728  CD2 LEU B  23      45.636 -60.283  37.496  1.00 12.88           C  
ATOM   3729  N   ALA B  24      49.988 -64.410  38.084  1.00 14.85           N  
ATOM   3730  CA  ALA B  24      50.949 -64.909  39.050  1.00 14.81           C  
ATOM   3731  C   ALA B  24      52.270 -64.141  39.026  1.00 15.21           C  
ATOM   3732  O   ALA B  24      52.713 -63.643  40.062  1.00 14.71           O  
ATOM   3733  CB  ALA B  24      51.200 -66.374  38.818  1.00 14.51           C  
ATOM   3734  N   GLU B  25      52.883 -64.030  37.844  1.00 15.21           N  
ATOM   3735  CA  GLU B  25      54.241 -63.491  37.744  1.00 15.33           C  
ATOM   3736  C   GLU B  25      54.227 -62.030  38.084  1.00 14.83           C  
ATOM   3737  O   GLU B  25      55.148 -61.542  38.740  1.00 14.67           O  
ATOM   3738  CB  GLU B  25      54.812 -63.663  36.337  1.00 15.67           C  
ATOM   3739  CG  GLU B  25      55.283 -65.067  36.062  1.00 17.73           C  
ATOM   3740  CD  GLU B  25      55.917 -65.223  34.696  1.00 22.35           C  
ATOM   3741  OE1 GLU B  25      55.356 -66.011  33.911  1.00 24.42           O  
ATOM   3742  OE2 GLU B  25      56.973 -64.591  34.416  1.00 24.13           O1-
ATOM   3743  N   GLN B  26      53.163 -61.345  37.652  1.00 14.50           N  
ATOM   3744  CA  GLN B  26      53.016 -59.910  37.908  1.00 14.10           C  
ATOM   3745  C   GLN B  26      52.746 -59.644  39.401  1.00 14.24           C  
ATOM   3746  O   GLN B  26      53.370 -58.773  40.017  1.00 14.23           O  
ATOM   3747  CB  GLN B  26      51.940 -59.301  37.002  1.00 13.80           C  
ATOM   3748  CG  GLN B  26      52.353 -59.268  35.553  1.00 12.19           C  
ATOM   3749  CD  GLN B  26      52.078 -60.591  34.833  1.00 12.26           C  
ATOM   3750  NE2 GLN B  26      52.615 -60.742  33.634  1.00  8.42           N  
ATOM   3751  OE1 GLN B  26      51.405 -61.460  35.368  1.00 14.04           O  
ATOM   3752  N   ASP B  27      51.856 -60.420  39.998  1.00 14.61           N  
ATOM   3753  CA  ASP B  27      51.651 -60.313  41.435  1.00 15.30           C  
ATOM   3754  C   ASP B  27      52.964 -60.502  42.218  1.00 15.88           C  
ATOM   3755  O   ASP B  27      53.222 -59.788  43.211  1.00 16.25           O  
ATOM   3756  CB  ASP B  27      50.613 -61.318  41.891  1.00 15.21           C  
ATOM   3757  CG  ASP B  27      50.146 -61.055  43.288  1.00 15.56           C  
ATOM   3758  OD1 ASP B  27      49.432 -60.058  43.499  1.00 17.17           O  
ATOM   3759  OD2 ASP B  27      50.447 -61.783  44.243  1.00 14.52           O1-
ATOM   3760  N   ILE B  28      53.802 -61.440  41.769  1.00 15.71           N  
ATOM   3761  CA  ILE B  28      55.045 -61.702  42.478  1.00 15.86           C  
ATOM   3762  C   ILE B  28      56.069 -60.568  42.353  1.00 16.14           C  
ATOM   3763  O   ILE B  28      56.543 -60.092  43.368  1.00 16.90           O  
ATOM   3764  CB  ILE B  28      55.655 -63.070  42.082  1.00 16.13           C  
ATOM   3765  CG1 ILE B  28      54.782 -64.216  42.606  1.00 14.47           C  
ATOM   3766  CG2 ILE B  28      57.087 -63.197  42.618  1.00 14.64           C  
ATOM   3767  CD1 ILE B  28      55.123 -65.537  41.971  1.00 13.08           C  
ATOM   3768  N   VAL B  29      56.414 -60.129  41.136  1.00 16.36           N  
ATOM   3769  CA  VAL B  29      57.349 -58.998  40.990  1.00 15.78           C  
ATOM   3770  C   VAL B  29      56.783 -57.729  41.626  1.00 15.66           C  
ATOM   3771  O   VAL B  29      57.539 -56.956  42.224  1.00 15.63           O  
ATOM   3772  CB  VAL B  29      57.872 -58.760  39.521  1.00 15.80           C  
ATOM   3773  CG1 VAL B  29      58.460 -60.045  38.934  1.00 15.63           C  
ATOM   3774  CG2 VAL B  29      56.801 -58.232  38.625  1.00 16.97           C  
ATOM   3775  N   GLY B  30      55.451 -57.552  41.547  1.00 15.50           N  
ATOM   3776  CA  GLY B  30      54.754 -56.478  42.254  1.00 14.72           C  
ATOM   3777  C   GLY B  30      54.986 -56.500  43.763  1.00 14.71           C  
ATOM   3778  O   GLY B  30      55.186 -55.454  44.399  1.00 14.37           O  
ATOM   3779  N   SER B  31      54.963 -57.697  44.339  1.00 14.78           N  
ATOM   3780  CA  SER B  31      55.234 -57.875  45.756  1.00 15.28           C  
ATOM   3781  C   SER B  31      56.687 -57.538  46.111  1.00 16.14           C  
ATOM   3782  O   SER B  31      56.949 -56.884  47.140  1.00 16.17           O  
ATOM   3783  CB  SER B  31      54.920 -59.303  46.157  1.00 15.18           C  
ATOM   3784  OG  SER B  31      53.546 -59.432  46.403  1.00 15.20           O  
ATOM   3785  N   VAL B  32      57.625 -57.978  45.267  1.00 16.48           N  
ATOM   3786  CA  VAL B  32      59.026 -57.611  45.443  1.00 17.53           C  
ATOM   3787  C   VAL B  32      59.136 -56.092  45.616  1.00 18.10           C  
ATOM   3788  O   VAL B  32      59.759 -55.616  46.583  1.00 18.01           O  
ATOM   3789  CB  VAL B  32      59.915 -58.099  44.272  1.00 17.72           C  
ATOM   3790  CG1 VAL B  32      61.392 -57.585  44.407  1.00 17.46           C  
ATOM   3791  CG2 VAL B  32      59.866 -59.625  44.158  1.00 18.02           C  
ATOM   3792  N   ALA B  33      58.507 -55.348  44.704  1.00 18.16           N  
ATOM   3793  CA  ALA B  33      58.613 -53.894  44.694  1.00 18.68           C  
ATOM   3794  C   ALA B  33      57.997 -53.288  45.944  1.00 19.53           C  
ATOM   3795  O   ALA B  33      58.619 -52.460  46.606  1.00 20.48           O  
ATOM   3796  CB  ALA B  33      57.980 -53.334  43.447  1.00 18.52           C  
ATOM   3797  N   TRP B  34      56.792 -53.713  46.312  1.00 19.98           N  
ATOM   3798  CA  TRP B  34      56.216 -53.229  47.563  1.00 20.04           C  
ATOM   3799  C   TRP B  34      57.149 -53.398  48.757  1.00 19.50           C  
ATOM   3800  O   TRP B  34      57.225 -52.512  49.633  1.00 19.17           O  
ATOM   3801  CB  TRP B  34      54.952 -53.978  47.920  1.00 20.78           C  
ATOM   3802  CG  TRP B  34      54.301 -53.393  49.125  1.00 25.78           C  
ATOM   3803  CD1 TRP B  34      54.023 -54.039  50.296  1.00 29.13           C  
ATOM   3804  CD2 TRP B  34      53.816 -52.039  49.303  1.00 31.66           C  
ATOM   3805  CE2 TRP B  34      53.220 -51.956  50.606  1.00 34.06           C  
ATOM   3806  CE3 TRP B  34      53.798 -50.893  48.482  1.00 32.81           C  
ATOM   3807  NE1 TRP B  34      53.364 -53.195  51.183  1.00 32.02           N  
ATOM   3808  CZ2 TRP B  34      52.621 -50.764  51.116  1.00 35.39           C  
ATOM   3809  CZ3 TRP B  34      53.206 -49.706  48.987  1.00 35.12           C  
ATOM   3810  CH2 TRP B  34      52.623 -49.654  50.300  1.00 36.29           C  
ATOM   3811  N   SER B  35      57.785 -54.570  48.838  1.00 18.39           N  
ATOM   3812  CA  SER B  35      58.617 -54.910  49.991  1.00 17.89           C  
ATOM   3813  C   SER B  35      59.674 -53.846  50.236  1.00 17.78           C  
ATOM   3814  O   SER B  35      59.927 -53.472  51.387  1.00 17.09           O  
ATOM   3815  CB  SER B  35      59.267 -56.292  49.848  1.00 17.72           C  
ATOM   3816  OG  SER B  35      60.271 -56.294  48.850  1.00 17.00           O  
ATOM   3817  N   LYS B  36      60.245 -53.336  49.140  1.00 17.84           N  
ATOM   3818  CA  LYS B  36      61.236 -52.255  49.181  1.00 17.56           C  
ATOM   3819  C   LYS B  36      60.635 -50.940  49.667  1.00 17.62           C  
ATOM   3820  O   LYS B  36      61.318 -50.170  50.332  1.00 17.94           O  
ATOM   3821  CB  LYS B  36      61.862 -52.014  47.800  1.00 17.66           C  
ATOM   3822  CG  LYS B  36      62.821 -53.089  47.295  1.00 17.29           C  
ATOM   3823  CD  LYS B  36      62.927 -52.998  45.766  1.00 18.28           C  
ATOM   3824  CE  LYS B  36      63.843 -54.046  45.183  1.00 18.67           C  
ATOM   3825  NZ  LYS B  36      64.126 -53.772  43.746  1.00 19.96           N1+
ATOM   3826  N   ALA B  37      59.377 -50.663  49.318  1.00 17.41           N  
ATOM   3827  CA  ALA B  37      58.712 -49.448  49.775  1.00 17.40           C  
ATOM   3828  C   ALA B  37      58.571 -49.459  51.312  1.00 17.92           C  
ATOM   3829  O   ALA B  37      58.605 -48.406  51.947  1.00 17.83           O  
ATOM   3830  CB  ALA B  37      57.339 -49.294  49.100  1.00 17.29           C  
ATOM   3831  N   LEU B  38      58.409 -50.664  51.878  1.00 18.50           N  
ATOM   3832  CA  LEU B  38      58.092 -50.831  53.285  1.00 18.57           C  
ATOM   3833  C   LEU B  38      59.322 -50.502  54.125  1.00 19.76           C  
ATOM   3834  O   LEU B  38      59.213 -49.947  55.222  1.00 19.36           O  
ATOM   3835  CB  LEU B  38      57.628 -52.270  53.533  1.00 18.76           C  
ATOM   3836  CG  LEU B  38      56.149 -52.591  53.817  1.00 16.61           C  
ATOM   3837  CD1 LEU B  38      55.268 -51.523  53.241  1.00 17.45           C  
ATOM   3838  CD2 LEU B  38      55.832 -53.964  53.301  1.00 17.27           C  
ATOM   3839  N   VAL B  39      60.492 -50.834  53.580  1.00 20.24           N  
ATOM   3840  CA  VAL B  39      61.774 -50.484  54.172  1.00 20.68           C  
ATOM   3841  C   VAL B  39      61.938 -48.968  54.292  1.00 21.01           C  
ATOM   3842  O   VAL B  39      62.320 -48.475  55.338  1.00 20.88           O  
ATOM   3843  CB  VAL B  39      62.954 -51.065  53.346  1.00 21.14           C  
ATOM   3844  CG1 VAL B  39      64.331 -50.634  53.949  1.00 21.13           C  
ATOM   3845  CG2 VAL B  39      62.848 -52.580  53.260  1.00 20.49           C  
ATOM   3846  N   THR B  40      61.641 -48.232  53.225  1.00 21.64           N  
ATOM   3847  CA  THR B  40      61.734 -46.767  53.243  1.00 22.15           C  
ATOM   3848  C   THR B  40      60.844 -46.175  54.351  1.00 22.30           C  
ATOM   3849  O   THR B  40      61.036 -45.030  54.803  1.00 22.00           O  
ATOM   3850  CB  THR B  40      61.324 -46.205  51.848  1.00 22.81           C  
ATOM   3851  CG2 THR B  40      61.519 -44.685  51.768  1.00 23.43           C  
ATOM   3852  OG1 THR B  40      62.240 -46.685  50.853  1.00 22.33           O  
ATOM   3853  N   VAL B  41      59.879 -46.987  54.795  1.00 22.29           N  
ATOM   3854  CA  VAL B  41      58.760 -46.505  55.597  1.00 22.50           C  
ATOM   3855  C   VAL B  41      58.747 -47.139  57.002  1.00 22.57           C  
ATOM   3856  O   VAL B  41      57.868 -46.812  57.845  1.00 22.63           O  
ATOM   3857  CB  VAL B  41      57.414 -46.607  54.765  1.00 21.97           C  
ATOM   3858  CG1 VAL B  41      56.557 -47.842  55.130  1.00 22.54           C  
ATOM   3859  CG2 VAL B  41      56.638 -45.303  54.843  1.00 21.87           C  
ATOM   3860  N   GLY B  42      59.771 -48.004  57.242  1.00 22.77           N  
ATOM   3861  CA  GLY B  42      60.122 -48.486  58.579  1.00 23.05           C  
ATOM   3862  C   GLY B  42      59.322 -49.677  59.081  1.00 23.08           C  
ATOM   3863  O   GLY B  42      59.495 -50.103  60.218  1.00 23.30           O  
ATOM   3864  N   VAL B  43      58.462 -50.223  58.237  1.00 22.68           N  
ATOM   3865  CA  VAL B  43      57.706 -51.413  58.604  1.00 23.15           C  
ATOM   3866  C   VAL B  43      58.650 -52.655  58.616  1.00 23.36           C  
ATOM   3867  O   VAL B  43      58.593 -53.506  59.513  1.00 23.22           O  
ATOM   3868  CB  VAL B  43      56.463 -51.571  57.644  1.00 22.73           C  
ATOM   3869  CG1 VAL B  43      55.885 -52.974  57.699  1.00 22.77           C  
ATOM   3870  CG2 VAL B  43      55.402 -50.515  57.989  1.00 22.47           C  
ATOM   3871  N   LEU B  44      59.490 -52.752  57.589  1.00 23.61           N  
ATOM   3872  CA  LEU B  44      60.362 -53.917  57.402  1.00 23.88           C  
ATOM   3873  C   LEU B  44      61.796 -53.440  57.581  1.00 24.47           C  
ATOM   3874  O   LEU B  44      62.133 -52.323  57.177  1.00 24.60           O  
ATOM   3875  CB  LEU B  44      60.177 -54.538  55.987  1.00 23.91           C  
ATOM   3876  CG  LEU B  44      58.939 -55.408  55.681  1.00 24.07           C  
ATOM   3877  CD1 LEU B  44      58.863 -55.724  54.202  1.00 24.60           C  
ATOM   3878  CD2 LEU B  44      58.961 -56.694  56.524  1.00 24.36           C  
ATOM   3879  N   THR B  45      62.625 -54.261  58.229  1.00 24.79           N  
ATOM   3880  CA  THR B  45      64.086 -54.065  58.175  1.00 25.56           C  
ATOM   3881  C   THR B  45      64.582 -54.549  56.810  1.00 25.75           C  
ATOM   3882  O   THR B  45      63.846 -55.216  56.059  1.00 25.71           O  
ATOM   3883  CB  THR B  45      64.875 -54.824  59.318  1.00 25.60           C  
ATOM   3884  CG2 THR B  45      64.325 -54.519  60.752  1.00 25.51           C  
ATOM   3885  OG1 THR B  45      64.706 -56.245  59.171  1.00 26.28           O  
ATOM   3886  N   ALA B  46      65.833 -54.221  56.502  1.00 25.98           N  
ATOM   3887  CA  ALA B  46      66.430 -54.591  55.221  1.00 26.09           C  
ATOM   3888  C   ALA B  46      66.577 -56.108  55.079  1.00 26.22           C  
ATOM   3889  O   ALA B  46      66.536 -56.637  53.947  1.00 26.34           O  
ATOM   3890  CB  ALA B  46      67.768 -53.888  55.027  1.00 25.80           C  
ATOM   3891  N   GLU B  47      66.713 -56.796  56.221  1.00 26.31           N  
ATOM   3892  CA  GLU B  47      66.833 -58.255  56.233  1.00 26.68           C  
ATOM   3893  C   GLU B  47      65.540 -58.983  55.871  1.00 26.90           C  
ATOM   3894  O   GLU B  47      65.555 -59.889  55.038  1.00 27.34           O  
ATOM   3895  CB  GLU B  47      67.338 -58.772  57.577  1.00 26.63           C  
ATOM   3896  CG  GLU B  47      67.505 -60.286  57.587  1.00 26.74           C  
ATOM   3897  CD  GLU B  47      67.651 -60.853  58.978  1.00 26.70           C  
ATOM   3898  OE1 GLU B  47      66.767 -61.627  59.401  1.00 27.07           O  
ATOM   3899  OE2 GLU B  47      68.651 -60.522  59.644  1.00 25.80           O1-
ATOM   3900  N   GLU B  48      64.435 -58.602  56.513  1.00 26.90           N  
ATOM   3901  CA  GLU B  48      63.132 -59.193  56.220  1.00 26.80           C  
ATOM   3902  C   GLU B  48      62.792 -59.006  54.730  1.00 25.66           C  
ATOM   3903  O   GLU B  48      62.227 -59.899  54.101  1.00 25.53           O  
ATOM   3904  CB  GLU B  48      62.045 -58.584  57.147  1.00 27.51           C  
ATOM   3905  CG  GLU B  48      62.375 -58.698  58.694  1.00 30.31           C  
ATOM   3906  CD  GLU B  48      61.505 -57.736  59.615  1.00 35.46           C  
ATOM   3907  OE1 GLU B  48      61.821 -56.512  59.720  1.00 37.19           O  
ATOM   3908  OE2 GLU B  48      60.492 -58.202  60.217  1.00 39.16           O1-
ATOM   3909  N   GLN B  49      63.182 -57.853  54.184  1.00 24.66           N  
ATOM   3910  CA  GLN B  49      62.985 -57.518  52.772  1.00 24.24           C  
ATOM   3911  C   GLN B  49      63.778 -58.439  51.836  1.00 23.97           C  
ATOM   3912  O   GLN B  49      63.328 -58.748  50.737  1.00 23.50           O  
ATOM   3913  CB  GLN B  49      63.386 -56.063  52.514  1.00 24.01           C  
ATOM   3914  CG  GLN B  49      62.948 -55.490  51.155  1.00 23.37           C  
ATOM   3915  CD  GLN B  49      63.771 -55.988  49.975  1.00 22.84           C  
ATOM   3916  NE2 GLN B  49      63.095 -56.318  48.879  1.00 22.22           N  
ATOM   3917  OE1 GLN B  49      64.996 -56.067  50.048  1.00 22.18           O  
ATOM   3918  N   ALA B  50      64.960 -58.860  52.284  1.00 23.93           N  
ATOM   3919  CA  ALA B  50      65.822 -59.742  51.507  1.00 23.67           C  
ATOM   3920  C   ALA B  50      65.284 -61.167  51.539  1.00 23.44           C  
ATOM   3921  O   ALA B  50      65.297 -61.858  50.518  1.00 23.59           O  
ATOM   3922  CB  ALA B  50      67.262 -59.686  52.022  1.00 23.61           C  
ATOM   3923  N   GLN B  51      64.794 -61.591  52.702  1.00 22.93           N  
ATOM   3924  CA  GLN B  51      64.202 -62.917  52.839  1.00 23.10           C  
ATOM   3925  C   GLN B  51      62.924 -63.043  52.002  1.00 23.12           C  
ATOM   3926  O   GLN B  51      62.751 -64.036  51.292  1.00 23.31           O  
ATOM   3927  CB  GLN B  51      63.919 -63.231  54.308  1.00 23.33           C  
ATOM   3928  CG  GLN B  51      63.957 -64.718  54.660  1.00 23.61           C  
ATOM   3929  CD  GLN B  51      63.709 -64.951  56.133  1.00 24.36           C  
ATOM   3930  NE2 GLN B  51      64.564 -64.349  56.975  1.00 24.22           N  
ATOM   3931  OE1 GLN B  51      62.758 -65.664  56.511  1.00 24.01           O  
ATOM   3932  N   LEU B  52      62.054 -62.028  52.095  1.00 22.52           N  
ATOM   3933  CA  LEU B  52      60.841 -61.912  51.291  1.00 21.98           C  
ATOM   3934  C   LEU B  52      61.175 -61.934  49.785  1.00 21.88           C  
ATOM   3935  O   LEU B  52      60.558 -62.690  49.029  1.00 21.17           O  
ATOM   3936  CB  LEU B  52      60.082 -60.623  51.658  1.00 21.87           C  
ATOM   3937  CG  LEU B  52      58.689 -60.531  52.326  1.00 21.79           C  
ATOM   3938  CD1 LEU B  52      58.070 -61.849  52.815  1.00 21.42           C  
ATOM   3939  CD2 LEU B  52      58.734 -59.519  53.469  1.00 19.70           C  
ATOM   3940  N   GLU B  53      62.165 -61.129  49.366  1.00 21.61           N  
ATOM   3941  CA  GLU B  53      62.648 -61.154  47.976  1.00 21.45           C  
ATOM   3942  C   GLU B  53      63.139 -62.540  47.567  1.00 21.21           C  
ATOM   3943  O   GLU B  53      62.764 -63.036  46.503  1.00 21.62           O  
ATOM   3944  CB  GLU B  53      63.726 -60.086  47.693  1.00 21.16           C  
ATOM   3945  CG  GLU B  53      64.065 -59.938  46.199  1.00 21.97           C  
ATOM   3946  CD  GLU B  53      64.808 -58.643  45.860  1.00 22.65           C  
ATOM   3947  OE1 GLU B  53      64.991 -57.786  46.753  1.00 24.10           O  
ATOM   3948  OE2 GLU B  53      65.195 -58.456  44.681  1.00 21.84           O1-
ATOM   3949  N   GLU B  54      63.941 -63.165  48.426  1.00 21.05           N  
ATOM   3950  CA  GLU B  54      64.463 -64.517  48.179  1.00 21.10           C  
ATOM   3951  C   GLU B  54      63.356 -65.541  47.919  1.00 20.59           C  
ATOM   3952  O   GLU B  54      63.404 -66.265  46.915  1.00 20.64           O  
ATOM   3953  CB  GLU B  54      65.383 -64.987  49.323  1.00 21.51           C  
ATOM   3954  CG  GLU B  54      66.302 -66.151  48.955  1.00 23.16           C  
ATOM   3955  CD  GLU B  54      67.190 -66.625  50.111  1.00 26.16           C  
ATOM   3956  OE1 GLU B  54      68.394 -66.887  49.871  1.00 26.91           O  
ATOM   3957  OE2 GLU B  54      66.703 -66.754  51.263  1.00 26.91           O1-
ATOM   3958  N   ALA B  55      62.364 -65.586  48.813  1.00 19.83           N  
ATOM   3959  CA  ALA B  55      61.222 -66.499  48.689  1.00 19.00           C  
ATOM   3960  C   ALA B  55      60.325 -66.188  47.477  1.00 18.74           C  
ATOM   3961  O   ALA B  55      59.734 -67.102  46.886  1.00 18.82           O  
ATOM   3962  CB  ALA B  55      60.399 -66.486  49.962  1.00 18.54           C  
ATOM   3963  N   LEU B  56      60.208 -64.908  47.121  1.00 18.14           N  
ATOM   3964  CA  LEU B  56      59.394 -64.519  45.971  1.00 17.56           C  
ATOM   3965  C   LEU B  56      60.107 -64.939  44.683  1.00 18.02           C  
ATOM   3966  O   LEU B  56      59.451 -65.398  43.745  1.00 18.48           O  
ATOM   3967  CB  LEU B  56      59.077 -63.018  45.972  1.00 16.60           C  
ATOM   3968  CG  LEU B  56      57.996 -62.542  46.939  1.00 15.54           C  
ATOM   3969  CD1 LEU B  56      58.137 -61.052  47.247  1.00 13.15           C  
ATOM   3970  CD2 LEU B  56      56.580 -62.868  46.431  1.00 14.88           C  
ATOM   3971  N   ASN B  57      61.439 -64.818  44.656  1.00 17.90           N  
ATOM   3972  CA  ASN B  57      62.230 -65.211  43.489  1.00 18.23           C  
ATOM   3973  C   ASN B  57      62.107 -66.702  43.229  1.00 18.60           C  
ATOM   3974  O   ASN B  57      61.985 -67.133  42.078  1.00 18.36           O  
ATOM   3975  CB  ASN B  57      63.723 -64.879  43.667  1.00 18.14           C  
ATOM   3976  CG  ASN B  57      64.058 -63.426  43.394  1.00 17.36           C  
ATOM   3977  ND2 ASN B  57      65.186 -62.988  43.927  1.00 17.74           N  
ATOM   3978  OD1 ASN B  57      63.326 -62.709  42.718  1.00 18.21           O  
ATOM   3979  N   VAL B  58      62.161 -67.483  44.307  1.00 19.15           N  
ATOM   3980  CA  VAL B  58      62.048 -68.935  44.218  1.00 19.85           C  
ATOM   3981  C   VAL B  58      60.658 -69.280  43.699  1.00 20.55           C  
ATOM   3982  O   VAL B  58      60.519 -70.092  42.791  1.00 21.03           O  
ATOM   3983  CB  VAL B  58      62.367 -69.639  45.580  1.00 19.99           C  
ATOM   3984  CG1 VAL B  58      61.984 -71.120  45.555  1.00 20.20           C  
ATOM   3985  CG2 VAL B  58      63.850 -69.499  45.926  1.00 19.12           C  
ATOM   3986  N   LEU B  59      59.640 -68.622  44.249  1.00 21.08           N  
ATOM   3987  CA  LEU B  59      58.260 -68.845  43.846  1.00 21.63           C  
ATOM   3988  C   LEU B  59      58.037 -68.501  42.371  1.00 22.36           C  
ATOM   3989  O   LEU B  59      57.387 -69.256  41.647  1.00 22.36           O  
ATOM   3990  CB  LEU B  59      57.307 -68.031  44.736  1.00 21.25           C  
ATOM   3991  CG  LEU B  59      55.827 -68.363  44.664  1.00 19.49           C  
ATOM   3992  CD1 LEU B  59      55.592 -69.776  45.155  1.00 18.96           C  
ATOM   3993  CD2 LEU B  59      55.043 -67.367  45.482  1.00 19.32           C  
ATOM   3994  N   LEU B  60      58.573 -67.359  41.947  1.00 23.01           N  
ATOM   3995  CA  LEU B  60      58.500 -66.933  40.555  1.00 23.84           C  
ATOM   3996  C   LEU B  60      59.050 -68.005  39.610  1.00 24.91           C  
ATOM   3997  O   LEU B  60      58.372 -68.419  38.674  1.00 24.97           O  
ATOM   3998  CB  LEU B  60      59.255 -65.616  40.373  1.00 23.29           C  
ATOM   3999  CG  LEU B  60      59.335 -65.052  38.961  1.00 22.06           C  
ATOM   4000  CD1 LEU B  60      57.938 -64.688  38.463  1.00 21.62           C  
ATOM   4001  CD2 LEU B  60      60.251 -63.853  38.940  1.00 19.71           C  
ATOM   4002  N   GLU B  61      60.272 -68.460  39.879  1.00 26.28           N  
ATOM   4003  CA  GLU B  61      60.916 -69.513  39.089  1.00 27.75           C  
ATOM   4004  C   GLU B  61      60.036 -70.782  39.058  1.00 28.17           C  
ATOM   4005  O   GLU B  61      59.967 -71.475  38.035  1.00 28.60           O  
ATOM   4006  CB  GLU B  61      62.370 -69.775  39.584  1.00 27.78           C  
ATOM   4007  CG  GLU B  61      62.706 -71.217  39.980  1.00 29.49           C  
ATOM   4008  CD  GLU B  61      64.028 -71.364  40.738  1.00 31.68           C  
ATOM   4009  OE1 GLU B  61      64.069 -71.110  41.969  1.00 31.64           O  
ATOM   4010  OE2 GLU B  61      65.037 -71.759  40.105  1.00 32.78           O1-
ATOM   4011  N   ASP B  62      59.340 -71.050  40.164  1.00 28.53           N  
ATOM   4012  CA  ASP B  62      58.519 -72.249  40.294  1.00 28.96           C  
ATOM   4013  C   ASP B  62      57.209 -72.135  39.500  1.00 28.92           C  
ATOM   4014  O   ASP B  62      56.784 -73.087  38.844  1.00 28.94           O  
ATOM   4015  CB  ASP B  62      58.279 -72.564  41.775  1.00 29.16           C  
ATOM   4016  CG  ASP B  62      59.369 -73.468  42.361  1.00 31.48           C  
ATOM   4017  OD1 ASP B  62      59.092 -74.682  42.503  1.00 34.43           O  
ATOM   4018  OD2 ASP B  62      60.526 -73.078  42.691  1.00 31.03           O1-
ATOM   4019  N   VAL B  63      56.589 -70.960  39.548  1.00 28.91           N  
ATOM   4020  CA  VAL B  63      55.386 -70.680  38.766  1.00 28.99           C  
ATOM   4021  C   VAL B  63      55.726 -70.658  37.281  1.00 29.24           C  
ATOM   4022  O   VAL B  63      54.982 -71.180  36.471  1.00 29.76           O  
ATOM   4023  CB  VAL B  63      54.736 -69.345  39.172  1.00 28.59           C  
ATOM   4024  CG1 VAL B  63      53.670 -68.958  38.183  1.00 29.24           C  
ATOM   4025  CG2 VAL B  63      54.137 -69.451  40.552  1.00 28.40           C  
ATOM   4026  N   ARG B  64      56.850 -70.048  36.924  1.00 29.44           N  
ATOM   4027  CA  ARG B  64      57.293 -70.058  35.540  1.00 29.47           C  
ATOM   4028  C   ARG B  64      57.409 -71.496  35.056  1.00 29.53           C  
ATOM   4029  O   ARG B  64      56.832 -71.855  34.029  1.00 29.58           O  
ATOM   4030  CB  ARG B  64      58.627 -69.330  35.390  1.00 29.17           C  
ATOM   4031  CG  ARG B  64      58.473 -67.833  35.312  1.00 29.24           C  
ATOM   4032  CD  ARG B  64      59.756 -67.100  35.030  1.00 30.54           C  
ATOM   4033  NE  ARG B  64      59.539 -65.656  34.986  1.00 31.89           N  
ATOM   4034  CZ  ARG B  64      60.422 -64.743  35.388  1.00 32.32           C  
ATOM   4035  NH1 ARG B  64      61.605 -65.100  35.890  1.00 31.14           N1+
ATOM   4036  NH2 ARG B  64      60.117 -63.458  35.290  1.00 32.10           N  
ATOM   4037  N   ALA B  65      58.118 -72.317  35.831  1.00 29.68           N  
ATOM   4038  CA  ALA B  65      58.442 -73.692  35.448  1.00 29.65           C  
ATOM   4039  C   ALA B  65      57.295 -74.692  35.625  1.00 29.63           C  
ATOM   4040  O   ALA B  65      57.402 -75.831  35.176  1.00 29.49           O  
ATOM   4041  CB  ALA B  65      59.703 -74.170  36.197  1.00 29.67           C  
ATOM   4042  N   ARG B  66      56.208 -74.273  36.275  1.00 29.92           N  
ATOM   4043  CA  ARG B  66      55.051 -75.149  36.499  1.00 30.33           C  
ATOM   4044  C   ARG B  66      53.816 -74.352  36.904  1.00 30.11           C  
ATOM   4045  O   ARG B  66      53.426 -74.373  38.072  1.00 30.30           O  
ATOM   4046  CB  ARG B  66      55.358 -76.193  37.585  1.00 30.69           C  
ATOM   4047  CG  ARG B  66      55.050 -77.647  37.194  1.00 32.63           C  
ATOM   4048  CD  ARG B  66      54.919 -78.628  38.381  1.00 35.26           C  
ATOM   4049  NE  ARG B  66      55.762 -78.263  39.530  1.00 36.99           N  
ATOM   4050  CZ  ARG B  66      57.023 -78.679  39.728  1.00 38.45           C  
ATOM   4051  NH1 ARG B  66      57.625 -79.488  38.854  1.00 38.24           N1+
ATOM   4052  NH2 ARG B  66      57.690 -78.282  40.810  1.00 38.23           N  
ATOM   4053  N   PRO B  67      53.193 -73.652  35.955  1.00 29.79           N  
ATOM   4054  CA  PRO B  67      52.045 -72.801  36.276  1.00 29.22           C  
ATOM   4055  C   PRO B  67      50.790 -73.583  36.668  1.00 28.81           C  
ATOM   4056  O   PRO B  67      49.913 -73.035  37.355  1.00 28.81           O  
ATOM   4057  CB  PRO B  67      51.820 -72.012  34.982  1.00 29.53           C  
ATOM   4058  CG  PRO B  67      53.085 -72.205  34.190  1.00 29.81           C  
ATOM   4059  CD  PRO B  67      53.534 -73.593  34.521  1.00 29.96           C  
ATOM   4060  N   GLN B  68      50.709 -74.845  36.258  1.00 27.90           N  
ATOM   4061  CA  GLN B  68      49.502 -75.643  36.497  1.00 27.17           C  
ATOM   4062  C   GLN B  68      49.254 -75.944  37.985  1.00 26.11           C  
ATOM   4063  O   GLN B  68      48.151 -76.347  38.360  1.00 26.08           O  
ATOM   4064  CB  GLN B  68      49.512 -76.937  35.661  1.00 27.41           C  
ATOM   4065  CG  GLN B  68      50.652 -77.930  35.977  1.00 28.23           C  
ATOM   4066  CD  GLN B  68      51.751 -77.948  34.914  1.00 29.20           C  
ATOM   4067  NE2 GLN B  68      51.980 -76.808  34.262  1.00 29.08           N  
ATOM   4068  OE1 GLN B  68      52.386 -78.979  34.697  1.00 29.43           O  
ATOM   4069  N   GLN B  69      50.274 -75.728  38.814  1.00 24.61           N  
ATOM   4070  CA  GLN B  69      50.188 -75.972  40.258  1.00 23.74           C  
ATOM   4071  C   GLN B  69      49.205 -75.038  40.991  1.00 22.75           C  
ATOM   4072  O   GLN B  69      48.627 -75.410  42.020  1.00 22.19           O  
ATOM   4073  CB  GLN B  69      51.587 -75.906  40.911  1.00 23.62           C  
ATOM   4074  CG  GLN B  69      52.176 -74.499  40.994  1.00 23.85           C  
ATOM   4075  CD  GLN B  69      53.492 -74.449  41.729  1.00 25.30           C  
ATOM   4076  NE2 GLN B  69      54.585 -74.677  41.008  1.00 25.22           N  
ATOM   4077  OE1 GLN B  69      53.524 -74.216  42.940  1.00 26.30           O  
ATOM   4078  N   ILE B  70      49.039 -73.824  40.465  1.00 21.80           N  
ATOM   4079  CA  ILE B  70      48.179 -72.828  41.089  1.00 20.62           C  
ATOM   4080  C   ILE B  70      46.747 -73.354  41.158  1.00 20.87           C  
ATOM   4081  O   ILE B  70      46.098 -73.294  42.203  1.00 20.11           O  
ATOM   4082  CB  ILE B  70      48.266 -71.485  40.321  1.00 20.35           C  
ATOM   4083  CG1 ILE B  70      49.719 -70.989  40.271  1.00 19.31           C  
ATOM   4084  CG2 ILE B  70      47.376 -70.432  40.953  1.00 17.86           C  
ATOM   4085  CD1 ILE B  70      49.986 -69.975  39.157  1.00 17.85           C  
ATOM   4086  N   LEU B  71      46.279 -73.913  40.047  1.00 21.55           N  
ATOM   4087  CA  LEU B  71      44.880 -74.311  39.920  1.00 22.21           C  
ATOM   4088  C   LEU B  71      44.574 -75.601  40.661  1.00 22.52           C  
ATOM   4089  O   LEU B  71      43.419 -76.018  40.723  1.00 22.49           O  
ATOM   4090  CB  LEU B  71      44.469 -74.411  38.449  1.00 22.22           C  
ATOM   4091  CG  LEU B  71      44.538 -73.085  37.693  1.00 23.13           C  
ATOM   4092  CD1 LEU B  71      44.313 -73.282  36.195  1.00 23.12           C  
ATOM   4093  CD2 LEU B  71      43.531 -72.108  38.283  1.00 23.38           C  
ATOM   4094  N   GLU B  72      45.611 -76.219  41.220  1.00 23.28           N  
ATOM   4095  CA  GLU B  72      45.456 -77.366  42.112  1.00 24.24           C  
ATOM   4096  C   GLU B  72      44.961 -76.922  43.495  1.00 24.43           C  
ATOM   4097  O   GLU B  72      44.313 -77.692  44.212  1.00 24.53           O  
ATOM   4098  CB  GLU B  72      46.768 -78.160  42.203  1.00 24.50           C  
ATOM   4099  CG  GLU B  72      47.006 -79.083  41.003  1.00 26.31           C  
ATOM   4100  CD  GLU B  72      48.441 -79.600  40.879  1.00 28.99           C  
ATOM   4101  OE1 GLU B  72      49.364 -79.070  41.554  1.00 29.72           O  
ATOM   4102  OE2 GLU B  72      48.655 -80.555  40.093  1.00 29.28           O1-
ATOM   4103  N   SER B  73      45.233 -75.664  43.839  1.00 24.80           N  
ATOM   4104  CA  SER B  73      44.814 -75.076  45.113  1.00 25.06           C  
ATOM   4105  C   SER B  73      43.361 -74.613  45.095  1.00 25.26           C  
ATOM   4106  O   SER B  73      42.800 -74.364  44.043  1.00 25.12           O  
ATOM   4107  CB  SER B  73      45.729 -73.897  45.462  1.00 25.10           C  
ATOM   4108  OG  SER B  73      45.023 -72.843  46.097  1.00 24.34           O  
ATOM   4109  N   ASP B  74      42.755 -74.473  46.269  1.00 25.95           N  
ATOM   4110  CA  ASP B  74      41.413 -73.896  46.333  1.00 26.61           C  
ATOM   4111  C   ASP B  74      41.379 -72.440  46.839  1.00 25.93           C  
ATOM   4112  O   ASP B  74      40.307 -71.906  47.156  1.00 25.99           O  
ATOM   4113  CB  ASP B  74      40.436 -74.821  47.085  1.00 27.47           C  
ATOM   4114  CG  ASP B  74      40.671 -74.840  48.583  1.00 30.60           C  
ATOM   4115  OD1 ASP B  74      41.756 -75.315  49.020  1.00 34.24           O  
ATOM   4116  OD2 ASP B  74      39.812 -74.420  49.402  1.00 33.05           O1-
ATOM   4117  N   ALA B  75      42.551 -71.802  46.877  1.00 24.78           N  
ATOM   4118  CA  ALA B  75      42.654 -70.362  47.112  1.00 24.17           C  
ATOM   4119  C   ALA B  75      41.674 -69.566  46.230  1.00 23.86           C  
ATOM   4120  O   ALA B  75      41.393 -69.937  45.089  1.00 23.57           O  
ATOM   4121  CB  ALA B  75      44.084 -69.886  46.886  1.00 23.73           C  
ATOM   4122  N   GLU B  76      41.169 -68.468  46.770  1.00 23.41           N  
ATOM   4123  CA  GLU B  76      40.124 -67.725  46.116  1.00 23.59           C  
ATOM   4124  C   GLU B  76      40.613 -66.848  44.916  1.00 22.86           C  
ATOM   4125  O   GLU B  76      39.885 -66.685  43.917  1.00 22.80           O  
ATOM   4126  CB  GLU B  76      39.255 -67.009  47.186  1.00 24.11           C  
ATOM   4127  CG  GLU B  76      39.513 -65.535  47.455  1.00 27.48           C  
ATOM   4128  CD  GLU B  76      38.384 -64.868  48.246  1.00 31.90           C  
ATOM   4129  OE1 GLU B  76      37.374 -64.460  47.624  1.00 32.83           O  
ATOM   4130  OE2 GLU B  76      38.509 -64.735  49.490  1.00 32.10           O1-
ATOM   4131  N   ASP B  77      41.842 -66.325  45.008  1.00 21.64           N  
ATOM   4132  CA  ASP B  77      42.490 -65.559  43.927  1.00 20.83           C  
ATOM   4133  C   ASP B  77      44.016 -65.712  44.010  1.00 19.78           C  
ATOM   4134  O   ASP B  77      44.494 -66.299  44.986  1.00 19.62           O  
ATOM   4135  CB  ASP B  77      42.101 -64.095  44.032  1.00 21.09           C  
ATOM   4136  CG  ASP B  77      42.404 -63.519  45.385  1.00 21.61           C  
ATOM   4137  OD1 ASP B  77      41.470 -63.127  46.083  1.00 24.84           O  
ATOM   4138  OD2 ASP B  77      43.546 -63.416  45.852  1.00 25.11           O1-
ATOM   4139  N   ILE B  78      44.787 -65.196  43.035  1.00 18.68           N  
ATOM   4140  CA  ILE B  78      46.252 -65.386  43.092  1.00 18.20           C  
ATOM   4141  C   ILE B  78      46.896 -64.641  44.232  1.00 16.87           C  
ATOM   4142  O   ILE B  78      47.919 -65.096  44.731  1.00 16.50           O  
ATOM   4143  CB  ILE B  78      47.053 -64.924  41.839  1.00 18.67           C  
ATOM   4144  CG1 ILE B  78      46.182 -64.219  40.863  1.00 20.04           C  
ATOM   4145  CG2 ILE B  78      48.058 -65.962  41.332  1.00 18.56           C  
ATOM   4146  CD1 ILE B  78      46.127 -62.766  41.223  1.00 24.15           C  
ATOM   4147  N   HIS B  79      46.347 -63.481  44.591  1.00 15.61           N  
ATOM   4148  CA  HIS B  79      46.945 -62.645  45.640  1.00 15.06           C  
ATOM   4149  C   HIS B  79      47.020 -63.462  46.913  1.00 14.74           C  
ATOM   4150  O   HIS B  79      48.042 -63.501  47.592  1.00 14.08           O  
ATOM   4151  CB  HIS B  79      46.139 -61.374  45.868  1.00 14.31           C  
ATOM   4152  CG  HIS B  79      45.701 -60.727  44.600  1.00 14.30           C  
ATOM   4153  CD2 HIS B  79      44.477 -60.602  44.038  1.00 12.65           C  
ATOM   4154  ND1 HIS B  79      46.591 -60.156  43.716  1.00 13.73           N  
ATOM   4155  CE1 HIS B  79      45.933 -59.713  42.659  1.00 13.31           C  
ATOM   4156  NE2 HIS B  79      44.651 -59.973  42.831  1.00 15.22           N  
ATOM   4157  N   SER B  80      45.926 -64.163  47.172  1.00 14.45           N  
ATOM   4158  CA  SER B  80      45.780 -64.966  48.357  1.00 14.56           C  
ATOM   4159  C   SER B  80      46.574 -66.259  48.165  1.00 13.87           C  
ATOM   4160  O   SER B  80      47.238 -66.715  49.091  1.00 13.90           O  
ATOM   4161  CB  SER B  80      44.279 -65.156  48.653  1.00 14.40           C  
ATOM   4162  OG  SER B  80      43.950 -66.485  48.944  1.00 16.80           O  
ATOM   4163  N   TRP B  81      46.574 -66.800  46.943  1.00 13.46           N  
ATOM   4164  CA  TRP B  81      47.443 -67.938  46.622  1.00 12.59           C  
ATOM   4165  C   TRP B  81      48.910 -67.608  46.886  1.00 12.70           C  
ATOM   4166  O   TRP B  81      49.589 -68.367  47.586  1.00 13.42           O  
ATOM   4167  CB  TRP B  81      47.247 -68.454  45.189  1.00 12.24           C  
ATOM   4168  CG  TRP B  81      48.099 -69.682  44.875  1.00 10.20           C  
ATOM   4169  CD1 TRP B  81      47.762 -70.994  45.081  1.00 10.06           C  
ATOM   4170  CD2 TRP B  81      49.417 -69.698  44.315  1.00  7.85           C  
ATOM   4171  CE2 TRP B  81      49.818 -71.055  44.214  1.00  9.17           C  
ATOM   4172  CE3 TRP B  81      50.312 -68.704  43.898  1.00  5.20           C  
ATOM   4173  NE1 TRP B  81      48.789 -71.823  44.690  1.00 10.11           N  
ATOM   4174  CZ2 TRP B  81      51.068 -71.436  43.712  1.00  7.88           C  
ATOM   4175  CZ3 TRP B  81      51.542 -69.085  43.386  1.00  5.71           C  
ATOM   4176  CH2 TRP B  81      51.916 -70.441  43.312  1.00  5.83           C  
ATOM   4177  N   VAL B  82      49.390 -66.479  46.357  1.00 12.57           N  
ATOM   4178  CA  VAL B  82      50.796 -66.052  46.544  1.00 12.24           C  
ATOM   4179  C   VAL B  82      51.126 -65.809  48.013  1.00 12.89           C  
ATOM   4180  O   VAL B  82      52.179 -66.246  48.490  1.00 12.65           O  
ATOM   4181  CB  VAL B  82      51.146 -64.786  45.722  1.00 12.14           C  
ATOM   4182  CG1 VAL B  82      52.526 -64.221  46.117  1.00 10.20           C  
ATOM   4183  CG2 VAL B  82      51.080 -65.089  44.223  1.00 10.17           C  
ATOM   4184  N   GLU B  83      50.214 -65.131  48.720  1.00 13.61           N  
ATOM   4185  CA  GLU B  83      50.321 -64.926  50.158  1.00 14.85           C  
ATOM   4186  C   GLU B  83      50.510 -66.250  50.904  1.00 15.34           C  
ATOM   4187  O   GLU B  83      51.408 -66.377  51.732  1.00 15.14           O  
ATOM   4188  CB  GLU B  83      49.106 -64.168  50.704  1.00 15.20           C  
ATOM   4189  CG  GLU B  83      49.270 -63.672  52.142  1.00 17.74           C  
ATOM   4190  CD  GLU B  83      47.959 -63.191  52.757  1.00 22.18           C  
ATOM   4191  OE1 GLU B  83      47.300 -63.959  53.491  1.00 24.41           O  
ATOM   4192  OE2 GLU B  83      47.578 -62.032  52.518  1.00 24.37           O1-
ATOM   4193  N   GLY B  84      49.666 -67.231  50.593  1.00 16.16           N  
ATOM   4194  CA  GLY B  84      49.751 -68.544  51.203  1.00 16.87           C  
ATOM   4195  C   GLY B  84      51.073 -69.236  50.920  1.00 17.71           C  
ATOM   4196  O   GLY B  84      51.638 -69.910  51.802  1.00 17.96           O  
ATOM   4197  N   LYS B  85      51.586 -69.080  49.701  1.00 18.15           N  
ATOM   4198  CA  LYS B  85      52.849 -69.743  49.355  1.00 19.16           C  
ATOM   4199  C   LYS B  85      54.034 -69.029  49.998  1.00 19.34           C  
ATOM   4200  O   LYS B  85      55.065 -69.646  50.270  1.00 19.42           O  
ATOM   4201  CB  LYS B  85      53.026 -69.875  47.834  1.00 19.46           C  
ATOM   4202  CG  LYS B  85      51.994 -70.790  47.125  1.00 20.49           C  
ATOM   4203  CD  LYS B  85      51.758 -72.119  47.862  1.00 21.23           C  
ATOM   4204  CE  LYS B  85      52.111 -73.330  46.982  1.00 23.63           C  
ATOM   4205  NZ  LYS B  85      53.568 -73.479  46.682  1.00 20.57           N1+
ATOM   4206  N   LEU B  86      53.868 -67.729  50.245  1.00 19.84           N  
ATOM   4207  CA  LEU B  86      54.860 -66.936  50.956  1.00 20.17           C  
ATOM   4208  C   LEU B  86      54.938 -67.349  52.410  1.00 20.73           C  
ATOM   4209  O   LEU B  86      56.039 -67.451  52.970  1.00 20.90           O  
ATOM   4210  CB  LEU B  86      54.521 -65.449  50.875  1.00 20.37           C  
ATOM   4211  CG  LEU B  86      55.559 -64.375  50.528  1.00 19.90           C  
ATOM   4212  CD1 LEU B  86      56.663 -64.888  49.603  1.00 20.78           C  
ATOM   4213  CD2 LEU B  86      54.843 -63.184  49.895  1.00 20.34           C  
ATOM   4214  N   ILE B  87      53.783 -67.594  53.025  1.00 21.17           N  
ATOM   4215  CA  ILE B  87      53.742 -67.925  54.456  1.00 21.71           C  
ATOM   4216  C   ILE B  87      54.410 -69.276  54.713  1.00 22.02           C  
ATOM   4217  O   ILE B  87      55.069 -69.464  55.732  1.00 22.41           O  
ATOM   4218  CB  ILE B  87      52.292 -67.884  55.002  1.00 21.78           C  
ATOM   4219  CG1 ILE B  87      51.742 -66.447  54.967  1.00 21.68           C  
ATOM   4220  CG2 ILE B  87      52.214 -68.485  56.409  1.00 21.45           C  
ATOM   4221  CD1 ILE B  87      50.215 -66.350  55.089  1.00 22.68           C  
ATOM   4222  N   ASP B  88      54.258 -70.203  53.772  1.00 22.48           N  
ATOM   4223  CA  ASP B  88      54.936 -71.499  53.835  1.00 22.92           C  
ATOM   4224  C   ASP B  88      56.464 -71.363  53.881  1.00 23.29           C  
ATOM   4225  O   ASP B  88      57.141 -72.075  54.616  1.00 22.87           O  
ATOM   4226  CB  ASP B  88      54.521 -72.373  52.650  1.00 22.66           C  
ATOM   4227  CG  ASP B  88      53.071 -72.790  52.718  1.00 22.76           C  
ATOM   4228  OD1 ASP B  88      52.546 -73.234  51.675  1.00 23.01           O  
ATOM   4229  OD2 ASP B  88      52.381 -72.709  53.764  1.00 22.29           O1-
ATOM   4230  N   LYS B  89      56.988 -70.430  53.096  1.00 24.03           N  
ATOM   4231  CA  LYS B  89      58.422 -70.219  53.005  1.00 24.78           C  
ATOM   4232  C   LYS B  89      58.948 -69.365  54.152  1.00 25.09           C  
ATOM   4233  O   LYS B  89      60.054 -69.584  54.621  1.00 25.39           O  
ATOM   4234  CB  LYS B  89      58.784 -69.571  51.665  1.00 24.63           C  
ATOM   4235  CG  LYS B  89      58.946 -70.552  50.517  1.00 25.16           C  
ATOM   4236  CD  LYS B  89      58.688 -69.859  49.180  1.00 25.41           C  
ATOM   4237  CE  LYS B  89      59.227 -70.674  48.013  1.00 25.50           C  
ATOM   4238  NZ  LYS B  89      58.170 -71.519  47.392  1.00 24.91           N1+
ATOM   4239  N   VAL B  90      58.153 -68.401  54.607  1.00 25.62           N  
ATOM   4240  CA  VAL B  90      58.659 -67.364  55.504  1.00 26.12           C  
ATOM   4241  C   VAL B  90      57.876 -67.158  56.809  1.00 26.26           C  
ATOM   4242  O   VAL B  90      58.339 -66.445  57.697  1.00 26.35           O  
ATOM   4243  CB  VAL B  90      58.815 -65.996  54.769  1.00 26.36           C  
ATOM   4244  CG1 VAL B  90      59.794 -65.115  55.507  1.00 27.21           C  
ATOM   4245  CG2 VAL B  90      59.321 -66.183  53.360  1.00 26.50           C  
ATOM   4246  N   GLY B  91      56.714 -67.788  56.943  1.00 26.48           N  
ATOM   4247  CA  GLY B  91      55.876 -67.586  58.114  1.00 27.03           C  
ATOM   4248  C   GLY B  91      55.096 -66.283  58.028  1.00 27.50           C  
ATOM   4249  O   GLY B  91      54.800 -65.799  56.931  1.00 27.75           O  
ATOM   4250  N   GLN B  92      54.785 -65.703  59.185  1.00 27.82           N  
ATOM   4251  CA  GLN B  92      53.943 -64.506  59.265  1.00 28.00           C  
ATOM   4252  C   GLN B  92      54.500 -63.267  58.539  1.00 27.70           C  
ATOM   4253  O   GLN B  92      53.748 -62.313  58.265  1.00 28.08           O  
ATOM   4254  CB  GLN B  92      53.584 -64.183  60.723  1.00 28.44           C  
ATOM   4255  CG  GLN B  92      52.380 -64.970  61.255  1.00 30.13           C  
ATOM   4256  CD  GLN B  92      51.061 -64.574  60.586  1.00 33.31           C  
ATOM   4257  NE2 GLN B  92      50.378 -63.588  61.163  1.00 35.09           N  
ATOM   4258  OE1 GLN B  92      50.663 -65.159  59.571  1.00 33.63           O  
ATOM   4259  N   LEU B  93      55.790 -63.297  58.194  1.00 26.63           N  
ATOM   4260  CA  LEU B  93      56.394 -62.235  57.389  1.00 25.85           C  
ATOM   4261  C   LEU B  93      55.686 -62.039  56.037  1.00 25.02           C  
ATOM   4262  O   LEU B  93      55.692 -60.945  55.479  1.00 24.71           O  
ATOM   4263  CB  LEU B  93      57.898 -62.486  57.191  1.00 26.07           C  
ATOM   4264  CG  LEU B  93      58.790 -61.308  56.760  1.00 26.29           C  
ATOM   4265  CD1 LEU B  93      58.791 -60.180  57.790  1.00 26.80           C  
ATOM   4266  CD2 LEU B  93      60.212 -61.756  56.505  1.00 26.80           C  
ATOM   4267  N   GLY B  94      55.064 -63.098  55.529  1.00 24.28           N  
ATOM   4268  CA  GLY B  94      54.354 -63.031  54.261  1.00 23.93           C  
ATOM   4269  C   GLY B  94      52.983 -62.383  54.356  1.00 23.23           C  
ATOM   4270  O   GLY B  94      52.395 -62.018  53.337  1.00 23.49           O  
ATOM   4271  N   LYS B  95      52.472 -62.267  55.580  1.00 22.58           N  
ATOM   4272  CA  LYS B  95      51.276 -61.486  55.858  1.00 21.84           C  
ATOM   4273  C   LYS B  95      51.685 -60.019  56.045  1.00 20.85           C  
ATOM   4274  O   LYS B  95      51.038 -59.108  55.508  1.00 20.44           O  
ATOM   4275  CB  LYS B  95      50.577 -62.013  57.116  1.00 22.34           C  
ATOM   4276  CG  LYS B  95      49.052 -62.089  57.041  1.00 24.29           C  
ATOM   4277  CD  LYS B  95      48.500 -62.889  58.240  1.00 27.91           C  
ATOM   4278  CE  LYS B  95      47.080 -63.442  57.993  1.00 29.58           C  
ATOM   4279  NZ  LYS B  95      46.649 -63.397  56.557  1.00 30.86           N1+
ATOM   4280  N   LYS B  96      52.773 -59.804  56.789  1.00 19.38           N  
ATOM   4281  CA  LYS B  96      53.266 -58.460  57.082  1.00 18.56           C  
ATOM   4282  C   LYS B  96      53.572 -57.671  55.810  1.00 17.85           C  
ATOM   4283  O   LYS B  96      53.514 -56.443  55.809  1.00 17.57           O  
ATOM   4284  CB  LYS B  96      54.494 -58.505  58.017  1.00 18.50           C  
ATOM   4285  CG  LYS B  96      55.010 -57.137  58.437  1.00 18.10           C  
ATOM   4286  CD  LYS B  96      55.206 -57.031  59.928  1.00 19.29           C  
ATOM   4287  CE  LYS B  96      56.691 -56.949  60.265  1.00 18.58           C  
ATOM   4288  NZ  LYS B  96      57.002 -55.809  61.174  1.00 16.92           N1+
ATOM   4289  N   LEU B  97      53.866 -58.393  54.731  1.00 17.48           N  
ATOM   4290  CA  LEU B  97      54.098 -57.798  53.424  1.00 17.03           C  
ATOM   4291  C   LEU B  97      52.904 -56.981  52.920  1.00 16.95           C  
ATOM   4292  O   LEU B  97      53.103 -55.973  52.222  1.00 17.11           O  
ATOM   4293  CB  LEU B  97      54.464 -58.881  52.410  1.00 17.17           C  
ATOM   4294  CG  LEU B  97      54.665 -58.487  50.940  1.00 15.55           C  
ATOM   4295  CD1 LEU B  97      55.982 -57.800  50.752  1.00 13.40           C  
ATOM   4296  CD2 LEU B  97      54.612 -59.721  50.098  1.00 14.63           C  
ATOM   4297  N   HIS B  98      51.686 -57.422  53.270  1.00 16.50           N  
ATOM   4298  CA  HIS B  98      50.443 -56.753  52.851  1.00 15.97           C  
ATOM   4299  C   HIS B  98      50.174 -55.434  53.604  1.00 15.47           C  
ATOM   4300  O   HIS B  98      49.291 -54.671  53.230  1.00 15.58           O  
ATOM   4301  CB  HIS B  98      49.246 -57.702  52.930  1.00 15.65           C  
ATOM   4302  CG  HIS B  98      48.086 -57.276  52.082  1.00 16.82           C  
ATOM   4303  CD2 HIS B  98      46.789 -57.038  52.402  1.00 16.57           C  
ATOM   4304  ND1 HIS B  98      48.200 -57.024  50.729  1.00 15.67           N  
ATOM   4305  CE1 HIS B  98      47.025 -56.669  50.249  1.00 16.14           C  
ATOM   4306  NE2 HIS B  98      46.154 -56.653  51.245  1.00 18.19           N  
ATOM   4307  N   THR B  99      50.974 -55.148  54.631  1.00 14.87           N  
ATOM   4308  CA  THR B  99      50.918 -53.859  55.350  1.00 14.09           C  
ATOM   4309  C   THR B  99      50.915 -52.646  54.421  1.00 13.57           C  
ATOM   4310  O   THR B  99      51.799 -52.505  53.553  1.00 13.20           O  
ATOM   4311  CB  THR B  99      52.108 -53.731  56.331  1.00 14.07           C  
ATOM   4312  CG2 THR B  99      51.946 -52.515  57.263  1.00 13.16           C  
ATOM   4313  OG1 THR B  99      52.090 -54.835  57.236  1.00 14.91           O  
ATOM   4314  N   GLY B 100      49.910 -51.790  54.625  1.00 13.06           N  
ATOM   4315  CA  GLY B 100      49.732 -50.570  53.858  1.00 12.80           C  
ATOM   4316  C   GLY B 100      49.268 -50.785  52.427  1.00 12.20           C  
ATOM   4317  O   GLY B 100      49.219 -49.847  51.621  1.00 12.21           O  
ATOM   4318  N   ARG B 101      48.943 -52.020  52.091  1.00 11.97           N  
ATOM   4319  CA  ARG B 101      48.573 -52.332  50.723  1.00 12.70           C  
ATOM   4320  C   ARG B 101      47.155 -52.916  50.733  1.00 12.46           C  
ATOM   4321  O   ARG B 101      46.726 -53.475  51.720  1.00 11.70           O  
ATOM   4322  CB  ARG B 101      49.632 -53.274  50.140  1.00 12.75           C  
ATOM   4323  CG  ARG B 101      49.411 -53.777  48.697  1.00 14.22           C  
ATOM   4324  CD  ARG B 101      50.522 -54.727  48.235  1.00 15.17           C  
ATOM   4325  NE  ARG B 101      50.250 -56.074  48.755  1.00 17.27           N  
ATOM   4326  CZ  ARG B 101      50.916 -57.192  48.433  1.00 19.21           C  
ATOM   4327  NH1 ARG B 101      51.929 -57.169  47.554  1.00 17.48           N1+
ATOM   4328  NH2 ARG B 101      50.570 -58.340  49.014  1.00 17.62           N  
ATOM   4329  N   SER B 102      46.405 -52.760  49.645  1.00 13.39           N  
ATOM   4330  CA  SER B 102      45.081 -53.390  49.564  1.00 13.17           C  
ATOM   4331  C   SER B 102      45.039 -54.342  48.377  1.00 13.46           C  
ATOM   4332  O   SER B 102      45.889 -54.254  47.497  1.00 13.35           O  
ATOM   4333  CB  SER B 102      44.009 -52.306  49.437  1.00 13.10           C  
ATOM   4334  OG  SER B 102      42.767 -52.844  49.035  1.00 13.59           O  
ATOM   4335  N   ARG B 103      44.053 -55.237  48.320  1.00 13.67           N  
ATOM   4336  CA  ARG B 103      43.849 -55.971  47.078  1.00 14.15           C  
ATOM   4337  C   ARG B 103      43.438 -55.041  45.936  1.00 14.38           C  
ATOM   4338  O   ARG B 103      43.716 -55.349  44.783  1.00 14.42           O  
ATOM   4339  CB  ARG B 103      42.825 -57.096  47.234  1.00 13.99           C  
ATOM   4340  CG  ARG B 103      43.273 -58.212  48.156  1.00 16.72           C  
ATOM   4341  CD  ARG B 103      44.632 -58.839  47.842  1.00 17.38           C  
ATOM   4342  NE  ARG B 103      44.829 -59.974  48.742  1.00 20.43           N  
ATOM   4343  CZ  ARG B 103      45.985 -60.343  49.294  1.00 19.17           C  
ATOM   4344  NH1 ARG B 103      47.125 -59.699  49.025  1.00 15.39           N1+
ATOM   4345  NH2 ARG B 103      45.983 -61.387  50.109  1.00 17.23           N  
ATOM   4346  N   ASN B 104      42.754 -53.934  46.256  1.00 14.57           N  
ATOM   4347  CA  ASN B 104      42.299 -52.970  45.237  1.00 14.90           C  
ATOM   4348  C   ASN B 104      43.490 -52.349  44.490  1.00 14.81           C  
ATOM   4349  O   ASN B 104      43.542 -52.432  43.279  1.00 15.22           O  
ATOM   4350  CB  ASN B 104      41.404 -51.850  45.820  1.00 14.58           C  
ATOM   4351  CG  ASN B 104      40.226 -52.386  46.619  1.00 15.30           C  
ATOM   4352  ND2 ASN B 104      39.531 -51.500  47.353  1.00 13.92           N  
ATOM   4353  OD1 ASN B 104      39.944 -53.582  46.584  1.00 17.87           O  
ATOM   4354  N   ASP B 105      44.448 -51.744  45.191  1.00 14.33           N  
ATOM   4355  CA  ASP B 105      45.610 -51.232  44.461  1.00 14.62           C  
ATOM   4356  C   ASP B 105      46.584 -52.329  43.988  1.00 14.48           C  
ATOM   4357  O   ASP B 105      47.248 -52.153  42.948  1.00 15.15           O  
ATOM   4358  CB  ASP B 105      46.306 -50.039  45.139  1.00 13.70           C  
ATOM   4359  CG  ASP B 105      47.066 -50.416  46.384  1.00 14.97           C  
ATOM   4360  OD1 ASP B 105      46.642 -51.326  47.129  1.00 15.56           O  
ATOM   4361  OD2 ASP B 105      48.104 -49.815  46.734  1.00 16.71           O1-
ATOM   4362  N   GLN B 106      46.625 -53.453  44.701  1.00 14.07           N  
ATOM   4363  CA  GLN B 106      47.384 -54.628  44.260  1.00 14.56           C  
ATOM   4364  C   GLN B 106      46.927 -55.163  42.902  1.00 15.02           C  
ATOM   4365  O   GLN B 106      47.747 -55.329  42.005  1.00 15.28           O  
ATOM   4366  CB  GLN B 106      47.315 -55.749  45.296  1.00 14.42           C  
ATOM   4367  CG  GLN B 106      48.460 -56.752  45.201  1.00 16.29           C  
ATOM   4368  CD  GLN B 106      48.371 -57.864  46.238  1.00 16.72           C  
ATOM   4369  NE2 GLN B 106      48.998 -59.005  45.957  1.00 16.57           N  
ATOM   4370  OE1 GLN B 106      47.748 -57.689  47.275  1.00 16.66           O  
ATOM   4371  N   VAL B 107      45.636 -55.455  42.747  1.00 15.50           N  
ATOM   4372  CA  VAL B 107      45.178 -56.031  41.491  1.00 16.22           C  
ATOM   4373  C   VAL B 107      45.280 -55.016  40.361  1.00 16.91           C  
ATOM   4374  O   VAL B 107      45.586 -55.379  39.218  1.00 17.57           O  
ATOM   4375  CB  VAL B 107      43.754 -56.673  41.567  1.00 16.83           C  
ATOM   4376  CG1 VAL B 107      42.646 -55.629  41.765  1.00 15.68           C  
ATOM   4377  CG2 VAL B 107      43.474 -57.521  40.319  1.00 14.81           C  
ATOM   4378  N   ALA B 108      45.041 -53.746  40.674  1.00 17.18           N  
ATOM   4379  CA  ALA B 108      45.188 -52.684  39.678  1.00 17.40           C  
ATOM   4380  C   ALA B 108      46.613 -52.706  39.128  1.00 17.05           C  
ATOM   4381  O   ALA B 108      46.816 -52.561  37.930  1.00 17.24           O  
ATOM   4382  CB  ALA B 108      44.856 -51.330  40.272  1.00 16.93           C  
ATOM   4383  N   THR B 109      47.583 -52.941  40.010  1.00 16.42           N  
ATOM   4384  CA  THR B 109      48.982 -52.961  39.613  1.00 16.55           C  
ATOM   4385  C   THR B 109      49.339 -54.189  38.797  1.00 16.46           C  
ATOM   4386  O   THR B 109      50.005 -54.085  37.774  1.00 16.51           O  
ATOM   4387  CB  THR B 109      49.870 -52.873  40.853  1.00 16.82           C  
ATOM   4388  CG2 THR B 109      51.292 -52.544  40.469  1.00 15.27           C  
ATOM   4389  OG1 THR B 109      49.460 -51.739  41.625  1.00 18.04           O  
ATOM   4390  N   ASP B 110      48.882 -55.342  39.254  1.00 16.27           N  
ATOM   4391  CA  ASP B 110      49.151 -56.595  38.590  1.00 16.71           C  
ATOM   4392  C   ASP B 110      48.632 -56.537  37.176  1.00 16.87           C  
ATOM   4393  O   ASP B 110      49.341 -56.891  36.228  1.00 16.48           O  
ATOM   4394  CB  ASP B 110      48.445 -57.728  39.327  1.00 17.10           C  
ATOM   4395  CG  ASP B 110      49.055 -58.014  40.682  1.00 17.76           C  
ATOM   4396  OD1 ASP B 110      50.107 -57.420  41.032  1.00 16.68           O  
ATOM   4397  OD2 ASP B 110      48.542 -58.845  41.458  1.00 18.30           O1-
ATOM   4398  N   LEU B 111      47.389 -56.077  37.044  1.00 17.03           N  
ATOM   4399  CA  LEU B 111      46.742 -55.986  35.754  1.00 16.86           C  
ATOM   4400  C   LEU B 111      47.502 -55.087  34.779  1.00 17.26           C  
ATOM   4401  O   LEU B 111      47.684 -55.445  33.607  1.00 17.11           O  
ATOM   4402  CB  LEU B 111      45.294 -55.548  35.907  1.00 16.75           C  
ATOM   4403  CG  LEU B 111      44.484 -55.530  34.605  1.00 18.45           C  
ATOM   4404  CD1 LEU B 111      44.257 -56.924  34.048  1.00 15.40           C  
ATOM   4405  CD2 LEU B 111      43.167 -54.796  34.808  1.00 21.99           C  
ATOM   4406  N   LYS B 112      47.958 -53.926  35.244  1.00 18.00           N  
ATOM   4407  CA  LYS B 112      48.721 -53.036  34.360  1.00 18.39           C  
ATOM   4408  C   LYS B 112      50.082 -53.641  34.008  1.00 17.90           C  
ATOM   4409  O   LYS B 112      50.573 -53.456  32.908  1.00 18.57           O  
ATOM   4410  CB  LYS B 112      48.898 -51.650  34.973  1.00 18.61           C  
ATOM   4411  CG  LYS B 112      47.629 -50.815  34.983  1.00 20.81           C  
ATOM   4412  CD  LYS B 112      47.907 -49.459  35.650  1.00 21.49           C  
ATOM   4413  CE  LYS B 112      47.262 -48.323  34.898  1.00 22.00           C  
ATOM   4414  NZ  LYS B 112      47.675 -47.016  35.477  1.00 23.84           N1+
ATOM   4415  N   LEU B 113      50.699 -54.361  34.935  1.00 17.58           N  
ATOM   4416  CA  LEU B 113      51.964 -55.030  34.620  1.00 17.29           C  
ATOM   4417  C   LEU B 113      51.723 -56.100  33.537  1.00 17.67           C  
ATOM   4418  O   LEU B 113      52.518 -56.249  32.609  1.00 18.47           O  
ATOM   4419  CB  LEU B 113      52.636 -55.612  35.874  1.00 16.05           C  
ATOM   4420  CG  LEU B 113      53.326 -54.636  36.840  1.00 15.66           C  
ATOM   4421  CD1 LEU B 113      53.712 -55.348  38.124  1.00 12.04           C  
ATOM   4422  CD2 LEU B 113      54.552 -53.924  36.244  1.00 13.92           C  
ATOM   4423  N   TRP B 114      50.606 -56.814  33.644  1.00 17.84           N  
ATOM   4424  CA  TRP B 114      50.224 -57.807  32.652  1.00 17.85           C  
ATOM   4425  C   TRP B 114      50.007 -57.170  31.283  1.00 18.38           C  
ATOM   4426  O   TRP B 114      50.436 -57.725  30.257  1.00 19.05           O  
ATOM   4427  CB  TRP B 114      48.947 -58.543  33.080  1.00 17.62           C  
ATOM   4428  CG  TRP B 114      48.588 -59.667  32.152  1.00 15.93           C  
ATOM   4429  CD1 TRP B 114      49.068 -60.947  32.200  1.00 15.03           C  
ATOM   4430  CD2 TRP B 114      47.703 -59.612  31.035  1.00 14.30           C  
ATOM   4431  CE2 TRP B 114      47.693 -60.895  30.446  1.00 14.11           C  
ATOM   4432  CE3 TRP B 114      46.893 -58.604  30.472  1.00 14.38           C  
ATOM   4433  NE1 TRP B 114      48.527 -61.693  31.188  1.00 13.82           N  
ATOM   4434  CZ2 TRP B 114      46.906 -61.206  29.325  1.00 13.06           C  
ATOM   4435  CZ3 TRP B 114      46.129 -58.905  29.369  1.00 12.89           C  
ATOM   4436  CH2 TRP B 114      46.136 -60.199  28.801  1.00 13.60           C  
ATOM   4437  N   CYS B 115      49.331 -56.026  31.258  1.00 18.46           N  
ATOM   4438  CA  CYS B 115      49.067 -55.334  29.995  1.00 19.26           C  
ATOM   4439  C   CYS B 115      50.382 -54.981  29.321  1.00 19.64           C  
ATOM   4440  O   CYS B 115      50.536 -55.191  28.124  1.00 20.28           O  
ATOM   4441  CB  CYS B 115      48.216 -54.082  30.196  1.00 18.78           C  
ATOM   4442  SG  CYS B 115      46.501 -54.405  30.691  1.00 22.03           S  
ATOM   4443  N   LYS B 116      51.334 -54.462  30.085  1.00 19.44           N  
ATOM   4444  CA  LYS B 116      52.659 -54.194  29.516  1.00 20.34           C  
ATOM   4445  C   LYS B 116      53.281 -55.438  28.867  1.00 20.62           C  
ATOM   4446  O   LYS B 116      53.777 -55.350  27.737  1.00 21.09           O  
ATOM   4447  CB  LYS B 116      53.622 -53.589  30.540  1.00 19.03           C  
ATOM   4448  CG  LYS B 116      53.191 -52.196  31.003  1.00 20.23           C  
ATOM   4449  CD  LYS B 116      54.215 -51.541  31.940  1.00 23.16           C  
ATOM   4450  CE  LYS B 116      55.477 -51.089  31.183  1.00 21.10           C  
ATOM   4451  NZ  LYS B 116      56.423 -50.442  32.091  1.00 21.53           N1+
ATOM   4452  N   ASP B 117      53.266 -56.578  29.567  1.00 20.52           N  
ATOM   4453  CA  ASP B 117      53.876 -57.795  29.025  1.00 20.66           C  
ATOM   4454  C   ASP B 117      53.164 -58.207  27.738  1.00 20.53           C  
ATOM   4455  O   ASP B 117      53.794 -58.627  26.781  1.00 20.32           O  
ATOM   4456  CB  ASP B 117      53.854 -58.942  30.035  1.00 20.65           C  
ATOM   4457  CG  ASP B 117      54.762 -58.682  31.270  1.00 23.71           C  
ATOM   4458  OD1 ASP B 117      55.788 -57.947  31.187  1.00 24.44           O  
ATOM   4459  OD2 ASP B 117      54.520 -59.191  32.384  1.00 24.55           O1-
ATOM   4460  N   THR B 118      51.845 -58.033  27.722  1.00 20.55           N  
ATOM   4461  CA  THR B 118      51.003 -58.521  26.652  1.00 20.15           C  
ATOM   4462  C   THR B 118      51.084 -57.596  25.441  1.00 20.18           C  
ATOM   4463  O   THR B 118      51.223 -58.065  24.310  1.00 20.39           O  
ATOM   4464  CB  THR B 118      49.561 -58.671  27.183  1.00 20.37           C  
ATOM   4465  CG2 THR B 118      48.634 -59.276  26.142  1.00 18.93           C  
ATOM   4466  OG1 THR B 118      49.554 -59.634  28.242  1.00 21.14           O  
ATOM   4467  N   VAL B 119      50.999 -56.288  25.668  1.00 20.24           N  
ATOM   4468  CA  VAL B 119      51.181 -55.321  24.584  1.00 20.25           C  
ATOM   4469  C   VAL B 119      52.506 -55.623  23.862  1.00 20.26           C  
ATOM   4470  O   VAL B 119      52.547 -55.655  22.637  1.00 20.66           O  
ATOM   4471  CB  VAL B 119      51.139 -53.848  25.077  1.00 20.30           C  
ATOM   4472  CG1 VAL B 119      51.762 -52.897  24.046  1.00 18.92           C  
ATOM   4473  CG2 VAL B 119      49.737 -53.432  25.377  1.00 18.30           C  
ATOM   4474  N   SER B 120      53.561 -55.878  24.625  1.00 19.68           N  
ATOM   4475  CA  SER B 120      54.843 -56.313  24.062  1.00 20.42           C  
ATOM   4476  C   SER B 120      54.750 -57.511  23.093  1.00 20.34           C  
ATOM   4477  O   SER B 120      55.278 -57.463  21.989  1.00 20.78           O  
ATOM   4478  CB  SER B 120      55.836 -56.605  25.182  1.00 20.18           C  
ATOM   4479  OG  SER B 120      57.044 -57.100  24.641  1.00 21.95           O  
ATOM   4480  N   GLU B 121      54.057 -58.569  23.496  1.00 20.74           N  
ATOM   4481  CA  GLU B 121      53.836 -59.724  22.636  1.00 21.48           C  
ATOM   4482  C   GLU B 121      52.958 -59.387  21.417  1.00 20.38           C  
ATOM   4483  O   GLU B 121      53.131 -59.943  20.331  1.00 20.58           O  
ATOM   4484  CB  GLU B 121      53.184 -60.831  23.449  1.00 22.64           C  
ATOM   4485  CG  GLU B 121      54.092 -61.969  23.890  1.00 28.91           C  
ATOM   4486  CD  GLU B 121      53.322 -63.304  23.978  1.00 36.23           C  
ATOM   4487  OE1 GLU B 121      53.411 -64.152  23.029  1.00 36.10           O  
ATOM   4488  OE2 GLU B 121      52.604 -63.488  24.998  1.00 37.79           O1-
ATOM   4489  N   LEU B 122      52.007 -58.484  21.595  1.00 19.19           N  
ATOM   4490  CA  LEU B 122      51.129 -58.088  20.500  1.00 18.21           C  
ATOM   4491  C   LEU B 122      51.863 -57.247  19.486  1.00 18.07           C  
ATOM   4492  O   LEU B 122      51.617 -57.380  18.290  1.00 18.02           O  
ATOM   4493  CB  LEU B 122      49.922 -57.323  21.015  1.00 17.50           C  
ATOM   4494  CG  LEU B 122      48.855 -58.195  21.675  1.00 17.52           C  
ATOM   4495  CD1 LEU B 122      47.926 -57.316  22.518  1.00 13.91           C  
ATOM   4496  CD2 LEU B 122      48.095 -59.033  20.631  1.00 16.08           C  
ATOM   4497  N   LEU B 123      52.765 -56.388  19.964  1.00 17.99           N  
ATOM   4498  CA  LEU B 123      53.557 -55.545  19.082  1.00 18.43           C  
ATOM   4499  C   LEU B 123      54.421 -56.405  18.154  1.00 18.01           C  
ATOM   4500  O   LEU B 123      54.410 -56.191  16.940  1.00 18.54           O  
ATOM   4501  CB  LEU B 123      54.422 -54.584  19.879  1.00 18.62           C  
ATOM   4502  CG  LEU B 123      54.132 -53.075  19.919  1.00 19.77           C  
ATOM   4503  CD1 LEU B 123      52.993 -52.582  19.055  1.00 17.10           C  
ATOM   4504  CD2 LEU B 123      53.976 -52.598  21.340  1.00 18.48           C  
ATOM   4505  N   THR B 124      55.120 -57.387  18.725  1.00 17.23           N  
ATOM   4506  CA  THR B 124      55.885 -58.377  17.974  1.00 16.92           C  
ATOM   4507  C   THR B 124      55.046 -59.157  16.929  1.00 16.97           C  
ATOM   4508  O   THR B 124      55.424 -59.231  15.744  1.00 16.39           O  
ATOM   4509  CB  THR B 124      56.582 -59.332  18.969  1.00 17.40           C  
ATOM   4510  CG2 THR B 124      57.480 -60.393  18.256  1.00 14.41           C  
ATOM   4511  OG1 THR B 124      57.513 -58.580  19.753  1.00 17.90           O  
ATOM   4512  N   ALA B 125      53.903 -59.702  17.347  1.00 16.22           N  
ATOM   4513  CA  ALA B 125      53.090 -60.501  16.443  1.00 15.92           C  
ATOM   4514  C   ALA B 125      52.560 -59.622  15.299  1.00 16.56           C  
ATOM   4515  O   ALA B 125      52.519 -60.046  14.135  1.00 15.35           O  
ATOM   4516  CB  ALA B 125      51.980 -61.145  17.179  1.00 15.59           C  
ATOM   4517  N   ASN B 126      52.189 -58.395  15.651  1.00 17.42           N  
ATOM   4518  CA  ASN B 126      51.760 -57.388  14.691  1.00 19.20           C  
ATOM   4519  C   ASN B 126      52.850 -57.017  13.678  1.00 19.96           C  
ATOM   4520  O   ASN B 126      52.563 -56.914  12.471  1.00 20.27           O  
ATOM   4521  CB  ASN B 126      51.241 -56.132  15.408  1.00 19.74           C  
ATOM   4522  CG  ASN B 126      50.595 -55.147  14.460  1.00 20.94           C  
ATOM   4523  ND2 ASN B 126      49.345 -55.393  14.125  1.00 23.88           N  
ATOM   4524  OD1 ASN B 126      51.229 -54.200  14.002  1.00 25.62           O  
ATOM   4525  N   ARG B 127      54.087 -56.842  14.158  1.00 20.21           N  
ATOM   4526  CA  ARG B 127      55.220 -56.523  13.286  1.00 21.06           C  
ATOM   4527  C   ARG B 127      55.539 -57.713  12.362  1.00 19.97           C  
ATOM   4528  O   ARG B 127      55.924 -57.540  11.206  1.00 19.67           O  
ATOM   4529  CB  ARG B 127      56.440 -56.062  14.117  1.00 21.81           C  
ATOM   4530  CG  ARG B 127      57.845 -56.312  13.480  1.00 27.86           C  
ATOM   4531  CD  ARG B 127      59.084 -55.798  14.302  1.00 37.40           C  
ATOM   4532  NE  ARG B 127      59.468 -54.398  13.991  1.00 44.57           N  
ATOM   4533  CZ  ARG B 127      58.747 -53.285  14.296  1.00 47.69           C  
ATOM   4534  NH1 ARG B 127      57.568 -53.361  14.947  1.00 47.43           N1+
ATOM   4535  NH2 ARG B 127      59.213 -52.083  13.942  1.00 47.45           N  
ATOM   4536  N   GLN B 128      55.334 -58.917  12.874  1.00 19.40           N  
ATOM   4537  CA  GLN B 128      55.550 -60.128  12.101  1.00 19.05           C  
ATOM   4538  C   GLN B 128      54.565 -60.311  10.953  1.00 18.22           C  
ATOM   4539  O   GLN B 128      54.960 -60.730   9.860  1.00 18.55           O  
ATOM   4540  CB  GLN B 128      55.590 -61.344  13.013  1.00 19.11           C  
ATOM   4541  CG  GLN B 128      56.931 -61.438  13.732  1.00 21.77           C  
ATOM   4542  CD  GLN B 128      56.964 -62.522  14.805  1.00 26.39           C  
ATOM   4543  NE2 GLN B 128      58.114 -62.671  15.453  1.00 25.57           N  
ATOM   4544  OE1 GLN B 128      55.960 -63.214  15.045  1.00 28.14           O  
ATOM   4545  N   LEU B 129      53.303 -59.981  11.183  1.00 17.26           N  
ATOM   4546  CA  LEU B 129      52.321 -59.965  10.101  1.00 17.12           C  
ATOM   4547  C   LEU B 129      52.660 -58.906   9.045  1.00 16.90           C  
ATOM   4548  O   LEU B 129      52.622 -59.190   7.845  1.00 17.29           O  
ATOM   4549  CB  LEU B 129      50.913 -59.731  10.633  1.00 16.59           C  
ATOM   4550  CG  LEU B 129      49.713 -60.452  10.033  1.00 16.78           C  
ATOM   4551  CD1 LEU B 129      48.531 -59.537  10.047  1.00 16.10           C  
ATOM   4552  CD2 LEU B 129      49.907 -61.086   8.659  1.00 13.34           C  
ATOM   4553  N   GLN B 130      52.989 -57.697   9.483  1.00 16.95           N  
ATOM   4554  CA  GLN B 130      53.424 -56.651   8.553  1.00 17.87           C  
ATOM   4555  C   GLN B 130      54.546 -57.179   7.644  1.00 17.52           C  
ATOM   4556  O   GLN B 130      54.466 -57.079   6.418  1.00 17.50           O  
ATOM   4557  CB  GLN B 130      53.878 -55.406   9.316  1.00 17.56           C  
ATOM   4558  CG  GLN B 130      52.704 -54.630   9.935  1.00 20.11           C  
ATOM   4559  CD  GLN B 130      53.144 -53.321  10.591  1.00 22.92           C  
ATOM   4560  NE2 GLN B 130      53.000 -53.221  11.917  1.00 24.58           N  
ATOM   4561  OE1 GLN B 130      53.611 -52.426   9.905  1.00 24.46           O  
ATOM   4562  N   SER B 131      55.540 -57.803   8.266  1.00 16.85           N  
ATOM   4563  CA  SER B 131      56.683 -58.366   7.565  1.00 16.79           C  
ATOM   4564  C   SER B 131      56.310 -59.512   6.655  1.00 15.94           C  
ATOM   4565  O   SER B 131      56.893 -59.651   5.580  1.00 15.89           O  
ATOM   4566  CB  SER B 131      57.756 -58.827   8.558  1.00 16.63           C  
ATOM   4567  OG  SER B 131      58.105 -57.760   9.420  1.00 18.29           O  
ATOM   4568  N   ALA B 132      55.355 -60.336   7.087  1.00 15.18           N  
ATOM   4569  CA  ALA B 132      54.857 -61.406   6.235  1.00 14.41           C  
ATOM   4570  C   ALA B 132      54.159 -60.802   5.017  1.00 14.46           C  
ATOM   4571  O   ALA B 132      54.263 -61.328   3.895  1.00 14.60           O  
ATOM   4572  CB  ALA B 132      53.910 -62.304   7.002  1.00 14.74           C  
ATOM   4573  N   LEU B 133      53.449 -59.698   5.237  1.00 14.27           N  
ATOM   4574  CA  LEU B 133      52.684 -59.070   4.168  1.00 14.48           C  
ATOM   4575  C   LEU B 133      53.606 -58.422   3.154  1.00 14.81           C  
ATOM   4576  O   LEU B 133      53.381 -58.517   1.968  1.00 14.50           O  
ATOM   4577  CB  LEU B 133      51.711 -58.044   4.742  1.00 14.43           C  
ATOM   4578  CG  LEU B 133      50.382 -58.649   5.198  1.00 14.28           C  
ATOM   4579  CD1 LEU B 133      49.705 -57.717   6.151  1.00 14.33           C  
ATOM   4580  CD2 LEU B 133      49.478 -58.934   3.984  1.00 13.91           C  
ATOM   4581  N   VAL B 134      54.661 -57.792   3.653  1.00 15.26           N  
ATOM   4582  CA  VAL B 134      55.615 -57.091   2.837  1.00 15.66           C  
ATOM   4583  C   VAL B 134      56.412 -58.100   2.009  1.00 16.62           C  
ATOM   4584  O   VAL B 134      56.660 -57.873   0.814  1.00 15.80           O  
ATOM   4585  CB  VAL B 134      56.567 -56.249   3.708  1.00 15.36           C  
ATOM   4586  CG1 VAL B 134      57.727 -55.707   2.878  1.00 14.86           C  
ATOM   4587  CG2 VAL B 134      55.821 -55.120   4.325  1.00 15.49           C  
ATOM   4588  N   GLU B 135      56.814 -59.204   2.646  1.00 17.37           N  
ATOM   4589  CA  GLU B 135      57.459 -60.289   1.918  1.00 18.35           C  
ATOM   4590  C   GLU B 135      56.533 -60.873   0.844  1.00 17.93           C  
ATOM   4591  O   GLU B 135      56.989 -61.158  -0.270  1.00 17.78           O  
ATOM   4592  CB  GLU B 135      58.016 -61.380   2.851  1.00 18.88           C  
ATOM   4593  CG  GLU B 135      58.918 -62.387   2.122  1.00 22.48           C  
ATOM   4594  CD  GLU B 135      59.899 -63.155   3.017  1.00 27.05           C  
ATOM   4595  OE1 GLU B 135      60.779 -63.874   2.448  1.00 29.85           O  
ATOM   4596  OE2 GLU B 135      59.813 -63.062   4.266  1.00 26.93           O1-
ATOM   4597  N   THR B 136      55.246 -61.038   1.156  1.00 17.65           N  
ATOM   4598  CA  THR B 136      54.318 -61.546   0.146  1.00 17.97           C  
ATOM   4599  C   THR B 136      54.274 -60.585  -1.033  1.00 17.85           C  
ATOM   4600  O   THR B 136      54.428 -61.011  -2.180  1.00 18.17           O  
ATOM   4601  CB  THR B 136      52.931 -61.773   0.723  1.00 18.31           C  
ATOM   4602  CG2 THR B 136      52.026 -62.449  -0.289  1.00 17.94           C  
ATOM   4603  OG1 THR B 136      53.033 -62.740   1.771  1.00 19.95           O  
ATOM   4604  N   ALA B 137      54.098 -59.297  -0.732  1.00 17.10           N  
ATOM   4605  CA  ALA B 137      54.148 -58.213  -1.718  1.00 17.24           C  
ATOM   4606  C   ALA B 137      55.394 -58.259  -2.660  1.00 17.41           C  
ATOM   4607  O   ALA B 137      55.278 -58.141  -3.883  1.00 17.33           O  
ATOM   4608  CB  ALA B 137      54.036 -56.847  -1.003  1.00 16.27           C  
ATOM   4609  N   GLN B 138      56.565 -58.449  -2.072  1.00 17.22           N  
ATOM   4610  CA  GLN B 138      57.833 -58.506  -2.798  1.00 18.16           C  
ATOM   4611  C   GLN B 138      57.804 -59.618  -3.854  1.00 17.56           C  
ATOM   4612  O   GLN B 138      58.344 -59.478  -4.958  1.00 17.37           O  
ATOM   4613  CB  GLN B 138      58.964 -58.731  -1.784  1.00 18.02           C  
ATOM   4614  CG  GLN B 138      60.370 -58.877  -2.350  1.00 23.14           C  
ATOM   4615  CD  GLN B 138      61.397 -59.310  -1.261  1.00 28.36           C  
ATOM   4616  NE2 GLN B 138      62.677 -59.388  -1.644  1.00 29.09           N  
ATOM   4617  OE1 GLN B 138      61.023 -59.571  -0.098  1.00 30.22           O  
ATOM   4618  N   ASN B 139      57.142 -60.714  -3.512  1.00 16.94           N  
ATOM   4619  CA  ASN B 139      57.143 -61.884  -4.357  1.00 16.55           C  
ATOM   4620  C   ASN B 139      55.967 -61.847  -5.311  1.00 15.84           C  
ATOM   4621  O   ASN B 139      55.836 -62.713  -6.156  1.00 15.34           O  
ATOM   4622  CB  ASN B 139      57.124 -63.148  -3.487  1.00 17.17           C  
ATOM   4623  CG  ASN B 139      58.412 -63.305  -2.664  1.00 18.50           C  
ATOM   4624  ND2 ASN B 139      58.271 -63.629  -1.395  1.00 20.48           N  
ATOM   4625  OD1 ASN B 139      59.508 -63.122  -3.172  1.00 20.54           O  
ATOM   4626  N   ASN B 140      55.114 -60.835  -5.185  1.00 15.33           N  
ATOM   4627  CA  ASN B 140      53.959 -60.726  -6.083  1.00 16.06           C  
ATOM   4628  C   ASN B 140      53.734 -59.345  -6.726  1.00 16.11           C  
ATOM   4629  O   ASN B 140      52.595 -58.877  -6.850  1.00 15.81           O  
ATOM   4630  CB  ASN B 140      52.681 -61.276  -5.418  1.00 15.52           C  
ATOM   4631  CG  ASN B 140      52.852 -62.701  -4.935  1.00 15.91           C  
ATOM   4632  ND2 ASN B 140      52.724 -63.665  -5.833  1.00 13.12           N  
ATOM   4633  OD1 ASN B 140      53.110 -62.927  -3.761  1.00 19.33           O  
ATOM   4634  N   GLN B 141      54.827 -58.717  -7.153  1.00 16.14           N  
ATOM   4635  CA  GLN B 141      54.756 -57.387  -7.745  1.00 16.75           C  
ATOM   4636  C   GLN B 141      54.250 -57.446  -9.170  1.00 17.01           C  
ATOM   4637  O   GLN B 141      53.780 -56.460  -9.723  1.00 16.32           O  
ATOM   4638  CB  GLN B 141      56.125 -56.716  -7.718  1.00 16.53           C  
ATOM   4639  CG  GLN B 141      56.390 -56.027  -6.428  1.00 14.77           C  
ATOM   4640  CD  GLN B 141      57.838 -55.687  -6.272  1.00 15.03           C  
ATOM   4641  NE2 GLN B 141      58.183 -54.443  -6.560  1.00 13.56           N  
ATOM   4642  OE1 GLN B 141      58.648 -56.542  -5.886  1.00 13.95           O  
ATOM   4643  N   ASP B 142      54.379 -58.621  -9.756  1.00 18.32           N  
ATOM   4644  CA  ASP B 142      53.955 -58.861 -11.123  1.00 19.29           C  
ATOM   4645  C   ASP B 142      52.517 -59.381 -11.188  1.00 18.80           C  
ATOM   4646  O   ASP B 142      51.978 -59.537 -12.273  1.00 19.21           O  
ATOM   4647  CB  ASP B 142      54.947 -59.823 -11.819  1.00 20.58           C  
ATOM   4648  CG  ASP B 142      55.162 -61.149 -11.040  1.00 23.44           C  
ATOM   4649  OD1 ASP B 142      55.689 -62.101 -11.670  1.00 28.21           O  
ATOM   4650  OD2 ASP B 142      54.867 -61.336  -9.820  1.00 23.93           O1-
ATOM   4651  N   ALA B 143      51.886 -59.626 -10.035  1.00 18.24           N  
ATOM   4652  CA  ALA B 143      50.536 -60.212 -10.009  1.00 17.58           C  
ATOM   4653  C   ALA B 143      49.443 -59.176 -10.238  1.00 17.55           C  
ATOM   4654  O   ALA B 143      48.787 -58.720  -9.299  1.00 16.81           O  
ATOM   4655  CB  ALA B 143      50.287 -60.948  -8.704  1.00 17.31           C  
ATOM   4656  N   VAL B 144      49.244 -58.799 -11.494  1.00 17.93           N  
ATOM   4657  CA  VAL B 144      48.212 -57.816 -11.796  1.00 17.86           C  
ATOM   4658  C   VAL B 144      46.871 -58.508 -11.640  1.00 17.51           C  
ATOM   4659  O   VAL B 144      46.697 -59.643 -12.090  1.00 17.60           O  
ATOM   4660  CB  VAL B 144      48.396 -57.138 -13.200  1.00 18.15           C  
ATOM   4661  CG1 VAL B 144      48.377 -58.163 -14.319  1.00 19.32           C  
ATOM   4662  CG2 VAL B 144      47.312 -56.082 -13.434  1.00 18.84           C  
ATOM   4663  N   MET B 145      45.945 -57.835 -10.962  1.00 16.72           N  
ATOM   4664  CA  MET B 145      44.632 -58.384 -10.711  1.00 15.82           C  
ATOM   4665  C   MET B 145      43.608 -57.220 -10.735  1.00 15.70           C  
ATOM   4666  O   MET B 145      44.007 -56.045 -10.786  1.00 14.79           O  
ATOM   4667  CB  MET B 145      44.659 -59.102  -9.364  1.00 15.60           C  
ATOM   4668  CG  MET B 145      44.509 -58.141  -8.178  1.00 16.15           C  
ATOM   4669  SD  MET B 145      44.814 -58.871  -6.580  1.00 17.82           S  
ATOM   4670  CE  MET B 145      43.373 -60.000  -6.482  1.00 10.37           C  
ATOM   4671  N   PRO B 146      42.306 -57.525 -10.703  1.00 15.50           N  
ATOM   4672  CA  PRO B 146      41.288 -56.466 -10.666  1.00 15.14           C  
ATOM   4673  C   PRO B 146      41.305 -55.819  -9.308  1.00 14.96           C  
ATOM   4674  O   PRO B 146      41.466 -56.551  -8.331  1.00 15.18           O  
ATOM   4675  CB  PRO B 146      39.973 -57.236 -10.808  1.00 14.69           C  
ATOM   4676  CG  PRO B 146      40.371 -58.578 -11.344  1.00 14.90           C  
ATOM   4677  CD  PRO B 146      41.700 -58.875 -10.706  1.00 15.17           C  
ATOM   4678  N   GLY B 147      41.204 -54.489  -9.238  1.00 14.77           N  
ATOM   4679  CA  GLY B 147      40.819 -53.842  -7.991  1.00 14.51           C  
ATOM   4680  C   GLY B 147      39.299 -53.900  -7.920  1.00 14.32           C  
ATOM   4681  O   GLY B 147      38.624 -54.062  -8.937  1.00 14.19           O  
ATOM   4682  N   TYR B 148      38.758 -53.747  -6.723  1.00 15.06           N  
ATOM   4683  CA  TYR B 148      37.316 -53.870  -6.476  1.00 14.82           C  
ATOM   4684  C   TYR B 148      36.732 -52.672  -5.778  1.00 14.93           C  
ATOM   4685  O   TYR B 148      37.274 -52.192  -4.782  1.00 15.20           O  
ATOM   4686  CB  TYR B 148      37.027 -55.123  -5.639  1.00 14.63           C  
ATOM   4687  CG  TYR B 148      37.319 -56.368  -6.449  1.00 16.16           C  
ATOM   4688  CD1 TYR B 148      38.541 -57.037  -6.315  1.00 15.28           C  
ATOM   4689  CD2 TYR B 148      36.401 -56.834  -7.409  1.00 15.50           C  
ATOM   4690  CE1 TYR B 148      38.834 -58.167  -7.085  1.00 17.60           C  
ATOM   4691  CE2 TYR B 148      36.692 -57.956  -8.194  1.00 17.56           C  
ATOM   4692  CZ  TYR B 148      37.917 -58.609  -8.025  1.00 17.82           C  
ATOM   4693  OH  TYR B 148      38.225 -59.709  -8.778  1.00 20.55           O  
ATOM   4694  N   THR B 149      35.624 -52.181  -6.322  1.00 14.71           N  
ATOM   4695  CA  THR B 149      34.736 -51.338  -5.563  1.00 14.31           C  
ATOM   4696  C   THR B 149      33.370 -51.939  -5.768  1.00 14.15           C  
ATOM   4697  O   THR B 149      32.983 -52.201  -6.900  1.00 12.73           O  
ATOM   4698  CB  THR B 149      34.779 -49.888  -6.051  1.00 14.69           C  
ATOM   4699  CG2 THR B 149      36.213 -49.345  -6.038  1.00 11.82           C  
ATOM   4700  OG1 THR B 149      34.399 -49.859  -7.439  1.00 16.81           O  
ATOM   4701  N   HIS B 150      32.652 -52.164  -4.655  1.00 14.70           N  
ATOM   4702  CA  HIS B 150      31.337 -52.814  -4.662  1.00 14.71           C  
ATOM   4703  C   HIS B 150      31.432 -54.261  -5.163  1.00 15.03           C  
ATOM   4704  O   HIS B 150      30.469 -54.789  -5.751  1.00 15.25           O  
ATOM   4705  CB  HIS B 150      30.328 -52.033  -5.511  1.00 13.82           C  
ATOM   4706  CG  HIS B 150      30.424 -50.547  -5.362  1.00 14.56           C  
ATOM   4707  CD2 HIS B 150      30.797 -49.583  -6.239  1.00 15.87           C  
ATOM   4708  ND1 HIS B 150      30.109 -49.893  -4.193  1.00 15.63           N  
ATOM   4709  CE1 HIS B 150      30.281 -48.592  -4.352  1.00 13.53           C  
ATOM   4710  NE2 HIS B 150      30.702 -48.378  -5.587  1.00 15.76           N  
ATOM   4711  N   LEU B 151      32.593 -54.883  -4.937  1.00 14.60           N  
ATOM   4712  CA  LEU B 151      32.919 -56.196  -5.481  1.00 14.98           C  
ATOM   4713  C   LEU B 151      32.751 -56.263  -7.008  1.00 15.26           C  
ATOM   4714  O   LEU B 151      32.504 -57.333  -7.568  1.00 14.99           O  
ATOM   4715  CB  LEU B 151      32.133 -57.319  -4.788  1.00 14.05           C  
ATOM   4716  CG  LEU B 151      32.834 -58.236  -3.764  1.00 14.98           C  
ATOM   4717  CD1 LEU B 151      32.238 -59.681  -3.714  1.00 11.15           C  
ATOM   4718  CD2 LEU B 151      34.357 -58.269  -3.861  1.00 12.68           C  
ATOM   4719  N   GLN B 152      32.884 -55.112  -7.661  1.00 15.48           N  
ATOM   4720  CA  GLN B 152      32.878 -55.013  -9.115  1.00 16.21           C  
ATOM   4721  C   GLN B 152      34.285 -54.610  -9.595  1.00 16.55           C  
ATOM   4722  O   GLN B 152      34.975 -53.851  -8.940  1.00 16.71           O  
ATOM   4723  CB  GLN B 152      31.832 -53.996  -9.582  1.00 15.72           C  
ATOM   4724  CG  GLN B 152      30.386 -54.451  -9.370  1.00 17.55           C  
ATOM   4725  CD  GLN B 152      29.954 -55.579 -10.300  1.00 17.92           C  
ATOM   4726  NE2 GLN B 152      29.411 -56.647  -9.731  1.00 18.17           N  
ATOM   4727  OE1 GLN B 152      30.103 -55.481 -11.515  1.00 20.04           O  
ATOM   4728  N   ARG B 153      34.707 -55.143 -10.730  1.00 17.13           N  
ATOM   4729  CA  ARG B 153      36.042 -54.912 -11.239  1.00 17.75           C  
ATOM   4730  C   ARG B 153      36.240 -53.452 -11.548  1.00 18.63           C  
ATOM   4731  O   ARG B 153      35.526 -52.887 -12.368  1.00 19.43           O  
ATOM   4732  CB  ARG B 153      36.239 -55.709 -12.508  1.00 17.72           C  
ATOM   4733  CG  ARG B 153      36.482 -57.164 -12.258  1.00 17.79           C  
ATOM   4734  CD  ARG B 153      36.044 -58.011 -13.409  1.00 19.09           C  
ATOM   4735  NE  ARG B 153      36.324 -59.405 -13.134  1.00 19.61           N  
ATOM   4736  CZ  ARG B 153      35.836 -60.409 -13.828  1.00 20.83           C  
ATOM   4737  NH1 ARG B 153      35.019 -60.188 -14.872  1.00 19.55           N1+
ATOM   4738  NH2 ARG B 153      36.168 -61.638 -13.465  1.00 21.14           N  
ATOM   4739  N   ALA B 154      37.199 -52.832 -10.883  1.00 18.97           N  
ATOM   4740  CA  ALA B 154      37.492 -51.431 -11.124  1.00 19.84           C  
ATOM   4741  C   ALA B 154      38.920 -51.333 -11.703  1.00 20.40           C  
ATOM   4742  O   ALA B 154      39.406 -52.305 -12.289  1.00 21.34           O  
ATOM   4743  CB  ALA B 154      37.340 -50.657  -9.829  1.00 20.06           C  
ATOM   4744  N   GLN B 155      39.606 -50.203 -11.566  1.00 20.55           N  
ATOM   4745  CA  GLN B 155      40.974 -50.129 -12.082  1.00 20.79           C  
ATOM   4746  C   GLN B 155      41.835 -51.306 -11.569  1.00 20.02           C  
ATOM   4747  O   GLN B 155      41.769 -51.682 -10.392  1.00 20.35           O  
ATOM   4748  CB  GLN B 155      41.613 -48.771 -11.780  1.00 21.06           C  
ATOM   4749  CG  GLN B 155      41.793 -47.890 -13.042  1.00 25.06           C  
ATOM   4750  CD  GLN B 155      42.854 -48.438 -14.051  1.00 29.76           C  
ATOM   4751  NE2 GLN B 155      42.570 -48.287 -15.361  1.00 33.40           N  
ATOM   4752  OE1 GLN B 155      43.905 -48.979 -13.650  1.00 31.53           O  
ATOM   4753  N   PRO B 156      42.581 -51.953 -12.454  1.00 19.35           N  
ATOM   4754  CA  PRO B 156      43.494 -53.012 -12.018  1.00 19.12           C  
ATOM   4755  C   PRO B 156      44.566 -52.547 -11.039  1.00 19.21           C  
ATOM   4756  O   PRO B 156      44.990 -51.379 -11.015  1.00 19.92           O  
ATOM   4757  CB  PRO B 156      44.089 -53.509 -13.319  1.00 18.59           C  
ATOM   4758  CG  PRO B 156      42.963 -53.226 -14.284  1.00 20.41           C  
ATOM   4759  CD  PRO B 156      42.572 -51.817 -13.917  1.00 19.14           C  
ATOM   4760  N   VAL B 157      45.020 -53.516 -10.264  1.00 18.86           N  
ATOM   4761  CA  VAL B 157      45.825 -53.312  -9.088  1.00 18.95           C  
ATOM   4762  C   VAL B 157      46.872 -54.464  -9.127  1.00 18.70           C  
ATOM   4763  O   VAL B 157      46.828 -55.283 -10.034  1.00 19.17           O  
ATOM   4764  CB  VAL B 157      44.796 -53.316  -7.898  1.00 19.80           C  
ATOM   4765  CG1 VAL B 157      44.887 -54.546  -6.969  1.00 19.06           C  
ATOM   4766  CG2 VAL B 157      44.728 -51.987  -7.195  1.00 19.49           C  
ATOM   4767  N   THR B 158      47.843 -54.517  -8.223  1.00 18.36           N  
ATOM   4768  CA  THR B 158      48.638 -55.742  -8.097  1.00 18.18           C  
ATOM   4769  C   THR B 158      48.439 -56.324  -6.739  1.00 18.36           C  
ATOM   4770  O   THR B 158      48.096 -55.601  -5.790  1.00 18.61           O  
ATOM   4771  CB  THR B 158      50.156 -55.547  -8.309  1.00 18.47           C  
ATOM   4772  CG2 THR B 158      50.491 -55.067  -9.757  1.00 17.74           C  
ATOM   4773  OG1 THR B 158      50.642 -54.545  -7.410  1.00 18.20           O  
ATOM   4774  N   PHE B 159      48.646 -57.633  -6.642  1.00 17.93           N  
ATOM   4775  CA  PHE B 159      48.491 -58.315  -5.367  1.00 17.89           C  
ATOM   4776  C   PHE B 159      49.353 -57.648  -4.310  1.00 17.67           C  
ATOM   4777  O   PHE B 159      48.970 -57.602  -3.156  1.00 18.45           O  
ATOM   4778  CB  PHE B 159      48.866 -59.792  -5.480  1.00 17.67           C  
ATOM   4779  CG  PHE B 159      48.396 -60.620  -4.319  1.00 18.38           C  
ATOM   4780  CD1 PHE B 159      47.049 -60.925  -4.169  1.00 18.19           C  
ATOM   4781  CD2 PHE B 159      49.306 -61.099  -3.367  1.00 17.57           C  
ATOM   4782  CE1 PHE B 159      46.613 -61.696  -3.074  1.00 18.40           C  
ATOM   4783  CE2 PHE B 159      48.889 -61.864  -2.296  1.00 16.48           C  
ATOM   4784  CZ  PHE B 159      47.532 -62.171  -2.149  1.00 17.36           C  
ATOM   4785  N   ALA B 160      50.505 -57.118  -4.723  1.00 16.85           N  
ATOM   4786  CA  ALA B 160      51.443 -56.489  -3.822  1.00 16.27           C  
ATOM   4787  C   ALA B 160      50.845 -55.250  -3.182  1.00 15.88           C  
ATOM   4788  O   ALA B 160      50.947 -55.045  -1.961  1.00 15.61           O  
ATOM   4789  CB  ALA B 160      52.733 -56.124  -4.585  1.00 16.93           C  
ATOM   4790  N   HIS B 161      50.224 -54.416  -4.009  1.00 15.28           N  
ATOM   4791  CA  HIS B 161      49.552 -53.233  -3.505  1.00 15.13           C  
ATOM   4792  C   HIS B 161      48.431 -53.610  -2.536  1.00 15.50           C  
ATOM   4793  O   HIS B 161      48.185 -52.895  -1.573  1.00 15.43           O  
ATOM   4794  CB  HIS B 161      48.978 -52.433  -4.652  1.00 15.13           C  
ATOM   4795  CG  HIS B 161      48.859 -50.972  -4.366  1.00 15.09           C  
ATOM   4796  CD2 HIS B 161      49.747 -50.088  -3.859  1.00 14.33           C  
ATOM   4797  ND1 HIS B 161      47.701 -50.263  -4.592  1.00 15.53           N  
ATOM   4798  CE1 HIS B 161      47.889 -48.998  -4.261  1.00 14.62           C  
ATOM   4799  NE2 HIS B 161      49.124 -48.867  -3.814  1.00 15.54           N  
ATOM   4800  N   TRP B 162      47.767 -54.740  -2.794  1.00 15.46           N  
ATOM   4801  CA  TRP B 162      46.740 -55.241  -1.897  1.00 15.76           C  
ATOM   4802  C   TRP B 162      47.335 -55.596  -0.532  1.00 15.77           C  
ATOM   4803  O   TRP B 162      46.759 -55.287   0.504  1.00 15.63           O  
ATOM   4804  CB  TRP B 162      45.995 -56.433  -2.528  1.00 15.16           C  
ATOM   4805  CG  TRP B 162      45.020 -57.086  -1.612  1.00 15.64           C  
ATOM   4806  CD1 TRP B 162      43.695 -56.759  -1.446  1.00 15.54           C  
ATOM   4807  CD2 TRP B 162      45.273 -58.166  -0.721  1.00 15.32           C  
ATOM   4808  CE2 TRP B 162      44.063 -58.446  -0.041  1.00 16.27           C  
ATOM   4809  CE3 TRP B 162      46.400 -58.938  -0.425  1.00 16.40           C  
ATOM   4810  NE1 TRP B 162      43.115 -57.577  -0.509  1.00 14.92           N  
ATOM   4811  CZ2 TRP B 162      43.949 -59.474   0.898  1.00 16.79           C  
ATOM   4812  CZ3 TRP B 162      46.293 -59.942   0.520  1.00 17.93           C  
ATOM   4813  CH2 TRP B 162      45.071 -60.206   1.166  1.00 18.33           C  
ATOM   4814  N   CYS B 163      48.486 -56.249  -0.538  1.00 16.05           N  
ATOM   4815  CA  CYS B 163      49.186 -56.599   0.708  1.00 16.38           C  
ATOM   4816  C   CYS B 163      49.534 -55.349   1.543  1.00 16.34           C  
ATOM   4817  O   CYS B 163      49.312 -55.304   2.752  1.00 16.52           O  
ATOM   4818  CB  CYS B 163      50.493 -57.348   0.373  1.00 15.99           C  
ATOM   4819  SG  CYS B 163      50.248 -59.045  -0.158  1.00 16.77           S  
ATOM   4820  N   LEU B 164      50.108 -54.345   0.883  1.00 16.22           N  
ATOM   4821  CA  LEU B 164      50.576 -53.139   1.563  1.00 15.55           C  
ATOM   4822  C   LEU B 164      49.402 -52.331   2.087  1.00 15.95           C  
ATOM   4823  O   LEU B 164      49.599 -51.423   2.902  1.00 15.95           O  
ATOM   4824  CB  LEU B 164      51.436 -52.285   0.640  1.00 14.14           C  
ATOM   4825  CG  LEU B 164      52.768 -52.913   0.210  1.00 14.24           C  
ATOM   4826  CD1 LEU B 164      53.556 -51.989  -0.750  1.00 12.93           C  
ATOM   4827  CD2 LEU B 164      53.637 -53.342   1.387  1.00 13.28           C  
ATOM   4828  N   ALA B 165      48.187 -52.649   1.629  1.00 15.86           N  
ATOM   4829  CA  ALA B 165      47.019 -51.962   2.163  1.00 16.53           C  
ATOM   4830  C   ALA B 165      46.828 -52.395   3.619  1.00 16.75           C  
ATOM   4831  O   ALA B 165      46.580 -51.554   4.498  1.00 17.42           O  
ATOM   4832  CB  ALA B 165      45.761 -52.246   1.329  1.00 15.92           C  
ATOM   4833  N   TYR B 166      46.950 -53.702   3.850  1.00 16.45           N  
ATOM   4834  CA  TYR B 166      46.873 -54.317   5.173  1.00 16.62           C  
ATOM   4835  C   TYR B 166      48.062 -53.958   6.066  1.00 16.90           C  
ATOM   4836  O   TYR B 166      47.907 -53.848   7.280  1.00 16.81           O  
ATOM   4837  CB  TYR B 166      46.688 -55.832   5.027  1.00 16.65           C  
ATOM   4838  CG  TYR B 166      45.274 -56.074   4.583  1.00 18.69           C  
ATOM   4839  CD1 TYR B 166      44.215 -55.928   5.488  1.00 19.86           C  
ATOM   4840  CD2 TYR B 166      44.970 -56.317   3.244  1.00 17.34           C  
ATOM   4841  CE1 TYR B 166      42.909 -56.057   5.082  1.00 19.21           C  
ATOM   4842  CE2 TYR B 166      43.667 -56.446   2.833  1.00 19.18           C  
ATOM   4843  CZ  TYR B 166      42.638 -56.320   3.759  1.00 21.27           C  
ATOM   4844  OH  TYR B 166      41.319 -56.474   3.365  1.00 25.15           O  
ATOM   4845  N   VAL B 167      49.228 -53.726   5.453  1.00 16.92           N  
ATOM   4846  CA  VAL B 167      50.406 -53.284   6.182  1.00 16.81           C  
ATOM   4847  C   VAL B 167      50.130 -51.927   6.828  1.00 17.20           C  
ATOM   4848  O   VAL B 167      50.457 -51.710   8.017  1.00 16.02           O  
ATOM   4849  CB  VAL B 167      51.648 -53.179   5.280  1.00 16.80           C  
ATOM   4850  CG1 VAL B 167      52.810 -52.585   6.045  1.00 15.67           C  
ATOM   4851  CG2 VAL B 167      52.038 -54.561   4.721  1.00 15.82           C  
ATOM   4852  N   GLU B 168      49.508 -51.038   6.046  1.00 17.15           N  
ATOM   4853  CA  GLU B 168      49.112 -49.710   6.539  1.00 17.40           C  
ATOM   4854  C   GLU B 168      48.089 -49.784   7.690  1.00 17.52           C  
ATOM   4855  O   GLU B 168      48.278 -49.157   8.726  1.00 17.25           O  
ATOM   4856  CB  GLU B 168      48.628 -48.812   5.402  1.00 16.66           C  
ATOM   4857  CG  GLU B 168      49.746 -48.411   4.455  1.00 18.32           C  
ATOM   4858  CD  GLU B 168      50.967 -47.825   5.174  1.00 21.43           C  
ATOM   4859  OE1 GLU B 168      50.789 -46.925   6.035  1.00 22.62           O  
ATOM   4860  OE2 GLU B 168      52.116 -48.256   4.883  1.00 20.64           O1-
ATOM   4861  N   MET B 169      47.019 -50.552   7.504  1.00 17.22           N  
ATOM   4862  CA  MET B 169      46.089 -50.817   8.592  1.00 17.49           C  
ATOM   4863  C   MET B 169      46.824 -51.309   9.856  1.00 17.38           C  
ATOM   4864  O   MET B 169      46.579 -50.819  10.964  1.00 16.23           O  
ATOM   4865  CB  MET B 169      45.058 -51.864   8.161  1.00 17.42           C  
ATOM   4866  CG  MET B 169      44.175 -51.414   6.977  1.00 18.05           C  
ATOM   4867  SD  MET B 169      43.044 -52.747   6.494  1.00 20.42           S  
ATOM   4868  CE  MET B 169      42.929 -52.465   4.715  1.00 20.63           C  
ATOM   4869  N   LEU B 170      47.727 -52.280   9.675  1.00 16.96           N  
ATOM   4870  CA  LEU B 170      48.451 -52.862  10.802  1.00 16.40           C  
ATOM   4871  C   LEU B 170      49.397 -51.844  11.474  1.00 15.91           C  
ATOM   4872  O   LEU B 170      49.559 -51.852  12.693  1.00 15.12           O  
ATOM   4873  CB  LEU B 170      49.179 -54.143  10.385  1.00 15.90           C  
ATOM   4874  CG  LEU B 170      48.300 -55.384  10.094  1.00 16.92           C  
ATOM   4875  CD1 LEU B 170      49.095 -56.537   9.469  1.00 12.22           C  
ATOM   4876  CD2 LEU B 170      47.562 -55.888  11.323  1.00 16.19           C  
ATOM   4877  N   ALA B 171      49.963 -50.943  10.674  1.00 15.85           N  
ATOM   4878  CA  ALA B 171      50.850 -49.898  11.180  1.00 16.31           C  
ATOM   4879  C   ALA B 171      50.137 -48.948  12.123  1.00 17.18           C  
ATOM   4880  O   ALA B 171      50.746 -48.438  13.079  1.00 17.62           O  
ATOM   4881  CB  ALA B 171      51.482 -49.144  10.063  1.00 15.70           C  
ATOM   4882  N   ARG B 172      48.850 -48.708  11.861  1.00 17.76           N  
ATOM   4883  CA  ARG B 172      48.035 -47.891  12.746  1.00 18.17           C  
ATOM   4884  C   ARG B 172      47.642 -48.680  14.002  1.00 18.24           C  
ATOM   4885  O   ARG B 172      47.548 -48.113  15.104  1.00 18.10           O  
ATOM   4886  CB  ARG B 172      46.780 -47.444  12.024  1.00 19.22           C  
ATOM   4887  CG  ARG B 172      46.876 -46.167  11.211  1.00 19.17           C  
ATOM   4888  CD  ARG B 172      45.559 -45.932  10.482  1.00 21.57           C  
ATOM   4889  NE  ARG B 172      45.855 -45.894   9.077  1.00 25.29           N  
ATOM   4890  CZ  ARG B 172      45.392 -46.704   8.152  1.00 24.76           C  
ATOM   4891  NH1 ARG B 172      44.492 -47.640   8.411  1.00 23.65           N1+
ATOM   4892  NH2 ARG B 172      45.824 -46.512   6.920  1.00 25.52           N  
ATOM   4893  N   ASP B 173      47.393 -49.982  13.847  1.00 17.93           N  
ATOM   4894  CA  ASP B 173      47.200 -50.829  15.030  1.00 17.96           C  
ATOM   4895  C   ASP B 173      48.429 -50.737  15.924  1.00 18.02           C  
ATOM   4896  O   ASP B 173      48.292 -50.670  17.135  1.00 18.53           O  
ATOM   4897  CB  ASP B 173      46.897 -52.294  14.680  1.00 17.50           C  
ATOM   4898  CG  ASP B 173      45.614 -52.458  13.862  1.00 18.25           C  
ATOM   4899  OD1 ASP B 173      44.720 -51.575  13.986  1.00 17.72           O  
ATOM   4900  OD2 ASP B 173      45.411 -53.430  13.062  1.00 17.70           O1-
ATOM   4901  N   GLU B 174      49.619 -50.695  15.324  1.00 18.21           N  
ATOM   4902  CA  GLU B 174      50.857 -50.665  16.084  1.00 18.42           C  
ATOM   4903  C   GLU B 174      50.956 -49.342  16.879  1.00 18.78           C  
ATOM   4904  O   GLU B 174      51.245 -49.351  18.076  1.00 18.19           O  
ATOM   4905  CB  GLU B 174      52.074 -50.906  15.167  1.00 18.46           C  
ATOM   4906  CG  GLU B 174      53.431 -50.521  15.760  1.00 20.10           C  
ATOM   4907  CD  GLU B 174      54.611 -50.613  14.776  1.00 26.07           C  
ATOM   4908  OE1 GLU B 174      54.436 -50.815  13.551  1.00 26.77           O  
ATOM   4909  OE2 GLU B 174      55.767 -50.462  15.228  1.00 31.07           O1-
ATOM   4910  N   SER B 175      50.693 -48.211  16.235  1.00 18.70           N  
ATOM   4911  CA  SER B 175      50.785 -46.951  16.961  1.00 19.20           C  
ATOM   4912  C   SER B 175      49.695 -46.846  18.058  1.00 18.86           C  
ATOM   4913  O   SER B 175      49.950 -46.290  19.151  1.00 18.57           O  
ATOM   4914  CB  SER B 175      50.839 -45.729  16.005  1.00 19.25           C  
ATOM   4915  OG  SER B 175      49.794 -45.764  15.049  1.00 20.59           O  
ATOM   4916  N   ARG B 176      48.518 -47.415  17.787  1.00 18.00           N  
ATOM   4917  CA  ARG B 176      47.454 -47.491  18.807  1.00 18.08           C  
ATOM   4918  C   ARG B 176      47.895 -48.268  20.030  1.00 17.89           C  
ATOM   4919  O   ARG B 176      47.627 -47.851  21.158  1.00 17.90           O  
ATOM   4920  CB  ARG B 176      46.153 -48.081  18.268  1.00 17.61           C  
ATOM   4921  CG  ARG B 176      45.086 -47.007  17.897  1.00 18.93           C  
ATOM   4922  CD  ARG B 176      43.750 -47.549  17.348  1.00 19.22           C  
ATOM   4923  NE  ARG B 176      43.928 -48.364  16.127  1.00 21.34           N  
ATOM   4924  CZ  ARG B 176      43.790 -47.922  14.859  1.00 19.68           C  
ATOM   4925  NH1 ARG B 176      43.446 -46.651  14.590  1.00 18.10           N1+
ATOM   4926  NH2 ARG B 176      43.980 -48.768  13.859  1.00 14.90           N  
ATOM   4927  N   LEU B 177      48.591 -49.376  19.804  1.00 18.01           N  
ATOM   4928  CA  LEU B 177      49.173 -50.153  20.890  1.00 18.29           C  
ATOM   4929  C   LEU B 177      50.277 -49.389  21.636  1.00 18.42           C  
ATOM   4930  O   LEU B 177      50.298 -49.383  22.872  1.00 18.50           O  
ATOM   4931  CB  LEU B 177      49.711 -51.483  20.383  1.00 17.95           C  
ATOM   4932  CG  LEU B 177      48.696 -52.589  20.184  1.00 17.81           C  
ATOM   4933  CD1 LEU B 177      49.368 -53.750  19.462  1.00 17.64           C  
ATOM   4934  CD2 LEU B 177      48.092 -53.019  21.495  1.00 17.34           C  
ATOM   4935  N   GLN B 178      51.170 -48.749  20.891  1.00 17.75           N  
ATOM   4936  CA  GLN B 178      52.194 -47.902  21.491  1.00 18.76           C  
ATOM   4937  C   GLN B 178      51.586 -46.779  22.369  1.00 18.90           C  
ATOM   4938  O   GLN B 178      52.077 -46.521  23.483  1.00 18.45           O
[truncated: 167,995 more chars]
