# Supplementary material for: Structural Descriptors for Subunit Interface Regions in Homodimers: Effect of Lipid Membrane and Secondary Structure Type
Source: J Chem Inf Model. 2025 Mar 27;65(7):3117–26. doi: 10.1021/acs.jcim.4c01233 (PMC12004529; doi:10.1021/acs.jcim.4c01233)
Supplement: Supplementary file 3 — ci4c01233_si_003.tar [file ci4c01233_si_003.tar › database/alpha/1np3_cytop.pdb]

HEADER    cleaned_1np3.pdb_corrected_final
ATOM      1  N   MET C   1      20.539  58.932 -48.472  1.00 39.96           N  
ATOM      2  CA  MET C   1      19.389  58.549 -47.606  1.00 39.54           C  
ATOM      3  C   MET C   1      18.054  59.054 -48.150  1.00 40.91           C  
ATOM      4  O   MET C   1      17.876  60.248 -48.376  1.00 40.99           O  
ATOM      5  CB  MET C   1      19.605  59.089 -46.192  1.00 38.14           C  
ATOM      6  CG  MET C   1      18.444  58.836 -45.246  1.00 35.76           C  
ATOM      7  SD  MET C   1      18.839  59.334 -43.561  1.00 34.83           S  
ATOM      8  CE  MET C   1      18.871  61.136 -43.741  1.00 36.15           C  
ATOM      9  N   ARG C   2      17.119  58.130 -48.353  1.00 42.86           N  
ATOM     10  CA  ARG C   2      15.791  58.463 -48.858  1.00 44.48           C  
ATOM     11  C   ARG C   2      14.813  58.484 -47.683  1.00 43.07           C  
ATOM     12  O   ARG C   2      14.511  57.440 -47.101  1.00 42.10           O  
ATOM     13  CB  ARG C   2      15.343  57.419 -49.887  1.00 48.78           C  
ATOM     14  CG  ARG C   2      14.003  57.713 -50.555  1.00 55.67           C  
ATOM     15  CD  ARG C   2      14.094  58.905 -51.498  1.00 61.36           C  
ATOM     16  NE  ARG C   2      15.027  58.661 -52.597  1.00 66.37           N  
ATOM     17  CZ  ARG C   2      15.361  59.567 -53.512  1.00 68.60           C  
ATOM     18  NH1 ARG C   2      14.839  60.786 -53.465  1.00 68.94           N1+
ATOM     19  NH2 ARG C   2      16.221  59.255 -54.474  1.00 69.20           N  
ATOM     20  N   VAL C   3      14.324  59.673 -47.340  1.00 41.13           N  
ATOM     21  CA  VAL C   3      13.392  59.822 -46.226  1.00 40.40           C  
ATOM     22  C   VAL C   3      11.992  60.235 -46.669  1.00 39.36           C  
ATOM     23  O   VAL C   3      11.828  61.139 -47.485  1.00 37.66           O  
ATOM     24  CB  VAL C   3      13.897  60.871 -45.207  1.00 40.77           C  
ATOM     25  CG1 VAL C   3      15.246  60.453 -44.653  1.00 40.76           C  
ATOM     26  CG2 VAL C   3      14.005  62.230 -45.875  1.00 41.47           C  
ATOM     27  N   PHE C   4      10.987  59.563 -46.122  1.00 38.92           N  
ATOM     28  CA  PHE C   4       9.599  59.869 -46.436  1.00 38.89           C  
ATOM     29  C   PHE C   4       8.938  60.431 -45.183  1.00 39.31           C  
ATOM     30  O   PHE C   4       9.423  60.219 -44.069  1.00 38.17           O  
ATOM     31  CB  PHE C   4       8.847  58.608 -46.880  1.00 38.52           C  
ATOM     32  CG  PHE C   4       9.417  57.955 -48.108  1.00 38.63           C  
ATOM     33  CD1 PHE C   4      10.575  57.188 -48.034  1.00 39.67           C  
ATOM     34  CD2 PHE C   4       8.796  58.108 -49.344  1.00 39.70           C  
ATOM     35  CE1 PHE C   4      11.108  56.580 -49.173  1.00 39.47           C  
ATOM     36  CE2 PHE C   4       9.321  57.506 -50.491  1.00 38.77           C  
ATOM     37  CZ  PHE C   4      10.479  56.741 -50.403  1.00 39.52           C  
ATOM     38  N   TYR C   5       7.838  61.155 -45.369  1.00 38.83           N  
ATOM     39  CA  TYR C   5       7.102  61.729 -44.249  1.00 38.98           C  
ATOM     40  C   TYR C   5       5.611  61.568 -44.505  1.00 39.98           C  
ATOM     41  O   TYR C   5       5.214  61.015 -45.532  1.00 38.99           O  
ATOM     42  CB  TYR C   5       7.435  63.213 -44.077  1.00 37.81           C  
ATOM     43  CG  TYR C   5       8.903  63.508 -43.869  1.00 36.59           C  
ATOM     44  CD1 TYR C   5       9.772  63.631 -44.954  1.00 37.28           C  
ATOM     45  CD2 TYR C   5       9.424  63.674 -42.586  1.00 37.11           C  
ATOM     46  CE1 TYR C   5      11.125  63.918 -44.766  1.00 35.73           C  
ATOM     47  CE2 TYR C   5      10.774  63.958 -42.385  1.00 36.29           C  
ATOM     48  CZ  TYR C   5      11.617  64.079 -43.478  1.00 37.40           C  
ATOM     49  OH  TYR C   5      12.951  64.363 -43.282  1.00 38.55           O  
ATOM     50  N   ASP C   6       4.789  62.053 -43.577  1.00 41.10           N  
ATOM     51  CA  ASP C   6       3.338  61.952 -43.718  1.00 43.91           C  
ATOM     52  C   ASP C   6       2.856  62.449 -45.079  1.00 44.70           C  
ATOM     53  O   ASP C   6       1.907  61.905 -45.646  1.00 44.43           O  
ATOM     54  CB  ASP C   6       2.633  62.740 -42.611  1.00 44.58           C  
ATOM     55  CG  ASP C   6       2.789  62.098 -41.245  1.00 45.66           C  
ATOM     56  OD1 ASP C   6       2.662  60.858 -41.154  1.00 46.41           O  
ATOM     57  OD2 ASP C   6       3.022  62.833 -40.261  1.00 45.61           O1-
ATOM     58  N   LYS C   7       3.518  63.479 -45.596  1.00 45.96           N  
ATOM     59  CA  LYS C   7       3.168  64.059 -46.890  1.00 48.19           C  
ATOM     60  C   LYS C   7       3.234  63.010 -47.989  1.00 48.01           C  
ATOM     61  O   LYS C   7       2.432  63.018 -48.922  1.00 48.05           O  
ATOM     62  CB  LYS C   7       4.135  65.193 -47.239  1.00 51.47           C  
ATOM     63  CG  LYS C   7       4.242  66.270 -46.180  1.00 57.71           C  
ATOM     64  CD  LYS C   7       5.272  67.323 -46.568  1.00 61.73           C  
ATOM     65  CE  LYS C   7       5.371  68.411 -45.505  1.00 64.11           C  
ATOM     66  NZ  LYS C   7       4.062  69.095 -45.284  1.00 64.37           N1+
ATOM     67  N   ASP C   8       4.200  62.107 -47.864  1.00 46.88           N  
ATOM     68  CA  ASP C   8       4.417  61.054 -48.847  1.00 45.23           C  
ATOM     69  C   ASP C   8       3.588  59.804 -48.586  1.00 44.94           C  
ATOM     70  O   ASP C   8       3.621  58.863 -49.375  1.00 45.74           O  
ATOM     71  CB  ASP C   8       5.898  60.671 -48.861  1.00 44.75           C  
ATOM     72  CG  ASP C   8       6.811  61.880 -48.904  1.00 43.79           C  
ATOM     73  OD1 ASP C   8       6.760  62.625 -49.904  1.00 43.69           O  
ATOM     74  OD2 ASP C   8       7.574  62.085 -47.935  1.00 40.43           O1-
ATOM     75  N   CYS C   9       2.842  59.792 -47.488  1.00 44.35           N  
ATOM     76  CA  CYS C   9       2.044  58.624 -47.140  1.00 43.82           C  
ATOM     77  C   CYS C   9       0.547  58.791 -47.348  1.00 44.00           C  
ATOM     78  O   CYS C   9       0.018  59.902 -47.324  1.00 44.86           O  
ATOM     79  CB  CYS C   9       2.298  58.238 -45.680  1.00 44.30           C  
ATOM     80  SG  CYS C   9       4.041  58.002 -45.255  1.00 42.75           S  
ATOM     81  N   ASP C  10      -0.124  57.662 -47.549  1.00 42.81           N  
ATOM     82  CA  ASP C  10      -1.568  57.623 -47.728  1.00 41.87           C  
ATOM     83  C   ASP C  10      -2.079  56.731 -46.602  1.00 40.82           C  
ATOM     84  O   ASP C  10      -2.097  55.509 -46.730  1.00 41.43           O  
ATOM     85  CB  ASP C  10      -1.930  56.999 -49.077  1.00 42.37           C  
ATOM     86  CG  ASP C  10      -3.412  57.101 -49.387  1.00 42.33           C  
ATOM     87  OD1 ASP C  10      -4.226  57.114 -48.439  1.00 42.24           O  
ATOM     88  OD2 ASP C  10      -3.766  57.157 -50.582  1.00 43.22           O1-
ATOM     89  N   LEU C  11      -2.485  57.340 -45.497  1.00 40.40           N  
ATOM     90  CA  LEU C  11      -2.964  56.579 -44.353  1.00 40.54           C  
ATOM     91  C   LEU C  11      -4.219  55.760 -44.644  1.00 41.20           C  
ATOM     92  O   LEU C  11      -4.469  54.752 -43.983  1.00 40.66           O  
ATOM     93  CB  LEU C  11      -3.225  57.520 -43.173  1.00 39.51           C  
ATOM     94  CG  LEU C  11      -3.592  56.859 -41.843  1.00 39.82           C  
ATOM     95  CD1 LEU C  11      -2.469  55.930 -41.398  1.00 41.19           C  
ATOM     96  CD2 LEU C  11      -3.836  57.933 -40.797  1.00 40.16           C  
ATOM     97  N   SER C  12      -5.002  56.180 -45.634  1.00 41.58           N  
ATOM     98  CA  SER C  12      -6.229  55.463 -45.964  1.00 41.89           C  
ATOM     99  C   SER C  12      -5.943  54.053 -46.458  1.00 41.77           C  
ATOM    100  O   SER C  12      -6.790  53.167 -46.349  1.00 42.37           O  
ATOM    101  CB  SER C  12      -7.040  56.225 -47.020  1.00 42.09           C  
ATOM    102  OG  SER C  12      -6.428  56.172 -48.296  1.00 42.69           O  
ATOM    103  N   ILE C  13      -4.745  53.842 -46.995  1.00 41.64           N  
ATOM    104  CA  ILE C  13      -4.373  52.528 -47.503  1.00 41.26           C  
ATOM    105  C   ILE C  13      -4.427  51.477 -46.403  1.00 41.04           C  
ATOM    106  O   ILE C  13      -5.191  50.515 -46.493  1.00 40.67           O  
ATOM    107  CB  ILE C  13      -2.958  52.536 -48.118  1.00 41.31           C  
ATOM    108  CG1 ILE C  13      -2.916  53.510 -49.297  1.00 42.71           C  
ATOM    109  CG2 ILE C  13      -2.582  51.134 -48.584  1.00 39.71           C  
ATOM    110  CD1 ILE C  13      -1.588  53.544 -50.023  1.00 43.24           C  
ATOM    111  N   ILE C  14      -3.620  51.663 -45.364  1.00 40.50           N  
ATOM    112  CA  ILE C  14      -3.595  50.712 -44.263  1.00 41.01           C  
ATOM    113  C   ILE C  14      -4.909  50.722 -43.484  1.00 41.91           C  
ATOM    114  O   ILE C  14      -5.275  49.724 -42.862  1.00 42.47           O  
ATOM    115  CB  ILE C  14      -2.430  51.002 -43.291  1.00 40.79           C  
ATOM    116  CG1 ILE C  14      -2.308  49.860 -42.280  1.00 40.72           C  
ATOM    117  CG2 ILE C  14      -2.659  52.319 -42.571  1.00 40.21           C  
ATOM    118  CD1 ILE C  14      -1.964  48.523 -42.910  1.00 39.27           C  
ATOM    119  N   GLN C  15      -5.617  51.848 -43.515  1.00 42.69           N  
ATOM    120  CA  GLN C  15      -6.893  51.952 -42.815  1.00 43.53           C  
ATOM    121  C   GLN C  15      -7.917  51.026 -43.455  1.00 43.24           C  
ATOM    122  O   GLN C  15      -8.818  50.529 -42.786  1.00 43.28           O  
ATOM    123  CB  GLN C  15      -7.413  53.391 -42.842  1.00 43.74           C  
ATOM    124  CG  GLN C  15      -6.597  54.357 -42.003  1.00 46.03           C  
ATOM    125  CD  GLN C  15      -7.211  55.742 -41.950  1.00 47.27           C  
ATOM    126  NE2 GLN C  15      -7.427  56.250 -40.740  1.00 46.33           N  
ATOM    127  OE1 GLN C  15      -7.484  56.351 -42.986  1.00 48.18           O  
ATOM    128  N   GLY C  16      -7.766  50.794 -44.755  1.00 44.16           N  
ATOM    129  CA  GLY C  16      -8.682  49.918 -45.463  1.00 44.55           C  
ATOM    130  C   GLY C  16      -8.182  48.487 -45.529  1.00 45.15           C  
ATOM    131  O   GLY C  16      -8.625  47.703 -46.371  1.00 45.97           O  
ATOM    132  N   LYS C  17      -7.255  48.148 -44.638  1.00 45.02           N  
ATOM    133  CA  LYS C  17      -6.679  46.806 -44.581  1.00 44.44           C  
ATOM    134  C   LYS C  17      -6.875  46.236 -43.183  1.00 43.95           C  
ATOM    135  O   LYS C  17      -6.661  46.935 -42.193  1.00 43.86           O  
ATOM    136  CB  LYS C  17      -5.173  46.853 -44.859  1.00 45.10           C  
ATOM    137  CG  LYS C  17      -4.758  47.532 -46.147  1.00 45.89           C  
ATOM    138  CD  LYS C  17      -4.823  46.587 -47.325  1.00 46.71           C  
ATOM    139  CE  LYS C  17      -4.186  47.221 -48.551  1.00 47.43           C  
ATOM    140  NZ  LYS C  17      -4.160  46.286 -49.709  1.00 46.79           N1+
ATOM    141  N   LYS C  18      -7.279  44.975 -43.093  1.00 43.88           N  
ATOM    142  CA  LYS C  18      -7.438  44.362 -41.783  1.00 45.32           C  
ATOM    143  C   LYS C  18      -6.052  43.864 -41.383  1.00 44.16           C  
ATOM    144  O   LYS C  18      -5.468  43.024 -42.065  1.00 44.81           O  
ATOM    145  CB  LYS C  18      -8.434  43.202 -41.834  1.00 48.22           C  
ATOM    146  CG  LYS C  18      -8.767  42.644 -40.458  1.00 52.13           C  
ATOM    147  CD  LYS C  18     -10.132  41.974 -40.431  1.00 56.45           C  
ATOM    148  CE  LYS C  18     -10.511  41.564 -39.009  1.00 59.07           C  
ATOM    149  NZ  LYS C  18     -11.893  41.008 -38.916  1.00 58.91           N1+
ATOM    150  N   VAL C  19      -5.524  44.398 -40.287  1.00 41.89           N  
ATOM    151  CA  VAL C  19      -4.193  44.027 -39.825  1.00 38.92           C  
ATOM    152  C   VAL C  19      -4.192  43.059 -38.655  1.00 38.73           C  
ATOM    153  O   VAL C  19      -4.914  43.243 -37.675  1.00 39.45           O  
ATOM    154  CB  VAL C  19      -3.378  45.275 -39.417  1.00 37.49           C  
ATOM    155  CG1 VAL C  19      -2.022  44.858 -38.870  1.00 36.15           C  
ATOM    156  CG2 VAL C  19      -3.200  46.196 -40.615  1.00 36.65           C  
ATOM    157  N   ALA C  20      -3.367  42.024 -38.770  1.00 36.45           N  
ATOM    158  CA  ALA C  20      -3.235  41.027 -37.723  1.00 35.65           C  
ATOM    159  C   ALA C  20      -1.824  41.132 -37.166  1.00 35.22           C  
ATOM    160  O   ALA C  20      -0.846  41.007 -37.903  1.00 35.50           O  
ATOM    161  CB  ALA C  20      -3.477  39.630 -38.285  1.00 35.40           C  
ATOM    162  N   ILE C  21      -1.718  41.384 -35.869  1.00 34.01           N  
ATOM    163  CA  ILE C  21      -0.418  41.490 -35.232  1.00 34.34           C  
ATOM    164  C   ILE C  21      -0.155  40.221 -34.441  1.00 34.47           C  
ATOM    165  O   ILE C  21      -0.846  39.926 -33.469  1.00 34.99           O  
ATOM    166  CB  ILE C  21      -0.350  42.723 -34.313  1.00 34.06           C  
ATOM    167  CG1 ILE C  21      -0.354  43.987 -35.179  1.00 34.84           C  
ATOM    168  CG2 ILE C  21       0.892  42.660 -33.429  1.00 31.97           C  
ATOM    169  CD1 ILE C  21      -0.088  45.251 -34.426  1.00 37.83           C  
ATOM    170  N   ILE C  22       0.842  39.460 -34.875  1.00 34.82           N  
ATOM    171  CA  ILE C  22       1.173  38.211 -34.211  1.00 34.79           C  
ATOM    172  C   ILE C  22       2.280  38.410 -33.196  1.00 35.67           C  
ATOM    173  O   ILE C  22       3.391  38.818 -33.539  1.00 35.33           O  
ATOM    174  CB  ILE C  22       1.579  37.141 -35.230  1.00 34.91           C  
ATOM    175  CG1 ILE C  22       0.463  36.985 -36.261  1.00 36.34           C  
ATOM    176  CG2 ILE C  22       1.835  35.816 -34.523  1.00 33.84           C  
ATOM    177  CD1 ILE C  22       0.719  35.902 -37.285  1.00 41.14           C  
ATOM    178  N   GLY C  23       1.960  38.104 -31.942  1.00 36.68           N  
ATOM    179  CA  GLY C  23       2.906  38.276 -30.859  1.00 38.56           C  
ATOM    180  C   GLY C  23       2.528  39.564 -30.155  1.00 41.06           C  
ATOM    181  O   GLY C  23       2.397  40.607 -30.795  1.00 40.75           O  
ATOM    182  N   TYR C  24       2.328  39.503 -28.844  1.00 42.73           N  
ATOM    183  CA  TYR C  24       1.954  40.700 -28.110  1.00 44.61           C  
ATOM    184  C   TYR C  24       2.955  41.057 -27.026  1.00 45.50           C  
ATOM    185  O   TYR C  24       2.715  40.823 -25.841  1.00 46.95           O  
ATOM    186  CB  TYR C  24       0.567  40.544 -27.485  1.00 45.20           C  
ATOM    187  CG  TYR C  24      -0.015  41.858 -27.013  1.00 46.80           C  
ATOM    188  CD1 TYR C  24      -0.398  42.836 -27.928  1.00 46.43           C  
ATOM    189  CD2 TYR C  24      -0.154  42.137 -25.652  1.00 47.38           C  
ATOM    190  CE1 TYR C  24      -0.903  44.060 -27.505  1.00 47.93           C  
ATOM    191  CE2 TYR C  24      -0.659  43.362 -25.216  1.00 47.38           C  
ATOM    192  CZ  TYR C  24      -1.030  44.317 -26.149  1.00 48.00           C  
ATOM    193  OH  TYR C  24      -1.526  45.530 -25.732  1.00 48.18           O  
ATOM    194  N   GLY C  25       4.083  41.618 -27.446  1.00 45.37           N  
ATOM    195  CA  GLY C  25       5.103  42.033 -26.505  1.00 44.66           C  
ATOM    196  C   GLY C  25       5.161  43.547 -26.535  1.00 44.33           C  
ATOM    197  O   GLY C  25       4.146  44.198 -26.777  1.00 44.31           O  
ATOM    198  N   SER C  26       6.339  44.111 -26.298  1.00 44.22           N  
ATOM    199  CA  SER C  26       6.503  45.559 -26.316  1.00 45.23           C  
ATOM    200  C   SER C  26       6.185  46.094 -27.706  1.00 43.88           C  
ATOM    201  O   SER C  26       5.441  47.064 -27.855  1.00 44.22           O  
ATOM    202  CB  SER C  26       7.937  45.934 -25.942  1.00 47.44           C  
ATOM    203  OG  SER C  26       8.275  45.416 -24.668  1.00 54.59           O  
ATOM    204  N   GLN C  27       6.761  45.458 -28.721  1.00 41.76           N  
ATOM    205  CA  GLN C  27       6.540  45.861 -30.103  1.00 41.12           C  
ATOM    206  C   GLN C  27       5.091  45.636 -30.508  1.00 39.81           C  
ATOM    207  O   GLN C  27       4.453  46.526 -31.068  1.00 39.44           O  
ATOM    208  CB  GLN C  27       7.467  45.081 -31.036  1.00 41.47           C  
ATOM    209  CG  GLN C  27       8.915  45.544 -31.007  1.00 44.83           C  
ATOM    210  CD  GLN C  27       9.102  46.918 -31.634  1.00 47.46           C  
ATOM    211  NE2 GLN C  27       9.655  47.852 -30.867  1.00 47.11           N  
ATOM    212  OE1 GLN C  27       8.757  47.132 -32.799  1.00 49.45           O  
ATOM    213  N   GLY C  28       4.578  44.443 -30.231  1.00 39.01           N  
ATOM    214  CA  GLY C  28       3.199  44.144 -30.570  1.00 38.31           C  
ATOM    215  C   GLY C  28       2.260  45.205 -30.019  1.00 37.98           C  
ATOM    216  O   GLY C  28       1.407  45.726 -30.736  1.00 36.95           O  
ATOM    217  N   HIS C  29       2.424  45.526 -28.740  1.00 37.14           N  
ATOM    218  CA  HIS C  29       1.597  46.534 -28.087  1.00 36.93           C  
ATOM    219  C   HIS C  29       1.655  47.860 -28.842  1.00 35.62           C  
ATOM    220  O   HIS C  29       0.624  48.385 -29.267  1.00 35.16           O  
ATOM    221  CB  HIS C  29       2.064  46.743 -26.644  1.00 38.50           C  
ATOM    222  CG  HIS C  29       1.368  47.867 -25.939  1.00 40.86           C  
ATOM    223  CD2 HIS C  29       1.852  48.996 -25.368  1.00 41.22           C  
ATOM    224  ND1 HIS C  29       0.001  47.905 -25.765  1.00 42.39           N  
ATOM    225  CE1 HIS C  29      -0.327  49.009 -25.118  1.00 42.05           C  
ATOM    226  NE2 HIS C  29       0.777  49.688 -24.865  1.00 41.70           N  
ATOM    227  N   ALA C  30       2.863  48.392 -29.006  1.00 33.58           N  
ATOM    228  CA  ALA C  30       3.059  49.654 -29.707  1.00 33.47           C  
ATOM    229  C   ALA C  30       2.434  49.643 -31.102  1.00 33.15           C  
ATOM    230  O   ALA C  30       1.690  50.554 -31.455  1.00 33.59           O  
ATOM    231  CB  ALA C  30       4.546  49.970 -29.803  1.00 33.74           C  
ATOM    232  N   HIS C  31       2.735  48.615 -31.893  1.00 32.12           N  
ATOM    233  CA  HIS C  31       2.187  48.509 -33.245  1.00 31.62           C  
ATOM    234  C   HIS C  31       0.664  48.438 -33.232  1.00 32.64           C  
ATOM    235  O   HIS C  31      -0.008  49.144 -33.985  1.00 33.06           O  
ATOM    236  CB  HIS C  31       2.718  47.259 -33.960  1.00 30.54           C  
ATOM    237  CG  HIS C  31       4.095  47.413 -34.524  1.00 28.97           C  
ATOM    238  CD2 HIS C  31       4.539  47.398 -35.803  1.00 26.57           C  
ATOM    239  ND1 HIS C  31       5.212  47.578 -33.733  1.00 28.20           N  
ATOM    240  CE1 HIS C  31       6.284  47.656 -34.501  1.00 28.19           C  
ATOM    241  NE2 HIS C  31       5.903  47.550 -35.762  1.00 28.02           N  
ATOM    242  N   ALA C  32       0.126  47.573 -32.380  1.00 33.13           N  
ATOM    243  CA  ALA C  32      -1.318  47.393 -32.281  1.00 34.48           C  
ATOM    244  C   ALA C  32      -2.059  48.676 -31.913  1.00 34.90           C  
ATOM    245  O   ALA C  32      -2.940  49.120 -32.644  1.00 34.89           O  
ATOM    246  CB  ALA C  32      -1.634  46.299 -31.268  1.00 34.02           C  
ATOM    247  N   CYS C  33      -1.693  49.271 -30.783  1.00 36.00           N  
ATOM    248  CA  CYS C  33      -2.346  50.489 -30.321  1.00 37.71           C  
ATOM    249  C   CYS C  33      -2.143  51.686 -31.246  1.00 38.20           C  
ATOM    250  O   CYS C  33      -3.095  52.418 -31.534  1.00 39.03           O  
ATOM    251  CB  CYS C  33      -1.877  50.818 -28.905  1.00 37.50           C  
ATOM    252  SG  CYS C  33      -2.362  49.554 -27.701  1.00 42.29           S  
ATOM    253  N   ASN C  34      -0.916  51.893 -31.714  1.00 36.28           N  
ATOM    254  CA  ASN C  34      -0.647  53.007 -32.616  1.00 35.61           C  
ATOM    255  C   ASN C  34      -1.488  52.889 -33.887  1.00 36.28           C  
ATOM    256  O   ASN C  34      -1.973  53.892 -34.412  1.00 35.58           O  
ATOM    257  CB  ASN C  34       0.843  53.061 -32.971  1.00 35.23           C  
ATOM    258  CG  ASN C  34       1.685  53.657 -31.855  1.00 35.46           C  
ATOM    259  ND2 ASN C  34       2.867  54.154 -32.204  1.00 34.71           N  
ATOM    260  OD1 ASN C  34       1.283  53.659 -30.693  1.00 35.58           O  
ATOM    261  N   LEU C  35      -1.665  51.666 -34.381  1.00 35.89           N  
ATOM    262  CA  LEU C  35      -2.463  51.457 -35.586  1.00 36.57           C  
ATOM    263  C   LEU C  35      -3.942  51.670 -35.289  1.00 38.24           C  
ATOM    264  O   LEU C  35      -4.673  52.223 -36.115  1.00 37.58           O  
ATOM    265  CB  LEU C  35      -2.249  50.046 -36.143  1.00 35.52           C  
ATOM    266  CG  LEU C  35      -0.952  49.809 -36.922  1.00 35.45           C  
ATOM    267  CD1 LEU C  35      -0.828  48.341 -37.286  1.00 35.72           C  
ATOM    268  CD2 LEU C  35      -0.945  50.671 -38.174  1.00 34.10           C  
ATOM    269  N   LYS C  36      -4.378  51.225 -34.112  1.00 38.95           N  
ATOM    270  CA  LYS C  36      -5.770  51.385 -33.715  1.00 40.18           C  
ATOM    271  C   LYS C  36      -6.069  52.878 -33.625  1.00 39.41           C  
ATOM    272  O   LYS C  36      -7.052  53.357 -34.186  1.00 39.92           O  
ATOM    273  CB  LYS C  36      -6.031  50.718 -32.361  1.00 41.06           C  
ATOM    274  CG  LYS C  36      -7.513  50.590 -32.031  1.00 44.13           C  
ATOM    275  CD  LYS C  36      -7.751  49.929 -30.684  1.00 46.50           C  
ATOM    276  CE  LYS C  36      -7.285  50.812 -29.537  1.00 48.60           C  
ATOM    277  NZ  LYS C  36      -7.621  50.215 -28.213  1.00 49.52           N1+
ATOM    278  N   ASP C  37      -5.209  53.612 -32.925  1.00 38.68           N  
ATOM    279  CA  ASP C  37      -5.378  55.052 -32.789  1.00 38.98           C  
ATOM    280  C   ASP C  37      -5.396  55.708 -34.164  1.00 39.36           C  
ATOM    281  O   ASP C  37      -5.959  56.789 -34.335  1.00 40.66           O  
ATOM    282  CB  ASP C  37      -4.244  55.655 -31.955  1.00 37.74           C  
ATOM    283  CG  ASP C  37      -4.376  55.346 -30.478  1.00 37.73           C  
ATOM    284  OD1 ASP C  37      -3.491  55.763 -29.698  1.00 36.64           O  
ATOM    285  OD2 ASP C  37      -5.366  54.689 -30.094  1.00 37.91           O1-
ATOM    286  N   SER C  38      -4.783  55.047 -35.143  1.00 39.33           N  
ATOM    287  CA  SER C  38      -4.725  55.570 -36.503  1.00 38.25           C  
ATOM    288  C   SER C  38      -5.916  55.150 -37.353  1.00 37.97           C  
ATOM    289  O   SER C  38      -5.966  55.441 -38.548  1.00 38.56           O  
ATOM    290  CB  SER C  38      -3.428  55.134 -37.183  1.00 37.96           C  
ATOM    291  OG  SER C  38      -2.308  55.743 -36.564  1.00 39.40           O  
ATOM    292  N   GLY C  39      -6.869  54.457 -36.738  1.00 37.91           N  
ATOM    293  CA  GLY C  39      -8.057  54.036 -37.458  1.00 38.85           C  
ATOM    294  C   GLY C  39      -7.986  52.702 -38.175  1.00 39.83           C  
ATOM    295  O   GLY C  39      -8.784  52.437 -39.072  1.00 39.96           O  
ATOM    296  N   VAL C  40      -7.044  51.852 -37.788  1.00 40.02           N  
ATOM    297  CA  VAL C  40      -6.920  50.551 -38.427  1.00 39.45           C  
ATOM    298  C   VAL C  40      -7.578  49.473 -37.577  1.00 40.02           C  
ATOM    299  O   VAL C  40      -7.475  49.486 -36.348  1.00 39.76           O  
ATOM    300  CB  VAL C  40      -5.433  50.172 -38.659  1.00 38.99           C  
ATOM    301  CG1 VAL C  40      -5.337  48.778 -39.274  1.00 36.47           C  
ATOM    302  CG2 VAL C  40      -4.772  51.199 -39.569  1.00 37.37           C  
ATOM    303  N   ASP C  41      -8.272  48.551 -38.236  1.00 40.33           N  
ATOM    304  CA  ASP C  41      -8.916  47.458 -37.529  1.00 40.97           C  
ATOM    305  C   ASP C  41      -7.845  46.412 -37.268  1.00 41.88           C  
ATOM    306  O   ASP C  41      -7.463  45.655 -38.162  1.00 43.05           O  
ATOM    307  CB  ASP C  41     -10.049  46.862 -38.367  1.00 43.07           C  
ATOM    308  CG  ASP C  41     -10.654  45.626 -37.729  1.00 44.13           C  
ATOM    309  OD1 ASP C  41     -10.814  45.611 -36.490  1.00 45.56           O  
ATOM    310  OD2 ASP C  41     -10.979  44.672 -38.466  1.00 47.01           O1-
ATOM    311  N   VAL C  42      -7.354  46.388 -36.037  1.00 41.53           N  
ATOM    312  CA  VAL C  42      -6.314  45.454 -35.645  1.00 41.28           C  
ATOM    313  C   VAL C  42      -6.868  44.309 -34.809  1.00 41.66           C  
ATOM    314  O   VAL C  42      -7.819  44.482 -34.048  1.00 41.85           O  
ATOM    315  CB  VAL C  42      -5.220  46.171 -34.817  1.00 42.19           C  
ATOM    316  CG1 VAL C  42      -4.122  45.192 -34.439  1.00 42.28           C  
ATOM    317  CG2 VAL C  42      -4.651  47.340 -35.604  1.00 42.45           C  
ATOM    318  N   THR C  43      -6.270  43.135 -34.971  1.00 41.56           N  
ATOM    319  CA  THR C  43      -6.650  41.955 -34.209  1.00 42.45           C  
ATOM    320  C   THR C  43      -5.336  41.272 -33.844  1.00 41.46           C  
ATOM    321  O   THR C  43      -4.562  40.892 -34.719  1.00 41.82           O  
ATOM    322  CB  THR C  43      -7.538  40.986 -35.033  1.00 44.40           C  
ATOM    323  CG2 THR C  43      -8.799  41.696 -35.512  1.00 44.22           C  
ATOM    324  OG1 THR C  43      -6.809  40.508 -36.170  1.00 48.51           O  
ATOM    325  N   VAL C  44      -5.077  41.145 -32.549  1.00 40.18           N  
ATOM    326  CA  VAL C  44      -3.848  40.526 -32.073  1.00 40.46           C  
ATOM    327  C   VAL C  44      -3.965  39.008 -32.010  1.00 41.25           C  
ATOM    328  O   VAL C  44      -4.859  38.471 -31.359  1.00 40.57           O  
ATOM    329  CB  VAL C  44      -3.472  41.062 -30.677  1.00 39.59           C  
ATOM    330  CG1 VAL C  44      -2.171  40.440 -30.209  1.00 41.21           C  
ATOM    331  CG2 VAL C  44      -3.353  42.576 -30.722  1.00 39.42           C  
ATOM    332  N   GLY C  45      -3.054  38.322 -32.695  1.00 42.22           N  
ATOM    333  CA  GLY C  45      -3.065  36.872 -32.704  1.00 43.35           C  
ATOM    334  C   GLY C  45      -2.189  36.301 -31.608  1.00 45.90           C  
ATOM    335  O   GLY C  45      -0.978  36.521 -31.593  1.00 44.44           O  
ATOM    336  N   LEU C  46      -2.802  35.565 -30.687  1.00 49.30           N  
ATOM    337  CA  LEU C  46      -2.074  34.965 -29.576  1.00 53.74           C  
ATOM    338  C   LEU C  46      -2.556  33.545 -29.309  1.00 58.02           C  
ATOM    339  O   LEU C  46      -3.687  33.191 -29.642  1.00 58.00           O  
ATOM    340  CB  LEU C  46      -2.261  35.803 -28.309  1.00 51.97           C  
ATOM    341  CG  LEU C  46      -1.837  37.272 -28.366  1.00 51.00           C  
ATOM    342  CD1 LEU C  46      -2.209  37.954 -27.060  1.00 50.70           C  
ATOM    343  CD2 LEU C  46      -0.340  37.370 -28.620  1.00 50.27           C  
ATOM    344  N   ARG C  47      -1.692  32.733 -28.710  1.00 63.77           N  
ATOM    345  CA  ARG C  47      -2.054  31.360 -28.385  1.00 70.26           C  
ATOM    346  C   ARG C  47      -3.144  31.406 -27.323  1.00 70.69           C  
ATOM    347  O   ARG C  47      -2.991  32.076 -26.302  1.00 70.64           O  
ATOM    348  CB  ARG C  47      -0.845  30.597 -27.835  1.00 76.32           C  
ATOM    349  CG  ARG C  47       0.334  30.497 -28.786  1.00 85.25           C  
ATOM    350  CD  ARG C  47       1.461  29.688 -28.159  1.00 93.07           C  
ATOM    351  NE  ARG C  47       2.620  29.578 -29.041  1.00 99.77           N  
ATOM    352  CZ  ARG C  47       3.733  28.917 -28.734  1.00102.64           C  
ATOM    353  NH1 ARG C  47       3.840  28.303 -27.563  1.00104.04           N1+
ATOM    354  NH2 ARG C  47       4.739  28.869 -29.597  1.00104.07           N  
ATOM    355  N   SER C  48      -4.244  30.702 -27.565  1.00 71.55           N  
ATOM    356  CA  SER C  48      -5.346  30.679 -26.611  1.00 72.76           C  
ATOM    357  C   SER C  48      -4.860  30.161 -25.259  1.00 72.84           C  
ATOM    358  O   SER C  48      -4.119  29.179 -25.187  1.00 72.92           O  
ATOM    359  CB  SER C  48      -6.478  29.788 -27.129  1.00 73.65           C  
ATOM    360  OG  SER C  48      -6.045  28.446 -27.272  1.00 76.71           O  
ATOM    361  N   GLY C  49      -5.275  30.832 -24.190  1.00 72.56           N  
ATOM    362  CA  GLY C  49      -4.873  30.418 -22.859  1.00 72.00           C  
ATOM    363  C   GLY C  49      -3.639  31.131 -22.341  1.00 71.26           C  
ATOM    364  O   GLY C  49      -3.255  30.949 -21.186  1.00 71.85           O  
ATOM    365  N   SER C  50      -3.014  31.941 -23.190  1.00 70.20           N  
ATOM    366  CA  SER C  50      -1.818  32.677 -22.794  1.00 69.78           C  
ATOM    367  C   SER C  50      -2.148  33.781 -21.793  1.00 68.45           C  
ATOM    368  O   SER C  50      -3.300  34.193 -21.665  1.00 68.21           O  
ATOM    369  CB  SER C  50      -1.133  33.284 -24.022  1.00 70.21           C  
ATOM    370  OG  SER C  50      -0.625  32.271 -24.873  1.00 71.49           O  
ATOM    371  N   ALA C  51      -1.126  34.255 -21.088  1.00 66.75           N  
ATOM    372  CA  ALA C  51      -1.301  35.305 -20.095  1.00 64.93           C  
ATOM    373  C   ALA C  51      -1.395  36.682 -20.745  1.00 63.53           C  
ATOM    374  O   ALA C  51      -2.033  37.587 -20.209  1.00 63.81           O  
ATOM    375  CB  ALA C  51      -0.147  35.276 -19.102  1.00 64.78           C  
ATOM    376  N   THR C  52      -0.757  36.835 -21.901  1.00 61.65           N  
ATOM    377  CA  THR C  52      -0.768  38.107 -22.612  1.00 59.96           C  
ATOM    378  C   THR C  52      -2.125  38.404 -23.248  1.00 58.22           C  
ATOM    379  O   THR C  52      -2.384  39.528 -23.678  1.00 56.90           O  
ATOM    380  CB  THR C  52       0.316  38.142 -23.713  1.00 60.43           C  
ATOM    381  CG2 THR C  52       1.698  37.969 -23.102  1.00 61.14           C  
ATOM    382  OG1 THR C  52       0.081  37.088 -24.655  1.00 60.87           O  
ATOM    383  N   VAL C  53      -2.991  37.398 -23.306  1.00 56.77           N  
ATOM    384  CA  VAL C  53      -4.314  37.579 -23.894  1.00 56.36           C  
ATOM    385  C   VAL C  53      -5.118  38.609 -23.106  1.00 56.50           C  
ATOM    386  O   VAL C  53      -5.831  39.430 -23.686  1.00 55.73           O  
ATOM    387  CB  VAL C  53      -5.101  36.253 -23.921  1.00 55.84           C  
ATOM    388  CG1 VAL C  53      -6.487  36.481 -24.502  1.00 55.26           C  
ATOM    389  CG2 VAL C  53      -4.347  35.220 -24.742  1.00 56.50           C  
ATOM    390  N   ALA C  54      -4.995  38.557 -21.784  1.00 56.27           N  
ATOM    391  CA  ALA C  54      -5.707  39.475 -20.905  1.00 56.48           C  
ATOM    392  C   ALA C  54      -5.203  40.899 -21.076  1.00 56.02           C  
ATOM    393  O   ALA C  54      -5.993  41.843 -21.114  1.00 56.07           O  
ATOM    394  CB  ALA C  54      -5.547  39.037 -19.456  1.00 56.90           C  
ATOM    395  N   LYS C  55      -3.887  41.053 -21.171  1.00 55.60           N  
ATOM    396  CA  LYS C  55      -3.295  42.373 -21.343  1.00 55.86           C  
ATOM    397  C   LYS C  55      -3.798  43.034 -22.618  1.00 54.70           C  
ATOM    398  O   LYS C  55      -4.167  44.208 -22.614  1.00 54.90           O  
ATOM    399  CB  LYS C  55      -1.769  42.282 -21.382  1.00 58.05           C  
ATOM    400  CG  LYS C  55      -1.127  42.013 -20.035  1.00 61.09           C  
ATOM    401  CD  LYS C  55       0.373  42.252 -20.096  1.00 63.73           C  
ATOM    402  CE  LYS C  55       1.005  42.185 -18.715  1.00 65.64           C  
ATOM    403  NZ  LYS C  55       2.468  42.471 -18.762  1.00 66.07           N1+
ATOM    404  N   ALA C  56      -3.814  42.277 -23.708  1.00 52.86           N  
ATOM    405  CA  ALA C  56      -4.276  42.805 -24.981  1.00 52.33           C  
ATOM    406  C   ALA C  56      -5.724  43.277 -24.876  1.00 51.99           C  
ATOM    407  O   ALA C  56      -6.051  44.390 -25.284  1.00 51.22           O  
ATOM    408  CB  ALA C  56      -4.147  41.742 -26.066  1.00 51.42           C  
ATOM    409  N   GLU C  57      -6.585  42.428 -24.321  1.00 52.26           N  
ATOM    410  CA  GLU C  57      -8.000  42.758 -24.173  1.00 53.17           C  
ATOM    411  C   GLU C  57      -8.204  43.933 -23.223  1.00 52.56           C  
ATOM    412  O   GLU C  57      -9.071  44.777 -23.445  1.00 53.45           O  
ATOM    413  CB  GLU C  57      -8.782  41.543 -23.664  1.00 54.93           C  
ATOM    414  CG  GLU C  57      -8.596  40.287 -24.503  1.00 57.48           C  
ATOM    415  CD  GLU C  57      -9.572  39.184 -24.134  1.00 59.22           C  
ATOM    416  OE1 GLU C  57     -10.755  39.282 -24.520  1.00 60.91           O  
ATOM    417  OE2 GLU C  57      -9.159  38.222 -23.452  1.00 60.07           O1-
ATOM    418  N   ALA C  58      -7.402  43.986 -22.165  1.00 51.19           N  
ATOM    419  CA  ALA C  58      -7.502  45.065 -21.193  1.00 49.94           C  
ATOM    420  C   ALA C  58      -7.188  46.399 -21.858  1.00 49.41           C  
ATOM    421  O   ALA C  58      -7.477  47.461 -21.306  1.00 49.59           O  
ATOM    422  CB  ALA C  58      -6.542  44.818 -20.035  1.00 49.00           C  
ATOM    423  N   HIS C  59      -6.602  46.338 -23.050  1.00 48.37           N  
ATOM    424  CA  HIS C  59      -6.240  47.540 -23.789  1.00 48.50           C  
ATOM    425  C   HIS C  59      -7.244  47.884 -24.884  1.00 47.81           C  
ATOM    426  O   HIS C  59      -7.048  48.833 -25.642  1.00 46.85           O  
ATOM    427  CB  HIS C  59      -4.841  47.381 -24.393  1.00 49.66           C  
ATOM    428  CG  HIS C  59      -3.746  47.340 -23.374  1.00 50.56           C  
ATOM    429  CD2 HIS C  59      -3.770  47.515 -22.031  1.00 51.13           C  
ATOM    430  ND1 HIS C  59      -2.428  47.111 -23.706  1.00 52.38           N  
ATOM    431  CE1 HIS C  59      -1.687  47.146 -22.612  1.00 52.53           C  
ATOM    432  NE2 HIS C  59      -2.477  47.390 -21.582  1.00 51.82           N  
ATOM    433  N   GLY C  60      -8.320  47.110 -24.960  1.00 47.79           N  
ATOM    434  CA  GLY C  60      -9.337  47.364 -25.964  1.00 47.63           C  
ATOM    435  C   GLY C  60      -8.969  46.833 -27.335  1.00 47.15           C  
ATOM    436  O   GLY C  60      -9.488  47.298 -28.350  1.00 46.79           O  
ATOM    437  N   LEU C  61      -8.072  45.852 -27.361  1.00 47.03           N  
ATOM    438  CA  LEU C  61      -7.627  45.245 -28.609  1.00 46.21           C  
ATOM    439  C   LEU C  61      -8.308  43.902 -28.845  1.00 45.91           C  
ATOM    440  O   LEU C  61      -8.427  43.083 -27.934  1.00 45.49           O  
ATOM    441  CB  LEU C  61      -6.107  45.043 -28.589  1.00 46.59           C  
ATOM    442  CG  LEU C  61      -5.185  46.258 -28.742  1.00 47.45           C  
ATOM    443  CD1 LEU C  61      -5.556  47.343 -27.745  1.00 50.42           C  
ATOM    444  CD2 LEU C  61      -3.746  45.818 -28.532  1.00 47.80           C  
ATOM    445  N   LYS C  62      -8.759  43.685 -30.074  1.00 46.62           N  
ATOM    446  CA  LYS C  62      -9.405  42.435 -30.440  1.00 47.59           C  
ATOM    447  C   LYS C  62      -8.330  41.347 -30.444  1.00 48.09           C  
ATOM    448  O   LYS C  62      -7.219  41.568 -30.929  1.00 46.95           O  
ATOM    449  CB  LYS C  62     -10.031  42.569 -31.829  1.00 49.24           C  
ATOM    450  CG  LYS C  62     -11.056  43.692 -31.928  1.00 51.19           C  
ATOM    451  CD  LYS C  62     -11.276  44.151 -33.364  1.00 52.18           C  
ATOM    452  CE  LYS C  62     -11.806  43.036 -34.243  1.00 53.35           C  
ATOM    453  NZ  LYS C  62     -12.066  43.517 -35.630  1.00 54.35           N1+
ATOM    454  N   VAL C  63      -8.654  40.183 -29.889  1.00 47.98           N  
ATOM    455  CA  VAL C  63      -7.706  39.076 -29.829  1.00 48.99           C  
ATOM    456  C   VAL C  63      -8.329  37.778 -30.336  1.00 50.13           C  
ATOM    457  O   VAL C  63      -9.527  37.548 -30.175  1.00 50.41           O  
ATOM    458  CB  VAL C  63      -7.205  38.858 -28.388  1.00 48.99           C  
ATOM    459  CG1 VAL C  63      -6.237  37.686 -28.341  1.00 49.75           C  
ATOM    460  CG2 VAL C  63      -6.530  40.120 -27.879  1.00 48.69           C  
ATOM    461  N   ALA C  64      -7.507  36.929 -30.948  1.00 50.61           N  
ATOM    462  CA  ALA C  64      -7.979  35.657 -31.479  1.00 50.75           C  
ATOM    463  C   ALA C  64      -6.813  34.721 -31.762  1.00 51.17           C  
ATOM    464  O   ALA C  64      -5.651  35.106 -31.628  1.00 51.20           O  
ATOM    465  CB  ALA C  64      -8.772  35.894 -32.755  1.00 50.72           C  
ATOM    466  N   ASP C  65      -7.130  33.488 -32.145  1.00 51.59           N  
ATOM    467  CA  ASP C  65      -6.105  32.503 -32.469  1.00 52.35           C  
ATOM    468  C   ASP C  65      -5.320  33.017 -33.663  1.00 51.13           C  
ATOM    469  O   ASP C  65      -5.887  33.651 -34.553  1.00 51.13           O  
ATOM    470  CB  ASP C  65      -6.742  31.160 -32.834  1.00 54.59           C  
ATOM    471  CG  ASP C  65      -7.454  30.520 -31.669  1.00 57.24           C  
ATOM    472  OD1 ASP C  65      -6.794  30.272 -30.637  1.00 59.66           O  
ATOM    473  OD2 ASP C  65      -8.672  30.264 -31.783  1.00 59.87           O1-
ATOM    474  N   VAL C  66      -4.020  32.742 -33.686  1.00 50.08           N  
ATOM    475  CA  VAL C  66      -3.183  33.188 -34.791  1.00 49.74           C  
ATOM    476  C   VAL C  66      -3.801  32.757 -36.120  1.00 48.78           C  
ATOM    477  O   VAL C  66      -3.794  33.513 -37.089  1.00 49.12           O  
ATOM    478  CB  VAL C  66      -1.740  32.628 -34.663  1.00 50.62           C  
ATOM    479  CG1 VAL C  66      -1.779  31.134 -34.446  1.00 52.16           C  
ATOM    480  CG2 VAL C  66      -0.936  32.961 -35.909  1.00 50.45           C  
ATOM    481  N   LYS C  67      -4.352  31.549 -36.158  1.00 48.28           N  
ATOM    482  CA  LYS C  67      -4.982  31.046 -37.375  1.00 48.58           C  
ATOM    483  C   LYS C  67      -6.157  31.944 -37.751  1.00 47.06           C  
ATOM    484  O   LYS C  67      -6.294  32.364 -38.900  1.00 46.67           O  
ATOM    485  CB  LYS C  67      -5.488  29.613 -37.170  1.00 51.40           C  
ATOM    486  CG  LYS C  67      -5.264  29.051 -35.774  1.00 54.71           C  
ATOM    487  CD  LYS C  67      -3.797  28.737 -35.529  1.00 56.62           C  
ATOM    488  CE  LYS C  67      -3.562  28.286 -34.096  1.00 57.42           C  
ATOM    489  NZ  LYS C  67      -3.912  29.352 -33.118  1.00 56.83           N1+
ATOM    490  N   THR C  68      -6.999  32.233 -36.766  1.00 46.02           N  
ATOM    491  CA  THR C  68      -8.172  33.075 -36.969  1.00 43.94           C  
ATOM    492  C   THR C  68      -7.777  34.491 -37.367  1.00 42.19           C  
ATOM    493  O   THR C  68      -8.300  35.043 -38.336  1.00 42.49           O  
ATOM    494  CB  THR C  68      -9.024  33.139 -35.687  1.00 44.93           C  
ATOM    495  CG2 THR C  68     -10.217  34.065 -35.880  1.00 45.10           C  
ATOM    496  OG1 THR C  68      -9.490  31.823 -35.361  1.00 44.63           O  
ATOM    497  N   ALA C  69      -6.853  35.076 -36.615  1.00 40.18           N  
ATOM    498  CA  ALA C  69      -6.394  36.432 -36.895  1.00 37.34           C  
ATOM    499  C   ALA C  69      -5.816  36.529 -38.303  1.00 35.68           C  
ATOM    500  O   ALA C  69      -6.091  37.480 -39.036  1.00 35.04           O  
ATOM    501  CB  ALA C  69      -5.351  36.850 -35.866  1.00 37.00           C  
ATOM    502  N   VAL C  70      -5.018  35.539 -38.684  1.00 34.08           N  
ATOM    503  CA  VAL C  70      -4.408  35.534 -40.006  1.00 33.34           C  
ATOM    504  C   VAL C  70      -5.440  35.327 -41.108  1.00 34.36           C  
ATOM    505  O   VAL C  70      -5.401  35.997 -42.140  1.00 34.86           O  
ATOM    506  CB  VAL C  70      -3.326  34.431 -40.113  1.00 32.61           C  
ATOM    507  CG1 VAL C  70      -2.860  34.283 -41.561  1.00 30.60           C  
ATOM    508  CG2 VAL C  70      -2.148  34.778 -39.212  1.00 28.72           C  
ATOM    509  N   ALA C  71      -6.362  34.399 -40.882  1.00 35.81           N  
ATOM    510  CA  ALA C  71      -7.399  34.083 -41.860  1.00 36.88           C  
ATOM    511  C   ALA C  71      -8.182  35.298 -42.362  1.00 36.53           C  
ATOM    512  O   ALA C  71      -8.449  35.421 -43.557  1.00 37.72           O  
ATOM    513  CB  ALA C  71      -8.361  33.055 -41.273  1.00 35.49           C  
ATOM    514  N   ALA C  72      -8.541  36.200 -41.456  1.00 37.25           N  
ATOM    515  CA  ALA C  72      -9.316  37.378 -41.835  1.00 38.06           C  
ATOM    516  C   ALA C  72      -8.479  38.621 -42.102  1.00 38.70           C  
ATOM    517  O   ALA C  72      -9.022  39.676 -42.430  1.00 39.66           O  
ATOM    518  CB  ALA C  72     -10.344  37.682 -40.755  1.00 38.47           C  
ATOM    519  N   ALA C  73      -7.162  38.498 -41.977  1.00 37.98           N  
ATOM    520  CA  ALA C  73      -6.276  39.639 -42.182  1.00 36.96           C  
ATOM    521  C   ALA C  73      -5.776  39.827 -43.611  1.00 36.61           C  
ATOM    522  O   ALA C  73      -5.651  38.870 -44.374  1.00 35.59           O  
ATOM    523  CB  ALA C  73      -5.089  39.535 -41.234  1.00 36.78           C  
ATOM    524  N   ASP C  74      -5.498  41.081 -43.963  1.00 37.00           N  
ATOM    525  CA  ASP C  74      -4.974  41.424 -45.279  1.00 36.89           C  
ATOM    526  C   ASP C  74      -3.483  41.698 -45.090  1.00 36.47           C  
ATOM    527  O   ASP C  74      -2.687  41.603 -46.027  1.00 36.95           O  
ATOM    528  CB  ASP C  74      -5.654  42.683 -45.819  1.00 39.84           C  
ATOM    529  CG  ASP C  74      -7.163  42.558 -45.865  1.00 42.76           C  
ATOM    530  OD1 ASP C  74      -7.664  41.682 -46.602  1.00 44.82           O  
ATOM    531  OD2 ASP C  74      -7.846  43.336 -45.162  1.00 43.47           O1-
ATOM    532  N   VAL C  75      -3.125  42.045 -43.857  1.00 34.94           N  
ATOM    533  CA  VAL C  75      -1.747  42.343 -43.489  1.00 33.54           C  
ATOM    534  C   VAL C  75      -1.415  41.629 -42.183  1.00 33.10           C  
ATOM    535  O   VAL C  75      -2.103  41.807 -41.174  1.00 32.35           O  
ATOM    536  CB  VAL C  75      -1.539  43.858 -43.289  1.00 33.82           C  
ATOM    537  CG1 VAL C  75      -0.118  44.133 -42.822  1.00 34.25           C  
ATOM    538  CG2 VAL C  75      -1.825  44.596 -44.582  1.00 32.50           C  
ATOM    539  N   VAL C  76      -0.365  40.816 -42.209  1.00 31.41           N  
ATOM    540  CA  VAL C  76       0.056  40.080 -41.025  1.00 29.70           C  
ATOM    541  C   VAL C  76       1.458  40.518 -40.610  1.00 29.41           C  
ATOM    542  O   VAL C  76       2.424  40.289 -41.333  1.00 29.28           O  
ATOM    543  CB  VAL C  76       0.062  38.563 -41.295  1.00 29.42           C  
ATOM    544  CG1 VAL C  76       0.515  37.807 -40.054  1.00 27.90           C  
ATOM    545  CG2 VAL C  76      -1.321  38.116 -41.719  1.00 28.79           C  
ATOM    546  N   MET C  77       1.557  41.160 -39.450  1.00 28.89           N  
ATOM    547  CA  MET C  77       2.838  41.627 -38.925  1.00 28.03           C  
ATOM    548  C   MET C  77       3.361  40.653 -37.875  1.00 28.09           C  
ATOM    549  O   MET C  77       2.741  40.456 -36.830  1.00 27.68           O  
ATOM    550  CB  MET C  77       2.683  43.019 -38.301  1.00 27.30           C  
ATOM    551  CG  MET C  77       3.894  43.498 -37.504  1.00 25.47           C  
ATOM    552  SD  MET C  77       5.403  43.663 -38.491  1.00 23.11           S  
ATOM    553  CE  MET C  77       5.253  45.340 -39.105  1.00 22.42           C  
ATOM    554  N   ILE C  78       4.508  40.045 -38.155  1.00 25.59           N  
ATOM    555  CA  ILE C  78       5.098  39.090 -37.230  1.00 23.66           C  
ATOM    556  C   ILE C  78       6.080  39.769 -36.283  1.00 25.23           C  
ATOM    557  O   ILE C  78       7.117  40.285 -36.705  1.00 25.28           O  
ATOM    558  CB  ILE C  78       5.802  37.965 -38.001  1.00 21.90           C  
ATOM    559  CG1 ILE C  78       4.784  37.277 -38.917  1.00 21.70           C  
ATOM    560  CG2 ILE C  78       6.426  36.976 -37.029  1.00 19.27           C  
ATOM    561  CD1 ILE C  78       5.386  36.315 -39.916  1.00 22.51           C  
ATOM    562  N   LEU C  79       5.742  39.766 -34.996  1.00 26.25           N  
ATOM    563  CA  LEU C  79       6.583  40.392 -33.985  1.00 27.95           C  
ATOM    564  C   LEU C  79       7.048  39.429 -32.896  1.00 29.01           C  
ATOM    565  O   LEU C  79       7.411  39.848 -31.797  1.00 31.17           O  
ATOM    566  CB  LEU C  79       5.839  41.579 -33.364  1.00 27.07           C  
ATOM    567  CG  LEU C  79       5.606  42.717 -34.364  1.00 25.92           C  
ATOM    568  CD1 LEU C  79       4.743  43.800 -33.741  1.00 26.82           C  
ATOM    569  CD2 LEU C  79       6.954  43.278 -34.806  1.00 24.08           C  
ATOM    570  N   THR C  80       7.037  38.137 -33.205  1.00 28.77           N  
ATOM    571  CA  THR C  80       7.479  37.122 -32.257  1.00 27.73           C  
ATOM    572  C   THR C  80       8.994  37.002 -32.403  1.00 26.92           C  
ATOM    573  O   THR C  80       9.551  37.409 -33.417  1.00 26.45           O  
ATOM    574  CB  THR C  80       6.854  35.763 -32.580  1.00 29.30           C  
ATOM    575  CG2 THR C  80       5.345  35.840 -32.507  1.00 31.07           C  
ATOM    576  OG1 THR C  80       7.240  35.371 -33.902  1.00 30.38           O  
ATOM    577  N   PRO C  81       9.679  36.437 -31.394  1.00 26.54           N  
ATOM    578  CA  PRO C  81      11.139  36.280 -31.447  1.00 25.67           C  
ATOM    579  C   PRO C  81      11.617  35.643 -32.754  1.00 25.10           C  
ATOM    580  O   PRO C  81      10.944  34.775 -33.313  1.00 22.06           O  
ATOM    581  CB  PRO C  81      11.430  35.403 -30.235  1.00 25.35           C  
ATOM    582  CG  PRO C  81      10.390  35.861 -29.255  1.00 26.97           C  
ATOM    583  CD  PRO C  81       9.146  35.923 -30.119  1.00 25.42           C  
ATOM    584  N   ASP C  82      12.780  36.082 -33.231  1.00 25.87           N  
ATOM    585  CA  ASP C  82      13.352  35.571 -34.476  1.00 26.78           C  
ATOM    586  C   ASP C  82      13.357  34.052 -34.590  1.00 26.58           C  
ATOM    587  O   ASP C  82      12.891  33.503 -35.584  1.00 25.98           O  
ATOM    588  CB  ASP C  82      14.799  36.057 -34.663  1.00 26.70           C  
ATOM    589  CG  ASP C  82      14.903  37.558 -34.842  1.00 26.89           C  
ATOM    590  OD1 ASP C  82      14.013  38.154 -35.482  1.00 27.99           O  
ATOM    591  OD2 ASP C  82      15.893  38.141 -34.358  1.00 28.35           O1-
ATOM    592  N   GLU C  83      13.890  33.381 -33.570  1.00 28.03           N  
ATOM    593  CA  GLU C  83      14.006  31.924 -33.577  1.00 30.80           C  
ATOM    594  C   GLU C  83      12.701  31.130 -33.596  1.00 31.80           C  
ATOM    595  O   GLU C  83      12.717  29.917 -33.799  1.00 33.64           O  
ATOM    596  CB  GLU C  83      14.866  31.453 -32.395  1.00 28.97           C  
ATOM    597  CG  GLU C  83      14.228  31.638 -31.032  1.00 29.86           C  
ATOM    598  CD  GLU C  83      14.634  32.933 -30.357  1.00 29.09           C  
ATOM    599  OE1 GLU C  83      14.687  33.978 -31.042  1.00 24.59           O  
ATOM    600  OE2 GLU C  83      14.887  32.900 -29.132  1.00 28.63           O1-
ATOM    601  N   PHE C  84      11.574  31.802 -33.396  1.00 33.00           N  
ATOM    602  CA  PHE C  84      10.279  31.122 -33.392  1.00 33.87           C  
ATOM    603  C   PHE C  84       9.513  31.330 -34.697  1.00 31.81           C  
ATOM    604  O   PHE C  84       8.602  30.570 -35.023  1.00 31.67           O  
ATOM    605  CB  PHE C  84       9.417  31.642 -32.235  1.00 37.10           C  
ATOM    606  CG  PHE C  84       9.982  31.360 -30.868  1.00 41.94           C  
ATOM    607  CD1 PHE C  84       9.525  32.071 -29.760  1.00 43.36           C  
ATOM    608  CD2 PHE C  84      10.955  30.379 -30.679  1.00 43.24           C  
ATOM    609  CE1 PHE C  84      10.029  31.811 -28.486  1.00 44.97           C  
ATOM    610  CE2 PHE C  84      11.465  30.110 -29.408  1.00 44.19           C  
ATOM    611  CZ  PHE C  84      11.001  30.828 -28.310  1.00 44.68           C  
ATOM    612  N   GLN C  85       9.895  32.360 -35.441  1.00 29.42           N  
ATOM    613  CA  GLN C  85       9.218  32.709 -36.681  1.00 27.48           C  
ATOM    614  C   GLN C  85       9.086  31.624 -37.747  1.00 26.75           C  
ATOM    615  O   GLN C  85       8.018  31.473 -38.341  1.00 24.86           O  
ATOM    616  CB  GLN C  85       9.865  33.961 -37.268  1.00 27.49           C  
ATOM    617  CG  GLN C  85       9.567  35.204 -36.442  1.00 24.78           C  
ATOM    618  CD  GLN C  85      10.165  36.461 -37.026  1.00 24.56           C  
ATOM    619  NE2 GLN C  85      10.347  37.475 -36.186  1.00 23.00           N  
ATOM    620  OE1 GLN C  85      10.442  36.533 -38.223  1.00 24.32           O  
ATOM    621  N   GLY C  86      10.151  30.868 -37.986  1.00 25.31           N  
ATOM    622  CA  GLY C  86      10.089  29.824 -38.993  1.00 27.05           C  
ATOM    623  C   GLY C  86       8.967  28.837 -38.736  1.00 28.52           C  
ATOM    624  O   GLY C  86       8.070  28.664 -39.564  1.00 27.15           O  
ATOM    625  N   ARG C  87       9.017  28.190 -37.578  1.00 30.21           N  
ATOM    626  CA  ARG C  87       8.011  27.211 -37.196  1.00 33.52           C  
ATOM    627  C   ARG C  87       6.603  27.810 -37.204  1.00 33.76           C  
ATOM    628  O   ARG C  87       5.677  27.238 -37.784  1.00 33.26           O  
ATOM    629  CB  ARG C  87       8.333  26.665 -35.804  1.00 39.48           C  
ATOM    630  CG  ARG C  87       7.583  25.397 -35.436  1.00 48.02           C  
ATOM    631  CD  ARG C  87       8.001  24.896 -34.060  1.00 55.23           C  
ATOM    632  NE  ARG C  87       7.480  23.560 -33.781  1.00 62.25           N  
ATOM    633  CZ  ARG C  87       7.879  22.456 -34.408  1.00 65.24           C  
ATOM    634  NH1 ARG C  87       8.809  22.524 -35.352  1.00 67.22           N1+
ATOM    635  NH2 ARG C  87       7.346  21.282 -34.092  1.00 66.55           N  
ATOM    636  N   LEU C  88       6.448  28.962 -36.556  1.00 32.22           N  
ATOM    637  CA  LEU C  88       5.154  29.634 -36.483  1.00 31.93           C  
ATOM    638  C   LEU C  88       4.568  29.921 -37.861  1.00 30.10           C  
ATOM    639  O   LEU C  88       3.384  29.685 -38.102  1.00 29.15           O  
ATOM    640  CB  LEU C  88       5.284  30.944 -35.699  1.00 31.97           C  
ATOM    641  CG  LEU C  88       4.047  31.844 -35.595  1.00 33.76           C  
ATOM    642  CD1 LEU C  88       2.879  31.068 -35.016  1.00 34.79           C  
ATOM    643  CD2 LEU C  88       4.371  33.045 -34.715  1.00 35.40           C  
ATOM    644  N   TYR C  89       5.399  30.432 -38.762  1.00 29.41           N  
ATOM    645  CA  TYR C  89       4.953  30.757 -40.115  1.00 30.72           C  
ATOM    646  C   TYR C  89       4.444  29.538 -40.882  1.00 32.63           C  
ATOM    647  O   TYR C  89       3.368  29.576 -41.484  1.00 31.69           O  
ATOM    648  CB  TYR C  89       6.090  31.395 -40.914  1.00 29.99           C  
ATOM    649  CG  TYR C  89       5.754  31.591 -42.374  1.00 29.56           C  
ATOM    650  CD1 TYR C  89       4.914  32.628 -42.787  1.00 29.28           C  
ATOM    651  CD2 TYR C  89       6.243  30.712 -43.344  1.00 31.06           C  
ATOM    652  CE1 TYR C  89       4.569  32.785 -44.132  1.00 30.83           C  
ATOM    653  CE2 TYR C  89       5.902  30.859 -44.689  1.00 30.07           C  
ATOM    654  CZ  TYR C  89       5.066  31.896 -45.074  1.00 31.20           C  
ATOM    655  OH  TYR C  89       4.725  32.035 -46.400  1.00 33.11           O  
ATOM    656  N   LYS C  90       5.227  28.465 -40.866  1.00 33.07           N  
ATOM    657  CA  LYS C  90       4.861  27.248 -41.578  1.00 38.16           C  
ATOM    658  C   LYS C  90       3.625  26.548 -41.028  1.00 38.30           C  
ATOM    659  O   LYS C  90       2.751  26.139 -41.790  1.00 38.84           O  
ATOM    660  CB  LYS C  90       6.044  26.270 -41.590  1.00 40.65           C  
ATOM    661  CG  LYS C  90       7.119  26.614 -42.619  1.00 46.21           C  
ATOM    662  CD  LYS C  90       8.431  25.877 -42.352  1.00 50.74           C  
ATOM    663  CE  LYS C  90       9.105  26.390 -41.078  1.00 52.68           C  
ATOM    664  NZ  LYS C  90      10.402  25.718 -40.779  1.00 52.92           N1+
ATOM    665  N   GLU C  91       3.545  26.425 -39.708  1.00 39.25           N  
ATOM    666  CA  GLU C  91       2.426  25.739 -39.075  1.00 40.23           C  
ATOM    667  C   GLU C  91       1.130  26.525 -38.873  1.00 40.29           C  
ATOM    668  O   GLU C  91       0.044  25.965 -39.020  1.00 39.89           O  
ATOM    669  CB  GLU C  91       2.854  25.182 -37.715  1.00 41.82           C  
ATOM    670  CG  GLU C  91       4.051  24.257 -37.751  1.00 44.79           C  
ATOM    671  CD  GLU C  91       4.307  23.601 -36.409  1.00 46.87           C  
ATOM    672  OE1 GLU C  91       4.395  24.325 -35.395  1.00 47.99           O  
ATOM    673  OE2 GLU C  91       4.422  22.358 -36.368  1.00 50.52           O1-
ATOM    674  N   GLU C  92       1.223  27.810 -38.548  1.00 39.67           N  
ATOM    675  CA  GLU C  92       0.005  28.568 -38.274  1.00 40.20           C  
ATOM    676  C   GLU C  92      -0.329  29.781 -39.133  1.00 38.66           C  
ATOM    677  O   GLU C  92      -1.489  30.195 -39.193  1.00 38.65           O  
ATOM    678  CB  GLU C  92       0.012  28.975 -36.800  1.00 42.12           C  
ATOM    679  CG  GLU C  92       0.319  27.803 -35.883  1.00 47.09           C  
ATOM    680  CD  GLU C  92       0.251  28.160 -34.416  1.00 50.28           C  
ATOM    681  OE1 GLU C  92       0.973  29.083 -33.990  1.00 52.67           O  
ATOM    682  OE2 GLU C  92      -0.525  27.511 -33.686  1.00 53.90           O1-
ATOM    683  N   ILE C  93       0.663  30.352 -39.801  1.00 35.85           N  
ATOM    684  CA  ILE C  93       0.404  31.530 -40.613  1.00 34.06           C  
ATOM    685  C   ILE C  93       0.194  31.233 -42.092  1.00 33.45           C  
ATOM    686  O   ILE C  93      -0.870  31.514 -42.638  1.00 32.67           O  
ATOM    687  CB  ILE C  93       1.543  32.559 -40.465  1.00 33.41           C  
ATOM    688  CG1 ILE C  93       1.746  32.892 -38.984  1.00 33.76           C  
ATOM    689  CG2 ILE C  93       1.208  33.818 -41.246  1.00 32.36           C  
ATOM    690  CD1 ILE C  93       2.909  33.823 -38.708  1.00 35.13           C  
ATOM    691  N   GLU C  94       1.210  30.666 -42.735  1.00 32.78           N  
ATOM    692  CA  GLU C  94       1.149  30.350 -44.160  1.00 33.59           C  
ATOM    693  C   GLU C  94      -0.139  29.630 -44.572  1.00 34.68           C  
ATOM    694  O   GLU C  94      -0.811  30.038 -45.520  1.00 32.64           O  
ATOM    695  CB  GLU C  94       2.373  29.512 -44.550  1.00 34.29           C  
ATOM    696  CG  GLU C  94       2.555  29.259 -46.042  1.00 35.69           C  
ATOM    697  CD  GLU C  94       1.527  28.294 -46.607  1.00 38.92           C  
ATOM    698  OE1 GLU C  94       1.280  27.245 -45.968  1.00 38.57           O  
ATOM    699  OE2 GLU C  94       0.974  28.580 -47.693  1.00 41.24           O1-
ATOM    700  N   PRO C  95      -0.502  28.549 -43.864  1.00 35.36           N  
ATOM    701  CA  PRO C  95      -1.724  27.824 -44.222  1.00 38.37           C  
ATOM    702  C   PRO C  95      -3.025  28.599 -44.004  1.00 39.51           C  
ATOM    703  O   PRO C  95      -4.111  28.054 -44.192  1.00 41.24           O  
ATOM    704  CB  PRO C  95      -1.635  26.561 -43.365  1.00 37.06           C  
ATOM    705  CG  PRO C  95      -0.900  27.030 -42.158  1.00 37.83           C  
ATOM    706  CD  PRO C  95       0.192  27.884 -42.748  1.00 35.22           C  
ATOM    707  N   ASN C  96      -2.920  29.867 -43.617  1.00 39.92           N  
ATOM    708  CA  ASN C  96      -4.110  30.683 -43.390  1.00 40.27           C  
ATOM    709  C   ASN C  96      -3.995  32.052 -44.040  1.00 40.79           C  
ATOM    710  O   ASN C  96      -4.963  32.809 -44.096  1.00 41.06           O  
ATOM    711  CB  ASN C  96      -4.362  30.842 -41.891  1.00 39.84           C  
ATOM    712  CG  ASN C  96      -4.601  29.516 -41.205  1.00 41.24           C  
ATOM    713  ND2 ASN C  96      -3.817  29.230 -40.170  1.00 40.03           N  
ATOM    714  OD1 ASN C  96      -5.481  28.752 -41.603  1.00 41.59           O  
ATOM    715  N   LEU C  97      -2.806  32.363 -44.536  1.00 40.60           N  
ATOM    716  CA  LEU C  97      -2.557  33.640 -45.186  1.00 41.57           C  
ATOM    717  C   LEU C  97      -3.207  33.607 -46.569  1.00 42.16           C  
ATOM    718  O   LEU C  97      -2.772  32.871 -47.449  1.00 41.10           O  
ATOM    719  CB  LEU C  97      -1.045  33.863 -45.302  1.00 40.97           C  
ATOM    720  CG  LEU C  97      -0.506  35.239 -45.696  1.00 41.52           C  
ATOM    721  CD1 LEU C  97      -0.990  36.294 -44.711  1.00 40.58           C  
ATOM    722  CD2 LEU C  97       1.016  35.188 -45.710  1.00 40.95           C  
ATOM    723  N   LYS C  98      -4.256  34.398 -46.759  1.00 42.73           N  
ATOM    724  CA  LYS C  98      -4.946  34.423 -48.041  1.00 42.98           C  
ATOM    725  C   LYS C  98      -3.998  34.810 -49.170  1.00 43.21           C  
ATOM    726  O   LYS C  98      -2.906  35.327 -48.929  1.00 43.13           O  
ATOM    727  CB  LYS C  98      -6.125  35.397 -47.989  1.00 44.97           C  
ATOM    728  CG  LYS C  98      -5.735  36.842 -47.749  1.00 47.70           C  
ATOM    729  CD  LYS C  98      -6.963  37.725 -47.551  1.00 50.39           C  
ATOM    730  CE  LYS C  98      -7.719  37.353 -46.281  1.00 51.73           C  
ATOM    731  NZ  LYS C  98      -8.832  38.304 -45.991  1.00 53.57           N1+
ATOM    732  N   LYS C  99      -4.418  34.548 -50.403  1.00 42.60           N  
ATOM    733  CA  LYS C  99      -3.606  34.872 -51.565  1.00 42.61           C  
ATOM    734  C   LYS C  99      -3.470  36.381 -51.706  1.00 40.99           C  
ATOM    735  O   LYS C  99      -4.411  37.126 -51.431  1.00 40.26           O  
ATOM    736  CB  LYS C  99      -4.238  34.295 -52.833  1.00 45.41           C  
ATOM    737  CG  LYS C  99      -4.431  32.787 -52.800  1.00 49.93           C  
ATOM    738  CD  LYS C  99      -3.106  32.043 -52.677  1.00 51.82           C  
ATOM    739  CE  LYS C  99      -3.326  30.538 -52.685  1.00 53.34           C  
ATOM    740  NZ  LYS C  99      -2.040  29.790 -52.658  1.00 53.43           N1+
ATOM    741  N   GLY C 100      -2.292  36.823 -52.132  1.00 38.61           N  
ATOM    742  CA  GLY C 100      -2.054  38.243 -52.311  1.00 36.40           C  
ATOM    743  C   GLY C 100      -1.985  39.028 -51.016  1.00 34.70           C  
ATOM    744  O   GLY C 100      -1.954  40.256 -51.035  1.00 34.76           O  
ATOM    745  N   ALA C 101      -1.965  38.328 -49.888  1.00 34.25           N  
ATOM    746  CA  ALA C 101      -1.891  38.987 -48.590  1.00 33.89           C  
ATOM    747  C   ALA C 101      -0.518  39.627 -48.410  1.00 33.79           C  
ATOM    748  O   ALA C 101       0.413  39.346 -49.169  1.00 33.48           O  
ATOM    749  CB  ALA C 101      -2.147  37.976 -47.477  1.00 34.73           C  
ATOM    750  N   THR C 102      -0.399  40.494 -47.409  1.00 32.65           N  
ATOM    751  CA  THR C 102       0.865  41.163 -47.124  1.00 32.49           C  
ATOM    752  C   THR C 102       1.493  40.614 -45.848  1.00 31.22           C  
ATOM    753  O   THR C 102       0.858  40.579 -44.789  1.00 31.77           O  
ATOM    754  CB  THR C 102       0.676  42.685 -46.962  1.00 33.18           C  
ATOM    755  CG2 THR C 102       1.959  43.337 -46.447  1.00 33.30           C  
ATOM    756  OG1 THR C 102       0.328  43.261 -48.227  1.00 34.16           O  
ATOM    757  N   LEU C 103       2.741  40.175 -45.957  1.00 28.64           N  
ATOM    758  CA  LEU C 103       3.467  39.639 -44.811  1.00 26.77           C  
ATOM    759  C   LEU C 103       4.480  40.702 -44.393  1.00 25.95           C  
ATOM    760  O   LEU C 103       5.298  41.129 -45.207  1.00 27.18           O  
ATOM    761  CB  LEU C 103       4.183  38.348 -45.208  1.00 26.20           C  
ATOM    762  CG  LEU C 103       4.816  37.519 -44.091  1.00 27.04           C  
ATOM    763  CD1 LEU C 103       3.740  37.032 -43.126  1.00 24.71           C  
ATOM    764  CD2 LEU C 103       5.558  36.344 -44.703  1.00 25.96           C  
ATOM    765  N   ALA C 104       4.422  41.132 -43.135  1.00 24.11           N  
ATOM    766  CA  ALA C 104       5.332  42.166 -42.647  1.00 23.64           C  
ATOM    767  C   ALA C 104       6.163  41.764 -41.428  1.00 22.52           C  
ATOM    768  O   ALA C 104       5.770  40.908 -40.636  1.00 23.01           O  
ATOM    769  CB  ALA C 104       4.545  43.438 -42.334  1.00 23.78           C  
ATOM    770  N   PHE C 105       7.318  42.404 -41.288  1.00 22.11           N  
ATOM    771  CA  PHE C 105       8.224  42.146 -40.177  1.00 21.52           C  
ATOM    772  C   PHE C 105       8.788  43.476 -39.704  1.00 21.83           C  
ATOM    773  O   PHE C 105       8.646  44.493 -40.384  1.00 22.19           O  
ATOM    774  CB  PHE C 105       9.405  41.271 -40.616  1.00 21.32           C  
ATOM    775  CG  PHE C 105       9.017  39.930 -41.174  1.00 22.01           C  
ATOM    776  CD1 PHE C 105       8.680  39.788 -42.513  1.00 21.97           C  
ATOM    777  CD2 PHE C 105       9.015  38.803 -40.359  1.00 22.28           C  
ATOM    778  CE1 PHE C 105       8.346  38.539 -43.037  1.00 23.49           C  
ATOM    779  CE2 PHE C 105       8.682  37.549 -40.871  1.00 23.55           C  
ATOM    780  CZ  PHE C 105       8.348  37.418 -42.215  1.00 23.15           C  
ATOM    781  N   ALA C 106       9.433  43.455 -38.540  1.00 22.46           N  
ATOM    782  CA  ALA C 106      10.073  44.639 -37.980  1.00 21.41           C  
ATOM    783  C   ALA C 106      11.583  44.381 -37.969  1.00 21.49           C  
ATOM    784  O   ALA C 106      12.371  45.253 -37.612  1.00 20.00           O  
ATOM    785  CB  ALA C 106       9.565  44.907 -36.565  1.00 23.27           C  
ATOM    786  N   HIS C 107      11.964  43.168 -38.369  1.00 20.79           N  
ATOM    787  CA  HIS C 107      13.367  42.750 -38.455  1.00 21.75           C  
ATOM    788  C   HIS C 107      13.459  41.682 -39.553  1.00 20.50           C  
ATOM    789  O   HIS C 107      12.595  40.813 -39.643  1.00 20.50           O  
ATOM    790  CB  HIS C 107      13.850  42.179 -37.119  1.00 23.35           C  
ATOM    791  CG  HIS C 107      15.307  41.830 -37.107  1.00 27.67           C  
ATOM    792  CD2 HIS C 107      15.947  40.684 -36.773  1.00 27.14           C  
ATOM    793  ND1 HIS C 107      16.289  42.720 -37.490  1.00 29.14           N  
ATOM    794  CE1 HIS C 107      17.471  42.135 -37.396  1.00 29.28           C  
ATOM    795  NE2 HIS C 107      17.291  40.899 -36.964  1.00 28.22           N  
ATOM    796  N   GLY C 108      14.508  41.734 -40.371  1.00 18.05           N  
ATOM    797  CA  GLY C 108      14.626  40.786 -41.467  1.00 17.81           C  
ATOM    798  C   GLY C 108      15.349  39.464 -41.281  1.00 18.24           C  
ATOM    799  O   GLY C 108      15.511  38.715 -42.248  1.00 16.97           O  
ATOM    800  N   PHE C 109      15.769  39.153 -40.059  1.00 16.59           N  
ATOM    801  CA  PHE C 109      16.488  37.905 -39.807  1.00 17.41           C  
ATOM    802  C   PHE C 109      15.878  36.633 -40.414  1.00 19.21           C  
ATOM    803  O   PHE C 109      16.542  35.931 -41.184  1.00 19.84           O  
ATOM    804  CB  PHE C 109      16.655  37.680 -38.302  1.00 14.44           C  
ATOM    805  CG  PHE C 109      17.541  36.512 -37.964  1.00 14.38           C  
ATOM    806  CD1 PHE C 109      18.915  36.676 -37.842  1.00 10.36           C  
ATOM    807  CD2 PHE C 109      17.000  35.238 -37.798  1.00 13.99           C  
ATOM    808  CE1 PHE C 109      19.746  35.589 -37.559  1.00 13.69           C  
ATOM    809  CE2 PHE C 109      17.820  34.135 -37.516  1.00 13.95           C  
ATOM    810  CZ  PHE C 109      19.198  34.312 -37.396  1.00 13.84           C  
ATOM    811  N   SER C 110      14.626  36.333 -40.067  1.00 18.07           N  
ATOM    812  CA  SER C 110      13.975  35.113 -40.550  1.00 19.43           C  
ATOM    813  C   SER C 110      13.878  35.006 -42.071  1.00 18.17           C  
ATOM    814  O   SER C 110      14.016  33.922 -42.628  1.00 20.33           O  
ATOM    815  CB  SER C 110      12.580  34.959 -39.920  1.00 18.67           C  
ATOM    816  OG  SER C 110      11.678  35.939 -40.403  1.00 22.17           O  
ATOM    817  N   ILE C 111      13.632  36.125 -42.742  1.00 18.00           N  
ATOM    818  CA  ILE C 111      13.551  36.130 -44.197  1.00 16.96           C  
ATOM    819  C   ILE C 111      14.964  36.001 -44.779  1.00 18.36           C  
ATOM    820  O   ILE C 111      15.225  35.180 -45.660  1.00 17.34           O  
ATOM    821  CB  ILE C 111      12.950  37.464 -44.723  1.00 17.35           C  
ATOM    822  CG1 ILE C 111      11.437  37.514 -44.476  1.00 16.70           C  
ATOM    823  CG2 ILE C 111      13.270  37.633 -46.207  1.00 16.04           C  
ATOM    824  CD1 ILE C 111      10.633  36.557 -45.348  1.00 18.65           C  
ATOM    825  N   HIS C 112      15.874  36.825 -44.270  1.00 15.94           N  
ATOM    826  CA  HIS C 112      17.243  36.855 -44.763  1.00 15.11           C  
ATOM    827  C   HIS C 112      17.979  35.530 -44.658  1.00 15.04           C  
ATOM    828  O   HIS C 112      18.824  35.232 -45.501  1.00 15.50           O  
ATOM    829  CB  HIS C 112      18.032  37.954 -44.047  1.00 13.01           C  
ATOM    830  CG  HIS C 112      19.212  38.461 -44.825  1.00 16.78           C  
ATOM    831  CD2 HIS C 112      20.465  38.791 -44.430  1.00 12.69           C  
ATOM    832  ND1 HIS C 112      19.150  38.741 -46.175  1.00 14.93           N  
ATOM    833  CE1 HIS C 112      20.313  39.224 -46.578  1.00 13.40           C  
ATOM    834  NE2 HIS C 112      21.127  39.265 -45.538  1.00 16.31           N  
ATOM    835  N   TYR C 113      17.666  34.719 -43.651  1.00 14.00           N  
ATOM    836  CA  TYR C 113      18.377  33.452 -43.525  1.00 13.59           C  
ATOM    837  C   TYR C 113      17.560  32.203 -43.824  1.00 15.95           C  
ATOM    838  O   TYR C 113      17.769  31.134 -43.241  1.00 14.80           O  
ATOM    839  CB  TYR C 113      19.072  33.380 -42.156  1.00 11.92           C  
ATOM    840  CG  TYR C 113      20.124  34.472 -42.025  1.00 13.32           C  
ATOM    841  CD1 TYR C 113      21.265  34.473 -42.836  1.00 14.49           C  
ATOM    842  CD2 TYR C 113      19.925  35.560 -41.178  1.00 13.53           C  
ATOM    843  CE1 TYR C 113      22.171  35.538 -42.812  1.00 15.76           C  
ATOM    844  CE2 TYR C 113      20.823  36.631 -41.144  1.00 14.03           C  
ATOM    845  CZ  TYR C 113      21.939  36.618 -41.961  1.00 16.79           C  
ATOM    846  OH  TYR C 113      22.805  37.693 -41.941  1.00 16.50           O  
ATOM    847  N   ASN C 114      16.607  32.357 -44.736  1.00 17.34           N  
ATOM    848  CA  ASN C 114      15.811  31.232 -45.203  1.00 18.65           C  
ATOM    849  C   ASN C 114      14.943  30.511 -44.174  1.00 18.03           C  
ATOM    850  O   ASN C 114      14.543  29.374 -44.407  1.00 17.75           O  
ATOM    851  CB  ASN C 114      16.764  30.220 -45.848  1.00 19.11           C  
ATOM    852  CG  ASN C 114      16.116  29.430 -46.957  1.00 20.13           C  
ATOM    853  ND2 ASN C 114      15.386  30.116 -47.824  1.00 16.09           N  
ATOM    854  OD1 ASN C 114      16.285  28.212 -47.044  1.00 21.81           O  
ATOM    855  N   GLN C 115      14.648  31.152 -43.049  1.00 18.30           N  
ATOM    856  CA  GLN C 115      13.819  30.518 -42.028  1.00 18.52           C  
ATOM    857  C   GLN C 115      12.351  30.674 -42.408  1.00 19.94           C  
ATOM    858  O   GLN C 115      11.537  29.795 -42.155  1.00 19.86           O  
ATOM    859  CB  GLN C 115      14.099  31.139 -40.662  1.00 18.72           C  
ATOM    860  CG  GLN C 115      15.567  31.057 -40.280  1.00 17.16           C  
ATOM    861  CD  GLN C 115      16.090  29.636 -40.316  1.00 18.93           C  
ATOM    862  NE2 GLN C 115      16.901  29.325 -41.325  1.00 17.39           N  
ATOM    863  OE1 GLN C 115      15.765  28.826 -39.454  1.00 18.79           O  
ATOM    864  N   VAL C 116      12.021  31.809 -43.009  1.00 21.21           N  
ATOM    865  CA  VAL C 116      10.666  32.058 -43.475  1.00 21.53           C  
ATOM    866  C   VAL C 116      10.795  32.248 -44.980  1.00 22.35           C  
ATOM    867  O   VAL C 116      11.489  33.150 -45.445  1.00 22.21           O  
ATOM    868  CB  VAL C 116      10.046  33.328 -42.847  1.00 22.27           C  
ATOM    869  CG1 VAL C 116       8.771  33.717 -43.605  1.00 23.05           C  
ATOM    870  CG2 VAL C 116       9.710  33.072 -41.379  1.00 21.13           C  
ATOM    871  N   VAL C 117      10.153  31.368 -45.736  1.00 23.07           N  
ATOM    872  CA  VAL C 117      10.196  31.437 -47.187  1.00 25.75           C  
ATOM    873  C   VAL C 117       8.768  31.673 -47.661  1.00 26.98           C  
ATOM    874  O   VAL C 117       7.970  30.742 -47.734  1.00 28.20           O  
ATOM    875  CB  VAL C 117      10.734  30.118 -47.786  1.00 26.46           C  
ATOM    876  CG1 VAL C 117      10.864  30.241 -49.295  1.00 26.81           C  
ATOM    877  CG2 VAL C 117      12.078  29.780 -47.161  1.00 25.91           C  
ATOM    878  N   PRO C 118       8.429  32.932 -47.973  1.00 28.65           N  
ATOM    879  CA  PRO C 118       7.104  33.347 -48.440  1.00 29.79           C  
ATOM    880  C   PRO C 118       6.790  32.848 -49.841  1.00 30.80           C  
ATOM    881  O   PRO C 118       7.695  32.665 -50.656  1.00 29.81           O  
ATOM    882  CB  PRO C 118       7.192  34.867 -48.391  1.00 30.23           C  
ATOM    883  CG  PRO C 118       8.616  35.111 -48.787  1.00 31.62           C  
ATOM    884  CD  PRO C 118       9.357  34.081 -47.956  1.00 29.67           C  
ATOM    885  N   ARG C 119       5.513  32.616 -50.129  1.00 32.22           N  
ATOM    886  CA  ARG C 119       5.175  32.175 -51.469  1.00 33.67           C  
ATOM    887  C   ARG C 119       5.147  33.384 -52.381  1.00 33.75           C  
ATOM    888  O   ARG C 119       5.059  34.521 -51.915  1.00 33.69           O  
ATOM    889  CB  ARG C 119       3.847  31.417 -51.517  1.00 35.68           C  
ATOM    890  CG  ARG C 119       2.786  31.801 -50.521  1.00 37.51           C  
ATOM    891  CD  ARG C 119       1.572  30.921 -50.795  1.00 39.16           C  
ATOM    892  NE  ARG C 119       0.668  30.812 -49.660  1.00 41.08           N  
ATOM    893  CZ  ARG C 119      -0.236  31.723 -49.320  1.00 39.93           C  
ATOM    894  NH1 ARG C 119      -0.377  32.836 -50.028  1.00 39.98           N1+
ATOM    895  NH2 ARG C 119      -0.998  31.512 -48.260  1.00 40.56           N  
ATOM    896  N   ALA C 120       5.237  33.129 -53.682  1.00 33.50           N  
ATOM    897  CA  ALA C 120       5.280  34.183 -54.687  1.00 33.25           C  
ATOM    898  C   ALA C 120       4.126  35.183 -54.732  1.00 32.94           C  
ATOM    899  O   ALA C 120       4.322  36.329 -55.131  1.00 35.26           O  
ATOM    900  CB  ALA C 120       5.465  33.552 -56.063  1.00 34.54           C  
ATOM    901  N   ASP C 121       2.929  34.771 -54.331  1.00 33.15           N  
ATOM    902  CA  ASP C 121       1.776  35.670 -54.382  1.00 32.32           C  
ATOM    903  C   ASP C 121       1.770  36.763 -53.316  1.00 32.49           C  
ATOM    904  O   ASP C 121       1.052  37.756 -53.439  1.00 31.81           O  
ATOM    905  CB  ASP C 121       0.481  34.866 -54.261  1.00 32.80           C  
ATOM    906  CG  ASP C 121       0.389  34.108 -52.954  1.00 31.41           C  
ATOM    907  OD1 ASP C 121       1.159  33.141 -52.774  1.00 34.62           O  
ATOM    908  OD2 ASP C 121      -0.444  34.480 -52.101  1.00 30.38           O1-
ATOM    909  N   LEU C 122       2.580  36.586 -52.279  1.00 31.85           N  
ATOM    910  CA  LEU C 122       2.624  37.538 -51.176  1.00 30.71           C  
ATOM    911  C   LEU C 122       3.497  38.763 -51.372  1.00 30.50           C  
ATOM    912  O   LEU C 122       4.470  38.746 -52.123  1.00 31.58           O  
ATOM    913  CB  LEU C 122       3.100  36.832 -49.905  1.00 28.94           C  
ATOM    914  CG  LEU C 122       2.386  35.553 -49.478  1.00 31.13           C  
ATOM    915  CD1 LEU C 122       3.200  34.862 -48.391  1.00 28.65           C  
ATOM    916  CD2 LEU C 122       0.974  35.881 -48.993  1.00 28.94           C  
ATOM    917  N   ASP C 123       3.123  39.840 -50.694  1.00 30.89           N  
ATOM    918  CA  ASP C 123       3.932  41.045 -50.700  1.00 31.53           C  
ATOM    919  C   ASP C 123       4.662  40.874 -49.371  1.00 30.35           C  
ATOM    920  O   ASP C 123       4.046  40.489 -48.374  1.00 30.50           O  
ATOM    921  CB  ASP C 123       3.077  42.316 -50.651  1.00 31.79           C  
ATOM    922  CG  ASP C 123       2.482  42.680 -51.998  1.00 34.79           C  
ATOM    923  OD1 ASP C 123       3.031  42.269 -53.043  1.00 32.79           O  
ATOM    924  OD2 ASP C 123       1.467  43.404 -52.009  1.00 37.39           O1-
ATOM    925  N   VAL C 124       5.967  41.117 -49.356  1.00 29.14           N  
ATOM    926  CA  VAL C 124       6.739  40.979 -48.128  1.00 27.23           C  
ATOM    927  C   VAL C 124       7.416  42.312 -47.843  1.00 26.11           C  
ATOM    928  O   VAL C 124       8.223  42.793 -48.640  1.00 24.52           O  
ATOM    929  CB  VAL C 124       7.801  39.864 -48.256  1.00 27.81           C  
ATOM    930  CG1 VAL C 124       8.501  39.648 -46.916  1.00 27.27           C  
ATOM    931  CG2 VAL C 124       7.137  38.575 -48.718  1.00 27.67           C  
ATOM    932  N   ILE C 125       7.075  42.907 -46.706  1.00 24.48           N  
ATOM    933  CA  ILE C 125       7.624  44.203 -46.333  1.00 23.99           C  
ATOM    934  C   ILE C 125       8.098  44.266 -44.887  1.00 23.54           C  
ATOM    935  O   ILE C 125       7.881  43.343 -44.095  1.00 21.80           O  
ATOM    936  CB  ILE C 125       6.579  45.318 -46.538  1.00 23.70           C  
ATOM    937  CG1 ILE C 125       5.422  45.131 -45.556  1.00 22.99           C  
ATOM    938  CG2 ILE C 125       6.064  45.284 -47.968  1.00 22.69           C  
ATOM    939  CD1 ILE C 125       4.391  46.248 -45.593  1.00 22.20           C  
ATOM    940  N   MET C 126       8.731  45.383 -44.549  1.00 23.77           N  
ATOM    941  CA  MET C 126       9.250  45.590 -43.209  1.00 24.31           C  
ATOM    942  C   MET C 126       9.094  47.041 -42.767  1.00 24.08           C  
ATOM    943  O   MET C 126       9.328  47.972 -43.543  1.00 24.68           O  
ATOM    944  CB  MET C 126      10.735  45.213 -43.157  1.00 24.82           C  
ATOM    945  CG  MET C 126      11.360  45.343 -41.773  1.00 29.53           C  
ATOM    946  SD  MET C 126      13.171  45.350 -41.796  1.00 33.31           S  
ATOM    947  CE  MET C 126      13.513  43.810 -42.601  1.00 32.90           C  
ATOM    948  N   ILE C 127       8.670  47.218 -41.520  1.00 22.61           N  
ATOM    949  CA  ILE C 127       8.530  48.539 -40.918  1.00 22.75           C  
ATOM    950  C   ILE C 127       9.210  48.347 -39.569  1.00 22.67           C  
ATOM    951  O   ILE C 127       8.673  47.677 -38.689  1.00 21.74           O  
ATOM    952  CB  ILE C 127       7.051  48.959 -40.694  1.00 22.79           C  
ATOM    953  CG1 ILE C 127       6.292  49.009 -42.025  1.00 21.11           C  
ATOM    954  CG2 ILE C 127       7.000  50.347 -40.057  1.00 21.42           C  
ATOM    955  CD1 ILE C 127       5.837  47.662 -42.530  1.00 22.11           C  
ATOM    956  N   ALA C 128      10.406  48.910 -39.424  1.00 23.56           N  
ATOM    957  CA  ALA C 128      11.174  48.758 -38.196  1.00 24.78           C  
ATOM    958  C   ALA C 128      11.382  50.056 -37.435  1.00 26.09           C  
ATOM    959  O   ALA C 128      12.240  50.863 -37.791  1.00 25.89           O  
ATOM    960  CB  ALA C 128      12.528  48.130 -38.512  1.00 23.46           C  
ATOM    961  N   PRO C 129      10.591  50.276 -36.376  1.00 27.42           N  
ATOM    962  CA  PRO C 129      10.711  51.491 -35.565  1.00 28.81           C  
ATOM    963  C   PRO C 129      12.088  51.532 -34.905  1.00 29.24           C  
ATOM    964  O   PRO C 129      12.565  50.517 -34.399  1.00 30.27           O  
ATOM    965  CB  PRO C 129       9.593  51.331 -34.537  1.00 29.00           C  
ATOM    966  CG  PRO C 129       8.569  50.526 -35.274  1.00 29.26           C  
ATOM    967  CD  PRO C 129       9.420  49.484 -35.964  1.00 26.14           C  
ATOM    968  N   LYS C 130      12.726  52.698 -34.915  1.00 29.79           N  
ATOM    969  CA  LYS C 130      14.050  52.844 -34.312  1.00 30.98           C  
ATOM    970  C   LYS C 130      13.983  53.145 -32.812  1.00 31.78           C  
ATOM    971  O   LYS C 130      14.659  54.050 -32.328  1.00 32.97           O  
ATOM    972  CB  LYS C 130      14.831  53.962 -35.010  1.00 31.38           C  
ATOM    973  CG  LYS C 130      15.203  53.693 -36.460  1.00 32.93           C  
ATOM    974  CD  LYS C 130      16.488  52.887 -36.592  1.00 34.79           C  
ATOM    975  CE  LYS C 130      16.302  51.441 -36.187  1.00 36.39           C  
ATOM    976  NZ  LYS C 130      17.577  50.693 -36.295  1.00 36.09           N1+
ATOM    977  N   ALA C 131      13.175  52.389 -32.078  1.00 31.77           N  
ATOM    978  CA  ALA C 131      13.052  52.599 -30.638  1.00 33.95           C  
ATOM    979  C   ALA C 131      12.562  51.336 -29.938  1.00 35.09           C  
ATOM    980  O   ALA C 131      11.910  50.492 -30.548  1.00 34.49           O  
ATOM    981  CB  ALA C 131      12.101  53.771 -30.352  1.00 33.21           C  
ATOM    982  N   PRO C 132      12.866  51.204 -28.636  1.00 37.21           N  
ATOM    983  CA  PRO C 132      12.515  50.085 -27.755  1.00 39.63           C  
ATOM    984  C   PRO C 132      11.145  49.438 -27.929  1.00 41.67           C  
ATOM    985  O   PRO C 132      11.043  48.213 -28.050  1.00 46.05           O  
ATOM    986  CB  PRO C 132      12.690  50.684 -26.368  1.00 39.65           C  
ATOM    987  CG  PRO C 132      13.863  51.568 -26.563  1.00 39.17           C  
ATOM    988  CD  PRO C 132      13.542  52.263 -27.864  1.00 37.69           C  
ATOM    989  N   GLY C 133      10.093  50.247 -27.929  1.00 41.70           N  
ATOM    990  CA  GLY C 133       8.760  49.691 -28.072  1.00 41.93           C  
ATOM    991  C   GLY C 133       7.787  50.486 -27.230  1.00 43.00           C  
ATOM    992  O   GLY C 133       6.741  50.916 -27.716  1.00 41.42           O  
ATOM    993  N   HIS C 134       8.121  50.671 -25.956  1.00 43.63           N  
ATOM    994  CA  HIS C 134       7.266  51.457 -25.082  1.00 44.55           C  
ATOM    995  C   HIS C 134       7.432  52.904 -25.533  1.00 43.25           C  
ATOM    996  O   HIS C 134       6.539  53.730 -25.354  1.00 43.19           O  
ATOM    997  CB  HIS C 134       7.680  51.303 -23.613  1.00 47.58           C  
ATOM    998  CG  HIS C 134       9.084  51.736 -23.324  1.00 50.61           C  
ATOM    999  CD2 HIS C 134       9.570  52.873 -22.773  1.00 52.09           C  
ATOM   1000  ND1 HIS C 134      10.180  50.954 -23.619  1.00 52.72           N  
ATOM   1001  CE1 HIS C 134      11.282  51.591 -23.261  1.00 52.95           C  
ATOM   1002  NE2 HIS C 134      10.939  52.758 -22.745  1.00 53.77           N  
ATOM   1003  N   THR C 135       8.583  53.195 -26.135  1.00 41.03           N  
ATOM   1004  CA  THR C 135       8.873  54.532 -26.637  1.00 40.11           C  
ATOM   1005  C   THR C 135       8.107  54.765 -27.934  1.00 39.43           C  
ATOM   1006  O   THR C 135       7.604  55.861 -28.176  1.00 39.51           O  
ATOM   1007  CB  THR C 135      10.375  54.718 -26.921  1.00 40.86           C  
ATOM   1008  CG2 THR C 135      10.645  56.118 -27.459  1.00 40.04           C  
ATOM   1009  OG1 THR C 135      11.117  54.529 -25.711  1.00 41.29           O  
ATOM   1010  N   VAL C 136       8.029  53.733 -28.770  1.00 37.96           N  
ATOM   1011  CA  VAL C 136       7.308  53.840 -30.033  1.00 36.59           C  
ATOM   1012  C   VAL C 136       5.873  54.239 -29.720  1.00 37.15           C  
ATOM   1013  O   VAL C 136       5.246  55.002 -30.457  1.00 37.26           O  
ATOM   1014  CB  VAL C 136       7.291  52.495 -30.792  1.00 35.09           C  
ATOM   1015  CG1 VAL C 136       6.446  52.617 -32.049  1.00 31.55           C  
ATOM   1016  CG2 VAL C 136       8.710  52.082 -31.146  1.00 34.71           C  
ATOM   1017  N   ARG C 137       5.366  53.718 -28.608  1.00 37.47           N  
ATOM   1018  CA  ARG C 137       4.008  54.004 -28.172  1.00 38.65           C  
ATOM   1019  C   ARG C 137       3.934  55.376 -27.508  1.00 38.42           C  
ATOM   1020  O   ARG C 137       3.061  56.182 -27.821  1.00 37.76           O  
ATOM   1021  CB  ARG C 137       3.537  52.919 -27.197  1.00 38.76           C  
ATOM   1022  CG  ARG C 137       2.157  53.154 -26.610  1.00 40.03           C  
ATOM   1023  CD  ARG C 137       1.117  53.338 -27.698  1.00 40.39           C  
ATOM   1024  NE  ARG C 137      -0.207  53.594 -27.142  1.00 40.58           N  
ATOM   1025  CZ  ARG C 137      -1.262  53.946 -27.868  1.00 41.16           C  
ATOM   1026  NH1 ARG C 137      -2.431  54.158 -27.279  1.00 41.38           N1+
ATOM   1027  NH2 ARG C 137      -1.147  54.091 -29.183  1.00 40.16           N  
ATOM   1028  N   SER C 138       4.872  55.638 -26.605  1.00 39.47           N  
ATOM   1029  CA  SER C 138       4.923  56.902 -25.880  1.00 39.80           C  
ATOM   1030  C   SER C 138       4.983  58.141 -26.766  1.00 39.75           C  
ATOM   1031  O   SER C 138       4.155  59.041 -26.629  1.00 38.85           O  
ATOM   1032  CB  SER C 138       6.116  56.905 -24.926  1.00 40.29           C  
ATOM   1033  OG  SER C 138       5.945  55.922 -23.923  1.00 43.53           O  
ATOM   1034  N   GLU C 139       5.961  58.198 -27.665  1.00 39.49           N  
ATOM   1035  CA  GLU C 139       6.085  59.356 -28.540  1.00 40.09           C  
ATOM   1036  C   GLU C 139       4.858  59.547 -29.411  1.00 40.08           C  
ATOM   1037  O   GLU C 139       4.533  60.670 -29.796  1.00 39.92           O  
ATOM   1038  CB  GLU C 139       7.319  59.242 -29.435  1.00 40.90           C  
ATOM   1039  CG  GLU C 139       8.613  59.656 -28.769  1.00 43.35           C  
ATOM   1040  CD  GLU C 139       8.508  61.011 -28.094  1.00 43.67           C  
ATOM   1041  OE1 GLU C 139       8.246  61.044 -26.875  1.00 46.63           O  
ATOM   1042  OE2 GLU C 139       8.676  62.041 -28.780  1.00 44.66           O1-
ATOM   1043  N   PHE C 140       4.178  58.448 -29.720  1.00 40.09           N  
ATOM   1044  CA  PHE C 140       2.985  58.511 -30.552  1.00 40.32           C  
ATOM   1045  C   PHE C 140       1.844  59.213 -29.823  1.00 41.15           C  
ATOM   1046  O   PHE C 140       1.212  60.115 -30.371  1.00 41.67           O  
ATOM   1047  CB  PHE C 140       2.534  57.108 -30.952  1.00 38.81           C  
ATOM   1048  CG  PHE C 140       1.374  57.100 -31.902  1.00 38.33           C  
ATOM   1049  CD1 PHE C 140       1.567  57.356 -33.253  1.00 37.27           C  
ATOM   1050  CD2 PHE C 140       0.083  56.864 -31.441  1.00 38.54           C  
ATOM   1051  CE1 PHE C 140       0.490  57.377 -34.136  1.00 38.38           C  
ATOM   1052  CE2 PHE C 140      -1.001  56.883 -32.314  1.00 37.68           C  
ATOM   1053  CZ  PHE C 140      -0.797  57.140 -33.665  1.00 39.03           C  
ATOM   1054  N   VAL C 141       1.582  58.794 -28.588  1.00 41.49           N  
ATOM   1055  CA  VAL C 141       0.508  59.387 -27.800  1.00 42.88           C  
ATOM   1056  C   VAL C 141       0.782  60.853 -27.475  1.00 42.91           C  
ATOM   1057  O   VAL C 141      -0.142  61.618 -27.213  1.00 43.64           O  
ATOM   1058  CB  VAL C 141       0.286  58.618 -26.481  1.00 43.43           C  
ATOM   1059  CG1 VAL C 141       0.092  57.140 -26.773  1.00 44.02           C  
ATOM   1060  CG2 VAL C 141       1.455  58.835 -25.544  1.00 45.76           C  
ATOM   1061  N   LYS C 142       2.053  61.240 -27.495  1.00 42.91           N  
ATOM   1062  CA  LYS C 142       2.432  62.618 -27.211  1.00 42.61           C  
ATOM   1063  C   LYS C 142       2.350  63.470 -28.474  1.00 41.97           C  
ATOM   1064  O   LYS C 142       2.717  64.646 -28.466  1.00 41.77           O  
ATOM   1065  CB  LYS C 142       3.853  62.669 -26.650  1.00 43.52           C  
ATOM   1066  CG  LYS C 142       4.017  61.982 -25.306  1.00 47.35           C  
ATOM   1067  CD  LYS C 142       5.484  61.928 -24.892  1.00 50.72           C  
ATOM   1068  CE  LYS C 142       6.101  63.320 -24.830  1.00 53.00           C  
ATOM   1069  NZ  LYS C 142       7.553  63.281 -24.496  1.00 53.59           N1+
ATOM   1070  N   GLY C 143       1.870  62.869 -29.559  1.00 41.40           N  
ATOM   1071  CA  GLY C 143       1.747  63.592 -30.813  1.00 40.30           C  
ATOM   1072  C   GLY C 143       2.968  63.457 -31.702  1.00 39.97           C  
ATOM   1073  O   GLY C 143       2.962  63.895 -32.853  1.00 38.90           O  
ATOM   1074  N   GLY C 144       4.026  62.857 -31.167  1.00 38.96           N  
ATOM   1075  CA  GLY C 144       5.237  62.676 -31.946  1.00 37.84           C  
ATOM   1076  C   GLY C 144       5.250  61.309 -32.597  1.00 36.40           C  
ATOM   1077  O   GLY C 144       4.199  60.711 -32.814  1.00 37.04           O  
ATOM   1078  N   GLY C 145       6.440  60.806 -32.907  1.00 35.67           N  
ATOM   1079  CA  GLY C 145       6.542  59.500 -33.529  1.00 33.33           C  
ATOM   1080  C   GLY C 145       7.983  59.083 -33.737  1.00 32.66           C  
ATOM   1081  O   GLY C 145       8.836  59.914 -34.039  1.00 32.16           O  
ATOM   1082  N   ILE C 146       8.265  57.796 -33.566  1.00 31.44           N  
ATOM   1083  CA  ILE C 146       9.620  57.306 -33.759  1.00 30.83           C  
ATOM   1084  C   ILE C 146       9.847  57.015 -35.238  1.00 30.47           C  
ATOM   1085  O   ILE C 146       8.988  56.435 -35.906  1.00 29.96           O  
ATOM   1086  CB  ILE C 146       9.880  56.019 -32.940  1.00 31.96           C  
ATOM   1087  CG1 ILE C 146      10.048  56.371 -31.461  1.00 33.19           C  
ATOM   1088  CG2 ILE C 146      11.137  55.320 -33.438  1.00 30.81           C  
ATOM   1089  CD1 ILE C 146       8.794  56.825 -30.807  1.00 36.16           C  
ATOM   1090  N   PRO C 147      11.003  57.427 -35.773  1.00 29.15           N  
ATOM   1091  CA  PRO C 147      11.268  57.167 -37.189  1.00 29.92           C  
ATOM   1092  C   PRO C 147      11.320  55.666 -37.464  1.00 28.90           C  
ATOM   1093  O   PRO C 147      11.712  54.887 -36.596  1.00 27.89           O  
ATOM   1094  CB  PRO C 147      12.611  57.858 -37.418  1.00 30.41           C  
ATOM   1095  CG  PRO C 147      13.272  57.770 -36.077  1.00 30.92           C  
ATOM   1096  CD  PRO C 147      12.147  58.103 -35.136  1.00 29.17           C  
ATOM   1097  N   ASP C 148      10.907  55.269 -38.665  1.00 28.58           N  
ATOM   1098  CA  ASP C 148      10.917  53.861 -39.050  1.00 27.90           C  
ATOM   1099  C   ASP C 148      11.803  53.599 -40.254  1.00 26.87           C  
ATOM   1100  O   ASP C 148      12.000  54.473 -41.099  1.00 27.58           O  
ATOM   1101  CB  ASP C 148       9.520  53.370 -39.434  1.00 28.38           C  
ATOM   1102  CG  ASP C 148       8.483  53.645 -38.380  1.00 29.01           C  
ATOM   1103  OD1 ASP C 148       8.696  53.266 -37.213  1.00 28.95           O  
ATOM   1104  OD2 ASP C 148       7.439  54.228 -38.737  1.00 28.71           O1-
ATOM   1105  N   LEU C 149      12.334  52.384 -40.321  1.00 25.86           N  
ATOM   1106  CA  LEU C 149      13.124  51.957 -41.461  1.00 24.43           C  
ATOM   1107  C   LEU C 149      12.086  51.207 -42.288  1.00 24.47           C  
ATOM   1108  O   LEU C 149      11.221  50.528 -41.734  1.00 24.20           O  
ATOM   1109  CB  LEU C 149      14.243  51.000 -41.041  1.00 22.86           C  
ATOM   1110  CG  LEU C 149      15.391  51.589 -40.219  1.00 25.41           C  
ATOM   1111  CD1 LEU C 149      16.432  50.505 -39.957  1.00 23.94           C  
ATOM   1112  CD2 LEU C 149      16.018  52.767 -40.966  1.00 22.27           C  
ATOM   1113  N   ILE C 150      12.152  51.341 -43.606  1.00 25.40           N  
ATOM   1114  CA  ILE C 150      11.205  50.670 -44.480  1.00 27.03           C  
ATOM   1115  C   ILE C 150      11.963  49.834 -45.505  1.00 26.69           C  
ATOM   1116  O   ILE C 150      13.011  50.250 -46.002  1.00 25.68           O  
ATOM   1117  CB  ILE C 150      10.314  51.709 -45.210  1.00 30.25           C  
ATOM   1118  CG1 ILE C 150       9.383  51.019 -46.203  1.00 33.75           C  
ATOM   1119  CG2 ILE C 150      11.180  52.708 -45.947  1.00 29.51           C  
ATOM   1120  CD1 ILE C 150       8.535  51.996 -47.007  1.00 36.00           C  
ATOM   1121  N   ALA C 151      11.444  48.651 -45.809  1.00 23.64           N  
ATOM   1122  CA  ALA C 151      12.088  47.785 -46.790  1.00 25.49           C  
ATOM   1123  C   ALA C 151      11.072  46.862 -47.435  1.00 24.39           C  
ATOM   1124  O   ALA C 151      10.136  46.401 -46.778  1.00 25.07           O  
ATOM   1125  CB  ALA C 151      13.201  46.965 -46.130  1.00 23.16           C  
ATOM   1126  N   ILE C 152      11.254  46.606 -48.725  1.00 23.95           N  
ATOM   1127  CA  ILE C 152      10.357  45.723 -49.461  1.00 25.82           C  
ATOM   1128  C   ILE C 152      11.160  44.531 -49.961  1.00 25.33           C  
ATOM   1129  O   ILE C 152      12.109  44.695 -50.725  1.00 26.69           O  
ATOM   1130  CB  ILE C 152       9.714  46.439 -50.678  1.00 27.35           C  
ATOM   1131  CG1 ILE C 152       8.833  47.601 -50.207  1.00 28.71           C  
ATOM   1132  CG2 ILE C 152       8.866  45.453 -51.477  1.00 28.24           C  
ATOM   1133  CD1 ILE C 152       9.603  48.798 -49.716  1.00 32.31           C  
ATOM   1134  N   TYR C 153      10.786  43.333 -49.528  1.00 25.22           N  
ATOM   1135  CA  TYR C 153      11.498  42.130 -49.950  1.00 27.82           C  
ATOM   1136  C   TYR C 153      10.897  41.512 -51.204  1.00 29.53           C  
ATOM   1137  O   TYR C 153      11.615  40.987 -52.053  1.00 31.05           O  
ATOM   1138  CB  TYR C 153      11.492  41.080 -48.837  1.00 25.10           C  
ATOM   1139  CG  TYR C 153      12.139  39.769 -49.241  1.00 24.87           C  
ATOM   1140  CD1 TYR C 153      13.519  39.677 -49.444  1.00 24.77           C  
ATOM   1141  CD2 TYR C 153      11.369  38.620 -49.421  1.00 25.78           C  
ATOM   1142  CE1 TYR C 153      14.118  38.467 -49.814  1.00 24.10           C  
ATOM   1143  CE2 TYR C 153      11.955  37.407 -49.791  1.00 24.89           C  
ATOM   1144  CZ  TYR C 153      13.326  37.338 -49.985  1.00 24.61           C  
ATOM   1145  OH  TYR C 153      13.895  36.142 -50.346  1.00 22.51           O  
ATOM   1146  N   GLN C 154       9.575  41.572 -51.310  1.00 30.57           N  
ATOM   1147  CA  GLN C 154       8.874  40.998 -52.449  1.00 31.84           C  
ATOM   1148  C   GLN C 154       7.600  41.792 -52.720  1.00 32.65           C  
ATOM   1149  O   GLN C 154       6.750  41.946 -51.840  1.00 32.35           O  
ATOM   1150  CB  GLN C 154       8.545  39.531 -52.154  1.00 30.96           C  
ATOM   1151  CG  GLN C 154       7.772  38.817 -53.241  1.00 31.95           C  
ATOM   1152  CD  GLN C 154       7.628  37.339 -52.959  1.00 31.57           C  
ATOM   1153  NE2 GLN C 154       6.409  36.907 -52.654  1.00 30.88           N  
ATOM   1154  OE1 GLN C 154       8.605  36.592 -53.005  1.00 33.98           O  
ATOM   1155  N   ASP C 155       7.479  42.298 -53.941  1.00 33.65           N  
ATOM   1156  CA  ASP C 155       6.325  43.096 -54.321  1.00 35.87           C  
ATOM   1157  C   ASP C 155       5.522  42.431 -55.429  1.00 37.53           C  
ATOM   1158  O   ASP C 155       5.701  42.726 -56.610  1.00 37.90           O  
ATOM   1159  CB  ASP C 155       6.790  44.485 -54.758  1.00 34.89           C  
ATOM   1160  CG  ASP C 155       5.638  45.415 -55.061  1.00 36.54           C  
ATOM   1161  OD1 ASP C 155       4.499  45.108 -54.645  1.00 36.66           O  
ATOM   1162  OD2 ASP C 155       5.876  46.459 -55.702  1.00 36.39           O1-
ATOM   1163  N   ALA C 156       4.629  41.533 -55.032  1.00 38.23           N  
ATOM   1164  CA  ALA C 156       3.791  40.808 -55.975  1.00 40.36           C  
ATOM   1165  C   ALA C 156       2.648  41.654 -56.536  1.00 41.81           C  
ATOM   1166  O   ALA C 156       2.284  41.520 -57.704  1.00 42.24           O  
ATOM   1167  CB  ALA C 156       3.228  39.562 -55.305  1.00 39.27           C  
ATOM   1168  N   SER C 157       2.084  42.525 -55.706  1.00 42.67           N  
ATOM   1169  CA  SER C 157       0.968  43.360 -56.133  1.00 43.65           C  
ATOM   1170  C   SER C 157       1.416  44.626 -56.846  1.00 44.78           C  
ATOM   1171  O   SER C 157       0.699  45.159 -57.693  1.00 44.66           O  
ATOM   1172  CB  SER C 157       0.114  43.746 -54.927  1.00 43.42           C  
ATOM   1173  OG  SER C 157       0.810  44.658 -54.097  1.00 42.93           O  
ATOM   1174  N   GLY C 158       2.601  45.109 -56.496  1.00 45.29           N  
ATOM   1175  CA  GLY C 158       3.103  46.323 -57.108  1.00 45.32           C  
ATOM   1176  C   GLY C 158       2.753  47.532 -56.262  1.00 45.73           C  
ATOM   1177  O   GLY C 158       3.090  48.663 -56.609  1.00 46.36           O  
ATOM   1178  N   ASN C 159       2.071  47.290 -55.147  1.00 45.79           N  
ATOM   1179  CA  ASN C 159       1.676  48.362 -54.239  1.00 46.69           C  
ATOM   1180  C   ASN C 159       2.329  48.168 -52.870  1.00 45.37           C  
ATOM   1181  O   ASN C 159       2.023  48.890 -51.919  1.00 45.21           O  
ATOM   1182  CB  ASN C 159       0.152  48.379 -54.070  1.00 50.27           C  
ATOM   1183  CG  ASN C 159      -0.584  48.485 -55.395  1.00 53.17           C  
ATOM   1184  ND2 ASN C 159      -1.380  47.466 -55.714  1.00 53.51           N  
ATOM   1185  OD1 ASN C 159      -0.439  49.470 -56.125  1.00 55.39           O  
ATOM   1186  N   ALA C 160       3.226  47.191 -52.780  1.00 43.39           N  
ATOM   1187  CA  ALA C 160       3.911  46.878 -51.529  1.00 42.18           C  
ATOM   1188  C   ALA C 160       4.509  48.092 -50.826  1.00 41.47           C  
ATOM   1189  O   ALA C 160       4.338  48.258 -49.619  1.00 41.34           O  
ATOM   1190  CB  ALA C 160       4.995  45.838 -51.776  1.00 40.79           C  
ATOM   1191  N   LYS C 161       5.201  48.943 -51.574  1.00 40.91           N  
ATOM   1192  CA  LYS C 161       5.822  50.117 -50.977  1.00 41.25           C  
ATOM   1193  C   LYS C 161       4.814  51.122 -50.426  1.00 41.23           C  
ATOM   1194  O   LYS C 161       5.029  51.700 -49.356  1.00 39.75           O  
ATOM   1195  CB  LYS C 161       6.742  50.807 -51.982  1.00 41.24           C  
ATOM   1196  CG  LYS C 161       7.594  51.890 -51.348  1.00 43.60           C  
ATOM   1197  CD  LYS C 161       8.673  52.378 -52.285  1.00 44.88           C  
ATOM   1198  CE  LYS C 161       9.622  53.314 -51.562  1.00 45.79           C  
ATOM   1199  NZ  LYS C 161      10.725  53.769 -52.448  1.00 46.61           N1+
ATOM   1200  N   ASN C 162       3.719  51.336 -51.149  1.00 40.46           N  
ATOM   1201  CA  ASN C 162       2.701  52.273 -50.689  1.00 39.62           C  
ATOM   1202  C   ASN C 162       2.059  51.727 -49.425  1.00 38.77           C  
ATOM   1203  O   ASN C 162       1.700  52.480 -48.520  1.00 38.70           O  
ATOM   1204  CB  ASN C 162       1.631  52.490 -51.763  1.00 41.65           C  
ATOM   1205  CG  ASN C 162       2.171  53.204 -52.990  1.00 43.02           C  
ATOM   1206  ND2 ASN C 162       1.796  52.722 -54.171  1.00 44.94           N  
ATOM   1207  OD1 ASN C 162       2.908  54.186 -52.878  1.00 43.36           O  
ATOM   1208  N   VAL C 163       1.916  50.408 -49.367  1.00 36.53           N  
ATOM   1209  CA  VAL C 163       1.328  49.773 -48.201  1.00 34.43           C  
ATOM   1210  C   VAL C 163       2.276  49.920 -47.014  1.00 33.78           C  
ATOM   1211  O   VAL C 163       1.850  50.232 -45.903  1.00 32.38           O  
ATOM   1212  CB  VAL C 163       1.054  48.281 -48.465  1.00 34.13           C  
ATOM   1213  CG1 VAL C 163       0.518  47.617 -47.211  1.00 32.88           C  
ATOM   1214  CG2 VAL C 163       0.059  48.138 -49.601  1.00 33.61           C  
ATOM   1215  N   ALA C 164       3.565  49.704 -47.256  1.00 33.03           N  
ATOM   1216  CA  ALA C 164       4.562  49.827 -46.199  1.00 33.67           C  
ATOM   1217  C   ALA C 164       4.538  51.242 -45.623  1.00 33.12           C  
ATOM   1218  O   ALA C 164       4.479  51.426 -44.405  1.00 32.98           O  
ATOM   1219  CB  ALA C 164       5.947  49.501 -46.744  1.00 32.81           C  
ATOM   1220  N   LEU C 165       4.583  52.237 -46.504  1.00 32.40           N  
ATOM   1221  CA  LEU C 165       4.553  53.634 -46.087  1.00 32.28           C  
ATOM   1222  C   LEU C 165       3.302  53.954 -45.271  1.00 32.43           C  
ATOM   1223  O   LEU C 165       3.377  54.631 -44.242  1.00 31.41           O  
ATOM   1224  CB  LEU C 165       4.617  54.549 -47.312  1.00 31.93           C  
ATOM   1225  CG  LEU C 165       5.996  54.689 -47.964  1.00 32.32           C  
ATOM   1226  CD1 LEU C 165       5.863  55.342 -49.329  1.00 31.83           C  
ATOM   1227  CD2 LEU C 165       6.906  55.511 -47.053  1.00 30.80           C  
ATOM   1228  N   SER C 166       2.151  53.468 -45.725  1.00 32.51           N  
ATOM   1229  CA  SER C 166       0.907  53.726 -45.008  1.00 32.74           C  
ATOM   1230  C   SER C 166       1.001  53.156 -43.594  1.00 32.32           C  
ATOM   1231  O   SER C 166       0.630  53.821 -42.622  1.00 32.52           O  
ATOM   1232  CB  SER C 166      -0.281  53.104 -45.750  1.00 34.37           C  
ATOM   1233  OG  SER C 166      -1.511  53.452 -45.130  1.00 32.65           O  
ATOM   1234  N   TYR C 167       1.511  51.930 -43.484  1.00 30.47           N  
ATOM   1235  CA  TYR C 167       1.662  51.269 -42.190  1.00 28.71           C  
ATOM   1236  C   TYR C 167       2.571  52.106 -41.292  1.00 28.85           C  
ATOM   1237  O   TYR C 167       2.266  52.331 -40.121  1.00 27.92           O  
ATOM   1238  CB  TYR C 167       2.270  49.875 -42.380  1.00 26.69           C  
ATOM   1239  CG  TYR C 167       2.337  49.031 -41.124  1.00 24.87           C  
ATOM   1240  CD1 TYR C 167       1.455  47.969 -40.927  1.00 26.33           C  
ATOM   1241  CD2 TYR C 167       3.291  49.281 -40.139  1.00 25.70           C  
ATOM   1242  CE1 TYR C 167       1.524  47.174 -39.784  1.00 25.63           C  
ATOM   1243  CE2 TYR C 167       3.366  48.489 -38.990  1.00 26.21           C  
ATOM   1244  CZ  TYR C 167       2.480  47.439 -38.822  1.00 25.94           C  
ATOM   1245  OH  TYR C 167       2.553  46.645 -37.697  1.00 27.39           O  
ATOM   1246  N   ALA C 168       3.691  52.554 -41.854  1.00 29.62           N  
ATOM   1247  CA  ALA C 168       4.666  53.367 -41.129  1.00 30.45           C  
ATOM   1248  C   ALA C 168       4.014  54.647 -40.610  1.00 32.39           C  
ATOM   1249  O   ALA C 168       4.204  55.035 -39.455  1.00 31.66           O  
ATOM   1250  CB  ALA C 168       5.836  53.712 -42.043  1.00 27.79           C  
ATOM   1251  N   CYS C 169       3.258  55.307 -41.480  1.00 33.75           N  
ATOM   1252  CA  CYS C 169       2.561  56.530 -41.116  1.00 34.32           C  
ATOM   1253  C   CYS C 169       1.608  56.193 -39.975  1.00 33.49           C  
ATOM   1254  O   CYS C 169       1.446  56.966 -39.033  1.00 34.78           O  
ATOM   1255  CB  CYS C 169       1.782  57.060 -42.323  1.00 36.78           C  
ATOM   1256  SG  CYS C 169       0.765  58.529 -42.014  1.00 43.72           S  
ATOM   1257  N   GLY C 170       0.999  55.016 -40.059  1.00 32.97           N  
ATOM   1258  CA  GLY C 170       0.067  54.580 -39.036  1.00 31.49           C  
ATOM   1259  C   GLY C 170       0.683  54.338 -37.671  1.00 32.65           C  
ATOM   1260  O   GLY C 170      -0.034  54.296 -36.668  1.00 32.65           O  
ATOM   1261  N   VAL C 171       2.003  54.169 -37.616  1.00 32.20           N  
ATOM   1262  CA  VAL C 171       2.665  53.939 -36.338  1.00 30.46           C  
ATOM   1263  C   VAL C 171       3.530  55.117 -35.899  1.00 31.30           C  
ATOM   1264  O   VAL C 171       4.306  55.009 -34.945  1.00 30.77           O  
ATOM   1265  CB  VAL C 171       3.512  52.638 -36.358  1.00 31.35           C  
ATOM   1266  CG1 VAL C 171       2.600  51.443 -36.607  1.00 29.72           C  
ATOM   1267  CG2 VAL C 171       4.598  52.719 -37.422  1.00 28.72           C  
ATOM   1268  N   GLY C 172       3.389  56.244 -36.597  1.00 30.78           N  
ATOM   1269  CA  GLY C 172       4.130  57.441 -36.233  1.00 30.34           C  
ATOM   1270  C   GLY C 172       5.386  57.798 -37.008  1.00 30.44           C  
ATOM   1271  O   GLY C 172       5.925  58.894 -36.836  1.00 30.35           O  
ATOM   1272  N   GLY C 173       5.858  56.895 -37.860  1.00 30.50           N  
ATOM   1273  CA  GLY C 173       7.069  57.171 -38.615  1.00 30.09           C  
ATOM   1274  C   GLY C 173       7.013  58.421 -39.476  1.00 29.80           C  
ATOM   1275  O   GLY C 173       7.999  59.154 -39.590  1.00 27.60           O  
ATOM   1276  N   GLY C 174       5.856  58.664 -40.082  1.00 30.64           N  
ATOM   1277  CA  GLY C 174       5.696  59.825 -40.941  1.00 32.37           C  
ATOM   1278  C   GLY C 174       5.845  61.169 -40.249  1.00 33.72           C  
ATOM   1279  O   GLY C 174       6.033  62.191 -40.908  1.00 33.09           O  
ATOM   1280  N   ARG C 175       5.766  61.177 -38.924  1.00 34.07           N  
ATOM   1281  CA  ARG C 175       5.888  62.418 -38.169  1.00 35.36           C  
ATOM   1282  C   ARG C 175       7.344  62.857 -37.999  1.00 36.94           C  
ATOM   1283  O   ARG C 175       7.629  64.050 -37.876  1.00 36.21           O  
ATOM   1284  CB  ARG C 175       5.229  62.255 -36.794  1.00 36.15           C  
ATOM   1285  CG  ARG C 175       3.747  61.881 -36.858  1.00 36.32           C  
ATOM   1286  CD  ARG C 175       3.184  61.562 -35.479  1.00 37.38           C  
ATOM   1287  NE  ARG C 175       1.767  61.210 -35.539  1.00 37.41           N  
ATOM   1288  CZ  ARG C 175       1.018  60.904 -34.483  1.00 37.43           C  
ATOM   1289  NH1 ARG C 175      -0.259  60.600 -34.650  1.00 38.54           N1+
ATOM   1290  NH2 ARG C 175       1.538  60.900 -33.262  1.00 37.51           N  
ATOM   1291  N   THR C 176       8.264  61.896 -38.004  1.00 37.30           N  
ATOM   1292  CA  THR C 176       9.681  62.202 -37.832  1.00 36.36           C  
ATOM   1293  C   THR C 176      10.526  61.828 -39.046  1.00 35.35           C  
ATOM   1294  O   THR C 176      11.410  62.586 -39.455  1.00 33.67           O  
ATOM   1295  CB  THR C 176      10.245  61.485 -36.594  1.00 37.98           C  
ATOM   1296  CG2 THR C 176      11.718  61.819 -36.408  1.00 38.97           C  
ATOM   1297  OG1 THR C 176       9.517  61.907 -35.434  1.00 39.99           O  
ATOM   1298  N   GLY C 177      10.260  60.656 -39.615  1.00 33.17           N  
ATOM   1299  CA  GLY C 177      11.008  60.225 -40.778  1.00 31.77           C  
ATOM   1300  C   GLY C 177      10.944  58.730 -41.027  1.00 32.25           C  
ATOM   1301  O   GLY C 177      11.082  57.924 -40.101  1.00 31.29           O  
ATOM   1302  N   ILE C 178      10.714  58.367 -42.286  1.00 30.62           N  
ATOM   1303  CA  ILE C 178      10.654  56.972 -42.702  1.00 30.24           C  
ATOM   1304  C   ILE C 178      11.823  56.801 -43.665  1.00 31.86           C  
ATOM   1305  O   ILE C 178      11.817  57.354 -44.768  1.00 31.69           O  
ATOM   1306  CB  ILE C 178       9.331  56.660 -43.427  1.00 30.34           C  
ATOM   1307  CG1 ILE C 178       8.151  56.999 -42.511  1.00 29.73           C  
ATOM   1308  CG2 ILE C 178       9.290  55.190 -43.828  1.00 28.82           C  
ATOM   1309  CD1 ILE C 178       6.789  56.909 -43.181  1.00 27.99           C  
ATOM   1310  N   ILE C 179      12.834  56.054 -43.234  1.00 30.76           N  
ATOM   1311  CA  ILE C 179      14.031  55.834 -44.042  1.00 29.77           C  
ATOM   1312  C   ILE C 179      13.962  54.511 -44.795  1.00 28.68           C  
ATOM   1313  O   ILE C 179      13.560  53.492 -44.240  1.00 28.67           O  
ATOM   1314  CB  ILE C 179      15.282  55.855 -43.147  1.00 29.70           C  
ATOM   1315  CG1 ILE C 179      15.341  57.192 -42.402  1.00 30.32           C  
ATOM   1316  CG2 ILE C 179      16.536  55.641 -43.985  1.00 30.10           C  
ATOM   1317  CD1 ILE C 179      16.427  57.276 -41.351  1.00 30.72           C  
ATOM   1318  N   GLU C 180      14.360  54.530 -46.060  1.00 27.95           N  
ATOM   1319  CA  GLU C 180      14.314  53.325 -46.875  1.00 28.27           C  
ATOM   1320  C   GLU C 180      15.629  52.556 -46.823  1.00 26.56           C  
ATOM   1321  O   GLU C 180      16.708  53.144 -46.828  1.00 23.86           O  
ATOM   1322  CB  GLU C 180      13.988  53.678 -48.329  1.00 30.97           C  
ATOM   1323  CG  GLU C 180      13.257  52.573 -49.075  1.00 36.41           C  
ATOM   1324  CD  GLU C 180      13.127  52.849 -50.564  1.00 41.16           C  
ATOM   1325  OE1 GLU C 180      12.776  53.991 -50.938  1.00 40.38           O  
ATOM   1326  OE2 GLU C 180      13.368  51.915 -51.360  1.00 44.20           O1-
ATOM   1327  N   THR C 181      15.525  51.234 -46.761  1.00 24.44           N  
ATOM   1328  CA  THR C 181      16.695  50.372 -46.731  1.00 23.91           C  
ATOM   1329  C   THR C 181      16.272  49.056 -47.371  1.00 22.64           C  
ATOM   1330  O   THR C 181      15.283  49.018 -48.101  1.00 23.04           O  
ATOM   1331  CB  THR C 181      17.179  50.132 -45.275  1.00 25.32           C  
ATOM   1332  CG2 THR C 181      16.155  49.322 -44.496  1.00 24.84           C  
ATOM   1333  OG1 THR C 181      18.422  49.422 -45.292  1.00 25.36           O  
ATOM   1334  N   THR C 182      17.020  47.986 -47.116  1.00 22.78           N  
ATOM   1335  CA  THR C 182      16.686  46.672 -47.661  1.00 20.30           C  
ATOM   1336  C   THR C 182      16.689  45.659 -46.528  1.00 21.52           C  
ATOM   1337  O   THR C 182      17.206  45.935 -45.441  1.00 21.05           O  
ATOM   1338  CB  THR C 182      17.715  46.192 -48.705  1.00 22.57           C  
ATOM   1339  CG2 THR C 182      17.793  47.162 -49.882  1.00 20.09           C  
ATOM   1340  OG1 THR C 182      19.002  46.072 -48.083  1.00 19.73           O  
ATOM   1341  N   PHE C 183      16.118  44.486 -46.776  1.00 18.69           N  
ATOM   1342  CA  PHE C 183      16.099  43.456 -45.748  1.00 19.16           C  
ATOM   1343  C   PHE C 183      17.539  43.073 -45.426  1.00 19.93           C  
ATOM   1344  O   PHE C 183      17.899  42.870 -44.262  1.00 17.91           O  
ATOM   1345  CB  PHE C 183      15.333  42.224 -46.229  1.00 18.88           C  
ATOM   1346  CG  PHE C 183      13.883  42.227 -45.848  1.00 19.17           C  
ATOM   1347  CD1 PHE C 183      13.008  43.169 -46.383  1.00 19.18           C  
ATOM   1348  CD2 PHE C 183      13.396  41.301 -44.931  1.00 18.32           C  
ATOM   1349  CE1 PHE C 183      11.661  43.192 -46.005  1.00 19.59           C  
ATOM   1350  CE2 PHE C 183      12.055  41.312 -44.545  1.00 19.59           C  
ATOM   1351  CZ  PHE C 183      11.183  42.262 -45.084  1.00 19.46           C  
ATOM   1352  N   LYS C 184      18.360  42.994 -46.470  1.00 17.86           N  
ATOM   1353  CA  LYS C 184      19.766  42.630 -46.323  1.00 19.67           C  
ATOM   1354  C   LYS C 184      20.504  43.584 -45.402  1.00 19.02           C  
ATOM   1355  O   LYS C 184      21.102  43.166 -44.417  1.00 19.10           O  
ATOM   1356  CB  LYS C 184      20.471  42.624 -47.688  1.00 19.39           C  
ATOM   1357  CG  LYS C 184      21.975  42.316 -47.604  1.00 22.93           C  
ATOM   1358  CD  LYS C 184      22.638  42.351 -48.979  1.00 24.25           C  
ATOM   1359  CE  LYS C 184      24.009  41.679 -48.973  1.00 26.65           C  
ATOM   1360  NZ  LYS C 184      25.003  42.385 -48.121  1.00 28.01           N1+
ATOM   1361  N   ASP C 185      20.451  44.869 -45.730  1.00 18.95           N  
ATOM   1362  CA  ASP C 185      21.152  45.879 -44.951  1.00 20.31           C  
ATOM   1363  C   ASP C 185      20.620  46.066 -43.538  1.00 19.52           C  
ATOM   1364  O   ASP C 185      21.402  46.232 -42.606  1.00 18.05           O  
ATOM   1365  CB  ASP C 185      21.157  47.201 -45.718  1.00 19.78           C  
ATOM   1366  CG  ASP C 185      22.189  47.212 -46.833  1.00 21.53           C  
ATOM   1367  OD1 ASP C 185      22.633  46.121 -47.247  1.00 21.54           O  
ATOM   1368  OD2 ASP C 185      22.559  48.303 -47.299  1.00 25.83           O1-
ATOM   1369  N   GLU C 186      19.303  46.031 -43.372  1.00 19.20           N  
ATOM   1370  CA  GLU C 186      18.717  46.183 -42.039  1.00 19.02           C  
ATOM   1371  C   GLU C 186      19.177  45.030 -41.151  1.00 19.02           C  
ATOM   1372  O   GLU C 186      19.650  45.236 -40.030  1.00 17.92           O  
ATOM   1373  CB  GLU C 186      17.189  46.183 -42.128  1.00 18.79           C  
ATOM   1374  CG  GLU C 186      16.452  46.316 -40.793  1.00 21.82           C  
ATOM   1375  CD  GLU C 186      16.401  45.021 -39.992  1.00 24.52           C  
ATOM   1376  OE1 GLU C 186      16.171  43.950 -40.594  1.00 23.69           O  
ATOM   1377  OE2 GLU C 186      16.566  45.076 -38.753  1.00 26.97           O1-
ATOM   1378  N   THR C 187      19.050  43.814 -41.668  1.00 17.23           N  
ATOM   1379  CA  THR C 187      19.427  42.625 -40.917  1.00 16.78           C  
ATOM   1380  C   THR C 187      20.910  42.581 -40.564  1.00 16.93           C  
ATOM   1381  O   THR C 187      21.275  42.360 -39.411  1.00 15.05           O  
ATOM   1382  CB  THR C 187      19.072  41.331 -41.700  1.00 17.83           C  
ATOM   1383  CG2 THR C 187      19.403  40.094 -40.873  1.00 16.73           C  
ATOM   1384  OG1 THR C 187      17.669  41.316 -41.997  1.00 18.74           O  
ATOM   1385  N   GLU C 188      21.767  42.800 -41.554  1.00 15.11           N  
ATOM   1386  CA  GLU C 188      23.199  42.723 -41.320  1.00 16.28           C  
ATOM   1387  C   GLU C 188      23.754  43.838 -40.435  1.00 17.77           C  
ATOM   1388  O   GLU C 188      24.586  43.591 -39.563  1.00 15.81           O  
ATOM   1389  CB  GLU C 188      23.920  42.645 -42.672  1.00 14.77           C  
ATOM   1390  CG  GLU C 188      23.584  41.319 -43.394  1.00 14.86           C  
ATOM   1391  CD  GLU C 188      24.051  41.241 -44.839  1.00 17.14           C  
ATOM   1392  OE1 GLU C 188      23.830  40.181 -45.466  1.00 15.03           O  
ATOM   1393  OE2 GLU C 188      24.628  42.221 -45.351  1.00 17.16           O1-
ATOM   1394  N   THR C 189      23.275  45.057 -40.639  1.00 17.95           N  
ATOM   1395  CA  THR C 189      23.741  46.180 -39.847  1.00 19.55           C  
ATOM   1396  C   THR C 189      23.221  46.062 -38.406  1.00 19.68           C  
ATOM   1397  O   THR C 189      23.933  46.387 -37.451  1.00 19.49           O  
ATOM   1398  CB  THR C 189      23.295  47.514 -40.494  1.00 21.04           C  
ATOM   1399  CG2 THR C 189      21.804  47.715 -40.347  1.00 14.30           C  
ATOM   1400  OG1 THR C 189      23.972  48.601 -39.858  1.00 33.86           O  
ATOM   1401  N   ASP C 190      21.993  45.568 -38.252  1.00 18.21           N  
ATOM   1402  CA  ASP C 190      21.389  45.395 -36.928  1.00 18.59           C  
ATOM   1403  C   ASP C 190      22.178  44.351 -36.127  1.00 18.37           C  
ATOM   1404  O   ASP C 190      22.556  44.596 -34.983  1.00 17.21           O  
ATOM   1405  CB  ASP C 190      19.925  44.953 -37.069  1.00 22.08           C  
ATOM   1406  CG  ASP C 190      19.179  44.913 -35.733  1.00 24.40           C  
ATOM   1407  OD1 ASP C 190      17.967  44.618 -35.742  1.00 32.09           O  
ATOM   1408  OD2 ASP C 190      19.787  45.175 -34.679  1.00 29.19           O1-
ATOM   1409  N   LEU C 191      22.443  43.196 -36.735  1.00 15.42           N  
ATOM   1410  CA  LEU C 191      23.196  42.149 -36.049  1.00 14.65           C  
ATOM   1411  C   LEU C 191      24.606  42.628 -35.704  1.00 14.56           C  
ATOM   1412  O   LEU C 191      25.095  42.401 -34.594  1.00 12.78           O  
ATOM   1413  CB  LEU C 191      23.282  40.885 -36.920  1.00 14.63           C  
ATOM   1414  CG  LEU C 191      21.994  40.080 -37.148  1.00 16.13           C  
ATOM   1415  CD1 LEU C 191      22.231  39.026 -38.220  1.00 16.92           C  
ATOM   1416  CD2 LEU C 191      21.548  39.430 -35.852  1.00 15.61           C  
ATOM   1417  N   PHE C 192      25.255  43.295 -36.656  1.00 14.14           N  
ATOM   1418  CA  PHE C 192      26.612  43.775 -36.439  1.00 14.70           C  
ATOM   1419  C   PHE C 192      26.674  44.786 -35.316  1.00 15.26           C  
ATOM   1420  O   PHE C 192      27.516  44.683 -34.423  1.00 16.27           O  
ATOM   1421  CB  PHE C 192      27.186  44.418 -37.707  1.00 15.95           C  
ATOM   1422  CG  PHE C 192      28.556  45.001 -37.506  1.00 16.67           C  
ATOM   1423  CD1 PHE C 192      29.688  44.186 -37.548  1.00 15.67           C  
ATOM   1424  CD2 PHE C 192      28.709  46.346 -37.188  1.00 15.32           C  
ATOM   1425  CE1 PHE C 192      30.952  44.703 -37.269  1.00 17.04           C  
ATOM   1426  CE2 PHE C 192      29.968  46.878 -36.907  1.00 16.30           C  
ATOM   1427  CZ  PHE C 192      31.092  46.055 -36.946  1.00 17.04           C  
ATOM   1428  N   GLY C 193      25.786  45.772 -35.371  1.00 15.68           N  
ATOM   1429  CA  GLY C 193      25.770  46.804 -34.354  1.00 16.98           C  
ATOM   1430  C   GLY C 193      25.704  46.258 -32.940  1.00 18.62           C  
ATOM   1431  O   GLY C 193      26.495  46.651 -32.078  1.00 19.18           O  
ATOM   1432  N   GLU C 194      24.776  45.342 -32.692  1.00 18.18           N  
ATOM   1433  CA  GLU C 194      24.629  44.793 -31.355  1.00 18.03           C  
ATOM   1434  C   GLU C 194      25.794  43.901 -30.946  1.00 17.55           C  
ATOM   1435  O   GLU C 194      26.189  43.883 -29.782  1.00 16.50           O  
ATOM   1436  CB  GLU C 194      23.289  44.052 -31.229  1.00 18.40           C  
ATOM   1437  CG  GLU C 194      23.095  42.874 -32.160  1.00 19.53           C  
ATOM   1438  CD  GLU C 194      21.618  42.526 -32.358  1.00 20.53           C  
ATOM   1439  OE1 GLU C 194      21.325  41.403 -32.808  1.00 19.47           O  
ATOM   1440  OE2 GLU C 194      20.749  43.382 -32.079  1.00 21.58           O1-
ATOM   1441  N   GLN C 195      26.368  43.179 -31.902  1.00 15.86           N  
ATOM   1442  CA  GLN C 195      27.490  42.301 -31.590  1.00 14.02           C  
ATOM   1443  C   GLN C 195      28.813  43.035 -31.360  1.00 15.26           C  
ATOM   1444  O   GLN C 195      29.483  42.816 -30.349  1.00 13.47           O  
ATOM   1445  CB  GLN C 195      27.676  41.269 -32.706  1.00 14.48           C  
ATOM   1446  CG  GLN C 195      26.642  40.150 -32.688  1.00 15.71           C  
ATOM   1447  CD  GLN C 195      26.803  39.193 -33.859  1.00 18.46           C  
ATOM   1448  NE2 GLN C 195      25.680  38.711 -34.397  1.00 14.38           N  
ATOM   1449  OE1 GLN C 195      27.927  38.879 -34.265  1.00 13.32           O  
ATOM   1450  N   ALA C 196      29.171  43.925 -32.282  1.00 12.21           N  
ATOM   1451  CA  ALA C 196      30.440  44.641 -32.198  1.00 13.87           C  
ATOM   1452  C   ALA C 196      30.499  45.853 -31.273  1.00 13.08           C  
ATOM   1453  O   ALA C 196      31.542  46.120 -30.677  1.00 13.95           O  
ATOM   1454  CB  ALA C 196      30.882  45.060 -33.598  1.00 11.22           C  
ATOM   1455  N   VAL C 197      29.392  46.576 -31.141  1.00 13.46           N  
ATOM   1456  CA  VAL C 197      29.387  47.787 -30.325  1.00 14.56           C  
ATOM   1457  C   VAL C 197      28.402  47.807 -29.156  1.00 16.48           C  
ATOM   1458  O   VAL C 197      28.797  47.766 -27.989  1.00 17.80           O  
ATOM   1459  CB  VAL C 197      29.098  49.033 -31.220  1.00 14.87           C  
ATOM   1460  CG1 VAL C 197      29.145  50.314 -30.391  1.00 13.56           C  
ATOM   1461  CG2 VAL C 197      30.109  49.103 -32.367  1.00 14.55           C  
ATOM   1462  N   LEU C 198      27.120  47.887 -29.491  1.00 16.29           N  
ATOM   1463  CA  LEU C 198      26.038  47.977 -28.517  1.00 17.42           C  
ATOM   1464  C   LEU C 198      26.049  47.015 -27.343  1.00 18.27           C  
ATOM   1465  O   LEU C 198      26.029  47.444 -26.188  1.00 16.82           O  
ATOM   1466  CB  LEU C 198      24.693  47.852 -29.238  1.00 17.88           C  
ATOM   1467  CG  LEU C 198      24.000  49.112 -29.770  1.00 21.25           C  
ATOM   1468  CD1 LEU C 198      24.996  50.116 -30.301  1.00 17.13           C  
ATOM   1469  CD2 LEU C 198      22.995  48.693 -30.843  1.00 17.96           C  
ATOM   1470  N   CYS C 199      26.071  45.719 -27.637  1.00 14.52           N  
ATOM   1471  CA  CYS C 199      26.028  44.714 -26.586  1.00 15.83           C  
ATOM   1472  C   CYS C 199      27.342  43.971 -26.378  1.00 14.21           C  
ATOM   1473  O   CYS C 199      27.925  44.038 -25.298  1.00 13.83           O  
ATOM   1474  CB  CYS C 199      24.889  43.731 -26.879  1.00 13.52           C  
ATOM   1475  SG  CYS C 199      23.275  44.571 -27.099  1.00 16.16           S  
ATOM   1476  N   GLY C 200      27.809  43.262 -27.401  1.00 12.52           N  
ATOM   1477  CA  GLY C 200      29.061  42.542 -27.261  1.00 10.74           C  
ATOM   1478  C   GLY C 200      30.210  43.450 -26.844  1.00 12.56           C  
ATOM   1479  O   GLY C 200      30.793  43.282 -25.766  1.00 13.24           O  
ATOM   1480  N   GLY C 201      30.534  44.427 -27.683  1.00 12.25           N  
ATOM   1481  CA  GLY C 201      31.631  45.327 -27.365  1.00 13.35           C  
ATOM   1482  C   GLY C 201      31.491  46.085 -26.055  1.00 13.92           C  
ATOM   1483  O   GLY C 201      32.392  46.062 -25.217  1.00 15.00           O  
ATOM   1484  N   CYS C 202      30.359  46.756 -25.870  1.00 15.16           N  
ATOM   1485  CA  CYS C 202      30.131  47.547 -24.662  1.00 15.81           C  
ATOM   1486  C   CYS C 202      30.183  46.776 -23.341  1.00 15.55           C  
ATOM   1487  O   CYS C 202      30.891  47.172 -22.418  1.00 14.75           O  
ATOM   1488  CB  CYS C 202      28.790  48.273 -24.756  1.00 17.97           C  
ATOM   1489  SG  CYS C 202      28.521  49.415 -23.383  1.00 22.08           S  
ATOM   1490  N   VAL C 203      29.421  45.692 -23.244  1.00 14.95           N  
ATOM   1491  CA  VAL C 203      29.398  44.888 -22.022  1.00 15.03           C  
ATOM   1492  C   VAL C 203      30.774  44.331 -21.697  1.00 16.47           C  
ATOM   1493  O   VAL C 203      31.222  44.389 -20.552  1.00 16.85           O  
ATOM   1494  CB  VAL C 203      28.416  43.699 -22.143  1.00 16.13           C  
ATOM   1495  CG1 VAL C 203      28.567  42.767 -20.941  1.00 16.44           C  
ATOM   1496  CG2 VAL C 203      26.987  44.218 -22.230  1.00 16.71           C  
ATOM   1497  N   GLU C 204      31.440  43.790 -22.711  1.00 14.43           N  
ATOM   1498  CA  GLU C 204      32.760  43.214 -22.528  1.00 16.63           C  
ATOM   1499  C   GLU C 204      33.776  44.293 -22.154  1.00 14.91           C  
ATOM   1500  O   GLU C 204      34.685  44.042 -21.370  1.00 15.42           O  
ATOM   1501  CB  GLU C 204      33.201  42.498 -23.805  1.00 19.99           C  
ATOM   1502  CG  GLU C 204      34.283  41.474 -23.562  1.00 27.43           C  
ATOM   1503  CD  GLU C 204      33.785  40.312 -22.718  1.00 29.79           C  
ATOM   1504  OE1 GLU C 204      34.621  39.491 -22.290  1.00 33.13           O  
ATOM   1505  OE2 GLU C 204      32.559  40.221 -22.490  1.00 30.20           O1-
ATOM   1506  N   LEU C 205      33.619  45.490 -22.717  1.00 14.43           N  
ATOM   1507  CA  LEU C 205      34.518  46.602 -22.411  1.00 14.62           C  
ATOM   1508  C   LEU C 205      34.373  46.940 -20.926  1.00 13.69           C  
ATOM   1509  O   LEU C 205      35.361  47.059 -20.199  1.00 14.78           O  
ATOM   1510  CB  LEU C 205      34.157  47.831 -23.262  1.00 14.07           C  
ATOM   1511  CG  LEU C 205      35.008  49.091 -23.047  1.00 16.18           C  
ATOM   1512  CD1 LEU C 205      36.441  48.833 -23.524  1.00 13.94           C  
ATOM   1513  CD2 LEU C 205      34.391  50.271 -23.816  1.00 16.54           C  
ATOM   1514  N   VAL C 206      33.127  47.092 -20.489  1.00 14.25           N  
ATOM   1515  CA  VAL C 206      32.811  47.397 -19.096  1.00 14.73           C  
ATOM   1516  C   VAL C 206      33.374  46.327 -18.165  1.00 15.20           C  
ATOM   1517  O   VAL C 206      34.030  46.637 -17.168  1.00 16.32           O  
ATOM   1518  CB  VAL C 206      31.275  47.481 -18.892  1.00 16.22           C  
ATOM   1519  CG1 VAL C 206      30.926  47.467 -17.403  1.00 15.60           C  
ATOM   1520  CG2 VAL C 206      30.743  48.746 -19.545  1.00 15.13           C  
ATOM   1521  N   LYS C 207      33.120  45.065 -18.488  1.00 15.54           N  
ATOM   1522  CA  LYS C 207      33.611  43.971 -17.662  1.00 15.44           C  
ATOM   1523  C   LYS C 207      35.134  43.943 -17.601  1.00 14.96           C  
ATOM   1524  O   LYS C 207      35.710  43.699 -16.542  1.00 14.45           O  
ATOM   1525  CB  LYS C 207      33.089  42.627 -18.187  1.00 15.55           C  
ATOM   1526  CG  LYS C 207      31.602  42.390 -17.930  1.00 19.30           C  
ATOM   1527  CD  LYS C 207      31.073  41.193 -18.719  1.00 22.84           C  
ATOM   1528  CE  LYS C 207      31.786  39.900 -18.356  1.00 25.63           C  
ATOM   1529  NZ  LYS C 207      31.321  38.757 -19.205  1.00 27.25           N1+
ATOM   1530  N   ALA C 208      35.782  44.187 -18.736  1.00 14.07           N  
ATOM   1531  CA  ALA C 208      37.244  44.173 -18.793  1.00 14.79           C  
ATOM   1532  C   ALA C 208      37.821  45.295 -17.945  1.00 12.75           C  
ATOM   1533  O   ALA C 208      38.820  45.107 -17.250  1.00 13.63           O  
ATOM   1534  CB  ALA C 208      37.727  44.304 -20.244  1.00 13.15           C  
ATOM   1535  N   GLY C 209      37.197  46.466 -18.013  1.00 14.74           N  
ATOM   1536  CA  GLY C 209      37.663  47.592 -17.221  1.00 13.56           C  
ATOM   1537  C   GLY C 209      37.496  47.294 -15.741  1.00 14.20           C  
ATOM   1538  O   GLY C 209      38.415  47.480 -14.944  1.00 14.14           O  
ATOM   1539  N   PHE C 210      36.317  46.809 -15.372  1.00 13.11           N  
ATOM   1540  CA  PHE C 210      36.032  46.480 -13.980  1.00 14.91           C  
ATOM   1541  C   PHE C 210      37.027  45.452 -13.437  1.00 14.75           C  
ATOM   1542  O   PHE C 210      37.579  45.615 -12.351  1.00 14.94           O  
ATOM   1543  CB  PHE C 210      34.610  45.920 -13.855  1.00 14.90           C  
ATOM   1544  CG  PHE C 210      34.220  45.567 -12.451  1.00 15.93           C  
ATOM   1545  CD1 PHE C 210      33.577  46.498 -11.635  1.00 15.91           C  
ATOM   1546  CD2 PHE C 210      34.515  44.310 -11.933  1.00 15.93           C  
ATOM   1547  CE1 PHE C 210      33.234  46.177 -10.322  1.00 15.33           C  
ATOM   1548  CE2 PHE C 210      34.178  43.979 -10.622  1.00 15.24           C  
ATOM   1549  CZ  PHE C 210      33.536  44.912  -9.816  1.00 14.47           C  
ATOM   1550  N   GLU C 211      37.246  44.387 -14.196  1.00 14.67           N  
ATOM   1551  CA  GLU C 211      38.161  43.334 -13.774  1.00 16.30           C  
ATOM   1552  C   GLU C 211      39.592  43.834 -13.649  1.00 15.65           C  
ATOM   1553  O   GLU C 211      40.320  43.438 -12.738  1.00 17.95           O  
ATOM   1554  CB  GLU C 211      38.083  42.160 -14.757  1.00 17.97           C  
ATOM   1555  CG  GLU C 211      36.676  41.553 -14.828  1.00 20.98           C  
ATOM   1556  CD  GLU C 211      36.531  40.501 -15.913  1.00 23.92           C  
ATOM   1557  OE1 GLU C 211      35.387  40.083 -16.180  1.00 22.71           O  
ATOM   1558  OE2 GLU C 211      37.557  40.093 -16.495  1.00 23.82           O1-
ATOM   1559  N   THR C 212      39.997  44.711 -14.558  1.00 15.87           N  
ATOM   1560  CA  THR C 212      41.351  45.248 -14.514  1.00 15.86           C  
ATOM   1561  C   THR C 212      41.586  45.980 -13.200  1.00 14.80           C  
ATOM   1562  O   THR C 212      42.629  45.826 -12.581  1.00 15.45           O  
ATOM   1563  CB  THR C 212      41.603  46.221 -15.680  1.00 16.23           C  
ATOM   1564  CG2 THR C 212      43.005  46.831 -15.582  1.00 16.07           C  
ATOM   1565  OG1 THR C 212      41.477  45.513 -16.919  1.00 15.61           O  
ATOM   1566  N   LEU C 213      40.610  46.774 -12.773  1.00 16.30           N  
ATOM   1567  CA  LEU C 213      40.742  47.526 -11.533  1.00 16.64           C  
ATOM   1568  C   LEU C 213      40.727  46.630 -10.296  1.00 17.24           C  
ATOM   1569  O   LEU C 213      41.620  46.712  -9.454  1.00 16.90           O  
ATOM   1570  CB  LEU C 213      39.629  48.577 -11.422  1.00 16.67           C  
ATOM   1571  CG  LEU C 213      39.720  49.796 -12.345  1.00 16.35           C  
ATOM   1572  CD1 LEU C 213      38.579  50.750 -12.037  1.00 16.23           C  
ATOM   1573  CD2 LEU C 213      41.066  50.496 -12.154  1.00 14.95           C  
ATOM   1574  N   VAL C 214      39.724  45.766 -10.185  1.00 16.97           N  
ATOM   1575  CA  VAL C 214      39.641  44.896  -9.020  1.00 18.47           C  
ATOM   1576  C   VAL C 214      40.856  43.987  -8.912  1.00 18.05           C  
ATOM   1577  O   VAL C 214      41.377  43.760  -7.820  1.00 17.11           O  
ATOM   1578  CB  VAL C 214      38.357  44.049  -9.042  1.00 21.76           C  
ATOM   1579  CG1 VAL C 214      38.401  43.020  -7.923  1.00 24.71           C  
ATOM   1580  CG2 VAL C 214      37.139  44.958  -8.871  1.00 20.79           C  
ATOM   1581  N   GLU C 215      41.316  43.466 -10.042  1.00 18.15           N  
ATOM   1582  CA  GLU C 215      42.486  42.605 -10.015  1.00 20.36           C  
ATOM   1583  C   GLU C 215      43.715  43.403  -9.593  1.00 20.49           C  
ATOM   1584  O   GLU C 215      44.651  42.850  -9.017  1.00 20.39           O  
ATOM   1585  CB  GLU C 215      42.693  41.945 -11.382  1.00 22.70           C  
ATOM   1586  CG  GLU C 215      41.834  40.686 -11.559  1.00 27.72           C  
ATOM   1587  CD  GLU C 215      41.804  40.157 -12.987  1.00 31.75           C  
ATOM   1588  OE1 GLU C 215      42.838  40.233 -13.684  1.00 33.23           O  
ATOM   1589  OE2 GLU C 215      40.742  39.644 -13.405  1.00 34.66           O1-
ATOM   1590  N   ALA C 216      43.704  44.708  -9.858  1.00 19.57           N  
ATOM   1591  CA  ALA C 216      44.826  45.568  -9.481  1.00 18.38           C  
ATOM   1592  C   ALA C 216      44.722  45.956  -8.003  1.00 20.25           C  
ATOM   1593  O   ALA C 216      45.616  46.604  -7.456  1.00 19.41           O  
ATOM   1594  CB  ALA C 216      44.853  46.819 -10.353  1.00 17.40           C  
ATOM   1595  N   GLY C 217      43.617  45.583  -7.361  1.00 19.11           N  
ATOM   1596  CA  GLY C 217      43.470  45.875  -5.944  1.00 20.53           C  
ATOM   1597  C   GLY C 217      42.549  47.001  -5.513  1.00 19.72           C  
ATOM   1598  O   GLY C 217      42.412  47.249  -4.320  1.00 19.43           O  
ATOM   1599  N   TYR C 218      41.921  47.688  -6.460  1.00 19.29           N  
ATOM   1600  CA  TYR C 218      41.014  48.780  -6.121  1.00 17.36           C  
ATOM   1601  C   TYR C 218      39.669  48.214  -5.647  1.00 18.95           C  
ATOM   1602  O   TYR C 218      39.311  47.086  -5.985  1.00 17.76           O  
ATOM   1603  CB  TYR C 218      40.816  49.680  -7.341  1.00 16.40           C  
ATOM   1604  CG  TYR C 218      42.095  50.352  -7.807  1.00 17.12           C  
ATOM   1605  CD1 TYR C 218      42.556  51.532  -7.209  1.00 15.27           C  
ATOM   1606  CD2 TYR C 218      42.857  49.794  -8.832  1.00 16.12           C  
ATOM   1607  CE1 TYR C 218      43.759  52.141  -7.634  1.00 16.69           C  
ATOM   1608  CE2 TYR C 218      44.045  50.383  -9.260  1.00 16.14           C  
ATOM   1609  CZ  TYR C 218      44.495  51.553  -8.662  1.00 17.64           C  
ATOM   1610  OH  TYR C 218      45.682  52.112  -9.106  1.00 15.43           O  
ATOM   1611  N   ALA C 219      38.933  49.000  -4.866  1.00 18.90           N  
ATOM   1612  CA  ALA C 219      37.642  48.577  -4.333  1.00 18.53           C  
ATOM   1613  C   ALA C 219      36.594  48.389  -5.420  1.00 19.18           C  
ATOM   1614  O   ALA C 219      36.464  49.215  -6.326  1.00 17.99           O  
ATOM   1615  CB  ALA C 219      37.144  49.594  -3.314  1.00 18.45           C  
ATOM   1616  N   PRO C 220      35.814  47.301  -5.333  1.00 21.21           N  
ATOM   1617  CA  PRO C 220      34.778  47.044  -6.336  1.00 19.90           C  
ATOM   1618  C   PRO C 220      33.799  48.201  -6.530  1.00 20.27           C  
ATOM   1619  O   PRO C 220      33.368  48.462  -7.656  1.00 18.63           O  
ATOM   1620  CB  PRO C 220      34.101  45.769  -5.823  1.00 22.89           C  
ATOM   1621  CG  PRO C 220      34.366  45.802  -4.335  1.00 23.51           C  
ATOM   1622  CD  PRO C 220      35.794  46.271  -4.279  1.00 22.73           C  
ATOM   1623  N   GLU C 221      33.454  48.907  -5.454  1.00 18.74           N  
ATOM   1624  CA  GLU C 221      32.524  50.018  -5.603  1.00 20.74           C  
ATOM   1625  C   GLU C 221      33.120  51.107  -6.496  1.00 19.50           C  
ATOM   1626  O   GLU C 221      32.416  51.695  -7.312  1.00 20.60           O  
ATOM   1627  CB  GLU C 221      32.119  50.606  -4.238  1.00 22.83           C  
ATOM   1628  CG  GLU C 221      33.243  51.194  -3.389  1.00 23.07           C  
ATOM   1629  CD  GLU C 221      33.905  50.173  -2.470  1.00 24.91           C  
ATOM   1630  OE1 GLU C 221      34.522  50.603  -1.470  1.00 21.90           O  
ATOM   1631  OE2 GLU C 221      33.820  48.953  -2.744  1.00 24.60           O1-
ATOM   1632  N   MET C 222      34.419  51.362  -6.350  1.00 19.26           N  
ATOM   1633  CA  MET C 222      35.080  52.377  -7.165  1.00 18.72           C  
ATOM   1634  C   MET C 222      35.081  51.917  -8.620  1.00 16.97           C  
ATOM   1635  O   MET C 222      34.757  52.687  -9.525  1.00 16.97           O  
ATOM   1636  CB  MET C 222      36.519  52.600  -6.687  1.00 20.80           C  
ATOM   1637  CG  MET C 222      36.631  53.170  -5.275  1.00 23.94           C  
ATOM   1638  SD  MET C 222      36.037  54.863  -5.178  1.00 25.84           S  
ATOM   1639  CE  MET C 222      37.565  55.773  -5.563  1.00 28.07           C  
ATOM   1640  N   ALA C 223      35.441  50.657  -8.841  1.00 16.12           N  
ATOM   1641  CA  ALA C 223      35.464  50.101 -10.192  1.00 16.21           C  
ATOM   1642  C   ALA C 223      34.074  50.185 -10.826  1.00 17.03           C  
ATOM   1643  O   ALA C 223      33.941  50.509 -12.006  1.00 16.57           O  
ATOM   1644  CB  ALA C 223      35.941  48.647 -10.154  1.00 15.97           C  
ATOM   1645  N   TYR C 224      33.036  49.903 -10.042  1.00 17.35           N  
ATOM   1646  CA  TYR C 224      31.677  49.962 -10.568  1.00 16.65           C  
ATOM   1647  C   TYR C 224      31.311  51.366 -11.033  1.00 16.74           C  
ATOM   1648  O   TYR C 224      30.766  51.548 -12.125  1.00 17.60           O  
ATOM   1649  CB  TYR C 224      30.657  49.494  -9.521  1.00 14.63           C  
ATOM   1650  CG  TYR C 224      29.236  49.575 -10.032  1.00 17.19           C  
ATOM   1651  CD1 TYR C 224      28.479  50.737  -9.877  1.00 17.28           C  
ATOM   1652  CD2 TYR C 224      28.676  48.516 -10.751  1.00 16.23           C  
ATOM   1653  CE1 TYR C 224      27.201  50.843 -10.432  1.00 19.15           C  
ATOM   1654  CE2 TYR C 224      27.405  48.613 -11.311  1.00 17.98           C  
ATOM   1655  CZ  TYR C 224      26.674  49.777 -11.149  1.00 18.83           C  
ATOM   1656  OH  TYR C 224      25.422  49.875 -11.717  1.00 18.14           O  
ATOM   1657  N   PHE C 225      31.596  52.361 -10.202  1.00 17.12           N  
ATOM   1658  CA  PHE C 225      31.283  53.735 -10.566  1.00 18.51           C  
ATOM   1659  C   PHE C 225      32.043  54.177 -11.811  1.00 17.93           C  
ATOM   1660  O   PHE C 225      31.455  54.715 -12.746  1.00 18.31           O  
ATOM   1661  CB  PHE C 225      31.625  54.692  -9.419  1.00 21.05           C  
ATOM   1662  CG  PHE C 225      30.529  54.848  -8.404  1.00 25.19           C  
ATOM   1663  CD1 PHE C 225      30.726  54.457  -7.083  1.00 26.53           C  
ATOM   1664  CD2 PHE C 225      29.305  55.412  -8.764  1.00 25.77           C  
ATOM   1665  CE1 PHE C 225      29.717  54.628  -6.126  1.00 27.35           C  
ATOM   1666  CE2 PHE C 225      28.293  55.588  -7.820  1.00 26.34           C  
ATOM   1667  CZ  PHE C 225      28.501  55.196  -6.496  1.00 26.30           C  
ATOM   1668  N   GLU C 226      33.351  53.930 -11.819  1.00 17.55           N  
ATOM   1669  CA  GLU C 226      34.209  54.343 -12.921  1.00 18.95           C  
ATOM   1670  C   GLU C 226      34.141  53.545 -14.217  1.00 18.46           C  
ATOM   1671  O   GLU C 226      34.581  54.027 -15.256  1.00 20.02           O  
ATOM   1672  CB  GLU C 226      35.659  54.407 -12.442  1.00 21.45           C  
ATOM   1673  CG  GLU C 226      35.898  55.420 -11.332  1.00 25.29           C  
ATOM   1674  CD  GLU C 226      35.346  56.792 -11.674  1.00 28.39           C  
ATOM   1675  OE1 GLU C 226      35.490  57.224 -12.838  1.00 32.42           O  
ATOM   1676  OE2 GLU C 226      34.775  57.439 -10.776  1.00 31.60           O1-
ATOM   1677  N   CYS C 227      33.594  52.337 -14.177  1.00 18.55           N  
ATOM   1678  CA  CYS C 227      33.512  51.543 -15.398  1.00 19.20           C  
ATOM   1679  C   CYS C 227      32.105  51.316 -15.926  1.00 19.90           C  
ATOM   1680  O   CYS C 227      31.939  50.875 -17.061  1.00 21.90           O  
ATOM   1681  CB  CYS C 227      34.201  50.192 -15.196  1.00 19.24           C  
ATOM   1682  SG  CYS C 227      35.969  50.360 -14.898  1.00 20.47           S  
ATOM   1683  N   LEU C 228      31.088  51.623 -15.128  1.00 19.45           N  
ATOM   1684  CA  LEU C 228      29.719  51.404 -15.589  1.00 18.73           C  
ATOM   1685  C   LEU C 228      28.763  52.539 -15.252  1.00 17.73           C  
ATOM   1686  O   LEU C 228      28.191  53.165 -16.147  1.00 17.62           O  
ATOM   1687  CB  LEU C 228      29.185  50.080 -15.023  1.00 17.92           C  
ATOM   1688  CG  LEU C 228      27.741  49.658 -15.331  1.00 20.87           C  
ATOM   1689  CD1 LEU C 228      27.432  49.889 -16.799  1.00 20.71           C  
ATOM   1690  CD2 LEU C 228      27.548  48.180 -14.964  1.00 18.43           C  
ATOM   1691  N   HIS C 229      28.599  52.814 -13.966  1.00 16.82           N  
ATOM   1692  CA  HIS C 229      27.685  53.866 -13.537  1.00 18.65           C  
ATOM   1693  C   HIS C 229      27.874  55.176 -14.298  1.00 17.37           C  
ATOM   1694  O   HIS C 229      26.907  55.788 -14.740  1.00 20.04           O  
ATOM   1695  CB  HIS C 229      27.837  54.126 -12.032  1.00 18.69           C  
ATOM   1696  CG  HIS C 229      26.787  55.036 -11.473  1.00 22.48           C  
ATOM   1697  CD2 HIS C 229      26.803  56.368 -11.221  1.00 23.99           C  
ATOM   1698  ND1 HIS C 229      25.525  54.598 -11.134  1.00 21.70           N  
ATOM   1699  CE1 HIS C 229      24.809  55.618 -10.697  1.00 21.00           C  
ATOM   1700  NE2 HIS C 229      25.560  56.704 -10.740  1.00 22.17           N  
ATOM   1701  N   GLU C 230      29.117  55.611 -14.464  1.00 17.71           N  
ATOM   1702  CA  GLU C 230      29.351  56.866 -15.163  1.00 18.59           C  
ATOM   1703  C   GLU C 230      29.357  56.780 -16.685  1.00 17.17           C  
ATOM   1704  O   GLU C 230      29.609  57.771 -17.361  1.00 17.04           O  
ATOM   1705  CB  GLU C 230      30.638  57.510 -14.650  1.00 21.16           C  
ATOM   1706  CG  GLU C 230      30.480  58.040 -13.228  1.00 33.09           C  
ATOM   1707  CD  GLU C 230      31.755  58.621 -12.655  1.00 37.20           C  
ATOM   1708  OE1 GLU C 230      32.301  59.575 -13.249  1.00 42.95           O  
ATOM   1709  OE2 GLU C 230      32.211  58.122 -11.607  1.00 41.33           O1-
ATOM   1710  N   LEU C 231      29.054  55.607 -17.226  1.00 15.19           N  
ATOM   1711  CA  LEU C 231      29.019  55.447 -18.673  1.00 17.12           C  
ATOM   1712  C   LEU C 231      27.801  56.171 -19.262  1.00 18.36           C  
ATOM   1713  O   LEU C 231      27.855  56.696 -20.376  1.00 17.53           O  
ATOM   1714  CB  LEU C 231      28.961  53.961 -19.039  1.00 15.42           C  
ATOM   1715  CG  LEU C 231      28.938  53.615 -20.533  1.00 17.66           C  
ATOM   1716  CD1 LEU C 231      30.217  54.110 -21.211  1.00 17.89           C  
ATOM   1717  CD2 LEU C 231      28.797  52.108 -20.697  1.00 16.70           C  
ATOM   1718  N   LYS C 232      26.707  56.207 -18.506  1.00 17.29           N  
ATOM   1719  CA  LYS C 232      25.480  56.846 -18.973  1.00 18.31           C  
ATOM   1720  C   LYS C 232      25.648  58.300 -19.410  1.00 16.37           C  
ATOM   1721  O   LYS C 232      25.116  58.702 -20.445  1.00 18.44           O  
ATOM   1722  CB  LYS C 232      24.391  56.746 -17.898  1.00 18.77           C  
ATOM   1723  CG  LYS C 232      23.091  57.460 -18.260  1.00 19.49           C  
ATOM   1724  CD  LYS C 232      21.938  56.979 -17.384  1.00 19.94           C  
ATOM   1725  CE  LYS C 232      20.720  57.892 -17.511  1.00 18.35           C  
ATOM   1726  NZ  LYS C 232      20.272  58.078 -18.916  1.00 17.89           N1+
ATOM   1727  N   LEU C 233      26.378  59.087 -18.624  1.00 16.71           N  
ATOM   1728  CA  LEU C 233      26.603  60.493 -18.952  1.00 17.50           C  
ATOM   1729  C   LEU C 233      27.249  60.662 -20.324  1.00 17.55           C  
ATOM   1730  O   LEU C 233      26.805  61.475 -21.133  1.00 19.54           O  
ATOM   1731  CB  LEU C 233      27.496  61.162 -17.895  1.00 18.44           C  
ATOM   1732  CG  LEU C 233      27.963  62.585 -18.234  1.00 21.95           C  
ATOM   1733  CD1 LEU C 233      26.758  63.524 -18.302  1.00 21.77           C  
ATOM   1734  CD2 LEU C 233      28.956  63.080 -17.199  1.00 21.30           C  
ATOM   1735  N   ILE C 234      28.300  59.890 -20.581  1.00 17.12           N  
ATOM   1736  CA  ILE C 234      29.015  59.971 -21.852  1.00 15.21           C  
ATOM   1737  C   ILE C 234      28.114  59.579 -23.024  1.00 15.59           C  
ATOM   1738  O   ILE C 234      28.004  60.310 -24.010  1.00 16.75           O  
ATOM   1739  CB  ILE C 234      30.267  59.056 -21.834  1.00 16.79           C  
ATOM   1740  CG1 ILE C 234      31.113  59.356 -20.586  1.00 17.39           C  
ATOM   1741  CG2 ILE C 234      31.099  59.270 -23.096  1.00 17.44           C  
ATOM   1742  CD1 ILE C 234      31.560  60.813 -20.466  1.00 17.16           C  
ATOM   1743  N   VAL C 235      27.458  58.433 -22.915  1.00 14.64           N  
ATOM   1744  CA  VAL C 235      26.583  57.979 -23.991  1.00 14.74           C  
ATOM   1745  C   VAL C 235      25.405  58.936 -24.185  1.00 16.76           C  
ATOM   1746  O   VAL C 235      25.009  59.204 -25.321  1.00 17.21           O  
ATOM   1747  CB  VAL C 235      26.096  56.532 -23.722  1.00 15.65           C  
ATOM   1748  CG1 VAL C 235      25.078  56.097 -24.785  1.00 13.70           C  
ATOM   1749  CG2 VAL C 235      27.304  55.584 -23.749  1.00 13.72           C  
ATOM   1750  N   ASP C 236      24.856  59.466 -23.090  1.00 16.03           N  
ATOM   1751  CA  ASP C 236      23.747  60.418 -23.204  1.00 17.51           C  
ATOM   1752  C   ASP C 236      24.208  61.662 -23.957  1.00 16.27           C  
ATOM   1753  O   ASP C 236      23.473  62.213 -24.773  1.00 16.93           O  
ATOM   1754  CB  ASP C 236      23.221  60.834 -21.822  1.00 18.73           C  
ATOM   1755  CG  ASP C 236      22.260  59.815 -21.227  1.00 20.84           C  
ATOM   1756  OD1 ASP C 236      21.834  58.891 -21.953  1.00 21.30           O  
ATOM   1757  OD2 ASP C 236      21.919  59.949 -20.035  1.00 21.26           O1-
ATOM   1758  N   LEU C 237      25.430  62.106 -23.688  1.00 16.59           N  
ATOM   1759  CA  LEU C 237      25.953  63.286 -24.367  1.00 16.82           C  
ATOM   1760  C   LEU C 237      26.161  63.024 -25.853  1.00 18.04           C  
ATOM   1761  O   LEU C 237      25.848  63.871 -26.687  1.00 17.68           O  
ATOM   1762  CB  LEU C 237      27.272  63.732 -23.728  1.00 17.08           C  
ATOM   1763  CG  LEU C 237      27.177  64.430 -22.365  1.00 19.44           C  
ATOM   1764  CD1 LEU C 237      28.571  64.644 -21.803  1.00 19.10           C  
ATOM   1765  CD2 LEU C 237      26.455  65.769 -22.517  1.00 18.10           C  
ATOM   1766  N   MET C 238      26.689  61.850 -26.190  1.00 17.95           N  
ATOM   1767  CA  MET C 238      26.916  61.515 -27.593  1.00 19.81           C  
ATOM   1768  C   MET C 238      25.590  61.380 -28.329  1.00 20.81           C  
ATOM   1769  O   MET C 238      25.441  61.838 -29.463  1.00 21.00           O  
ATOM   1770  CB  MET C 238      27.697  60.203 -27.717  1.00 20.29           C  
ATOM   1771  CG  MET C 238      29.146  60.292 -27.269  1.00 23.07           C  
ATOM   1772  SD  MET C 238      30.051  58.775 -27.643  1.00 26.79           S  
ATOM   1773  CE  MET C 238      30.069  58.850 -29.379  1.00 28.41           C  
ATOM   1774  N   TYR C 239      24.631  60.738 -27.673  1.00 20.16           N  
ATOM   1775  CA  TYR C 239      23.313  60.525 -28.248  1.00 20.57           C  
ATOM   1776  C   TYR C 239      22.623  61.854 -28.559  1.00 22.41           C  
ATOM   1777  O   TYR C 239      21.892  61.974 -29.546  1.00 21.81           O  
ATOM   1778  CB  TYR C 239      22.479  59.691 -27.270  1.00 21.22           C  
ATOM   1779  CG  TYR C 239      21.020  59.539 -27.624  1.00 21.05           C  
ATOM   1780  CD1 TYR C 239      20.080  60.491 -27.228  1.00 22.71           C  
ATOM   1781  CD2 TYR C 239      20.572  58.424 -28.328  1.00 22.18           C  
ATOM   1782  CE1 TYR C 239      18.721  60.330 -27.524  1.00 23.85           C  
ATOM   1783  CE2 TYR C 239      19.228  58.253 -28.628  1.00 22.42           C  
ATOM   1784  CZ  TYR C 239      18.306  59.208 -28.224  1.00 24.09           C  
ATOM   1785  OH  TYR C 239      16.976  59.038 -28.536  1.00 26.01           O  
ATOM   1786  N   GLU C 240      22.873  62.855 -27.722  1.00 22.41           N  
ATOM   1787  CA  GLU C 240      22.266  64.166 -27.903  1.00 24.51           C  
ATOM   1788  C   GLU C 240      23.034  65.136 -28.797  1.00 23.07           C  
ATOM   1789  O   GLU C 240      22.423  65.989 -29.437  1.00 22.17           O  
ATOM   1790  CB  GLU C 240      22.034  64.813 -26.538  1.00 27.41           C  
ATOM   1791  CG  GLU C 240      21.056  64.029 -25.680  1.00 35.95           C  
ATOM   1792  CD  GLU C 240      20.943  64.564 -24.270  1.00 40.47           C  
ATOM   1793  OE1 GLU C 240      20.192  63.960 -23.471  1.00 44.06           O  
ATOM   1794  OE2 GLU C 240      21.603  65.583 -23.964  1.00 42.04           O1-
ATOM   1795  N   GLY C 241      24.359  65.019 -28.856  1.00 19.47           N  
ATOM   1796  CA  GLY C 241      25.107  65.956 -29.677  1.00 19.95           C  
ATOM   1797  C   GLY C 241      26.306  65.460 -30.465  1.00 18.82           C  
ATOM   1798  O   GLY C 241      26.994  66.260 -31.097  1.00 18.74           O  
ATOM   1799  N   GLY C 242      26.572  64.161 -30.439  1.00 16.50           N  
ATOM   1800  CA  GLY C 242      27.710  63.654 -31.182  1.00 18.10           C  
ATOM   1801  C   GLY C 242      28.976  63.611 -30.352  1.00 19.35           C  
ATOM   1802  O   GLY C 242      28.990  64.044 -29.201  1.00 17.44           O  
ATOM   1803  N   ILE C 243      30.047  63.102 -30.949  1.00 19.66           N  
ATOM   1804  CA  ILE C 243      31.329  62.964 -30.270  1.00 20.76           C  
ATOM   1805  C   ILE C 243      32.020  64.277 -29.913  1.00 20.21           C  
ATOM   1806  O   ILE C 243      32.465  64.456 -28.778  1.00 19.56           O  
ATOM   1807  CB  ILE C 243      32.293  62.103 -31.118  1.00 20.08           C  
ATOM   1808  CG1 ILE C 243      31.678  60.713 -31.320  1.00 21.86           C  
ATOM   1809  CG2 ILE C 243      33.656  62.015 -30.438  1.00 18.79           C  
ATOM   1810  CD1 ILE C 243      32.465  59.798 -32.248  1.00 24.06           C  
ATOM   1811  N   ALA C 244      32.116  65.190 -30.873  1.00 20.00           N  
ATOM   1812  CA  ALA C 244      32.767  66.472 -30.621  1.00 21.29           C  
ATOM   1813  C   ALA C 244      32.068  67.191 -29.474  1.00 23.15           C  
ATOM   1814  O   ALA C 244      32.716  67.683 -28.550  1.00 23.82           O  
ATOM   1815  CB  ALA C 244      32.742  67.339 -31.885  1.00 21.78           C  
ATOM   1816  N   ASN C 245      30.741  67.243 -29.533  1.00 24.97           N  
ATOM   1817  CA  ASN C 245      29.956  67.894 -28.489  1.00 26.26           C  
ATOM   1818  C   ASN C 245      30.254  67.285 -27.127  1.00 25.36           C  
ATOM   1819  O   ASN C 245      30.490  68.002 -26.153  1.00 27.01           O  
ATOM   1820  CB  ASN C 245      28.459  67.754 -28.773  1.00 29.66           C  
ATOM   1821  CG  ASN C 245      27.601  68.125 -27.569  1.00 35.64           C  
ATOM   1822  ND2 ASN C 245      26.929  67.129 -26.985  1.00 38.69           N  
ATOM   1823  OD1 ASN C 245      27.550  69.287 -27.164  1.00 36.01           O  
ATOM   1824  N   MET C 246      30.226  65.958 -27.058  1.00 22.29           N  
ATOM   1825  CA  MET C 246      30.490  65.260 -25.807  1.00 20.38           C  
ATOM   1826  C   MET C 246      31.878  65.585 -25.264  1.00 19.73           C  
ATOM   1827  O   MET C 246      32.043  65.817 -24.065  1.00 19.00           O  
ATOM   1828  CB  MET C 246      30.342  63.745 -26.007  1.00 20.12           C  
ATOM   1829  CG  MET C 246      30.660  62.895 -24.772  1.00 18.81           C  
ATOM   1830  SD  MET C 246      32.428  62.607 -24.499  1.00 20.00           S  
ATOM   1831  CE  MET C 246      32.773  61.455 -25.829  1.00 18.92           C  
ATOM   1832  N   ASN C 247      32.876  65.617 -26.140  1.00 20.37           N  
ATOM   1833  CA  ASN C 247      34.232  65.908 -25.689  1.00 21.62           C  
ATOM   1834  C   ASN C 247      34.425  67.337 -25.199  1.00 23.71           C  
ATOM   1835  O   ASN C 247      35.277  67.599 -24.353  1.00 21.59           O  
ATOM   1836  CB  ASN C 247      35.241  65.576 -26.787  1.00 20.84           C  
ATOM   1837  CG  ASN C 247      35.541  64.096 -26.851  1.00 19.14           C  
ATOM   1838  ND2 ASN C 247      35.773  63.575 -28.053  1.00 17.69           N  
ATOM   1839  OD1 ASN C 247      35.574  63.429 -25.818  1.00 20.90           O  
ATOM   1840  N   TYR C 248      33.633  68.261 -25.730  1.00 27.91           N  
ATOM   1841  CA  TYR C 248      33.725  69.648 -25.303  1.00 31.48           C  
ATOM   1842  C   TYR C 248      33.049  69.807 -23.945  1.00 29.30           C  
ATOM   1843  O   TYR C 248      33.325  70.756 -23.219  1.00 27.94           O  
ATOM   1844  CB  TYR C 248      33.062  70.577 -26.329  1.00 40.91           C  
ATOM   1845  CG  TYR C 248      33.913  70.844 -27.555  1.00 53.62           C  
ATOM   1846  CD1 TYR C 248      34.263  69.812 -28.428  1.00 58.69           C  
ATOM   1847  CD2 TYR C 248      34.386  72.130 -27.834  1.00 58.88           C  
ATOM   1848  CE1 TYR C 248      35.063  70.047 -29.551  1.00 62.81           C  
ATOM   1849  CE2 TYR C 248      35.190  72.378 -28.956  1.00 63.20           C  
ATOM   1850  CZ  TYR C 248      35.523  71.331 -29.809  1.00 64.17           C  
ATOM   1851  OH  TYR C 248      36.317  71.565 -30.911  1.00 64.98           O  
ATOM   1852  N   SER C 249      32.176  68.861 -23.604  1.00 26.30           N  
ATOM   1853  CA  SER C 249      31.443  68.903 -22.344  1.00 25.91           C  
ATOM   1854  C   SER C 249      32.205  68.334 -21.156  1.00 24.81           C  
ATOM   1855  O   SER C 249      32.032  68.791 -20.031  1.00 27.21           O  
ATOM   1856  CB  SER C 249      30.112  68.159 -22.482  1.00 27.57           C  
ATOM   1857  OG  SER C 249      29.289  68.770 -23.459  1.00 30.12           O  
ATOM   1858  N   ILE C 250      33.040  67.330 -21.395  1.00 20.83           N  
ATOM   1859  CA  ILE C 250      33.807  66.725 -20.316  1.00 17.90           C  
ATOM   1860  C   ILE C 250      35.103  67.498 -20.070  1.00 16.21           C  
ATOM   1861  O   ILE C 250      35.479  68.361 -20.860  1.00 14.42           O  
ATOM   1862  CB  ILE C 250      34.136  65.256 -20.640  1.00 20.26           C  
ATOM   1863  CG1 ILE C 250      35.055  65.179 -21.866  1.00 19.65           C  
ATOM   1864  CG2 ILE C 250      32.848  64.497 -20.913  1.00 19.40           C  
ATOM   1865  CD1 ILE C 250      35.535  63.765 -22.184  1.00 21.49           C  
ATOM   1866  N   SER C 251      35.787  67.190 -18.974  1.00 16.46           N  
ATOM   1867  CA  SER C 251      37.034  67.874 -18.649  1.00 17.53           C  
ATOM   1868  C   SER C 251      38.099  67.589 -19.707  1.00 17.68           C  
ATOM   1869  O   SER C 251      38.053  66.563 -20.394  1.00 15.30           O  
ATOM   1870  CB  SER C 251      37.557  67.413 -17.286  1.00 19.33           C  
ATOM   1871  OG  SER C 251      38.051  66.088 -17.365  1.00 20.34           O  
ATOM   1872  N   ASN C 252      39.060  68.497 -19.834  1.00 17.14           N  
ATOM   1873  CA  ASN C 252      40.130  68.310 -20.800  1.00 17.46           C  
ATOM   1874  C   ASN C 252      40.959  67.090 -20.432  1.00 17.61           C  
ATOM   1875  O   ASN C 252      41.501  66.419 -21.310  1.00 18.29           O  
ATOM   1876  CB  ASN C 252      41.020  69.554 -20.868  1.00 16.98           C  
ATOM   1877  CG  ASN C 252      40.283  70.762 -21.419  1.00 19.51           C  
ATOM   1878  ND2 ASN C 252      40.622  71.945 -20.918  1.00 20.53           N  
ATOM   1879  OD1 ASN C 252      39.426  70.633 -22.294  1.00 19.21           O  
ATOM   1880  N   ASN C 253      41.047  66.798 -19.136  1.00 17.23           N  
ATOM   1881  CA  ASN C 253      41.814  65.645 -18.664  1.00 17.63           C  
ATOM   1882  C   ASN C 253      41.211  64.339 -19.181  1.00 17.33           C  
ATOM   1883  O   ASN C 253      41.931  63.451 -19.650  1.00 19.03           O  
ATOM   1884  CB  ASN C 253      41.848  65.609 -17.134  1.00 16.83           C  
ATOM   1885  CG  ASN C 253      43.059  64.855 -16.595  1.00 19.64           C  
ATOM   1886  ND2 ASN C 253      43.384  65.081 -15.323  1.00 16.61           N  
ATOM   1887  OD1 ASN C 253      43.691  64.079 -17.313  1.00 16.79           O  
ATOM   1888  N   ALA C 254      39.890  64.220 -19.084  1.00 15.17           N  
ATOM   1889  CA  ALA C 254      39.196  63.022 -19.547  1.00 15.57           C  
ATOM   1890  C   ALA C 254      39.295  62.924 -21.061  1.00 15.22           C  
ATOM   1891  O   ALA C 254      39.525  61.845 -21.615  1.00 16.43           O  
ATOM   1892  CB  ALA C 254      37.721  63.068 -19.126  1.00 14.15           C  
ATOM   1893  N   GLU C 255      39.118  64.063 -21.720  1.00 14.50           N  
ATOM   1894  CA  GLU C 255      39.170  64.139 -23.168  1.00 16.68           C  
ATOM   1895  C   GLU C 255      40.542  63.691 -23.675  1.00 16.91           C  
ATOM   1896  O   GLU C 255      40.638  62.916 -24.625  1.00 15.61           O  
ATOM   1897  CB  GLU C 255      38.878  65.578 -23.626  1.00 16.09           C  
ATOM   1898  CG  GLU C 255      38.824  65.747 -25.142  1.00 17.64           C  
ATOM   1899  CD  GLU C 255      38.687  67.203 -25.584  1.00 17.71           C  
ATOM   1900  OE1 GLU C 255      38.672  67.446 -26.808  1.00 19.43           O  
ATOM   1901  OE2 GLU C 255      38.599  68.100 -24.717  1.00 16.13           O1-
ATOM   1902  N   TYR C 256      41.600  64.181 -23.034  1.00 15.36           N  
ATOM   1903  CA  TYR C 256      42.956  63.814 -23.436  1.00 15.35           C  
ATOM   1904  C   TYR C 256      43.190  62.331 -23.154  1.00 14.24           C  
ATOM   1905  O   TYR C 256      43.804  61.624 -23.957  1.00 14.48           O  
ATOM   1906  CB  TYR C 256      43.986  64.660 -22.678  1.00 13.35           C  
ATOM   1907  CG  TYR C 256      45.412  64.378 -23.095  1.00 14.49           C  
ATOM   1908  CD1 TYR C 256      45.846  64.665 -24.392  1.00 13.44           C  
ATOM   1909  CD2 TYR C 256      46.317  63.787 -22.209  1.00 14.27           C  
ATOM   1910  CE1 TYR C 256      47.145  64.369 -24.803  1.00 13.96           C  
ATOM   1911  CE2 TYR C 256      47.620  63.484 -22.609  1.00 13.29           C  
ATOM   1912  CZ  TYR C 256      48.024  63.778 -23.910  1.00 14.17           C  
ATOM   1913  OH  TYR C 256      49.295  63.459 -24.329  1.00 14.04           O  
ATOM   1914  N   GLY C 257      42.703  61.862 -22.007  1.00 14.53           N  
ATOM   1915  CA  GLY C 257      42.863  60.458 -21.668  1.00 13.30           C  
ATOM   1916  C   GLY C 257      42.242  59.600 -22.761  1.00 13.30           C  
ATOM   1917  O   GLY C 257      42.782  58.563 -23.143  1.00 12.30           O  
ATOM   1918  N   GLU C 258      41.101  60.056 -23.267  1.00 12.80           N  
ATOM   1919  CA  GLU C 258      40.370  59.377 -24.332  1.00 14.21           C  
ATOM   1920  C   GLU C 258      41.223  59.250 -25.601  1.00 14.66           C  
ATOM   1921  O   GLU C 258      41.344  58.168 -26.173  1.00 15.24           O  
ATOM   1922  CB  GLU C 258      39.096  60.167 -24.652  1.00 13.77           C  
ATOM   1923  CG  GLU C 258      38.324  59.683 -25.876  1.00 14.21           C  
ATOM   1924  CD  GLU C 258      37.301  60.699 -26.334  1.00 14.52           C  
ATOM   1925  OE1 GLU C 258      36.651  61.313 -25.462  1.00 14.98           O  
ATOM   1926  OE2 GLU C 258      37.139  60.886 -27.558  1.00 10.89           O1-
ATOM   1927  N   TYR C 259      41.811  60.362 -26.033  1.00 14.36           N  
ATOM   1928  CA  TYR C 259      42.646  60.386 -27.237  1.00 14.49           C  
ATOM   1929  C   TYR C 259      43.864  59.472 -27.122  1.00 15.47           C  
ATOM   1930  O   TYR C 259      44.263  58.822 -28.088  1.00 16.84           O  
ATOM   1931  CB  TYR C 259      43.119  61.814 -27.505  1.00 15.17           C  
ATOM   1932  CG  TYR C 259      42.003  62.796 -27.787  1.00 15.85           C  
ATOM   1933  CD1 TYR C 259      42.161  64.156 -27.512  1.00 16.40           C  
ATOM   1934  CD2 TYR C 259      40.789  62.368 -28.327  1.00 16.22           C  
ATOM   1935  CE1 TYR C 259      41.134  65.069 -27.763  1.00 14.26           C  
ATOM   1936  CE2 TYR C 259      39.754  63.272 -28.583  1.00 16.19           C  
ATOM   1937  CZ  TYR C 259      39.934  64.617 -28.299  1.00 16.06           C  
ATOM   1938  OH  TYR C 259      38.914  65.506 -28.550  1.00 14.68           O  
ATOM   1939  N   VAL C 260      44.449  59.433 -25.933  1.00 15.26           N  
ATOM   1940  CA  VAL C 260      45.629  58.623 -25.675  1.00 17.48           C  
ATOM   1941  C   VAL C 260      45.370  57.122 -25.554  1.00 16.05           C  
ATOM   1942  O   VAL C 260      45.984  56.322 -26.252  1.00 16.44           O  
ATOM   1943  CB  VAL C 260      46.338  59.093 -24.372  1.00 18.37           C  
ATOM   1944  CG1 VAL C 260      47.444  58.114 -23.985  1.00 22.55           C  
ATOM   1945  CG2 VAL C 260      46.928  60.478 -24.576  1.00 20.88           C  
ATOM   1946  N   THR C 261      44.452  56.746 -24.673  1.00 16.59           N  
ATOM   1947  CA  THR C 261      44.176  55.339 -24.412  1.00 15.07           C  
ATOM   1948  C   THR C 261      43.139  54.649 -25.302  1.00 15.83           C  
ATOM   1949  O   THR C 261      43.257  53.453 -25.573  1.00 14.19           O  
ATOM   1950  CB  THR C 261      43.805  55.173 -22.919  1.00 16.88           C  
ATOM   1951  CG2 THR C 261      43.434  53.737 -22.588  1.00 12.97           C  
ATOM   1952  OG1 THR C 261      44.932  55.556 -22.119  1.00 15.53           O  
ATOM   1953  N   GLY C 262      42.140  55.398 -25.759  1.00 14.65           N  
ATOM   1954  CA  GLY C 262      41.102  54.831 -26.607  1.00 15.42           C  
ATOM   1955  C   GLY C 262      41.591  53.944 -27.744  1.00 18.92           C  
ATOM   1956  O   GLY C 262      41.157  52.792 -27.869  1.00 17.51           O  
ATOM   1957  N   PRO C 263      42.493  54.448 -28.601  1.00 18.34           N  
ATOM   1958  CA  PRO C 263      42.974  53.610 -29.704  1.00 19.46           C  
ATOM   1959  C   PRO C 263      43.836  52.411 -29.288  1.00 18.41           C  
ATOM   1960  O   PRO C 263      44.049  51.500 -30.082  1.00 17.99           O  
ATOM   1961  CB  PRO C 263      43.708  54.605 -30.611  1.00 19.42           C  
ATOM   1962  CG  PRO C 263      44.125  55.702 -29.666  1.00 23.92           C  
ATOM   1963  CD  PRO C 263      42.942  55.843 -28.746  1.00 17.86           C  
ATOM   1964  N   GLU C 264      44.310  52.395 -28.045  1.00 15.70           N  
ATOM   1965  CA  GLU C 264      45.115  51.271 -27.582  1.00 15.80           C  
ATOM   1966  C   GLU C 264      44.191  50.132 -27.151  1.00 14.00           C  
ATOM   1967  O   GLU C 264      44.470  48.961 -27.399  1.00 12.28           O  
ATOM   1968  CB  GLU C 264      46.003  51.688 -26.405  1.00 16.27           C  
ATOM   1969  CG  GLU C 264      46.881  52.901 -26.696  1.00 20.62           C  
ATOM   1970  CD  GLU C 264      47.656  53.363 -25.480  1.00 23.59           C  
ATOM   1971  OE1 GLU C 264      47.136  53.219 -24.347  1.00 23.93           O  
ATOM   1972  OE2 GLU C 264      48.779  53.887 -25.657  1.00 23.06           O1-
ATOM   1973  N   VAL C 265      43.084  50.488 -26.512  1.00 13.99           N  
ATOM   1974  CA  VAL C 265      42.118  49.498 -26.043  1.00 13.99           C  
ATOM   1975  C   VAL C 265      41.349  48.910 -27.221  1.00 14.96           C  
ATOM   1976  O   VAL C 265      41.194  47.694 -27.324  1.00 16.99           O  
ATOM   1977  CB  VAL C 265      41.146  50.136 -25.040  1.00 11.00           C  
ATOM   1978  CG1 VAL C 265      40.028  49.145 -24.672  1.00 10.23           C  
ATOM   1979  CG2 VAL C 265      41.924  50.560 -23.801  1.00 13.09           C  
ATOM   1980  N   ILE C 266      40.850  49.778 -28.095  1.00 14.87           N  
ATOM   1981  CA  ILE C 266      40.139  49.335 -29.291  1.00 14.82           C  
ATOM   1982  C   ILE C 266      41.238  49.424 -30.340  1.00 16.77           C  
ATOM   1983  O   ILE C 266      41.414  50.444 -31.000  1.00 18.59           O  
ATOM   1984  CB  ILE C 266      38.978  50.286 -29.645  1.00 15.70           C  
ATOM   1985  CG1 ILE C 266      38.060  50.456 -28.431  1.00 13.50           C  
ATOM   1986  CG2 ILE C 266      38.197  49.740 -30.841  1.00 12.90           C  
ATOM   1987  CD1 ILE C 266      37.523  49.142 -27.861  1.00 16.37           C  
ATOM   1988  N   ASN C 267      41.983  48.335 -30.465  1.00 16.21           N  
ATOM   1989  CA  ASN C 267      43.135  48.262 -31.351  1.00 18.00           C  
ATOM   1990  C   ASN C 267      42.919  47.547 -32.687  1.00 18.14           C  
ATOM   1991  O   ASN C 267      41.802  47.153 -33.031  1.00 16.82           O  
ATOM   1992  CB  ASN C 267      44.258  47.573 -30.586  1.00 18.89           C  
ATOM   1993  CG  ASN C 267      43.799  46.263 -29.965  1.00 23.81           C  
ATOM   1994  ND2 ASN C 267      43.882  46.165 -28.640  1.00 23.36           N  
ATOM   1995  OD1 ASN C 267      43.359  45.357 -30.670  1.00 24.02           O  
ATOM   1996  N   ALA C 268      44.015  47.386 -33.426  1.00 16.38           N  
ATOM   1997  CA  ALA C 268      44.000  46.721 -34.728  1.00 18.11           C  
ATOM   1998  C   ALA C 268      43.331  45.351 -34.638  1.00 17.05           C  
ATOM   1999  O   ALA C 268      42.571  44.968 -35.524  1.00 18.89           O  
ATOM   2000  CB  ALA C 268      45.437  46.574 -35.260  1.00 15.65           C  
ATOM   2001  N   GLU C 269      43.615  44.615 -33.567  1.00 17.92           N  
ATOM   2002  CA  GLU C 269      43.026  43.300 -33.382  1.00 19.08           C  
ATOM   2003  C   GLU C 269      41.521  43.441 -33.153  1.00 18.95           C  
ATOM   2004  O   GLU C 269      40.734  42.623 -33.635  1.00 16.47           O  
ATOM   2005  CB  GLU C 269      43.674  42.585 -32.196  1.00 24.67           C  
ATOM   2006  CG  GLU C 269      45.183  42.350 -32.337  1.00 33.04           C  
ATOM   2007  CD  GLU C 269      45.996  43.645 -32.419  1.00 38.68           C  
ATOM   2008  OE1 GLU C 269      45.894  44.489 -31.498  1.00 41.48           O  
ATOM   2009  OE2 GLU C 269      46.744  43.819 -33.406  1.00 41.16           O1-
ATOM   2010  N   SER C 270      41.119  44.478 -32.421  1.00 18.02           N  
ATOM   2011  CA  SER C 270      39.699  44.713 -32.164  1.00 16.64           C  
ATOM   2012  C   SER C 270      38.982  44.994 -33.485  1.00 16.56           C  
ATOM   2013  O   SER C 270      37.893  44.477 -33.737  1.00 17.14           O  
ATOM   2014  CB  SER C 270      39.506  45.906 -31.216  1.00 17.47           C  
ATOM   2015  OG  SER C 270      40.021  45.634 -29.926  1.00 15.05           O  
ATOM   2016  N   ARG C 271      39.595  45.812 -34.333  1.00 15.56           N  
ATOM   2017  CA  ARG C 271      38.993  46.147 -35.619  1.00 14.39           C  
ATOM   2018  C   ARG C 271      38.922  44.928 -36.529  1.00 13.75           C  
ATOM   2019  O   ARG C 271      37.944  44.740 -37.250  1.00 16.24           O  
ATOM   2020  CB  ARG C 271      39.786  47.270 -36.298  1.00 16.74           C  
ATOM   2021  CG  ARG C 271      39.580  48.633 -35.650  1.00 19.99           C  
ATOM   2022  CD  ARG C 271      40.614  49.641 -36.132  1.00 23.60           C  
ATOM   2023  NE  ARG C 271      40.401  50.952 -35.522  1.00 28.69           N  
ATOM   2024  CZ  ARG C 271      39.466  51.816 -35.908  1.00 30.48           C  
ATOM   2025  NH1 ARG C 271      39.343  52.984 -35.291  1.00 30.38           N1+
ATOM   2026  NH2 ARG C 271      38.662  51.520 -36.923  1.00 30.71           N  
ATOM   2027  N   ALA C 272      39.958  44.100 -36.487  1.00 14.10           N  
ATOM   2028  CA  ALA C 272      39.999  42.889 -37.301  1.00 15.06           C  
ATOM   2029  C   ALA C 272      38.895  41.932 -36.843  1.00 15.22           C  
ATOM   2030  O   ALA C 272      38.280  41.233 -37.655  1.00 13.77           O  
ATOM   2031  CB  ALA C 272      41.363  42.221 -37.167  1.00 15.87           C  
ATOM   2032  N   ALA C 273      38.643  41.909 -35.538  1.00 14.77           N  
ATOM   2033  CA  ALA C 273      37.607  41.048 -34.987  1.00 14.74           C  
ATOM   2034  C   ALA C 273      36.241  41.545 -35.465  1.00 15.31           C  
ATOM   2035  O   ALA C 273      35.346  40.740 -35.750  1.00 17.69           O  
ATOM   2036  CB  ALA C 273      37.677  41.042 -33.463  1.00 13.10           C  
ATOM   2037  N   MET C 274      36.076  42.864 -35.546  1.00 14.92           N  
ATOM   2038  CA  MET C 274      34.816  43.433 -36.021  1.00 14.39           C  
ATOM   2039  C   MET C 274      34.612  43.008 -37.468  1.00 15.96           C  
ATOM   2040  O   MET C 274      33.521  42.605 -37.856  1.00 16.17           O  
ATOM   2041  CB  MET C 274      34.827  44.960 -35.954  1.00 15.80           C  
ATOM   2042  CG  MET C 274      34.638  45.542 -34.564  1.00 16.86           C  
ATOM   2043  SD  MET C 274      34.399  47.339 -34.628  1.00 16.57           S  
ATOM   2044  CE  MET C 274      34.308  47.698 -32.889  1.00 16.20           C  
ATOM   2045  N   ARG C 275      35.675  43.103 -38.262  1.00 16.53           N  
ATOM   2046  CA  ARG C 275      35.613  42.711 -39.671  1.00 17.57           C  
ATOM   2047  C   ARG C 275      35.218  41.240 -39.793  1.00 16.20           C  
ATOM   2048  O   ARG C 275      34.384  40.876 -40.623  1.00 17.67           O  
ATOM   2049  CB  ARG C 275      36.972  42.930 -40.337  1.00 18.94           C  
ATOM   2050  CG  ARG C 275      36.946  43.895 -41.494  1.00 24.98           C  
ATOM   2051  CD  ARG C 275      38.025  44.944 -41.368  1.00 23.74           C  
ATOM   2052  NE  ARG C 275      39.359  44.382 -41.162  1.00 22.45           N  
ATOM   2053  CZ  ARG C 275      40.291  44.976 -40.420  1.00 24.21           C  
ATOM   2054  NH1 ARG C 275      41.487  44.427 -40.266  1.00 22.73           N1+
ATOM   2055  NH2 ARG C 275      40.013  46.123 -39.811  1.00 23.67           N  
ATOM   2056  N   ASN C 276      35.820  40.396 -38.963  1.00 15.33           N  
ATOM   2057  CA  ASN C 276      35.524  38.970 -38.992  1.00 16.80           C  
ATOM   2058  C   ASN C 276      34.076  38.702 -38.591  1.00 16.33           C  
ATOM   2059  O   ASN C 276      33.407  37.855 -39.185  1.00 15.04           O  
ATOM   2060  CB  ASN C 276      36.460  38.210 -38.052  1.00 17.65           C  
ATOM   2061  CG  ASN C 276      36.183  36.714 -38.037  1.00 21.72           C  
ATOM   2062  ND2 ASN C 276      35.636  36.219 -36.928  1.00 18.77           N  
ATOM   2063  OD1 ASN C 276      36.449  36.013 -39.013  1.00 22.28           O  
ATOM   2064  N   ALA C 277      33.599  39.423 -37.578  1.00 15.77           N  
ATOM   2065  CA  ALA C 277      32.227  39.259 -37.099  1.00 14.02           C  
ATOM   2066  C   ALA C 277      31.245  39.682 -38.185  1.00 15.60           C  
ATOM   2067  O   ALA C 277      30.190  39.066 -38.360  1.00 13.68           O  
ATOM   2068  CB  ALA C 277      32.007  40.090 -35.828  1.00 12.83           C  
ATOM   2069  N   LEU C 278      31.596  40.735 -38.920  1.00 15.36           N  
ATOM   2070  CA  LEU C 278      30.740  41.219 -39.997  1.00 16.17           C  
ATOM   2071  C   LEU C 278      30.648  40.170 -41.105  1.00 16.66           C  
ATOM   2072  O   LEU C 278      29.569  39.917 -41.654  1.00 15.92           O  
ATOM   2073  CB  LEU C 278      31.283  42.537 -40.562  1.00 17.09           C  
ATOM   2074  CG  LEU C 278      30.543  43.101 -41.779  1.00 17.87           C  
ATOM   2075  CD1 LEU C 278      29.056  43.243 -41.460  1.00 19.06           C  
ATOM   2076  CD2 LEU C 278      31.143  44.446 -42.171  1.00 15.86           C  
ATOM   2077  N   LYS C 279      31.781  39.553 -41.426  1.00 16.49           N  
ATOM   2078  CA  LYS C 279      31.813  38.522 -42.458  1.00 17.39           C  
ATOM   2079  C   LYS C 279      31.023  37.286 -42.021  1.00 18.39           C  
ATOM   2080  O   LYS C 279      30.325  36.672 -42.828  1.00 19.03           O  
ATOM   2081  CB  LYS C 279      33.258  38.125 -42.768  1.00 19.63           C  
ATOM   2082  CG  LYS C 279      33.392  36.976 -43.760  1.00 21.88           C  
ATOM   2083  CD  LYS C 279      34.854  36.691 -44.062  1.00 27.93           C  
ATOM   2084  CE  LYS C 279      35.016  35.443 -44.920  1.00 30.89           C  
ATOM   2085  NZ  LYS C 279      34.209  35.523 -46.175  1.00 33.73           N1+
ATOM   2086  N   ARG C 280      31.136  36.930 -40.745  1.00 15.50           N  
ATOM   2087  CA  ARG C 280      30.433  35.773 -40.205  1.00 16.84           C  
ATOM   2088  C   ARG C 280      28.928  36.024 -40.322  1.00 17.82           C  
ATOM   2089  O   ARG C 280      28.161  35.103 -40.575  1.00 17.67           O  
ATOM   2090  CB  ARG C 280      30.852  35.547 -38.748  1.00 16.04           C  
ATOM   2091  CG  ARG C 280      30.330  34.262 -38.098  1.00 18.51           C  
ATOM   2092  CD  ARG C 280      31.043  34.027 -36.767  1.00 17.27           C  
ATOM   2093  NE  ARG C 280      30.954  35.203 -35.901  1.00 18.03           N  
ATOM   2094  CZ  ARG C 280      31.827  35.494 -34.941  1.00 21.11           C  
ATOM   2095  NH1 ARG C 280      31.667  36.590 -34.204  1.00 19.31           N1+
ATOM   2096  NH2 ARG C 280      32.863  34.692 -34.718  1.00 19.00           N  
ATOM   2097  N   ILE C 281      28.522  37.283 -40.155  1.00 17.57           N  
ATOM   2098  CA  ILE C 281      27.116  37.689 -40.277  1.00 15.79           C  
ATOM   2099  C   ILE C 281      26.688  37.663 -41.756  1.00 17.26           C  
ATOM   2100  O   ILE C 281      25.644  37.109 -42.106  1.00 18.13           O  
ATOM   2101  CB  ILE C 281      26.911  39.123 -39.713  1.00 16.65           C  
ATOM   2102  CG1 ILE C 281      26.937  39.089 -38.183  1.00 13.75           C  
ATOM   2103  CG2 ILE C 281      25.608  39.727 -40.235  1.00 18.27           C  
ATOM   2104  CD1 ILE C 281      27.129  40.461 -37.543  1.00 14.66           C  
ATOM   2105  N   GLN C 282      27.504  38.253 -42.623  1.00 15.85           N  
ATOM   2106  CA  GLN C 282      27.202  38.291 -44.052  1.00 15.23           C  
ATOM   2107  C   GLN C 282      27.134  36.904 -44.687  1.00 14.90           C  
ATOM   2108  O   GLN C 282      26.373  36.691 -45.635  1.00 15.59           O  
ATOM   2109  CB  GLN C 282      28.254  39.106 -44.805  1.00 16.96           C  
ATOM   2110  CG  GLN C 282      28.311  40.575 -44.457  1.00 17.50           C  
ATOM   2111  CD  GLN C 282      29.409  41.292 -45.223  1.00 19.83           C  
ATOM   2112  NE2 GLN C 282      29.153  42.535 -45.617  1.00 20.31           N  
ATOM   2113  OE1 GLN C 282      30.483  40.736 -45.441  1.00 20.31           O  
ATOM   2114  N   ASP C 283      27.933  35.974 -44.173  1.00 13.99           N  
ATOM   2115  CA  ASP C 283      27.976  34.618 -44.709  1.00 15.12           C  
ATOM   2116  C   ASP C 283      26.976  33.654 -44.071  1.00 14.07           C  
ATOM   2117  O   ASP C 283      26.983  32.463 -44.372  1.00 13.87           O  
ATOM   2118  CB  ASP C 283      29.399  34.056 -44.599  1.00 14.04           C  
ATOM   2119  CG  ASP C 283      30.383  34.783 -45.508  1.00 15.55           C  
ATOM   2120  OD1 ASP C 283      31.598  34.505 -45.430  1.00 19.12           O  
ATOM   2121  OD2 ASP C 283      29.938  35.635 -46.302  1.00 16.90           O1-
ATOM   2122  N   GLY C 284      26.113  34.173 -43.203  1.00 14.94           N  
ATOM   2123  CA  GLY C 284      25.103  33.338 -42.570  1.00 13.57           C  
ATOM   2124  C   GLY C 284      25.625  32.374 -41.523  1.00 15.43           C  
ATOM   2125  O   GLY C 284      24.869  31.552 -40.999  1.00 13.84           O  
ATOM   2126  N   GLU C 285      26.914  32.469 -41.207  1.00 15.09           N  
ATOM   2127  CA  GLU C 285      27.501  31.586 -40.217  1.00 15.70           C  
ATOM   2128  C   GLU C 285      27.023  31.969 -38.822  1.00 15.16           C  
ATOM   2129  O   GLU C 285      26.803  31.097 -37.978  1.00 14.55           O  
ATOM   2130  CB  GLU C 285      29.027  31.626 -40.302  1.00 17.78           C  
ATOM   2131  CG  GLU C 285      29.587  31.080 -41.611  1.00 17.30           C  
ATOM   2132  CD  GLU C 285      29.447  29.565 -41.749  1.00 21.77           C  
ATOM   2133  OE1 GLU C 285      28.908  28.912 -40.828  1.00 22.34           O  
ATOM   2134  OE2 GLU C 285      29.885  29.021 -42.788  1.00 21.69           O1-
ATOM   2135  N   TYR C 286      26.859  33.262 -38.561  1.00 14.13           N  
ATOM   2136  CA  TYR C 286      26.359  33.638 -37.242  1.00 14.55           C  
ATOM   2137  C   TYR C 286      24.907  33.176 -37.104  1.00 13.10           C  
ATOM   2138  O   TYR C 286      24.520  32.637 -36.069  1.00 14.79           O  
ATOM   2139  CB  TYR C 286      26.432  35.157 -36.998  1.00 15.81           C  
ATOM   2140  CG  TYR C 286      25.610  35.553 -35.791  1.00 15.70           C  
ATOM   2141  CD1 TYR C 286      24.281  35.965 -35.931  1.00 17.05           C  
ATOM   2142  CD2 TYR C 286      26.107  35.367 -34.500  1.00 16.62           C  
ATOM   2143  CE1 TYR C 286      23.465  36.168 -34.812  1.00 16.07           C  
ATOM   2144  CE2 TYR C 286      25.304  35.563 -33.381  1.00 16.00           C  
ATOM   2145  CZ  TYR C 286      23.984  35.959 -33.543  1.00 15.67           C  
ATOM   2146  OH  TYR C 286      23.178  36.103 -32.437  1.00 17.62           O  
ATOM   2147  N   ALA C 287      24.104  33.377 -38.146  1.00 12.70           N  
ATOM   2148  CA  ALA C 287      22.698  32.971 -38.089  1.00 12.79           C  
ATOM   2149  C   ALA C 287      22.578  31.483 -37.765  1.00 14.03           C  
ATOM   2150  O   ALA C 287      21.701  31.070 -36.994  1.00 12.06           O  
ATOM   2151  CB  ALA C 287      21.991  33.285 -39.418  1.00 12.10           C  
ATOM   2152  N   LYS C 288      23.471  30.680 -38.341  1.00 13.98           N  
ATOM   2153  CA  LYS C 288      23.451  29.244 -38.098  1.00 13.69           C  
ATOM   2154  C   LYS C 288      23.765  28.940 -36.635  1.00 13.15           C  
ATOM   2155  O   LYS C 288      23.189  28.030 -36.044  1.00 13.71           O  
ATOM   2156  CB  LYS C 288      24.461  28.532 -38.997  1.00 12.73           C  
ATOM   2157  CG  LYS C 288      24.377  27.020 -38.923  1.00 15.13           C  
ATOM   2158  CD  LYS C 288      25.395  26.387 -39.849  1.00 16.32           C  
ATOM   2159  CE  LYS C 288      25.335  24.863 -39.797  1.00 16.42           C  
ATOM   2160  NZ  LYS C 288      26.371  24.259 -40.688  1.00 15.93           N1+
ATOM   2161  N   MET C 289      24.690  29.696 -36.054  1.00 13.68           N  
ATOM   2162  CA  MET C 289      25.046  29.495 -34.653  1.00 13.35           C  
ATOM   2163  C   MET C 289      23.848  29.767 -33.746  1.00 12.74           C  
ATOM   2164  O   MET C 289      23.579  29.003 -32.819  1.00 13.30           O  
ATOM   2165  CB  MET C 289      26.202  30.415 -34.262  1.00 14.23           C  
ATOM   2166  CG  MET C 289      27.535  30.022 -34.881  1.00 16.08           C  
ATOM   2167  SD  MET C 289      28.780  31.317 -34.733  1.00 20.61           S  
ATOM   2168  CE  MET C 289      29.154  31.261 -32.976  1.00 16.76           C  
ATOM   2169  N   PHE C 290      23.127  30.853 -34.020  1.00 12.47           N  
ATOM   2170  CA  PHE C 290      21.974  31.211 -33.210  1.00 13.18           C  
ATOM   2171  C   PHE C 290      20.813  30.240 -33.408  1.00 13.90           C  
ATOM   2172  O   PHE C 290      20.152  29.859 -32.450  1.00 14.03           O  
ATOM   2173  CB  PHE C 290      21.504  32.635 -33.521  1.00 15.32           C  
ATOM   2174  CG  PHE C 290      20.326  33.071 -32.690  1.00 14.34           C  
ATOM   2175  CD1 PHE C 290      20.415  33.099 -31.301  1.00 16.29           C  
ATOM   2176  CD2 PHE C 290      19.123  33.426 -33.293  1.00 16.14           C  
ATOM   2177  CE1 PHE C 290      19.320  33.473 -30.516  1.00 17.20           C  
ATOM   2178  CE2 PHE C 290      18.020  33.804 -32.522  1.00 15.99           C  
ATOM   2179  CZ  PHE C 290      18.118  33.828 -31.130  1.00 17.45           C  
ATOM   2180  N   ILE C 291      20.569  29.844 -34.652  1.00 15.34           N  
ATOM   2181  CA  ILE C 291      19.490  28.909 -34.948  1.00 15.72           C  
ATOM   2182  C   ILE C 291      19.739  27.573 -34.250  1.00 16.42           C  
ATOM   2183  O   ILE C 291      18.831  27.009 -33.638  1.00 14.88           O  
ATOM   2184  CB  ILE C 291      19.345  28.703 -36.475  1.00 16.16           C  
ATOM   2185  CG1 ILE C 291      18.794  29.990 -37.108  1.00 15.82           C  
ATOM   2186  CG2 ILE C 291      18.430  27.508 -36.760  1.00 16.43           C  
ATOM   2187  CD1 ILE C 291      19.047  30.143 -38.606  1.00 16.69           C  
ATOM   2188  N   THR C 292      20.969  27.069 -34.323  1.00 15.76           N  
ATOM   2189  CA  THR C 292      21.283  25.804 -33.666  1.00 16.00           C  
ATOM   2190  C   THR C 292      21.282  25.978 -32.143  1.00 17.17           C  
ATOM   2191  O   THR C 292      21.040  25.026 -31.405  1.00 15.15           O  
ATOM   2192  CB  THR C 292      22.652  25.247 -34.117  1.00 17.83           C  
ATOM   2193  CG2 THR C 292      22.657  25.003 -35.618  1.00 16.37           C  
ATOM   2194  OG1 THR C 292      23.681  26.185 -33.790  1.00 22.72           O  
ATOM   2195  N   GLU C 293      21.554  27.193 -31.672  1.00 15.52           N  
ATOM   2196  CA  GLU C 293      21.535  27.457 -30.232  1.00 17.23           C  
ATOM   2197  C   GLU C 293      20.098  27.207 -29.758  1.00 17.14           C  
ATOM   2198  O   GLU C 293      19.863  26.473 -28.791  1.00 17.25           O  
ATOM   2199  CB  GLU C 293      21.930  28.914 -29.944  1.00 14.96           C  
ATOM   2200  CG  GLU C 293      21.933  29.308 -28.460  1.00 15.45           C  
ATOM   2201  CD  GLU C 293      22.936  28.517 -27.626  1.00 17.69           C  
ATOM   2202  OE1 GLU C 293      23.955  28.061 -28.189  1.00 17.25           O  
ATOM   2203  OE2 GLU C 293      22.717  28.368 -26.398  1.00 16.95           O1-
ATOM   2204  N   GLY C 294      19.144  27.817 -30.454  1.00 16.84           N  
ATOM   2205  CA  GLY C 294      17.742  27.649 -30.109  1.00 18.50           C  
ATOM   2206  C   GLY C 294      17.291  26.205 -30.235  1.00 21.14           C  
ATOM   2207  O   GLY C 294      16.562  25.692 -29.386  1.00 21.46           O  
ATOM   2208  N   ALA C 295      17.737  25.537 -31.292  1.00 23.46           N  
ATOM   2209  CA  ALA C 295      17.367  24.150 -31.518  1.00 22.56           C  
ATOM   2210  C   ALA C 295      17.854  23.240 -30.398  1.00 23.16           C  
ATOM   2211  O   ALA C 295      17.226  22.223 -30.112  1.00 22.46           O  
ATOM   2212  CB  ALA C 295      17.920  23.670 -32.859  1.00 24.08           C  
ATOM   2213  N   ALA C 296      18.969  23.597 -29.764  1.00 19.49           N  
ATOM   2214  CA  ALA C 296      19.513  22.778 -28.679  1.00 19.21           C  
ATOM   2215  C   ALA C 296      19.018  23.238 -27.300  1.00 17.63           C  
ATOM   2216  O   ALA C 296      19.554  22.826 -26.271  1.00 18.43           O  
ATOM   2217  CB  ALA C 296      21.035  22.811 -28.725  1.00 20.12           C  
ATOM   2218  N   ASN C 297      17.994  24.085 -27.308  1.00 16.63           N  
ATOM   2219  CA  ASN C 297      17.384  24.666 -26.110  1.00 20.90           C  
ATOM   2220  C   ASN C 297      18.329  25.510 -25.247  1.00 20.34           C  
ATOM   2221  O   ASN C 297      18.396  25.350 -24.030  1.00 21.31           O  
ATOM   2222  CB  ASN C 297      16.699  23.590 -25.249  1.00 22.14           C  
ATOM   2223  CG  ASN C 297      15.530  24.157 -24.430  1.00 29.16           C  
ATOM   2224  ND2 ASN C 297      15.415  23.737 -23.168  1.00 27.73           N  
ATOM   2225  OD1 ASN C 297      14.737  24.958 -24.937  1.00 29.63           O  
ATOM   2226  N   TYR C 298      19.072  26.395 -25.909  1.00 19.07           N  
ATOM   2227  CA  TYR C 298      19.979  27.347 -25.267  1.00 17.13           C  
ATOM   2228  C   TYR C 298      20.981  26.856 -24.217  1.00 16.72           C  
ATOM   2229  O   TYR C 298      21.107  27.454 -23.141  1.00 16.71           O  
ATOM   2230  CB  TYR C 298      19.138  28.478 -24.669  1.00 16.85           C  
ATOM   2231  CG  TYR C 298      18.051  28.977 -25.604  1.00 17.95           C  
ATOM   2232  CD1 TYR C 298      16.776  28.410 -25.589  1.00 19.20           C  
ATOM   2233  CD2 TYR C 298      18.304  30.010 -26.514  1.00 21.14           C  
ATOM   2234  CE1 TYR C 298      15.774  28.857 -26.455  1.00 22.27           C  
ATOM   2235  CE2 TYR C 298      17.311  30.468 -27.386  1.00 20.92           C  
ATOM   2236  CZ  TYR C 298      16.050  29.888 -27.350  1.00 24.60           C  
ATOM   2237  OH  TYR C 298      15.062  30.346 -28.199  1.00 29.32           O  
ATOM   2238  N   PRO C 299      21.735  25.789 -24.525  1.00 14.95           N  
ATOM   2239  CA  PRO C 299      22.716  25.260 -23.573  1.00 14.40           C  
ATOM   2240  C   PRO C 299      23.862  26.241 -23.320  1.00 16.00           C  
ATOM   2241  O   PRO C 299      24.384  26.344 -22.207  1.00 15.10           O  
ATOM   2242  CB  PRO C 299      23.196  23.983 -24.256  1.00 13.49           C  
ATOM   2243  CG  PRO C 299      23.139  24.360 -25.718  1.00 14.12           C  
ATOM   2244  CD  PRO C 299      21.800  25.064 -25.809  1.00 15.29           C  
ATOM   2245  N   SER C 300      24.239  26.960 -24.371  1.00 14.34           N  
ATOM   2246  CA  SER C 300      25.324  27.933 -24.323  1.00 16.39           C  
ATOM   2247  C   SER C 300      24.882  29.223 -23.608  1.00 14.18           C  
ATOM   2248  O   SER C 300      25.537  29.688 -22.667  1.00 14.46           O  
ATOM   2249  CB  SER C 300      25.786  28.203 -25.771  1.00 16.01           C  
ATOM   2250  OG  SER C 300      26.381  29.459 -25.930  1.00 27.19           O  
ATOM   2251  N   MET C 301      23.766  29.794 -24.041  1.00 13.23           N  
ATOM   2252  CA  MET C 301      23.267  31.012 -23.411  1.00 14.71           C  
ATOM   2253  C   MET C 301      22.967  30.786 -21.931  1.00 14.45           C  
ATOM   2254  O   MET C 301      23.174  31.680 -21.114  1.00 13.00           O  
ATOM   2255  CB  MET C 301      22.015  31.509 -24.131  1.00 14.25           C  
ATOM   2256  CG  MET C 301      22.276  31.888 -25.583  1.00 16.15           C  
ATOM   2257  SD  MET C 301      20.849  32.646 -26.361  1.00 17.73           S  
ATOM   2258  CE  MET C 301      20.860  34.271 -25.549  1.00 15.76           C  
ATOM   2259  N   THR C 302      22.489  29.590 -21.586  1.00 14.42           N  
ATOM   2260  CA  THR C 302      22.181  29.279 -20.191  1.00 14.65           C  
ATOM   2261  C   THR C 302      23.426  29.443 -19.326  1.00 14.97           C  
ATOM   2262  O   THR C 302      23.375  30.059 -18.261  1.00 14.12           O  
ATOM   2263  CB  THR C 302      21.644  27.830 -20.028  1.00 15.78           C  
ATOM   2264  CG2 THR C 302      21.536  27.451 -18.550  1.00 13.44           C  
ATOM   2265  OG1 THR C 302      20.349  27.732 -20.632  1.00 14.35           O  
ATOM   2266  N   ALA C 303      24.543  28.887 -19.788  1.00 15.20           N  
ATOM   2267  CA  ALA C 303      25.807  28.976 -19.059  1.00 13.89           C  
ATOM   2268  C   ALA C 303      26.351  30.414 -19.022  1.00 14.29           C  
ATOM   2269  O   ALA C 303      26.824  30.878 -17.986  1.00 16.48           O  
ATOM   2270  CB  ALA C 303      26.837  28.032 -19.689  1.00 13.45           C  
ATOM   2271  N   TYR C 304      26.285  31.117 -20.149  1.00 15.69           N  
ATOM   2272  CA  TYR C 304      26.761  32.497 -20.209  1.00 14.29           C  
ATOM   2273  C   TYR C 304      25.978  33.378 -19.230  1.00 15.87           C  
ATOM   2274  O   TYR C 304      26.553  34.242 -18.555  1.00 13.35           O  
ATOM   2275  CB  TYR C 304      26.612  33.061 -21.629  1.00 14.28           C  
ATOM   2276  CG  TYR C 304      27.635  32.549 -22.630  1.00 17.87           C  
ATOM   2277  CD1 TYR C 304      27.230  31.929 -23.815  1.00 16.33           C  
ATOM   2278  CD2 TYR C 304      29.004  32.699 -22.400  1.00 15.92           C  
ATOM   2279  CE1 TYR C 304      28.163  31.468 -24.747  1.00 17.25           C  
ATOM   2280  CE2 TYR C 304      29.949  32.245 -23.331  1.00 16.10           C  
ATOM   2281  CZ  TYR C 304      29.518  31.631 -24.499  1.00 15.98           C  
ATOM   2282  OH  TYR C 304      30.439  31.184 -25.422  1.00 14.75           O  
ATOM   2283  N   ARG C 305      24.663  33.172 -19.173  1.00 14.23           N  
ATOM   2284  CA  ARG C 305      23.813  33.940 -18.272  1.00 15.22           C  
ATOM   2285  C   ARG C 305      24.200  33.661 -16.830  1.00 16.46           C  
ATOM   2286  O   ARG C 305      24.235  34.565 -15.995  1.00 16.27           O  
ATOM   2287  CB  ARG C 305      22.341  33.581 -18.486  1.00 15.62           C  
ATOM   2288  CG  ARG C 305      21.829  33.945 -19.860  1.00 18.34           C  
ATOM   2289  CD  ARG C 305      20.351  33.670 -19.990  1.00 23.48           C  
ATOM   2290  NE  ARG C 305      19.913  33.748 -21.378  1.00 28.35           N  
ATOM   2291  CZ  ARG C 305      18.725  34.204 -21.760  1.00 33.62           C  
ATOM   2292  NH1 ARG C 305      18.410  34.231 -23.050  1.00 33.00           N1+
ATOM   2293  NH2 ARG C 305      17.858  34.647 -20.854  1.00 35.85           N  
ATOM   2294  N   ARG C 306      24.491  32.397 -16.548  1.00 16.59           N  
ATOM   2295  CA  ARG C 306      24.889  31.969 -15.213  1.00 19.84           C  
ATOM   2296  C   ARG C 306      26.218  32.621 -14.825  1.00 21.17           C  
ATOM   2297  O   ARG C 306      26.394  33.076 -13.691  1.00 20.76           O  
ATOM   2298  CB  ARG C 306      25.017  30.443 -15.202  1.00 22.73           C  
ATOM   2299  CG  ARG C 306      25.692  29.838 -13.991  1.00 27.95           C  
ATOM   2300  CD  ARG C 306      25.929  28.362 -14.259  1.00 28.59           C  
ATOM   2301  NE  ARG C 306      24.680  27.729 -14.644  1.00 29.84           N  
ATOM   2302  CZ  ARG C 306      24.535  26.857 -15.637  1.00 26.09           C  
ATOM   2303  NH1 ARG C 306      25.568  26.487 -16.381  1.00 24.08           N1+
ATOM   2304  NH2 ARG C 306      23.335  26.364 -15.889  1.00 19.93           N  
ATOM   2305  N   ASN C 307      27.152  32.677 -15.769  1.00 19.09           N  
ATOM   2306  CA  ASN C 307      28.447  33.271 -15.479  1.00 20.38           C  
ATOM   2307  C   ASN C 307      28.350  34.779 -15.266  1.00 19.29           C  
ATOM   2308  O   ASN C 307      29.021  35.322 -14.392  1.00 18.70           O  
ATOM   2309  CB  ASN C 307      29.445  32.943 -16.592  1.00 21.85           C  
ATOM   2310  CG  ASN C 307      29.680  31.450 -16.731  1.00 21.28           C  
ATOM   2311  ND2 ASN C 307      29.941  31.002 -17.950  1.00 26.07           N  
ATOM   2312  OD1 ASN C 307      29.639  30.710 -15.749  1.00 23.60           O  
ATOM   2313  N   ASN C 308      27.526  35.461 -16.056  1.00 17.04           N  
ATOM   2314  CA  ASN C 308      27.378  36.898 -15.866  1.00 17.40           C  
ATOM   2315  C   ASN C 308      26.660  37.201 -14.552  1.00 17.20           C  
ATOM   2316  O   ASN C 308      27.008  38.148 -13.852  1.00 15.93           O  
ATOM   2317  CB  ASN C 308      26.614  37.539 -17.029  1.00 19.86           C  
ATOM   2318  CG  ASN C 308      27.519  37.877 -18.202  1.00 22.30           C  
ATOM   2319  ND2 ASN C 308      26.956  37.897 -19.402  1.00 22.17           N  
ATOM   2320  OD1 ASN C 308      28.712  38.134 -18.023  1.00 26.72           O  
ATOM   2321  N   ALA C 309      25.662  36.392 -14.210  1.00 16.02           N  
ATOM   2322  CA  ALA C 309      24.923  36.619 -12.973  1.00 18.02           C  
ATOM   2323  C   ALA C 309      25.845  36.538 -11.762  1.00 17.81           C  
ATOM   2324  O   ALA C 309      25.642  37.234 -10.773  1.00 19.43           O  
ATOM   2325  CB  ALA C 309      23.778  35.600 -12.836  1.00 16.96           C  
ATOM   2326  N   ALA C 310      26.871  35.702 -11.851  1.00 18.00           N  
ATOM   2327  CA  ALA C 310      27.804  35.529 -10.746  1.00 19.88           C  
ATOM   2328  C   ALA C 310      29.001  36.478 -10.776  1.00 20.28           C  
ATOM   2329  O   ALA C 310      29.830  36.459  -9.868  1.00 20.64           O  
ATOM   2330  CB  ALA C 310      28.291  34.094 -10.713  1.00 20.65           C  
ATOM   2331  N   HIS C 311      29.094  37.309 -11.809  1.00 19.72           N  
ATOM   2332  CA  HIS C 311      30.212  38.241 -11.923  1.00 18.40           C  
ATOM   2333  C   HIS C 311      30.225  39.260 -10.782  1.00 19.42           C  
ATOM   2334  O   HIS C 311      29.187  39.802 -10.408  1.00 17.22           O  
ATOM   2335  CB  HIS C 311      30.152  38.957 -13.267  1.00 19.73           C  
ATOM   2336  CG  HIS C 311      31.434  39.629 -13.651  1.00 21.31           C  
ATOM   2337  CD2 HIS C 311      32.371  39.297 -14.571  1.00 19.96           C  
ATOM   2338  ND1 HIS C 311      31.882  40.785 -13.046  1.00 21.55           N  
ATOM   2339  CE1 HIS C 311      33.039  41.136 -13.578  1.00 21.86           C  
ATOM   2340  NE2 HIS C 311      33.358  40.250 -14.505  1.00 21.81           N  
ATOM   2341  N   PRO C 312      31.411  39.539 -10.215  1.00 19.92           N  
ATOM   2342  CA  PRO C 312      31.512  40.502  -9.113  1.00 19.87           C  
ATOM   2343  C   PRO C 312      30.922  41.888  -9.376  1.00 18.87           C  
ATOM   2344  O   PRO C 312      30.541  42.582  -8.438  1.00 18.34           O  
ATOM   2345  CB  PRO C 312      33.017  40.536  -8.809  1.00 20.30           C  
ATOM   2346  CG  PRO C 312      33.648  40.122 -10.114  1.00 23.90           C  
ATOM   2347  CD  PRO C 312      32.738  39.005 -10.565  1.00 20.83           C  
ATOM   2348  N   ILE C 313      30.831  42.296 -10.636  1.00 18.31           N  
ATOM   2349  CA  ILE C 313      30.262  43.605 -10.933  1.00 18.62           C  
ATOM   2350  C   ILE C 313      28.757  43.625 -10.634  1.00 18.92           C  
ATOM   2351  O   ILE C 313      28.182  44.673 -10.339  1.00 18.81           O  
ATOM   2352  CB  ILE C 313      30.498  44.004 -12.411  1.00 19.89           C  
ATOM   2353  CG1 ILE C 313      30.105  45.469 -12.618  1.00 19.07           C  
ATOM   2354  CG2 ILE C 313      29.699  43.091 -13.342  1.00 18.78           C  
ATOM   2355  CD1 ILE C 313      30.468  46.025 -14.001  1.00 21.75           C  
ATOM   2356  N   GLU C 314      28.124  42.461 -10.707  1.00 20.36           N  
ATOM   2357  CA  GLU C 314      26.694  42.363 -10.443  1.00 21.10           C  
ATOM   2358  C   GLU C 314      26.396  42.466  -8.947  1.00 22.38           C  
ATOM   2359  O   GLU C 314      25.404  43.075  -8.550  1.00 22.83           O  
ATOM   2360  CB  GLU C 314      26.147  41.051 -11.015  1.00 20.88           C  
ATOM   2361  CG  GLU C 314      26.191  40.994 -12.541  1.00 21.37           C  
ATOM   2362  CD  GLU C 314      25.182  41.928 -13.195  1.00 24.56           C  
ATOM   2363  OE1 GLU C 314      24.014  41.508 -13.370  1.00 26.86           O  
ATOM   2364  OE2 GLU C 314      25.548  43.084 -13.524  1.00 23.17           O1-
ATOM   2365  N   GLN C 315      27.263  41.889  -8.121  1.00 23.64           N  
ATOM   2366  CA  GLN C 315      27.076  41.926  -6.671  1.00 26.30           C  
ATOM   2367  C   GLN C 315      27.176  43.353  -6.134  1.00 25.64           C  
ATOM   2368  O   GLN C 315      26.244  43.859  -5.499  1.00 25.45           O  
ATOM   2369  CB  GLN C 315      28.120  41.039  -5.981  1.00 31.15           C  
ATOM   2370  CG  GLN C 315      27.996  39.557  -6.325  1.00 39.28           C  
ATOM   2371  CD  GLN C 315      29.064  38.689  -5.665  1.00 43.02           C  
ATOM   2372  NE2 GLN C 315      28.665  37.934  -4.645  1.00 45.24           N  
ATOM   2373  OE1 GLN C 315      30.230  38.700  -6.067  1.00 45.89           O  
ATOM   2374  N   ILE C 316      28.305  44.006  -6.392  1.00 23.05           N  
ATOM   2375  CA  ILE C 316      28.492  45.369  -5.923  1.00 20.08           C  
ATOM   2376  C   ILE C 316      27.500  46.303  -6.613  1.00 21.07           C  
ATOM   2377  O   ILE C 316      26.993  47.244  -6.002  1.00 22.18           O  
ATOM   2378  CB  ILE C 316      29.951  45.860  -6.165  1.00 19.70           C  
ATOM   2379  CG1 ILE C 316      30.175  47.194  -5.456  1.00 19.94           C  
ATOM   2380  CG2 ILE C 316      30.234  46.008  -7.655  1.00 18.29           C  
ATOM   2381  CD1 ILE C 316      29.901  47.131  -3.958  1.00 20.83           C  
ATOM   2382  N   GLY C 317      27.205  46.033  -7.882  1.00 20.39           N  
ATOM   2383  CA  GLY C 317      26.269  46.874  -8.609  1.00 18.12           C  
ATOM   2384  C   GLY C 317      24.882  46.853  -7.986  1.00 21.03           C  
ATOM   2385  O   GLY C 317      24.200  47.878  -7.904  1.00 17.53           O  
ATOM   2386  N   GLU C 318      24.456  45.678  -7.542  1.00 22.60           N  
ATOM   2387  CA  GLU C 318      23.145  45.546  -6.925  1.00 26.93           C  
ATOM   2388  C   GLU C 318      23.101  46.409  -5.665  1.00 25.55           C  
ATOM   2389  O   GLU C 318      22.118  47.100  -5.399  1.00 24.47           O  
ATOM   2390  CB  GLU C 318      22.879  44.080  -6.572  1.00 29.85           C  
ATOM   2391  CG  GLU C 318      21.489  43.813  -6.028  1.00 38.39           C  
ATOM   2392  CD  GLU C 318      21.277  42.354  -5.665  1.00 42.38           C  
ATOM   2393  OE1 GLU C 318      20.146  41.998  -5.273  1.00 46.52           O  
ATOM   2394  OE2 GLU C 318      22.242  41.564  -5.768  1.00 46.89           O1-
ATOM   2395  N   LYS C 319      24.190  46.378  -4.904  1.00 26.79           N  
ATOM   2396  CA  LYS C 319      24.288  47.144  -3.666  1.00 26.18           C  
ATOM   2397  C   LYS C 319      24.218  48.648  -3.897  1.00 25.43           C  
ATOM   2398  O   LYS C 319      23.421  49.345  -3.267  1.00 23.07           O  
ATOM   2399  CB  LYS C 319      25.601  46.820  -2.955  1.00 29.21           C  
ATOM   2400  CG  LYS C 319      25.848  45.340  -2.725  1.00 33.75           C  
ATOM   2401  CD  LYS C 319      27.240  45.090  -2.143  1.00 36.57           C  
ATOM   2402  CE  LYS C 319      27.382  45.650  -0.728  1.00 36.40           C  
ATOM   2403  NZ  LYS C 319      27.120  47.109  -0.630  1.00 37.02           N1+
ATOM   2404  N   LEU C 320      25.059  49.149  -4.799  1.00 24.34           N  
ATOM   2405  CA  LEU C 320      25.101  50.577  -5.078  1.00 22.85           C  
ATOM   2406  C   LEU C 320      23.811  51.126  -5.679  1.00 23.85           C  
ATOM   2407  O   LEU C 320      23.340  52.190  -5.271  1.00 23.39           O  
ATOM   2408  CB  LEU C 320      26.296  50.898  -5.983  1.00 22.45           C  
ATOM   2409  CG  LEU C 320      27.658  50.732  -5.292  1.00 25.06           C  
ATOM   2410  CD1 LEU C 320      28.790  50.841  -6.304  1.00 22.37           C  
ATOM   2411  CD2 LEU C 320      27.802  51.801  -4.202  1.00 23.29           C  
ATOM   2412  N   ARG C 321      23.229  50.410  -6.638  1.00 22.82           N  
ATOM   2413  CA  ARG C 321      21.994  50.873  -7.256  1.00 24.06           C  
ATOM   2414  C   ARG C 321      20.848  50.993  -6.244  1.00 25.48           C  
ATOM   2415  O   ARG C 321      19.990  51.869  -6.369  1.00 25.68           O  
ATOM   2416  CB  ARG C 321      21.590  49.946  -8.408  1.00 23.04           C  
ATOM   2417  CG  ARG C 321      22.528  50.025  -9.618  1.00 21.65           C  
ATOM   2418  CD  ARG C 321      21.916  49.343 -10.827  1.00 21.79           C  
ATOM   2419  NE  ARG C 321      21.754  47.907 -10.615  1.00 23.44           N  
ATOM   2420  CZ  ARG C 321      22.707  47.004 -10.817  1.00 21.95           C  
ATOM   2421  NH1 ARG C 321      22.460  45.726 -10.590  1.00 25.15           N1+
ATOM   2422  NH2 ARG C 321      23.899  47.373 -11.265  1.00 22.08           N  
ATOM   2423  N   ALA C 322      20.843  50.124  -5.240  1.00 26.91           N  
ATOM   2424  CA  ALA C 322      19.801  50.158  -4.216  1.00 29.98           C  
ATOM   2425  C   ALA C 322      19.903  51.428  -3.374  1.00 31.85           C  
ATOM   2426  O   ALA C 322      18.914  51.880  -2.802  1.00 33.39           O  
ATOM   2427  CB  ALA C 322      19.906  48.930  -3.318  1.00 29.74           C  
ATOM   2428  N   MET C 323      21.104  51.998  -3.302  1.00 33.03           N  
ATOM   2429  CA  MET C 323      21.349  53.216  -2.529  1.00 33.77           C  
ATOM   2430  C   MET C 323      20.830  54.465  -3.224  1.00 34.45           C  
ATOM   2431  O   MET C 323      20.571  55.483  -2.583  1.00 33.69           O  
ATOM   2432  CB  MET C 323      22.845  53.401  -2.294  1.00 34.89           C  
ATOM   2433  CG  MET C 323      23.477  52.418  -1.343  1.00 37.81           C  
ATOM   2434  SD  MET C 323      25.273  52.542  -1.427  1.00 42.74           S  
ATOM   2435  CE  MET C 323      25.522  54.296  -1.190  1.00 37.37           C  
ATOM   2436  N   MET C 324      20.700  54.392  -4.541  1.00 34.46           N  
ATOM   2437  CA  MET C 324      20.237  55.529  -5.317  1.00 35.66           C  
ATOM   2438  C   MET C 324      18.760  55.360  -5.655  1.00 35.99           C  
ATOM   2439  O   MET C 324      18.392  54.564  -6.516  1.00 36.88           O  
ATOM   2440  CB  MET C 324      21.112  55.655  -6.567  1.00 36.81           C  
ATOM   2441  CG  MET C 324      22.591  55.788  -6.190  1.00 40.34           C  
ATOM   2442  SD  MET C 324      23.793  55.484  -7.506  1.00 44.10           S  
ATOM   2443  CE  MET C 324      24.466  57.108  -7.728  1.00 44.76           C  
ATOM   2444  N   PRO C 325      17.892  56.120  -4.966  1.00 36.70           N  
ATOM   2445  CA  PRO C 325      16.434  56.097  -5.135  1.00 36.86           C  
ATOM   2446  C   PRO C 325      15.895  56.383  -6.533  1.00 36.31           C  
ATOM   2447  O   PRO C 325      14.876  55.813  -6.932  1.00 37.18           O  
ATOM   2448  CB  PRO C 325      15.954  57.120  -4.106  1.00 37.41           C  
ATOM   2449  CG  PRO C 325      17.083  58.101  -4.066  1.00 38.36           C  
ATOM   2450  CD  PRO C 325      18.287  57.192  -4.034  1.00 36.73           C  
ATOM   2451  N   TRP C 326      16.562  57.257  -7.278  1.00 34.97           N  
ATOM   2452  CA  TRP C 326      16.091  57.579  -8.619  1.00 36.20           C  
ATOM   2453  C   TRP C 326      16.238  56.416  -9.601  1.00 36.66           C  
ATOM   2454  O   TRP C 326      15.706  56.470 -10.707  1.00 36.94           O  
ATOM   2455  CB  TRP C 326      16.810  58.824  -9.157  1.00 36.74           C  
ATOM   2456  CG  TRP C 326      18.283  58.664  -9.343  1.00 37.52           C  
ATOM   2457  CD1 TRP C 326      18.932  58.264 -10.477  1.00 37.41           C  
ATOM   2458  CD2 TRP C 326      19.297  58.900  -8.363  1.00 38.09           C  
ATOM   2459  CE2 TRP C 326      20.541  58.625  -8.974  1.00 38.31           C  
ATOM   2460  CE3 TRP C 326      19.276  59.319  -7.024  1.00 39.67           C  
ATOM   2461  NE1 TRP C 326      20.289  58.240 -10.264  1.00 36.36           N  
ATOM   2462  CZ2 TRP C 326      21.755  58.753  -8.292  1.00 38.48           C  
ATOM   2463  CZ3 TRP C 326      20.485  59.447  -6.345  1.00 39.75           C  
ATOM   2464  CH2 TRP C 326      21.707  59.164  -6.983  1.00 40.43           C  
ATOM   2465  N   ILE C 327      16.944  55.362  -9.197  1.00 36.74           N  
ATOM   2466  CA  ILE C 327      17.127  54.206 -10.073  1.00 38.53           C  
ATOM   2467  C   ILE C 327      16.074  53.119  -9.831  1.00 39.87           C  
ATOM   2468  O   ILE C 327      15.774  52.829  -8.653  1.00 40.21           O  
ATOM   2469  CB  ILE C 327      18.531  53.584  -9.893  1.00 36.87           C  
ATOM   2470  CG1 ILE C 327      19.600  54.551 -10.412  1.00 35.05           C  
ATOM   2471  CG2 ILE C 327      18.611  52.250 -10.620  1.00 37.06           C  
ATOM   2472  CD1 ILE C 327      21.020  54.023 -10.263  1.00 33.68           C  
TER   
ATOM   2473  N   MET D   1      32.632  48.125   1.823  1.00 45.61           N  
ATOM   2474  CA  MET D   1      32.973  49.563   1.648  1.00 44.57           C  
ATOM   2475  C   MET D   1      32.468  50.365   2.845  1.00 44.99           C  
ATOM   2476  O   MET D   1      31.504  49.975   3.503  1.00 45.33           O  
ATOM   2477  CB  MET D   1      32.336  50.103   0.364  1.00 44.81           C  
ATOM   2478  CG  MET D   1      30.874  50.476   0.497  1.00 44.21           C  
ATOM   2479  SD  MET D   1      30.102  50.937  -1.066  1.00 42.23           S  
ATOM   2480  CE  MET D   1      28.809  49.700  -1.149  1.00 43.63           C  
ATOM   2481  N   ARG D   2      33.123  51.491   3.109  1.00 44.90           N  
ATOM   2482  CA  ARG D   2      32.769  52.369   4.222  1.00 45.51           C  
ATOM   2483  C   ARG D   2      31.774  53.426   3.736  1.00 42.17           C  
ATOM   2484  O   ARG D   2      32.121  54.262   2.901  1.00 41.56           O  
ATOM   2485  CB  ARG D   2      34.034  53.059   4.741  1.00 51.49           C  
ATOM   2486  CG  ARG D   2      33.939  53.625   6.145  1.00 60.03           C  
ATOM   2487  CD  ARG D   2      34.113  52.532   7.187  1.00 67.86           C  
ATOM   2488  NE  ARG D   2      34.272  53.078   8.532  1.00 73.91           N  
ATOM   2489  CZ  ARG D   2      34.477  52.341   9.620  1.00 77.34           C  
ATOM   2490  NH1 ARG D   2      34.550  51.018   9.526  1.00 78.59           N1+
ATOM   2491  NH2 ARG D   2      34.613  52.925  10.803  1.00 79.06           N  
ATOM   2492  N   VAL D   3      30.549  53.396   4.259  1.00 38.31           N  
ATOM   2493  CA  VAL D   3      29.519  54.357   3.856  1.00 34.44           C  
ATOM   2494  C   VAL D   3      28.947  55.169   5.020  1.00 32.72           C  
ATOM   2495  O   VAL D   3      28.559  54.607   6.043  1.00 31.77           O  
ATOM   2496  CB  VAL D   3      28.341  53.641   3.149  1.00 34.81           C  
ATOM   2497  CG1 VAL D   3      27.296  54.656   2.703  1.00 33.11           C  
ATOM   2498  CG2 VAL D   3      28.851  52.857   1.955  1.00 35.56           C  
ATOM   2499  N   PHE D   4      28.893  56.491   4.855  1.00 30.10           N  
ATOM   2500  CA  PHE D   4      28.346  57.382   5.880  1.00 29.55           C  
ATOM   2501  C   PHE D   4      27.070  58.051   5.368  1.00 29.07           C  
ATOM   2502  O   PHE D   4      26.888  58.208   4.160  1.00 27.92           O  
ATOM   2503  CB  PHE D   4      29.352  58.478   6.257  1.00 28.40           C  
ATOM   2504  CG  PHE D   4      30.657  57.958   6.786  1.00 30.43           C  
ATOM   2505  CD1 PHE D   4      31.669  57.568   5.917  1.00 30.94           C  
ATOM   2506  CD2 PHE D   4      30.876  57.861   8.156  1.00 31.74           C  
ATOM   2507  CE1 PHE D   4      32.886  57.089   6.403  1.00 33.34           C  
ATOM   2508  CE2 PHE D   4      32.090  57.383   8.655  1.00 33.42           C  
ATOM   2509  CZ  PHE D   4      33.097  56.997   7.775  1.00 33.30           C  
ATOM   2510  N   TYR D   5      26.192  58.446   6.288  1.00 28.61           N  
ATOM   2511  CA  TYR D   5      24.943  59.116   5.927  1.00 28.01           C  
ATOM   2512  C   TYR D   5      24.756  60.368   6.783  1.00 26.88           C  
ATOM   2513  O   TYR D   5      25.568  60.647   7.664  1.00 25.20           O  
ATOM   2514  CB  TYR D   5      23.750  58.175   6.110  1.00 28.93           C  
ATOM   2515  CG  TYR D   5      23.853  56.885   5.326  1.00 30.13           C  
ATOM   2516  CD1 TYR D   5      24.505  55.774   5.860  1.00 30.58           C  
ATOM   2517  CD2 TYR D   5      23.305  56.776   4.044  1.00 30.29           C  
ATOM   2518  CE1 TYR D   5      24.607  54.584   5.140  1.00 31.45           C  
ATOM   2519  CE2 TYR D   5      23.404  55.591   3.316  1.00 30.29           C  
ATOM   2520  CZ  TYR D   5      24.055  54.502   3.871  1.00 30.65           C  
ATOM   2521  OH  TYR D   5      24.154  53.326   3.166  1.00 34.77           O  
ATOM   2522  N   ASP D   6      23.690  61.122   6.525  1.00 27.53           N  
ATOM   2523  CA  ASP D   6      23.434  62.351   7.274  1.00 28.55           C  
ATOM   2524  C   ASP D   6      23.619  62.208   8.784  1.00 29.00           C  
ATOM   2525  O   ASP D   6      24.214  63.075   9.428  1.00 27.89           O  
ATOM   2526  CB  ASP D   6      22.025  62.882   6.988  1.00 29.50           C  
ATOM   2527  CG  ASP D   6      21.905  63.517   5.614  1.00 31.93           C  
ATOM   2528  OD1 ASP D   6      22.876  64.159   5.161  1.00 32.40           O  
ATOM   2529  OD2 ASP D   6      20.831  63.392   4.990  1.00 33.65           O1-
ATOM   2530  N   LYS D   7      23.119  61.117   9.351  1.00 30.11           N  
ATOM   2531  CA  LYS D   7      23.246  60.908  10.788  1.00 33.08           C  
ATOM   2532  C   LYS D   7      24.689  60.745  11.252  1.00 31.92           C  
ATOM   2533  O   LYS D   7      24.959  60.769  12.449  1.00 31.23           O  
ATOM   2534  CB  LYS D   7      22.410  59.698  11.223  1.00 36.03           C  
ATOM   2535  CG  LYS D   7      20.931  60.020  11.420  1.00 40.16           C  
ATOM   2536  CD  LYS D   7      20.106  58.775  11.732  1.00 44.38           C  
ATOM   2537  CE  LYS D   7      20.020  57.844  10.522  1.00 48.52           C  
ATOM   2538  NZ  LYS D   7      19.180  56.628  10.771  1.00 48.85           N1+
ATOM   2539  N   ASP D   8      25.618  60.584  10.312  1.00 31.39           N  
ATOM   2540  CA  ASP D   8      27.029  60.429  10.663  1.00 30.63           C  
ATOM   2541  C   ASP D   8      27.765  61.741  10.458  1.00 31.12           C  
ATOM   2542  O   ASP D   8      28.954  61.851  10.762  1.00 30.98           O  
ATOM   2543  CB  ASP D   8      27.690  59.353   9.801  1.00 31.23           C  
ATOM   2544  CG  ASP D   8      27.018  58.007   9.933  1.00 32.72           C  
ATOM   2545  OD1 ASP D   8      27.048  57.430  11.038  1.00 35.00           O  
ATOM   2546  OD2 ASP D   8      26.458  57.523   8.929  1.00 32.60           O1-
ATOM   2547  N   CYS D   9      27.051  62.735   9.940  1.00 31.32           N  
ATOM   2548  CA  CYS D   9      27.632  64.042   9.673  1.00 32.22           C  
ATOM   2549  C   CYS D   9      27.139  65.102  10.641  1.00 32.15           C  
ATOM   2550  O   CYS D   9      26.035  65.013  11.172  1.00 33.35           O  
ATOM   2551  CB  CYS D   9      27.282  64.502   8.254  1.00 30.85           C  
ATOM   2552  SG  CYS D   9      27.711  63.344   6.944  1.00 35.71           S  
ATOM   2553  N   ASP D  10      27.969  66.112  10.859  1.00 30.77           N  
ATOM   2554  CA  ASP D  10      27.604  67.221  11.718  1.00 29.51           C  
ATOM   2555  C   ASP D  10      27.626  68.425  10.794  1.00 27.74           C  
ATOM   2556  O   ASP D  10      28.674  69.036  10.581  1.00 26.94           O  
ATOM   2557  CB  ASP D  10      28.616  67.404  12.846  1.00 29.86           C  
ATOM   2558  CG  ASP D  10      28.251  68.552  13.765  1.00 30.37           C  
ATOM   2559  OD1 ASP D  10      27.239  69.228  13.489  1.00 30.62           O  
ATOM   2560  OD2 ASP D  10      28.973  68.782  14.761  1.00 29.68           O1-
ATOM   2561  N   LEU D  11      26.464  68.750  10.239  1.00 23.90           N  
ATOM   2562  CA  LEU D  11      26.336  69.859   9.309  1.00 25.62           C  
ATOM   2563  C   LEU D  11      26.728  71.214   9.878  1.00 25.86           C  
ATOM   2564  O   LEU D  11      27.135  72.101   9.123  1.00 26.79           O  
ATOM   2565  CB  LEU D  11      24.902  69.924   8.764  1.00 25.70           C  
ATOM   2566  CG  LEU D  11      24.611  70.948   7.658  1.00 27.15           C  
ATOM   2567  CD1 LEU D  11      25.505  70.677   6.451  1.00 27.19           C  
ATOM   2568  CD2 LEU D  11      23.139  70.861   7.251  1.00 27.43           C  
ATOM   2569  N   SER D  12      26.618  71.382  11.196  1.00 24.95           N  
ATOM   2570  CA  SER D  12      26.959  72.666  11.807  1.00 25.81           C  
ATOM   2571  C   SER D  12      28.434  73.009  11.631  1.00 24.91           C  
ATOM   2572  O   SER D  12      28.812  74.181  11.652  1.00 25.27           O  
ATOM   2573  CB  SER D  12      26.591  72.686  13.300  1.00 23.81           C  
ATOM   2574  OG  SER D  12      27.321  71.725  14.042  1.00 27.77           O  
ATOM   2575  N   ILE D  13      29.267  71.988  11.457  1.00 24.79           N  
ATOM   2576  CA  ILE D  13      30.694  72.222  11.267  1.00 24.98           C  
ATOM   2577  C   ILE D  13      30.951  73.064  10.019  1.00 23.13           C  
ATOM   2578  O   ILE D  13      31.607  74.097  10.099  1.00 23.12           O  
ATOM   2579  CB  ILE D  13      31.477  70.893  11.174  1.00 23.26           C  
ATOM   2580  CG1 ILE D  13      31.433  70.184  12.529  1.00 24.60           C  
ATOM   2581  CG2 ILE D  13      32.927  71.160  10.770  1.00 24.76           C  
ATOM   2582  CD1 ILE D  13      32.124  68.838  12.551  1.00 24.75           C  
ATOM   2583  N   ILE D  14      30.422  72.647   8.869  1.00 23.26           N  
ATOM   2584  CA  ILE D  14      30.649  73.419   7.651  1.00 24.25           C  
ATOM   2585  C   ILE D  14      29.874  74.738   7.672  1.00 25.78           C  
ATOM   2586  O   ILE D  14      30.328  75.744   7.125  1.00 27.51           O  
ATOM   2587  CB  ILE D  14      30.281  72.611   6.374  1.00 23.32           C  
ATOM   2588  CG1 ILE D  14      30.825  73.329   5.137  1.00 24.18           C  
ATOM   2589  CG2 ILE D  14      28.779  72.452   6.254  1.00 24.34           C  
ATOM   2590  CD1 ILE D  14      32.354  73.430   5.105  1.00 21.53           C  
ATOM   2591  N   GLN D  15      28.710  74.742   8.315  1.00 26.48           N  
ATOM   2592  CA  GLN D  15      27.907  75.958   8.408  1.00 26.28           C  
ATOM   2593  C   GLN D  15      28.686  77.018   9.185  1.00 27.30           C  
ATOM   2594  O   GLN D  15      28.463  78.218   9.022  1.00 27.26           O  
ATOM   2595  CB  GLN D  15      26.583  75.670   9.119  1.00 26.89           C  
ATOM   2596  CG  GLN D  15      25.727  74.629   8.422  1.00 24.99           C  
ATOM   2597  CD  GLN D  15      24.436  74.359   9.161  1.00 25.35           C  
ATOM   2598  NE2 GLN D  15      23.315  74.457   8.456  1.00 23.09           N  
ATOM   2599  OE1 GLN D  15      24.446  74.061  10.352  1.00 23.32           O  
ATOM   2600  N   GLY D  16      29.602  76.565  10.031  1.00 27.49           N  
ATOM   2601  CA  GLY D  16      30.406  77.491  10.807  1.00 30.35           C  
ATOM   2602  C   GLY D  16      31.712  77.860  10.121  1.00 31.84           C  
ATOM   2603  O   GLY D  16      32.575  78.490  10.730  1.00 33.49           O  
ATOM   2604  N   LYS D  17      31.859  77.473   8.856  1.00 31.94           N  
ATOM   2605  CA  LYS D  17      33.072  77.767   8.091  1.00 31.29           C  
ATOM   2606  C   LYS D  17      32.755  78.671   6.910  1.00 31.94           C  
ATOM   2607  O   LYS D  17      31.771  78.452   6.207  1.00 32.03           O  
ATOM   2608  CB  LYS D  17      33.683  76.479   7.527  1.00 32.74           C  
ATOM   2609  CG  LYS D  17      33.994  75.386   8.530  1.00 33.55           C  
ATOM   2610  CD  LYS D  17      35.292  75.636   9.257  1.00 33.49           C  
ATOM   2611  CE  LYS D  17      35.709  74.399  10.041  1.00 34.12           C  
ATOM   2612  NZ  LYS D  17      36.935  74.641  10.844  1.00 34.46           N1+
ATOM   2613  N   LYS D  18      33.582  79.683   6.679  1.00 32.04           N  
ATOM   2614  CA  LYS D  18      33.354  80.541   5.532  1.00 34.57           C  
ATOM   2615  C   LYS D  18      33.963  79.767   4.362  1.00 34.77           C  
ATOM   2616  O   LYS D  18      35.132  79.382   4.401  1.00 34.31           O  
ATOM   2617  CB  LYS D  18      34.040  81.894   5.714  1.00 38.46           C  
ATOM   2618  CG  LYS D  18      33.417  82.991   4.861  1.00 43.49           C  
ATOM   2619  CD  LYS D  18      33.869  84.377   5.295  1.00 47.12           C  
ATOM   2620  CE  LYS D  18      33.183  85.456   4.468  1.00 48.34           C  
ATOM   2621  NZ  LYS D  18      33.676  86.816   4.818  1.00 48.84           N1+
ATOM   2622  N   VAL D  19      33.162  79.518   3.334  1.00 33.77           N  
ATOM   2623  CA  VAL D  19      33.628  78.748   2.192  1.00 32.65           C  
ATOM   2624  C   VAL D  19      33.833  79.547   0.918  1.00 33.16           C  
ATOM   2625  O   VAL D  19      32.977  80.335   0.510  1.00 32.70           O  
ATOM   2626  CB  VAL D  19      32.657  77.580   1.893  1.00 32.12           C  
ATOM   2627  CG1 VAL D  19      33.059  76.867   0.606  1.00 31.81           C  
ATOM   2628  CG2 VAL D  19      32.656  76.606   3.057  1.00 30.57           C  
ATOM   2629  N   ALA D  20      34.987  79.336   0.298  1.00 32.42           N  
ATOM   2630  CA  ALA D  20      35.313  79.995  -0.955  1.00 31.59           C  
ATOM   2631  C   ALA D  20      35.340  78.913  -2.030  1.00 31.61           C  
ATOM   2632  O   ALA D  20      36.044  77.907  -1.900  1.00 30.77           O  
ATOM   2633  CB  ALA D  20      36.673  80.679  -0.862  1.00 29.88           C  
ATOM   2634  N   ILE D  21      34.549  79.106  -3.076  1.00 30.76           N  
ATOM   2635  CA  ILE D  21      34.516  78.152  -4.168  1.00 32.23           C  
ATOM   2636  C   ILE D  21      35.159  78.788  -5.392  1.00 32.37           C  
ATOM   2637  O   ILE D  21      34.584  79.668  -6.028  1.00 33.09           O  
ATOM   2638  CB  ILE D  21      33.071  77.713  -4.482  1.00 32.19           C  
ATOM   2639  CG1 ILE D  21      32.586  76.783  -3.365  1.00 31.87           C  
ATOM   2640  CG2 ILE D  21      33.007  77.024  -5.846  1.00 30.59           C  
ATOM   2641  CD1 ILE D  21      31.265  76.123  -3.634  1.00 36.07           C  
ATOM   2642  N   ILE D  22      36.368  78.340  -5.705  1.00 32.80           N  
ATOM   2643  CA  ILE D  22      37.107  78.871  -6.838  1.00 33.71           C  
ATOM   2644  C   ILE D  22      36.740  78.132  -8.112  1.00 35.88           C  
ATOM   2645  O   ILE D  22      36.972  76.928  -8.238  1.00 35.31           O  
ATOM   2646  CB  ILE D  22      38.612  78.769  -6.592  1.00 33.64           C  
ATOM   2647  CG1 ILE D  22      38.941  79.424  -5.248  1.00 33.30           C  
ATOM   2648  CG2 ILE D  22      39.375  79.453  -7.721  1.00 31.72           C  
ATOM   2649  CD1 ILE D  22      40.400  79.345  -4.868  1.00 38.27           C  
ATOM   2650  N   GLY D  23      36.169  78.873  -9.055  1.00 37.58           N  
ATOM   2651  CA  GLY D  23      35.738  78.291 -10.310  1.00 40.37           C  
ATOM   2652  C   GLY D  23      34.225  78.201 -10.265  1.00 44.06           C  
ATOM   2653  O   GLY D  23      33.661  77.722  -9.279  1.00 43.05           O  
ATOM   2654  N   TYR D  24      33.558  78.665 -11.317  1.00 46.43           N  
ATOM   2655  CA  TYR D  24      32.104  78.623 -11.340  1.00 49.23           C  
ATOM   2656  C   TYR D  24      31.541  77.970 -12.593  1.00 49.30           C  
ATOM   2657  O   TYR D  24      30.941  78.634 -13.436  1.00 51.65           O  
ATOM   2658  CB  TYR D  24      31.527  80.034 -11.199  1.00 51.22           C  
ATOM   2659  CG  TYR D  24      30.046  80.052 -10.881  1.00 54.25           C  
ATOM   2660  CD1 TYR D  24      29.567  79.532  -9.678  1.00 55.67           C  
ATOM   2661  CD2 TYR D  24      29.121  80.576 -11.785  1.00 55.54           C  
ATOM   2662  CE1 TYR D  24      28.207  79.531  -9.383  1.00 57.68           C  
ATOM   2663  CE2 TYR D  24      27.755  80.580 -11.499  1.00 57.59           C  
ATOM   2664  CZ  TYR D  24      27.306  80.056 -10.297  1.00 58.35           C  
ATOM   2665  OH  TYR D  24      25.960  80.050 -10.007  1.00 59.83           O  
ATOM   2666  N   GLY D  25      31.737  76.663 -12.711  1.00 49.21           N  
ATOM   2667  CA  GLY D  25      31.211  75.946 -13.855  1.00 48.00           C  
ATOM   2668  C   GLY D  25      29.980  75.186 -13.407  1.00 47.42           C  
ATOM   2669  O   GLY D  25      29.263  75.638 -12.513  1.00 47.73           O  
ATOM   2670  N   SER D  26      29.731  74.033 -14.016  1.00 46.17           N  
ATOM   2671  CA  SER D  26      28.583  73.221 -13.643  1.00 45.12           C  
ATOM   2672  C   SER D  26      28.774  72.757 -12.200  1.00 44.28           C  
ATOM   2673  O   SER D  26      27.847  72.811 -11.389  1.00 42.54           O  
ATOM   2674  CB  SER D  26      28.470  72.015 -14.574  1.00 45.60           C  
ATOM   2675  OG  SER D  26      27.287  71.278 -14.316  1.00 47.42           O  
ATOM   2676  N   GLN D  27      29.989  72.308 -11.892  1.00 43.11           N  
ATOM   2677  CA  GLN D  27      30.332  71.842 -10.553  1.00 43.10           C  
ATOM   2678  C   GLN D  27      30.298  72.992  -9.550  1.00 41.33           C  
ATOM   2679  O   GLN D  27      29.659  72.895  -8.503  1.00 40.78           O  
ATOM   2680  CB  GLN D  27      31.729  71.205 -10.549  1.00 43.30           C  
ATOM   2681  CG  GLN D  27      31.754  69.692 -10.745  1.00 46.48           C  
ATOM   2682  CD  GLN D  27      31.038  68.935  -9.627  1.00 49.05           C  
ATOM   2683  NE2 GLN D  27      31.812  68.305  -8.741  1.00 45.56           N  
ATOM   2684  OE1 GLN D  27      29.806  68.926  -9.557  1.00 50.08           O  
ATOM   2685  N   GLY D  28      30.992  74.078  -9.880  1.00 40.49           N  
ATOM   2686  CA  GLY D  28      31.036  75.233  -9.001  1.00 38.62           C  
ATOM   2687  C   GLY D  28      29.660  75.715  -8.584  1.00 38.21           C  
ATOM   2688  O   GLY D  28      29.448  76.105  -7.434  1.00 37.11           O  
ATOM   2689  N   HIS D  29      28.721  75.686  -9.524  1.00 36.91           N  
ATOM   2690  CA  HIS D  29      27.356  76.117  -9.260  1.00 35.79           C  
ATOM   2691  C   HIS D  29      26.670  75.185  -8.264  1.00 34.87           C  
ATOM   2692  O   HIS D  29      26.117  75.635  -7.263  1.00 36.00           O  
ATOM   2693  CB  HIS D  29      26.554  76.149 -10.563  1.00 36.23           C  
ATOM   2694  CG  HIS D  29      25.088  76.376 -10.363  1.00 37.06           C  
ATOM   2695  CD2 HIS D  29      24.033  75.536 -10.480  1.00 36.36           C  
ATOM   2696  ND1 HIS D  29      24.571  77.585  -9.949  1.00 37.10           N  
ATOM   2697  CE1 HIS D  29      23.261  77.478  -9.818  1.00 37.90           C  
ATOM   2698  NE2 HIS D  29      22.909  76.244 -10.134  1.00 37.33           N  
ATOM   2699  N   ALA D  30      26.707  73.888  -8.547  1.00 33.21           N  
ATOM   2700  CA  ALA D  30      26.079  72.900  -7.679  1.00 32.47           C  
ATOM   2701  C   ALA D  30      26.636  72.946  -6.255  1.00 31.56           C  
ATOM   2702  O   ALA D  30      25.881  72.881  -5.284  1.00 29.94           O  
ATOM   2703  CB  ALA D  30      26.251  71.503  -8.268  1.00 32.26           C  
ATOM   2704  N   HIS D  31      27.956  73.054  -6.136  1.00 30.28           N  
ATOM   2705  CA  HIS D  31      28.602  73.112  -4.829  1.00 29.99           C  
ATOM   2706  C   HIS D  31      28.201  74.375  -4.074  1.00 30.12           C  
ATOM   2707  O   HIS D  31      27.787  74.313  -2.918  1.00 30.01           O  
ATOM   2708  CB  HIS D  31      30.131  73.085  -4.977  1.00 29.46           C  
ATOM   2709  CG  HIS D  31      30.703  71.721  -5.226  1.00 26.03           C  
ATOM   2710  CD2 HIS D  31      30.585  70.881  -6.282  1.00 24.52           C  
ATOM   2711  ND1 HIS D  31      31.545  71.093  -4.331  1.00 25.82           N  
ATOM   2712  CE1 HIS D  31      31.921  69.927  -4.826  1.00 25.15           C  
ATOM   2713  NE2 HIS D  31      31.353  69.774  -6.009  1.00 24.33           N  
ATOM   2714  N   ALA D  32      28.329  75.519  -4.739  1.00 30.30           N  
ATOM   2715  CA  ALA D  32      28.007  76.806  -4.134  1.00 31.59           C  
ATOM   2716  C   ALA D  32      26.545  76.927  -3.707  1.00 31.22           C  
ATOM   2717  O   ALA D  32      26.253  77.341  -2.585  1.00 30.17           O  
ATOM   2718  CB  ALA D  32      28.362  77.940  -5.100  1.00 31.50           C  
ATOM   2719  N   CYS D  33      25.630  76.568  -4.601  1.00 30.47           N  
ATOM   2720  CA  CYS D  33      24.213  76.667  -4.293  1.00 31.54           C  
ATOM   2721  C   CYS D  33      23.733  75.644  -3.263  1.00 30.26           C  
ATOM   2722  O   CYS D  33      22.913  75.967  -2.407  1.00 29.18           O  
ATOM   2723  CB  CYS D  33      23.394  76.572  -5.582  1.00 33.19           C  
ATOM   2724  SG  CYS D  33      23.543  78.064  -6.614  1.00 37.37           S  
ATOM   2725  N   ASN D  34      24.238  74.418  -3.331  1.00 28.17           N  
ATOM   2726  CA  ASN D  34      23.832  73.412  -2.363  1.00 29.25           C  
ATOM   2727  C   ASN D  34      24.306  73.821  -0.975  1.00 30.20           C  
ATOM   2728  O   ASN D  34      23.558  73.703  -0.005  1.00 29.40           O  
ATOM   2729  CB  ASN D  34      24.394  72.041  -2.741  1.00 29.02           C  
ATOM   2730  CG  ASN D  34      23.642  71.415  -3.894  1.00 30.44           C  
ATOM   2731  ND2 ASN D  34      23.781  70.104  -4.060  1.00 26.96           N  
ATOM   2732  OD1 ASN D  34      22.945  72.111  -4.636  1.00 30.92           O  
ATOM   2733  N   LEU D  35      25.542  74.312  -0.884  1.00 29.12           N  
ATOM   2734  CA  LEU D  35      26.093  74.750   0.395  1.00 29.93           C  
ATOM   2735  C   LEU D  35      25.319  75.963   0.917  1.00 30.24           C  
ATOM   2736  O   LEU D  35      25.082  76.089   2.119  1.00 30.39           O  
ATOM   2737  CB  LEU D  35      27.582  75.101   0.252  1.00 27.37           C  
ATOM   2738  CG  LEU D  35      28.572  73.952   0.034  1.00 26.45           C  
ATOM   2739  CD1 LEU D  35      29.985  74.498  -0.121  1.00 26.28           C  
ATOM   2740  CD2 LEU D  35      28.506  72.998   1.214  1.00 25.46           C  
ATOM   2741  N   LYS D  36      24.929  76.852   0.009  1.00 31.41           N  
ATOM   2742  CA  LYS D  36      24.173  78.047   0.377  1.00 32.23           C  
ATOM   2743  C   LYS D  36      22.813  77.633   0.940  1.00 32.66           C  
ATOM   2744  O   LYS D  36      22.388  78.129   1.985  1.00 33.24           O  
ATOM   2745  CB  LYS D  36      23.985  78.948  -0.846  1.00 34.56           C  
ATOM   2746  CG  LYS D  36      23.231  80.243  -0.571  1.00 35.62           C  
ATOM   2747  CD  LYS D  36      23.166  81.111  -1.821  1.00 38.14           C  
ATOM   2748  CE  LYS D  36      22.334  82.372  -1.592  1.00 40.69           C  
ATOM   2749  NZ  LYS D  36      22.884  83.222  -0.496  1.00 41.56           N1+
ATOM   2750  N   ASP D  37      22.136  76.721   0.246  1.00 32.31           N  
ATOM   2751  CA  ASP D  37      20.841  76.225   0.701  1.00 31.88           C  
ATOM   2752  C   ASP D  37      21.011  75.506   2.033  1.00 31.18           C  
ATOM   2753  O   ASP D  37      20.067  75.405   2.814  1.00 30.02           O  
ATOM   2754  CB  ASP D  37      20.238  75.248  -0.315  1.00 32.42           C  
ATOM   2755  CG  ASP D  37      19.679  75.942  -1.542  1.00 34.53           C  
ATOM   2756  OD1 ASP D  37      19.164  75.236  -2.438  1.00 34.48           O  
ATOM   2757  OD2 ASP D  37      19.751  77.189  -1.608  1.00 34.53           O1-
ATOM   2758  N   SER D  38      22.219  75.001   2.279  1.00 29.71           N  
ATOM   2759  CA  SER D  38      22.518  74.288   3.518  1.00 29.09           C  
ATOM   2760  C   SER D  38      22.931  75.235   4.638  1.00 29.14           C  
ATOM   2761  O   SER D  38      23.332  74.799   5.718  1.00 29.97           O  
ATOM   2762  CB  SER D  38      23.621  73.252   3.284  1.00 26.31           C  
ATOM   2763  OG  SER D  38      23.151  72.198   2.465  1.00 26.01           O  
ATOM   2764  N   GLY D  39      22.841  76.533   4.371  1.00 30.27           N  
ATOM   2765  CA  GLY D  39      23.183  77.520   5.377  1.00 29.82           C  
ATOM   2766  C   GLY D  39      24.650  77.869   5.511  1.00 31.91           C  
ATOM   2767  O   GLY D  39      25.075  78.356   6.560  1.00 30.44           O  
ATOM   2768  N   VAL D  40      25.433  77.633   4.462  1.00 31.19           N  
ATOM   2769  CA  VAL D  40      26.855  77.946   4.513  1.00 29.95           C  
ATOM   2770  C   VAL D  40      27.152  79.290   3.854  1.00 31.06           C  
ATOM   2771  O   VAL D  40      26.611  79.610   2.796  1.00 29.92           O  
ATOM   2772  CB  VAL D  40      27.700  76.858   3.804  1.00 29.07           C  
ATOM   2773  CG1 VAL D  40      29.168  77.255   3.810  1.00 29.89           C  
ATOM   2774  CG2 VAL D  40      27.513  75.523   4.495  1.00 27.49           C  
ATOM   2775  N   ASP D  41      28.012  80.073   4.494  1.00 32.57           N  
ATOM   2776  CA  ASP D  41      28.406  81.370   3.964  1.00 34.62           C  
ATOM   2777  C   ASP D  41      29.374  81.086   2.814  1.00 35.21           C  
ATOM   2778  O   ASP D  41      30.532  80.737   3.047  1.00 35.63           O  
ATOM   2779  CB  ASP D  41      29.108  82.186   5.052  1.00 36.68           C  
ATOM   2780  CG  ASP D  41      29.602  83.529   4.551  1.00 39.77           C  
ATOM   2781  OD1 ASP D  41      30.240  83.574   3.478  1.00 41.79           O  
ATOM   2782  OD2 ASP D  41      29.368  84.543   5.242  1.00 42.16           O1-
ATOM   2783  N   VAL D  42      28.903  81.239   1.580  1.00 34.81           N  
ATOM   2784  CA  VAL D  42      29.730  80.967   0.412  1.00 36.64           C  
ATOM   2785  C   VAL D  42      30.094  82.192  -0.426  1.00 38.49           C  
ATOM   2786  O   VAL D  42      29.306  83.127  -0.567  1.00 38.05           O  
ATOM   2787  CB  VAL D  42      29.037  79.940  -0.516  1.00 36.35           C  
ATOM   2788  CG1 VAL D  42      29.940  79.603  -1.690  1.00 38.46           C  
ATOM   2789  CG2 VAL D  42      28.688  78.680   0.265  1.00 37.83           C  
ATOM   2790  N   THR D  43      31.306  82.174  -0.974  1.00 39.17           N  
ATOM   2791  CA  THR D  43      31.787  83.243  -1.839  1.00 40.03           C  
ATOM   2792  C   THR D  43      32.450  82.575  -3.041  1.00 41.40           C  
ATOM   2793  O   THR D  43      33.344  81.741  -2.880  1.00 41.43           O  
ATOM   2794  CB  THR D  43      32.824  84.144  -1.131  1.00 40.18           C  
ATOM   2795  CG2 THR D  43      33.325  85.220  -2.083  1.00 39.01           C  
ATOM   2796  OG1 THR D  43      32.221  84.771   0.007  1.00 40.92           O  
ATOM   2797  N   VAL D  44      31.997  82.930  -4.239  1.00 41.94           N  
ATOM   2798  CA  VAL D  44      32.547  82.365  -5.463  1.00 43.01           C  
ATOM   2799  C   VAL D  44      33.689  83.222  -5.996  1.00 45.89           C  
ATOM   2800  O   VAL D  44      33.489  84.382  -6.355  1.00 45.61           O  
ATOM   2801  CB  VAL D  44      31.465  82.252  -6.554  1.00 41.85           C  
ATOM   2802  CG1 VAL D  44      32.073  81.718  -7.836  1.00 39.98           C  
ATOM   2803  CG2 VAL D  44      30.344  81.339  -6.082  1.00 39.82           C  
ATOM   2804  N   GLY D  45      34.887  82.646  -6.042  1.00 47.76           N  
ATOM   2805  CA  GLY D  45      36.038  83.378  -6.534  1.00 50.65           C  
ATOM   2806  C   GLY D  45      36.174  83.273  -8.041  1.00 53.48           C  
ATOM   2807  O   GLY D  45      36.336  82.178  -8.582  1.00 52.68           O  
ATOM   2808  N   LEU D  46      36.104  84.412  -8.724  1.00 56.41           N  
ATOM   2809  CA  LEU D  46      36.220  84.442 -10.177  1.00 60.52           C  
ATOM   2810  C   LEU D  46      37.120  85.585 -10.635  1.00 64.80           C  
ATOM   2811  O   LEU D  46      37.228  86.611  -9.963  1.00 64.13           O  
ATOM   2812  CB  LEU D  46      34.836  84.596 -10.813  1.00 59.11           C  
ATOM   2813  CG  LEU D  46      33.792  83.521 -10.497  1.00 58.78           C  
ATOM   2814  CD1 LEU D  46      32.474  83.881 -11.167  1.00 58.57           C  
ATOM   2815  CD2 LEU D  46      34.282  82.163 -10.978  1.00 58.80           C  
ATOM   2816  N   ARG D  47      37.767  85.399 -11.783  1.00 70.22           N  
ATOM   2817  CA  ARG D  47      38.656  86.415 -12.337  1.00 76.05           C  
ATOM   2818  C   ARG D  47      37.894  87.718 -12.544  1.00 76.71           C  
ATOM   2819  O   ARG D  47      36.812  87.725 -13.133  1.00 77.04           O  
ATOM   2820  CB  ARG D  47      39.240  85.941 -13.671  1.00 80.80           C  
ATOM   2821  CG  ARG D  47      40.068  84.669 -13.567  1.00 88.24           C  
ATOM   2822  CD  ARG D  47      40.565  84.212 -14.932  1.00 94.30           C  
ATOM   2823  NE  ARG D  47      41.382  83.004 -14.840  1.00 99.67           N  
ATOM   2824  CZ  ARG D  47      41.912  82.376 -15.886  1.00101.76           C  
ATOM   2825  NH1 ARG D  47      41.713  82.839 -17.113  1.00102.89           N1+
ATOM   2826  NH2 ARG D  47      42.644  81.284 -15.704  1.00103.10           N  
ATOM   2827  N   SER D  48      38.466  88.814 -12.054  1.00 78.14           N  
ATOM   2828  CA  SER D  48      37.854  90.135 -12.168  1.00 79.83           C  
ATOM   2829  C   SER D  48      37.126  90.322 -13.494  1.00 80.76           C  
ATOM   2830  O   SER D  48      37.704  90.124 -14.562  1.00 80.94           O  
ATOM   2831  CB  SER D  48      38.921  91.222 -12.019  1.00 80.75           C  
ATOM   2832  OG  SER D  48      39.593  91.111 -10.778  1.00 81.98           O  
ATOM   2833  N   GLY D  49      35.854  90.702 -13.413  1.00 81.84           N  
ATOM   2834  CA  GLY D  49      35.060  90.921 -14.609  1.00 83.59           C  
ATOM   2835  C   GLY D  49      35.108  89.783 -15.610  1.00 84.49           C  
ATOM   2836  O   GLY D  49      35.999  89.726 -16.457  1.00 84.74           O  
ATOM   2837  N   SER D  50      34.143  88.875 -15.515  1.00 85.06           N  
ATOM   2838  CA  SER D  50      34.067  87.735 -16.420  1.00 85.50           C  
ATOM   2839  C   SER D  50      32.613  87.447 -16.770  1.00 85.55           C  
ATOM   2840  O   SER D  50      31.700  87.839 -16.042  1.00 85.59           O  
ATOM   2841  CB  SER D  50      34.695  86.498 -15.773  1.00 85.72           C  
ATOM   2842  OG  SER D  50      36.065  86.711 -15.480  1.00 85.81           O  
ATOM   2843  N   ALA D  51      32.401  86.762 -17.889  1.00 84.97           N  
ATOM   2844  CA  ALA D  51      31.054  86.418 -18.327  1.00 84.16           C  
ATOM   2845  C   ALA D  51      30.386  85.533 -17.280  1.00 83.68           C  
ATOM   2846  O   ALA D  51      29.160  85.413 -17.237  1.00 83.93           O  
ATOM   2847  CB  ALA D  51      31.112  85.695 -19.668  1.00 82.84           C  
ATOM   2848  N   THR D  52      31.206  84.920 -16.432  1.00 82.69           N  
ATOM   2849  CA  THR D  52      30.718  84.037 -15.381  1.00 80.90           C  
ATOM   2850  C   THR D  52      30.233  84.818 -14.163  1.00 79.75           C  
ATOM   2851  O   THR D  52      29.190  84.500 -13.592  1.00 80.19           O  
ATOM   2852  CB  THR D  52      31.817  83.057 -14.931  1.00 80.52           C  
ATOM   2853  CG2 THR D  52      31.269  82.079 -13.910  1.00 79.89           C  
ATOM   2854  OG1 THR D  52      32.301  82.328 -16.066  1.00 80.37           O  
ATOM   2855  N   VAL D  53      30.994  85.835 -13.767  1.00 77.70           N  
ATOM   2856  CA  VAL D  53      30.633  86.657 -12.616  1.00 75.49           C  
ATOM   2857  C   VAL D  53      29.167  87.069 -12.699  1.00 74.85           C  
ATOM   2858  O   VAL D  53      28.482  87.180 -11.681  1.00 74.99           O  
ATOM   2859  CB  VAL D  53      31.501  87.932 -12.539  1.00 74.61           C  
ATOM   2860  CG1 VAL D  53      31.070  88.783 -11.357  1.00 73.42           C  
ATOM   2861  CG2 VAL D  53      32.967  87.556 -12.413  1.00 73.52           C  
ATOM   2862  N   ALA D  54      28.695  87.294 -13.920  1.00 73.37           N  
ATOM   2863  CA  ALA D  54      27.311  87.687 -14.145  1.00 72.15           C  
ATOM   2864  C   ALA D  54      26.372  86.582 -13.682  1.00 71.33           C  
ATOM   2865  O   ALA D  54      25.574  86.776 -12.764  1.00 71.42           O  
ATOM   2866  CB  ALA D  54      27.086  87.977 -15.625  1.00 72.31           C  
ATOM   2867  N   LYS D  55      26.476  85.422 -14.322  1.00 70.49           N  
ATOM   2868  CA  LYS D  55      25.637  84.279 -13.985  1.00 70.09           C  
ATOM   2869  C   LYS D  55      25.668  83.976 -12.491  1.00 69.65           C  
ATOM   2870  O   LYS D  55      24.637  83.676 -11.890  1.00 69.51           O  
ATOM   2871  CB  LYS D  55      26.089  83.046 -14.772  1.00 70.46           C  
ATOM   2872  CG  LYS D  55      26.005  83.218 -16.280  1.00 71.05           C  
ATOM   2873  CD  LYS D  55      26.413  81.949 -17.011  1.00 71.37           C  
ATOM   2874  CE  LYS D  55      26.322  82.132 -18.519  1.00 71.09           C  
ATOM   2875  NZ  LYS D  55      26.715  80.898 -19.254  1.00 70.54           N1+
ATOM   2876  N   ALA D  56      26.855  84.060 -11.897  1.00 69.40           N  
ATOM   2877  CA  ALA D  56      27.021  83.792 -10.473  1.00 69.32           C  
ATOM   2878  C   ALA D  56      26.115  84.688  -9.638  1.00 69.02           C  
ATOM   2879  O   ALA D  56      25.139  84.222  -9.053  1.00 68.49           O  
ATOM   2880  CB  ALA D  56      28.476  83.998 -10.070  1.00 69.69           C  
ATOM   2881  N   GLU D  57      26.445  85.974  -9.588  1.00 69.06           N  
ATOM   2882  CA  GLU D  57      25.662  86.941  -8.827  1.00 69.12           C  
ATOM   2883  C   GLU D  57      24.172  86.820  -9.127  1.00 68.13           C  
ATOM   2884  O   GLU D  57      23.333  87.162  -8.294  1.00 68.08           O  
ATOM   2885  CB  GLU D  57      26.133  88.363  -9.142  1.00 70.06           C  
ATOM   2886  CG  GLU D  57      27.531  88.681  -8.639  1.00 71.89           C  
ATOM   2887  CD  GLU D  57      27.994  90.072  -9.036  1.00 73.53           C  
ATOM   2888  OE1 GLU D  57      29.064  90.503  -8.555  1.00 73.54           O  
ATOM   2889  OE2 GLU D  57      27.292  90.733  -9.832  1.00 74.18           O1-
ATOM   2890  N   ALA D  58      23.848  86.330 -10.318  1.00 66.66           N  
ATOM   2891  CA  ALA D  58      22.456  86.167 -10.715  1.00 66.05           C  
ATOM   2892  C   ALA D  58      21.722  85.232  -9.758  1.00 65.38           C  
ATOM   2893  O   ALA D  58      20.603  85.522  -9.331  1.00 65.73           O  
ATOM   2894  CB  ALA D  58      22.380  85.628 -12.139  1.00 66.13           C  
ATOM   2895  N   HIS D  59      22.354  84.110  -9.421  1.00 64.03           N  
ATOM   2896  CA  HIS D  59      21.751  83.141  -8.513  1.00 61.98           C  
ATOM   2897  C   HIS D  59      21.861  83.593  -7.064  1.00 60.10           C  
ATOM   2898  O   HIS D  59      21.634  82.812  -6.139  1.00 59.80           O  
ATOM   2899  CB  HIS D  59      22.414  81.770  -8.669  1.00 63.13           C  
ATOM   2900  CG  HIS D  59      22.228  81.159 -10.023  1.00 63.54           C  
ATOM   2901  CD2 HIS D  59      21.441  80.139 -10.440  1.00 64.18           C  
ATOM   2902  ND1 HIS D  59      22.891  81.614 -11.142  1.00 63.78           N  
ATOM   2903  CE1 HIS D  59      22.522  80.900 -12.190  1.00 64.24           C  
ATOM   2904  NE2 HIS D  59      21.643  79.998 -11.791  1.00 64.51           N  
ATOM   2905  N   GLY D  60      22.217  84.858  -6.873  1.00 58.02           N  
ATOM   2906  CA  GLY D  60      22.341  85.391  -5.530  1.00 55.90           C  
ATOM   2907  C   GLY D  60      23.557  84.890  -4.778  1.00 54.73           C  
ATOM   2908  O   GLY D  60      23.497  84.682  -3.564  1.00 54.32           O  
ATOM   2909  N   LEU D  61      24.660  84.694  -5.495  1.00 52.81           N  
ATOM   2910  CA  LEU D  61      25.902  84.225  -4.888  1.00 50.41           C  
ATOM   2911  C   LEU D  61      26.914  85.362  -4.819  1.00 49.39           C  
ATOM   2912  O   LEU D  61      27.065  86.120  -5.776  1.00 49.62           O  
ATOM   2913  CB  LEU D  61      26.494  83.076  -5.708  1.00 49.39           C  
ATOM   2914  CG  LEU D  61      25.769  81.729  -5.683  1.00 48.78           C  
ATOM   2915  CD1 LEU D  61      26.325  80.827  -6.770  1.00 48.41           C  
ATOM   2916  CD2 LEU D  61      25.930  81.088  -4.314  1.00 48.25           C  
ATOM   2917  N   LYS D  62      27.601  85.483  -3.688  1.00 48.34           N  
ATOM   2918  CA  LYS D  62      28.609  86.525  -3.529  1.00 47.91           C  
ATOM   2919  C   LYS D  62      29.835  86.156  -4.357  1.00 48.51           C  
ATOM   2920  O   LYS D  62      30.307  85.020  -4.308  1.00 48.11           O  
ATOM   2921  CB  LYS D  62      29.017  86.666  -2.062  1.00 47.61           C  
ATOM   2922  CG  LYS D  62      27.892  87.066  -1.125  1.00 47.82           C  
ATOM   2923  CD  LYS D  62      28.421  87.309   0.285  1.00 48.41           C  
ATOM   2924  CE  LYS D  62      29.069  86.062   0.868  1.00 48.36           C  
ATOM   2925  NZ  LYS D  62      29.709  86.331   2.186  1.00 48.45           N1+
ATOM   2926  N   VAL D  63      30.345  87.119  -5.118  1.00 48.92           N  
ATOM   2927  CA  VAL D  63      31.513  86.894  -5.959  1.00 49.18           C  
ATOM   2928  C   VAL D  63      32.640  87.839  -5.564  1.00 50.42           C  
ATOM   2929  O   VAL D  63      32.394  88.936  -5.065  1.00 51.08           O  
ATOM   2930  CB  VAL D  63      31.172  87.116  -7.447  1.00 49.02           C  
ATOM   2931  CG1 VAL D  63      32.379  86.798  -8.316  1.00 47.99           C  
ATOM   2932  CG2 VAL D  63      29.986  86.251  -7.841  1.00 47.25           C  
ATOM   2933  N   ALA D  64      33.877  87.408  -5.780  1.00 51.19           N  
ATOM   2934  CA  ALA D  64      35.034  88.226  -5.446  1.00 51.90           C  
ATOM   2935  C   ALA D  64      36.294  87.671  -6.096  1.00 52.88           C  
ATOM   2936  O   ALA D  64      36.312  86.532  -6.565  1.00 53.42           O  
ATOM   2937  CB  ALA D  64      35.210  88.281  -3.938  1.00 51.26           C  
ATOM   2938  N   ASP D  65      37.344  88.486  -6.135  1.00 53.05           N  
ATOM   2939  CA  ASP D  65      38.608  88.053  -6.713  1.00 53.19           C  
ATOM   2940  C   ASP D  65      39.009  86.797  -5.963  1.00 51.66           C  
ATOM   2941  O   ASP D  65      38.659  86.634  -4.793  1.00 51.26           O  
ATOM   2942  CB  ASP D  65      39.685  89.121  -6.519  1.00 56.06           C  
ATOM   2943  CG  ASP D  65      39.297  90.453  -7.116  1.00 59.73           C  
ATOM   2944  OD1 ASP D  65      38.981  90.493  -8.323  1.00 63.09           O  
ATOM   2945  OD2 ASP D  65      39.309  91.463  -6.380  1.00 63.23           O1-
ATOM   2946  N   VAL D  66      39.735  85.909  -6.629  1.00 50.15           N  
ATOM   2947  CA  VAL D  66      40.168  84.678  -5.985  1.00 49.59           C  
ATOM   2948  C   VAL D  66      40.953  85.003  -4.717  1.00 48.35           C  
ATOM   2949  O   VAL D  66      40.736  84.398  -3.669  1.00 47.24           O  
ATOM   2950  CB  VAL D  66      41.043  83.828  -6.936  1.00 50.53           C  
ATOM   2951  CG1 VAL D  66      42.176  84.665  -7.486  1.00 53.61           C  
ATOM   2952  CG2 VAL D  66      41.591  82.618  -6.199  1.00 51.13           C  
ATOM   2953  N   LYS D  67      41.852  85.975  -4.811  1.00 47.34           N  
ATOM   2954  CA  LYS D  67      42.666  86.368  -3.669  1.00 48.03           C  
ATOM   2955  C   LYS D  67      41.820  86.875  -2.503  1.00 46.14           C  
ATOM   2956  O   LYS D  67      42.124  86.601  -1.341  1.00 45.23           O  
ATOM   2957  CB  LYS D  67      43.679  87.431  -4.103  1.00 51.10           C  
ATOM   2958  CG  LYS D  67      44.755  86.881  -5.037  1.00 56.18           C  
ATOM   2959  CD  LYS D  67      45.414  87.967  -5.875  1.00 58.99           C  
ATOM   2960  CE  LYS D  67      44.399  88.632  -6.797  1.00 60.71           C  
ATOM   2961  NZ  LYS D  67      43.635  87.622  -7.590  1.00 58.83           N1+
ATOM   2962  N   THR D  68      40.754  87.606  -2.815  1.00 44.41           N  
ATOM   2963  CA  THR D  68      39.872  88.141  -1.781  1.00 43.90           C  
ATOM   2964  C   THR D  68      39.030  87.019  -1.178  1.00 42.34           C  
ATOM   2965  O   THR D  68      38.972  86.856   0.043  1.00 41.79           O  
ATOM   2966  CB  THR D  68      38.930  89.221  -2.354  1.00 44.80           C  
ATOM   2967  CG2 THR D  68      38.024  89.770  -1.265  1.00 45.61           C  
ATOM   2968  OG1 THR D  68      39.707  90.294  -2.902  1.00 46.39           O  
ATOM   2969  N   ALA D  69      38.383  86.246  -2.043  1.00 40.36           N  
ATOM   2970  CA  ALA D  69      37.553  85.134  -1.600  1.00 38.16           C  
ATOM   2971  C   ALA D  69      38.370  84.194  -0.717  1.00 36.67           C  
ATOM   2972  O   ALA D  69      37.899  83.730   0.322  1.00 36.11           O  
ATOM   2973  CB  ALA D  69      37.008  84.383  -2.807  1.00 36.39           C  
ATOM   2974  N   VAL D  70      39.605  83.927  -1.127  1.00 35.65           N  
ATOM   2975  CA  VAL D  70      40.482  83.042  -0.373  1.00 34.91           C  
ATOM   2976  C   VAL D  70      40.890  83.611   0.981  1.00 34.83           C  
ATOM   2977  O   VAL D  70      40.799  82.926   1.999  1.00 36.05           O  
ATOM   2978  CB  VAL D  70      41.771  82.714  -1.167  1.00 34.69           C  
ATOM   2979  CG1 VAL D  70      42.768  81.987  -0.270  1.00 31.90           C  
ATOM   2980  CG2 VAL D  70      41.431  81.856  -2.381  1.00 34.49           C  
ATOM   2981  N   ALA D  71      41.342  84.861   0.992  1.00 35.19           N  
ATOM   2982  CA  ALA D  71      41.794  85.502   2.227  1.00 35.12           C  
ATOM   2983  C   ALA D  71      40.806  85.424   3.390  1.00 34.82           C  
ATOM   2984  O   ALA D  71      41.209  85.257   4.540  1.00 35.37           O  
ATOM   2985  CB  ALA D  71      42.159  86.961   1.953  1.00 35.54           C  
ATOM   2986  N   ALA D  72      39.516  85.535   3.094  1.00 34.86           N  
ATOM   2987  CA  ALA D  72      38.498  85.493   4.139  1.00 35.28           C  
ATOM   2988  C   ALA D  72      37.867  84.119   4.360  1.00 35.70           C  
ATOM   2989  O   ALA D  72      36.891  84.002   5.104  1.00 37.72           O  
ATOM   2990  CB  ALA D  72      37.408  86.507   3.824  1.00 36.17           C  
ATOM   2991  N   ALA D  73      38.427  83.081   3.741  1.00 33.77           N  
ATOM   2992  CA  ALA D  73      37.866  81.736   3.863  1.00 30.80           C  
ATOM   2993  C   ALA D  73      38.573  80.799   4.836  1.00 30.08           C  
ATOM   2994  O   ALA D  73      39.738  80.982   5.173  1.00 29.88           O  
ATOM   2995  CB  ALA D  73      37.807  81.080   2.480  1.00 29.62           C  
ATOM   2996  N   ASP D  74      37.840  79.789   5.286  1.00 29.83           N  
ATOM   2997  CA  ASP D  74      38.375  78.781   6.189  1.00 29.27           C  
ATOM   2998  C   ASP D  74      38.523  77.514   5.357  1.00 28.45           C  
ATOM   2999  O   ASP D  74      39.390  76.680   5.612  1.00 28.49           O  
ATOM   3000  CB  ASP D  74      37.407  78.531   7.344  1.00 30.62           C  
ATOM   3001  CG  ASP D  74      37.150  79.779   8.159  1.00 32.19           C  
ATOM   3002  OD1 ASP D  74      38.111  80.285   8.776  1.00 32.46           O  
ATOM   3003  OD2 ASP D  74      35.995  80.259   8.172  1.00 29.98           O1-
ATOM   3004  N   VAL D  75      37.659  77.393   4.354  1.00 27.57           N  
ATOM   3005  CA  VAL D  75      37.655  76.252   3.450  1.00 26.68           C  
ATOM   3006  C   VAL D  75      37.681  76.750   2.010  1.00 26.16           C  
ATOM   3007  O   VAL D  75      36.836  77.549   1.604  1.00 24.24           O  
ATOM   3008  CB  VAL D  75      36.391  75.394   3.635  1.00 26.70           C  
ATOM   3009  CG1 VAL D  75      36.404  74.238   2.652  1.00 26.19           C  
ATOM   3010  CG2 VAL D  75      36.309  74.884   5.071  1.00 24.95           C  
ATOM   3011  N   VAL D  76      38.658  76.282   1.242  1.00 24.83           N  
ATOM   3012  CA  VAL D  76      38.766  76.678  -0.154  1.00 22.91           C  
ATOM   3013  C   VAL D  76      38.606  75.457  -1.052  1.00 23.45           C  
ATOM   3014  O   VAL D  76      39.470  74.584  -1.078  1.00 23.00           O  
ATOM   3015  CB  VAL D  76      40.135  77.341  -0.447  1.00 25.48           C  
ATOM   3016  CG1 VAL D  76      40.197  77.781  -1.906  1.00 21.91           C  
ATOM   3017  CG2 VAL D  76      40.343  78.537   0.476  1.00 25.15           C  
ATOM   3018  N   MET D  77      37.490  75.395  -1.772  1.00 22.25           N  
ATOM   3019  CA  MET D  77      37.227  74.290  -2.683  1.00 23.76           C  
ATOM   3020  C   MET D  77      37.666  74.709  -4.080  1.00 23.94           C  
ATOM   3021  O   MET D  77      37.159  75.686  -4.633  1.00 23.11           O  
ATOM   3022  CB  MET D  77      35.735  73.938  -2.689  1.00 22.36           C  
ATOM   3023  CG  MET D  77      35.321  72.957  -3.785  1.00 20.31           C  
ATOM   3024  SD  MET D  77      36.171  71.356  -3.707  1.00 21.19           S  
ATOM   3025  CE  MET D  77      35.160  70.493  -2.497  1.00 16.85           C  
ATOM   3026  N   ILE D  78      38.613  73.967  -4.643  1.00 23.54           N  
ATOM   3027  CA  ILE D  78      39.136  74.269  -5.968  1.00 22.49           C  
ATOM   3028  C   ILE D  78      38.484  73.409  -7.041  1.00 23.47           C  
ATOM   3029  O   ILE D  78      38.680  72.195  -7.080  1.00 23.20           O  
ATOM   3030  CB  ILE D  78      40.652  74.058  -6.004  1.00 21.98           C  
ATOM   3031  CG1 ILE D  78      41.309  74.981  -4.972  1.00 22.77           C  
ATOM   3032  CG2 ILE D  78      41.180  74.314  -7.418  1.00 18.99           C  
ATOM   3033  CD1 ILE D  78      42.795  74.756  -4.778  1.00 22.73           C  
ATOM   3034  N   LEU D  79      37.723  74.052  -7.920  1.00 24.18           N  
ATOM   3035  CA  LEU D  79      37.027  73.349  -8.986  1.00 25.90           C  
ATOM   3036  C   LEU D  79      37.490  73.745 -10.386  1.00 27.43           C  
ATOM   3037  O   LEU D  79      36.845  73.399 -11.379  1.00 28.20           O  
ATOM   3038  CB  LEU D  79      35.520  73.581  -8.849  1.00 26.46           C  
ATOM   3039  CG  LEU D  79      34.934  73.050  -7.536  1.00 27.24           C  
ATOM   3040  CD1 LEU D  79      33.474  73.458  -7.421  1.00 28.60           C  
ATOM   3041  CD2 LEU D  79      35.074  71.527  -7.493  1.00 26.23           C  
ATOM   3042  N   THR D  80      38.602  74.467 -10.470  1.00 26.66           N  
ATOM   3043  CA  THR D  80      39.134  74.876 -11.767  1.00 28.16           C  
ATOM   3044  C   THR D  80      39.762  73.657 -12.461  1.00 26.45           C  
ATOM   3045  O   THR D  80      40.104  72.670 -11.805  1.00 24.26           O  
ATOM   3046  CB  THR D  80      40.206  75.973 -11.608  1.00 29.37           C  
ATOM   3047  CG2 THR D  80      39.629  77.177 -10.872  1.00 30.63           C  
ATOM   3048  OG1 THR D  80      41.316  75.455 -10.865  1.00 31.88           O  
ATOM   3049  N   PRO D  81      39.925  73.716 -13.796  1.00 25.60           N  
ATOM   3050  CA  PRO D  81      40.512  72.613 -14.569  1.00 25.42           C  
ATOM   3051  C   PRO D  81      41.822  72.108 -13.968  1.00 24.19           C  
ATOM   3052  O   PRO D  81      42.650  72.899 -13.519  1.00 23.67           O  
ATOM   3053  CB  PRO D  81      40.703  73.229 -15.951  1.00 26.67           C  
ATOM   3054  CG  PRO D  81      39.544  74.180 -16.040  1.00 27.37           C  
ATOM   3055  CD  PRO D  81      39.576  74.841 -14.680  1.00 24.82           C  
ATOM   3056  N   ASP D  82      41.998  70.788 -13.966  1.00 23.40           N  
ATOM   3057  CA  ASP D  82      43.191  70.158 -13.405  1.00 24.14           C  
ATOM   3058  C   ASP D  82      44.520  70.790 -13.812  1.00 24.96           C  
ATOM   3059  O   ASP D  82      45.330  71.139 -12.957  1.00 23.28           O  
ATOM   3060  CB  ASP D  82      43.238  68.665 -13.762  1.00 22.51           C  
ATOM   3061  CG  ASP D  82      42.106  67.876 -13.137  1.00 24.85           C  
ATOM   3062  OD1 ASP D  82      41.673  68.232 -12.017  1.00 24.38           O  
ATOM   3063  OD2 ASP D  82      41.661  66.887 -13.760  1.00 25.28           O1-
ATOM   3064  N   GLU D  83      44.740  70.937 -15.114  1.00 25.09           N  
ATOM   3065  CA  GLU D  83      45.997  71.488 -15.613  1.00 28.24           C  
ATOM   3066  C   GLU D  83      46.327  72.904 -15.144  1.00 30.94           C  
ATOM   3067  O   GLU D  83      47.476  73.335 -15.251  1.00 33.52           O  
ATOM   3068  CB  GLU D  83      46.020  71.451 -17.146  1.00 25.67           C  
ATOM   3069  CG  GLU D  83      45.006  72.369 -17.806  1.00 24.76           C  
ATOM   3070  CD  GLU D  83      43.694  71.680 -18.114  1.00 24.74           C  
ATOM   3071  OE1 GLU D  83      43.222  70.877 -17.275  1.00 21.82           O  
ATOM   3072  OE2 GLU D  83      43.128  71.957 -19.195  1.00 22.45           O1-
ATOM   3073  N   PHE D  84      45.338  73.624 -14.620  1.00 32.37           N  
ATOM   3074  CA  PHE D  84      45.557  75.000 -14.170  1.00 34.02           C  
ATOM   3075  C   PHE D  84      45.676  75.183 -12.657  1.00 32.57           C  
ATOM   3076  O   PHE D  84      46.097  76.240 -12.191  1.00 32.00           O  
ATOM   3077  CB  PHE D  84      44.429  75.893 -14.691  1.00 37.29           C  
ATOM   3078  CG  PHE D  84      44.368  75.984 -16.193  1.00 42.72           C  
ATOM   3079  CD1 PHE D  84      43.166  76.272 -16.834  1.00 43.42           C  
ATOM   3080  CD2 PHE D  84      45.514  75.796 -16.967  1.00 43.86           C  
ATOM   3081  CE1 PHE D  84      43.105  76.372 -18.225  1.00 45.21           C  
ATOM   3082  CE2 PHE D  84      45.464  75.894 -18.359  1.00 44.67           C  
ATOM   3083  CZ  PHE D  84      44.257  76.182 -18.988  1.00 44.33           C  
ATOM   3084  N   GLN D  85      45.316  74.160 -11.891  1.00 30.37           N  
ATOM   3085  CA  GLN D  85      45.360  74.254 -10.437  1.00 28.35           C  
ATOM   3086  C   GLN D  85      46.727  74.586  -9.840  1.00 28.53           C  
ATOM   3087  O   GLN D  85      46.817  75.347  -8.875  1.00 27.52           O  
ATOM   3088  CB  GLN D  85      44.811  72.965  -9.820  1.00 26.63           C  
ATOM   3089  CG  GLN D  85      43.298  72.852  -9.944  1.00 24.41           C  
ATOM   3090  CD  GLN D  85      42.755  71.566  -9.359  1.00 24.72           C  
ATOM   3091  NE2 GLN D  85      41.581  71.152  -9.826  1.00 24.19           N  
ATOM   3092  OE1 GLN D  85      43.371  70.961  -8.484  1.00 22.42           O  
ATOM   3093  N   GLY D  86      47.788  74.026 -10.408  1.00 27.82           N  
ATOM   3094  CA  GLY D  86      49.119  74.296  -9.895  1.00 28.67           C  
ATOM   3095  C   GLY D  86      49.445  75.778  -9.822  1.00 28.93           C  
ATOM   3096  O   GLY D  86      49.734  76.305  -8.748  1.00 26.64           O  
ATOM   3097  N   ARG D  87      49.393  76.455 -10.964  1.00 31.27           N  
ATOM   3098  CA  ARG D  87      49.696  77.882 -11.024  1.00 34.98           C  
ATOM   3099  C   ARG D  87      48.729  78.719 -10.201  1.00 33.79           C  
ATOM   3100  O   ARG D  87      49.145  79.621  -9.473  1.00 33.76           O  
ATOM   3101  CB  ARG D  87      49.683  78.371 -12.472  1.00 39.75           C  
ATOM   3102  CG  ARG D  87      50.788  77.788 -13.335  1.00 48.50           C  
ATOM   3103  CD  ARG D  87      50.752  78.376 -14.739  1.00 55.70           C  
ATOM   3104  NE  ARG D  87      51.001  79.816 -14.741  1.00 60.21           N  
ATOM   3105  CZ  ARG D  87      52.148  80.379 -14.367  1.00 62.27           C  
ATOM   3106  NH1 ARG D  87      53.160  79.623 -13.958  1.00 63.04           N1+
ATOM   3107  NH2 ARG D  87      52.286  81.698 -14.406  1.00 61.62           N  
ATOM   3108  N   LEU D  88      47.440  78.426 -10.326  1.00 32.11           N  
ATOM   3109  CA  LEU D  88      46.422  79.151  -9.579  1.00 31.13           C  
ATOM   3110  C   LEU D  88      46.723  79.102  -8.086  1.00 28.91           C  
ATOM   3111  O   LEU D  88      46.680  80.122  -7.401  1.00 28.86           O  
ATOM   3112  CB  LEU D  88      45.038  78.550  -9.844  1.00 33.46           C  
ATOM   3113  CG  LEU D  88      43.870  79.085  -9.005  1.00 36.69           C  
ATOM   3114  CD1 LEU D  88      43.715  80.582  -9.215  1.00 38.60           C  
ATOM   3115  CD2 LEU D  88      42.591  78.364  -9.396  1.00 38.48           C  
ATOM   3116  N   TYR D  89      47.035  77.911  -7.588  1.00 26.21           N  
ATOM   3117  CA  TYR D  89      47.333  77.734  -6.172  1.00 26.45           C  
ATOM   3118  C   TYR D  89      48.575  78.506  -5.735  1.00 27.45           C  
ATOM   3119  O   TYR D  89      48.574  79.162  -4.695  1.00 26.81           O  
ATOM   3120  CB  TYR D  89      47.535  76.251  -5.854  1.00 24.02           C  
ATOM   3121  CG  TYR D  89      47.991  75.989  -4.435  1.00 24.28           C  
ATOM   3122  CD1 TYR D  89      47.100  76.086  -3.362  1.00 25.00           C  
ATOM   3123  CD2 TYR D  89      49.320  75.678  -4.160  1.00 23.28           C  
ATOM   3124  CE1 TYR D  89      47.528  75.880  -2.051  1.00 25.07           C  
ATOM   3125  CE2 TYR D  89      49.756  75.473  -2.858  1.00 24.42           C  
ATOM   3126  CZ  TYR D  89      48.856  75.575  -1.808  1.00 25.47           C  
ATOM   3127  OH  TYR D  89      49.291  75.368  -0.519  1.00 26.66           O  
ATOM   3128  N   LYS D  90      49.633  78.419  -6.530  1.00 28.83           N  
ATOM   3129  CA  LYS D  90      50.885  79.086  -6.205  1.00 33.06           C  
ATOM   3130  C   LYS D  90      50.844  80.607  -6.296  1.00 33.93           C  
ATOM   3131  O   LYS D  90      51.440  81.293  -5.469  1.00 33.87           O  
ATOM   3132  CB  LYS D  90      52.009  78.557  -7.105  1.00 35.48           C  
ATOM   3133  CG  LYS D  90      52.418  77.120  -6.806  1.00 41.85           C  
ATOM   3134  CD  LYS D  90      53.461  76.590  -7.796  1.00 46.66           C  
ATOM   3135  CE  LYS D  90      52.899  76.487  -9.212  1.00 48.62           C  
ATOM   3136  NZ  LYS D  90      53.907  75.985 -10.188  1.00 50.01           N1+
ATOM   3137  N   GLU D  91      50.128  81.132  -7.284  1.00 35.27           N  
ATOM   3138  CA  GLU D  91      50.070  82.575  -7.488  1.00 38.00           C  
ATOM   3139  C   GLU D  91      48.922  83.330  -6.834  1.00 38.54           C  
ATOM   3140  O   GLU D  91      49.075  84.502  -6.487  1.00 38.44           O  
ATOM   3141  CB  GLU D  91      50.048  82.884  -8.987  1.00 40.94           C  
ATOM   3142  CG  GLU D  91      51.116  82.169  -9.790  1.00 45.63           C  
ATOM   3143  CD  GLU D  91      51.085  82.542 -11.260  1.00 49.46           C  
ATOM   3144  OE1 GLU D  91      49.977  82.611 -11.838  1.00 51.90           O  
ATOM   3145  OE2 GLU D  91      52.171  82.757 -11.838  1.00 50.96           O1-
ATOM   3146  N   GLU D  92      47.778  82.679  -6.658  1.00 37.74           N  
ATOM   3147  CA  GLU D  92      46.636  83.378  -6.087  1.00 38.12           C  
ATOM   3148  C   GLU D  92      45.991  82.800  -4.838  1.00 36.72           C  
ATOM   3149  O   GLU D  92      45.350  83.532  -4.084  1.00 35.76           O  
ATOM   3150  CB  GLU D  92      45.575  83.553  -7.168  1.00 41.73           C  
ATOM   3151  CG  GLU D  92      46.016  84.464  -8.295  1.00 47.57           C  
ATOM   3152  CD  GLU D  92      45.042  84.469  -9.450  1.00 51.33           C  
ATOM   3153  OE1 GLU D  92      44.917  83.425 -10.122  1.00 54.81           O  
ATOM   3154  OE2 GLU D  92      44.397  85.513  -9.682  1.00 54.75           O1-
ATOM   3155  N   ILE D  93      46.157  81.502  -4.607  1.00 34.03           N  
ATOM   3156  CA  ILE D  93      45.545  80.882  -3.441  1.00 32.68           C  
ATOM   3157  C   ILE D  93      46.455  80.789  -2.217  1.00 32.30           C  
ATOM   3158  O   ILE D  93      46.162  81.379  -1.178  1.00 33.48           O  
ATOM   3159  CB  ILE D  93      45.009  79.467  -3.785  1.00 31.99           C  
ATOM   3160  CG1 ILE D  93      44.014  79.564  -4.945  1.00 30.85           C  
ATOM   3161  CG2 ILE D  93      44.324  78.849  -2.566  1.00 28.70           C  
ATOM   3162  CD1 ILE D  93      43.472  78.227  -5.412  1.00 31.06           C  
ATOM   3163  N   GLU D  94      47.556  80.059  -2.339  1.00 31.82           N  
ATOM   3164  CA  GLU D  94      48.479  79.870  -1.225  1.00 32.76           C  
ATOM   3165  C   GLU D  94      48.884  81.142  -0.478  1.00 33.66           C  
ATOM   3166  O   GLU D  94      48.787  81.202   0.743  1.00 32.83           O  
ATOM   3167  CB  GLU D  94      49.736  79.131  -1.704  1.00 33.21           C  
ATOM   3168  CG  GLU D  94      50.690  78.693  -0.594  1.00 35.75           C  
ATOM   3169  CD  GLU D  94      51.429  79.860   0.049  1.00 40.33           C  
ATOM   3170  OE1 GLU D  94      52.079  80.632  -0.689  1.00 41.51           O  
ATOM   3171  OE2 GLU D  94      51.367  80.004   1.291  1.00 41.16           O1-
ATOM   3172  N   PRO D  95      49.341  82.175  -1.199  1.00 35.03           N  
ATOM   3173  CA  PRO D  95      49.750  83.416  -0.532  1.00 36.48           C  
ATOM   3174  C   PRO D  95      48.660  84.109   0.281  1.00 37.20           C  
ATOM   3175  O   PRO D  95      48.952  84.986   1.088  1.00 36.92           O  
ATOM   3176  CB  PRO D  95      50.251  84.278  -1.689  1.00 36.17           C  
ATOM   3177  CG  PRO D  95      49.397  83.822  -2.830  1.00 38.14           C  
ATOM   3178  CD  PRO D  95      49.409  82.322  -2.664  1.00 35.77           C  
ATOM   3179  N   ASN D  96      47.408  83.710   0.073  1.00 38.50           N  
ATOM   3180  CA  ASN D  96      46.286  84.312   0.788  1.00 39.38           C  
ATOM   3181  C   ASN D  96      45.544  83.280   1.626  1.00 39.74           C  
ATOM   3182  O   ASN D  96      44.474  83.559   2.166  1.00 40.98           O  
ATOM   3183  CB  ASN D  96      45.316  84.948  -0.209  1.00 40.45           C  
ATOM   3184  CG  ASN D  96      45.978  86.014  -1.065  1.00 42.71           C  
ATOM   3185  ND2 ASN D  96      46.019  85.786  -2.372  1.00 41.89           N  
ATOM   3186  OD1 ASN D  96      46.449  87.030  -0.554  1.00 44.83           O  
ATOM   3187  N   LEU D  97      46.122  82.089   1.730  1.00 38.97           N  
ATOM   3188  CA  LEU D  97      45.522  80.995   2.481  1.00 38.24           C  
ATOM   3189  C   LEU D  97      45.950  81.053   3.946  1.00 38.19           C  
ATOM   3190  O   LEU D  97      47.114  80.827   4.270  1.00 37.43           O  
ATOM   3191  CB  LEU D  97      45.948  79.666   1.851  1.00 37.57           C  
ATOM   3192  CG  LEU D  97      45.180  78.400   2.227  1.00 38.21           C  
ATOM   3193  CD1 LEU D  97      43.715  78.571   1.868  1.00 36.27           C  
ATOM   3194  CD2 LEU D  97      45.775  77.206   1.488  1.00 37.42           C  
ATOM   3195  N   LYS D  98      45.004  81.347   4.834  1.00 38.57           N  
ATOM   3196  CA  LYS D  98      45.309  81.449   6.258  1.00 39.49           C  
ATOM   3197  C   LYS D  98      45.849  80.151   6.853  1.00 39.32           C  
ATOM   3198  O   LYS D  98      45.530  79.057   6.388  1.00 37.62           O  
ATOM   3199  CB  LYS D  98      44.067  81.891   7.037  1.00 42.49           C  
ATOM   3200  CG  LYS D  98      42.946  80.867   7.069  1.00 45.59           C  
ATOM   3201  CD  LYS D  98      41.759  81.357   7.891  1.00 48.04           C  
ATOM   3202  CE  LYS D  98      41.139  82.618   7.297  1.00 49.09           C  
ATOM   3203  NZ  LYS D  98      39.887  83.010   8.012  1.00 50.53           N1+
ATOM   3204  N   LYS D  99      46.672  80.282   7.888  1.00 39.20           N  
ATOM   3205  CA  LYS D  99      47.252  79.121   8.546  1.00 39.91           C  
ATOM   3206  C   LYS D  99      46.154  78.222   9.103  1.00 38.43           C  
ATOM   3207  O   LYS D  99      45.171  78.703   9.671  1.00 38.85           O  
ATOM   3208  CB  LYS D  99      48.178  79.559   9.685  1.00 43.07           C  
ATOM   3209  CG  LYS D  99      49.364  80.408   9.246  1.00 47.69           C  
ATOM   3210  CD  LYS D  99      50.324  79.630   8.352  1.00 49.84           C  
ATOM   3211  CE  LYS D  99      51.509  80.495   7.938  1.00 50.32           C  
ATOM   3212  NZ  LYS D  99      52.468  79.757   7.071  1.00 50.98           N1+
ATOM   3213  N   GLY D 100      46.327  76.915   8.933  1.00 35.67           N  
ATOM   3214  CA  GLY D 100      45.348  75.966   9.429  1.00 32.26           C  
ATOM   3215  C   GLY D 100      44.089  75.882   8.588  1.00 29.54           C  
ATOM   3216  O   GLY D 100      43.143  75.187   8.954  1.00 30.33           O  
ATOM   3217  N   ALA D 101      44.068  76.587   7.463  1.00 28.08           N  
ATOM   3218  CA  ALA D 101      42.906  76.571   6.582  1.00 25.93           C  
ATOM   3219  C   ALA D 101      42.712  75.187   5.971  1.00 26.16           C  
ATOM   3220  O   ALA D 101      43.575  74.312   6.094  1.00 24.89           O  
ATOM   3221  CB  ALA D 101      43.074  77.601   5.482  1.00 25.62           C  
ATOM   3222  N   THR D 102      41.573  74.988   5.316  1.00 24.58           N  
ATOM   3223  CA  THR D 102      41.280  73.711   4.685  1.00 23.62           C  
ATOM   3224  C   THR D 102      41.236  73.843   3.179  1.00 23.86           C  
ATOM   3225  O   THR D 102      40.544  74.710   2.636  1.00 24.44           O  
ATOM   3226  CB  THR D 102      39.936  73.132   5.160  1.00 23.51           C  
ATOM   3227  CG2 THR D 102      39.553  71.920   4.316  1.00 22.06           C  
ATOM   3228  OG1 THR D 102      40.047  72.739   6.533  1.00 24.82           O  
ATOM   3229  N   LEU D 103      41.986  72.976   2.508  1.00 23.27           N  
ATOM   3230  CA  LEU D 103      42.041  72.970   1.055  1.00 21.91           C  
ATOM   3231  C   LEU D 103      41.211  71.778   0.587  1.00 19.42           C  
ATOM   3232  O   LEU D 103      41.434  70.654   1.024  1.00 20.25           O  
ATOM   3233  CB  LEU D 103      43.495  72.824   0.599  1.00 24.22           C  
ATOM   3234  CG  LEU D 103      43.832  73.168  -0.850  1.00 27.13           C  
ATOM   3235  CD1 LEU D 103      43.361  74.580  -1.174  1.00 26.25           C  
ATOM   3236  CD2 LEU D 103      45.339  73.043  -1.046  1.00 26.50           C  
ATOM   3237  N   ALA D 104      40.254  72.018  -0.299  1.00 19.68           N  
ATOM   3238  CA  ALA D 104      39.403  70.939  -0.779  1.00 19.54           C  
ATOM   3239  C   ALA D 104      39.414  70.805  -2.296  1.00 19.34           C  
ATOM   3240  O   ALA D 104      39.611  71.786  -3.017  1.00 19.40           O  
ATOM   3241  CB  ALA D 104      37.970  71.156  -0.288  1.00 18.29           C  
ATOM   3242  N   PHE D 105      39.194  69.580  -2.767  1.00 17.93           N  
ATOM   3243  CA  PHE D 105      39.154  69.287  -4.195  1.00 17.93           C  
ATOM   3244  C   PHE D 105      38.001  68.330  -4.499  1.00 19.04           C  
ATOM   3245  O   PHE D 105      37.440  67.711  -3.594  1.00 19.34           O  
ATOM   3246  CB  PHE D 105      40.461  68.629  -4.658  1.00 18.01           C  
ATOM   3247  CG  PHE D 105      41.693  69.470  -4.434  1.00 19.12           C  
ATOM   3248  CD1 PHE D 105      42.360  69.444  -3.215  1.00 19.01           C  
ATOM   3249  CD2 PHE D 105      42.190  70.282  -5.451  1.00 18.25           C  
ATOM   3250  CE1 PHE D 105      43.508  70.213  -3.008  1.00 19.65           C  
ATOM   3251  CE2 PHE D 105      43.333  71.051  -5.257  1.00 17.99           C  
ATOM   3252  CZ  PHE D 105      43.994  71.016  -4.031  1.00 18.30           C  
ATOM   3253  N   ALA D 106      37.654  68.216  -5.778  1.00 19.15           N  
ATOM   3254  CA  ALA D 106      36.604  67.306  -6.218  1.00 21.36           C  
ATOM   3255  C   ALA D 106      37.264  66.142  -6.969  1.00 21.25           C  
ATOM   3256  O   ALA D 106      36.624  65.132  -7.264  1.00 21.28           O  
ATOM   3257  CB  ALA D 106      35.605  68.038  -7.125  1.00 20.49           C  
ATOM   3258  N   HIS D 107      38.551  66.300  -7.273  1.00 19.54           N  
ATOM   3259  CA  HIS D 107      39.341  65.278  -7.965  1.00 19.55           C  
ATOM   3260  C   HIS D 107      40.769  65.396  -7.434  1.00 17.69           C  
ATOM   3261  O   HIS D 107      41.253  66.500  -7.212  1.00 16.96           O  
ATOM   3262  CB  HIS D 107      39.300  65.505  -9.481  1.00 22.37           C  
ATOM   3263  CG  HIS D 107      40.079  64.495 -10.269  1.00 24.91           C  
ATOM   3264  CD2 HIS D 107      41.065  64.649 -11.186  1.00 25.14           C  
ATOM   3265  ND1 HIS D 107      39.866  63.137 -10.161  1.00 24.72           N  
ATOM   3266  CE1 HIS D 107      40.689  62.498 -10.973  1.00 26.24           C  
ATOM   3267  NE2 HIS D 107      41.427  63.392 -11.608  1.00 24.82           N  
ATOM   3268  N   GLY D 108      41.438  64.265  -7.227  1.00 16.01           N  
ATOM   3269  CA  GLY D 108      42.779  64.295  -6.663  1.00 16.47           C  
ATOM   3270  C   GLY D 108      43.999  64.458  -7.557  1.00 16.10           C  
ATOM   3271  O   GLY D 108      45.120  64.406  -7.063  1.00 15.85           O  
ATOM   3272  N   PHE D 109      43.799  64.669  -8.852  1.00 16.11           N  
ATOM   3273  CA  PHE D 109      44.917  64.814  -9.786  1.00 16.12           C  
ATOM   3274  C   PHE D 109      46.027  65.769  -9.344  1.00 16.19           C  
ATOM   3275  O   PHE D 109      47.178  65.359  -9.163  1.00 16.51           O  
ATOM   3276  CB  PHE D 109      44.407  65.282 -11.152  1.00 13.77           C  
ATOM   3277  CG  PHE D 109      45.456  65.260 -12.237  1.00 13.85           C  
ATOM   3278  CD1 PHE D 109      45.671  64.113 -12.989  1.00 12.82           C  
ATOM   3279  CD2 PHE D 109      46.218  66.394 -12.512  1.00 13.33           C  
ATOM   3280  CE1 PHE D 109      46.622  64.092 -14.002  1.00 12.66           C  
ATOM   3281  CE2 PHE D 109      47.174  66.387 -13.523  1.00 15.72           C  
ATOM   3282  CZ  PHE D 109      47.376  65.232 -14.273  1.00 14.42           C  
ATOM   3283  N   SER D 110      45.681  67.043  -9.185  1.00 16.90           N  
ATOM   3284  CA  SER D 110      46.659  68.064  -8.821  1.00 16.17           C  
ATOM   3285  C   SER D 110      47.477  67.732  -7.584  1.00 16.55           C  
ATOM   3286  O   SER D 110      48.672  68.023  -7.529  1.00 17.82           O  
ATOM   3287  CB  SER D 110      45.973  69.432  -8.664  1.00 16.49           C  
ATOM   3288  OG  SER D 110      45.127  69.470  -7.531  1.00 19.22           O  
ATOM   3289  N   ILE D 111      46.845  67.119  -6.591  1.00 15.48           N  
ATOM   3290  CA  ILE D 111      47.549  66.746  -5.369  1.00 15.11           C  
ATOM   3291  C   ILE D 111      48.379  65.488  -5.602  1.00 15.95           C  
ATOM   3292  O   ILE D 111      49.552  65.423  -5.237  1.00 15.19           O  
ATOM   3293  CB  ILE D 111      46.549  66.459  -4.212  1.00 14.04           C  
ATOM   3294  CG1 ILE D 111      45.949  67.773  -3.697  1.00 14.37           C  
ATOM   3295  CG2 ILE D 111      47.242  65.682  -3.098  1.00 14.08           C  
ATOM   3296  CD1 ILE D 111      46.921  68.611  -2.864  1.00 15.88           C  
ATOM   3297  N   HIS D 112      47.751  64.492  -6.218  1.00 14.67           N  
ATOM   3298  CA  HIS D 112      48.392  63.210  -6.470  1.00 14.28           C  
ATOM   3299  C   HIS D 112      49.632  63.294  -7.349  1.00 14.78           C  
ATOM   3300  O   HIS D 112      50.528  62.461  -7.228  1.00 14.30           O  
ATOM   3301  CB  HIS D 112      47.377  62.239  -7.090  1.00 14.70           C  
ATOM   3302  CG  HIS D 112      47.725  60.794  -6.899  1.00 14.12           C  
ATOM   3303  CD2 HIS D 112      47.679  59.743  -7.754  1.00 12.80           C  
ATOM   3304  ND1 HIS D 112      48.118  60.279  -5.682  1.00 12.85           N  
ATOM   3305  CE1 HIS D 112      48.296  58.974  -5.793  1.00 11.74           C  
ATOM   3306  NE2 HIS D 112      48.036  58.624  -7.041  1.00 13.86           N  
ATOM   3307  N   TYR D 113      49.701  64.290  -8.229  1.00 13.82           N  
ATOM   3308  CA  TYR D 113      50.865  64.396  -9.093  1.00 15.23           C  
ATOM   3309  C   TYR D 113      51.778  65.601  -8.851  1.00 17.96           C  
ATOM   3310  O   TYR D 113      52.392  66.143  -9.779  1.00 17.27           O  
ATOM   3311  CB  TYR D 113      50.426  64.283 -10.558  1.00 12.56           C  
ATOM   3312  CG  TYR D 113      49.819  62.921 -10.836  1.00 11.55           C  
ATOM   3313  CD1 TYR D 113      50.605  61.759 -10.794  1.00 12.04           C  
ATOM   3314  CD2 TYR D 113      48.447  62.777 -11.040  1.00 12.70           C  
ATOM   3315  CE1 TYR D 113      50.035  60.495 -10.938  1.00 11.67           C  
ATOM   3316  CE2 TYR D 113      47.867  61.513 -11.185  1.00 12.08           C  
ATOM   3317  CZ  TYR D 113      48.665  60.379 -11.129  1.00 14.78           C  
ATOM   3318  OH  TYR D 113      48.082  59.130 -11.230  1.00 16.11           O  
ATOM   3319  N   ASN D 114      51.848  66.011  -7.585  1.00 17.59           N  
ATOM   3320  CA  ASN D 114      52.743  67.078  -7.151  1.00 17.10           C  
ATOM   3321  C   ASN D 114      52.527  68.454  -7.784  1.00 16.82           C  
ATOM   3322  O   ASN D 114      53.440  69.281  -7.778  1.00 16.99           O  
ATOM   3323  CB  ASN D 114      54.181  66.607  -7.414  1.00 15.88           C  
ATOM   3324  CG  ASN D 114      55.185  67.141  -6.406  1.00 18.79           C  
ATOM   3325  ND2 ASN D 114      54.840  67.083  -5.129  1.00 14.71           N  
ATOM   3326  OD1 ASN D 114      56.278  67.574  -6.779  1.00 18.88           O  
ATOM   3327  N   GLN D 115      51.343  68.711  -8.328  1.00 16.12           N  
ATOM   3328  CA  GLN D 115      51.082  70.003  -8.959  1.00 16.54           C  
ATOM   3329  C   GLN D 115      50.714  71.043  -7.904  1.00 19.11           C  
ATOM   3330  O   GLN D 115      51.054  72.219  -8.029  1.00 17.95           O  
ATOM   3331  CB  GLN D 115      49.983  69.861 -10.007  1.00 16.63           C  
ATOM   3332  CG  GLN D 115      50.340  68.832 -11.082  1.00 16.69           C  
ATOM   3333  CD  GLN D 115      51.673  69.137 -11.751  1.00 15.99           C  
ATOM   3334  NE2 GLN D 115      52.702  68.367 -11.403  1.00 15.12           N  
ATOM   3335  OE1 GLN D 115      51.780  70.063 -12.553  1.00 15.33           O  
ATOM   3336  N   VAL D 116      50.007  70.600  -6.871  1.00 20.28           N  
ATOM   3337  CA  VAL D 116      49.657  71.471  -5.759  1.00 20.50           C  
ATOM   3338  C   VAL D 116      50.310  70.809  -4.557  1.00 20.64           C  
ATOM   3339  O   VAL D 116      49.943  69.696  -4.182  1.00 21.29           O  
ATOM   3340  CB  VAL D 116      48.135  71.553  -5.512  1.00 20.28           C  
ATOM   3341  CG1 VAL D 116      47.865  72.247  -4.163  1.00 19.51           C  
ATOM   3342  CG2 VAL D 116      47.465  72.330  -6.629  1.00 18.15           C  
ATOM   3343  N   VAL D 117      51.305  71.473  -3.979  1.00 19.85           N  
ATOM   3344  CA  VAL D 117      51.994  70.933  -2.815  1.00 19.81           C  
ATOM   3345  C   VAL D 117      51.541  71.798  -1.646  1.00 23.20           C  
ATOM   3346  O   VAL D 117      51.962  72.944  -1.508  1.00 21.81           O  
ATOM   3347  CB  VAL D 117      53.524  71.021  -2.987  1.00 22.15           C  
ATOM   3348  CG1 VAL D 117      54.225  70.310  -1.835  1.00 21.51           C  
ATOM   3349  CG2 VAL D 117      53.924  70.399  -4.319  1.00 22.05           C  
ATOM   3350  N   PRO D 118      50.660  71.255  -0.795  1.00 24.18           N  
ATOM   3351  CA  PRO D 118      50.122  71.965   0.367  1.00 25.45           C  
ATOM   3352  C   PRO D 118      51.067  72.159   1.540  1.00 25.58           C  
ATOM   3353  O   PRO D 118      51.886  71.298   1.840  1.00 25.64           O  
ATOM   3354  CB  PRO D 118      48.914  71.118   0.745  1.00 24.31           C  
ATOM   3355  CG  PRO D 118      49.400  69.728   0.448  1.00 27.24           C  
ATOM   3356  CD  PRO D 118      50.082  69.899  -0.897  1.00 25.23           C  
ATOM   3357  N   ARG D 119      50.931  73.300   2.209  1.00 28.51           N  
ATOM   3358  CA  ARG D 119      51.743  73.602   3.380  1.00 30.13           C  
ATOM   3359  C   ARG D 119      51.356  72.617   4.481  1.00 31.00           C  
ATOM   3360  O   ARG D 119      50.232  72.116   4.506  1.00 29.77           O  
ATOM   3361  CB  ARG D 119      51.496  75.043   3.840  1.00 31.82           C  
ATOM   3362  CG  ARG D 119      51.807  76.081   2.768  1.00 34.74           C  
ATOM   3363  CD  ARG D 119      52.048  77.479   3.344  1.00 36.07           C  
ATOM   3364  NE  ARG D 119      50.835  78.288   3.458  1.00 38.20           N  
ATOM   3365  CZ  ARG D 119      49.902  78.127   4.387  1.00 36.46           C  
ATOM   3366  NH1 ARG D 119      50.034  77.183   5.298  1.00 37.65           N1+
ATOM   3367  NH2 ARG D 119      48.836  78.914   4.407  1.00 37.49           N  
ATOM   3368  N   ALA D 120      52.287  72.347   5.390  1.00 30.30           N  
ATOM   3369  CA  ALA D 120      52.058  71.399   6.475  1.00 29.97           C  
ATOM   3370  C   ALA D 120      50.941  71.747   7.456  1.00 28.63           C  
ATOM   3371  O   ALA D 120      50.394  70.859   8.104  1.00 29.09           O  
ATOM   3372  CB  ALA D 120      53.359  71.177   7.244  1.00 28.44           C  
ATOM   3373  N   ASP D 121      50.595  73.023   7.570  1.00 28.58           N  
ATOM   3374  CA  ASP D 121      49.553  73.437   8.515  1.00 29.53           C  
ATOM   3375  C   ASP D 121      48.130  73.263   7.993  1.00 28.62           C  
ATOM   3376  O   ASP D 121      47.170  73.356   8.754  1.00 29.39           O  
ATOM   3377  CB  ASP D 121      49.743  74.904   8.894  1.00 28.77           C  
ATOM   3378  CG  ASP D 121      49.684  75.813   7.695  1.00 30.01           C  
ATOM   3379  OD1 ASP D 121      50.689  75.865   6.956  1.00 31.35           O  
ATOM   3380  OD2 ASP D 121      48.636  76.458   7.475  1.00 29.65           O1-
ATOM   3381  N   LEU D 122      47.996  73.017   6.696  1.00 26.85           N  
ATOM   3382  CA  LEU D 122      46.685  72.867   6.079  1.00 24.63           C  
ATOM   3383  C   LEU D 122      46.047  71.497   6.224  1.00 23.70           C  
ATOM   3384  O   LEU D 122      46.722  70.492   6.427  1.00 20.55           O  
ATOM   3385  CB  LEU D 122      46.777  73.169   4.584  1.00 24.78           C  
ATOM   3386  CG  LEU D 122      47.301  74.520   4.112  1.00 26.33           C  
ATOM   3387  CD1 LEU D 122      47.490  74.490   2.590  1.00 24.73           C  
ATOM   3388  CD2 LEU D 122      46.321  75.610   4.519  1.00 23.28           C  
ATOM   3389  N   ASP D 123      44.724  71.477   6.142  1.00 23.96           N  
ATOM   3390  CA  ASP D 123      43.992  70.223   6.137  1.00 22.67           C  
ATOM   3391  C   ASP D 123      43.743  70.119   4.631  1.00 21.83           C  
ATOM   3392  O   ASP D 123      43.513  71.138   3.972  1.00 21.15           O  
ATOM   3393  CB  ASP D 123      42.660  70.335   6.888  1.00 23.91           C  
ATOM   3394  CG  ASP D 123      42.788  70.001   8.368  1.00 27.51           C  
ATOM   3395  OD1 ASP D 123      43.911  69.695   8.824  1.00 28.95           O  
ATOM   3396  OD2 ASP D 123      41.760  70.040   9.079  1.00 26.60           O1-
ATOM   3397  N   VAL D 124      43.827  68.916   4.075  1.00 20.00           N  
ATOM   3398  CA  VAL D 124      43.603  68.740   2.645  1.00 17.62           C  
ATOM   3399  C   VAL D 124      42.621  67.600   2.452  1.00 16.38           C  
ATOM   3400  O   VAL D 124      42.907  66.462   2.813  1.00 16.92           O  
ATOM   3401  CB  VAL D 124      44.921  68.420   1.915  1.00 17.66           C  
ATOM   3402  CG1 VAL D 124      44.666  68.268   0.417  1.00 16.92           C  
ATOM   3403  CG2 VAL D 124      45.928  69.524   2.179  1.00 17.38           C  
ATOM   3404  N   ILE D 125      41.465  67.912   1.874  1.00 18.06           N  
ATOM   3405  CA  ILE D 125      40.417  66.915   1.691  1.00 17.13           C  
ATOM   3406  C   ILE D 125      39.763  66.944   0.316  1.00 17.39           C  
ATOM   3407  O   ILE D 125      40.018  67.832  -0.505  1.00 18.32           O  
ATOM   3408  CB  ILE D 125      39.301  67.108   2.742  1.00 17.73           C  
ATOM   3409  CG1 ILE D 125      38.670  68.496   2.566  1.00 18.27           C  
ATOM   3410  CG2 ILE D 125      39.869  66.966   4.147  1.00 18.88           C  
ATOM   3411  CD1 ILE D 125      37.446  68.748   3.436  1.00 15.64           C  
ATOM   3412  N   MET D 126      38.900  65.964   0.084  1.00 17.88           N  
ATOM   3413  CA  MET D 126      38.190  65.865  -1.174  1.00 19.21           C  
ATOM   3414  C   MET D 126      36.768  65.372  -0.980  1.00 17.51           C  
ATOM   3415  O   MET D 126      36.503  64.504  -0.148  1.00 18.42           O  
ATOM   3416  CB  MET D 126      38.920  64.916  -2.129  1.00 20.93           C  
ATOM   3417  CG  MET D 126      38.247  64.787  -3.495  1.00 26.61           C  
ATOM   3418  SD  MET D 126      39.081  63.622  -4.604  1.00 29.24           S  
ATOM   3419  CE  MET D 126      38.622  62.099  -3.816  1.00 30.38           C  
ATOM   3420  N   ILE D 127      35.859  65.955  -1.751  1.00 16.50           N  
ATOM   3421  CA  ILE D 127      34.452  65.580  -1.748  1.00 17.90           C  
ATOM   3422  C   ILE D 127      34.115  65.550  -3.227  1.00 19.49           C  
ATOM   3423  O   ILE D 127      34.053  66.594  -3.881  1.00 17.31           O  
ATOM   3424  CB  ILE D 127      33.549  66.619  -1.043  1.00 18.23           C  
ATOM   3425  CG1 ILE D 127      33.924  66.731   0.439  1.00 17.83           C  
ATOM   3426  CG2 ILE D 127      32.084  66.202  -1.169  1.00 18.75           C  
ATOM   3427  CD1 ILE D 127      35.065  67.690   0.716  1.00 19.49           C  
ATOM   3428  N   ALA D 128      33.922  64.343  -3.750  1.00 21.15           N  
ATOM   3429  CA  ALA D 128      33.637  64.152  -5.165  1.00 21.57           C  
ATOM   3430  C   ALA D 128      32.249  63.577  -5.439  1.00 21.45           C  
ATOM   3431  O   ALA D 128      32.032  62.372  -5.302  1.00 21.77           O  
ATOM   3432  CB  ALA D 128      34.702  63.239  -5.771  1.00 19.27           C  
ATOM   3433  N   PRO D 129      31.288  64.434  -5.820  1.00 22.92           N  
ATOM   3434  CA  PRO D 129      29.931  63.955  -6.109  1.00 23.98           C  
ATOM   3435  C   PRO D 129      29.991  63.066  -7.349  1.00 24.52           C  
ATOM   3436  O   PRO D 129      30.657  63.412  -8.319  1.00 23.29           O  
ATOM   3437  CB  PRO D 129      29.153  65.243  -6.370  1.00 23.69           C  
ATOM   3438  CG  PRO D 129      29.911  66.278  -5.592  1.00 23.51           C  
ATOM   3439  CD  PRO D 129      31.343  65.907  -5.857  1.00 23.26           C  
ATOM   3440  N   LYS D 130      29.299  61.932  -7.317  1.00 25.99           N  
ATOM   3441  CA  LYS D 130      29.301  61.003  -8.445  1.00 27.63           C  
ATOM   3442  C   LYS D 130      28.259  61.338  -9.517  1.00 27.92           C  
ATOM   3443  O   LYS D 130      27.515  60.466  -9.955  1.00 28.32           O  
ATOM   3444  CB  LYS D 130      29.069  59.577  -7.940  1.00 29.12           C  
ATOM   3445  CG  LYS D 130      30.109  59.066  -6.949  1.00 31.59           C  
ATOM   3446  CD  LYS D 130      31.297  58.404  -7.633  1.00 34.96           C  
ATOM   3447  CE  LYS D 130      32.133  59.393  -8.421  1.00 36.39           C  
ATOM   3448  NZ  LYS D 130      33.190  58.701  -9.197  1.00 36.58           N1+
ATOM   3449  N   ALA D 131      28.216  62.596  -9.945  1.00 29.90           N  
ATOM   3450  CA  ALA D 131      27.263  63.026 -10.965  1.00 32.12           C  
ATOM   3451  C   ALA D 131      27.756  64.313 -11.617  1.00 34.48           C  
ATOM   3452  O   ALA D 131      28.492  65.082 -11.001  1.00 33.13           O  
ATOM   3453  CB  ALA D 131      25.887  63.246 -10.339  1.00 30.89           C  
ATOM   3454  N   PRO D 132      27.337  64.573 -12.869  1.00 37.31           N  
ATOM   3455  CA  PRO D 132      27.721  65.760 -13.643  1.00 41.16           C  
ATOM   3456  C   PRO D 132      27.939  67.031 -12.826  1.00 43.83           C  
ATOM   3457  O   PRO D 132      29.056  67.319 -12.390  1.00 48.98           O  
ATOM   3458  CB  PRO D 132      26.574  65.901 -14.637  1.00 40.93           C  
ATOM   3459  CG  PRO D 132      26.241  64.485 -14.931  1.00 40.84           C  
ATOM   3460  CD  PRO D 132      26.265  63.832 -13.561  1.00 38.98           C  
ATOM   3461  N   GLY D 133      26.870  67.792 -12.636  1.00 44.43           N  
ATOM   3462  CA  GLY D 133      26.950  69.024 -11.877  1.00 43.78           C  
ATOM   3463  C   GLY D 133      25.545  69.563 -11.730  1.00 44.41           C  
ATOM   3464  O   GLY D 133      25.116  69.939 -10.639  1.00 43.61           O  
ATOM   3465  N   HIS D 134      24.821  69.595 -12.845  1.00 44.07           N  
ATOM   3466  CA  HIS D 134      23.447  70.071 -12.842  1.00 44.36           C  
ATOM   3467  C   HIS D 134      22.599  69.052 -12.090  1.00 42.80           C  
ATOM   3468  O   HIS D 134      21.570  69.389 -11.511  1.00 43.38           O  
ATOM   3469  CB  HIS D 134      22.928  70.220 -14.275  1.00 46.51           C  
ATOM   3470  CG  HIS D 134      22.875  68.931 -15.034  1.00 48.68           C  
ATOM   3471  CD2 HIS D 134      21.825  68.197 -15.471  1.00 50.26           C  
ATOM   3472  ND1 HIS D 134      24.008  68.246 -15.419  1.00 50.46           N  
ATOM   3473  CE1 HIS D 134      23.658  67.146 -16.061  1.00 50.68           C  
ATOM   3474  NE2 HIS D 134      22.339  67.092 -16.106  1.00 51.03           N  
ATOM   3475  N   THR D 135      23.045  67.801 -12.106  1.00 40.97           N  
ATOM   3476  CA  THR D 135      22.340  66.725 -11.422  1.00 39.59           C  
ATOM   3477  C   THR D 135      22.611  66.802  -9.922  1.00 38.94           C  
ATOM   3478  O   THR D 135      21.711  66.580  -9.110  1.00 37.26           O  
ATOM   3479  CB  THR D 135      22.783  65.358 -11.950  1.00 39.41           C  
ATOM   3480  CG2 THR D 135      21.976  64.245 -11.299  1.00 38.95           C  
ATOM   3481  OG1 THR D 135      22.585  65.316 -13.368  1.00 42.81           O  
ATOM   3482  N   VAL D 136      23.855  67.112  -9.562  1.00 36.72           N  
ATOM   3483  CA  VAL D 136      24.227  67.244  -8.158  1.00 34.70           C  
ATOM   3484  C   VAL D 136      23.288  68.283  -7.554  1.00 35.29           C  
ATOM   3485  O   VAL D 136      22.839  68.157  -6.414  1.00 33.51           O  
ATOM   3486  CB  VAL D 136      25.684  67.735  -8.002  1.00 33.93           C  
ATOM   3487  CG1 VAL D 136      25.977  68.043  -6.540  1.00 31.11           C  
ATOM   3488  CG2 VAL D 136      26.649  66.682  -8.529  1.00 30.30           C  
ATOM   3489  N   ARG D 137      22.996  69.305  -8.350  1.00 34.86           N  
ATOM   3490  CA  ARG D 137      22.108  70.383  -7.951  1.00 37.34           C  
ATOM   3491  C   ARG D 137      20.646  69.943  -8.047  1.00 38.35           C  
ATOM   3492  O   ARG D 137      19.844  70.238  -7.162  1.00 39.46           O  
ATOM   3493  CB  ARG D 137      22.342  71.601  -8.847  1.00 37.46           C  
ATOM   3494  CG  ARG D 137      21.432  72.779  -8.553  1.00 38.71           C  
ATOM   3495  CD  ARG D 137      21.591  73.255  -7.118  1.00 38.39           C  
ATOM   3496  NE  ARG D 137      20.649  74.322  -6.799  1.00 37.43           N  
ATOM   3497  CZ  ARG D 137      20.401  74.755  -5.568  1.00 37.44           C  
ATOM   3498  NH1 ARG D 137      19.526  75.732  -5.374  1.00 35.16           N1+
ATOM   3499  NH2 ARG D 137      21.021  74.206  -4.532  1.00 33.66           N  
ATOM   3500  N   SER D 138      20.313  69.229  -9.119  1.00 38.74           N  
ATOM   3501  CA  SER D 138      18.950  68.751  -9.351  1.00 39.57           C  
ATOM   3502  C   SER D 138      18.408  67.846  -8.254  1.00 39.05           C  
ATOM   3503  O   SER D 138      17.307  68.071  -7.752  1.00 39.04           O  
ATOM   3504  CB  SER D 138      18.868  68.009 -10.687  1.00 40.36           C  
ATOM   3505  OG  SER D 138      19.136  68.884 -11.763  1.00 45.78           O  
ATOM   3506  N   GLU D 139      19.160  66.811  -7.896  1.00 37.81           N  
ATOM   3507  CA  GLU D 139      18.703  65.902  -6.852  1.00 38.94           C  
ATOM   3508  C   GLU D 139      18.571  66.614  -5.516  1.00 37.59           C  
ATOM   3509  O   GLU D 139      17.681  66.305  -4.724  1.00 37.89           O  
ATOM   3510  CB  GLU D 139      19.658  64.718  -6.693  1.00 40.23           C  
ATOM   3511  CG  GLU D 139      19.475  63.609  -7.709  1.00 43.33           C  
ATOM   3512  CD  GLU D 139      18.024  63.209  -7.878  1.00 44.85           C  
ATOM   3513  OE1 GLU D 139      17.346  63.812  -8.735  1.00 46.47           O  
ATOM   3514  OE2 GLU D 139      17.558  62.304  -7.150  1.00 44.91           O1-
ATOM   3515  N   PHE D 140      19.462  67.568  -5.271  1.00 36.48           N  
ATOM   3516  CA  PHE D 140      19.453  68.317  -4.022  1.00 35.68           C  
ATOM   3517  C   PHE D 140      18.142  69.079  -3.828  1.00 36.47           C  
ATOM   3518  O   PHE D 140      17.445  68.893  -2.829  1.00 34.10           O  
ATOM   3519  CB  PHE D 140      20.623  69.305  -3.989  1.00 33.44           C  
ATOM   3520  CG  PHE D 140      20.771  70.021  -2.678  1.00 31.26           C  
ATOM   3521  CD1 PHE D 140      21.359  69.391  -1.587  1.00 31.50           C  
ATOM   3522  CD2 PHE D 140      20.304  71.322  -2.526  1.00 32.11           C  
ATOM   3523  CE1 PHE D 140      21.480  70.047  -0.363  1.00 30.43           C  
ATOM   3524  CE2 PHE D 140      20.420  71.985  -1.306  1.00 31.83           C  
ATOM   3525  CZ  PHE D 140      21.009  71.345  -0.223  1.00 29.77           C  
ATOM   3526  N   VAL D 141      17.816  69.943  -4.783  1.00 38.03           N  
ATOM   3527  CA  VAL D 141      16.591  70.731  -4.704  1.00 39.81           C  
ATOM   3528  C   VAL D 141      15.352  69.845  -4.577  1.00 41.07           C  
ATOM   3529  O   VAL D 141      14.375  70.227  -3.937  1.00 42.58           O  
ATOM   3530  CB  VAL D 141      16.436  71.642  -5.941  1.00 39.98           C  
ATOM   3531  CG1 VAL D 141      17.592  72.621  -6.010  1.00 38.41           C  
ATOM   3532  CG2 VAL D 141      16.383  70.804  -7.206  1.00 40.97           C  
ATOM   3533  N   LYS D 142      15.402  68.659  -5.178  1.00 41.11           N  
ATOM   3534  CA  LYS D 142      14.281  67.723  -5.135  1.00 40.88           C  
ATOM   3535  C   LYS D 142      14.157  67.016  -3.792  1.00 40.22           C  
ATOM   3536  O   LYS D 142      13.224  66.242  -3.574  1.00 39.62           O  
ATOM   3537  CB  LYS D 142      14.429  66.672  -6.236  1.00 43.63           C  
ATOM   3538  CG  LYS D 142      14.399  67.238  -7.644  1.00 46.44           C  
ATOM   3539  CD  LYS D 142      14.720  66.171  -8.681  1.00 48.20           C  
ATOM   3540  CE  LYS D 142      13.723  65.028  -8.638  1.00 49.48           C  
ATOM   3541  NZ  LYS D 142      13.986  64.050  -9.729  1.00 50.79           N1+
ATOM   3542  N   GLY D 143      15.104  67.269  -2.896  1.00 38.52           N  
ATOM   3543  CA  GLY D 143      15.054  66.638  -1.590  1.00 35.43           C  
ATOM   3544  C   GLY D 143      15.951  65.423  -1.471  1.00 34.57           C  
ATOM   3545  O   GLY D 143      16.048  64.822  -0.401  1.00 34.82           O  
ATOM   3546  N   GLY D 144      16.606  65.056  -2.568  1.00 33.18           N  
ATOM   3547  CA  GLY D 144      17.499  63.911  -2.546  1.00 31.18           C  
ATOM   3548  C   GLY D 144      18.942  64.381  -2.608  1.00 30.44           C  
ATOM   3549  O   GLY D 144      19.241  65.521  -2.254  1.00 28.91           O  
ATOM   3550  N   GLY D 145      19.839  63.513  -3.062  1.00 29.99           N  
ATOM   3551  CA  GLY D 145      21.236  63.897  -3.159  1.00 27.98           C  
ATOM   3552  C   GLY D 145      22.099  62.871  -3.869  1.00 27.84           C  
ATOM   3553  O   GLY D 145      21.832  61.669  -3.798  1.00 27.19           O  
ATOM   3554  N   ILE D 146      23.129  63.344  -4.567  1.00 26.93           N  
ATOM   3555  CA  ILE D 146      24.046  62.451  -5.268  1.00 26.13           C  
ATOM   3556  C   ILE D 146      25.119  61.994  -4.288  1.00 25.82           C  
ATOM   3557  O   ILE D 146      25.692  62.804  -3.560  1.00 25.08           O  
ATOM   3558  CB  ILE D 146      24.749  63.154  -6.460  1.00 28.04           C  
ATOM   3559  CG1 ILE D 146      23.753  63.390  -7.595  1.00 28.59           C  
ATOM   3560  CG2 ILE D 146      25.909  62.299  -6.967  1.00 26.86           C  
ATOM   3561  CD1 ILE D 146      22.786  64.482  -7.321  1.00 33.23           C  
ATOM   3562  N   PRO D 147      25.401  60.686  -4.253  1.00 24.46           N  
ATOM   3563  CA  PRO D 147      26.425  60.185  -3.334  1.00 24.49           C  
ATOM   3564  C   PRO D 147      27.784  60.826  -3.613  1.00 25.06           C  
ATOM   3565  O   PRO D 147      28.101  61.154  -4.761  1.00 23.48           O  
ATOM   3566  CB  PRO D 147      26.416  58.679  -3.594  1.00 24.50           C  
ATOM   3567  CG  PRO D 147      25.971  58.582  -5.027  1.00 25.82           C  
ATOM   3568  CD  PRO D 147      24.867  59.601  -5.094  1.00 24.29           C  
ATOM   3569  N   ASP D 148      28.575  61.023  -2.559  1.00 23.23           N  
ATOM   3570  CA  ASP D 148      29.894  61.616  -2.710  1.00 22.39           C  
ATOM   3571  C   ASP D 148      30.967  60.654  -2.253  1.00 22.00           C  
ATOM   3572  O   ASP D 148      30.732  59.797  -1.394  1.00 22.19           O  
ATOM   3573  CB  ASP D 148      30.072  62.875  -1.851  1.00 22.86           C  
ATOM   3574  CG  ASP D 148      29.031  63.925  -2.107  1.00 24.75           C  
ATOM   3575  OD1 ASP D 148      28.798  64.271  -3.284  1.00 25.95           O  
ATOM   3576  OD2 ASP D 148      28.460  64.419  -1.112  1.00 22.45           O1-
ATOM   3577  N   LEU D 149      32.148  60.806  -2.837  1.00 20.43           N  
ATOM   3578  CA  LEU D 149      33.297  60.027  -2.424  1.00 19.70           C  
ATOM   3579  C   LEU D 149      33.988  61.041  -1.523  1.00 19.83           C  
ATOM   3580  O   LEU D 149      33.914  62.247  -1.768  1.00 20.03           O  
ATOM   3581  CB  LEU D 149      34.209  59.685  -3.603  1.00 20.36           C  
ATOM   3582  CG  LEU D 149      33.672  58.773  -4.707  1.00 20.82           C  
ATOM   3583  CD1 LEU D 149      34.782  58.529  -5.728  1.00 21.35           C  
ATOM   3584  CD2 LEU D 149      33.196  57.452  -4.113  1.00 20.11           C  
ATOM   3585  N   ILE D 150      34.640  60.565  -0.478  1.00 20.27           N  
ATOM   3586  CA  ILE D 150      35.335  61.450   0.439  1.00 21.90           C  
ATOM   3587  C   ILE D 150      36.730  60.884   0.650  1.00 19.87           C  
ATOM   3588  O   ILE D 150      36.919  59.665   0.637  1.00 18.74           O  
ATOM   3589  CB  ILE D 150      34.597  61.515   1.803  1.00 24.81           C  
ATOM   3590  CG1 ILE D 150      35.367  62.381   2.788  1.00 30.49           C  
ATOM   3591  CG2 ILE D 150      34.476  60.121   2.399  1.00 26.27           C  
ATOM   3592  CD1 ILE D 150      34.779  62.345   4.195  1.00 33.73           C  
ATOM   3593  N   ALA D 151      37.709  61.763   0.828  1.00 17.55           N  
ATOM   3594  CA  ALA D 151      39.076  61.320   1.062  1.00 17.04           C  
ATOM   3595  C   ALA D 151      39.836  62.407   1.786  1.00 16.91           C  
ATOM   3596  O   ALA D 151      39.584  63.595   1.578  1.00 17.23           O  
ATOM   3597  CB  ALA D 151      39.768  60.990  -0.256  1.00 13.72           C  
ATOM   3598  N   ILE D 152      40.765  61.993   2.638  1.00 16.27           N  
ATOM   3599  CA  ILE D 152      41.576  62.925   3.406  1.00 18.93           C  
ATOM   3600  C   ILE D 152      43.045  62.703   3.047  1.00 19.84           C  
ATOM   3601  O   ILE D 152      43.586  61.615   3.241  1.00 19.76           O  
ATOM   3602  CB  ILE D 152      41.372  62.713   4.932  1.00 20.70           C  
ATOM   3603  CG1 ILE D 152      39.956  63.138   5.335  1.00 22.75           C  
ATOM   3604  CG2 ILE D 152      42.391  63.512   5.721  1.00 19.52           C  
ATOM   3605  CD1 ILE D 152      38.882  62.218   4.848  1.00 25.96           C  
ATOM   3606  N   TYR D 153      43.679  63.738   2.510  1.00 19.87           N  
ATOM   3607  CA  TYR D 153      45.079  63.653   2.121  1.00 19.98           C  
ATOM   3608  C   TYR D 153      45.994  64.059   3.273  1.00 21.69           C  
ATOM   3609  O   TYR D 153      47.004  63.403   3.543  1.00 22.16           O  
ATOM   3610  CB  TYR D 153      45.349  64.562   0.918  1.00 19.00           C  
ATOM   3611  CG  TYR D 153      46.807  64.583   0.506  1.00 21.70           C  
ATOM   3612  CD1 TYR D 153      47.414  63.452  -0.047  1.00 21.57           C  
ATOM   3613  CD2 TYR D 153      47.588  65.724   0.698  1.00 21.44           C  
ATOM   3614  CE1 TYR D 153      48.768  63.455  -0.399  1.00 22.26           C  
ATOM   3615  CE2 TYR D 153      48.943  65.740   0.352  1.00 22.20           C  
ATOM   3616  CZ  TYR D 153      49.525  64.605  -0.196  1.00 23.76           C  
ATOM   3617  OH  TYR D 153      50.860  64.622  -0.543  1.00 25.20           O  
ATOM   3618  N   GLN D 154      45.628  65.142   3.950  1.00 22.47           N  
ATOM   3619  CA  GLN D 154      46.420  65.661   5.058  1.00 24.04           C  
ATOM   3620  C   GLN D 154      45.509  66.155   6.172  1.00 23.31           C  
ATOM   3621  O   GLN D 154      44.610  66.960   5.937  1.00 22.57           O  
ATOM   3622  CB  GLN D 154      47.299  66.807   4.549  1.00 24.30           C  
ATOM   3623  CG  GLN D 154      48.174  67.485   5.592  1.00 27.42           C  
ATOM   3624  CD  GLN D 154      49.225  68.374   4.949  1.00 26.89           C  
ATOM   3625  NE2 GLN D 154      49.082  69.680   5.116  1.00 24.08           N  
ATOM   3626  OE1 GLN D 154      50.147  67.886   4.294  1.00 29.09           O  
ATOM   3627  N   ASP D 155      45.752  65.674   7.386  1.00 23.84           N  
ATOM   3628  CA  ASP D 155      44.945  66.063   8.533  1.00 23.56           C  
ATOM   3629  C   ASP D 155      45.825  66.711   9.597  1.00 25.35           C  
ATOM   3630  O   ASP D 155      46.270  66.057  10.538  1.00 27.90           O  
ATOM   3631  CB  ASP D 155      44.233  64.834   9.103  1.00 22.67           C  
ATOM   3632  CG  ASP D 155      43.196  65.194  10.148  1.00 23.85           C  
ATOM   3633  OD1 ASP D 155      42.925  66.401  10.325  1.00 22.61           O  
ATOM   3634  OD2 ASP D 155      42.647  64.271  10.784  1.00 24.06           O1-
ATOM   3635  N   ALA D 156      46.074  68.004   9.441  1.00 26.49           N  
ATOM   3636  CA  ALA D 156      46.906  68.738  10.383  1.00 28.79           C  
ATOM   3637  C   ALA D 156      46.145  69.088  11.660  1.00 30.55           C  
ATOM   3638  O   ALA D 156      46.702  69.036  12.755  1.00 30.63           O  
ATOM   3639  CB  ALA D 156      47.427  70.005   9.728  1.00 27.50           C  
ATOM   3640  N   SER D 157      44.871  69.435  11.511  1.00 30.90           N  
ATOM   3641  CA  SER D 157      44.038  69.817  12.644  1.00 30.87           C  
ATOM   3642  C   SER D 157      43.493  68.613  13.397  1.00 30.68           C  
ATOM   3643  O   SER D 157      43.149  68.713  14.573  1.00 32.03           O  
ATOM   3644  CB  SER D 157      42.863  70.672  12.163  1.00 31.06           C  
ATOM   3645  OG  SER D 157      41.862  69.857  11.573  1.00 29.99           O  
ATOM   3646  N   GLY D 158      43.411  67.476  12.716  1.00 30.26           N  
ATOM   3647  CA  GLY D 158      42.885  66.279  13.345  1.00 27.11           C  
ATOM   3648  C   GLY D 158      41.373  66.202  13.205  1.00 28.20           C  
ATOM   3649  O   GLY D 158      40.744  65.260  13.684  1.00 28.86           O  
ATOM   3650  N   ASN D 159      40.784  67.193  12.541  1.00 28.00           N  
ATOM   3651  CA  ASN D 159      39.338  67.227  12.349  1.00 29.37           C  
ATOM   3652  C   ASN D 159      38.936  67.209  10.874  1.00 28.08           C  
ATOM   3653  O   ASN D 159      37.752  67.302  10.549  1.00 26.93           O  
ATOM   3654  CB  ASN D 159      38.760  68.472  13.017  1.00 32.68           C  
ATOM   3655  CG  ASN D 159      39.106  68.549  14.491  1.00 38.47           C  
ATOM   3656  ND2 ASN D 159      39.773  69.631  14.889  1.00 39.89           N  
ATOM   3657  OD1 ASN D 159      38.781  67.644  15.265  1.00 41.88           O  
ATOM   3658  N   ALA D 160      39.922  67.074   9.991  1.00 26.42           N  
ATOM   3659  CA  ALA D 160      39.685  67.066   8.545  1.00 24.45           C  
ATOM   3660  C   ALA D 160      38.581  66.122   8.070  1.00 22.82           C  
ATOM   3661  O   ALA D 160      37.812  66.468   7.172  1.00 20.57           O  
ATOM   3662  CB  ALA D 160      40.981  66.742   7.814  1.00 25.43           C  
ATOM   3663  N   LYS D 161      38.502  64.930   8.653  1.00 22.43           N  
ATOM   3664  CA  LYS D 161      37.475  63.982   8.235  1.00 23.81           C  
ATOM   3665  C   LYS D 161      36.065  64.462   8.574  1.00 24.58           C  
ATOM   3666  O   LYS D 161      35.143  64.294   7.776  1.00 22.32           O  
ATOM   3667  CB  LYS D 161      37.704  62.606   8.859  1.00 24.64           C  
ATOM   3668  CG  LYS D 161      36.734  61.563   8.325  1.00 27.90           C  
ATOM   3669  CD  LYS D 161      37.109  60.161   8.741  1.00 30.35           C  
ATOM   3670  CE  LYS D 161      36.223  59.147   8.049  1.00 32.06           C  
ATOM   3671  NZ  LYS D 161      36.654  57.750   8.330  1.00 35.56           N1+
ATOM   3672  N   ASN D 162      35.893  65.053   9.754  1.00 23.95           N  
ATOM   3673  CA  ASN D 162      34.576  65.545  10.147  1.00 25.17           C  
ATOM   3674  C   ASN D 162      34.172  66.723   9.283  1.00 22.88           C  
ATOM   3675  O   ASN D 162      32.996  66.905   8.987  1.00 24.44           O  
ATOM   3676  CB  ASN D 162      34.557  65.949  11.623  1.00 26.88           C  
ATOM   3677  CG  ASN D 162      34.701  64.759  12.549  1.00 28.75           C  
ATOM   3678  ND2 ASN D 162      35.411  64.948  13.652  1.00 32.86           N  
ATOM   3679  OD1 ASN D 162      34.169  63.683  12.280  1.00 29.73           O  
ATOM   3680  N   VAL D 163      35.151  67.521   8.873  1.00 21.18           N  
ATOM   3681  CA  VAL D 163      34.871  68.665   8.022  1.00 20.60           C  
ATOM   3682  C   VAL D 163      34.445  68.150   6.651  1.00 20.84           C  
ATOM   3683  O   VAL D 163      33.500  68.663   6.056  1.00 23.98           O  
ATOM   3684  CB  VAL D 163      36.113  69.566   7.868  1.00 21.65           C  
ATOM   3685  CG1 VAL D 163      35.833  70.673   6.868  1.00 21.50           C  
ATOM   3686  CG2 VAL D 163      36.489  70.160   9.217  1.00 22.28           C  
ATOM   3687  N   ALA D 164      35.136  67.123   6.165  1.00 18.49           N  
ATOM   3688  CA  ALA D 164      34.825  66.536   4.866  1.00 17.77           C  
ATOM   3689  C   ALA D 164      33.414  65.956   4.880  1.00 17.59           C  
ATOM   3690  O   ALA D 164      32.648  66.157   3.947  1.00 16.63           O  
ATOM   3691  CB  ALA D 164      35.837  65.454   4.528  1.00 16.91           C  
ATOM   3692  N   LEU D 165      33.082  65.233   5.945  1.00 18.41           N  
ATOM   3693  CA  LEU D 165      31.755  64.650   6.098  1.00 19.48           C  
ATOM   3694  C   LEU D 165      30.702  65.749   6.160  1.00 21.01           C  
ATOM   3695  O   LEU D 165      29.611  65.611   5.602  1.00 20.42           O  
ATOM   3696  CB  LEU D 165      31.677  63.818   7.381  1.00 19.62           C  
ATOM   3697  CG  LEU D 165      32.315  62.431   7.364  1.00 22.14           C  
ATOM   3698  CD1 LEU D 165      32.279  61.835   8.763  1.00 21.05           C  
ATOM   3699  CD2 LEU D 165      31.568  61.543   6.378  1.00 22.58           C  
ATOM   3700  N   SER D 166      31.029  66.840   6.848  1.00 21.62           N  
ATOM   3701  CA  SER D 166      30.094  67.951   6.980  1.00 22.59           C  
ATOM   3702  C   SER D 166      29.865  68.592   5.615  1.00 22.68           C  
ATOM   3703  O   SER D 166      28.727  68.898   5.237  1.00 22.84           O  
ATOM   3704  CB  SER D 166      30.641  68.987   7.968  1.00 23.25           C  
ATOM   3705  OG  SER D 166      29.698  70.024   8.194  1.00 21.00           O  
ATOM   3706  N   TYR D 167      30.950  68.791   4.874  1.00 21.28           N  
ATOM   3707  CA  TYR D 167      30.860  69.380   3.545  1.00 19.83           C  
ATOM   3708  C   TYR D 167      29.993  68.483   2.659  1.00 19.66           C  
ATOM   3709  O   TYR D 167      29.083  68.962   1.982  1.00 20.59           O  
ATOM   3710  CB  TYR D 167      32.258  69.525   2.934  1.00 20.22           C  
ATOM   3711  CG  TYR D 167      32.286  70.265   1.611  1.00 19.40           C  
ATOM   3712  CD1 TYR D 167      32.772  71.567   1.533  1.00 18.46           C  
ATOM   3713  CD2 TYR D 167      31.821  69.665   0.441  1.00 18.78           C  
ATOM   3714  CE1 TYR D 167      32.797  72.256   0.322  1.00 20.47           C  
ATOM   3715  CE2 TYR D 167      31.842  70.348  -0.779  1.00 18.90           C  
ATOM   3716  CZ  TYR D 167      32.333  71.642  -0.827  1.00 19.58           C  
ATOM   3717  OH  TYR D 167      32.370  72.320  -2.024  1.00 20.10           O  
ATOM   3718  N   ALA D 168      30.276  67.181   2.669  1.00 18.85           N  
ATOM   3719  CA  ALA D 168      29.516  66.229   1.860  1.00 19.45           C  
ATOM   3720  C   ALA D 168      28.022  66.291   2.196  1.00 21.72           C  
ATOM   3721  O   ALA D 168      27.171  66.224   1.306  1.00 19.99           O  
ATOM   3722  CB  ALA D 168      30.038  64.815   2.082  1.00 18.88           C  
ATOM   3723  N   CYS D 169      27.710  66.396   3.484  1.00 20.58           N  
ATOM   3724  CA  CYS D 169      26.319  66.487   3.914  1.00 23.09           C  
ATOM   3725  C   CYS D 169      25.755  67.781   3.335  1.00 21.18           C  
ATOM   3726  O   CYS D 169      24.617  67.828   2.883  1.00 21.13           O  
ATOM   3727  CB  CYS D 169      26.236  66.509   5.445  1.00 24.59           C  
ATOM   3728  SG  CYS D 169      24.563  66.752   6.110  1.00 36.33           S  
ATOM   3729  N   GLY D 170      26.581  68.821   3.330  1.00 22.38           N  
ATOM   3730  CA  GLY D 170      26.170  70.109   2.803  1.00 22.15           C  
ATOM   3731  C   GLY D 170      25.858  70.113   1.315  1.00 23.38           C  
ATOM   3732  O   GLY D 170      25.203  71.036   0.837  1.00 24.23           O  
ATOM   3733  N   VAL D 171      26.328  69.112   0.572  1.00 22.07           N  
ATOM   3734  CA  VAL D 171      26.039  69.052  -0.860  1.00 22.20           C  
ATOM   3735  C   VAL D 171      25.072  67.914  -1.199  1.00 23.20           C  
ATOM   3736  O   VAL D 171      24.872  67.577  -2.370  1.00 23.79           O  
ATOM   3737  CB  VAL D 171      27.334  68.925  -1.721  1.00 21.12           C  
ATOM   3738  CG1 VAL D 171      28.169  70.189  -1.576  1.00 22.16           C  
ATOM   3739  CG2 VAL D 171      28.140  67.701  -1.313  1.00 18.31           C  
ATOM   3740  N   GLY D 172      24.482  67.324  -0.160  1.00 22.57           N  
ATOM   3741  CA  GLY D 172      23.506  66.266  -0.353  1.00 22.33           C  
ATOM   3742  C   GLY D 172      23.961  64.828  -0.287  1.00 22.88           C  
ATOM   3743  O   GLY D 172      23.136  63.919  -0.359  1.00 23.92           O  
ATOM   3744  N   GLY D 173      25.261  64.603  -0.139  1.00 23.06           N  
ATOM   3745  CA  GLY D 173      25.758  63.241  -0.093  1.00 22.87           C  
ATOM   3746  C   GLY D 173      25.228  62.381   1.039  1.00 25.54           C  
ATOM   3747  O   GLY D 173      25.052  61.171   0.877  1.00 25.21           O  
ATOM   3748  N   GLY D 174      24.972  62.998   2.187  1.00 26.16           N  
ATOM   3749  CA  GLY D 174      24.484  62.248   3.331  1.00 28.77           C  
ATOM   3750  C   GLY D 174      23.113  61.635   3.133  1.00 28.86           C  
ATOM   3751  O   GLY D 174      22.767  60.651   3.786  1.00 30.32           O  
ATOM   3752  N   ARG D 175      22.333  62.211   2.227  1.00 29.44           N  
ATOM   3753  CA  ARG D 175      20.988  61.717   1.956  1.00 30.36           C  
ATOM   3754  C   ARG D 175      20.994  60.386   1.210  1.00 30.89           C  
ATOM   3755  O   ARG D 175      20.049  59.607   1.316  1.00 32.03           O  
ATOM   3756  CB  ARG D 175      20.212  62.750   1.140  1.00 29.63           C  
ATOM   3757  CG  ARG D 175      20.120  64.115   1.793  1.00 30.36           C  
ATOM   3758  CD  ARG D 175      19.456  65.111   0.861  1.00 31.58           C  
ATOM   3759  NE  ARG D 175      19.341  66.441   1.448  1.00 31.63           N  
ATOM   3760  CZ  ARG D 175      18.827  67.490   0.814  1.00 33.06           C  
ATOM   3761  NH1 ARG D 175      18.755  68.668   1.421  1.00 31.63           N1+
ATOM   3762  NH2 ARG D 175      18.384  67.361  -0.431  1.00 33.47           N  
ATOM   3763  N   THR D 176      22.066  60.117   0.471  1.00 30.82           N  
ATOM   3764  CA  THR D 176      22.163  58.885  -0.306  1.00 29.77           C  
ATOM   3765  C   THR D 176      23.344  58.009   0.096  1.00 28.93           C  
ATOM   3766  O   THR D 176      23.226  56.786   0.163  1.00 27.80           O  
ATOM   3767  CB  THR D 176      22.270  59.206  -1.812  1.00 31.56           C  
ATOM   3768  CG2 THR D 176      22.467  57.936  -2.624  1.00 33.79           C  
ATOM   3769  OG1 THR D 176      21.069  59.859  -2.242  1.00 33.56           O  
ATOM   3770  N   GLY D 177      24.489  58.633   0.351  1.00 27.02           N  
ATOM   3771  CA  GLY D 177      25.653  57.864   0.743  1.00 24.58           C  
ATOM   3772  C   GLY D 177      26.977  58.551   0.479  1.00 24.07           C  
ATOM   3773  O   GLY D 177      27.230  59.061  -0.613  1.00 22.85           O  
ATOM   3774  N   ILE D 178      27.818  58.570   1.504  1.00 24.84           N  
ATOM   3775  CA  ILE D 178      29.140  59.163   1.421  1.00 22.98           C  
ATOM   3776  C   ILE D 178      30.097  57.991   1.575  1.00 24.17           C  
ATOM   3777  O   ILE D 178      30.164  57.368   2.634  1.00 23.18           O  
ATOM   3778  CB  ILE D 178      29.360  60.181   2.549  1.00 22.23           C  
ATOM   3779  CG1 ILE D 178      28.304  61.286   2.451  1.00 20.47           C  
ATOM   3780  CG2 ILE D 178      30.759  60.771   2.453  1.00 21.85           C  
ATOM   3781  CD1 ILE D 178      28.262  62.210   3.651  1.00 18.85           C  
ATOM   3782  N   ILE D 179      30.813  57.685   0.496  1.00 23.18           N  
ATOM   3783  CA  ILE D 179      31.746  56.569   0.468  1.00 22.71           C  
ATOM   3784  C   ILE D 179      33.181  57.026   0.679  1.00 22.63           C  
ATOM   3785  O   ILE D 179      33.652  57.966   0.033  1.00 22.32           O  
ATOM   3786  CB  ILE D 179      31.644  55.817  -0.881  1.00 22.29           C  
ATOM   3787  CG1 ILE D 179      30.228  55.263  -1.050  1.00 23.30           C  
ATOM   3788  CG2 ILE D 179      32.664  54.696  -0.933  1.00 23.18           C  
ATOM   3789  CD1 ILE D 179      29.969  54.601  -2.392  1.00 22.09           C  
ATOM   3790  N   GLU D 180      33.879  56.348   1.580  1.00 21.69           N  
ATOM   3791  CA  GLU D 180      35.257  56.701   1.876  1.00 24.31           C  
ATOM   3792  C   GLU D 180      36.261  56.017   0.955  1.00 23.88           C  
ATOM   3793  O   GLU D 180      36.120  54.840   0.617  1.00 25.13           O  
ATOM   3794  CB  GLU D 180      35.575  56.366   3.336  1.00 26.71           C  
ATOM   3795  CG  GLU D 180      37.024  56.592   3.735  1.00 32.44           C  
ATOM   3796  CD  GLU D 180      37.216  56.629   5.244  1.00 34.68           C  
ATOM   3797  OE1 GLU D 180      36.607  55.796   5.947  1.00 35.96           O  
ATOM   3798  OE2 GLU D 180      37.985  57.489   5.723  1.00 39.18           O1-
ATOM   3799  N   THR D 181      37.263  56.782   0.535  1.00 23.77           N  
ATOM   3800  CA  THR D 181      38.328  56.280  -0.324  1.00 22.00           C  
ATOM   3801  C   THR D 181      39.572  57.113  -0.026  1.00 21.28           C  
ATOM   3802  O   THR D 181      39.652  57.746   1.027  1.00 22.16           O  
ATOM   3803  CB  THR D 181      37.963  56.398  -1.822  1.00 22.07           C  
ATOM   3804  CG2 THR D 181      37.879  57.860  -2.246  1.00 21.40           C  
ATOM   3805  OG1 THR D 181      38.960  55.728  -2.608  1.00 21.00           O  
ATOM   3806  N   THR D 182      40.539  57.108  -0.940  1.00 19.87           N  
ATOM   3807  CA  THR D 182      41.779  57.866  -0.762  1.00 18.55           C  
ATOM   3808  C   THR D 182      42.062  58.702  -2.000  1.00 18.16           C  
ATOM   3809  O   THR D 182      41.476  58.465  -3.063  1.00 17.86           O  
ATOM   3810  CB  THR D 182      42.994  56.932  -0.550  1.00 19.25           C  
ATOM   3811  CG2 THR D 182      42.784  56.039   0.672  1.00 18.73           C  
ATOM   3812  OG1 THR D 182      43.171  56.110  -1.714  1.00 19.13           O  
ATOM   3813  N   PHE D 183      42.957  59.680  -1.873  1.00 16.32           N  
ATOM   3814  CA  PHE D 183      43.295  60.500  -3.027  1.00 16.58           C  
ATOM   3815  C   PHE D 183      43.883  59.596  -4.104  1.00 14.49           C  
ATOM   3816  O   PHE D 183      43.595  59.759  -5.285  1.00 16.16           O  
ATOM   3817  CB  PHE D 183      44.298  61.596  -2.655  1.00 16.75           C  
ATOM   3818  CG  PHE D 183      43.654  62.910  -2.303  1.00 18.14           C  
ATOM   3819  CD1 PHE D 183      42.890  63.041  -1.143  1.00 18.41           C  
ATOM   3820  CD2 PHE D 183      43.798  64.013  -3.136  1.00 17.47           C  
ATOM   3821  CE1 PHE D 183      42.282  64.252  -0.822  1.00 18.40           C  
ATOM   3822  CE2 PHE D 183      43.192  65.233  -2.824  1.00 18.99           C  
ATOM   3823  CZ  PHE D 183      42.433  65.351  -1.663  1.00 19.89           C  
ATOM   3824  N   LYS D 184      44.693  58.632  -3.687  1.00 13.95           N  
ATOM   3825  CA  LYS D 184      45.312  57.705  -4.630  1.00 16.24           C  
ATOM   3826  C   LYS D 184      44.269  56.922  -5.425  1.00 17.50           C  
ATOM   3827  O   LYS D 184      44.254  56.962  -6.653  1.00 16.85           O  
ATOM   3828  CB  LYS D 184      46.216  56.720  -3.889  1.00 15.87           C  
ATOM   3829  CG  LYS D 184      46.921  55.704  -4.801  1.00 18.16           C  
ATOM   3830  CD  LYS D 184      47.668  54.657  -3.978  1.00 19.76           C  
ATOM   3831  CE  LYS D 184      48.644  53.858  -4.830  1.00 22.58           C  
ATOM   3832  NZ  LYS D 184      47.983  53.153  -5.958  1.00 24.86           N1+
ATOM   3833  N   ASP D 185      43.389  56.214  -4.723  1.00 18.56           N  
ATOM   3834  CA  ASP D 185      42.374  55.407  -5.391  1.00 18.02           C  
ATOM   3835  C   ASP D 185      41.355  56.177  -6.217  1.00 17.54           C  
ATOM   3836  O   ASP D 185      40.985  55.737  -7.304  1.00 17.20           O  
ATOM   3837  CB  ASP D 185      41.689  54.503  -4.371  1.00 20.08           C  
ATOM   3838  CG  ASP D 185      42.575  53.343  -3.963  1.00 22.03           C  
ATOM   3839  OD1 ASP D 185      43.812  53.476  -4.072  1.00 24.13           O  
ATOM   3840  OD2 ASP D 185      42.047  52.303  -3.537  1.00 29.31           O1-
ATOM   3841  N   GLU D 186      40.905  57.323  -5.722  1.00 16.35           N  
ATOM   3842  CA  GLU D 186      39.954  58.128  -6.481  1.00 15.17           C  
ATOM   3843  C   GLU D 186      40.610  58.605  -7.770  1.00 16.40           C  
ATOM   3844  O   GLU D 186      40.033  58.491  -8.853  1.00 15.30           O  
ATOM   3845  CB  GLU D 186      39.510  59.345  -5.667  1.00 16.11           C  
ATOM   3846  CG  GLU D 186      38.518  60.285  -6.367  1.00 16.68           C  
ATOM   3847  CD  GLU D 186      39.177  61.285  -7.317  1.00 20.89           C  
ATOM   3848  OE1 GLU D 186      40.306  61.744  -7.031  1.00 19.08           O  
ATOM   3849  OE2 GLU D 186      38.551  61.626  -8.344  1.00 19.61           O1-
ATOM   3850  N   THR D 187      41.830  59.124  -7.645  1.00 16.14           N  
ATOM   3851  CA  THR D 187      42.548  59.652  -8.797  1.00 15.22           C  
ATOM   3852  C   THR D 187      42.804  58.615  -9.876  1.00 13.53           C  
ATOM   3853  O   THR D 187      42.444  58.812 -11.037  1.00 13.30           O  
ATOM   3854  CB  THR D 187      43.913  60.264  -8.384  1.00 16.73           C  
ATOM   3855  CG2 THR D 187      44.655  60.791  -9.609  1.00 15.89           C  
ATOM   3856  OG1 THR D 187      43.700  61.347  -7.467  1.00 17.71           O  
ATOM   3857  N   GLU D 188      43.429  57.512  -9.487  1.00 13.98           N  
ATOM   3858  CA  GLU D 188      43.778  56.466 -10.432  1.00 15.12           C  
ATOM   3859  C   GLU D 188      42.580  55.768 -11.067  1.00 16.79           C  
ATOM   3860  O   GLU D 188      42.579  55.514 -12.272  1.00 16.12           O  
ATOM   3861  CB  GLU D 188      44.728  55.472  -9.747  1.00 13.85           C  
ATOM   3862  CG  GLU D 188      46.070  56.144  -9.410  1.00 13.82           C  
ATOM   3863  CD  GLU D 188      46.959  55.352  -8.465  1.00 15.35           C  
ATOM   3864  OE1 GLU D 188      48.032  55.878  -8.105  1.00 14.20           O  
ATOM   3865  OE2 GLU D 188      46.602  54.222  -8.078  1.00 15.42           O1-
ATOM   3866  N   THR D 189      41.550  55.485 -10.276  1.00 14.71           N  
ATOM   3867  CA  THR D 189      40.370  54.820 -10.813  1.00 16.73           C  
ATOM   3868  C   THR D 189      39.575  55.752 -11.737  1.00 15.08           C  
ATOM   3869  O   THR D 189      39.040  55.325 -12.764  1.00 17.59           O  
ATOM   3870  CB  THR D 189      39.466  54.296  -9.662  1.00 17.49           C  
ATOM   3871  CG2 THR D 189      38.785  55.437  -8.949  1.00  8.72           C  
ATOM   3872  OG1 THR D 189      38.457  53.439 -10.205  1.00 30.14           O  
ATOM   3873  N   ASP D 190      39.505  57.028 -11.375  1.00 17.27           N  
ATOM   3874  CA  ASP D 190      38.788  58.027 -12.169  1.00 15.70           C  
ATOM   3875  C   ASP D 190      39.476  58.148 -13.540  1.00 15.76           C  
ATOM   3876  O   ASP D 190      38.821  58.107 -14.585  1.00 13.99           O  
ATOM   3877  CB  ASP D 190      38.810  59.371 -11.423  1.00 18.82           C  
ATOM   3878  CG  ASP D 190      37.869  60.410 -12.020  1.00 21.10           C  
ATOM   3879  OD1 ASP D 190      37.604  61.421 -11.334  1.00 27.72           O  
ATOM   3880  OD2 ASP D 190      37.398  60.236 -13.158  1.00 24.17           O1-
ATOM   3881  N   LEU D 191      40.799  58.279 -13.532  1.00 13.42           N  
ATOM   3882  CA  LEU D 191      41.564  58.386 -14.777  1.00 13.76           C  
ATOM   3883  C   LEU D 191      41.467  57.103 -15.616  1.00 12.71           C  
ATOM   3884  O   LEU D 191      41.298  57.156 -16.834  1.00 13.50           O  
ATOM   3885  CB  LEU D 191      43.038  58.678 -14.469  1.00 12.88           C  
ATOM   3886  CG  LEU D 191      43.361  60.023 -13.804  1.00 15.33           C  
ATOM   3887  CD1 LEU D 191      44.835  60.052 -13.395  1.00 13.77           C  
ATOM   3888  CD2 LEU D 191      43.044  61.156 -14.761  1.00 14.19           C  
ATOM   3889  N   PHE D 192      41.576  55.949 -14.968  1.00 14.08           N  
ATOM   3890  CA  PHE D 192      41.508  54.686 -15.695  1.00 13.57           C  
ATOM   3891  C   PHE D 192      40.143  54.488 -16.325  1.00 14.22           C  
ATOM   3892  O   PHE D 192      40.035  54.125 -17.498  1.00 13.60           O  
ATOM   3893  CB  PHE D 192      41.786  53.501 -14.773  1.00 12.52           C  
ATOM   3894  CG  PHE D 192      41.592  52.170 -15.443  1.00 13.45           C  
ATOM   3895  CD1 PHE D 192      42.587  51.631 -16.252  1.00 14.32           C  
ATOM   3896  CD2 PHE D 192      40.390  51.484 -15.317  1.00 13.35           C  
ATOM   3897  CE1 PHE D 192      42.387  50.428 -16.928  1.00 15.09           C  
ATOM   3898  CE2 PHE D 192      40.178  50.279 -15.989  1.00 13.83           C  
ATOM   3899  CZ  PHE D 192      41.178  49.752 -16.795  1.00 12.04           C  
ATOM   3900  N   GLY D 193      39.102  54.723 -15.534  1.00 15.07           N  
ATOM   3901  CA  GLY D 193      37.747  54.546 -16.022  1.00 15.10           C  
ATOM   3902  C   GLY D 193      37.444  55.318 -17.288  1.00 17.09           C  
ATOM   3903  O   GLY D 193      36.978  54.751 -18.285  1.00 16.13           O  
ATOM   3904  N   GLU D 194      37.713  56.616 -17.270  1.00 15.05           N  
ATOM   3905  CA  GLU D 194      37.419  57.426 -18.439  1.00 16.60           C  
ATOM   3906  C   GLU D 194      38.294  57.058 -19.639  1.00 15.66           C  
ATOM   3907  O   GLU D 194      37.846  57.124 -20.782  1.00 17.61           O  
ATOM   3908  CB  GLU D 194      37.554  58.915 -18.088  1.00 17.15           C  
ATOM   3909  CG  GLU D 194      38.948  59.377 -17.736  1.00 19.22           C  
ATOM   3910  CD  GLU D 194      38.943  60.607 -16.841  1.00 20.83           C  
ATOM   3911  OE1 GLU D 194      39.999  61.259 -16.726  1.00 16.15           O  
ATOM   3912  OE2 GLU D 194      37.887  60.913 -16.238  1.00 21.14           O1-
ATOM   3913  N   GLN D 195      39.531  56.647 -19.382  1.00 14.45           N  
ATOM   3914  CA  GLN D 195      40.430  56.277 -20.470  1.00 14.85           C  
ATOM   3915  C   GLN D 195      40.104  54.939 -21.103  1.00 13.31           C  
ATOM   3916  O   GLN D 195      39.868  54.849 -22.307  1.00 13.07           O  
ATOM   3917  CB  GLN D 195      41.882  56.257 -19.982  1.00 14.03           C  
ATOM   3918  CG  GLN D 195      42.523  57.635 -19.945  1.00 15.83           C  
ATOM   3919  CD  GLN D 195      43.891  57.630 -19.291  1.00 15.67           C  
ATOM   3920  NE2 GLN D 195      44.145  58.622 -18.446  1.00 12.44           N  
ATOM   3921  OE1 GLN D 195      44.717  56.751 -19.553  1.00 16.85           O  
ATOM   3922  N   ALA D 196      40.071  53.902 -20.278  1.00 12.00           N  
ATOM   3923  CA  ALA D 196      39.825  52.557 -20.761  1.00 12.30           C  
ATOM   3924  C   ALA D 196      38.392  52.222 -21.152  1.00 13.75           C  
ATOM   3925  O   ALA D 196      38.172  51.463 -22.095  1.00 13.35           O  
ATOM   3926  CB  ALA D 196      40.318  51.553 -19.729  1.00 10.42           C  
ATOM   3927  N   VAL D 197      37.418  52.791 -20.450  1.00 14.30           N  
ATOM   3928  CA  VAL D 197      36.028  52.458 -20.727  1.00 15.40           C  
ATOM   3929  C   VAL D 197      35.101  53.589 -21.156  1.00 16.57           C  
ATOM   3930  O   VAL D 197      34.658  53.638 -22.297  1.00 15.86           O  
ATOM   3931  CB  VAL D 197      35.395  51.774 -19.489  1.00 15.58           C  
ATOM   3932  CG1 VAL D 197      33.958  51.369 -19.785  1.00 14.44           C  
ATOM   3933  CG2 VAL D 197      36.218  50.553 -19.092  1.00 14.85           C  
ATOM   3934  N   LEU D 198      34.804  54.482 -20.218  1.00 15.98           N  
ATOM   3935  CA  LEU D 198      33.887  55.600 -20.426  1.00 15.85           C  
ATOM   3936  C   LEU D 198      34.059  56.447 -21.677  1.00 16.64           C  
ATOM   3937  O   LEU D 198      33.100  56.665 -22.424  1.00 15.63           O  
ATOM   3938  CB  LEU D 198      33.936  56.527 -19.204  1.00 17.03           C  
ATOM   3939  CG  LEU D 198      33.106  56.220 -17.960  1.00 19.92           C  
ATOM   3940  CD1 LEU D 198      33.042  54.727 -17.710  1.00 17.81           C  
ATOM   3941  CD2 LEU D 198      33.691  56.975 -16.771  1.00 16.54           C  
ATOM   3942  N   CYS D 199      35.271  56.942 -21.899  1.00 14.59           N  
ATOM   3943  CA  CYS D 199      35.512  57.811 -23.040  1.00 16.43           C  
ATOM   3944  C   CYS D 199      36.432  57.211 -24.101  1.00 16.43           C  
ATOM   3945  O   CYS D 199      36.047  57.094 -25.264  1.00 18.20           O  
ATOM   3946  CB  CYS D 199      36.078  59.151 -22.550  1.00 15.23           C  
ATOM   3947  SG  CYS D 199      35.074  59.973 -21.284  1.00 16.63           S  
ATOM   3948  N   GLY D 200      37.645  56.842 -23.711  1.00 15.47           N  
ATOM   3949  CA  GLY D 200      38.565  56.262 -24.673  1.00 14.64           C  
ATOM   3950  C   GLY D 200      37.996  55.010 -25.311  1.00 14.71           C  
ATOM   3951  O   GLY D 200      37.787  54.946 -26.527  1.00 12.96           O  
ATOM   3952  N   GLY D 201      37.733  54.007 -24.484  1.00 15.30           N  
ATOM   3953  CA  GLY D 201      37.203  52.761 -24.997  1.00 16.19           C  
ATOM   3954  C   GLY D 201      35.889  52.901 -25.741  1.00 15.18           C  
ATOM   3955  O   GLY D 201      35.756  52.434 -26.865  1.00 16.33           O  
ATOM   3956  N   CYS D 202      34.917  53.563 -25.129  1.00 16.73           N  
ATOM   3957  CA  CYS D 202      33.602  53.710 -25.744  1.00 16.58           C  
ATOM   3958  C   CYS D 202      33.560  54.460 -27.079  1.00 16.61           C  
ATOM   3959  O   CYS D 202      32.952  53.991 -28.039  1.00 15.93           O  
ATOM   3960  CB  CYS D 202      32.643  54.376 -24.753  1.00 18.41           C  
ATOM   3961  SG  CYS D 202      30.937  54.406 -25.329  1.00 22.44           S  
ATOM   3962  N   VAL D 203      34.192  55.625 -27.144  1.00 15.49           N  
ATOM   3963  CA  VAL D 203      34.186  56.405 -28.374  1.00 16.18           C  
ATOM   3964  C   VAL D 203      34.900  55.677 -29.500  1.00 16.16           C  
ATOM   3965  O   VAL D 203      34.457  55.694 -30.650  1.00 16.85           O  
ATOM   3966  CB  VAL D 203      34.859  57.774 -28.172  1.00 15.46           C  
ATOM   3967  CG1 VAL D 203      35.004  58.483 -29.508  1.00 16.34           C  
ATOM   3968  CG2 VAL D 203      34.045  58.608 -27.209  1.00 14.24           C  
ATOM   3969  N   GLU D 204      36.010  55.036 -29.168  1.00 15.84           N  
ATOM   3970  CA  GLU D 204      36.770  54.315 -30.172  1.00 18.51           C  
ATOM   3971  C   GLU D 204      35.974  53.102 -30.649  1.00 16.00           C  
ATOM   3972  O   GLU D 204      36.011  52.758 -31.827  1.00 16.88           O  
ATOM   3973  CB  GLU D 204      38.119  53.882 -29.595  1.00 21.07           C  
ATOM   3974  CG  GLU D 204      39.196  53.697 -30.641  1.00 29.87           C  
ATOM   3975  CD  GLU D 204      39.552  54.994 -31.369  1.00 31.41           C  
ATOM   3976  OE1 GLU D 204      40.346  54.920 -32.325  1.00 35.83           O  
ATOM   3977  OE2 GLU D 204      39.051  56.077 -30.991  1.00 32.99           O1-
ATOM   3978  N   LEU D 205      35.246  52.465 -29.734  1.00 14.75           N  
ATOM   3979  CA  LEU D 205      34.431  51.303 -30.079  1.00 15.27           C  
ATOM   3980  C   LEU D 205      33.351  51.737 -31.073  1.00 14.69           C  
ATOM   3981  O   LEU D 205      33.127  51.091 -32.096  1.00 14.01           O  
ATOM   3982  CB  LEU D 205      33.776  50.728 -28.819  1.00 14.85           C  
ATOM   3983  CG  LEU D 205      32.953  49.444 -28.965  1.00 15.56           C  
ATOM   3984  CD1 LEU D 205      33.867  48.266 -29.286  1.00 10.81           C  
ATOM   3985  CD2 LEU D 205      32.198  49.183 -27.663  1.00 17.05           C  
ATOM   3986  N   VAL D 206      32.689  52.847 -30.767  1.00 15.87           N  
ATOM   3987  CA  VAL D 206      31.646  53.380 -31.638  1.00 15.72           C  
ATOM   3988  C   VAL D 206      32.225  53.759 -33.000  1.00 16.93           C  
ATOM   3989  O   VAL D 206      31.663  53.427 -34.048  1.00 15.54           O  
ATOM   3990  CB  VAL D 206      30.987  54.628 -31.001  1.00 16.83           C  
ATOM   3991  CG1 VAL D 206      30.097  55.339 -32.017  1.00 15.53           C  
ATOM   3992  CG2 VAL D 206      30.171  54.204 -29.779  1.00 15.67           C  
ATOM   3993  N   LYS D 207      33.354  54.460 -32.981  1.00 16.02           N  
ATOM   3994  CA  LYS D 207      33.997  54.875 -34.221  1.00 16.33           C  
ATOM   3995  C   LYS D 207      34.428  53.678 -35.070  1.00 15.83           C  
ATOM   3996  O   LYS D 207      34.212  53.670 -36.279  1.00 16.86           O  
ATOM   3997  CB  LYS D 207      35.194  55.785 -33.911  1.00 15.74           C  
ATOM   3998  CG  LYS D 207      34.774  57.206 -33.511  1.00 18.72           C  
ATOM   3999  CD  LYS D 207      35.918  57.996 -32.897  1.00 20.95           C  
ATOM   4000  CE  LYS D 207      37.054  58.206 -33.878  1.00 23.97           C  
ATOM   4001  NZ  LYS D 207      38.192  58.896 -33.219  1.00 24.87           N1+
ATOM   4002  N   ALA D 208      35.020  52.666 -34.439  1.00 14.32           N  
ATOM   4003  CA  ALA D 208      35.466  51.482 -35.166  1.00 15.70           C  
ATOM   4004  C   ALA D 208      34.293  50.720 -35.784  1.00 15.92           C  
ATOM   4005  O   ALA D 208      34.395  50.216 -36.904  1.00 15.61           O  
ATOM   4006  CB  ALA D 208      36.262  50.562 -34.240  1.00 15.59           C  
ATOM   4007  N   GLY D 209      33.186  50.630 -35.051  1.00 14.99           N  
ATOM   4008  CA  GLY D 209      32.017  49.930 -35.563  1.00 15.76           C  
ATOM   4009  C   GLY D 209      31.434  50.668 -36.756  1.00 16.57           C  
ATOM   4010  O   GLY D 209      31.109  50.061 -37.774  1.00 14.87           O  
ATOM   4011  N   PHE D 210      31.307  51.986 -36.622  1.00 15.07           N  
ATOM   4012  CA  PHE D 210      30.780  52.830 -37.687  1.00 15.24           C  
ATOM   4013  C   PHE D 210      31.645  52.693 -38.943  1.00 15.28           C  
ATOM   4014  O   PHE D 210      31.141  52.427 -40.030  1.00 15.09           O  
ATOM   4015  CB  PHE D 210      30.771  54.299 -37.240  1.00 15.04           C  
ATOM   4016  CG  PHE D 210      30.206  55.244 -38.267  1.00 15.06           C  
ATOM   4017  CD1 PHE D 210      28.839  55.509 -38.310  1.00 16.61           C  
ATOM   4018  CD2 PHE D 210      31.034  55.841 -39.212  1.00 16.10           C  
ATOM   4019  CE1 PHE D 210      28.306  56.353 -39.277  1.00 16.99           C  
ATOM   4020  CE2 PHE D 210      30.513  56.688 -40.190  1.00 16.25           C  
ATOM   4021  CZ  PHE D 210      29.147  56.945 -40.223  1.00 18.25           C  
ATOM   4022  N   GLU D 211      32.951  52.877 -38.788  1.00 14.74           N  
ATOM   4023  CA  GLU D 211      33.855  52.782 -39.929  1.00 16.44           C  
ATOM   4024  C   GLU D 211      33.786  51.404 -40.586  1.00 17.41           C  
ATOM   4025  O   GLU D 211      33.767  51.295 -41.812  1.00 18.55           O  
ATOM   4026  CB  GLU D 211      35.287  53.103 -39.488  1.00 14.01           C  
ATOM   4027  CG  GLU D 211      35.424  54.519 -38.942  1.00 16.76           C  
ATOM   4028  CD  GLU D 211      36.773  54.784 -38.297  1.00 19.89           C  
ATOM   4029  OE1 GLU D 211      36.973  55.900 -37.766  1.00 21.17           O  
ATOM   4030  OE2 GLU D 211      37.631  53.880 -38.319  1.00 19.91           O1-
ATOM   4031  N   THR D 212      33.728  50.356 -39.773  1.00 16.04           N  
ATOM   4032  CA  THR D 212      33.653  49.000 -40.303  1.00 16.18           C  
ATOM   4033  C   THR D 212      32.454  48.824 -41.236  1.00 16.56           C  
ATOM   4034  O   THR D 212      32.574  48.216 -42.297  1.00 17.01           O  
ATOM   4035  CB  THR D 212      33.563  47.962 -39.169  1.00 14.21           C  
ATOM   4036  CG2 THR D 212      33.454  46.558 -39.738  1.00 12.46           C  
ATOM   4037  OG1 THR D 212      34.745  48.038 -38.364  1.00 16.30           O  
ATOM   4038  N   LEU D 213      31.300  49.358 -40.843  1.00 15.22           N  
ATOM   4039  CA  LEU D 213      30.102  49.242 -41.668  1.00 15.39           C  
ATOM   4040  C   LEU D 213      30.169  50.081 -42.941  1.00 16.97           C  
ATOM   4041  O   LEU D 213      29.877  49.586 -44.031  1.00 16.89           O  
ATOM   4042  CB  LEU D 213      28.853  49.641 -40.872  1.00 14.05           C  
ATOM   4043  CG  LEU D 213      28.365  48.669 -39.800  1.00 15.43           C  
ATOM   4044  CD1 LEU D 213      27.091  49.222 -39.184  1.00 15.10           C  
ATOM   4045  CD2 LEU D 213      28.104  47.297 -40.428  1.00 15.01           C  
ATOM   4046  N   VAL D 214      30.541  51.352 -42.807  1.00 17.32           N  
ATOM   4047  CA  VAL D 214      30.621  52.231 -43.969  1.00 19.65           C  
ATOM   4048  C   VAL D 214      31.676  51.756 -44.956  1.00 19.41           C  
ATOM   4049  O   VAL D 214      31.479  51.826 -46.166  1.00 19.95           O  
ATOM   4050  CB  VAL D 214      30.932  53.683 -43.561  1.00 21.66           C  
ATOM   4051  CG1 VAL D 214      31.230  54.509 -44.795  1.00 24.78           C  
ATOM   4052  CG2 VAL D 214      29.738  54.272 -42.815  1.00 22.29           C  
ATOM   4053  N   GLU D 215      32.800  51.271 -44.445  1.00 18.72           N  
ATOM   4054  CA  GLU D 215      33.846  50.778 -45.326  1.00 21.04           C  
ATOM   4055  C   GLU D 215      33.391  49.515 -46.046  1.00 21.47           C  
ATOM   4056  O   GLU D 215      33.897  49.188 -47.116  1.00 20.95           O  
ATOM   4057  CB  GLU D 215      35.127  50.518 -44.536  1.00 23.23           C  
ATOM   4058  CG  GLU D 215      35.940  51.791 -44.319  1.00 30.80           C  
ATOM   4059  CD  GLU D 215      37.036  51.640 -43.284  1.00 32.73           C  
ATOM   4060  OE1 GLU D 215      37.741  50.609 -43.292  1.00 36.10           O  
ATOM   4061  OE2 GLU D 215      37.200  52.569 -42.467  1.00 36.32           O1-
ATOM   4062  N   ALA D 216      32.419  48.812 -45.473  1.00 21.86           N  
ATOM   4063  CA  ALA D 216      31.920  47.592 -46.100  1.00 20.75           C  
ATOM   4064  C   ALA D 216      30.790  47.896 -47.083  1.00 20.20           C  
ATOM   4065  O   ALA D 216      30.243  46.985 -47.707  1.00 19.97           O  
ATOM   4066  CB  ALA D 216      31.444  46.610 -45.036  1.00 22.23           C  
ATOM   4067  N   GLY D 217      30.427  49.172 -47.202  1.00 17.90           N  
ATOM   4068  CA  GLY D 217      29.380  49.554 -48.135  1.00 18.31           C  
ATOM   4069  C   GLY D 217      27.997  49.897 -47.595  1.00 19.66           C  
ATOM   4070  O   GLY D 217      27.110  50.262 -48.369  1.00 19.55           O  
ATOM   4071  N   TYR D 218      27.786  49.788 -46.287  1.00 18.36           N  
ATOM   4072  CA  TYR D 218      26.475  50.108 -45.731  1.00 18.38           C  
ATOM   4073  C   TYR D 218      26.302  51.618 -45.617  1.00 19.35           C  
ATOM   4074  O   TYR D 218      27.282  52.354 -45.473  1.00 19.95           O  
ATOM   4075  CB  TYR D 218      26.302  49.438 -44.364  1.00 18.92           C  
ATOM   4076  CG  TYR D 218      26.387  47.929 -44.433  1.00 16.18           C  
ATOM   4077  CD1 TYR D 218      25.283  47.161 -44.811  1.00 16.51           C  
ATOM   4078  CD2 TYR D 218      27.577  47.272 -44.137  1.00 16.48           C  
ATOM   4079  CE1 TYR D 218      25.368  45.761 -44.890  1.00 15.14           C  
ATOM   4080  CE2 TYR D 218      27.675  45.880 -44.210  1.00 16.55           C  
ATOM   4081  CZ  TYR D 218      26.574  45.133 -44.584  1.00 16.95           C  
ATOM   4082  OH  TYR D 218      26.688  43.762 -44.646  1.00 15.80           O  
ATOM   4083  N   ALA D 219      25.054  52.075 -45.690  1.00 18.11           N  
ATOM   4084  CA  ALA D 219      24.750  53.501 -45.617  1.00 19.76           C  
ATOM   4085  C   ALA D 219      25.132  54.119 -44.270  1.00 20.14           C  
ATOM   4086  O   ALA D 219      24.964  53.502 -43.217  1.00 18.86           O  
ATOM   4087  CB  ALA D 219      23.262  53.731 -45.896  1.00 17.76           C  
ATOM   4088  N   PRO D 220      25.654  55.355 -44.292  1.00 21.41           N  
ATOM   4089  CA  PRO D 220      26.052  56.036 -43.057  1.00 20.70           C  
ATOM   4090  C   PRO D 220      24.941  56.160 -42.013  1.00 19.52           C  
ATOM   4091  O   PRO D 220      25.209  56.057 -40.820  1.00 19.89           O  
ATOM   4092  CB  PRO D 220      26.561  57.394 -43.553  1.00 21.44           C  
ATOM   4093  CG  PRO D 220      25.859  57.577 -44.867  1.00 24.01           C  
ATOM   4094  CD  PRO D 220      25.929  56.201 -45.465  1.00 21.96           C  
ATOM   4095  N   GLU D 221      23.702  56.369 -42.450  1.00 19.42           N  
ATOM   4096  CA  GLU D 221      22.602  56.493 -41.503  1.00 21.47           C  
ATOM   4097  C   GLU D 221      22.348  55.185 -40.760  1.00 20.73           C  
ATOM   4098  O   GLU D 221      22.027  55.194 -39.573  1.00 22.72           O  
ATOM   4099  CB  GLU D 221      21.312  56.974 -42.196  1.00 22.24           C  
ATOM   4100  CG  GLU D 221      20.706  56.044 -43.246  1.00 25.73           C  
ATOM   4101  CD  GLU D 221      21.292  56.241 -44.638  1.00 28.17           C  
ATOM   4102  OE1 GLU D 221      20.653  55.796 -45.617  1.00 28.09           O  
ATOM   4103  OE2 GLU D 221      22.388  56.832 -44.755  1.00 26.88           O1-
ATOM   4104  N   MET D 222      22.499  54.059 -41.448  1.00 19.91           N  
ATOM   4105  CA  MET D 222      22.295  52.764 -40.805  1.00 19.95           C  
ATOM   4106  C   MET D 222      23.414  52.546 -39.783  1.00 19.72           C  
ATOM   4107  O   MET D 222      23.172  52.098 -38.660  1.00 18.34           O  
ATOM   4108  CB  MET D 222      22.319  51.635 -41.841  1.00 20.11           C  
ATOM   4109  CG  MET D 222      21.198  51.688 -42.873  1.00 21.76           C  
ATOM   4110  SD  MET D 222      19.561  51.527 -42.146  1.00 23.46           S  
ATOM   4111  CE  MET D 222      19.427  49.741 -41.959  1.00 21.98           C  
ATOM   4112  N   ALA D 223      24.642  52.871 -40.174  1.00 18.59           N  
ATOM   4113  CA  ALA D 223      25.780  52.703 -39.281  1.00 19.12           C  
ATOM   4114  C   ALA D 223      25.594  53.545 -38.024  1.00 18.61           C  
ATOM   4115  O   ALA D 223      25.863  53.084 -36.914  1.00 19.49           O  
ATOM   4116  CB  ALA D 223      27.076  53.092 -39.995  1.00 18.79           C  
ATOM   4117  N   TYR D 224      25.126  54.777 -38.201  1.00 18.42           N  
ATOM   4118  CA  TYR D 224      24.907  55.665 -37.066  1.00 18.51           C  
ATOM   4119  C   TYR D 224      23.892  55.093 -36.079  1.00 19.01           C  
ATOM   4120  O   TYR D 224      24.134  55.084 -34.876  1.00 19.98           O  
ATOM   4121  CB  TYR D 224      24.442  57.048 -37.535  1.00 17.30           C  
ATOM   4122  CG  TYR D 224      24.239  58.015 -36.388  1.00 17.30           C  
ATOM   4123  CD1 TYR D 224      23.003  58.133 -35.756  1.00 18.78           C  
ATOM   4124  CD2 TYR D 224      25.310  58.751 -35.881  1.00 17.28           C  
ATOM   4125  CE1 TYR D 224      22.838  58.962 -34.638  1.00 19.85           C  
ATOM   4126  CE2 TYR D 224      25.160  59.574 -34.767  1.00 18.19           C  
ATOM   4127  CZ  TYR D 224      23.925  59.675 -34.150  1.00 20.49           C  
ATOM   4128  OH  TYR D 224      23.789  60.482 -33.041  1.00 23.46           O  
ATOM   4129  N   PHE D 225      22.756  54.620 -36.581  1.00 19.05           N  
ATOM   4130  CA  PHE D 225      21.732  54.055 -35.705  1.00 20.52           C  
ATOM   4131  C   PHE D 225      22.224  52.833 -34.949  1.00 20.71           C  
ATOM   4132  O   PHE D 225      22.048  52.726 -33.735  1.00 21.47           O  
ATOM   4133  CB  PHE D 225      20.492  53.646 -36.506  1.00 20.48           C  
ATOM   4134  CG  PHE D 225      19.550  54.772 -36.783  1.00 21.38           C  
ATOM   4135  CD1 PHE D 225      19.275  55.160 -38.086  1.00 22.14           C  
ATOM   4136  CD2 PHE D 225      18.920  55.439 -35.736  1.00 24.42           C  
ATOM   4137  CE1 PHE D 225      18.382  56.201 -38.349  1.00 25.32           C  
ATOM   4138  CE2 PHE D 225      18.025  56.482 -35.987  1.00 24.01           C  
ATOM   4139  CZ  PHE D 225      17.757  56.860 -37.296  1.00 22.82           C  
ATOM   4140  N   GLU D 226      22.852  51.915 -35.676  1.00 20.78           N  
ATOM   4141  CA  GLU D 226      23.327  50.670 -35.091  1.00 19.82           C  
ATOM   4142  C   GLU D 226      24.615  50.730 -34.288  1.00 19.10           C  
ATOM   4143  O   GLU D 226      24.914  49.795 -33.554  1.00 19.92           O  
ATOM   4144  CB  GLU D 226      23.476  49.615 -36.188  1.00 20.98           C  
ATOM   4145  CG  GLU D 226      22.199  49.342 -36.954  1.00 26.68           C  
ATOM   4146  CD  GLU D 226      21.037  49.015 -36.034  1.00 30.34           C  
ATOM   4147  OE1 GLU D 226      21.227  48.216 -35.093  1.00 32.89           O  
ATOM   4148  OE2 GLU D 226      19.935  49.553 -36.259  1.00 33.80           O1-
ATOM   4149  N   CYS D 227      25.381  51.807 -34.420  1.00 18.60           N  
ATOM   4150  CA  CYS D 227      26.640  51.910 -33.687  1.00 19.67           C  
ATOM   4151  C   CYS D 227      26.684  53.007 -32.636  1.00 20.37           C  
ATOM   4152  O   CYS D 227      27.567  53.002 -31.782  1.00 21.15           O  
ATOM   4153  CB  CYS D 227      27.811  52.094 -34.661  1.00 19.06           C  
ATOM   4154  SG  CYS D 227      28.118  50.655 -35.722  1.00 19.94           S  
ATOM   4155  N   LEU D 228      25.750  53.954 -32.691  1.00 19.70           N  
ATOM   4156  CA  LEU D 228      25.742  55.024 -31.699  1.00 19.80           C  
ATOM   4157  C   LEU D 228      24.361  55.312 -31.111  1.00 20.48           C  
ATOM   4158  O   LEU D 228      24.167  55.226 -29.899  1.00 20.65           O  
ATOM   4159  CB  LEU D 228      26.337  56.310 -32.293  1.00 20.68           C  
ATOM   4160  CG  LEU D 228      26.318  57.555 -31.393  1.00 20.90           C  
ATOM   4161  CD1 LEU D 228      26.726  57.179 -29.979  1.00 21.21           C  
ATOM   4162  CD2 LEU D 228      27.258  58.612 -31.955  1.00 19.25           C  
ATOM   4163  N   HIS D 229      23.400  55.638 -31.965  1.00 19.44           N  
ATOM   4164  CA  HIS D 229      22.056  55.954 -31.496  1.00 20.38           C  
ATOM   4165  C   HIS D 229      21.456  54.919 -30.539  1.00 20.14           C  
ATOM   4166  O   HIS D 229      20.920  55.274 -29.487  1.00 19.49           O  
ATOM   4167  CB  HIS D 229      21.112  56.135 -32.689  1.00 18.91           C  
ATOM   4168  CG  HIS D 229      19.809  56.785 -32.332  1.00 20.66           C  
ATOM   4169  CD2 HIS D 229      18.559  56.275 -32.217  1.00 20.12           C  
ATOM   4170  ND1 HIS D 229      19.704  58.127 -32.035  1.00 19.99           N  
ATOM   4171  CE1 HIS D 229      18.445  58.417 -31.758  1.00 20.69           C  
ATOM   4172  NE2 HIS D 229      17.730  57.311 -31.860  1.00 20.56           N  
ATOM   4173  N   GLU D 230      21.547  53.643 -30.892  1.00 19.40           N  
ATOM   4174  CA  GLU D 230      20.959  52.599 -30.058  1.00 19.71           C  
ATOM   4175  C   GLU D 230      21.759  52.185 -28.830  1.00 17.34           C  
ATOM   4176  O   GLU D 230      21.313  51.334 -28.056  1.00 16.59           O  
ATOM   4177  CB  GLU D 230      20.659  51.363 -30.903  1.00 21.88           C  
ATOM   4178  CG  GLU D 230      19.597  51.595 -31.957  1.00 30.88           C  
ATOM   4179  CD  GLU D 230      19.221  50.326 -32.691  1.00 35.91           C  
ATOM   4180  OE1 GLU D 230      18.347  50.395 -33.580  1.00 39.68           O  
ATOM   4181  OE2 GLU D 230      19.794  49.257 -32.381  1.00 38.01           O1-
ATOM   4182  N   LEU D 231      22.930  52.780 -28.645  1.00 14.95           N  
ATOM   4183  CA  LEU D 231      23.762  52.445 -27.499  1.00 15.85           C  
ATOM   4184  C   LEU D 231      23.140  52.938 -26.192  1.00 16.43           C  
ATOM   4185  O   LEU D 231      23.308  52.314 -25.146  1.00 18.10           O  
ATOM   4186  CB  LEU D 231      25.155  53.059 -27.664  1.00 14.91           C  
ATOM   4187  CG  LEU D 231      26.184  52.800 -26.560  1.00 15.86           C  
ATOM   4188  CD1 LEU D 231      26.458  51.298 -26.427  1.00 13.20           C  
ATOM   4189  CD2 LEU D 231      27.469  53.550 -26.897  1.00 16.30           C  
ATOM   4190  N   LYS D 232      22.426  54.058 -26.261  1.00 17.32           N  
ATOM   4191  CA  LYS D 232      21.797  54.650 -25.084  1.00 20.17           C  
ATOM   4192  C   LYS D 232      20.887  53.662 -24.355  1.00 20.34           C  
ATOM   4193  O   LYS D 232      20.950  53.544 -23.132  1.00 19.35           O  
ATOM   4194  CB  LYS D 232      20.987  55.894 -25.482  1.00 20.56           C  
ATOM   4195  CG  LYS D 232      20.468  56.713 -24.295  1.00 20.74           C  
ATOM   4196  CD  LYS D 232      19.485  57.791 -24.743  1.00 21.17           C  
ATOM   4197  CE  LYS D 232      19.177  58.784 -23.622  1.00 22.74           C  
ATOM   4198  NZ  LYS D 232      18.893  58.128 -22.313  1.00 19.25           N1+
ATOM   4199  N   LEU D 233      20.042  52.961 -25.110  1.00 20.78           N  
ATOM   4200  CA  LEU D 233      19.126  51.992 -24.524  1.00 22.13           C  
ATOM   4201  C   LEU D 233      19.879  50.944 -23.719  1.00 22.25           C  
ATOM   4202  O   LEU D 233      19.528  50.663 -22.575  1.00 20.88           O  
ATOM   4203  CB  LEU D 233      18.303  51.298 -25.615  1.00 23.48           C  
ATOM   4204  CG  LEU D 233      17.435  50.126 -25.137  1.00 27.61           C  
ATOM   4205  CD1 LEU D 233      16.384  50.623 -24.143  1.00 27.95           C  
ATOM   4206  CD2 LEU D 233      16.763  49.456 -26.335  1.00 27.59           C  
ATOM   4207  N   ILE D 234      20.917  50.370 -24.320  1.00 20.78           N  
ATOM   4208  CA  ILE D 234      21.711  49.345 -23.653  1.00 17.66           C  
ATOM   4209  C   ILE D 234      22.352  49.885 -22.380  1.00 18.08           C  
ATOM   4210  O   ILE D 234      22.253  49.274 -21.319  1.00 18.01           O  
ATOM   4211  CB  ILE D 234      22.827  48.804 -24.582  1.00 17.91           C  
ATOM   4212  CG1 ILE D 234      22.220  48.296 -25.893  1.00 15.42           C  
ATOM   4213  CG2 ILE D 234      23.571  47.664 -23.890  1.00 15.68           C  
ATOM   4214  CD1 ILE D 234      21.164  47.204 -25.710  1.00 17.19           C  
ATOM   4215  N   VAL D 235      23.006  51.035 -22.493  1.00 17.25           N  
ATOM   4216  CA  VAL D 235      23.663  51.652 -21.347  1.00 18.28           C  
ATOM   4217  C   VAL D 235      22.661  52.052 -20.254  1.00 18.56           C  
ATOM   4218  O   VAL D 235      22.936  51.867 -19.069  1.00 17.77           O  
ATOM   4219  CB  VAL D 235      24.486  52.881 -21.790  1.00 18.76           C  
ATOM   4220  CG1 VAL D 235      25.032  53.630 -20.572  1.00 15.67           C  
ATOM   4221  CG2 VAL D 235      25.640  52.416 -22.691  1.00 16.95           C  
ATOM   4222  N   ASP D 236      21.507  52.594 -20.642  1.00 16.69           N  
ATOM   4223  CA  ASP D 236      20.494  52.967 -19.649  1.00 18.15           C  
ATOM   4224  C   ASP D 236      20.011  51.720 -18.905  1.00 18.35           C  
ATOM   4225  O   ASP D 236      19.792  51.759 -17.696  1.00 18.58           O  
ATOM   4226  CB  ASP D 236      19.295  53.664 -20.308  1.00 16.91           C  
ATOM   4227  CG  ASP D 236      19.581  55.114 -20.667  1.00 18.69           C  
ATOM   4228  OD1 ASP D 236      20.656  55.629 -20.288  1.00 19.56           O  
ATOM   4229  OD2 ASP D 236      18.723  55.745 -21.321  1.00 17.45           O1-
ATOM   4230  N   LEU D 237      19.846  50.611 -19.624  1.00 18.43           N  
ATOM   4231  CA  LEU D 237      19.403  49.373 -18.990  1.00 17.53           C  
ATOM   4232  C   LEU D 237      20.436  48.883 -17.980  1.00 17.98           C  
ATOM   4233  O   LEU D 237      20.083  48.449 -16.878  1.00 17.66           O  
ATOM   4234  CB  LEU D 237      19.138  48.288 -20.044  1.00 16.66           C  
ATOM   4235  CG  LEU D 237      17.800  48.385 -20.788  1.00 19.99           C  
ATOM   4236  CD1 LEU D 237      17.839  47.557 -22.071  1.00 19.58           C  
ATOM   4237  CD2 LEU D 237      16.666  47.914 -19.867  1.00 19.27           C  
ATOM   4238  N   MET D 238      21.714  48.951 -18.343  1.00 16.49           N  
ATOM   4239  CA  MET D 238      22.762  48.510 -17.425  1.00 17.38           C  
ATOM   4240  C   MET D 238      22.826  49.430 -16.205  1.00 16.82           C  
ATOM   4241  O   MET D 238      22.949  48.975 -15.066  1.00 16.35           O  
ATOM   4242  CB  MET D 238      24.125  48.508 -18.126  1.00 17.91           C  
ATOM   4243  CG  MET D 238      24.265  47.462 -19.221  1.00 23.03           C  
ATOM   4244  SD  MET D 238      25.919  47.478 -19.964  1.00 26.50           S  
ATOM   4245  CE  MET D 238      26.701  46.387 -18.957  1.00 26.76           C  
ATOM   4246  N   TYR D 239      22.745  50.731 -16.459  1.00 16.75           N  
ATOM   4247  CA  TYR D 239      22.798  51.733 -15.401  1.00 18.78           C  
ATOM   4248  C   TYR D 239      21.695  51.516 -14.369  1.00 19.38           C  
ATOM   4249  O   TYR D 239      21.901  51.703 -13.168  1.00 18.90           O  
ATOM   4250  CB  TYR D 239      22.675  53.132 -16.022  1.00 19.12           C  
ATOM   4251  CG  TYR D 239      22.545  54.269 -15.032  1.00 19.51           C  
ATOM   4252  CD1 TYR D 239      21.290  54.710 -14.605  1.00 20.74           C  
ATOM   4253  CD2 TYR D 239      23.676  54.924 -14.544  1.00 20.47           C  
ATOM   4254  CE1 TYR D 239      21.165  55.776 -13.720  1.00 19.72           C  
ATOM   4255  CE2 TYR D 239      23.565  55.991 -13.660  1.00 19.45           C  
ATOM   4256  CZ  TYR D 239      22.309  56.413 -13.250  1.00 23.92           C  
ATOM   4257  OH  TYR D 239      22.196  57.472 -12.371  1.00 22.80           O  
ATOM   4258  N   GLU D 240      20.532  51.096 -14.843  1.00 20.42           N  
ATOM   4259  CA  GLU D 240      19.387  50.881 -13.970  1.00 22.36           C  
ATOM   4260  C   GLU D 240      19.272  49.512 -13.312  1.00 20.50           C  
ATOM   4261  O   GLU D 240      18.786  49.410 -12.183  1.00 19.84           O  
ATOM   4262  CB  GLU D 240      18.104  51.178 -14.750  1.00 25.68           C  
ATOM   4263  CG  GLU D 240      18.020  52.625 -15.212  1.00 33.35           C  
ATOM   4264  CD  GLU D 240      16.923  52.854 -16.231  1.00 38.70           C  
ATOM   4265  OE1 GLU D 240      16.757  54.018 -16.659  1.00 41.28           O  
ATOM   4266  OE2 GLU D 240      16.235  51.873 -16.606  1.00 41.23           O1-
ATOM   4267  N   GLY D 241      19.707  48.460 -14.001  1.00 17.39           N  
ATOM   4268  CA  GLY D 241      19.578  47.136 -13.420  1.00 17.50           C  
ATOM   4269  C   GLY D 241      20.735  46.171 -13.559  1.00 17.09           C  
ATOM   4270  O   GLY D 241      20.605  45.008 -13.189  1.00 18.18           O  
ATOM   4271  N   GLY D 242      21.866  46.625 -14.085  1.00 17.98           N  
ATOM   4272  CA  GLY D 242      22.995  45.720 -14.229  1.00 17.38           C  
ATOM   4273  C   GLY D 242      23.001  44.967 -15.545  1.00 17.93           C  
ATOM   4274  O   GLY D 242      22.065  45.072 -16.343  1.00 16.32           O  
ATOM   4275  N   ILE D 243      24.060  44.192 -15.764  1.00 19.59           N  
ATOM   4276  CA  ILE D 243      24.233  43.423 -16.995  1.00 19.66           C  
ATOM   4277  C   ILE D 243      23.211  42.311 -17.227  1.00 19.42           C  
ATOM   4278  O   ILE D 243      22.630  42.213 -18.312  1.00 16.98           O  
ATOM   4279  CB  ILE D 243      25.659  42.808 -17.054  1.00 22.05           C  
ATOM   4280  CG1 ILE D 243      26.702  43.933 -17.062  1.00 21.43           C  
ATOM   4281  CG2 ILE D 243      25.806  41.929 -18.296  1.00 19.98           C  
ATOM   4282  CD1 ILE D 243      28.137  43.455 -16.997  1.00 21.93           C  
ATOM   4283  N   ALA D 244      23.001  41.466 -16.221  1.00 19.44           N  
ATOM   4284  CA  ALA D 244      22.051  40.366 -16.352  1.00 21.64           C  
ATOM   4285  C   ALA D 244      20.670  40.900 -16.711  1.00 22.40           C  
ATOM   4286  O   ALA D 244      19.989  40.360 -17.584  1.00 23.18           O  
ATOM   4287  CB  ALA D 244      21.986  39.564 -15.050  1.00 22.88           C  
ATOM   4288  N   ASN D 245      20.268  41.972 -16.036  1.00 22.42           N  
ATOM   4289  CA  ASN D 245      18.969  42.594 -16.269  1.00 23.66           C  
ATOM   4290  C   ASN D 245      18.879  43.116 -17.696  1.00 22.19           C  
ATOM   4291  O   ASN D 245      17.857  42.963 -18.368  1.00 19.53           O  
ATOM   4292  CB  ASN D 245      18.760  43.749 -15.285  1.00 27.79           C  
ATOM   4293  CG  ASN D 245      17.474  44.507 -15.538  1.00 33.50           C  
ATOM   4294  ND2 ASN D 245      17.598  45.786 -15.907  1.00 35.79           N  
ATOM   4295  OD1 ASN D 245      16.379  43.954 -15.407  1.00 35.95           O  
ATOM   4296  N   MET D 246      19.954  43.738 -18.164  1.00 19.10           N  
ATOM   4297  CA  MET D 246      19.956  44.260 -19.519  1.00 19.30           C  
ATOM   4298  C   MET D 246      19.799  43.110 -20.523  1.00 18.67           C  
ATOM   4299  O   MET D 246      19.000  43.202 -21.455  1.00 19.60           O  
ATOM   4300  CB  MET D 246      21.243  45.061 -19.773  1.00 18.06           C  
ATOM   4301  CG  MET D 246      21.372  45.635 -21.178  1.00 18.00           C  
ATOM   4302  SD  MET D 246      21.859  44.379 -22.379  1.00 18.51           S  
ATOM   4303  CE  MET D 246      23.620  44.153 -21.939  1.00 17.49           C  
ATOM   4304  N   ASN D 247      20.530  42.018 -20.314  1.00 17.84           N  
ATOM   4305  CA  ASN D 247      20.454  40.879 -21.228  1.00 20.58           C  
ATOM   4306  C   ASN D 247      19.108  40.172 -21.245  1.00 22.27           C  
ATOM   4307  O   ASN D 247      18.750  39.536 -22.237  1.00 20.19           O  
ATOM   4308  CB  ASN D 247      21.561  39.872 -20.928  1.00 18.04           C  
ATOM   4309  CG  ASN D 247      22.904  40.344 -21.421  1.00 16.81           C  
ATOM   4310  ND2 ASN D 247      23.958  40.002 -20.699  1.00 14.86           N  
ATOM   4311  OD1 ASN D 247      22.991  41.004 -22.457  1.00 17.60           O  
ATOM   4312  N   TYR D 248      18.365  40.279 -20.150  1.00 24.33           N  
ATOM   4313  CA  TYR D 248      17.052  39.664 -20.090  1.00 28.26           C  
ATOM   4314  C   TYR D 248      16.049  40.531 -20.833  1.00 26.47           C  
ATOM   4315  O   TYR D 248      15.013  40.047 -21.278  1.00 26.21           O  
ATOM   4316  CB  TYR D 248      16.599  39.483 -18.639  1.00 35.15           C  
ATOM   4317  CG  TYR D 248      16.981  38.142 -18.056  1.00 44.74           C  
ATOM   4318  CD1 TYR D 248      18.313  37.835 -17.769  1.00 49.07           C  
ATOM   4319  CD2 TYR D 248      16.013  37.161 -17.831  1.00 47.82           C  
ATOM   4320  CE1 TYR D 248      18.675  36.577 -17.275  1.00 53.22           C  
ATOM   4321  CE2 TYR D 248      16.362  35.902 -17.338  1.00 52.83           C  
ATOM   4322  CZ  TYR D 248      17.694  35.616 -17.064  1.00 54.08           C  
ATOM   4323  OH  TYR D 248      18.042  34.365 -16.598  1.00 55.73           O  
ATOM   4324  N   SER D 249      16.373  41.811 -20.985  1.00 24.11           N  
ATOM   4325  CA  SER D 249      15.484  42.749 -21.657  1.00 23.68           C  
ATOM   4326  C   SER D 249      15.599  42.770 -23.178  1.00 24.16           C  
ATOM   4327  O   SER D 249      14.624  43.073 -23.867  1.00 25.41           O  
ATOM   4328  CB  SER D 249      15.720  44.161 -21.123  1.00 25.38           C  
ATOM   4329  OG  SER D 249      15.602  44.191 -19.713  1.00 29.23           O  
ATOM   4330  N   ILE D 250      16.781  42.464 -23.706  1.00 20.83           N  
ATOM   4331  CA  ILE D 250      16.977  42.475 -25.155  1.00 18.59           C  
ATOM   4332  C   ILE D 250      16.611  41.121 -25.760  1.00 17.00           C  
ATOM   4333  O   ILE D 250      16.382  40.161 -25.036  1.00 15.33           O  
ATOM   4334  CB  ILE D 250      18.441  42.828 -25.517  1.00 17.83           C  
ATOM   4335  CG1 ILE D 250      19.397  41.808 -24.892  1.00 15.87           C  
ATOM   4336  CG2 ILE D 250      18.767  44.243 -25.026  1.00 17.59           C  
ATOM   4337  CD1 ILE D 250      20.875  42.072 -25.183  1.00 15.15           C  
ATOM   4338  N   SER D 251      16.550  41.042 -27.085  1.00 15.78           N  
ATOM   4339  CA  SER D 251      16.197  39.781 -27.730  1.00 16.44           C  
ATOM   4340  C   SER D 251      17.271  38.735 -27.488  1.00 15.27           C  
ATOM   4341  O   SER D 251      18.419  39.071 -27.203  1.00 14.80           O  
ATOM   4342  CB  SER D 251      16.026  39.974 -29.235  1.00 16.02           C  
ATOM   4343  OG  SER D 251      17.281  40.210 -29.847  1.00 19.15           O  
ATOM   4344  N   ASN D 252      16.900  37.465 -27.605  1.00 15.06           N  
ATOM   4345  CA  ASN D 252      17.864  36.392 -27.412  1.00 17.12           C  
ATOM   4346  C   ASN D 252      18.914  36.442 -28.508  1.00 16.27           C  
ATOM   4347  O   ASN D 252      20.054  36.030 -28.298  1.00 17.40           O  
ATOM   4348  CB  ASN D 252      17.171  35.026 -27.425  1.00 17.16           C  
ATOM   4349  CG  ASN D 252      16.281  34.824 -26.223  1.00 19.19           C  
ATOM   4350  ND2 ASN D 252      15.220  34.041 -26.391  1.00 21.70           N  
ATOM   4351  OD1 ASN D 252      16.550  35.358 -25.147  1.00 18.46           O  
ATOM   4352  N   ASN D 253      18.527  36.950 -29.675  1.00 16.17           N  
ATOM   4353  CA  ASN D 253      19.453  37.053 -30.803  1.00 16.02           C  
ATOM   4354  C   ASN D 253      20.559  38.043 -30.446  1.00 15.18           C  
ATOM   4355  O   ASN D 253      21.738  37.750 -30.622  1.00 15.81           O  
ATOM   4356  CB  ASN D 253      18.719  37.526 -32.067  1.00 16.16           C  
ATOM   4357  CG  ASN D 253      19.390  37.047 -33.355  1.00 17.26           C  
ATOM   4358  ND2 ASN D 253      18.634  37.044 -34.454  1.00 18.36           N  
ATOM   4359  OD1 ASN D 253      20.569  36.689 -33.362  1.00 14.10           O  
ATOM   4360  N   ALA D 254      20.182  39.216 -29.940  1.00 13.77           N  
ATOM   4361  CA  ALA D 254      21.174  40.222 -29.552  1.00 14.08           C  
ATOM   4362  C   ALA D 254      22.029  39.711 -28.390  1.00 12.96           C  
ATOM   4363  O   ALA D 254      23.254  39.881 -28.368  1.00 13.75           O  
ATOM   4364  CB  ALA D 254      20.475  41.536 -29.156  1.00 12.39           C  
ATOM   4365  N   GLU D 255      21.381  39.074 -27.422  1.00 13.35           N  
ATOM   4366  CA  GLU D 255      22.091  38.546 -26.264  1.00 10.82           C  
ATOM   4367  C   GLU D 255      23.101  37.485 -26.708  1.00 12.27           C  
ATOM   4368  O   GLU D 255      24.249  37.488 -26.262  1.00 11.70           O  
ATOM   4369  CB  GLU D 255      21.091  37.950 -25.266  1.00 13.14           C  
ATOM   4370  CG  GLU D 255      21.721  37.441 -23.972  1.00 10.82           C  
ATOM   4371  CD  GLU D 255      20.725  36.664 -23.108  1.00 15.11           C  
ATOM   4372  OE1 GLU D 255      21.147  36.110 -22.075  1.00 14.61           O  
ATOM   4373  OE2 GLU D 255      19.526  36.606 -23.468  1.00 14.15           O1-
ATOM   4374  N   TYR D 256      22.685  36.581 -27.594  1.00 12.24           N  
ATOM   4375  CA  TYR D 256      23.603  35.546 -28.072  1.00 14.09           C  
ATOM   4376  C   TYR D 256      24.760  36.193 -28.849  1.00 14.62           C  
ATOM   4377  O   TYR D 256      25.929  35.830 -28.666  1.00 13.26           O  
ATOM   4378  CB  TYR D 256      22.874  34.539 -28.973  1.00 13.62           C  
ATOM   4379  CG  TYR D 256      23.765  33.403 -29.439  1.00 12.78           C  
ATOM   4380  CD1 TYR D 256      24.294  32.489 -28.528  1.00 12.99           C  
ATOM   4381  CD2 TYR D 256      24.100  33.262 -30.784  1.00 13.90           C  
ATOM   4382  CE1 TYR D 256      25.139  31.461 -28.944  1.00 16.08           C  
ATOM   4383  CE2 TYR D 256      24.940  32.239 -31.217  1.00 14.16           C  
ATOM   4384  CZ  TYR D 256      25.462  31.344 -30.291  1.00 16.60           C  
ATOM   4385  OH  TYR D 256      26.334  30.358 -30.709  1.00 13.95           O  
ATOM   4386  N   GLY D 257      24.433  37.155 -29.710  1.00 14.65           N  
ATOM   4387  CA  GLY D 257      25.464  37.829 -30.483  1.00 15.12           C  
ATOM   4388  C   GLY D 257      26.492  38.463 -29.559  1.00 16.52           C  
ATOM   4389  O   GLY D 257      27.698  38.473 -29.832  1.00 14.96           O  
ATOM   4390  N   GLU D 258      26.004  39.001 -28.450  1.00 14.78           N  
ATOM   4391  CA  GLU D 258      26.866  39.631 -27.459  1.00 14.40           C  
ATOM   4392  C   GLU D 258      27.877  38.619 -26.922  1.00 14.47           C  
ATOM   4393  O   GLU D 258      29.075  38.887 -26.879  1.00 15.66           O  
ATOM   4394  CB  GLU D 258      26.009  40.167 -26.310  1.00 12.34           C  
ATOM   4395  CG  GLU D 258      26.775  40.636 -25.082  1.00 12.77           C  
ATOM   4396  CD  GLU D 258      25.844  40.839 -23.894  1.00 15.17           C  
ATOM   4397  OE1 GLU D 258      24.738  41.374 -24.107  1.00 16.12           O  
ATOM   4398  OE2 GLU D 258      26.207  40.466 -22.757  1.00 14.48           O1-
ATOM   4399  N   TYR D 259      27.383  37.456 -26.513  1.00 14.89           N  
ATOM   4400  CA  TYR D 259      28.232  36.398 -25.959  1.00 15.28           C  
ATOM   4401  C   TYR D 259      29.290  35.915 -26.947  1.00 14.87           C  
ATOM   4402  O   TYR D 259      30.424  35.615 -26.571  1.00 13.51           O  
ATOM   4403  CB  TYR D 259      27.362  35.209 -25.529  1.00 14.59           C  
ATOM   4404  CG  TYR D 259      26.376  35.535 -24.424  1.00 14.73           C  
ATOM   4405  CD1 TYR D 259      25.176  34.825 -24.304  1.00 12.67           C  
ATOM   4406  CD2 TYR D 259      26.643  36.548 -23.496  1.00 13.53           C  
ATOM   4407  CE1 TYR D 259      24.265  35.116 -23.291  1.00 11.95           C  
ATOM   4408  CE2 TYR D 259      25.736  36.850 -22.471  1.00 12.11           C  
ATOM   4409  CZ  TYR D 259      24.549  36.129 -22.379  1.00 14.45           C  
ATOM   4410  OH  TYR D 259      23.637  36.425 -21.395  1.00 14.79           O  
ATOM   4411  N   VAL D 260      28.912  35.843 -28.215  1.00 15.43           N  
ATOM   4412  CA  VAL D 260      29.818  35.379 -29.255  1.00 16.77           C  
ATOM   4413  C   VAL D 260      30.885  36.381 -29.691  1.00 16.13           C  
ATOM   4414  O   VAL D 260      32.080  36.074 -29.690  1.00 15.43           O  
ATOM   4415  CB  VAL D 260      29.031  34.960 -30.528  1.00 18.03           C  
ATOM   4416  CG1 VAL D 260      30.006  34.687 -31.680  1.00 19.82           C  
ATOM   4417  CG2 VAL D 260      28.192  33.716 -30.238  1.00 16.29           C  
ATOM   4418  N   THR D 261      30.450  37.580 -30.053  1.00 14.04           N  
ATOM   4419  CA  THR D 261      31.353  38.599 -30.573  1.00 15.11           C  
ATOM   4420  C   THR D 261      32.034  39.518 -29.561  1.00 16.18           C  
ATOM   4421  O   THR D 261      33.151  39.988 -29.800  1.00 16.07           O  
ATOM   4422  CB  THR D 261      30.597  39.436 -31.638  1.00 15.96           C  
ATOM   4423  CG2 THR D 261      31.478  40.548 -32.220  1.00 12.84           C  
ATOM   4424  OG1 THR D 261      30.179  38.560 -32.696  1.00 15.42           O  
ATOM   4425  N   GLY D 262      31.375  39.762 -28.434  1.00 14.84           N  
ATOM   4426  CA  GLY D 262      31.940  40.633 -27.417  1.00 14.04           C  
ATOM   4427  C   GLY D 262      33.383  40.341 -27.045  1.00 16.25           C  
ATOM   4428  O   GLY D 262      34.238  41.231 -27.112  1.00 14.53           O  
ATOM   4429  N   PRO D 263      33.693  39.100 -26.647  1.00 16.97           N  
ATOM   4430  CA  PRO D 263      35.065  38.752 -26.271  1.00 17.93           C  
ATOM   4431  C   PRO D 263      36.087  38.715 -27.413  1.00 19.27           C  
ATOM   4432  O   PRO D 263      37.290  38.627 -27.161  1.00 17.72           O  
ATOM   4433  CB  PRO D 263      34.902  37.405 -25.557  1.00 18.99           C  
ATOM   4434  CG  PRO D 263      33.687  36.824 -26.182  1.00 22.31           C  
ATOM   4435  CD  PRO D 263      32.759  38.004 -26.337  1.00 19.37           C  
ATOM   4436  N   GLU D 264      35.620  38.791 -28.658  1.00 17.95           N  
ATOM   4437  CA  GLU D 264      36.537  38.801 -29.798  1.00 18.32           C  
ATOM   4438  C   GLU D 264      36.971  40.249 -30.063  1.00 16.36           C  
ATOM   4439  O   GLU D 264      38.120  40.516 -30.425  1.00 15.11           O  
ATOM   4440  CB  GLU D 264      35.861  38.240 -31.055  1.00 18.49           C  
ATOM   4441  CG  GLU D 264      35.365  36.807 -30.931  1.00 19.79           C  
ATOM   4442  CD  GLU D 264      34.578  36.382 -32.151  1.00 22.46           C  
ATOM   4443  OE1 GLU D 264      33.950  37.264 -32.779  1.00 22.67           O  
ATOM   4444  OE2 GLU D 264      34.571  35.177 -32.475  1.00 20.88           O1-
ATOM   4445  N   VAL D 265      36.037  41.176 -29.883  1.00 16.12           N  
ATOM   4446  CA  VAL D 265      36.301  42.596 -30.092  1.00 13.97           C  
ATOM   4447  C   VAL D 265      37.134  43.160 -28.934  1.00 15.07           C  
ATOM   4448  O   VAL D 265      38.120  43.863 -29.154  1.00 15.48           O  
ATOM   4449  CB  VAL D 265      34.976  43.366 -30.235  1.00 15.22           C  
ATOM   4450  CG1 VAL D 265      35.235  44.865 -30.357  1.00 14.60           C  
ATOM   4451  CG2 VAL D 265      34.229  42.856 -31.474  1.00 14.28           C  
ATOM   4452  N   ILE D 266      36.729  42.857 -27.705  1.00 13.92           N  
ATOM   4453  CA  ILE D 266      37.465  43.288 -26.522  1.00 16.03           C  
ATOM   4454  C   ILE D 266      38.276  42.037 -26.191  1.00 17.33           C  
ATOM   4455  O   ILE D 266      37.863  41.206 -25.385  1.00 16.30           O  
ATOM   4456  CB  ILE D 266      36.510  43.625 -25.357  1.00 15.92           C  
ATOM   4457  CG1 ILE D 266      35.507  44.696 -25.798  1.00 16.17           C  
ATOM   4458  CG2 ILE D 266      37.298  44.110 -24.165  1.00 15.96           C  
ATOM   4459  CD1 ILE D 266      36.147  45.996 -26.242  1.00 16.72           C  
ATOM   4460  N   ASN D 267      39.434  41.915 -26.834  1.00 16.85           N  
ATOM   4461  CA  ASN D 267      40.292  40.737 -26.706  1.00 17.89           C  
ATOM   4462  C   ASN D 267      41.445  40.810 -25.702  1.00 18.32           C  
ATOM   4463  O   ASN D 267      41.531  41.734 -24.886  1.00 16.00           O  
ATOM   4464  CB  ASN D 267      40.851  40.423 -28.089  1.00 19.83           C  
ATOM   4465  CG  ASN D 267      41.429  41.656 -28.755  1.00 20.02           C  
ATOM   4466  ND2 ASN D 267      40.819  42.080 -29.855  1.00 20.40           N  
ATOM   4467  OD1 ASN D 267      42.404  42.233 -28.272  1.00 23.98           O  
ATOM   4468  N   ALA D 268      42.331  39.819 -25.776  1.00 15.88           N  
ATOM   4469  CA  ALA D 268      43.485  39.762 -24.885  1.00 18.05           C  
ATOM   4470  C   ALA D 268      44.332  41.013 -25.085  1.00 16.97           C  
ATOM   4471  O   ALA D 268      44.888  41.551 -24.131  1.00 17.91           O  
ATOM   4472  CB  ALA D 268      44.319  38.510 -25.169  1.00 15.96           C  
ATOM   4473  N   GLU D 269      44.425  41.473 -26.327  1.00 17.84           N  
ATOM   4474  CA  GLU D 269      45.202  42.667 -26.633  1.00 20.73           C  
ATOM   4475  C   GLU D 269      44.558  43.885 -25.966  1.00 19.49           C  
ATOM   4476  O   GLU D 269      45.249  44.739 -25.412  1.00 17.58           O  
ATOM   4477  CB  GLU D 269      45.276  42.894 -28.148  1.00 26.03           C  
ATOM   4478  CG  GLU D 269      46.174  41.926 -28.927  1.00 34.57           C  
ATOM   4479  CD  GLU D 269      45.656  40.489 -28.958  1.00 39.81           C  
ATOM   4480  OE1 GLU D 269      44.465  40.275 -29.283  1.00 41.13           O  
ATOM   4481  OE2 GLU D 269      46.454  39.568 -28.669  1.00 44.30           O1-
ATOM   4482  N   SER D 270      43.233  43.961 -26.032  1.00 17.80           N  
ATOM   4483  CA  SER D 270      42.501  45.066 -25.421  1.00 18.37           C  
ATOM   4484  C   SER D 270      42.731  45.083 -23.914  1.00 17.02           C  
ATOM   4485  O   SER D 270      42.913  46.145 -23.312  1.00 17.68           O  
ATOM   4486  CB  SER D 270      41.004  44.931 -25.711  1.00 17.70           C  
ATOM   4487  OG  SER D 270      40.756  45.023 -27.100  1.00 16.79           O  
ATOM   4488  N   ARG D 271      42.719  43.900 -23.307  1.00 16.39           N  
ATOM   4489  CA  ARG D 271      42.930  43.775 -21.870  1.00 15.65           C  
ATOM   4490  C   ARG D 271      44.358  44.138 -21.492  1.00 15.50           C  
ATOM   4491  O   ARG D 271      44.588  44.795 -20.478  1.00 15.66           O  
ATOM   4492  CB  ARG D 271      42.602  42.349 -21.404  1.00 15.98           C  
ATOM   4493  CG  ARG D 271      41.104  42.049 -21.392  1.00 20.20           C  
ATOM   4494  CD  ARG D 271      40.812  40.574 -21.170  1.00 23.78           C  
ATOM   4495  NE  ARG D 271      39.376  40.320 -21.062  1.00 30.30           N  
ATOM   4496  CZ  ARG D 271      38.661  40.512 -19.956  1.00 31.27           C  
ATOM   4497  NH1 ARG D 271      37.357  40.258 -19.952  1.00 32.34           N1+
ATOM   4498  NH2 ARG D 271      39.250  40.946 -18.848  1.00 32.57           N  
ATOM   4499  N   ALA D 272      45.322  43.704 -22.297  1.00 16.36           N  
ATOM   4500  CA  ALA D 272      46.719  44.035 -22.021  1.00 16.72           C  
ATOM   4501  C   ALA D 272      46.891  45.554 -22.119  1.00 15.47           C  
ATOM   4502  O   ALA D 272      47.661  46.158 -21.362  1.00 17.16           O  
ATOM   4503  CB  ALA D 272      47.643  43.333 -23.024  1.00 15.26           C  
ATOM   4504  N   ALA D 273      46.164  46.169 -23.047  1.00 13.24           N  
ATOM   4505  CA  ALA D 273      46.247  47.614 -23.225  1.00 14.97           C  
ATOM   4506  C   ALA D 273      45.660  48.355 -22.023  1.00 14.87           C  
ATOM   4507  O   ALA D 273      46.161  49.409 -21.636  1.00 15.56           O  
ATOM   4508  CB  ALA D 273      45.540  48.026 -24.505  1.00 16.47           C  
ATOM   4509  N   MET D 274      44.600  47.808 -21.431  1.00 14.47           N  
ATOM   4510  CA  MET D 274      43.993  48.426 -20.254  1.00 13.97           C  
ATOM   4511  C   MET D 274      45.001  48.375 -19.105  1.00 14.68           C  
ATOM   4512  O   MET D 274      45.169  49.339 -18.364  1.00 14.42           O  
ATOM   4513  CB  MET D 274      42.716  47.678 -19.830  1.00 14.13           C  
ATOM   4514  CG  MET D 274      41.529  47.872 -20.761  1.00 14.26           C  
ATOM   4515  SD  MET D 274      40.008  47.219 -20.036  1.00 14.82           S  
ATOM   4516  CE  MET D 274      38.776  47.804 -21.245  1.00 14.79           C  
ATOM   4517  N   ARG D 275      45.666  47.232 -18.969  1.00 14.79           N  
ATOM   4518  CA  ARG D 275      46.669  47.029 -17.923  1.00 16.25           C  
ATOM   4519  C   ARG D 275      47.822  48.022 -18.086  1.00 16.28           C  
ATOM   4520  O   ARG D 275      48.330  48.584 -17.109  1.00 17.19           O  
ATOM   4521  CB  ARG D 275      47.212  45.600 -18.010  1.00 16.99           C  
ATOM   4522  CG  ARG D 275      47.089  44.787 -16.739  1.00 22.70           C  
ATOM   4523  CD  ARG D 275      46.534  43.397 -17.021  1.00 19.57           C  
ATOM   4524  NE  ARG D 275      47.228  42.710 -18.108  1.00 19.55           N  
ATOM   4525  CZ  ARG D 275      46.626  41.860 -18.938  1.00 22.68           C  
ATOM   4526  NH1 ARG D 275      47.309  41.268 -19.905  1.00 21.53           N1+
ATOM   4527  NH2 ARG D 275      45.328  41.612 -18.806  1.00 21.03           N  
ATOM   4528  N   ASN D 276      48.241  48.219 -19.331  1.00 17.18           N  
ATOM   4529  CA  ASN D 276      49.328  49.136 -19.637  1.00 16.22           C  
ATOM   4530  C   ASN D 276      48.906  50.565 -19.317  1.00 15.92           C  
ATOM   4531  O   ASN D 276      49.688  51.342 -18.779  1.00 15.82           O  
ATOM   4532  CB  ASN D 276      49.702  49.043 -21.115  1.00 16.35           C  
ATOM   4533  CG  ASN D 276      50.868  49.943 -21.471  1.00 19.17           C  
ATOM   4534  ND2 ASN D 276      50.605  50.975 -22.267  1.00 19.30           N  
ATOM   4535  OD1 ASN D 276      51.991  49.719 -21.022  1.00 18.59           O  
ATOM   4536  N   ALA D 277      47.666  50.905 -19.659  1.00 13.85           N  
ATOM   4537  CA  ALA D 277      47.142  52.241 -19.399  1.00 13.71           C  
ATOM   4538  C   ALA D 277      47.049  52.482 -17.891  1.00 14.46           C  
ATOM   4539  O   ALA D 277      47.344  53.580 -17.408  1.00 14.80           O  
ATOM   4540  CB  ALA D 277      45.776  52.399 -20.047  1.00 13.16           C  
ATOM   4541  N   LEU D 278      46.643  51.457 -17.145  1.00 12.18           N  
ATOM   4542  CA  LEU D 278      46.548  51.585 -15.695  1.00 13.47           C  
ATOM   4543  C   LEU D 278      47.945  51.802 -15.105  1.00 13.07           C  
ATOM   4544  O   LEU D 278      48.139  52.646 -14.234  1.00 15.88           O  
ATOM   4545  CB  LEU D 278      45.917  50.327 -15.081  1.00 13.28           C  
ATOM   4546  CG  LEU D 278      45.924  50.293 -13.552  1.00 12.48           C  
ATOM   4547  CD1 LEU D 278      45.206  51.523 -13.013  1.00 14.54           C  
ATOM   4548  CD2 LEU D 278      45.257  49.009 -13.052  1.00 14.19           C  
ATOM   4549  N   LYS D 279      48.924  51.047 -15.586  1.00 12.91           N  
ATOM   4550  CA  LYS D 279      50.283  51.199 -15.089  1.00 14.23           C  
ATOM   4551  C   LYS D 279      50.839  52.586 -15.423  1.00 15.47           C  
ATOM   4552  O   LYS D 279      51.506  53.214 -14.590  1.00 15.75           O  
ATOM   4553  CB  LYS D 279      51.194  50.120 -15.677  1.00 16.85           C  
ATOM   4554  CG  LYS D 279      52.643  50.263 -15.228  1.00 21.80           C  
ATOM   4555  CD  LYS D 279      53.511  49.137 -15.753  1.00 26.52           C  
ATOM   4556  CE  LYS D 279      54.990  49.439 -15.513  1.00 29.08           C  
ATOM   4557  NZ  LYS D 279      55.263  49.814 -14.092  1.00 30.71           N1+
ATOM   4558  N   ARG D 280      50.555  53.062 -16.634  1.00 13.33           N  
ATOM   4559  CA  ARG D 280      51.025  54.374 -17.072  1.00 15.91           C  
ATOM   4560  C   ARG D 280      50.441  55.463 -16.168  1.00 15.85           C  
ATOM   4561  O   ARG D 280      51.076  56.490 -15.931  1.00 15.51           O  
ATOM   4562  CB  ARG D 280      50.632  54.610 -18.537  1.00 13.87           C  
ATOM   4563  CG  ARG D 280      51.031  55.965 -19.124  1.00 16.26           C  
ATOM   4564  CD  ARG D 280      50.779  55.987 -20.648  1.00 17.01           C  
ATOM   4565  NE  ARG D 280      49.393  55.664 -20.983  1.00 17.35           N  
ATOM   4566  CZ  ARG D 280      48.995  55.130 -22.138  1.00 20.80           C  
ATOM   4567  NH1 ARG D 280      47.710  54.866 -22.342  1.00 18.75           N1+
ATOM   4568  NH2 ARG D 280      49.874  54.852 -23.093  1.00 18.58           N  
ATOM   4569  N   ILE D 281      49.232  55.223 -15.666  1.00 16.21           N  
ATOM   4570  CA  ILE D 281      48.554  56.154 -14.758  1.00 15.56           C  
ATOM   4571  C   ILE D 281      49.176  56.065 -13.356  1.00 14.85           C  
ATOM   4572  O   ILE D 281      49.468  57.083 -12.730  1.00 13.65           O  
ATOM   4573  CB  ILE D 281      47.031  55.828 -14.675  1.00 14.77           C  
ATOM   4574  CG1 ILE D 281      46.317  56.385 -15.913  1.00 13.76           C  
ATOM   4575  CG2 ILE D 281      46.435  56.381 -13.376  1.00 13.11           C  
ATOM   4576  CD1 ILE D 281      44.932  55.791 -16.150  1.00 14.78           C  
ATOM   4577  N   GLN D 282      49.374  54.841 -12.873  1.00 14.72           N  
ATOM   4578  CA  GLN D 282      49.970  54.614 -11.556  1.00 13.87           C  
ATOM   4579  C   GLN D 282      51.402  55.148 -11.463  1.00 13.76           C  
ATOM   4580  O   GLN D 282      51.850  55.542 -10.389  1.00 13.89           O  
ATOM   4581  CB  GLN D 282      49.985  53.115 -11.223  1.00 14.08           C  
ATOM   4582  CG  GLN D 282      48.613  52.454 -11.162  1.00 14.80           C  
ATOM   4583  CD  GLN D 282      48.702  50.969 -10.870  1.00 15.29           C  
ATOM   4584  NE2 GLN D 282      47.827  50.474 -10.001  1.00 16.18           N  
ATOM   4585  OE1 GLN D 282      49.544  50.270 -11.434  1.00 18.67           O  
ATOM   4586  N   ASP D 283      52.126  55.146 -12.581  1.00 14.26           N  
ATOM   4587  CA  ASP D 283      53.506  55.632 -12.593  1.00 14.15           C  
ATOM   4588  C   ASP D 283      53.625  57.138 -12.842  1.00 13.77           C  
ATOM   4589  O   ASP D 283      54.729  57.680 -12.892  1.00 10.53           O  
ATOM   4590  CB  ASP D 283      54.323  54.873 -13.641  1.00 17.27           C  
ATOM   4591  CG  ASP D 283      54.569  53.429 -13.245  1.00 20.74           C  
ATOM   4592  OD1 ASP D 283      55.057  52.652 -14.090  1.00 22.31           O  
ATOM   4593  OD2 ASP D 283      54.279  53.075 -12.084  1.00 21.39           O1-
ATOM   4594  N   GLY D 284      52.484  57.804 -12.999  1.00 13.32           N  
ATOM   4595  CA  GLY D 284      52.489  59.234 -13.238  1.00 12.84           C  
ATOM   4596  C   GLY D 284      52.934  59.632 -14.634  1.00 14.19           C  
ATOM   4597  O   GLY D 284      53.093  60.824 -14.914  1.00 11.62           O  
ATOM   4598  N   GLU D 285      53.141  58.647 -15.507  1.00 13.54           N  
ATOM   4599  CA  GLU D 285      53.567  58.925 -16.876  1.00 14.17           C  
ATOM   4600  C   GLU D 285      52.423  59.572 -17.652  1.00 13.96           C  
ATOM   4601  O   GLU D 285      52.646  60.456 -18.481  1.00 13.26           O  
ATOM   4602  CB  GLU D 285      54.027  57.637 -17.570  1.00 15.21           C  
ATOM   4603  CG  GLU D 285      55.287  57.021 -16.974  1.00 18.17           C  
ATOM   4604  CD  GLU D 285      56.548  57.840 -17.249  1.00 22.49           C  
ATOM   4605  OE1 GLU D 285      56.472  58.826 -18.015  1.00 24.05           O  
ATOM   4606  OE2 GLU D 285      57.623  57.490 -16.702  1.00 21.95           O1-
ATOM   4607  N   TYR D 286      51.193  59.138 -17.387  1.00 12.51           N  
ATOM   4608  CA  TYR D 286      50.063  59.756 -18.058  1.00 12.20           C  
ATOM   4609  C   TYR D 286      49.924  61.195 -17.568  1.00 13.28           C  
ATOM   4610  O   TYR D 286      49.705  62.111 -18.360  1.00 13.16           O  
ATOM   4611  CB  TYR D 286      48.746  59.021 -17.781  1.00 11.24           C  
ATOM   4612  CG  TYR D 286      47.564  59.859 -18.207  1.00 13.63           C  
ATOM   4613  CD1 TYR D 286      46.881  60.665 -17.289  1.00 12.33           C  
ATOM   4614  CD2 TYR D 286      47.201  59.942 -19.554  1.00 13.92           C  
ATOM   4615  CE1 TYR D 286      45.873  61.536 -17.706  1.00  9.66           C  
ATOM   4616  CE2 TYR D 286      46.206  60.804 -19.980  1.00 10.07           C  
ATOM   4617  CZ  TYR D 286      45.546  61.601 -19.055  1.00 10.86           C  
ATOM   4618  OH  TYR D 286      44.584  62.476 -19.496  1.00 11.58           O  
ATOM   4619  N   ALA D 287      50.031  61.385 -16.256  1.00 12.64           N  
ATOM   4620  CA  ALA D 287      49.910  62.718 -15.676  1.00 13.57           C  
ATOM   4621  C   ALA D 287      50.882  63.653 -16.385  1.00 12.35           C  
ATOM   4622  O   ALA D 287      50.522  64.759 -16.762  1.00 13.97           O  
ATOM   4623  CB  ALA D 287      50.214  62.673 -14.168  1.00 10.64           C  
ATOM   4624  N   LYS D 288      52.113  63.190 -16.580  1.00 13.33           N  
ATOM   4625  CA  LYS D 288      53.131  63.998 -17.253  1.00 13.04           C  
ATOM   4626  C   LYS D 288      52.694  64.383 -18.665  1.00 14.04           C  
ATOM   4627  O   LYS D 288      52.879  65.525 -19.093  1.00 15.03           O  
ATOM   4628  CB  LYS D 288      54.457  63.234 -17.311  1.00 14.25           C  
ATOM   4629  CG  LYS D 288      55.645  64.071 -17.801  1.00 14.57           C  
ATOM   4630  CD  LYS D 288      56.935  63.270 -17.704  1.00 15.85           C  
ATOM   4631  CE  LYS D 288      58.161  64.101 -18.091  1.00 18.18           C  
ATOM   4632  NZ  LYS D 288      59.409  63.303 -17.897  1.00 16.90           N1+
ATOM   4633  N   MET D 289      52.116  63.435 -19.394  1.00 12.15           N  
ATOM   4634  CA  MET D 289      51.653  63.719 -20.749  1.00 13.62           C  
ATOM   4635  C   MET D 289      50.593  64.819 -20.767  1.00 12.93           C  
ATOM   4636  O   MET D 289      50.608  65.697 -21.636  1.00 12.15           O  
ATOM   4637  CB  MET D 289      51.080  62.454 -21.389  1.00 12.94           C  
ATOM   4638  CG  MET D 289      52.117  61.389 -21.685  1.00 15.19           C  
ATOM   4639  SD  MET D 289      51.356  59.795 -22.027  1.00 19.65           S  
ATOM   4640  CE  MET D 289      50.671  60.089 -23.633  1.00 16.52           C  
ATOM   4641  N   PHE D 290      49.668  64.776 -19.811  1.00 13.32           N  
ATOM   4642  CA  PHE D 290      48.610  65.780 -19.777  1.00 13.30           C  
ATOM   4643  C   PHE D 290      49.109  67.140 -19.294  1.00 13.24           C  
ATOM   4644  O   PHE D 290      48.712  68.176 -19.825  1.00 13.39           O  
ATOM   4645  CB  PHE D 290      47.443  65.319 -18.900  1.00 15.18           C  
ATOM   4646  CG  PHE D 290      46.304  66.295 -18.867  1.00 15.15           C  
ATOM   4647  CD1 PHE D 290      45.680  66.685 -20.048  1.00 15.97           C  
ATOM   4648  CD2 PHE D 290      45.879  66.852 -17.666  1.00 15.64           C  
ATOM   4649  CE1 PHE D 290      44.647  67.621 -20.035  1.00 18.33           C  
ATOM   4650  CE2 PHE D 290      44.848  67.787 -17.639  1.00 15.58           C  
ATOM   4651  CZ  PHE D 290      44.231  68.174 -18.824  1.00 16.73           C  
ATOM   4652  N   ILE D 291      49.974  67.134 -18.284  1.00 13.32           N  
ATOM   4653  CA  ILE D 291      50.521  68.376 -17.761  1.00 12.13           C  
ATOM   4654  C   ILE D 291      51.303  69.071 -18.879  1.00 14.69           C  
ATOM   4655  O   ILE D 291      51.157  70.276 -19.081  1.00 12.41           O  
ATOM   4656  CB  ILE D 291      51.431  68.100 -16.538  1.00 13.70           C  
ATOM   4657  CG1 ILE D 291      50.565  67.607 -15.367  1.00 11.94           C  
ATOM   4658  CG2 ILE D 291      52.216  69.368 -16.150  1.00 12.93           C  
ATOM   4659  CD1 ILE D 291      51.341  66.909 -14.261  1.00 13.99           C  
ATOM   4660  N   THR D 292      52.106  68.309 -19.626  1.00 13.24           N  
ATOM   4661  CA  THR D 292      52.874  68.894 -20.720  1.00 14.59           C  
ATOM   4662  C   THR D 292      51.958  69.323 -21.871  1.00 15.42           C  
ATOM   4663  O   THR D 292      52.262  70.283 -22.584  1.00 13.55           O  
ATOM   4664  CB  THR D 292      53.973  67.927 -21.249  1.00 14.43           C  
ATOM   4665  CG2 THR D 292      54.972  67.617 -20.152  1.00 13.76           C  
ATOM   4666  OG1 THR D 292      53.376  66.708 -21.705  1.00 18.71           O  
ATOM   4667  N   GLU D 293      50.831  68.633 -22.048  1.00 15.75           N  
ATOM   4668  CA  GLU D 293      49.878  69.003 -23.104  1.00 15.11           C  
ATOM   4669  C   GLU D 293      49.337  70.407 -22.808  1.00 17.32           C  
ATOM   4670  O   GLU D 293      49.277  71.270 -23.687  1.00 17.47           O  
ATOM   4671  CB  GLU D 293      48.715  68.002 -23.150  1.00 15.19           C  
ATOM   4672  CG  GLU D 293      47.638  68.283 -24.206  1.00 13.20           C  
ATOM   4673  CD  GLU D 293      48.137  68.124 -25.642  1.00 15.87           C  
ATOM   4674  OE1 GLU D 293      49.130  67.400 -25.863  1.00 14.35           O  
ATOM   4675  OE2 GLU D 293      47.523  68.709 -26.557  1.00 16.63           O1-
ATOM   4676  N   GLY D 294      48.938  70.627 -21.561  1.00 16.74           N  
ATOM   4677  CA  GLY D 294      48.418  71.925 -21.175  1.00 17.70           C  
ATOM   4678  C   GLY D 294      49.489  72.993 -21.256  1.00 18.58           C  
ATOM   4679  O   GLY D 294      49.244  74.088 -21.753  1.00 18.60           O  
ATOM   4680  N   ALA D 295      50.687  72.674 -20.779  1.00 19.36           N  
ATOM   4681  CA  ALA D 295      51.786  73.634 -20.805  1.00 21.78           C  
ATOM   4682  C   ALA D 295      52.151  74.039 -22.231  1.00 21.61           C  
ATOM   4683  O   ALA D 295      52.613  75.156 -22.459  1.00 22.90           O  
ATOM   4684  CB  ALA D 295      53.013  73.057 -20.094  1.00 19.52           C  
ATOM   4685  N   ALA D 296      51.944  73.139 -23.189  1.00 18.56           N  
ATOM   4686  CA  ALA D 296      52.270  73.434 -24.583  1.00 18.75           C  
ATOM   4687  C   ALA D 296      51.068  74.027 -25.319  1.00 19.05           C  
ATOM   4688  O   ALA D 296      51.088  74.196 -26.539  1.00 18.26           O  
ATOM   4689  CB  ALA D 296      52.747  72.167 -25.287  1.00 17.93           C  
ATOM   4690  N   ASN D 297      50.027  74.340 -24.553  1.00 18.27           N  
ATOM   4691  CA  ASN D 297      48.786  74.910 -25.064  1.00 20.01           C  
ATOM   4692  C   ASN D 297      47.992  73.979 -25.986  1.00 19.10           C  
ATOM   4693  O   ASN D 297      47.491  74.387 -27.038  1.00 17.91           O  
ATOM   4694  CB  ASN D 297      49.040  76.257 -25.752  1.00 22.97           C  
ATOM   4695  CG  ASN D 297      47.875  77.235 -25.563  1.00 30.43           C  
ATOM   4696  ND2 ASN D 297      47.438  77.867 -26.649  1.00 30.65           N  
ATOM   4697  OD1 ASN D 297      47.381  77.418 -24.445  1.00 32.40           O  
ATOM   4698  N   TYR D 298      47.901  72.717 -25.574  1.00 17.20           N  
ATOM   4699  CA  TYR D 298      47.114  71.700 -26.266  1.00 15.67           C  
ATOM   4700  C   TYR D 298      47.321  71.502 -27.764  1.00 14.83           C  
ATOM   4701  O   TYR D 298      46.354  71.504 -28.528  1.00 14.34           O  
ATOM   4702  CB  TYR D 298      45.627  71.978 -26.026  1.00 17.37           C  
ATOM   4703  CG  TYR D 298      45.282  72.439 -24.622  1.00 18.86           C  
ATOM   4704  CD1 TYR D 298      45.305  73.795 -24.283  1.00 22.02           C  
ATOM   4705  CD2 TYR D 298      44.900  71.524 -23.644  1.00 20.60           C  
ATOM   4706  CE1 TYR D 298      44.947  74.227 -23.003  1.00 23.06           C  
ATOM   4707  CE2 TYR D 298      44.541  71.942 -22.360  1.00 21.38           C  
ATOM   4708  CZ  TYR D 298      44.563  73.292 -22.046  1.00 24.61           C  
ATOM   4709  OH  TYR D 298      44.187  73.702 -20.784  1.00 24.61           O  
ATOM   4710  N   PRO D 299      48.572  71.302 -28.207  1.00 14.29           N  
ATOM   4711  CA  PRO D 299      48.808  71.105 -29.641  1.00 12.82           C  
ATOM   4712  C   PRO D 299      48.225  69.796 -30.188  1.00 14.37           C  
ATOM   4713  O   PRO D 299      47.722  69.763 -31.311  1.00 13.73           O  
ATOM   4714  CB  PRO D 299      50.330  71.140 -29.745  1.00 13.96           C  
ATOM   4715  CG  PRO D 299      50.754  70.517 -28.450  1.00 15.11           C  
ATOM   4716  CD  PRO D 299      49.832  71.204 -27.450  1.00 14.19           C  
ATOM   4717  N   SER D 300      48.291  68.712 -29.411  1.00 13.30           N  
ATOM   4718  CA  SER D 300      47.757  67.452 -29.912  1.00 13.30           C  
ATOM   4719  C   SER D 300      46.241  67.388 -29.728  1.00 14.99           C  
ATOM   4720  O   SER D 300      45.530  66.901 -30.609  1.00 14.98           O  
ATOM   4721  CB  SER D 300      48.457  66.241 -29.258  1.00 12.65           C  
ATOM   4722  OG  SER D 300      48.146  66.088 -27.879  1.00 15.28           O  
ATOM   4723  N   MET D 301      45.734  67.890 -28.605  1.00 14.36           N  
ATOM   4724  CA  MET D 301      44.284  67.872 -28.399  1.00 16.18           C  
ATOM   4725  C   MET D 301      43.616  68.683 -29.509  1.00 15.72           C  
ATOM   4726  O   MET D 301      42.560  68.308 -30.023  1.00 15.81           O  
ATOM   4727  CB  MET D 301      43.911  68.455 -27.029  1.00 15.19           C  
ATOM   4728  CG  MET D 301      44.344  67.596 -25.857  1.00 16.08           C  
ATOM   4729  SD  MET D 301      43.660  68.169 -24.281  1.00 17.62           S  
ATOM   4730  CE  MET D 301      41.991  67.596 -24.427  1.00 16.53           C  
ATOM   4731  N   THR D 302      44.239  69.797 -29.882  1.00 15.19           N  
ATOM   4732  CA  THR D 302      43.706  70.642 -30.940  1.00 15.06           C  
ATOM   4733  C   THR D 302      43.531  69.817 -32.209  1.00 16.18           C  
ATOM   4734  O   THR D 302      42.488  69.878 -32.866  1.00 17.84           O  
ATOM   4735  CB  THR D 302      44.651  71.823 -31.227  1.00 18.04           C  
ATOM   4736  CG2 THR D 302      44.163  72.630 -32.438  1.00 18.12           C  
ATOM   4737  OG1 THR D 302      44.715  72.665 -30.068  1.00 16.35           O  
ATOM   4738  N   ALA D 303      44.553  69.034 -32.537  1.00 14.53           N  
ATOM   4739  CA  ALA D 303      44.532  68.187 -33.722  1.00 15.06           C  
ATOM   4740  C   ALA D 303      43.488  67.077 -33.611  1.00 15.41           C  
ATOM   4741  O   ALA D 303      42.723  66.844 -34.551  1.00 15.82           O  
ATOM   4742  CB  ALA D 303      45.914  67.581 -33.951  1.00 13.81           C  
ATOM   4743  N   TYR D 304      43.466  66.385 -32.472  1.00 13.95           N  
ATOM   4744  CA  TYR D 304      42.503  65.305 -32.260  1.00 14.01           C  
ATOM   4745  C   TYR D 304      41.067  65.807 -32.384  1.00 14.80           C  
ATOM   4746  O   TYR D 304      40.221  65.133 -32.971  1.00 13.83           O  
ATOM   4747  CB  TYR D 304      42.698  64.655 -30.884  1.00 14.00           C  
ATOM   4748  CG  TYR D 304      43.934  63.788 -30.765  1.00 13.49           C  
ATOM   4749  CD1 TYR D 304      44.892  64.046 -29.787  1.00 14.35           C  
ATOM   4750  CD2 TYR D 304      44.148  62.711 -31.630  1.00 13.76           C  
ATOM   4751  CE1 TYR D 304      46.038  63.260 -29.672  1.00 15.64           C  
ATOM   4752  CE2 TYR D 304      45.297  61.910 -31.521  1.00 14.77           C  
ATOM   4753  CZ  TYR D 304      46.236  62.197 -30.541  1.00 15.87           C  
ATOM   4754  OH  TYR D 304      47.388  61.442 -30.432  1.00 18.22           O  
ATOM   4755  N   ARG D 305      40.796  66.988 -31.834  1.00 14.30           N  
ATOM   4756  CA  ARG D 305      39.461  67.581 -31.904  1.00 17.38           C  
ATOM   4757  C   ARG D 305      39.083  67.817 -33.360  1.00 17.81           C  
ATOM   4758  O   ARG D 305      37.976  67.504 -33.793  1.00 17.10           O  
ATOM   4759  CB  ARG D 305      39.431  68.914 -31.137  1.00 17.04           C  
ATOM   4760  CG  ARG D 305      39.485  68.743 -29.623  1.00 20.52           C  
ATOM   4761  CD  ARG D 305      39.778  70.051 -28.878  1.00 21.69           C  
ATOM   4762  NE  ARG D 305      39.785  69.835 -27.427  1.00 23.98           N  
ATOM   4763  CZ  ARG D 305      40.330  70.660 -26.532  1.00 25.56           C  
ATOM   4764  NH1 ARG D 305      40.272  70.363 -25.238  1.00 21.97           N1+
ATOM   4765  NH2 ARG D 305      40.948  71.771 -26.919  1.00 24.46           N  
ATOM   4766  N   ARG D 306      40.027  68.381 -34.104  1.00 18.31           N  
ATOM   4767  CA  ARG D 306      39.857  68.674 -35.518  1.00 20.30           C  
ATOM   4768  C   ARG D 306      39.544  67.386 -36.297  1.00 19.23           C  
ATOM   4769  O   ARG D 306      38.641  67.356 -37.134  1.00 21.55           O  
ATOM   4770  CB  ARG D 306      41.148  69.355 -36.016  1.00 21.56           C  
ATOM   4771  CG  ARG D 306      41.393  69.407 -37.508  1.00 25.30           C  
ATOM   4772  CD  ARG D 306      42.855  69.807 -37.729  1.00 25.27           C  
ATOM   4773  NE  ARG D 306      43.125  71.065 -37.055  1.00 28.10           N  
ATOM   4774  CZ  ARG D 306      44.260  71.396 -36.447  1.00 24.65           C  
ATOM   4775  NH1 ARG D 306      45.301  70.566 -36.401  1.00 18.42           N1+
ATOM   4776  NH2 ARG D 306      44.339  72.581 -35.870  1.00 19.68           N  
ATOM   4777  N   ASN D 307      40.265  66.311 -36.005  1.00 19.65           N  
ATOM   4778  CA  ASN D 307      40.028  65.054 -36.708  1.00 20.33           C  
ATOM   4779  C   ASN D 307      38.662  64.443 -36.370  1.00 20.75           C  
ATOM   4780  O   ASN D 307      37.954  63.979 -37.263  1.00 19.29           O  
ATOM   4781  CB  ASN D 307      41.156  64.058 -36.414  1.00 22.21           C  
ATOM   4782  CG  ASN D 307      42.524  64.587 -36.834  1.00 24.04           C  
ATOM   4783  ND2 ASN D 307      43.568  64.141 -36.145  1.00 27.88           N  
ATOM   4784  OD1 ASN D 307      42.638  65.376 -37.775  1.00 24.07           O  
ATOM   4785  N   ASN D 308      38.276  64.446 -35.096  1.00 19.52           N  
ATOM   4786  CA  ASN D 308      36.968  63.899 -34.742  1.00 19.96           C  
ATOM   4787  C   ASN D 308      35.841  64.743 -35.325  1.00 20.51           C  
ATOM   4788  O   ASN D 308      34.811  64.216 -35.738  1.00 19.71           O  
ATOM   4789  CB  ASN D 308      36.788  63.812 -33.224  1.00 22.78           C  
ATOM   4790  CG  ASN D 308      37.372  62.541 -32.644  1.00 25.78           C  
ATOM   4791  ND2 ASN D 308      37.856  62.620 -31.412  1.00 25.35           N  
ATOM   4792  OD1 ASN D 308      37.372  61.492 -33.294  1.00 27.76           O  
ATOM   4793  N   ALA D 309      36.037  66.056 -35.362  1.00 19.29           N  
ATOM   4794  CA  ALA D 309      35.014  66.947 -35.885  1.00 21.29           C  
ATOM   4795  C   ALA D 309      34.707  66.674 -37.348  1.00 22.11           C  
ATOM   4796  O   ALA D 309      33.587  66.897 -37.804  1.00 23.32           O  
ATOM   4797  CB  ALA D 309      35.449  68.398 -35.708  1.00 22.95           C  
ATOM   4798  N   ALA D 310      35.703  66.188 -38.080  1.00 22.80           N  
ATOM   4799  CA  ALA D 310      35.543  65.905 -39.499  1.00 22.88           C  
ATOM   4800  C   ALA D 310      35.150  64.460 -39.784  1.00 22.60           C  
ATOM   4801  O   ALA D 310      34.976  64.081 -40.939  1.00 23.53           O  
ATOM   4802  CB  ALA D 310      36.837  66.248 -40.243  1.00 23.03           C  
ATOM   4803  N   HIS D 311      35.003  63.653 -38.738  1.00 22.03           N  
ATOM   4804  CA  HIS D 311      34.642  62.248 -38.913  1.00 21.47           C  
ATOM   4805  C   HIS D 311      33.234  62.098 -39.498  1.00 21.19           C  
ATOM   4806  O   HIS D 311      32.298  62.775 -39.072  1.00 21.94           O  
ATOM   4807  CB  HIS D 311      34.746  61.525 -37.569  1.00 21.17           C  
ATOM   4808  CG  HIS D 311      34.770  60.033 -37.682  1.00 22.04           C  
ATOM   4809  CD2 HIS D 311      35.771  59.142 -37.488  1.00 20.99           C  
ATOM   4810  ND1 HIS D 311      33.662  59.294 -38.035  1.00 20.94           N  
ATOM   4811  CE1 HIS D 311      33.977  58.010 -38.050  1.00 22.80           C  
ATOM   4812  NE2 HIS D 311      35.252  57.891 -37.722  1.00 22.87           N  
ATOM   4813  N   PRO D 312      33.066  61.201 -40.485  1.00 22.42           N  
ATOM   4814  CA  PRO D 312      31.763  60.982 -41.120  1.00 22.44           C  
ATOM   4815  C   PRO D 312      30.604  60.679 -40.175  1.00 22.61           C  
ATOM   4816  O   PRO D 312      29.451  60.934 -40.511  1.00 21.11           O  
ATOM   4817  CB  PRO D 312      32.037  59.838 -42.103  1.00 24.08           C  
ATOM   4818  CG  PRO D 312      33.190  59.112 -41.478  1.00 24.28           C  
ATOM   4819  CD  PRO D 312      34.064  60.258 -41.019  1.00 23.27           C  
ATOM   4820  N   ILE D 313      30.893  60.145 -38.993  1.00 22.54           N  
ATOM   4821  CA  ILE D 313      29.811  59.847 -38.062  1.00 22.45           C  
ATOM   4822  C   ILE D 313      29.182  61.148 -37.558  1.00 22.16           C  
ATOM   4823  O   ILE D 313      27.998  61.186 -37.221  1.00 21.25           O  
ATOM   4824  CB  ILE D 313      30.309  59.012 -36.857  1.00 22.27           C  
ATOM   4825  CG1 ILE D 313      29.110  58.466 -36.078  1.00 21.88           C  
ATOM   4826  CG2 ILE D 313      31.192  59.866 -35.947  1.00 23.00           C  
ATOM   4827  CD1 ILE D 313      29.471  57.414 -35.041  1.00 21.84           C  
ATOM   4828  N   GLU D 314      29.972  62.219 -37.528  1.00 21.40           N  
ATOM   4829  CA  GLU D 314      29.478  63.515 -37.063  1.00 23.02           C  
ATOM   4830  C   GLU D 314      28.535  64.171 -38.069  1.00 24.44           C  
ATOM   4831  O   GLU D 314      27.530  64.776 -37.696  1.00 25.12           O  
ATOM   4832  CB  GLU D 314      30.660  64.444 -36.760  1.00 22.20           C  
ATOM   4833  CG  GLU D 314      31.496  63.977 -35.574  1.00 22.49           C  
ATOM   4834  CD  GLU D 314      30.743  64.083 -34.260  1.00 23.87           C  
ATOM   4835  OE1 GLU D 314      30.694  65.193 -33.693  1.00 26.60           O  
ATOM   4836  OE2 GLU D 314      30.187  63.065 -33.799  1.00 23.66           O1-
ATOM   4837  N   GLN D 315      28.859  64.038 -39.349  1.00 26.84           N  
ATOM   4838  CA  GLN D 315      28.043  64.618 -40.408  1.00 29.43           C  
ATOM   4839  C   GLN D 315      26.654  63.979 -40.431  1.00 28.74           C  
ATOM   4840  O   GLN D 315      25.636  64.668 -40.299  1.00 27.81           O  
ATOM   4841  CB  GLN D 315      28.737  64.419 -41.760  1.00 33.24           C  
ATOM   4842  CG  GLN D 315      30.240  64.702 -41.712  1.00 40.11           C  
ATOM   4843  CD  GLN D 315      30.931  64.479 -43.047  1.00 43.55           C  
ATOM   4844  NE2 GLN D 315      31.655  65.492 -43.512  1.00 46.19           N  
ATOM   4845  OE1 GLN D 315      30.822  63.408 -43.651  1.00 45.60           O  
ATOM   4846  N   ILE D 316      26.608  62.658 -40.585  1.00 26.16           N  
ATOM   4847  CA  ILE D 316      25.328  61.965 -40.626  1.00 23.41           C  
ATOM   4848  C   ILE D 316      24.606  62.068 -39.282  1.00 22.65           C  
ATOM   4849  O   ILE D 316      23.378  62.126 -39.230  1.00 20.76           O  
ATOM   4850  CB  ILE D 316      25.508  60.470 -41.018  1.00 23.88           C  
ATOM   4851  CG1 ILE D 316      24.141  59.819 -41.225  1.00 23.38           C  
ATOM   4852  CG2 ILE D 316      26.293  59.728 -39.947  1.00 23.46           C  
ATOM   4853  CD1 ILE D 316      23.360  60.405 -42.382  1.00 24.97           C  
ATOM   4854  N   GLY D 317      25.374  62.112 -38.197  1.00 22.50           N  
ATOM   4855  CA  GLY D 317      24.774  62.202 -36.878  1.00 22.25           C  
ATOM   4856  C   GLY D 317      23.989  63.485 -36.666  1.00 23.75           C  
ATOM   4857  O   GLY D 317      22.901  63.467 -36.088  1.00 20.55           O  
ATOM   4858  N   GLU D 318      24.540  64.601 -37.135  1.00 24.91           N  
ATOM   4859  CA  GLU D 318      23.886  65.895 -36.992  1.00 26.17           C  
ATOM   4860  C   GLU D 318      22.568  65.907 -37.762  1.00 26.00           C  
ATOM   4861  O   GLU D 318      21.558  66.428 -37.279  1.00 24.38           O  
ATOM   4862  CB  GLU D 318      24.801  67.010 -37.506  1.00 28.63           C  
ATOM   4863  CG  GLU D 318      24.358  68.405 -37.094  1.00 36.63           C  
ATOM   4864  CD  GLU D 318      25.319  69.495 -37.551  1.00 40.33           C  
ATOM   4865  OE1 GLU D 318      25.222  70.626 -37.027  1.00 43.07           O  
ATOM   4866  OE2 GLU D 318      26.162  69.229 -38.434  1.00 43.22           O1-
ATOM   4867  N   LYS D 319      22.581  65.325 -38.957  1.00 25.10           N  
ATOM   4868  CA  LYS D 319      21.379  65.264 -39.783  1.00 27.15           C  
ATOM   4869  C   LYS D 319      20.284  64.458 -39.101  1.00 26.45           C  
ATOM   4870  O   LYS D 319      19.153  64.918 -38.961  1.00 26.75           O  
ATOM   4871  CB  LYS D 319      21.677  64.606 -41.128  1.00 28.48           C  
ATOM   4872  CG  LYS D 319      22.579  65.389 -42.052  1.00 34.27           C  
ATOM   4873  CD  LYS D 319      22.889  64.560 -43.297  1.00 38.16           C  
ATOM   4874  CE  LYS D 319      21.613  64.063 -43.973  1.00 36.25           C  
ATOM   4875  NZ  LYS D 319      21.915  63.179 -45.131  1.00 40.38           N1+
ATOM   4876  N   LEU D 320      20.624  63.242 -38.689  1.00 25.77           N  
ATOM   4877  CA  LEU D 320      19.657  62.368 -38.042  1.00 24.86           C  
ATOM   4878  C   LEU D 320      19.123  62.932 -36.725  1.00 24.57           C  
ATOM   4879  O   LEU D 320      17.913  62.912 -36.479  1.00 24.99           O  
ATOM   4880  CB  LEU D 320      20.276  60.985 -37.822  1.00 24.36           C  
ATOM   4881  CG  LEU D 320      20.528  60.160 -39.094  1.00 24.61           C  
ATOM   4882  CD1 LEU D 320      21.285  58.887 -38.747  1.00 23.33           C  
ATOM   4883  CD2 LEU D 320      19.196  59.827 -39.767  1.00 23.35           C  
ATOM   4884  N   ARG D 321      20.014  63.440 -35.879  1.00 24.10           N  
ATOM   4885  CA  ARG D 321      19.586  63.996 -34.603  1.00 25.63           C  
ATOM   4886  C   ARG D 321      18.614  65.156 -34.814  1.00 26.44           C  
ATOM   4887  O   ARG D 321      17.646  65.302 -34.072  1.00 24.63           O  
ATOM   4888  CB  ARG D 321      20.799  64.452 -33.780  1.00 24.22           C  
ATOM   4889  CG  ARG D 321      21.613  63.286 -33.201  1.00 24.10           C  
ATOM   4890  CD  ARG D 321      22.588  63.746 -32.129  1.00 21.94           C  
ATOM   4891  NE  ARG D 321      23.613  64.644 -32.654  1.00 22.80           N  
ATOM   4892  CZ  ARG D 321      24.687  64.252 -33.332  1.00 21.84           C  
ATOM   4893  NH1 ARG D 321      25.558  65.150 -33.767  1.00 24.89           N1+
ATOM   4894  NH2 ARG D 321      24.902  62.964 -33.563  1.00 24.81           N  
ATOM   4895  N   ALA D 322      18.867  65.958 -35.844  1.00 28.46           N  
ATOM   4896  CA  ALA D 322      18.020  67.105 -36.166  1.00 31.61           C  
ATOM   4897  C   ALA D 322      16.604  66.665 -36.535  1.00 32.72           C  
ATOM   4898  O   ALA D 322      15.657  67.442 -36.424  1.00 33.33           O  
ATOM   4899  CB  ALA D 322      18.635  67.903 -37.320  1.00 31.24           C  
ATOM   4900  N   MET D 323      16.468  65.418 -36.972  1.00 32.57           N  
ATOM   4901  CA  MET D 323      15.168  64.870 -37.354  1.00 33.59           C  
ATOM   4902  C   MET D 323      14.319  64.497 -36.148  1.00 34.60           C  
ATOM   4903  O   MET D 323      13.091  64.513 -36.211  1.00 34.43           O  
ATOM   4904  CB  MET D 323      15.349  63.619 -38.209  1.00 34.11           C  
ATOM   4905  CG  MET D 323      15.828  63.866 -39.620  1.00 35.38           C  
ATOM   4906  SD  MET D 323      16.111  62.301 -40.475  1.00 38.17           S  
ATOM   4907  CE  MET D 323      14.456  61.591 -40.473  1.00 36.75           C  
ATOM   4908  N   MET D 324      14.980  64.145 -35.053  1.00 35.55           N  
ATOM   4909  CA  MET D 324      14.283  63.740 -33.843  1.00 36.60           C  
ATOM   4910  C   MET D 324      14.190  64.912 -32.878  1.00 36.27           C  
ATOM   4911  O   MET D 324      15.170  65.297 -32.241  1.00 36.45           O  
ATOM   4912  CB  MET D 324      15.013  62.543 -33.234  1.00 37.66           C  
ATOM   4913  CG  MET D 324      15.076  61.377 -34.220  1.00 39.72           C  
ATOM   4914  SD  MET D 324      16.291  60.112 -33.839  1.00 43.18           S  
ATOM   4915  CE  MET D 324      15.258  58.691 -33.557  1.00 44.13           C  
ATOM   4916  N   PRO D 325      12.988  65.496 -32.763  1.00 37.02           N  
ATOM   4917  CA  PRO D 325      12.683  66.643 -31.902  1.00 37.33           C  
ATOM   4918  C   PRO D 325      12.918  66.461 -30.408  1.00 36.79           C  
ATOM   4919  O   PRO D 325      13.212  67.427 -29.706  1.00 37.22           O  
ATOM   4920  CB  PRO D 325      11.219  66.933 -32.229  1.00 37.57           C  
ATOM   4921  CG  PRO D 325      10.677  65.570 -32.525  1.00 38.02           C  
ATOM   4922  CD  PRO D 325      11.759  64.982 -33.396  1.00 36.84           C  
ATOM   4923  N   TRP D 326      12.788  65.235 -29.916  1.00 35.87           N  
ATOM   4924  CA  TRP D 326      12.984  64.989 -28.493  1.00 36.69           C  
ATOM   4925  C   TRP D 326      14.451  65.065 -28.082  1.00 37.90           C  
ATOM   4926  O   TRP D 326      14.769  65.100 -26.893  1.00 38.35           O  
ATOM   4927  CB  TRP D 326      12.394  63.630 -28.105  1.00 36.63           C  
ATOM   4928  CG  TRP D 326      13.044  62.454 -28.774  1.00 35.53           C  
ATOM   4929  CD1 TRP D 326      14.169  61.792 -28.364  1.00 35.27           C  
ATOM   4930  CD2 TRP D 326      12.599  61.793 -29.963  1.00 34.94           C  
ATOM   4931  CE2 TRP D 326      13.502  60.734 -30.214  1.00 35.16           C  
ATOM   4932  CE3 TRP D 326      11.525  61.991 -30.842  1.00 34.34           C  
ATOM   4933  NE1 TRP D 326      14.449  60.756 -29.223  1.00 34.15           N  
ATOM   4934  CZ2 TRP D 326      13.361  59.872 -31.309  1.00 34.19           C  
ATOM   4935  CZ3 TRP D 326      11.385  61.133 -31.934  1.00 34.85           C  
ATOM   4936  CH2 TRP D 326      12.301  60.087 -32.156  1.00 34.01           C  
ATOM   4937  N   ILE D 327      15.343  65.097 -29.067  1.00 38.18           N
[truncated: 575 more chars]
