# Supplementary material for: Structural Descriptors for Subunit Interface Regions in Homodimers: Effect of Lipid Membrane and Secondary Structure Type
Source: J Chem Inf Model. 2025 Mar 27;65(7):3117–26. doi: 10.1021/acs.jcim.4c01233 (PMC12004529; doi:10.1021/acs.jcim.4c01233)
Supplement: Supplementary file 3 — ci4c01233_si_003.tar [file ci4c01233_si_003.tar › database/alpha/1pyd_cytop.pdb]

ATOM      4  N   SER A   1      17.135  38.154  14.970  1.00 22.72           N  
ATOM      5  CA  SER A   1      18.060  38.183  16.092  1.00 23.37           C  
ATOM      6  C   SER A   1      19.453  38.522  15.600  1.00 21.06           C  
ATOM      7  O   SER A   1      19.810  38.271  14.453  1.00 17.44           O  
ATOM      8  CB  SER A   1      18.043  36.866  16.860  1.00 26.08           C  
ATOM      9  OG  SER A   1      17.004  36.833  17.837  1.00 36.74           O  
ATOM     10  N   ILE A   2      20.204  39.153  16.478  1.00 17.61           N  
ATOM     11  CA  ILE A   2      21.549  39.543  16.159  1.00 20.87           C  
ATOM     12  C   ILE A   2      22.438  38.358  16.484  1.00 20.95           C  
ATOM     13  O   ILE A   2      22.471  37.891  17.615  1.00 23.82           O  
ATOM     14  CB  ILE A   2      21.975  40.769  16.980  1.00 23.57           C  
ATOM     15  CG1 ILE A   2      21.004  41.934  16.722  1.00 25.15           C  
ATOM     16  CG2 ILE A   2      23.384  41.175  16.590  1.00 20.95           C  
ATOM     17  CD1 ILE A   2      20.963  42.948  17.849  1.00 25.63           C  
ATOM     18  N   THR A   3      23.150  37.858  15.488  1.00 21.93           N  
ATOM     19  CA  THR A   3      24.031  36.733  15.717  1.00 21.04           C  
ATOM     20  C   THR A   3      25.471  37.178  16.012  1.00 24.37           C  
ATOM     21  O   THR A   3      26.196  36.515  16.754  1.00 29.72           O  
ATOM     22  CB  THR A   3      23.977  35.725  14.535  1.00 18.28           C  
ATOM     23  CG2 THR A   3      22.535  35.310  14.271  1.00 16.55           C  
ATOM     24  OG1 THR A   3      24.503  36.319  13.341  1.00 15.31           O  
ATOM     25  N   LYS A   4      25.864  38.340  15.500  1.00 25.23           N  
ATOM     26  CA  LYS A   4      27.229  38.823  15.687  1.00 22.05           C  
ATOM     27  C   LYS A   4      27.376  40.330  15.458  1.00 21.88           C  
ATOM     28  O   LYS A   4      26.864  40.871  14.477  1.00 23.00           O  
ATOM     29  CB  LYS A   4      28.139  38.059  14.717  1.00 23.15           C  
ATOM     30  CG  LYS A   4      29.586  38.489  14.681  1.00 23.48           C  
ATOM     31  CD  LYS A   4      30.303  37.747  13.573  1.00 25.80           C  
ATOM     32  CE  LYS A   4      31.730  38.229  13.382  1.00 31.33           C  
ATOM     33  NZ  LYS A   4      32.355  37.654  12.146  1.00 34.11           N1+
ATOM     34  N   VAL A   5      28.055  41.001  16.383  1.00 19.47           N  
ATOM     35  CA  VAL A   5      28.311  42.436  16.280  1.00 19.23           C  
ATOM     36  C   VAL A   5      29.828  42.624  16.418  1.00 18.77           C  
ATOM     37  O   VAL A   5      30.421  42.201  17.407  1.00 18.95           O  
ATOM     38  CB  VAL A   5      27.617  43.234  17.419  1.00 17.54           C  
ATOM     39  CG1 VAL A   5      27.878  44.731  17.261  1.00 16.33           C  
ATOM     40  CG2 VAL A   5      26.139  42.934  17.463  1.00 17.11           C  
ATOM     41  N   PHE A   6      30.457  43.251  15.435  1.00 19.82           N  
ATOM     42  CA  PHE A   6      31.896  43.463  15.492  1.00 20.31           C  
ATOM     43  C   PHE A   6      32.313  44.852  15.015  1.00 18.47           C  
ATOM     44  O   PHE A   6      32.016  45.253  13.889  1.00 21.51           O  
ATOM     45  CB  PHE A   6      32.637  42.397  14.673  1.00 14.73           C  
ATOM     46  CG  PHE A   6      34.122  42.565  14.697  1.00 20.46           C  
ATOM     47  CD1 PHE A   6      34.864  42.122  15.787  1.00 23.61           C  
ATOM     48  CD2 PHE A   6      34.775  43.239  13.669  1.00 20.69           C  
ATOM     49  CE1 PHE A   6      36.241  42.354  15.862  1.00 22.12           C  
ATOM     50  CE2 PHE A   6      36.143  43.475  13.733  1.00 23.28           C  
ATOM     51  CZ  PHE A   6      36.881  43.032  14.837  1.00 20.00           C  
ATOM     52  N   ALA A   7      33.030  45.567  15.866  1.00 18.28           N  
ATOM     53  CA  ALA A   7      33.505  46.902  15.535  1.00 19.89           C  
ATOM     54  C   ALA A   7      34.986  46.883  15.176  1.00 21.39           C  
ATOM     55  O   ALA A   7      35.718  45.957  15.528  1.00 20.31           O  
ATOM     56  CB  ALA A   7      33.270  47.845  16.703  1.00 16.47           C  
ATOM     57  N   ARG A   8      35.415  47.925  14.479  1.00 20.05           N  
ATOM     58  CA  ARG A   8      36.796  48.085  14.080  1.00 15.19           C  
ATOM     59  C   ARG A   8      36.974  49.576  13.864  1.00 22.13           C  
ATOM     60  O   ARG A   8      35.998  50.330  13.902  1.00 21.56           O  
ATOM     61  CB  ARG A   8      37.064  47.361  12.769  1.00 14.61           C  
ATOM     62  CG  ARG A   8      36.514  48.066  11.541  1.00  6.66           C  
ATOM     63  CD  ARG A   8      36.993  47.367  10.297  1.00 13.35           C  
ATOM     64  NE  ARG A   8      35.906  46.784   9.519  1.00 26.49           N  
ATOM     65  CZ  ARG A   8      35.168  45.742   9.891  1.00 28.24           C  
ATOM     66  NH1 ARG A   8      35.381  45.136  11.046  1.00 35.30           N1+
ATOM     67  NH2 ARG A   8      34.206  45.304   9.097  1.00 34.10           N  
ATOM     68  N   THR A   9      38.213  50.006  13.656  1.00 21.77           N  
ATOM     69  CA  THR A   9      38.482  51.407  13.415  1.00 20.69           C  
ATOM     70  C   THR A   9      38.763  51.601  11.938  1.00 17.81           C  
ATOM     71  O   THR A   9      39.357  50.739  11.287  1.00 16.81           O  
ATOM     72  CB  THR A   9      39.705  51.928  14.229  1.00 23.09           C  
ATOM     73  CG2 THR A   9      39.471  51.824  15.712  1.00 29.55           C  
ATOM     74  OG1 THR A   9      40.850  51.135  13.936  1.00 37.03           O  
ATOM     75  N   ILE A  10      38.210  52.671  11.389  1.00 17.22           N  
ATOM     76  CA  ILE A  10      38.448  53.044  10.002  1.00 15.73           C  
ATOM     77  C   ILE A  10      38.826  54.515  10.131  1.00 14.91           C  
ATOM     78  O   ILE A  10      38.911  55.036  11.251  1.00 13.87           O  
ATOM     79  CB  ILE A  10      37.201  52.871   9.093  1.00 18.33           C  
ATOM     80  CG1 ILE A  10      35.960  53.482   9.745  1.00  9.71           C  
ATOM     81  CG2 ILE A  10      37.019  51.405   8.705  1.00  8.86           C  
ATOM     82  CD1 ILE A  10      34.849  53.736   8.761  1.00 12.32           C  
ATOM     83  N   PHE A  11      39.051  55.194   9.017  1.00 15.89           N  
ATOM     84  CA  PHE A  11      39.427  56.601   9.075  1.00 18.74           C  
ATOM     85  C   PHE A  11      38.404  57.500   8.395  1.00 18.67           C  
ATOM     86  O   PHE A  11      37.875  57.161   7.325  1.00 20.42           O  
ATOM     87  CB  PHE A  11      40.820  56.804   8.456  1.00 22.26           C  
ATOM     88  CG  PHE A  11      41.924  56.175   9.249  1.00 22.57           C  
ATOM     89  CD1 PHE A  11      42.225  54.830   9.094  1.00 21.76           C  
ATOM     90  CD2 PHE A  11      42.610  56.910  10.207  1.00 24.37           C  
ATOM     91  CE1 PHE A  11      43.185  54.223   9.886  1.00 25.36           C  
ATOM     92  CE2 PHE A  11      43.570  56.314  11.001  1.00 23.36           C  
ATOM     93  CZ  PHE A  11      43.857  54.965  10.842  1.00 23.90           C  
ATOM     94  N   ASP A  12      38.095  58.627   9.034  1.00 18.02           N  
ATOM     95  CA  ASP A  12      37.144  59.566   8.458  1.00 18.07           C  
ATOM     96  C   ASP A  12      37.798  60.397   7.365  1.00 14.98           C  
ATOM     97  O   ASP A  12      38.984  60.248   7.073  1.00 16.50           O  
ATOM     98  CB  ASP A  12      36.466  60.451   9.527  1.00 16.34           C  
ATOM     99  CG  ASP A  12      37.443  61.336  10.302  1.00 22.30           C  
ATOM    100  OD1 ASP A  12      38.453  61.801   9.740  1.00 18.73           O  
ATOM    101  OD2 ASP A  12      37.178  61.592  11.493  1.00 16.97           O1-
ATOM    102  N   SER A  13      37.016  61.296   6.795  1.00 15.40           N  
ATOM    103  CA  SER A  13      37.454  62.168   5.720  1.00 16.93           C  
ATOM    104  C   SER A  13      38.611  63.094   6.064  1.00 18.40           C  
ATOM    105  O   SER A  13      39.156  63.753   5.185  1.00 20.20           O  
ATOM    106  CB  SER A  13      36.269  63.005   5.267  1.00 21.23           C  
ATOM    107  OG  SER A  13      35.679  63.665   6.371  1.00 18.68           O  
ATOM    108  N   ARG A  14      38.944  63.182   7.344  1.00 18.94           N  
ATOM    109  CA  ARG A  14      40.028  64.039   7.810  1.00 21.77           C  
ATOM    110  C   ARG A  14      41.272  63.287   8.329  1.00 22.95           C  
ATOM    111  O   ARG A  14      42.165  63.892   8.927  1.00 24.83           O  
ATOM    112  CB  ARG A  14      39.482  64.981   8.878  1.00 11.82           C  
ATOM    113  CG  ARG A  14      38.468  65.953   8.329  1.00 22.00           C  
ATOM    114  CD  ARG A  14      37.833  66.745   9.433  1.00 25.36           C  
ATOM    115  NE  ARG A  14      38.835  67.357  10.296  1.00 35.93           N  
ATOM    116  CZ  ARG A  14      38.710  67.478  11.613  1.00 42.41           C  
ATOM    117  NH1 ARG A  14      37.608  67.051  12.225  1.00 44.60           N1+
ATOM    118  NH2 ARG A  14      39.682  68.042  12.320  1.00 47.46           N  
ATOM    119  N   GLY A  15      41.322  61.976   8.108  1.00 22.42           N  
ATOM    120  CA  GLY A  15      42.458  61.185   8.552  1.00 19.76           C  
ATOM    121  C   GLY A  15      42.417  60.747  10.003  1.00 19.79           C  
ATOM    122  O   GLY A  15      43.421  60.281  10.542  1.00 25.19           O  
ATOM    123  N   ASN A  16      41.278  60.915  10.659  1.00 16.23           N  
ATOM    124  CA  ASN A  16      41.165  60.514  12.055  1.00 15.78           C  
ATOM    125  C   ASN A  16      40.427  59.198  12.161  1.00 20.07           C  
ATOM    126  O   ASN A  16      39.618  58.855  11.298  1.00 22.79           O  
ATOM    127  CB  ASN A  16      40.439  61.576  12.881  1.00 15.86           C  
ATOM    128  CG  ASN A  16      41.165  62.897  12.893  1.00 26.43           C  
ATOM    129  ND2 ASN A  16      42.467  62.855  13.134  1.00 28.39           N  
ATOM    130  OD1 ASN A  16      40.566  63.949  12.661  1.00 30.34           O  
ATOM    131  N   PRO A  17      40.728  58.421  13.199  1.00 18.62           N  
ATOM    132  CA  PRO A  17      40.068  57.132  13.390  1.00 20.20           C  
ATOM    133  C   PRO A  17      38.616  57.314  13.811  1.00 23.70           C  
ATOM    134  O   PRO A  17      38.247  58.343  14.378  1.00 19.51           O  
ATOM    135  CB  PRO A  17      40.876  56.500  14.523  1.00 18.91           C  
ATOM    136  CG  PRO A  17      42.230  57.153  14.392  1.00 24.72           C  
ATOM    137  CD  PRO A  17      41.856  58.579  14.128  1.00 19.48           C  
ATOM    138  N   THR A  18      37.793  56.318  13.502  1.00 24.86           N  
ATOM    139  CA  THR A  18      36.391  56.339  13.887  1.00 22.45           C  
ATOM    140  C   THR A  18      35.845  54.909  13.874  1.00 24.29           C  
ATOM    141  O   THR A  18      36.418  54.017  13.246  1.00 27.68           O  
ATOM    142  CB  THR A  18      35.548  57.312  13.014  1.00 21.30           C  
ATOM    143  CG2 THR A  18      35.295  56.740  11.627  1.00 12.93           C  
ATOM    144  OG1 THR A  18      34.303  57.573  13.672  1.00 14.78           O  
ATOM    145  N   VAL A  19      34.781  54.693  14.637  1.00 25.36           N  
ATOM    146  CA  VAL A  19      34.156  53.388  14.778  1.00 17.66           C  
ATOM    147  C   VAL A  19      33.321  52.960  13.584  1.00 15.42           C  
ATOM    148  O   VAL A  19      32.633  53.776  12.974  1.00 21.72           O  
ATOM    149  CB  VAL A  19      33.260  53.349  16.045  1.00 16.60           C  
ATOM    150  CG1 VAL A  19      32.636  51.977  16.220  1.00 15.63           C  
ATOM    151  CG2 VAL A  19      34.067  53.714  17.277  1.00 12.32           C  
ATOM    152  N   GLU A  20      33.439  51.685  13.226  1.00 16.68           N  
ATOM    153  CA  GLU A  20      32.656  51.078  12.152  1.00 16.26           C  
ATOM    154  C   GLU A  20      32.168  49.766  12.737  1.00 20.88           C  
ATOM    155  O   GLU A  20      32.964  49.006  13.301  1.00 23.40           O  
ATOM    156  CB  GLU A  20      33.483  50.797  10.902  1.00 11.62           C  
ATOM    157  CG  GLU A  20      32.676  50.105   9.825  1.00 10.35           C  
ATOM    158  CD  GLU A  20      33.424  49.943   8.523  1.00 10.76           C  
ATOM    159  OE1 GLU A  20      34.163  48.952   8.385  1.00 19.46           O  
ATOM    160  OE2 GLU A  20      33.258  50.787   7.620  1.00 12.58           O1-
ATOM    161  N   VAL A  21      30.860  49.534  12.655  1.00 21.55           N  
ATOM    162  CA  VAL A  21      30.236  48.332  13.194  1.00 16.56           C  
ATOM    163  C   VAL A  21      29.697  47.407  12.113  1.00 16.03           C  
ATOM    164  O   VAL A  21      29.109  47.852  11.126  1.00 16.98           O  
ATOM    165  CB  VAL A  21      29.075  48.690  14.162  1.00 16.78           C  
ATOM    166  CG1 VAL A  21      28.410  47.432  14.701  1.00 13.34           C  
ATOM    167  CG2 VAL A  21      29.590  49.530  15.313  1.00 14.00           C  
ATOM    168  N   ASP A  22      29.968  46.120  12.298  1.00 15.85           N  
ATOM    169  CA  ASP A  22      29.515  45.058  11.420  1.00 12.05           C  
ATOM    170  C   ASP A  22      28.516  44.272  12.258  1.00 12.27           C  
ATOM    171  O   ASP A  22      28.828  43.839  13.362  1.00 12.27           O  
ATOM    172  CB  ASP A  22      30.682  44.158  11.034  1.00 14.29           C  
ATOM    173  CG  ASP A  22      31.350  44.589   9.752  1.00 20.56           C  
ATOM    174  OD1 ASP A  22      31.398  45.800   9.470  1.00 23.99           O  
ATOM    175  OD2 ASP A  22      31.834  43.703   9.018  1.00 24.19           O1-
ATOM    176  N   LEU A  23      27.302  44.128  11.760  1.00 13.58           N  
ATOM    177  CA  LEU A  23      26.281  43.414  12.496  1.00 13.11           C  
ATOM    178  C   LEU A  23      25.692  42.352  11.585  1.00 14.19           C  
ATOM    179  O   LEU A  23      25.526  42.577  10.381  1.00 17.11           O  
ATOM    180  CB  LEU A  23      25.220  44.407  12.993  1.00 16.29           C  
ATOM    181  CG  LEU A  23      24.086  43.922  13.901  1.00 13.46           C  
ATOM    182  CD1 LEU A  23      23.769  44.974  14.924  1.00 11.63           C  
ATOM    183  CD2 LEU A  23      22.861  43.573  13.078  1.00 12.41           C  
ATOM    184  N   TYR A  24      25.428  41.179  12.151  1.00 14.49           N  
ATOM    185  CA  TYR A  24      24.881  40.062  11.394  1.00  9.60           C  
ATOM    186  C   TYR A  24      23.582  39.551  11.971  1.00  8.80           C  
ATOM    187  O   TYR A  24      23.391  39.534  13.187  1.00 12.49           O  
ATOM    188  CB  TYR A  24      25.855  38.877  11.403  1.00 13.07           C  
ATOM    189  CG  TYR A  24      27.142  39.095  10.665  1.00  9.97           C  
ATOM    190  CD1 TYR A  24      28.206  39.754  11.268  1.00  8.56           C  
ATOM    191  CD2 TYR A  24      27.294  38.651   9.355  1.00  7.09           C  
ATOM    192  CE1 TYR A  24      29.394  39.959  10.590  1.00 12.91           C  
ATOM    193  CE2 TYR A  24      28.474  38.854   8.667  1.00  9.48           C  
ATOM    194  CZ  TYR A  24      29.520  39.512   9.284  1.00 13.07           C  
ATOM    195  OH  TYR A  24      30.694  39.743   8.595  1.00 25.23           O  
ATOM    196  N   THR A  25      22.712  39.114  11.076  1.00 10.52           N  
ATOM    197  CA  THR A  25      21.426  38.498  11.398  1.00 15.22           C  
ATOM    198  C   THR A  25      21.415  37.391  10.344  1.00 18.33           C  
ATOM    199  O   THR A  25      22.384  37.259   9.584  1.00 19.86           O  
ATOM    200  CB  THR A  25      20.211  39.435  11.146  1.00 10.89           C  
ATOM    201  CG2 THR A  25      20.354  40.729  11.913  1.00  9.87           C  
ATOM    202  OG1 THR A  25      20.094  39.711   9.745  1.00 15.43           O  
ATOM    203  N   SER A  26      20.336  36.624  10.238  1.00 19.46           N  
ATOM    204  CA  SER A  26      20.313  35.573   9.229  1.00 21.92           C  
ATOM    205  C   SER A  26      20.255  36.173   7.827  1.00 21.97           C  
ATOM    206  O   SER A  26      20.450  35.473   6.831  1.00 23.40           O  
ATOM    207  CB  SER A  26      19.167  34.589   9.476  1.00 32.28           C  
ATOM    208  OG  SER A  26      19.570  33.581  10.397  1.00 41.05           O  
ATOM    209  N   LYS A  27      20.000  37.478   7.764  1.00 23.35           N  
ATOM    210  CA  LYS A  27      19.939  38.194   6.498  1.00 23.28           C  
ATOM    211  C   LYS A  27      21.339  38.552   6.022  1.00 22.27           C  
ATOM    212  O   LYS A  27      21.549  38.836   4.843  1.00 22.99           O  
ATOM    213  CB  LYS A  27      19.095  39.454   6.639  1.00 24.24           C  
ATOM    214  CG  LYS A  27      17.616  39.174   6.699  1.00 28.58           C  
ATOM    215  CD  LYS A  27      17.130  38.598   5.383  1.00 31.50           C  
ATOM    216  CE  LYS A  27      15.612  38.598   5.315  1.00 33.56           C  
ATOM    217  NZ  LYS A  27      15.009  37.850   6.449  1.00 36.35           N1+
ATOM    218  N   GLY A  28      22.294  38.570   6.946  1.00 23.47           N  
ATOM    219  CA  GLY A  28      23.655  38.877   6.562  1.00 18.14           C  
ATOM    220  C   GLY A  28      24.367  39.966   7.334  1.00 15.29           C  
ATOM    221  O   GLY A  28      24.118  40.184   8.524  1.00 17.58           O  
ATOM    222  N   LEU A  29      25.249  40.655   6.618  1.00 11.86           N  
ATOM    223  CA  LEU A  29      26.078  41.718   7.158  1.00 11.06           C  
ATOM    224  C   LEU A  29      25.486  43.093   6.907  1.00  9.34           C  
ATOM    225  O   LEU A  29      25.090  43.420   5.788  1.00  7.10           O  
ATOM    226  CB  LEU A  29      27.463  41.653   6.503  1.00 10.43           C  
ATOM    227  CG  LEU A  29      28.473  42.759   6.821  1.00 12.47           C  
ATOM    228  CD1 LEU A  29      28.812  42.743   8.306  1.00 12.78           C  
ATOM    229  CD2 LEU A  29      29.720  42.571   5.984  1.00 11.17           C  
ATOM    230  N   PHE A  30      25.468  43.909   7.948  1.00  6.32           N  
ATOM    231  CA  PHE A  30      24.971  45.269   7.847  1.00 10.11           C  
ATOM    232  C   PHE A  30      26.044  46.124   8.502  1.00 12.24           C  
ATOM    233  O   PHE A  30      26.339  45.972   9.685  1.00 13.93           O  
ATOM    234  CB  PHE A  30      23.606  45.375   8.532  1.00 11.26           C  
ATOM    235  CG  PHE A  30      22.584  44.455   7.931  1.00 11.21           C  
ATOM    236  CD1 PHE A  30      21.958  44.787   6.734  1.00  9.96           C  
ATOM    237  CD2 PHE A  30      22.336  43.207   8.490  1.00  7.73           C  
ATOM    238  CE1 PHE A  30      21.114  43.888   6.101  1.00  7.63           C  
ATOM    239  CE2 PHE A  30      21.496  42.308   7.862  1.00 11.69           C  
ATOM    240  CZ  PHE A  30      20.885  42.648   6.662  1.00  8.54           C  
ATOM    241  N   ARG A  31      26.711  46.923   7.682  1.00 14.15           N  
ATOM    242  CA  ARG A  31      27.805  47.779   8.121  1.00 13.32           C  
ATOM    243  C   ARG A  31      27.420  49.241   8.289  1.00 12.98           C  
ATOM    244  O   ARG A  31      26.747  49.812   7.440  1.00  9.14           O  
ATOM    245  CB  ARG A  31      28.942  47.654   7.108  1.00 12.51           C  
ATOM    246  CG  ARG A  31      30.136  48.540   7.353  1.00 11.79           C  
ATOM    247  CD  ARG A  31      31.262  48.092   6.465  1.00 11.16           C  
ATOM    248  NE  ARG A  31      31.729  46.767   6.851  1.00  8.77           N  
ATOM    249  CZ  ARG A  31      32.256  45.881   6.015  1.00  9.73           C  
ATOM    250  NH1 ARG A  31      32.388  46.162   4.726  1.00  9.40           N1+
ATOM    251  NH2 ARG A  31      32.680  44.718   6.478  1.00  9.03           N  
ATOM    252  N   ALA A  32      27.891  49.847   9.369  1.00 15.55           N  
ATOM    253  CA  ALA A  32      27.614  51.243   9.651  1.00 13.04           C  
ATOM    254  C   ALA A  32      28.881  51.904  10.187  1.00 13.65           C  
ATOM    255  O   ALA A  32      29.638  51.285  10.920  1.00 12.80           O  
ATOM    256  CB  ALA A  32      26.497  51.350  10.672  1.00 15.85           C  
ATOM    257  N   ALA A  33      29.112  53.160   9.825  1.00 16.28           N  
ATOM    258  CA  ALA A  33      30.284  53.892  10.298  1.00 12.48           C  
ATOM    259  C   ALA A  33      29.793  55.138  11.016  1.00 13.29           C  
ATOM    260  O   ALA A  33      28.759  55.681  10.664  1.00 17.95           O  
ATOM    261  CB  ALA A  33      31.192  54.263   9.130  1.00 12.68           C  
ATOM    262  N   VAL A  34      30.509  55.558  12.050  1.00 17.50           N  
ATOM    263  CA  VAL A  34      30.145  56.740  12.831  1.00 16.73           C  
ATOM    264  C   VAL A  34      31.002  57.955  12.422  1.00 21.55           C  
ATOM    265  O   VAL A  34      32.203  57.827  12.196  1.00 21.74           O  
ATOM    266  CB  VAL A  34      30.341  56.462  14.342  1.00 16.76           C  
ATOM    267  CG1 VAL A  34      29.929  57.668  15.172  1.00 20.34           C  
ATOM    268  CG2 VAL A  34      29.551  55.224  14.751  1.00 15.21           C  
ATOM    269  N   PRO A  35      30.383  59.137  12.274  1.00 22.98           N  
ATOM    270  CA  PRO A  35      31.121  60.345  11.890  1.00 22.44           C  
ATOM    271  C   PRO A  35      31.748  61.037  13.107  1.00 24.24           C  
ATOM    272  O   PRO A  35      31.418  60.703  14.248  1.00 29.04           O  
ATOM    273  CB  PRO A  35      30.037  61.197  11.254  1.00 21.10           C  
ATOM    274  CG  PRO A  35      28.858  60.885  12.115  1.00 20.73           C  
ATOM    275  CD  PRO A  35      28.929  59.383  12.255  1.00 19.83           C  
ATOM    276  N   SER A  36      32.621  62.012  12.863  1.00 30.46           N  
ATOM    277  CA  SER A  36      33.324  62.756  13.918  1.00 38.08           C  
ATOM    278  C   SER A  36      32.377  63.409  14.907  1.00 43.24           C  
ATOM    279  O   SER A  36      31.489  64.158  14.512  1.00 48.60           O  
ATOM    280  CB  SER A  36      34.211  63.847  13.306  1.00 40.92           C  
ATOM    281  OG  SER A  36      33.437  64.825  12.614  1.00 36.13           O  
ATOM    282  N   GLY A  37      32.580  63.139  16.191  1.00 48.03           N  
ATOM    283  CA  GLY A  37      31.729  63.725  17.212  1.00 51.22           C  
ATOM    284  C   GLY A  37      32.551  64.581  18.148  1.00 52.80           C  
ATOM    285  O   GLY A  37      33.664  64.984  17.805  1.00 54.47           O  
ATOM    286  N   ALA A  38      32.025  64.837  19.340  1.00 55.93           N  
ATOM    287  CA  ALA A  38      32.730  65.641  20.332  1.00 60.83           C  
ATOM    288  C   ALA A  38      33.098  64.804  21.552  1.00 65.90           C  
ATOM    289  O   ALA A  38      32.220  64.266  22.232  1.00 62.31           O  
ATOM    290  CB  ALA A  38      31.880  66.834  20.748  1.00 60.83           C  
ATOM    291  N   SER A  39      34.400  64.657  21.793  1.00 73.30           N  
ATOM    292  CA  SER A  39      34.896  63.895  22.938  1.00 78.62           C  
ATOM    293  C   SER A  39      34.370  64.597  24.182  1.00 81.56           C  
ATOM    294  O   SER A  39      33.999  63.966  25.171  1.00 81.96           O  
ATOM    295  CB  SER A  39      36.427  63.877  22.941  1.00 80.94           C  
ATOM    296  OG  SER A  39      36.938  63.028  23.957  1.00 85.65           O  
ATOM    297  N   THR A  40      34.348  65.921  24.100  1.00 85.29           N  
ATOM    298  CA  THR A  40      33.843  66.775  25.160  1.00 88.21           C  
ATOM    299  C   THR A  40      32.856  67.657  24.407  1.00 88.84           C  
ATOM    300  O   THR A  40      33.167  68.150  23.319  1.00 91.07           O  
ATOM    301  CB  THR A  40      34.957  67.647  25.768  1.00 87.55           C  
ATOM    302  CG2 THR A  40      34.451  68.364  27.011  1.00 88.86           C  
ATOM    303  OG1 THR A  40      36.067  66.818  26.131  1.00 88.34           O  
ATOM    304  N   GLY A  41      31.655  67.804  24.945  1.00 87.71           N  
ATOM    305  CA  GLY A  41      30.657  68.611  24.278  1.00 86.92           C  
ATOM    306  C   GLY A  41      29.753  69.277  25.283  1.00 85.80           C  
ATOM    307  O   GLY A  41      29.609  68.797  26.408  1.00 86.05           O  
ATOM    308  N   VAL A  42      29.142  70.382  24.870  1.00 83.77           N  
ATOM    309  CA  VAL A  42      28.247  71.138  25.733  1.00 79.42           C  
ATOM    310  C   VAL A  42      27.121  70.289  26.328  1.00 76.12           C  
ATOM    311  O   VAL A  42      27.126  69.987  27.524  1.00 77.58           O  
ATOM    312  CB  VAL A  42      27.669  72.395  25.006  1.00 78.54           C  
ATOM    313  CG1 VAL A  42      28.731  73.480  24.926  1.00 76.33           C  
ATOM    314  CG2 VAL A  42      27.188  72.045  23.600  1.00 74.52           C  
ATOM    315  N   HIS A  43      26.170  69.885  25.496  1.00 67.96           N  
ATOM    316  CA  HIS A  43      25.052  69.088  25.979  1.00 61.10           C  
ATOM    317  C   HIS A  43      24.909  67.848  25.114  1.00 56.60           C  
ATOM    318  O   HIS A  43      23.949  67.093  25.256  1.00 58.61           O  
ATOM    319  CB  HIS A  43      23.747  69.895  25.910  1.00 59.98           C  
ATOM    320  CG  HIS A  43      23.866  71.303  26.413  1.00 56.43           C  
ATOM    321  CD2 HIS A  43      23.847  71.803  27.672  1.00 52.72           C  
ATOM    322  ND1 HIS A  43      24.016  72.381  25.570  1.00 53.82           N  
ATOM    323  CE1 HIS A  43      24.085  73.490  26.288  1.00 50.03           C  
ATOM    324  NE2 HIS A  43      23.985  73.167  27.562  1.00 53.27           N  
ATOM    325  N   GLU A  44      25.856  67.657  24.204  1.00 50.61           N  
ATOM    326  CA  GLU A  44      25.819  66.522  23.295  1.00 48.05           C  
ATOM    327  C   GLU A  44      26.412  65.252  23.881  1.00 43.45           C  
ATOM    328  O   GLU A  44      27.151  65.295  24.870  1.00 43.53           O  
ATOM    329  CB  GLU A  44      26.516  66.877  21.982  1.00 47.01           C  
ATOM    330  CG  GLU A  44      27.916  67.429  22.142  1.00 50.08           C  
ATOM    331  CD  GLU A  44      28.360  68.224  20.930  1.00 54.24           C  
ATOM    332  OE1 GLU A  44      28.563  67.617  19.855  1.00 53.82           O  
ATOM    333  OE2 GLU A  44      28.496  69.460  21.054  1.00 56.07           O1-
ATOM    334  N   ALA A  45      26.026  64.121  23.300  1.00 37.50           N  
ATOM    335  CA  ALA A  45      26.519  62.821  23.725  1.00 36.55           C  
ATOM    336  C   ALA A  45      28.013  62.810  23.440  1.00 35.39           C  
ATOM    337  O   ALA A  45      28.455  63.187  22.348  1.00 34.50           O  
ATOM    338  CB  ALA A  45      25.816  61.716  22.963  1.00 35.88           C  
ATOM    339  N   LEU A  46      28.789  62.362  24.417  1.00 33.64           N  
ATOM    340  CA  LEU A  46      30.227  62.367  24.273  1.00 34.36           C  
ATOM    341  C   LEU A  46      30.807  61.179  23.557  1.00 33.00           C  
ATOM    342  O   LEU A  46      30.549  60.030  23.913  1.00 34.01           O  
ATOM    343  CB  LEU A  46      30.899  62.576  25.631  1.00 35.91           C  
ATOM    344  CG  LEU A  46      30.456  63.896  26.282  1.00 42.06           C  
ATOM    345  CD1 LEU A  46      31.366  64.257  27.446  1.00 38.83           C  
ATOM    346  CD2 LEU A  46      30.449  65.019  25.239  1.00 35.79           C  
ATOM    347  N   GLU A  47      31.537  61.468  22.488  1.00 32.52           N  
ATOM    348  CA  GLU A  47      32.185  60.421  21.722  1.00 34.78           C  
ATOM    349  C   GLU A  47      33.424  60.030  22.517  1.00 32.50           C  
ATOM    350  O   GLU A  47      34.079  60.877  23.122  1.00 30.11           O  
ATOM    351  CB  GLU A  47      32.572  60.908  20.322  1.00 33.09           C  
ATOM    352  CG  GLU A  47      33.873  61.675  20.250  1.00 31.54           C  
ATOM    353  CD  GLU A  47      34.299  61.963  18.830  1.00 35.52           C  
ATOM    354  OE1 GLU A  47      33.799  61.289  17.906  1.00 34.54           O  
ATOM    355  OE2 GLU A  47      35.138  62.868  18.634  1.00 40.17           O1-
ATOM    356  N   MET A  48      33.722  58.742  22.545  1.00 34.80           N  
ATOM    357  CA  MET A  48      34.873  58.276  23.285  1.00 34.36           C  
ATOM    358  C   MET A  48      36.145  58.222  22.440  1.00 35.37           C  
ATOM    359  O   MET A  48      36.156  57.693  21.325  1.00 34.69           O  
ATOM    360  CB  MET A  48      34.571  56.918  23.903  1.00 33.10           C  
ATOM    361  CG  MET A  48      35.524  56.529  25.001  1.00 36.05           C  
ATOM    362  SD  MET A  48      34.832  55.217  25.994  1.00 43.98           S  
ATOM    363  CE  MET A  48      33.594  56.120  26.900  1.00 35.75           C  
ATOM    364  N   ARG A  49      37.194  58.841  22.965  1.00 38.11           N  
ATOM    365  CA  ARG A  49      38.505  58.877  22.330  1.00 38.36           C  
ATOM    366  C   ARG A  49      39.458  58.302  23.373  1.00 41.24           C  
ATOM    367  O   ARG A  49      39.170  58.352  24.571  1.00 42.51           O  
ATOM    368  CB  ARG A  49      38.907  60.316  22.006  1.00 34.58           C  
ATOM    369  CG  ARG A  49      38.052  60.989  20.955  1.00 29.39           C  
ATOM    370  CD  ARG A  49      38.322  60.429  19.589  1.00 22.98           C  
ATOM    371  NE  ARG A  49      37.427  61.006  18.597  1.00 17.55           N  
ATOM    372  CZ  ARG A  49      37.426  60.685  17.306  1.00 23.55           C  
ATOM    373  NH1 ARG A  49      38.269  59.777  16.836  1.00 19.09           N1+
ATOM    374  NH2 ARG A  49      36.568  61.266  16.481  1.00 19.72           N  
ATOM    375  N   ASP A  50      40.561  57.713  22.929  1.00 43.84           N  
ATOM    376  CA  ASP A  50      41.526  57.142  23.865  1.00 43.31           C  
ATOM    377  C   ASP A  50      42.295  58.252  24.555  1.00 42.88           C  
ATOM    378  O   ASP A  50      42.602  58.152  25.740  1.00 43.75           O  
ATOM    379  CB  ASP A  50      42.484  56.186  23.154  1.00 42.62           C  
ATOM    380  CG  ASP A  50      41.770  55.007  22.524  1.00 40.38           C  
ATOM    381  OD1 ASP A  50      40.589  54.764  22.851  1.00 38.88           O  
ATOM    382  OD2 ASP A  50      42.392  54.323  21.690  1.00 41.48           O1-
ATOM    383  N   GLY A  51      42.603  59.307  23.805  1.00 42.56           N  
ATOM    384  CA  GLY A  51      43.319  60.436  24.365  1.00 43.92           C  
ATOM    385  C   GLY A  51      44.818  60.242  24.487  1.00 45.98           C  
ATOM    386  O   GLY A  51      45.518  61.139  24.950  1.00 45.95           O  
ATOM    387  N   ASP A  52      45.322  59.083  24.075  1.00 46.76           N  
ATOM    388  CA  ASP A  52      46.753  58.824  24.150  1.00 47.25           C  
ATOM    389  C   ASP A  52      47.400  59.729  23.117  1.00 47.80           C  
ATOM    390  O   ASP A  52      47.256  59.503  21.918  1.00 49.29           O  
ATOM    391  CB  ASP A  52      47.057  57.356  23.833  1.00 49.91           C  
ATOM    392  CG  ASP A  52      48.459  56.938  24.261  1.00 57.60           C  
ATOM    393  OD1 ASP A  52      49.347  57.811  24.377  1.00 62.28           O  
ATOM    394  OD2 ASP A  52      48.678  55.728  24.492  1.00 61.72           O1-
ATOM    395  N   LYS A  53      48.093  60.760  23.588  1.00 51.70           N  
ATOM    396  CA  LYS A  53      48.747  61.729  22.709  1.00 55.47           C  
ATOM    397  C   LYS A  53      49.679  61.136  21.656  1.00 52.19           C  
ATOM    398  O   LYS A  53      49.774  61.662  20.543  1.00 52.73           O  
ATOM    399  CB  LYS A  53      49.484  62.793  23.532  1.00 63.39           C  
ATOM    400  CG  LYS A  53      48.556  63.788  24.233  1.00 74.38           C  
ATOM    401  CD  LYS A  53      49.338  64.869  24.980  1.00 79.33           C  
ATOM    402  CE  LYS A  53      48.410  65.899  25.624  1.00 80.39           C  
ATOM    403  NZ  LYS A  53      47.505  65.307  26.655  1.00 81.90           N1+
ATOM    404  N   SER A  54      50.362  60.049  22.001  1.00 48.96           N  
ATOM    405  CA  SER A  54      51.277  59.399  21.071  1.00 49.18           C  
ATOM    406  C   SER A  54      50.514  58.709  19.944  1.00 48.76           C  
ATOM    407  O   SER A  54      50.784  58.943  18.763  1.00 53.95           O  
ATOM    408  CB  SER A  54      52.144  58.390  21.813  1.00 50.34           C  
ATOM    409  OG  SER A  54      51.345  57.548  22.623  1.00 58.48           O  
ATOM    410  N   LYS A  55      49.541  57.882  20.311  1.00 43.54           N  
ATOM    411  CA  LYS A  55      48.736  57.165  19.332  1.00 38.05           C  
ATOM    412  C   LYS A  55      47.740  58.050  18.584  1.00 35.90           C  
ATOM    413  O   LYS A  55      46.860  58.675  19.180  1.00 34.91           O  
ATOM    414  CB  LYS A  55      47.983  56.014  19.995  1.00 37.04           C  
ATOM    415  CG  LYS A  55      48.870  55.002  20.676  1.00 41.31           C  
ATOM    416  CD  LYS A  55      48.101  53.748  21.078  1.00 50.65           C  
ATOM    417  CE  LYS A  55      47.128  53.985  22.234  1.00 55.24           C  
ATOM    418  NZ  LYS A  55      45.949  54.831  21.886  1.00 60.98           N1+
ATOM    419  N   TYR A  56      47.902  58.094  17.268  1.00 34.00           N  
ATOM    420  CA  TYR A  56      47.032  58.840  16.365  1.00 31.50           C  
ATOM    421  C   TYR A  56      46.610  60.245  16.812  1.00 34.71           C  
ATOM    422  O   TYR A  56      45.508  60.707  16.484  1.00 34.77           O  
ATOM    423  CB  TYR A  56      45.789  58.003  16.079  1.00 27.81           C  
ATOM    424  CG  TYR A  56      46.077  56.584  15.645  1.00 23.09           C  
ATOM    425  CD1 TYR A  56      46.322  55.582  16.584  1.00 21.60           C  
ATOM    426  CD2 TYR A  56      46.031  56.227  14.302  1.00 22.75           C  
ATOM    427  CE1 TYR A  56      46.504  54.258  16.191  1.00 25.68           C  
ATOM    428  CE2 TYR A  56      46.212  54.911  13.899  1.00 22.32           C  
ATOM    429  CZ  TYR A  56      46.444  53.933  14.844  1.00 24.15           C  
ATOM    430  OH  TYR A  56      46.609  52.632  14.435  1.00 29.71           O  
ATOM    431  N   HIS A  57      47.502  60.935  17.519  1.00 35.26           N  
ATOM    432  CA  HIS A  57      47.241  62.283  18.017  1.00 28.69           C  
ATOM    433  C   HIS A  57      46.131  62.312  19.049  1.00 27.57           C  
ATOM    434  O   HIS A  57      45.347  63.254  19.092  1.00 24.53           O  
ATOM    435  CB  HIS A  57      46.899  63.227  16.870  1.00 30.58           C  
ATOM    436  CG  HIS A  57      48.048  63.509  15.962  1.00 36.43           C  
ATOM    437  CD2 HIS A  57      48.743  64.647  15.733  1.00 35.52           C  
ATOM    438  ND1 HIS A  57      48.623  62.542  15.165  1.00 38.79           N  
ATOM    439  CE1 HIS A  57      49.623  63.073  14.487  1.00 36.37           C  
ATOM    440  NE2 HIS A  57      49.717  64.350  14.812  1.00 37.14           N  
ATOM    441  N   GLY A  58      46.062  61.268  19.868  1.00 27.93           N  
ATOM    442  CA  GLY A  58      45.041  61.190  20.896  1.00 30.31           C  
ATOM    443  C   GLY A  58      43.629  60.985  20.379  1.00 29.93           C  
ATOM    444  O   GLY A  58      42.686  60.932  21.170  1.00 32.37           O  
ATOM    445  N   LYS A  59      43.484  60.797  19.072  1.00 26.93           N  
ATOM    446  CA  LYS A  59      42.172  60.619  18.464  1.00 26.22           C  
ATOM    447  C   LYS A  59      41.797  59.174  18.147  1.00 29.97           C  
ATOM    448  O   LYS A  59      40.878  58.936  17.359  1.00 29.43           O  
ATOM    449  CB  LYS A  59      42.071  61.480  17.196  1.00 28.44           C  
ATOM    450  CG  LYS A  59      41.999  62.975  17.482  1.00 30.54           C  
ATOM    451  CD  LYS A  59      42.281  63.827  16.256  1.00 38.66           C  
ATOM    452  CE  LYS A  59      43.746  63.730  15.834  1.00 50.73           C  
ATOM    453  NZ  LYS A  59      44.143  64.683  14.743  1.00 45.11           N1+
ATOM    454  N   SER A  60      42.498  58.205  18.734  1.00 30.43           N  
ATOM    455  CA  SER A  60      42.173  56.807  18.457  1.00 29.10           C  
ATOM    456  C   SER A  60      40.893  56.401  19.183  1.00 28.29           C  
ATOM    457  O   SER A  60      40.515  57.010  20.186  1.00 31.74           O  
ATOM    458  CB  SER A  60      43.347  55.865  18.781  1.00 27.05           C  
ATOM    459  OG  SER A  60      43.736  55.911  20.140  1.00 28.28           O  
ATOM    460  N   VAL A  61      40.227  55.368  18.686  1.00 27.11           N  
ATOM    461  CA  VAL A  61      38.976  54.941  19.285  1.00 23.98           C  
ATOM    462  C   VAL A  61      38.952  53.488  19.734  1.00 26.13           C  
ATOM    463  O   VAL A  61      37.900  52.852  19.722  1.00 31.29           O  
ATOM    464  CB  VAL A  61      37.802  55.195  18.306  1.00 23.85           C  
ATOM    465  CG1 VAL A  61      37.611  56.695  18.079  1.00 21.75           C  
ATOM    466  CG2 VAL A  61      38.065  54.505  16.982  1.00 17.65           C  
ATOM    467  N   PHE A  62      40.093  52.969  20.176  1.00 26.53           N  
ATOM    468  CA  PHE A  62      40.167  51.574  20.619  1.00 26.36           C  
ATOM    469  C   PHE A  62      39.243  51.268  21.792  1.00 27.15           C  
ATOM    470  O   PHE A  62      38.682  50.178  21.877  1.00 27.38           O  
ATOM    471  CB  PHE A  62      41.608  51.179  20.957  1.00 21.50           C  
ATOM    472  CG  PHE A  62      42.543  51.271  19.789  1.00 24.90           C  
ATOM    473  CD1 PHE A  62      42.335  50.494  18.655  1.00 19.89           C  
ATOM    474  CD2 PHE A  62      43.613  52.163  19.803  1.00 22.24           C  
ATOM    475  CE1 PHE A  62      43.176  50.608  17.550  1.00 21.88           C  
ATOM    476  CE2 PHE A  62      44.458  52.281  18.704  1.00 20.05           C  
ATOM    477  CZ  PHE A  62      44.236  51.502  17.577  1.00 19.66           C  
ATOM    478  N   ASN A  63      39.055  52.243  22.673  1.00 29.21           N  
ATOM    479  CA  ASN A  63      38.187  52.054  23.829  1.00 30.63           C  
ATOM    480  C   ASN A  63      36.719  51.919  23.429  1.00 29.30           C  
ATOM    481  O   ASN A  63      35.998  51.077  23.964  1.00 28.66           O  
ATOM    482  CB  ASN A  63      38.376  53.191  24.831  1.00 36.81           C  
ATOM    483  CG  ASN A  63      39.730  53.132  25.526  1.00 44.33           C  
ATOM    484  ND2 ASN A  63      40.395  54.274  25.628  1.00 46.99           N  
ATOM    485  OD1 ASN A  63      40.178  52.065  25.948  1.00 49.30           O  
ATOM    486  N   ALA A  64      36.288  52.723  22.462  1.00 27.57           N  
ATOM    487  CA  ALA A  64      34.906  52.672  21.991  1.00 28.40           C  
ATOM    488  C   ALA A  64      34.686  51.330  21.294  1.00 27.19           C  
ATOM    489  O   ALA A  64      33.690  50.641  21.530  1.00 26.99           O  
ATOM    490  CB  ALA A  64      34.627  53.826  21.030  1.00 25.84           C  
ATOM    491  N   VAL A  65      35.642  50.956  20.452  1.00 28.59           N  
ATOM    492  CA  VAL A  65      35.593  49.698  19.722  1.00 25.20           C  
ATOM    493  C   VAL A  65      35.517  48.540  20.715  1.00 30.53           C  
ATOM    494  O   VAL A  65      34.704  47.623  20.560  1.00 32.09           O  
ATOM    495  CB  VAL A  65      36.822  49.569  18.825  1.00 18.60           C  
ATOM    496  CG1 VAL A  65      36.914  48.184  18.235  1.00 15.49           C  
ATOM    497  CG2 VAL A  65      36.747  50.611  17.722  1.00 20.04           C  
ATOM    498  N   LYS A  66      36.334  48.618  21.760  1.00 32.92           N  
ATOM    499  CA  LYS A  66      36.355  47.605  22.806  1.00 36.18           C  
ATOM    500  C   LYS A  66      34.968  47.531  23.451  1.00 36.45           C  
ATOM    501  O   LYS A  66      34.412  46.442  23.624  1.00 34.58           O  
ATOM    502  CB  LYS A  66      37.444  47.948  23.838  1.00 41.79           C  
ATOM    503  CG  LYS A  66      37.264  47.357  25.240  1.00 51.13           C  
ATOM    504  CD  LYS A  66      36.685  48.401  26.208  1.00 57.31           C  
ATOM    505  CE  LYS A  66      36.484  47.859  27.627  1.00 60.83           C  
ATOM    506  NZ  LYS A  66      35.408  46.830  27.735  1.00 59.46           N1+
ATOM    507  N   ASN A  67      34.393  48.694  23.750  1.00 35.51           N  
ATOM    508  CA  ASN A  67      33.070  48.771  24.371  1.00 31.50           C  
ATOM    509  C   ASN A  67      32.017  48.076  23.517  1.00 27.52           C  
ATOM    510  O   ASN A  67      31.155  47.366  24.033  1.00 25.52           O  
ATOM    511  CB  ASN A  67      32.678  50.227  24.635  1.00 30.18           C  
ATOM    512  CG  ASN A  67      33.479  50.852  25.770  1.00 32.51           C  
ATOM    513  ND2 ASN A  67      33.576  52.178  25.773  1.00 32.35           N  
ATOM    514  OD1 ASN A  67      34.003  50.148  26.632  1.00 34.29           O  
ATOM    515  N   VAL A  68      32.101  48.258  22.205  1.00 24.79           N  
ATOM    516  CA  VAL A  68      31.158  47.609  21.314  1.00 22.37           C  
ATOM    517  C   VAL A  68      31.397  46.105  21.388  1.00 26.77           C  
ATOM    518  O   VAL A  68      30.532  45.349  21.826  1.00 28.65           O  
ATOM    519  CB  VAL A  68      31.354  48.047  19.849  1.00 20.07           C  
ATOM    520  CG1 VAL A  68      30.471  47.211  18.930  1.00 17.60           C  
ATOM    521  CG2 VAL A  68      31.039  49.519  19.684  1.00 17.98           C  
ATOM    522  N   ASN A  69      32.622  45.711  21.065  1.00 27.19           N  
ATOM    523  CA  ASN A  69      33.039  44.317  21.021  1.00 29.45           C  
ATOM    524  C   ASN A  69      32.854  43.392  22.224  1.00 30.83           C  
ATOM    525  O   ASN A  69      32.354  42.279  22.070  1.00 34.79           O  
ATOM    526  CB  ASN A  69      34.472  44.228  20.495  1.00 24.99           C  
ATOM    527  CG  ASN A  69      34.550  44.501  19.012  1.00 24.59           C  
ATOM    528  ND2 ASN A  69      35.737  44.842  18.520  1.00 23.41           N  
ATOM    529  OD1 ASN A  69      33.545  44.412  18.314  1.00 21.76           O  
ATOM    530  N   ASP A  70      33.241  43.817  23.417  1.00 33.48           N  
ATOM    531  CA  ASP A  70      33.090  42.925  24.557  1.00 34.66           C  
ATOM    532  C   ASP A  70      32.126  43.371  25.648  1.00 35.98           C  
ATOM    533  O   ASP A  70      32.153  42.848  26.762  1.00 39.29           O  
ATOM    534  CB  ASP A  70      34.460  42.539  25.133  1.00 41.79           C  
ATOM    535  CG  ASP A  70      35.361  43.733  25.374  1.00 43.04           C  
ATOM    536  OD1 ASP A  70      34.922  44.697  26.037  1.00 48.96           O  
ATOM    537  OD2 ASP A  70      36.518  43.698  24.909  1.00 43.41           O1-
ATOM    538  N   VAL A  71      31.263  44.328  25.321  1.00 35.99           N  
ATOM    539  CA  VAL A  71      30.267  44.814  26.269  1.00 31.66           C  
ATOM    540  C   VAL A  71      28.904  44.893  25.595  1.00 29.52           C  
ATOM    541  O   VAL A  71      27.956  44.251  26.027  1.00 33.46           O  
ATOM    542  CB  VAL A  71      30.623  46.190  26.833  1.00 32.73           C  
ATOM    543  CG1 VAL A  71      29.571  46.617  27.848  1.00 32.39           C  
ATOM    544  CG2 VAL A  71      32.006  46.159  27.466  1.00 33.73           C  
ATOM    545  N   ILE A  72      28.810  45.651  24.513  1.00 27.73           N  
ATOM    546  CA  ILE A  72      27.547  45.779  23.811  1.00 27.18           C  
ATOM    547  C   ILE A  72      27.159  44.492  23.088  1.00 27.66           C  
ATOM    548  O   ILE A  72      26.080  43.944  23.329  1.00 25.75           O  
ATOM    549  CB  ILE A  72      27.565  46.977  22.833  1.00 29.19           C  
ATOM    550  CG1 ILE A  72      27.669  48.282  23.625  1.00 26.61           C  
ATOM    551  CG2 ILE A  72      26.310  46.984  21.952  1.00 22.33           C  
ATOM    552  CD1 ILE A  72      27.735  49.519  22.763  1.00 29.11           C  
ATOM    553  N   VAL A  73      28.054  43.986  22.244  1.00 29.07           N  
ATOM    554  CA  VAL A  73      27.799  42.761  21.474  1.00 31.01           C  
ATOM    555  C   VAL A  73      27.264  41.577  22.288  1.00 30.50           C  
ATOM    556  O   VAL A  73      26.210  41.023  21.964  1.00 30.00           O  
ATOM    557  CB  VAL A  73      29.051  42.302  20.727  1.00 34.48           C  
ATOM    558  CG1 VAL A  73      28.730  41.107  19.839  1.00 46.62           C  
ATOM    559  CG2 VAL A  73      29.628  43.443  19.932  1.00 45.52           C  
ATOM    560  N   PRO A  74      27.990  41.161  23.341  1.00 28.77           N  
ATOM    561  CA  PRO A  74      27.555  40.039  24.176  1.00 29.01           C  
ATOM    562  C   PRO A  74      26.167  40.274  24.757  1.00 29.13           C  
ATOM    563  O   PRO A  74      25.290  39.414  24.672  1.00 30.56           O  
ATOM    564  CB  PRO A  74      28.599  40.025  25.289  1.00 27.19           C  
ATOM    565  CG  PRO A  74      29.808  40.526  24.614  1.00 28.24           C  
ATOM    566  CD  PRO A  74      29.277  41.684  23.826  1.00 25.88           C  
ATOM    567  N   GLU A  75      25.972  41.459  25.321  1.00 30.73           N  
ATOM    568  CA  GLU A  75      24.706  41.826  25.935  1.00 33.47           C  
ATOM    569  C   GLU A  75      23.515  41.847  24.986  1.00 33.01           C  
ATOM    570  O   GLU A  75      22.491  41.210  25.247  1.00 31.76           O  
ATOM    571  CB  GLU A  75      24.837  43.177  26.628  1.00 36.20           C  
ATOM    572  CG  GLU A  75      25.751  43.147  27.836  1.00 45.05           C  
ATOM    573  CD  GLU A  75      25.316  42.123  28.865  1.00 48.58           C  
ATOM    574  OE1 GLU A  75      24.242  42.312  29.476  1.00 51.95           O  
ATOM    575  OE2 GLU A  75      26.048  41.127  29.055  1.00 50.79           O1-
ATOM    576  N   ILE A  76      23.649  42.557  23.876  1.00 30.17           N  
ATOM    577  CA  ILE A  76      22.554  42.645  22.929  1.00 30.00           C  
ATOM    578  C   ILE A  76      22.227  41.297  22.288  1.00 29.00           C  
ATOM    579  O   ILE A  76      21.067  41.015  21.983  1.00 33.30           O  
ATOM    580  CB  ILE A  76      22.806  43.745  21.870  1.00 31.49           C  
ATOM    581  CG1 ILE A  76      21.469  44.247  21.315  1.00 31.75           C  
ATOM    582  CG2 ILE A  76      23.723  43.231  20.761  1.00 30.79           C  
ATOM    583  CD1 ILE A  76      21.584  45.509  20.494  1.00 34.39           C  
ATOM    584  N   ILE A  77      23.235  40.455  22.096  1.00 28.67           N  
ATOM    585  CA  ILE A  77      22.978  39.142  21.520  1.00 33.98           C  
ATOM    586  C   ILE A  77      22.220  38.298  22.548  1.00 36.20           C  
ATOM    587  O   ILE A  77      21.219  37.650  22.222  1.00 35.67           O  
ATOM    588  CB  ILE A  77      24.282  38.437  21.068  1.00 34.42           C  
ATOM    589  CG1 ILE A  77      24.915  39.219  19.911  1.00 33.52           C  
ATOM    590  CG2 ILE A  77      23.986  37.004  20.620  1.00 28.36           C  
ATOM    591  CD1 ILE A  77      26.135  38.566  19.308  1.00 32.99           C  
ATOM    592  N   LYS A  78      22.661  38.367  23.802  1.00 37.86           N  
ATOM    593  CA  LYS A  78      22.025  37.625  24.886  1.00 40.58           C  
ATOM    594  C   LYS A  78      20.643  38.169  25.244  1.00 41.68           C  
ATOM    595  O   LYS A  78      19.806  37.441  25.778  1.00 43.49           O  
ATOM    596  CB  LYS A  78      22.935  37.612  26.117  1.00 43.96           C  
ATOM    597  CG  LYS A  78      24.148  36.723  25.917  1.00 55.64           C  
ATOM    598  CD  LYS A  78      25.380  37.215  26.661  1.00 60.99           C  
ATOM    599  CE  LYS A  78      26.641  36.572  26.081  1.00 61.10           C  
ATOM    600  NZ  LYS A  78      26.736  36.767  24.595  1.00 59.44           N1+
ATOM    601  N   SER A  79      20.407  39.443  24.931  1.00 40.41           N  
ATOM    602  CA  SER A  79      19.135  40.097  25.215  1.00 37.57           C  
ATOM    603  C   SER A  79      17.984  39.478  24.428  1.00 40.00           C  
ATOM    604  O   SER A  79      16.848  39.430  24.901  1.00 43.13           O  
ATOM    605  CB  SER A  79      19.220  41.587  24.874  1.00 40.51           C  
ATOM    606  OG  SER A  79      19.170  41.811  23.469  1.00 33.95           O  
ATOM    607  N   GLY A  80      18.274  39.054  23.204  1.00 39.58           N  
ATOM    608  CA  GLY A  80      17.243  38.468  22.374  1.00 37.96           C  
ATOM    609  C   GLY A  80      16.312  39.542  21.844  1.00 39.45           C  
ATOM    610  O   GLY A  80      15.088  39.443  21.956  1.00 44.55           O  
ATOM    611  N   LEU A  81      16.902  40.610  21.327  1.00 34.87           N  
ATOM    612  CA  LEU A  81      16.125  41.696  20.759  1.00 28.46           C  
ATOM    613  C   LEU A  81      16.285  41.594  19.252  1.00 25.15           C  
ATOM    614  O   LEU A  81      17.350  41.241  18.761  1.00 27.34           O  
ATOM    615  CB  LEU A  81      16.638  43.049  21.266  1.00 30.06           C  
ATOM    616  CG  LEU A  81      16.334  43.411  22.723  1.00 28.96           C  
ATOM    617  CD1 LEU A  81      17.129  44.638  23.131  1.00 27.57           C  
ATOM    618  CD2 LEU A  81      14.844  43.644  22.900  1.00 25.13           C  
ATOM    619  N   LYS A  82      15.216  41.833  18.515  1.00 26.51           N  
ATOM    620  CA  LYS A  82      15.299  41.767  17.066  1.00 29.20           C  
ATOM    621  C   LYS A  82      15.762  43.119  16.524  1.00 28.66           C  
ATOM    622  O   LYS A  82      15.478  44.164  17.111  1.00 28.48           O  
ATOM    623  CB  LYS A  82      13.932  41.425  16.466  1.00 35.82           C  
ATOM    624  CG  LYS A  82      13.198  40.292  17.156  1.00 38.68           C  
ATOM    625  CD  LYS A  82      13.911  38.974  16.995  1.00 41.54           C  
ATOM    626  CE  LYS A  82      13.481  38.023  18.087  1.00 47.70           C  
ATOM    627  NZ  LYS A  82      13.737  38.625  19.430  1.00 54.77           N1+
ATOM    628  N   VAL A  83      16.450  43.095  15.388  1.00 26.66           N  
ATOM    629  CA  VAL A  83      16.931  44.312  14.739  1.00 27.20           C  
ATOM    630  C   VAL A  83      15.726  45.151  14.300  1.00 30.32           C  
ATOM    631  O   VAL A  83      15.841  46.318  13.913  1.00 30.66           O  
ATOM    632  CB  VAL A  83      17.751  43.966  13.496  1.00 22.99           C  
ATOM    633  CG1 VAL A  83      19.034  43.266  13.904  1.00 23.66           C  
ATOM    634  CG2 VAL A  83      16.925  43.091  12.558  1.00 12.13           C  
ATOM    635  N   THR A  84      14.570  44.511  14.340  1.00 28.70           N  
ATOM    636  CA  THR A  84      13.317  45.115  13.966  1.00 24.70           C  
ATOM    637  C   THR A  84      12.776  45.981  15.117  1.00 25.84           C  
ATOM    638  O   THR A  84      11.904  46.821  14.918  1.00 29.07           O  
ATOM    639  CB  THR A  84      12.356  43.984  13.542  1.00 21.01           C  
ATOM    640  CG2 THR A  84      11.161  43.868  14.459  1.00 28.22           C  
ATOM    641  OG1 THR A  84      11.956  44.185  12.186  1.00 29.68           O  
ATOM    642  N   GLN A  85      13.332  45.798  16.311  1.00 22.35           N  
ATOM    643  CA  GLN A  85      12.923  46.550  17.488  1.00 16.83           C  
ATOM    644  C   GLN A  85      13.904  47.677  17.761  1.00 19.83           C  
ATOM    645  O   GLN A  85      14.630  47.654  18.753  1.00 21.86           O  
ATOM    646  CB  GLN A  85      12.871  45.629  18.701  1.00 16.83           C  
ATOM    647  CG  GLN A  85      11.854  44.529  18.586  1.00 24.70           C  
ATOM    648  CD  GLN A  85      12.007  43.512  19.682  1.00 26.78           C  
ATOM    649  NE2 GLN A  85      11.409  43.780  20.835  1.00 28.95           N  
ATOM    650  OE1 GLN A  85      12.674  42.502  19.502  1.00 35.16           O  
ATOM    651  N   GLN A  86      13.863  48.704  16.925  1.00 23.45           N  
ATOM    652  CA  GLN A  86      14.773  49.831  17.063  1.00 21.03           C  
ATOM    653  C   GLN A  86      14.749  50.478  18.440  1.00 22.84           C  
ATOM    654  O   GLN A  86      15.763  50.519  19.133  1.00 25.56           O  
ATOM    655  CB  GLN A  86      14.479  50.883  15.997  1.00 20.72           C  
ATOM    656  CG  GLN A  86      15.606  51.884  15.803  1.00 17.11           C  
ATOM    657  CD  GLN A  86      16.864  51.233  15.267  1.00 16.88           C  
ATOM    658  NE2 GLN A  86      17.974  51.444  15.953  1.00 15.80           N  
ATOM    659  OE1 GLN A  86      16.832  50.534  14.255  1.00 18.91           O  
ATOM    660  N   LYS A  87      13.577  50.959  18.836  1.00 26.22           N  
ATOM    661  CA  LYS A  87      13.390  51.633  20.114  1.00 24.68           C  
ATOM    662  C   LYS A  87      13.950  50.837  21.275  1.00 21.92           C  
ATOM    663  O   LYS A  87      14.712  51.353  22.088  1.00 23.49           O  
ATOM    664  CB  LYS A  87      11.898  51.888  20.330  1.00 30.31           C  
ATOM    665  CG  LYS A  87      11.546  52.623  21.615  1.00 39.69           C  
ATOM    666  CD  LYS A  87      10.029  52.687  21.801  1.00 51.48           C  
ATOM    667  CE  LYS A  87       9.414  51.284  21.838  1.00 59.93           C  
ATOM    668  NZ  LYS A  87       7.918  51.291  21.785  1.00 65.35           N1+
ATOM    669  N   GLU A  88      13.607  49.557  21.306  1.00 25.40           N  
ATOM    670  CA  GLU A  88      14.036  48.658  22.360  1.00 24.54           C  
ATOM    671  C   GLU A  88      15.541  48.419  22.340  1.00 26.13           C  
ATOM    672  O   GLU A  88      16.188  48.463  23.389  1.00 28.30           O  
ATOM    673  CB  GLU A  88      13.271  47.337  22.270  1.00 31.90           C  
ATOM    674  CG  GLU A  88      11.771  47.453  22.571  1.00 36.75           C  
ATOM    675  CD  GLU A  88      10.910  47.783  21.354  1.00 41.81           C  
ATOM    676  OE1 GLU A  88      11.383  48.444  20.407  1.00 43.29           O  
ATOM    677  OE2 GLU A  88       9.733  47.373  21.347  1.00 49.80           O1-
ATOM    678  N   CYS A  89      16.104  48.166  21.160  1.00 22.29           N  
ATOM    679  CA  CYS A  89      17.547  47.954  21.048  1.00 22.59           C  
ATOM    680  C   CYS A  89      18.283  49.195  21.544  1.00 23.65           C  
ATOM    681  O   CYS A  89      19.220  49.098  22.338  1.00 26.53           O  
ATOM    682  CB  CYS A  89      17.945  47.664  19.602  1.00 18.19           C  
ATOM    683  SG  CYS A  89      17.398  46.066  18.988  1.00 27.47           S  
ATOM    684  N   ASP A  90      17.827  50.365  21.106  1.00 23.50           N  
ATOM    685  CA  ASP A  90      18.447  51.618  21.511  1.00 23.89           C  
ATOM    686  C   ASP A  90      18.279  51.872  22.997  1.00 26.94           C  
ATOM    687  O   ASP A  90      19.196  52.379  23.641  1.00 31.48           O  
ATOM    688  CB  ASP A  90      17.907  52.789  20.691  1.00 26.60           C  
ATOM    689  CG  ASP A  90      18.423  52.786  19.264  1.00 23.99           C  
ATOM    690  OD1 ASP A  90      19.551  52.300  19.048  1.00 31.66           O  
ATOM    691  OD2 ASP A  90      17.709  53.265  18.361  1.00 23.69           O1-
ATOM    692  N   GLU A  91      17.124  51.510  23.550  1.00 25.27           N  
ATOM    693  CA  GLU A  91      16.896  51.686  24.980  1.00 25.44           C  
ATOM    694  C   GLU A  91      17.818  50.759  25.751  1.00 22.70           C  
ATOM    695  O   GLU A  91      18.363  51.131  26.785  1.00 22.94           O  
ATOM    696  CB  GLU A  91      15.458  51.358  25.352  1.00 32.93           C  
ATOM    697  CG  GLU A  91      14.451  52.391  24.912  1.00 45.84           C  
ATOM    698  CD  GLU A  91      13.066  52.095  25.435  1.00 48.79           C  
ATOM    699  OE1 GLU A  91      12.758  50.907  25.687  1.00 53.83           O  
ATOM    700  OE2 GLU A  91      12.287  53.055  25.597  1.00 51.48           O1-
ATOM    701  N   PHE A  92      17.977  49.546  25.236  1.00 25.44           N  
ATOM    702  CA  PHE A  92      18.827  48.536  25.853  1.00 24.72           C  
ATOM    703  C   PHE A  92      20.235  49.092  26.005  1.00 20.27           C  
ATOM    704  O   PHE A  92      20.777  49.158  27.106  1.00 17.74           O  
ATOM    705  CB  PHE A  92      18.842  47.265  24.988  1.00 25.93           C  
ATOM    706  CG  PHE A  92      19.732  46.179  25.521  1.00 30.52           C  
ATOM    707  CD1 PHE A  92      19.268  45.296  26.487  1.00 29.82           C  
ATOM    708  CD2 PHE A  92      21.047  46.058  25.076  1.00 27.23           C  
ATOM    709  CE1 PHE A  92      20.104  44.313  27.002  1.00 33.36           C  
ATOM    710  CE2 PHE A  92      21.885  45.079  25.585  1.00 24.15           C  
ATOM    711  CZ  PHE A  92      21.418  44.206  26.547  1.00 28.49           C  
ATOM    712  N   MET A  93      20.797  49.549  24.895  1.00 18.71           N  
ATOM    713  CA  MET A  93      22.138  50.103  24.904  1.00 21.90           C  
ATOM    714  C   MET A  93      22.238  51.307  25.828  1.00 25.50           C  
ATOM    715  O   MET A  93      23.242  51.485  26.514  1.00 29.98           O  
ATOM    716  CB  MET A  93      22.576  50.454  23.485  1.00 21.32           C  
ATOM    717  CG  MET A  93      22.693  49.241  22.585  1.00 18.37           C  
ATOM    718  SD  MET A  93      23.417  49.639  21.012  1.00 24.35           S  
ATOM    719  CE  MET A  93      21.969  50.062  20.045  1.00 19.49           C  
ATOM    720  N   CYS A  94      21.192  52.125  25.859  1.00 31.39           N  
ATOM    721  CA  CYS A  94      21.171  53.295  26.731  1.00 33.72           C  
ATOM    722  C   CYS A  94      21.172  52.824  28.182  1.00 33.88           C  
ATOM    723  O   CYS A  94      21.842  53.416  29.027  1.00 35.95           O  
ATOM    724  CB  CYS A  94      19.939  54.179  26.466  1.00 34.04           C  
ATOM    725  SG  CYS A  94      20.075  55.347  25.078  1.00 34.82           S  
ATOM    726  N   LYS A  95      20.430  51.759  28.470  1.00 33.18           N  
ATOM    727  CA  LYS A  95      20.384  51.231  29.826  1.00 38.60           C  
ATOM    728  C   LYS A  95      21.773  50.703  30.138  1.00 40.02           C  
ATOM    729  O   LYS A  95      22.320  50.951  31.212  1.00 39.80           O  
ATOM    730  CB  LYS A  95      19.366  50.093  29.948  1.00 44.29           C  
ATOM    731  CG  LYS A  95      17.922  50.491  29.693  1.00 52.07           C  
ATOM    732  CD  LYS A  95      16.982  49.306  29.901  1.00 58.22           C  
ATOM    733  CE  LYS A  95      15.567  49.606  29.412  1.00 61.36           C  
ATOM    734  NZ  LYS A  95      14.952  50.782  30.091  1.00 62.87           N1+
ATOM    735  N   LEU A  96      22.353  50.018  29.158  1.00 39.31           N  
ATOM    736  CA  LEU A  96      23.677  49.433  29.280  1.00 36.97           C  
ATOM    737  C   LEU A  96      24.711  50.487  29.657  1.00 39.18           C  
ATOM    738  O   LEU A  96      25.577  50.239  30.491  1.00 44.73           O  
ATOM    739  CB  LEU A  96      24.057  48.776  27.962  1.00 37.09           C  
ATOM    740  CG  LEU A  96      24.882  47.505  28.048  1.00 38.02           C  
ATOM    741  CD1 LEU A  96      24.110  46.462  28.842  1.00 37.27           C  
ATOM    742  CD2 LEU A  96      25.151  47.006  26.639  1.00 39.28           C  
ATOM    743  N   ASP A  97      24.625  51.654  29.024  1.00 39.51           N  
ATOM    744  CA  ASP A  97      25.540  52.759  29.297  1.00 37.02           C  
ATOM    745  C   ASP A  97      25.265  53.355  30.676  1.00 37.62           C  
ATOM    746  O   ASP A  97      26.179  53.551  31.468  1.00 40.51           O  
ATOM    747  CB  ASP A  97      25.395  53.841  28.229  1.00 34.86           C  
ATOM    748  CG  ASP A  97      26.318  55.017  28.467  1.00 39.62           C  
ATOM    749  OD1 ASP A  97      26.019  55.831  29.359  1.00 36.20           O  
ATOM    750  OD2 ASP A  97      27.345  55.132  27.768  1.00 39.60           O1-
ATOM    751  N   GLY A  98      24.013  53.724  30.919  1.00 39.79           N  
ATOM    752  CA  GLY A  98      23.637  54.283  32.205  1.00 39.95           C  
ATOM    753  C   GLY A  98      23.854  55.769  32.424  1.00 41.38           C  
ATOM    754  O   GLY A  98      23.580  56.264  33.514  1.00 43.81           O  
ATOM    755  N   THR A  99      24.337  56.492  31.419  1.00 40.46           N  
ATOM    756  CA  THR A  99      24.559  57.925  31.576  1.00 39.93           C  
ATOM    757  C   THR A  99      23.725  58.690  30.561  1.00 41.68           C  
ATOM    758  O   THR A  99      23.372  58.159  29.511  1.00 44.93           O  
ATOM    759  CB  THR A  99      26.063  58.319  31.430  1.00 39.46           C  
ATOM    760  CG2 THR A  99      26.944  57.394  32.248  1.00 39.03           C  
ATOM    761  OG1 THR A  99      26.470  58.251  30.056  1.00 42.34           O  
ATOM    762  N   GLU A 100      23.437  59.947  30.872  1.00 46.01           N  
ATOM    763  CA  GLU A 100      22.642  60.811  30.004  1.00 47.87           C  
ATOM    764  C   GLU A 100      23.398  61.157  28.718  1.00 48.49           C  
ATOM    765  O   GLU A 100      22.808  61.239  27.641  1.00 50.76           O  
ATOM    766  CB  GLU A 100      22.282  62.098  30.764  1.00 53.81           C  
ATOM    767  CG  GLU A 100      21.463  63.135  29.984  1.00 63.47           C  
ATOM    768  CD  GLU A 100      19.978  62.807  29.909  1.00 67.47           C  
ATOM    769  OE1 GLU A 100      19.334  62.684  30.973  1.00 68.89           O  
ATOM    770  OE2 GLU A 100      19.449  62.695  28.782  1.00 69.79           O1-
ATOM    771  N   ASN A 101      24.710  61.334  28.838  1.00 44.82           N  
ATOM    772  CA  ASN A 101      25.555  61.702  27.703  1.00 42.83           C  
ATOM    773  C   ASN A 101      26.301  60.546  27.053  1.00 40.93           C  
ATOM    774  O   ASN A 101      27.236  60.771  26.285  1.00 39.58           O  
ATOM    775  CB  ASN A 101      26.567  62.760  28.139  1.00 46.78           C  
ATOM    776  CG  ASN A 101      27.373  62.326  29.346  1.00 48.71           C  
ATOM    777  ND2 ASN A 101      28.311  63.158  29.761  1.00 52.82           N  
ATOM    778  OD1 ASN A 101      27.139  61.254  29.910  1.00 48.92           O  
ATOM    779  N   LYS A 102      25.902  59.319  27.370  1.00 37.18           N  
ATOM    780  CA  LYS A 102      26.536  58.126  26.811  1.00 36.82           C  
ATOM    781  C   LYS A 102      28.052  58.103  26.998  1.00 37.64           C  
ATOM    782  O   LYS A 102      28.774  57.505  26.201  1.00 41.22           O  
ATOM    783  CB  LYS A 102      26.203  57.995  25.322  1.00 31.34           C  
ATOM    784  CG  LYS A 102      24.732  57.800  25.042  1.00 25.14           C  
ATOM    785  CD  LYS A 102      24.463  57.692  23.557  1.00 23.08           C  
ATOM    786  CE  LYS A 102      22.987  57.469  23.296  1.00 22.34           C  
ATOM    787  NZ  LYS A 102      22.174  58.567  23.879  1.00 26.49           N1+
ATOM    788  N   SER A 103      28.526  58.685  28.090  1.00 37.01           N  
ATOM    789  CA  SER A 103      29.957  58.745  28.350  1.00 38.10           C  
ATOM    790  C   SER A 103      30.602  57.467  28.901  1.00 38.56           C  
ATOM    791  O   SER A 103      31.827  57.371  28.965  1.00 41.40           O  
ATOM    792  CB  SER A 103      30.267  59.934  29.260  1.00 38.03           C  
ATOM    793  OG  SER A 103      29.440  59.923  30.410  1.00 43.69           O  
ATOM    794  N   SER A 104      29.796  56.489  29.300  1.00 36.69           N  
ATOM    795  CA  SER A 104      30.347  55.246  29.829  1.00 36.67           C  
ATOM    796  C   SER A 104      30.815  54.306  28.709  1.00 35.93           C  
ATOM    797  O   SER A 104      31.883  53.708  28.800  1.00 35.84           O  
ATOM    798  CB  SER A 104      29.323  54.548  30.729  1.00 40.22           C  
ATOM    799  OG  SER A 104      29.834  53.332  31.251  1.00 46.81           O  
ATOM    800  N   LEU A 105      30.026  54.203  27.644  1.00 32.73           N  
ATOM    801  CA  LEU A 105      30.356  53.340  26.512  1.00 26.81           C  
ATOM    802  C   LEU A 105      30.814  54.156  25.312  1.00 25.05           C  
ATOM    803  O   LEU A 105      31.546  53.662  24.456  1.00 21.67           O  
ATOM    804  CB  LEU A 105      29.141  52.501  26.099  1.00 24.29           C  
ATOM    805  CG  LEU A 105      28.594  51.498  27.111  1.00 25.31           C  
ATOM    806  CD1 LEU A 105      27.414  50.737  26.515  1.00 20.31           C  
ATOM    807  CD2 LEU A 105      29.702  50.544  27.525  1.00 29.21           C  
ATOM    808  N   GLY A 106      30.356  55.399  25.243  1.00 23.23           N  
ATOM    809  CA  GLY A 106      30.716  56.252  24.131  1.00 24.86           C  
ATOM    810  C   GLY A 106      29.575  56.330  23.136  1.00 23.66           C  
ATOM    811  O   GLY A 106      29.027  55.310  22.721  1.00 23.58           O  
ATOM    812  N   ALA A 107      29.186  57.548  22.784  1.00 24.59           N  
ATOM    813  CA  ALA A 107      28.113  57.758  21.828  1.00 17.25           C  
ATOM    814  C   ALA A 107      28.489  57.130  20.497  1.00 19.76           C  
ATOM    815  O   ALA A 107      27.623  56.606  19.797  1.00 21.31           O  
ATOM    816  CB  ALA A 107      27.852  59.233  21.649  1.00 16.03           C  
ATOM    817  N   ASN A 108      29.780  57.170  20.153  1.00 20.06           N  
ATOM    818  CA  ASN A 108      30.255  56.586  18.894  1.00 20.30           C  
ATOM    819  C   ASN A 108      30.176  55.057  18.888  1.00 21.82           C  
ATOM    820  O   ASN A 108      30.074  54.431  17.825  1.00 22.55           O  
ATOM    821  CB  ASN A 108      31.660  57.091  18.502  1.00 19.11           C  
ATOM    822  CG  ASN A 108      32.683  56.988  19.626  1.00 21.41           C  
ATOM    823  ND2 ASN A 108      33.953  57.145  19.273  1.00 19.27           N  
ATOM    824  OD1 ASN A 108      32.342  56.806  20.795  1.00 21.05           O  
ATOM    825  N   ALA A 109      30.192  54.462  20.077  1.00 19.37           N  
ATOM    826  CA  ALA A 109      30.069  53.019  20.209  1.00 16.34           C  
ATOM    827  C   ALA A 109      28.590  52.681  20.042  1.00 15.29           C  
ATOM    828  O   ALA A 109      28.218  51.883  19.187  1.00 15.22           O  
ATOM    829  CB  ALA A 109      30.556  52.572  21.575  1.00 17.38           C  
ATOM    830  N   ILE A 110      27.740  53.354  20.815  1.00 20.35           N  
ATOM    831  CA  ILE A 110      26.295  53.127  20.756  1.00 17.66           C  
ATOM    832  C   ILE A 110      25.663  53.440  19.399  1.00 15.67           C  
ATOM    833  O   ILE A 110      24.830  52.673  18.908  1.00 22.16           O  
ATOM    834  CB  ILE A 110      25.548  53.903  21.867  1.00 15.87           C  
ATOM    835  CG1 ILE A 110      26.008  53.407  23.239  1.00 13.97           C  
ATOM    836  CG2 ILE A 110      24.026  53.730  21.718  1.00 11.78           C  
ATOM    837  CD1 ILE A 110      25.214  53.959  24.402  1.00 16.57           C  
ATOM    838  N   LEU A 111      26.074  54.534  18.771  1.00 15.57           N  
ATOM    839  CA  LEU A 111      25.501  54.892  17.480  1.00 16.40           C  
ATOM    840  C   LEU A 111      25.851  53.918  16.369  1.00 16.64           C  
ATOM    841  O   LEU A 111      25.009  53.627  15.519  1.00 25.90           O  
ATOM    842  CB  LEU A 111      25.881  56.312  17.060  1.00 14.67           C  
ATOM    843  CG  LEU A 111      25.195  56.753  15.757  1.00 19.51           C  
ATOM    844  CD1 LEU A 111      23.681  56.938  15.965  1.00 13.52           C  
ATOM    845  CD2 LEU A 111      25.827  58.028  15.253  1.00 20.29           C  
ATOM    846  N   GLY A 112      27.090  53.433  16.354  1.00 19.83           N  
ATOM    847  CA  GLY A 112      27.505  52.495  15.322  1.00 13.90           C  
ATOM    848  C   GLY A 112      26.620  51.258  15.284  1.00 12.16           C  
ATOM    849  O   GLY A 112      26.212  50.805  14.212  1.00 12.71           O  
ATOM    850  N   VAL A 113      26.326  50.709  16.460  1.00 13.89           N  
ATOM    851  CA  VAL A 113      25.477  49.527  16.574  1.00 13.33           C  
ATOM    852  C   VAL A 113      24.056  49.917  16.169  1.00 18.26           C  
ATOM    853  O   VAL A 113      23.409  49.226  15.372  1.00 20.30           O  
ATOM    854  CB  VAL A 113      25.473  48.989  18.022  1.00 14.60           C  
ATOM    855  CG1 VAL A 113      24.647  47.724  18.112  1.00 16.10           C  
ATOM    856  CG2 VAL A 113      26.895  48.732  18.494  1.00  9.99           C  
ATOM    857  N   SER A 114      23.604  51.061  16.681  1.00 17.66           N  
ATOM    858  CA  SER A 114      22.276  51.580  16.387  1.00 13.36           C  
ATOM    859  C   SER A 114      22.021  51.759  14.889  1.00  9.63           C  
ATOM    860  O   SER A 114      20.947  51.418  14.408  1.00 17.06           O  
ATOM    861  CB  SER A 114      22.048  52.892  17.131  1.00 14.48           C  
ATOM    862  OG  SER A 114      20.700  53.304  16.992  1.00 17.30           O  
ATOM    863  N   LEU A 115      22.995  52.282  14.151  1.00 10.98           N  
ATOM    864  CA  LEU A 115      22.847  52.467  12.707  1.00 13.17           C  
ATOM    865  C   LEU A 115      22.803  51.118  11.984  1.00 15.49           C  
ATOM    866  O   LEU A 115      22.037  50.935  11.031  1.00 20.24           O  
ATOM    867  CB  LEU A 115      24.006  53.294  12.142  1.00 13.86           C  
ATOM    868  CG  LEU A 115      24.214  54.742  12.604  1.00 19.27           C  
ATOM    869  CD1 LEU A 115      25.441  55.328  11.910  1.00 10.83           C  
ATOM    870  CD2 LEU A 115      22.987  55.588  12.305  1.00 13.93           C  
ATOM    871  N   ALA A 116      23.634  50.181  12.441  1.00 17.88           N  
ATOM    872  CA  ALA A 116      23.715  48.843  11.857  1.00 13.26           C  
ATOM    873  C   ALA A 116      22.394  48.104  12.078  1.00 12.74           C  
ATOM    874  O   ALA A 116      21.845  47.475  11.166  1.00 15.22           O  
ATOM    875  CB  ALA A 116      24.861  48.080  12.490  1.00  9.29           C  
ATOM    876  N   ILE A 117      21.892  48.184  13.300  1.00  9.42           N  
ATOM    877  CA  ILE A 117      20.627  47.561  13.652  1.00 14.23           C  
ATOM    878  C   ILE A 117      19.534  48.090  12.721  1.00 18.25           C  
ATOM    879  O   ILE A 117      18.764  47.307  12.169  1.00 22.16           O  
ATOM    880  CB  ILE A 117      20.252  47.874  15.112  1.00 10.89           C  
ATOM    881  CG1 ILE A 117      21.136  47.071  16.059  1.00 11.21           C  
ATOM    882  CG2 ILE A 117      18.780  47.617  15.358  1.00 16.01           C  
ATOM    883  CD1 ILE A 117      20.915  47.404  17.519  1.00 12.06           C  
ATOM    884  N   CYS A 118      19.512  49.407  12.511  1.00 15.19           N  
ATOM    885  CA  CYS A 118      18.518  50.043  11.651  1.00 12.25           C  
ATOM    886  C   CYS A 118      18.566  49.505  10.229  1.00 10.27           C  
ATOM    887  O   CYS A 118      17.530  49.177   9.649  1.00 14.09           O  
ATOM    888  CB  CYS A 118      18.687  51.564  11.658  1.00 15.04           C  
ATOM    889  SG  CYS A 118      17.287  52.459  10.964  1.00 21.14           S  
ATOM    890  N   LYS A 119      19.762  49.414   9.657  1.00 12.71           N  
ATOM    891  CA  LYS A 119      19.906  48.873   8.307  1.00 15.05           C  
ATOM    892  C   LYS A 119      19.435  47.410   8.267  1.00 16.15           C  
ATOM    893  O   LYS A 119      18.787  46.976   7.308  1.00 12.31           O  
ATOM    894  CB  LYS A 119      21.362  48.968   7.844  1.00 11.40           C  
ATOM    895  CG  LYS A 119      21.880  50.388   7.808  1.00 15.42           C  
ATOM    896  CD  LYS A 119      23.205  50.501   7.092  1.00 18.28           C  
ATOM    897  CE  LYS A 119      23.730  51.931   7.200  1.00 24.26           C  
ATOM    898  NZ  LYS A 119      25.130  52.095   6.712  1.00 18.86           N1+
ATOM    899  N   ALA A 120      19.753  46.666   9.325  1.00 15.15           N  
ATOM    900  CA  ALA A 120      19.375  45.259   9.443  1.00 17.77           C  
ATOM    901  C   ALA A 120      17.864  45.103   9.553  1.00 20.19           C  
ATOM    902  O   ALA A 120      17.276  44.240   8.900  1.00 21.50           O  
ATOM    903  CB  ALA A 120      20.054  44.631  10.657  1.00 16.48           C  
ATOM    904  N   GLY A 121      17.245  45.945  10.378  1.00 21.24           N  
ATOM    905  CA  GLY A 121      15.804  45.904  10.575  1.00 20.13           C  
ATOM    906  C   GLY A 121      15.063  46.116   9.277  1.00 16.28           C  
ATOM    907  O   GLY A 121      14.051  45.469   9.018  1.00 20.82           O  
ATOM    908  N   ALA A 122      15.574  47.029   8.460  1.00 14.37           N  
ATOM    909  CA  ALA A 122      14.981  47.327   7.166  1.00 14.96           C  
ATOM    910  C   ALA A 122      15.040  46.082   6.298  1.00 18.62           C  
ATOM    911  O   ALA A 122      14.068  45.739   5.626  1.00 26.28           O  
ATOM    912  CB  ALA A 122      15.738  48.459   6.494  1.00 13.29           C  
ATOM    913  N   ALA A 123      16.196  45.421   6.305  1.00 19.61           N  
ATOM    914  CA  ALA A 123      16.398  44.202   5.530  1.00 19.52           C  
ATOM    915  C   ALA A 123      15.490  43.106   6.061  1.00 14.68           C  
ATOM    916  O   ALA A 123      14.922  42.335   5.300  1.00 14.94           O  
ATOM    917  CB  ALA A 123      17.842  43.761   5.615  1.00 20.88           C  
ATOM    918  N   GLU A 124      15.353  43.064   7.378  1.00 13.36           N  
ATOM    919  CA  GLU A 124      14.514  42.088   8.046  1.00 17.18           C  
ATOM    920  C   GLU A 124      13.080  42.225   7.564  1.00 21.18           C  
ATOM    921  O   GLU A 124      12.381  41.233   7.395  1.00 28.41           O  
ATOM    922  CB  GLU A 124      14.569  42.301   9.554  1.00 17.07           C  
ATOM    923  CG  GLU A 124      14.014  41.139  10.347  1.00 30.48           C  
ATOM    924  CD  GLU A 124      14.631  39.805   9.942  1.00 33.10           C  
ATOM    925  OE1 GLU A 124      15.877  39.703   9.877  1.00 29.30           O  
ATOM    926  OE2 GLU A 124      13.862  38.858   9.681  1.00 39.75           O1-
ATOM    927  N   LEU A 125      12.659  43.462   7.328  1.00 20.20           N  
ATOM    928  CA  LEU A 125      11.311  43.746   6.866  1.00 14.53           C  
ATOM    929  C   LEU A 125      11.218  43.788   5.345  1.00 14.93           C  
ATOM    930  O   LEU A 125      10.151  44.007   4.789  1.00 17.79           O  
ATOM    931  CB  LEU A 125      10.817  45.052   7.488  1.00 11.08           C  
ATOM    932  CG  LEU A 125      10.769  44.980   9.021  1.00 12.80           C  
ATOM    933  CD1 LEU A 125      10.638  46.359   9.637  1.00 11.64           C  
ATOM    934  CD2 LEU A 125       9.625  44.085   9.471  1.00 15.32           C  
ATOM    935  N   GLY A 126      12.344  43.588   4.674  1.00 13.82           N  
ATOM    936  CA  GLY A 126      12.355  43.585   3.223  1.00 12.19           C  
ATOM    937  C   GLY A 126      12.086  44.901   2.518  1.00 16.69           C  
ATOM    938  O   GLY A 126      11.789  44.904   1.319  1.00 18.97           O  
ATOM    939  N   ILE A 127      12.233  46.020   3.227  1.00 18.85           N  
ATOM    940  CA  ILE A 127      11.996  47.347   2.645  1.00 13.95           C  
ATOM    941  C   ILE A 127      13.288  48.136   2.594  1.00 14.05           C  
ATOM    942  O   ILE A 127      14.275  47.748   3.215  1.00 20.02           O  
ATOM    943  CB  ILE A 127      11.006  48.174   3.506  1.00  9.94           C  
ATOM    944  CG1 ILE A 127      11.502  48.235   4.952  1.00  9.45           C  
ATOM    945  CG2 ILE A 127       9.604  47.562   3.460  1.00 16.34           C  
ATOM    946  CD1 ILE A 127      10.486  48.801   5.923  1.00 11.41           C  
ATOM    947  N   PRO A 128      13.328  49.206   1.780  1.00 17.47           N  
ATOM    948  CA  PRO A 128      14.519  50.051   1.670  1.00 13.62           C  
ATOM    949  C   PRO A 128      14.697  50.788   3.000  1.00 14.31           C  
ATOM    950  O   PRO A 128      13.731  50.981   3.745  1.00 19.09           O  
ATOM    951  CB  PRO A 128      14.136  51.011   0.554  1.00 13.45           C  
ATOM    952  CG  PRO A 128      13.309  50.168  -0.317  1.00  9.38           C  
ATOM    953  CD  PRO A 128      12.410  49.484   0.663  1.00 13.92           C  
ATOM    954  N   LEU A 129      15.914  51.222   3.292  1.00 11.46           N  
ATOM    955  CA  LEU A 129      16.179  51.909   4.551  1.00 12.69           C  
ATOM    956  C   LEU A 129      15.357  53.185   4.751  1.00 12.42           C  
ATOM    957  O   LEU A 129      14.883  53.441   5.860  1.00 13.85           O  
ATOM    958  CB  LEU A 129      17.676  52.196   4.699  1.00 12.77           C  
ATOM    959  CG  LEU A 129      18.142  52.871   5.989  1.00  9.17           C  
ATOM    960  CD1 LEU A 129      17.803  52.027   7.210  1.00  6.37           C  
ATOM    961  CD2 LEU A 129      19.642  53.118   5.886  1.00  8.29           C  
ATOM    962  N   TYR A 130      15.181  53.975   3.690  1.00 10.00           N  
ATOM    963  CA  TYR A 130      14.405  55.212   3.790  1.00 14.77           C  
ATOM    964  C   TYR A 130      12.966  54.912   4.187  1.00 17.15           C  
ATOM    965  O   TYR A 130      12.429  55.515   5.119  1.00 18.86           O  
ATOM    966  CB  TYR A 130      14.467  56.033   2.492  1.00 11.53           C  
ATOM    967  CG  TYR A 130      13.970  55.350   1.240  1.00 12.31           C  
ATOM    968  CD1 TYR A 130      12.625  55.405   0.884  1.00 18.86           C  
ATOM    969  CD2 TYR A 130      14.854  54.691   0.380  1.00 12.01           C  
ATOM    970  CE1 TYR A 130      12.170  54.824  -0.297  1.00 15.76           C  
ATOM    971  CE2 TYR A 130      14.413  54.112  -0.801  1.00 10.33           C  
ATOM    972  CZ  TYR A 130      13.067  54.184  -1.136  1.00 19.94           C  
ATOM    973  OH  TYR A 130      12.612  53.645  -2.320  1.00 25.10           O  
ATOM    974  N   ARG A 131      12.388  53.907   3.532  1.00 16.97           N  
ATOM    975  CA  ARG A 131      11.025  53.471   3.802  1.00 10.82           C  
ATOM    976  C   ARG A 131      10.951  52.996   5.249  1.00 13.64           C  
ATOM    977  O   ARG A 131      10.015  53.335   5.979  1.00 17.78           O  
ATOM    978  CB  ARG A 131      10.641  52.363   2.814  1.00 12.70           C  
ATOM    979  CG  ARG A 131       9.285  51.724   3.023  1.00 20.28           C  
ATOM    980  CD  ARG A 131       8.199  52.745   3.331  1.00 27.43           C  
ATOM    981  NE  ARG A 131       7.959  53.713   2.264  1.00 27.75           N  
ATOM    982  CZ  ARG A 131       7.107  54.734   2.373  1.00 31.44           C  
ATOM    983  NH1 ARG A 131       6.444  54.941   3.506  1.00 25.91           N1+
ATOM    984  NH2 ARG A 131       6.936  55.566   1.362  1.00 30.11           N  
ATOM    985  N   HIS A 132      11.987  52.291   5.693  1.00 14.80           N  
ATOM    986  CA  HIS A 132      12.020  51.795   7.065  1.00 16.58           C  
ATOM    987  C   HIS A 132      12.038  52.931   8.086  1.00 12.91           C  
ATOM    988  O   HIS A 132      11.354  52.866   9.110  1.00 18.91           O  
ATOM    989  CB  HIS A 132      13.214  50.863   7.283  1.00 14.12           C  
ATOM    990  CG  HIS A 132      13.231  50.224   8.636  1.00 13.72           C  
ATOM    991  CD2 HIS A 132      12.283  49.527   9.305  1.00 10.40           C  
ATOM    992  ND1 HIS A 132      14.316  50.304   9.485  1.00 16.53           N  
ATOM    993  CE1 HIS A 132      14.034  49.687  10.618  1.00  9.37           C  
ATOM    994  NE2 HIS A 132      12.806  49.207  10.537  1.00 15.21           N  
ATOM    995  N   ILE A 133      12.829  53.965   7.818  1.00 16.71           N  
ATOM    996  CA  ILE A 133      12.913  55.121   8.711  1.00 14.76           C  
ATOM    997  C   ILE A 133      11.579  55.885   8.683  1.00 17.43           C  
ATOM    998  O   ILE A 133      11.120  56.384   9.713  1.00 17.83           O  
ATOM    999  CB  ILE A 133      14.103  56.033   8.315  1.00 13.94           C  
ATOM   1000  CG1 ILE A 133      15.418  55.314   8.644  1.00 11.72           C  
ATOM   1001  CG2 ILE A 133      14.033  57.378   9.041  1.00  4.16           C  
ATOM   1002  CD1 ILE A 133      16.623  55.881   7.943  1.00 13.67           C  
ATOM   1003  N   ALA A 134      10.940  55.915   7.512  1.00 17.44           N  
ATOM   1004  CA  ALA A 134       9.650  56.578   7.334  1.00 15.98           C  
ATOM   1005  C   ALA A 134       8.651  55.927   8.269  1.00 20.15           C  
ATOM   1006  O   ALA A 134       8.008  56.603   9.066  1.00 24.35           O  
ATOM   1007  CB  ALA A 134       9.182  56.444   5.899  1.00  9.04           C  
ATOM   1008  N   ASN A 135       8.578  54.599   8.223  1.00 22.92           N  
ATOM   1009  CA  ASN A 135       7.656  53.855   9.076  1.00 18.58           C  
ATOM   1010  C   ASN A 135       7.985  54.019  10.555  1.00 20.24           C  
ATOM   1011  O   ASN A 135       7.086  54.042  11.398  1.00 23.00           O  
ATOM   1012  CB  ASN A 135       7.656  52.370   8.711  1.00 16.41           C  
ATOM   1013  CG  ASN A 135       7.295  52.120   7.259  1.00 22.02           C  
ATOM   1014  ND2 ASN A 135       6.710  53.118   6.598  1.00 23.29           N  
ATOM   1015  OD1 ASN A 135       7.552  51.035   6.730  1.00 27.29           O  
ATOM   1016  N   LEU A 136       9.272  54.122  10.873  1.00 18.86           N  
ATOM   1017  CA  LEU A 136       9.688  54.283  12.261  1.00 22.02           C  
ATOM   1018  C   LEU A 136       9.218  55.626  12.809  1.00 23.32           C  
ATOM   1019  O   LEU A 136       8.894  55.745  13.992  1.00 24.03           O  
ATOM   1020  CB  LEU A 136      11.211  54.170  12.391  1.00 26.94           C  
ATOM   1021  CG  LEU A 136      11.888  52.801  12.272  1.00 22.85           C  
ATOM   1022  CD1 LEU A 136      13.395  52.985  12.249  1.00 18.00           C  
ATOM   1023  CD2 LEU A 136      11.477  51.913  13.438  1.00 20.14           C  
ATOM   1024  N   ALA A 137       9.209  56.640  11.946  1.00 27.57           N  
ATOM   1025  CA  ALA A 137       8.771  57.985  12.325  1.00 30.11           C  
ATOM   1026  C   ALA A 137       7.295  58.206  11.973  1.00 33.34           C  
ATOM   1027  O   ALA A 137       6.777  59.317  12.109  1.00 34.83           O  
ATOM   1028  CB  ALA A 137       9.644  59.034  11.648  1.00 24.90           C  
ATOM   1029  N   ASN A 138       6.641  57.138  11.511  1.00 33.65           N  
ATOM   1030  CA  ASN A 138       5.225  57.131  11.141  1.00 34.15           C  
ATOM   1031  C   ASN A 138       4.828  57.843   9.853  1.00 34.15           C  
ATOM   1032  O   ASN A 138       3.655  58.160   9.652  1.00 39.00           O  
ATOM   1033  CB  ASN A 138       4.351  57.616  12.301  1.00 39.46           C  
ATOM   1034  CG  ASN A 138       4.385  56.673  13.488  1.00 46.54           C  
ATOM   1035  ND2 ASN A 138       5.008  57.109  14.576  1.00 51.41           N  
ATOM   1036  OD1 ASN A 138       3.862  55.562  13.426  1.00 55.43           O  
ATOM   1037  N   TYR A 139       5.787  58.071   8.968  1.00 30.25           N  
ATOM   1038  CA  TYR A 139       5.502  58.719   7.697  1.00 29.37           C  
ATOM   1039  C   TYR A 139       4.994  57.733   6.673  1.00 31.47           C  
ATOM   1040  O   TYR A 139       5.479  56.603   6.582  1.00 37.05           O  
ATOM   1041  CB  TYR A 139       6.742  59.404   7.152  1.00 30.72           C  
ATOM   1042  CG  TYR A 139       7.117  60.616   7.939  1.00 32.02           C  
ATOM   1043  CD1 TYR A 139       6.342  61.769   7.874  1.00 38.46           C  
ATOM   1044  CD2 TYR A 139       8.233  60.613   8.765  1.00 33.44           C  
ATOM   1045  CE1 TYR A 139       6.674  62.896   8.608  1.00 41.24           C  
ATOM   1046  CE2 TYR A 139       8.574  61.730   9.503  1.00 35.92           C  
ATOM   1047  CZ  TYR A 139       7.787  62.867   9.423  1.00 39.86           C  
ATOM   1048  OH  TYR A 139       8.126  63.972  10.155  1.00 40.63           O  
ATOM   1049  N   ASP A 140       4.001  58.162   5.909  1.00 33.95           N  
ATOM   1050  CA  ASP A 140       3.418  57.318   4.879  1.00 39.13           C  
ATOM   1051  C   ASP A 140       4.103  57.575   3.550  1.00 38.57           C  
ATOM   1052  O   ASP A 140       4.297  56.662   2.749  1.00 43.61           O  
ATOM   1053  CB  ASP A 140       1.908  57.571   4.763  1.00 45.49           C  
ATOM   1054  CG  ASP A 140       1.130  57.070   5.977  1.00 53.86           C  
ATOM   1055  OD1 ASP A 140       1.283  55.882   6.344  1.00 56.98           O  
ATOM   1056  OD2 ASP A 140       0.354  57.862   6.558  1.00 58.06           O1-
ATOM   1057  N   GLU A 141       4.490  58.823   3.330  1.00 37.96           N  
ATOM   1058  CA  GLU A 141       5.153  59.203   2.096  1.00 40.01           C  
ATOM   1059  C   GLU A 141       6.523  59.784   2.397  1.00 37.76           C  
ATOM   1060  O   GLU A 141       6.804  60.154   3.537  1.00 42.33           O  
ATOM   1061  CB  GLU A 141       4.312  60.229   1.342  1.00 44.38           C  
ATOM   1062  CG  GLU A 141       3.719  59.703   0.051  1.00 55.29           C  
ATOM   1063  CD  GLU A 141       4.077  60.575  -1.136  1.00 65.13           C  
ATOM   1064  OE1 GLU A 141       5.198  60.422  -1.673  1.00 66.86           O  
ATOM   1065  OE2 GLU A 141       3.240  61.421  -1.526  1.00 70.42           O1-
ATOM   1066  N   VAL A 142       7.376  59.842   1.380  1.00 33.40           N  
ATOM   1067  CA  VAL A 142       8.720  60.392   1.534  1.00 28.46           C  
ATOM   1068  C   VAL A 142       8.950  61.466   0.476  1.00 29.55           C  
ATOM   1069  O   VAL A 142       8.311  61.459  -0.586  1.00 26.02           O  
ATOM   1070  CB  VAL A 142       9.818  59.303   1.409  1.00 23.17           C  
ATOM   1071  CG1 VAL A 142       9.634  58.238   2.480  1.00 18.07           C  
ATOM   1072  CG2 VAL A 142       9.806  58.691   0.021  1.00 15.75           C  
ATOM   1073  N   ILE A 143       9.886  62.366   0.751  1.00 27.58           N  
ATOM   1074  CA  ILE A 143      10.171  63.438  -0.175  1.00 23.43           C  
ATOM   1075  C   ILE A 143      11.672  63.697  -0.267  1.00 21.63           C  
ATOM   1076  O   ILE A 143      12.397  63.610   0.722  1.00 17.00           O  
ATOM   1077  CB  ILE A 143       9.396  64.717   0.238  1.00 23.84           C  
ATOM   1078  CG1 ILE A 143       9.392  65.735  -0.898  1.00 23.49           C  
ATOM   1079  CG2 ILE A 143       9.997  65.320   1.500  1.00 27.71           C  
ATOM   1080  CD1 ILE A 143       8.331  66.794  -0.759  1.00 26.44           C  
ATOM   1081  N   LEU A 144      12.140  63.936  -1.485  1.00 20.53           N  
ATOM   1082  CA  LEU A 144      13.544  64.212  -1.737  1.00 21.93           C  
ATOM   1083  C   LEU A 144      13.847  65.630  -1.253  1.00 23.98           C  
ATOM   1084  O   LEU A 144      13.108  66.571  -1.545  1.00 21.21           O  
ATOM   1085  CB  LEU A 144      13.839  64.028  -3.228  1.00 20.49           C  
ATOM   1086  CG  LEU A 144      13.435  62.634  -3.736  1.00 15.90           C  
ATOM   1087  CD1 LEU A 144      13.519  62.581  -5.235  1.00 16.27           C  
ATOM   1088  CD2 LEU A 144      14.300  61.558  -3.105  1.00 13.44           C  
ATOM   1089  N   PRO A 145      14.941  65.797  -0.495  1.00 25.02           N  
ATOM   1090  CA  PRO A 145      15.363  67.082   0.061  1.00 22.63           C  
ATOM   1091  C   PRO A 145      16.080  68.028  -0.890  1.00 21.38           C  
ATOM   1092  O   PRO A 145      16.609  67.620  -1.921  1.00 26.22           O  
ATOM   1093  CB  PRO A 145      16.303  66.649   1.174  1.00 18.55           C  
ATOM   1094  CG  PRO A 145      17.046  65.537   0.508  1.00 22.25           C  
ATOM   1095  CD  PRO A 145      15.925  64.748  -0.161  1.00 24.45           C  
ATOM   1096  N   VAL A 146      16.080  69.303  -0.530  1.00 20.63           N  
ATOM   1097  CA  VAL A 146      16.782  70.311  -1.297  1.00 21.62           C  
ATOM   1098  C   VAL A 146      18.161  70.295  -0.651  1.00 20.29           C  
ATOM   1099  O   VAL A 146      18.284  70.380   0.576  1.00 21.21           O  
ATOM   1100  CB  VAL A 146      16.152  71.718  -1.128  1.00 19.85           C  
ATOM   1101  CG1 VAL A 146      17.074  72.776  -1.713  1.00 17.69           C  
ATOM   1102  CG2 VAL A 146      14.792  71.772  -1.808  1.00 18.42           C  
ATOM   1103  N   PRO A 147      19.212  70.113  -1.454  1.00 16.67           N  
ATOM   1104  CA  PRO A 147      20.561  70.085  -0.899  1.00 15.04           C  
ATOM   1105  C   PRO A 147      21.090  71.465  -0.530  1.00 17.34           C  
ATOM   1106  O   PRO A 147      20.938  72.421  -1.291  1.00 18.41           O  
ATOM   1107  CB  PRO A 147      21.363  69.456  -2.032  1.00 20.50           C  
ATOM   1108  CG  PRO A 147      20.662  69.968  -3.249  1.00 16.70           C  
ATOM   1109  CD  PRO A 147      19.223  69.775  -2.888  1.00 17.57           C  
ATOM   1110  N   ALA A 148      21.675  71.574   0.657  1.00 12.07           N  
ATOM   1111  CA  ALA A 148      22.258  72.831   1.106  1.00  8.82           C  
ATOM   1112  C   ALA A 148      23.768  72.695   0.921  1.00 12.48           C  
ATOM   1113  O   ALA A 148      24.472  72.240   1.828  1.00 11.71           O  
ATOM   1114  CB  ALA A 148      21.925  73.072   2.559  1.00  8.17           C  
ATOM   1115  N   PHE A 149      24.252  73.074  -0.259  1.00 13.59           N  
ATOM   1116  CA  PHE A 149      25.673  72.971  -0.597  1.00 13.40           C  
ATOM   1117  C   PHE A 149      26.566  74.030   0.031  1.00 16.21           C  
ATOM   1118  O   PHE A 149      26.374  75.225  -0.180  1.00 23.23           O  
ATOM   1119  CB  PHE A 149      25.890  73.048  -2.112  1.00 14.05           C  
ATOM   1120  CG  PHE A 149      25.158  72.002  -2.908  1.00 13.47           C  
ATOM   1121  CD1 PHE A 149      25.474  70.658  -2.783  1.00 13.59           C  
ATOM   1122  CD2 PHE A 149      24.194  72.377  -3.836  1.00 12.13           C  
ATOM   1123  CE1 PHE A 149      24.846  69.711  -3.574  1.00 13.53           C  
ATOM   1124  CE2 PHE A 149      23.563  71.438  -4.630  1.00 11.38           C  
ATOM   1125  CZ  PHE A 149      23.887  70.105  -4.502  1.00 14.25           C  
ATOM   1126  N   ASN A 150      27.573  73.581   0.765  1.00 18.58           N  
ATOM   1127  CA  ASN A 150      28.541  74.470   1.388  1.00 19.88           C  
ATOM   1128  C   ASN A 150      29.448  74.876   0.223  1.00 23.26           C  
ATOM   1129  O   ASN A 150      29.900  74.020  -0.527  1.00 23.57           O  
ATOM   1130  CB  ASN A 150      29.312  73.690   2.456  1.00 25.97           C  
ATOM   1131  CG  ASN A 150      30.562  74.404   2.931  1.00 34.44           C  
ATOM   1132  ND2 ASN A 150      30.484  75.011   4.110  1.00 33.54           N  
ATOM   1133  OD1 ASN A 150      31.605  74.371   2.267  1.00 38.66           O  
ATOM   1134  N   VAL A 151      29.631  76.174   0.004  1.00 24.12           N  
ATOM   1135  CA  VAL A 151      30.465  76.629  -1.101  1.00 19.92           C  
ATOM   1136  C   VAL A 151      31.616  77.546  -0.720  1.00 22.46           C  
ATOM   1137  O   VAL A 151      32.635  77.577  -1.404  1.00 24.50           O  
ATOM   1138  CB  VAL A 151      29.632  77.307  -2.198  1.00 21.02           C  
ATOM   1139  CG1 VAL A 151      28.812  76.274  -2.944  1.00 18.26           C  
ATOM   1140  CG2 VAL A 151      28.734  78.377  -1.595  1.00 21.31           C  
ATOM   1141  N   ILE A 152      31.452  78.311   0.350  1.00 24.99           N  
ATOM   1142  CA  ILE A 152      32.495  79.224   0.809  1.00 28.11           C  
ATOM   1143  C   ILE A 152      32.520  79.139   2.318  1.00 31.37           C  
ATOM   1144  O   ILE A 152      31.472  79.024   2.956  1.00 33.32           O  
ATOM   1145  CB  ILE A 152      32.234  80.686   0.357  1.00 31.06           C  
ATOM   1146  CG1 ILE A 152      32.444  80.813  -1.151  1.00 30.16           C  
ATOM   1147  CG2 ILE A 152      33.177  81.647   1.067  1.00 30.68           C  
ATOM   1148  CD1 ILE A 152      32.164  82.185  -1.679  1.00 38.97           C  
ATOM   1149  N   ASN A 153      33.717  79.185   2.887  1.00 35.17           N  
ATOM   1150  CA  ASN A 153      33.874  79.071   4.325  1.00 34.49           C  
ATOM   1151  C   ASN A 153      34.598  80.240   4.951  1.00 33.46           C  
ATOM   1152  O   ASN A 153      35.217  81.054   4.261  1.00 34.12           O  
ATOM   1153  CB  ASN A 153      34.607  77.772   4.665  1.00 35.91           C  
ATOM   1154  CG  ASN A 153      33.811  76.539   4.289  1.00 36.99           C  
ATOM   1155  ND2 ASN A 153      33.948  76.100   3.041  1.00 30.58           N  
ATOM   1156  OD1 ASN A 153      33.068  75.993   5.110  1.00 44.16           O  
ATOM   1157  N   GLY A 154      34.523  80.294   6.274  1.00 31.82           N  
ATOM   1158  CA  GLY A 154      35.165  81.345   7.035  1.00 31.35           C  
ATOM   1159  C   GLY A 154      35.229  80.955   8.501  1.00 36.08           C  
ATOM   1160  O   GLY A 154      35.190  79.762   8.844  1.00 32.85           O  
ATOM   1161  N   GLY A 155      35.295  81.962   9.366  1.00 41.07           N  
ATOM   1162  CA  GLY A 155      35.357  81.727  10.793  1.00 44.33           C  
ATOM   1163  C   GLY A 155      36.626  80.988  11.168  1.00 48.18           C  
ATOM   1164  O   GLY A 155      37.663  81.152  10.529  1.00 48.95           O  
ATOM   1165  N   SER A 156      36.533  80.148  12.192  1.00 51.00           N  
ATOM   1166  CA  SER A 156      37.681  79.380  12.661  1.00 57.76           C  
ATOM   1167  C   SER A 156      38.012  78.303  11.639  1.00 62.41           C  
ATOM   1168  O   SER A 156      39.123  77.783  11.602  1.00 61.26           O  
ATOM   1169  CB  SER A 156      37.349  78.710  13.989  1.00 55.77           C  
ATOM   1170  OG  SER A 156      36.948  79.647  14.948  1.00 63.56           O  
ATOM   1171  N   HIS A 157      37.040  78.007  10.787  1.00 68.07           N  
ATOM   1172  CA  HIS A 157      37.151  76.966   9.790  1.00 76.60           C  
ATOM   1173  C   HIS A 157      38.071  77.298   8.612  1.00 78.19           C  
ATOM   1174  O   HIS A 157      38.207  76.501   7.688  1.00 81.80           O  
ATOM   1175  CB  HIS A 157      35.745  76.575   9.305  1.00 79.75           C  
ATOM   1176  CG  HIS A 157      34.870  76.088  10.406  1.00 85.78           C  
ATOM   1177  CD2 HIS A 157      34.473  74.833  10.741  1.00 87.23           C  
ATOM   1178  ND1 HIS A 157      34.460  76.917  11.440  1.00 90.23           N  
ATOM   1179  CE1 HIS A 157      33.877  76.188  12.380  1.00 90.33           C  
ATOM   1180  NE2 HIS A 157      33.868  74.931  11.977  1.00 91.52           N  
ATOM   1181  N   ALA A 158      38.704  78.464   8.662  1.00 77.19           N  
ATOM   1182  CA  ALA A 158      39.620  78.878   7.604  1.00 78.40           C  
ATOM   1183  C   ALA A 158      40.333  80.135   8.070  1.00 79.91           C  
ATOM   1184  O   ALA A 158      40.133  80.585   9.191  1.00 81.82           O  
ATOM   1185  CB  ALA A 158      38.854  79.164   6.320  1.00 78.01           C  
ATOM   1186  N   GLY A 159      41.222  80.654   7.234  1.00 79.80           N  
ATOM   1187  CA  GLY A 159      41.897  81.883   7.582  1.00 78.66           C  
ATOM   1188  C   GLY A 159      40.944  82.966   7.121  1.00 79.48           C  
ATOM   1189  O   GLY A 159      39.751  82.935   7.425  1.00 81.84           O  
ATOM   1190  N   ASN A 160      41.452  83.879   6.311  1.00 79.24           N  
ATOM   1191  CA  ASN A 160      40.653  84.969   5.767  1.00 81.34           C  
ATOM   1192  C   ASN A 160      40.145  85.888   6.851  1.00 77.91           C  
ATOM   1193  O   ASN A 160      40.560  85.801   8.006  1.00 75.33           O  
ATOM   1194  CB  ASN A 160      39.445  84.444   4.977  1.00 83.84           C  
ATOM   1195  CG  ASN A 160      39.816  83.335   4.027  1.00 90.35           C  
ATOM   1196  ND2 ASN A 160      38.934  82.345   3.911  1.00 91.48           N  
ATOM   1197  OD1 ASN A 160      40.862  83.384   3.353  1.00 91.79           O  
ATOM   1198  N   LYS A 161      39.245  86.784   6.462  1.00 76.47           N  
ATOM   1199  CA  LYS A 161      38.656  87.734   7.390  1.00 76.10           C  
ATOM   1200  C   LYS A 161      37.161  87.479   7.565  1.00 74.10           C  
ATOM   1201  O   LYS A 161      36.470  88.240   8.240  1.00 76.99           O  
ATOM   1202  CB  LYS A 161      38.891  89.153   6.884  1.00 75.51           C  
ATOM   1203  CG  LYS A 161      40.337  89.430   6.516  1.00 75.33           C  
ATOM   1204  CD  LYS A 161      40.536  90.881   6.114  1.00 77.12           C  
ATOM   1205  CE  LYS A 161      42.020  91.212   6.017  1.00 79.68           C  
ATOM   1206  NZ  LYS A 161      42.243  92.681   5.773  1.00 85.07           N1+
ATOM   1207  N   LEU A 162      36.662  86.405   6.958  1.00 68.83           N  
ATOM   1208  CA  LEU A 162      35.248  86.076   7.068  1.00 61.57           C  
ATOM   1209  C   LEU A 162      34.876  85.668   8.486  1.00 58.21           C  
ATOM   1210  O   LEU A 162      35.482  84.762   9.059  1.00 52.14           O  
ATOM   1211  CB  LEU A 162      34.874  84.947   6.109  1.00 62.94           C  
ATOM   1212  CG  LEU A 162      34.737  85.283   4.628  1.00 64.62           C  
ATOM   1213  CD1 LEU A 162      34.398  84.026   3.853  1.00 64.89           C  
ATOM   1214  CD2 LEU A 162      33.655  86.318   4.442  1.00 66.76           C  
ATOM   1215  N   ALA A 163      33.885  86.350   9.052  1.00 57.14           N  
ATOM   1216  CA  ALA A 163      33.407  86.046  10.399  1.00 52.68           C  
ATOM   1217  C   ALA A 163      32.463  84.846  10.326  1.00 48.67           C  
ATOM   1218  O   ALA A 163      32.638  83.858  11.054  1.00 46.27           O  
ATOM   1219  CB  ALA A 163      32.681  87.257  10.990  1.00 51.58           C  
ATOM   1220  N   MET A 164      31.481  84.929   9.426  1.00 45.64           N  
ATOM   1221  CA  MET A 164      30.506  83.850   9.240  1.00 44.11           C  
ATOM   1222  C   MET A 164      31.252  82.585   8.834  1.00 41.09           C  
ATOM   1223  O   MET A 164      32.099  82.619   7.950  1.00 41.06           O  
ATOM   1224  CB  MET A 164      29.495  84.190   8.139  1.00 44.93           C  
ATOM   1225  CG  MET A 164      28.960  85.603   8.162  1.00 46.03           C  
ATOM   1226  SD  MET A 164      28.129  86.041   9.689  1.00 53.42           S  
ATOM   1227  CE  MET A 164      26.849  87.103   9.082  1.00 43.46           C  
ATOM   1228  N   GLN A 165      30.924  81.471   9.471  1.00 38.40           N  
ATOM   1229  CA  GLN A 165      31.580  80.205   9.183  1.00 35.28           C  
ATOM   1230  C   GLN A 165      31.233  79.570   7.838  1.00 34.84           C  
ATOM   1231  O   GLN A 165      32.123  79.116   7.126  1.00 40.10           O  
ATOM   1232  CB  GLN A 165      31.294  79.203  10.295  1.00 34.64           C  
ATOM   1233  CG  GLN A 165      31.760  77.795   9.992  1.00 38.24           C  
ATOM   1234  CD  GLN A 165      31.290  76.824  11.037  1.00 43.50           C  
ATOM   1235  NE2 GLN A 165      30.733  75.695  10.611  1.00 44.18           N  
ATOM   1236  OE1 GLN A 165      31.463  77.075  12.235  1.00 44.11           O  
ATOM   1237  N   GLU A 166      29.949  79.496   7.503  1.00 31.13           N  
ATOM   1238  CA  GLU A 166      29.540  78.860   6.254  1.00 29.19           C  
ATOM   1239  C   GLU A 166      28.609  79.691   5.395  1.00 26.85           C  
ATOM   1240  O   GLU A 166      27.785  80.453   5.894  1.00 32.19           O  
ATOM   1241  CB  GLU A 166      28.811  77.546   6.524  1.00 30.82           C  
ATOM   1242  CG  GLU A 166      29.598  76.430   7.154  1.00 37.58           C  
ATOM   1243  CD  GLU A 166      28.732  75.200   7.399  1.00 37.56           C  
ATOM   1244  OE1 GLU A 166      28.180  74.656   6.423  1.00 40.53           O  
ATOM   1245  OE2 GLU A 166      28.578  74.794   8.570  1.00 40.44           O1-
ATOM   1246  N   PHE A 167      28.693  79.450   4.096  1.00 23.64           N  
ATOM   1247  CA  PHE A 167      27.862  80.103   3.103  1.00 25.13           C  
ATOM   1248  C   PHE A 167      27.430  78.962   2.195  1.00 24.65           C  
ATOM   1249  O   PHE A 167      28.272  78.262   1.630  1.00 27.71           O  
ATOM   1250  CB  PHE A 167      28.667  81.159   2.345  1.00 27.81           C  
ATOM   1251  CG  PHE A 167      28.991  82.358   3.172  1.00 31.63           C  
ATOM   1252  CD1 PHE A 167      30.095  82.361   4.013  1.00 29.03           C  
ATOM   1253  CD2 PHE A 167      28.150  83.468   3.164  1.00 33.23           C  
ATOM   1254  CE1 PHE A 167      30.354  83.448   4.837  1.00 30.06           C  
ATOM   1255  CE2 PHE A 167      28.401  84.561   3.984  1.00 28.67           C  
ATOM   1256  CZ  PHE A 167      29.503  84.550   4.821  1.00 27.81           C  
ATOM   1257  N   MET A 168      26.125  78.751   2.076  1.00 22.79           N  
ATOM   1258  CA  MET A 168      25.610  77.641   1.278  1.00 21.03           C  
ATOM   1259  C   MET A 168      24.608  78.065   0.228  1.00 23.14           C  
ATOM   1260  O   MET A 168      23.961  79.097   0.359  1.00 30.54           O  
ATOM   1261  CB  MET A 168      24.910  76.640   2.195  1.00 16.83           C  
ATOM   1262  CG  MET A 168      25.652  76.324   3.473  1.00 15.19           C  
ATOM   1263  SD  MET A 168      24.520  75.620   4.664  1.00 24.75           S  
ATOM   1264  CE  MET A 168      24.904  76.594   6.155  1.00 16.05           C  
ATOM   1265  N   ILE A 169      24.457  77.246  -0.800  1.00 23.15           N  
ATOM   1266  CA  ILE A 169      23.485  77.521  -1.841  1.00 25.56           C  
ATOM   1267  C   ILE A 169      22.417  76.422  -1.780  1.00 26.96           C  
ATOM   1268  O   ILE A 169      22.740  75.248  -1.577  1.00 28.22           O  
ATOM   1269  CB  ILE A 169      24.134  77.569  -3.249  1.00 25.84           C  
ATOM   1270  CG1 ILE A 169      24.851  76.255  -3.567  1.00 27.17           C  
ATOM   1271  CG2 ILE A 169      25.112  78.719  -3.329  1.00 24.98           C  
ATOM   1272  CD1 ILE A 169      25.174  76.080  -5.046  1.00 26.28           C  
ATOM   1273  N   LEU A 170      21.150  76.817  -1.859  1.00 26.86           N  
ATOM   1274  CA  LEU A 170      20.037  75.874  -1.826  1.00 24.07           C  
ATOM   1275  C   LEU A 170      19.253  76.003  -3.118  1.00 23.04           C  
ATOM   1276  O   LEU A 170      18.655  77.043  -3.373  1.00 28.13           O  
ATOM   1277  CB  LEU A 170      19.096  76.157  -0.646  1.00 22.50           C  
ATOM   1278  CG  LEU A 170      19.498  75.831   0.797  1.00 22.94           C  
ATOM   1279  CD1 LEU A 170      20.496  76.845   1.331  1.00 26.32           C  
ATOM   1280  CD2 LEU A 170      18.259  75.816   1.675  1.00 22.68           C  
ATOM   1281  N   PRO A 171      19.282  74.968  -3.975  1.00 24.82           N  
ATOM   1282  CA  PRO A 171      18.567  74.956  -5.261  1.00 21.68           C  
ATOM   1283  C   PRO A 171      17.047  74.776  -5.115  1.00 23.58           C  
ATOM   1284  O   PRO A 171      16.453  73.909  -5.761  1.00 20.15           O  
ATOM   1285  CB  PRO A 171      19.192  73.758  -5.984  1.00 21.09           C  
ATOM   1286  CG  PRO A 171      20.543  73.623  -5.349  1.00 21.16           C  
ATOM   1287  CD  PRO A 171      20.230  73.843  -3.907  1.00 21.70           C  
ATOM   1288  N   THR A 172      16.419  75.623  -4.304  1.00 23.81           N  
ATOM   1289  CA  THR A 172      14.979  75.556  -4.063  1.00 22.74           C  
ATOM   1290  C   THR A 172      14.136  75.661  -5.333  1.00 21.66           C  
ATOM   1291  O   THR A 172      13.022  75.141  -5.390  1.00 25.59           O  
ATOM   1292  CB  THR A 172      14.545  76.645  -3.081  1.00 20.64           C  
ATOM   1293  CG2 THR A 172      15.202  76.432  -1.729  1.00 22.25           C  
ATOM   1294  OG1 THR A 172      14.940  77.924  -3.587  1.00 23.99           O  
ATOM   1295  N   GLY A 173      14.675  76.322  -6.350  1.00 21.38           N  
ATOM   1296  CA  GLY A 173      13.963  76.480  -7.606  1.00 20.64           C  
ATOM   1297  C   GLY A 173      14.061  75.292  -8.545  1.00 24.52           C  
ATOM   1298  O   GLY A 173      13.565  75.345  -9.672  1.00 28.09           O  
ATOM   1299  N   ALA A 174      14.730  74.231  -8.106  1.00 25.74           N  
ATOM   1300  CA  ALA A 174      14.873  73.030  -8.922  1.00 25.08           C  
ATOM   1301  C   ALA A 174      13.553  72.276  -8.916  1.00 24.48           C  
ATOM   1302  O   ALA A 174      12.756  72.425  -8.000  1.00 29.78           O  
ATOM   1303  CB  ALA A 174      15.982  72.152  -8.375  1.00 23.22           C  
ATOM   1304  N   THR A 175      13.347  71.433  -9.915  1.00 25.20           N  
ATOM   1305  CA  THR A 175      12.119  70.658 -10.031  1.00 31.87           C  
ATOM   1306  C   THR A 175      12.315  69.245  -9.491  1.00 31.29           C  
ATOM   1307  O   THR A 175      11.364  68.596  -9.043  1.00 33.13           O  
ATOM   1308  CB  THR A 175      11.672  70.562 -11.507  1.00 36.86           C  
ATOM   1309  CG2 THR A 175      10.312  69.891 -11.624  1.00 42.20           C  
ATOM   1310  OG1 THR A 175      11.595  71.878 -12.067  1.00 41.44           O  
ATOM   1311  N   SER A 176      13.558  68.783  -9.514  1.00 27.97           N  
ATOM   1312  CA  SER A 176      13.880  67.444  -9.055  1.00 23.86           C  
ATOM   1313  C   SER A 176      15.232  67.449  -8.374  1.00 22.65           C  
ATOM   1314  O   SER A 176      15.940  68.454  -8.409  1.00 21.86           O  
ATOM   1315  CB  SER A 176      13.899  66.488 -10.246  1.00 22.42           C  
ATOM   1316  OG  SER A 176      14.674  67.022 -11.308  1.00 32.37           O  
ATOM   1317  N   PHE A 177      15.597  66.330  -7.760  1.00 22.72           N  
ATOM   1318  CA  PHE A 177      16.885  66.242  -7.095  1.00 19.99           C  
ATOM   1319  C   PHE A 177      17.971  66.225  -8.159  1.00 16.95           C  
ATOM   1320  O   PHE A 177      19.013  66.840  -7.998  1.00 22.71           O  
ATOM   1321  CB  PHE A 177      16.988  65.004  -6.215  1.00 19.35           C  
ATOM   1322  CG  PHE A 177      18.144  65.050  -5.288  1.00 15.95           C  
ATOM   1323  CD1 PHE A 177      18.039  65.714  -4.076  1.00 13.68           C  
ATOM   1324  CD2 PHE A 177      19.366  64.510  -5.658  1.00 15.25           C  
ATOM   1325  CE1 PHE A 177      19.139  65.847  -3.245  1.00 19.16           C  
ATOM   1326  CE2 PHE A 177      20.479  64.637  -4.835  1.00 14.23           C  
ATOM   1327  CZ  PHE A 177      20.367  65.309  -3.625  1.00 19.24           C  
ATOM   1328  N   THR A 178      17.703  65.549  -9.266  1.00 17.78           N  
ATOM   1329  CA  THR A 178      18.655  65.498 -10.362  1.00 20.38           C  
ATOM   1330  C   THR A 178      18.991  66.930 -10.765  1.00 25.30           C  
ATOM   1331  O   THR A 178      20.160  67.321 -10.796  1.00 33.38           O  
ATOM   1332  CB  THR A 178      18.059  64.728 -11.547  1.00 19.85           C  
ATOM   1333  CG2 THR A 178      18.873  64.931 -12.800  1.00 19.87           C  
ATOM   1334  OG1 THR A 178      18.013  63.334 -11.225  1.00 20.90           O  
ATOM   1335  N   GLU A 179      17.955  67.734 -10.991  1.00 27.37           N  
ATOM   1336  CA  GLU A 179      18.153  69.125 -11.368  1.00 26.09           C  
ATOM   1337  C   GLU A 179      18.896  69.884 -10.266  1.00 24.47           C  
ATOM   1338  O   GLU A 179      19.737  70.731 -10.558  1.00 26.31           O  
ATOM   1339  CB  GLU A 179      16.822  69.800 -11.702  1.00 29.91           C  
ATOM   1340  CG  GLU A 179      16.964  71.269 -12.088  1.00 39.00           C  
ATOM   1341  CD  GLU A 179      15.743  71.818 -12.798  1.00 43.03           C  
ATOM   1342  OE1 GLU A 179      14.645  71.779 -12.217  1.00 42.33           O  
ATOM   1343  OE2 GLU A 179      15.880  72.292 -13.945  1.00 47.95           O1-
ATOM   1344  N   ALA A 180      18.615  69.562  -9.006  1.00 19.26           N  
ATOM   1345  CA  ALA A 180      19.299  70.220  -7.899  1.00 17.38           C  
ATOM   1346  C   ALA A 180      20.799  69.920  -7.937  1.00 21.64           C  
ATOM   1347  O   ALA A 180      21.615  70.796  -7.638  1.00 22.80           O  
ATOM   1348  CB  ALA A 180      18.710  69.795  -6.571  1.00 16.64           C  
ATOM   1349  N   MET A 181      21.167  68.693  -8.300  1.00 19.78           N  
ATOM   1350  CA  MET A 181      22.582  68.324  -8.385  1.00 20.53           C  
ATOM   1351  C   MET A 181      23.216  69.066  -9.550  1.00 19.11           C  
ATOM   1352  O   MET A 181      24.338  69.560  -9.443  1.00 24.79           O  
ATOM   1353  CB  MET A 181      22.761  66.813  -8.570  1.00 22.44           C  
ATOM   1354  CG  MET A 181      22.449  65.998  -7.340  1.00  9.95           C  
ATOM   1355  SD  MET A 181      23.276  66.654  -5.893  1.00 23.13           S  
ATOM   1356  CE  MET A 181      24.993  66.385  -6.309  1.00 18.50           C  
ATOM   1357  N   ARG A 182      22.492  69.142 -10.662  1.00 15.06           N  
ATOM   1358  CA  ARG A 182      22.967  69.845 -11.846  1.00 18.14           C  
ATOM   1359  C   ARG A 182      23.247  71.307 -11.506  1.00 22.42           C  
ATOM   1360  O   ARG A 182      24.334  71.811 -11.767  1.00 28.24           O  
ATOM   1361  CB  ARG A 182      21.928  69.743 -12.961  1.00 18.89           C  
ATOM   1362  CG  ARG A 182      21.814  70.979 -13.822  1.00 28.20           C  
ATOM   1363  CD  ARG A 182      22.453  70.799 -15.160  1.00 30.08           C  
ATOM   1364  NE  ARG A 182      21.454  70.774 -16.221  1.00 36.31           N  
ATOM   1365  CZ  ARG A 182      21.440  71.603 -17.261  1.00 38.86           C  
ATOM   1366  NH1 ARG A 182      22.365  72.544 -17.387  1.00 38.09           N1+
ATOM   1367  NH2 ARG A 182      20.488  71.496 -18.173  1.00 38.74           N  
ATOM   1368  N   MET A 183      22.269  71.977 -10.902  1.00 23.07           N  
ATOM   1369  CA  MET A 183      22.415  73.375 -10.520  1.00 21.37           C  
ATOM   1370  C   MET A 183      23.543  73.551  -9.515  1.00 22.88           C  
ATOM   1371  O   MET A 183      24.445  74.357  -9.726  1.00 30.49           O  
ATOM   1372  CB  MET A 183      21.093  73.921  -9.951  1.00 21.93           C  
ATOM   1373  CG  MET A 183      20.025  74.184 -11.024  1.00 27.67           C  
ATOM   1374  SD  MET A 183      18.335  74.556 -10.456  1.00 28.70           S  
ATOM   1375  CE  MET A 183      18.658  75.482  -9.026  1.00 25.35           C  
ATOM   1376  N   GLY A 184      23.521  72.753  -8.455  1.00 23.12           N  
ATOM   1377  CA  GLY A 184      24.535  72.845  -7.423  1.00 19.06           C  
ATOM   1378  C   GLY A 184      25.967  72.687  -7.897  1.00 22.09           C  
ATOM   1379  O   GLY A 184      26.841  73.467  -7.500  1.00 19.32           O  
ATOM   1380  N   THR A 185      26.221  71.690  -8.743  1.00 20.91           N  
ATOM   1381  CA  THR A 185      27.576  71.463  -9.236  1.00 22.77           C  
ATOM   1382  C   THR A 185      28.003  72.538 -10.225  1.00 24.97           C  
ATOM   1383  O   THR A 185      29.126  73.050 -10.146  1.00 26.85           O  
ATOM   1384  CB  THR A 185      27.773  70.047  -9.865  1.00 21.16           C  
ATOM   1385  CG2 THR A 185      27.436  68.962  -8.851  1.00 18.75           C  
ATOM   1386  OG1 THR A 185      26.957  69.894 -11.033  1.00 13.28           O  
ATOM   1387  N   GLU A 186      27.106  72.894 -11.143  1.00 26.18           N  
ATOM   1388  CA  GLU A 186      27.407  73.920 -12.139  1.00 25.03           C  
ATOM   1389  C   GLU A 186      27.812  75.224 -11.468  1.00 25.35           C  
ATOM   1390  O   GLU A 186      28.775  75.874 -11.891  1.00 30.22           O  
ATOM   1391  CB  GLU A 186      26.226  74.138 -13.081  1.00 25.99           C  
ATOM   1392  CG  GLU A 186      25.940  72.940 -13.971  1.00 23.95           C  
ATOM   1393  CD  GLU A 186      24.926  73.219 -15.064  1.00 25.67           C  
ATOM   1394  OE1 GLU A 186      24.211  74.239 -15.004  1.00 34.35           O  
ATOM   1395  OE2 GLU A 186      24.845  72.408 -16.001  1.00 23.50           O1-
ATOM   1396  N   VAL A 187      27.095  75.598 -10.414  1.00 24.92           N  
ATOM   1397  CA  VAL A 187      27.426  76.811  -9.681  1.00 27.16           C  
ATOM   1398  C   VAL A 187      28.762  76.602  -8.976  1.00 29.67           C  
ATOM   1399  O   VAL A 187      29.611  77.489  -9.004  1.00 30.31           O  
ATOM   1400  CB  VAL A 187      26.332  77.197  -8.646  1.00 27.07           C  
ATOM   1401  CG1 VAL A 187      26.831  78.298  -7.728  1.00 23.01           C  
ATOM   1402  CG2 VAL A 187      25.089  77.667  -9.360  1.00 25.48           C  
ATOM   1403  N   TYR A 188      28.969  75.417  -8.395  1.00 28.18           N  
ATOM   1404  CA  TYR A 188      30.222  75.119  -7.692  1.00 23.63           C  
ATOM   1405  C   TYR A 188      31.400  75.351  -8.620  1.00 19.98           C  
ATOM   1406  O   TYR A 188      32.354  76.039  -8.277  1.00 22.66           O  
ATOM   1407  CB  TYR A 188      30.249  73.668  -7.193  1.00 18.77           C  
ATOM   1408  CG  TYR A 188      31.489  73.287  -6.392  1.00 10.00           C  
ATOM   1409  CD1 TYR A 188      31.596  73.615  -5.042  1.00  9.11           C  
ATOM   1410  CD2 TYR A 188      32.540  72.571  -6.980  1.00 11.75           C  
ATOM   1411  CE1 TYR A 188      32.717  73.243  -4.295  1.00  7.05           C  
ATOM   1412  CE2 TYR A 188      33.668  72.196  -6.238  1.00  2.00           C  
ATOM   1413  CZ  TYR A 188      33.743  72.537  -4.898  1.00  8.68           C  
ATOM   1414  OH  TYR A 188      34.848  72.198  -4.156  1.00 11.56           O  
ATOM   1415  N   HIS A 189      31.311  74.793  -9.816  1.00 19.35           N  
ATOM   1416  CA  HIS A 189      32.379  74.934 -10.776  1.00 24.90           C  
ATOM   1417  C   HIS A 189      32.495  76.353 -11.308  1.00 28.00           C  
ATOM   1418  O   HIS A 189      33.596  76.805 -11.631  1.00 33.57           O  
ATOM   1419  CB  HIS A 189      32.228  73.908 -11.895  1.00 27.18           C  
ATOM   1420  CG  HIS A 189      32.468  72.497 -11.446  1.00 28.95           C  
ATOM   1421  CD2 HIS A 189      33.551  71.928 -10.866  1.00 27.55           C  
ATOM   1422  ND1 HIS A 189      31.523  71.509 -11.561  1.00 30.12           N  
ATOM   1423  CE1 HIS A 189      32.011  70.379 -11.069  1.00 33.03           C  
ATOM   1424  NE2 HIS A 189      33.235  70.609 -10.643  1.00 32.96           N  
ATOM   1425  N   HIS A 190      31.373  77.061 -11.404  1.00 27.87           N  
ATOM   1426  CA  HIS A 190      31.416  78.446 -11.863  1.00 25.75           C  
ATOM   1427  C   HIS A 190      32.042  79.306 -10.775  1.00 25.07           C  
ATOM   1428  O   HIS A 190      32.801  80.229 -11.063  1.00 30.22           O  
ATOM   1429  CB  HIS A 190      30.027  78.962 -12.218  1.00 22.11           C  
ATOM   1430  CG  HIS A 190      29.700  78.832 -13.670  1.00 17.08           C  
ATOM   1431  CD2 HIS A 190      30.349  79.279 -14.770  1.00 13.58           C  
ATOM   1432  ND1 HIS A 190      28.587  78.159 -14.127  1.00 20.14           N  
ATOM   1433  CE1 HIS A 190      28.566  78.194 -15.448  1.00 17.68           C  
ATOM   1434  NE2 HIS A 190      29.624  78.869 -15.862  1.00 19.10           N  
ATOM   1435  N   LEU A 191      31.784  78.939  -9.525  1.00 25.08           N  
ATOM   1436  CA  LEU A 191      32.315  79.649  -8.375  1.00 24.11           C  
ATOM   1437  C   LEU A 191      33.821  79.451  -8.319  1.00 30.77           C  
ATOM   1438  O   LEU A 191      34.555  80.373  -7.970  1.00 37.00           O  
ATOM   1439  CB  LEU A 191      31.674  79.127  -7.094  1.00 21.12           C  
ATOM   1440  CG  LEU A 191      32.202  79.708  -5.788  1.00 19.11           C  
ATOM   1441  CD1 LEU A 191      31.867  81.185  -5.702  1.00 20.79           C  
ATOM   1442  CD2 LEU A 191      31.576  78.964  -4.645  1.00 18.53           C  
ATOM   1443  N   LYS A 192      34.276  78.247  -8.659  1.00 33.63           N  
ATOM   1444  CA  LYS A 192      35.703  77.933  -8.667  1.00 32.59           C  
ATOM   1445  C   LYS A 192      36.394  78.773  -9.746  1.00 30.23           C  
ATOM   1446  O   LYS A 192      37.477  79.314  -9.526  1.00 26.55           O  
ATOM   1447  CB  LYS A 192      35.923  76.446  -8.950  1.00 35.40           C  
ATOM   1448  CG  LYS A 192      37.386  76.017  -8.914  1.00 40.75           C  
ATOM   1449  CD  LYS A 192      37.625  74.749  -9.722  1.00 46.05           C  
ATOM   1450  CE  LYS A 192      36.825  73.566  -9.182  1.00 50.16           C  
ATOM   1451  NZ  LYS A 192      36.835  72.404 -10.124  1.00 49.90           N1+
ATOM   1452  N   ALA A 193      35.759  78.871 -10.911  1.00 29.17           N  
ATOM   1453  CA  ALA A 193      36.292  79.650 -12.021  1.00 30.34           C  
ATOM   1454  C   ALA A 193      36.372  81.118 -11.637  1.00 34.26           C  
ATOM   1455  O   ALA A 193      37.275  81.827 -12.067  1.00 38.38           O  
ATOM   1456  CB  ALA A 193      35.422  79.478 -13.246  1.00 32.27           C  
ATOM   1457  N   VAL A 194      35.420  81.580 -10.835  1.00 38.44           N  
ATOM   1458  CA  VAL A 194      35.413  82.969 -10.392  1.00 38.48           C  
ATOM   1459  C   VAL A 194      36.492  83.184  -9.330  1.00 42.09           C  
ATOM   1460  O   VAL A 194      37.257  84.148  -9.391  1.00 48.70           O  
ATOM   1461  CB  VAL A 194      34.028  83.380  -9.836  1.00 35.08           C  
ATOM   1462  CG1 VAL A 194      34.092  84.764  -9.214  1.00 32.44           C  
ATOM   1463  CG2 VAL A 194      32.996  83.360 -10.955  1.00 27.03           C  
ATOM   1464  N   ILE A 195      36.576  82.259  -8.382  1.00 42.61           N  
ATOM   1465  CA  ILE A 195      37.556  82.340  -7.305  1.00 41.03           C  
ATOM   1466  C   ILE A 195      38.997  82.284  -7.802  1.00 41.85           C  
ATOM   1467  O   ILE A 195      39.828  83.077  -7.368  1.00 43.56           O  
ATOM   1468  CB  ILE A 195      37.308  81.236  -6.239  1.00 37.76           C  
ATOM   1469  CG1 ILE A 195      36.062  81.585  -5.425  1.00 33.48           C  
ATOM   1470  CG2 ILE A 195      38.518  81.068  -5.325  1.00 33.57           C  
ATOM   1471  CD1 ILE A 195      35.646  80.519  -4.457  1.00 39.91           C  
ATOM   1472  N   LYS A 196      39.294  81.379  -8.726  1.00 43.62           N  
ATOM   1473  CA  LYS A 196      40.654  81.273  -9.226  1.00 44.58           C  
ATOM   1474  C   LYS A 196      41.069  82.544  -9.956  1.00 45.51           C  
ATOM   1475  O   LYS A 196      42.205  82.981  -9.833  1.00 46.41           O  
ATOM   1476  CB  LYS A 196      40.839  80.018 -10.093  1.00 46.13           C  
ATOM   1477  CG  LYS A 196      41.084  80.255 -11.575  1.00 52.40           C  
ATOM   1478  CD  LYS A 196      39.792  80.533 -12.322  1.00 58.07           C  
ATOM   1479  CE  LYS A 196      40.045  81.072 -13.731  1.00 60.31           C  
ATOM   1480  NZ  LYS A 196      38.773  81.410 -14.437  1.00 54.66           N1+
ATOM   1481  N   ALA A 197      40.135  83.168 -10.667  1.00 46.84           N  
ATOM   1482  CA  ALA A 197      40.432  84.398 -11.403  1.00 46.47           C  
ATOM   1483  C   ALA A 197      40.645  85.580 -10.459  1.00 47.02           C  
ATOM   1484  O   ALA A 197      41.617  86.318 -10.590  1.00 51.89           O  
ATOM   1485  CB  ALA A 197      39.316  84.706 -12.392  1.00 45.68           C  
ATOM   1486  N   ARG A 198      39.739  85.741  -9.501  1.00 46.24           N  
ATOM   1487  CA  ARG A 198      39.811  86.829  -8.530  1.00 47.19           C  
ATOM   1488  C   ARG A 198      40.856  86.648  -7.437  1.00 43.74           C  
ATOM   1489  O   ARG A 198      41.347  87.630  -6.887  1.00 48.30           O  
ATOM   1490  CB  ARG A 198      38.455  87.031  -7.841  1.00 52.91           C  
ATOM   1491  CG  ARG A 198      37.499  88.013  -8.498  1.00 62.50           C  
ATOM   1492  CD  ARG A 198      36.324  88.311  -7.562  1.00 72.28           C  
ATOM   1493  NE  ARG A 198      36.782  88.779  -6.249  1.00 82.51           N  
ATOM   1494  CZ  ARG A 198      35.990  89.255  -5.288  1.00 86.43           C  
ATOM   1495  NH1 ARG A 198      34.676  89.333  -5.467  1.00 89.41           N1+
ATOM   1496  NH2 ARG A 198      36.517  89.654  -4.135  1.00 85.95           N  
ATOM   1497  N   PHE A 199      41.177  85.405  -7.095  1.00 40.03           N  
ATOM   1498  CA  PHE A 199      42.120  85.153  -6.013  1.00 36.21           C  
ATOM   1499  C   PHE A 199      43.261  84.221  -6.378  1.00 37.89           C  
ATOM   1500  O   PHE A 199      44.133  83.956  -5.550  1.00 40.19           O  
ATOM   1501  CB  PHE A 199      41.382  84.575  -4.798  1.00 40.48           C  
ATOM   1502  CG  PHE A 199      40.117  85.309  -4.438  1.00 40.65           C  
ATOM   1503  CD1 PHE A 199      38.928  85.054  -5.121  1.00 41.49           C  
ATOM   1504  CD2 PHE A 199      40.112  86.262  -3.424  1.00 40.99           C  
ATOM   1505  CE1 PHE A 199      37.755  85.739  -4.802  1.00 40.03           C  
ATOM   1506  CE2 PHE A 199      38.942  86.951  -3.097  1.00 38.78           C  
ATOM   1507  CZ  PHE A 199      37.764  86.688  -3.790  1.00 37.75           C  
ATOM   1508  N   GLY A 200      43.256  83.705  -7.599  1.00 38.05           N  
ATOM   1509  CA  GLY A 200      44.315  82.798  -8.006  1.00 45.44           C  
ATOM   1510  C   GLY A 200      43.998  81.335  -7.736  1.00 50.21           C  
ATOM   1511  O   GLY A 200      43.157  81.009  -6.893  1.00 49.44           O  
ATOM   1512  N   LEU A 201      44.709  80.448  -8.428  1.00 53.19           N  
ATOM   1513  CA  LEU A 201      44.506  79.010  -8.285  1.00 53.18           C  
ATOM   1514  C   LEU A 201      44.678  78.480  -6.861  1.00 52.64           C  
ATOM   1515  O   LEU A 201      44.013  77.519  -6.479  1.00 54.56           O  
ATOM   1516  CB  LEU A 201      45.420  78.246  -9.244  1.00 55.23           C  
ATOM   1517  CG  LEU A 201      45.245  76.725  -9.278  1.00 58.84           C  
ATOM   1518  CD1 LEU A 201      43.800  76.370  -9.620  1.00 57.59           C  
ATOM   1519  CD2 LEU A 201      46.210  76.109 -10.284  1.00 58.08           C  
ATOM   1520  N   ASP A 202      45.563  79.092  -6.078  1.00 52.38           N  
ATOM   1521  CA  ASP A 202      45.782  78.648  -4.700  1.00 52.82           C  
ATOM   1522  C   ASP A 202      44.505  78.738  -3.855  1.00 50.23           C  
ATOM   1523  O   ASP A 202      44.327  77.980  -2.900  1.00 47.73           O  
ATOM   1524  CB  ASP A 202      46.915  79.447  -4.033  1.00 60.31           C  
ATOM   1525  CG  ASP A 202      48.271  78.735  -4.104  1.00 67.94           C  
ATOM   1526  OD1 ASP A 202      48.309  77.485  -4.060  1.00 72.27           O  
ATOM   1527  OD2 ASP A 202      49.308  79.429  -4.181  1.00 72.02           O1-
ATOM   1528  N   ALA A 203      43.613  79.652  -4.216  1.00 47.29           N  
ATOM   1529  CA  ALA A 203      42.359  79.826  -3.488  1.00 45.01           C  
ATOM   1530  C   ALA A 203      41.313  78.769  -3.865  1.00 42.42           C  
ATOM   1531  O   ALA A 203      40.208  78.754  -3.318  1.00 35.31           O  
ATOM   1532  CB  ALA A 203      41.813  81.224  -3.728  1.00 44.82           C  
ATOM   1533  N   THR A 204      41.681  77.889  -4.793  1.00 43.11           N  
ATOM   1534  CA  THR A 204      40.807  76.819  -5.273  1.00 40.20           C  
ATOM   1535  C   THR A 204      40.856  75.572  -4.371  1.00 32.37           C  
ATOM   1536  O   THR A 204      40.013  74.675  -4.479  1.00 33.83           O  
ATOM   1537  CB  THR A 204      41.159  76.457  -6.738  1.00 42.25           C  
ATOM   1538  CG2 THR A 204      40.289  75.334  -7.249  1.00 49.08           C  
ATOM   1539  OG1 THR A 204      40.960  77.607  -7.572  1.00 50.66           O  
ATOM   1540  N   ALA A 205      41.840  75.524  -3.480  1.00 26.25           N  
ATOM   1541  CA  ALA A 205      41.973  74.410  -2.554  1.00 25.55           C  
ATOM   1542  C   ALA A 205      40.705  74.370  -1.698  1.00 26.47           C  
ATOM   1543  O   ALA A 205      40.077  75.409  -1.482  1.00 29.22           O  
ATOM   1544  CB  ALA A 205      43.199  74.601  -1.682  1.00 19.55           C  
ATOM   1545  N   VAL A 206      40.352  73.192  -1.184  1.00 20.68           N  
ATOM   1546  CA  VAL A 206      39.138  73.040  -0.387  1.00 15.73           C  
ATOM   1547  C   VAL A 206      39.338  72.673   1.082  1.00 17.44           C  
ATOM   1548  O   VAL A 206      40.408  72.216   1.490  1.00 20.75           O  
ATOM   1549  CB  VAL A 206      38.203  71.992  -1.017  1.00 15.38           C  
ATOM   1550  CG1 VAL A 206      37.888  72.360  -2.450  1.00 11.44           C  
ATOM   1551  CG2 VAL A 206      38.839  70.611  -0.946  1.00 13.94           C  
ATOM   1552  N   GLY A 207      38.297  72.901   1.875  1.00 12.09           N  
ATOM   1553  CA  GLY A 207      38.341  72.570   3.287  1.00 16.11           C  
ATOM   1554  C   GLY A 207      37.643  71.238   3.569  1.00 16.78           C  
ATOM   1555  O   GLY A 207      37.250  70.530   2.638  1.00 17.23           O  
ATOM   1556  N   ASP A 208      37.422  70.939   4.849  1.00 12.52           N  
ATOM   1557  CA  ASP A 208      36.782  69.695   5.288  1.00 17.81           C  
ATOM   1558  C   ASP A 208      35.495  69.301   4.577  1.00 19.46           C  
ATOM   1559  O   ASP A 208      35.272  68.123   4.334  1.00 21.31           O  
ATOM   1560  CB  ASP A 208      36.509  69.737   6.788  1.00 18.57           C  
ATOM   1561  CG  ASP A 208      37.778  69.779   7.621  1.00 25.80           C  
ATOM   1562  OD1 ASP A 208      38.869  69.509   7.072  1.00 24.63           O  
ATOM   1563  OD2 ASP A 208      37.678  70.068   8.839  1.00 30.59           O1-
ATOM   1564  N   GLU A 209      34.651  70.285   4.265  1.00 21.06           N  
ATOM   1565  CA  GLU A 209      33.372  70.047   3.598  1.00 16.57           C  
ATOM   1566  C   GLU A 209      33.397  70.226   2.085  1.00 15.46           C  
ATOM   1567  O   GLU A 209      32.350  70.183   1.435  1.00 12.91           O  
ATOM   1568  CB  GLU A 209      32.270  70.935   4.191  1.00 27.48           C  
ATOM   1569  CG  GLU A 209      31.959  70.688   5.671  1.00 43.62           C  
ATOM   1570  CD  GLU A 209      32.600  71.710   6.614  1.00 57.86           C  
ATOM   1571  OE1 GLU A 209      33.397  72.565   6.153  1.00 62.69           O  
ATOM   1572  OE2 GLU A 209      32.296  71.656   7.829  1.00 62.85           O1-
ATOM   1573  N   GLY A 210      34.578  70.451   1.522  1.00 15.30           N  
ATOM   1574  CA  GLY A 210      34.672  70.613   0.082  1.00 15.33           C  
ATOM   1575  C   GLY A 210      34.413  72.010  -0.446  1.00 21.31           C  
ATOM   1576  O   GLY A 210      34.375  72.225  -1.661  1.00 20.14           O  
ATOM   1577  N   GLY A 211      34.227  72.959   0.462  1.00 24.89           N  
ATOM   1578  CA  GLY A 211      33.984  74.328   0.051  1.00 28.10           C  
ATOM   1579  C   GLY A 211      35.288  75.098  -0.017  1.00 29.80           C  
ATOM   1580  O   GLY A 211      36.287  74.686   0.577  1.00 30.86           O  
ATOM   1581  N   PHE A 212      35.277  76.223  -0.725  1.00 28.38           N  
ATOM   1582  CA  PHE A 212      36.463  77.056  -0.868  1.00 27.13           C  
ATOM   1583  C   PHE A 212      36.562  78.031   0.299  1.00 30.03           C  
ATOM   1584  O   PHE A 212      35.613  78.195   1.064  1.00 33.67           O  
ATOM   1585  CB  PHE A 212      36.401  77.826  -2.179  1.00 19.25           C  
ATOM   1586  CG  PHE A 212      36.040  76.972  -3.361  1.00 19.66           C  
ATOM   1587  CD1 PHE A 212      36.971  76.090  -3.910  1.00 23.62           C  
ATOM   1588  CD2 PHE A 212      34.770  77.052  -3.930  1.00 13.60           C  
ATOM   1589  CE1 PHE A 212      36.644  75.299  -5.013  1.00 21.30           C  
ATOM   1590  CE2 PHE A 212      34.430  76.270  -5.030  1.00 16.25           C  
ATOM   1591  CZ  PHE A 212      35.369  75.391  -5.575  1.00 23.24           C  
ATOM   1592  N   ALA A 213      37.714  78.671   0.439  1.00 34.62           N  
ATOM   1593  CA  ALA A 213      37.925  79.634   1.512  1.00 37.54           C  
ATOM   1594  C   ALA A 213      38.917  80.720   1.080  1.00 41.28           C  
ATOM   1595  O   ALA A 213      39.984  80.867   1.676  1.00 40.23           O  
ATOM   1596  CB  ALA A 213      38.428  78.921   2.759  1.00 32.57           C  
ATOM   1597  N   PRO A 214      38.572  81.494   0.034  1.00 44.24           N  
ATOM   1598  CA  PRO A 214      39.453  82.557  -0.456  1.00 47.46           C  
ATOM   1599  C   PRO A 214      39.660  83.593   0.626  1.00 49.58           C  
ATOM   1600  O   PRO A 214      38.829  83.700   1.522  1.00 50.32           O  
ATOM   1601  CB  PRO A 214      38.644  83.167  -1.604  1.00 47.57           C  
ATOM   1602  CG  PRO A 214      37.751  82.054  -2.034  1.00 50.07           C  
ATOM   1603  CD  PRO A 214      37.307  81.494  -0.717  1.00 45.89           C  
ATOM   1604  N   ASN A 215      40.729  84.380   0.518  1.00 54.07           N  
ATOM   1605  CA  ASN A 215      40.988  85.413   1.514  1.00 58.94           C  
ATOM   1606  C   ASN A 215      40.027  86.565   1.291  1.00 59.82           C  
ATOM   1607  O   ASN A 215      40.397  87.619   0.776  1.00 57.96           O  
ATOM   1608  CB  ASN A 215      42.445  85.895   1.486  1.00 63.31           C  
ATOM   1609  CG  ASN A 215      42.771  86.816   2.661  1.00 67.93           C  
ATOM   1610  ND2 ASN A 215      42.490  88.103   2.501  1.00 68.72           N  
ATOM   1611  OD1 ASN A 215      43.235  86.365   3.712  1.00 69.51           O  
ATOM   1612  N   ILE A 216      38.766  86.310   1.618  1.00 60.18           N  
ATOM   1613  CA  ILE A 216      37.712  87.297   1.477  1.00 57.60           C  
ATOM   1614  C   ILE A 216      37.747  88.162   2.721  1.00 57.08           C  
ATOM   1615  O   ILE A 216      37.875  87.654   3.840  1.00 54.80           O  
ATOM   1616  CB  ILE A 216      36.343  86.611   1.317  1.00 57.49           C  
ATOM   1617  CG1 ILE A 216      36.295  85.866  -0.021  1.00 57.05           C  
ATOM   1618  CG2 ILE A 216      35.224  87.632   1.403  1.00 62.67           C  
ATOM   1619  CD1 ILE A 216      35.077  84.992  -0.214  1.00 52.69           C  
ATOM   1620  N   LEU A 217      37.668  89.471   2.526  1.00 59.97           N  
ATOM   1621  CA  LEU A 217      37.730  90.418   3.628  1.00 63.99           C  
ATOM   1622  C   LEU A 217      36.436  90.530   4.429  1.00 64.95           C  
ATOM   1623  O   LEU A 217      36.469  90.660   5.657  1.00 67.46           O  
ATOM   1624  CB  LEU A 217      38.136  91.797   3.110  1.00 63.84           C  
ATOM   1625  CG  LEU A 217      39.279  91.796   2.085  1.00 65.84           C  
ATOM   1626  CD1 LEU A 217      39.565  93.230   1.626  1.00 69.47           C  
ATOM   1627  CD2 LEU A 217      40.543  91.148   2.652  1.00 64.42           C  
ATOM   1628  N   ASN A 218      35.296  90.480   3.746  1.00 63.67           N  
ATOM   1629  CA  ASN A 218      34.021  90.609   4.439  1.00 60.94           C  
ATOM   1630  C   ASN A 218      32.916  89.683   3.958  1.00 57.73           C  
ATOM   1631  O   ASN A 218      32.874  89.267   2.795  1.00 55.98           O  
ATOM   1632  CB  ASN A 218      33.532  92.060   4.406  1.00 64.84           C  
ATOM   1633  CG  ASN A 218      33.187  92.529   3.004  1.00 68.14           C  
ATOM   1634  ND2 ASN A 218      33.962  93.479   2.490  1.00 72.41           N  
ATOM   1635  OD1 ASN A 218      32.234  92.050   2.393  1.00 71.24           O  
ATOM   1636  N   ASN A 219      31.980  89.439   4.867  1.00 54.32           N  
ATOM   1637  CA  ASN A 219      30.830  88.575   4.648  1.00 50.46           C  
ATOM   1638  C   ASN A 219      30.048  88.919   3.380  1.00 48.24           C  
ATOM   1639  O   ASN A 219      29.652  88.024   2.634  1.00 46.96           O  
ATOM   1640  CB  ASN A 219      29.918  88.631   5.877  1.00 54.25           C  
ATOM   1641  CG  ASN A 219      30.704  88.597   7.190  1.00 58.70           C  
ATOM   1642  ND2 ASN A 219      30.833  89.756   7.827  1.00 61.78           N  
ATOM   1643  OD1 ASN A 219      31.212  87.553   7.608  1.00 55.70           O  
ATOM   1644  N   LYS A 220      29.861  90.209   3.116  1.00 47.30           N  
ATOM   1645  CA  LYS A 220      29.133  90.646   1.925  1.00 47.70           C  
ATOM   1646  C   LYS A 220      29.853  90.217   0.645  1.00 46.14           C  
ATOM   1647  O   LYS A 220      29.213  89.909  -0.361  1.00 44.98           O  
ATOM   1648  CB  LYS A 220      28.952  92.165   1.925  1.00 52.11           C  
ATOM   1649  CG  LYS A 220      28.122  92.676   0.757  1.00 56.83           C  
ATOM   1650  CD  LYS A 220      28.307  94.169   0.528  1.00 65.11           C  
ATOM   1651  CE  LYS A 220      29.752  94.509   0.160  1.00 70.69           C  
ATOM   1652  NZ  LYS A 220      30.217  93.840  -1.091  1.00 72.30           N1+
ATOM   1653  N   ASP A 221      31.182  90.208   0.678  1.00 44.51           N  
ATOM   1654  CA  ASP A 221      31.956  89.796  -0.483  1.00 42.09           C  
ATOM   1655  C   ASP A 221      31.668  88.338  -0.767  1.00 37.42           C  
ATOM   1656  O   ASP A 221      31.569  87.928  -1.922  1.00 38.63           O  
ATOM   1657  CB  ASP A 221      33.450  89.979  -0.239  1.00 47.82           C  
ATOM   1658  CG  ASP A 221      33.877  91.425  -0.275  1.00 51.84           C  
ATOM   1659  OD1 ASP A 221      33.156  92.254  -0.874  1.00 52.66           O  
ATOM   1660  OD2 ASP A 221      34.949  91.727   0.292  1.00 56.65           O1-
ATOM   1661  N   ALA A 222      31.527  87.558   0.297  1.00 33.09           N  
ATOM   1662  CA  ALA A 222      31.229  86.143   0.161  1.00 32.12           C  
ATOM   1663  C   ALA A 222      29.922  86.018  -0.600  1.00 34.01           C  
ATOM   1664  O   ALA A 222      29.848  85.339  -1.625  1.00 37.63           O  
ATOM   1665  CB  ALA A 222      31.102  85.495   1.531  1.00 29.22           C  
ATOM   1666  N   LEU A 223      28.914  86.748  -0.137  1.00 34.44           N  
ATOM   1667  CA  LEU A 223      27.594  86.719  -0.754  1.00 32.99           C  
ATOM   1668  C   LEU A 223      27.609  87.171  -2.207  1.00 32.21           C  
ATOM   1669  O   LEU A 223      26.992  86.533  -3.061  1.00 32.41           O  
ATOM   1670  CB  LEU A 223      26.609  87.554   0.068  1.00 33.97           C  
ATOM   1671  CG  LEU A 223      26.322  87.032   1.485  1.00 34.41           C  
ATOM   1672  CD1 LEU A 223      25.691  88.115   2.344  1.00 35.33           C  
ATOM   1673  CD2 LEU A 223      25.427  85.805   1.418  1.00 29.23           C  
ATOM   1674  N   ASP A 224      28.339  88.244  -2.497  1.00 34.53           N  
ATOM   1675  CA  ASP A 224      28.423  88.759  -3.861  1.00 39.64           C  
ATOM   1676  C   ASP A 224      29.104  87.763  -4.792  1.00 37.11           C  
ATOM   1677  O   ASP A 224      28.698  87.591  -5.945  1.00 33.24           O  
ATOM   1678  CB  ASP A 224      29.163  90.101  -3.894  1.00 49.29           C  
ATOM   1679  CG  ASP A 224      28.320  91.248  -3.361  1.00 57.74           C  
ATOM   1680  OD1 ASP A 224      27.323  91.634  -4.021  1.00 60.98           O  
ATOM   1681  OD2 ASP A 224      28.658  91.765  -2.279  1.00 64.70           O1-
ATOM   1682  N   LEU A 225      30.132  87.101  -4.273  1.00 35.82           N  
ATOM   1683  CA  LEU A 225      30.883  86.105  -5.027  1.00 34.41           C  
ATOM   1684  C   LEU A 225      29.931  84.983  -5.433  1.00 31.67           C  
ATOM   1685  O   LEU A 225      29.906  84.572  -6.596  1.00 29.27           O  
ATOM   1686  CB  LEU A 225      32.019  85.567  -4.159  1.00 34.92           C  
ATOM   1687  CG  LEU A 225      33.291  85.043  -4.824  1.00 35.44           C  
ATOM   1688  CD1 LEU A 225      33.782  86.000  -5.894  1.00 32.74           C  
ATOM   1689  CD2 LEU A 225      34.349  84.864  -3.746  1.00 36.41           C  
ATOM   1690  N   ILE A 226      29.125  84.524  -4.472  1.00 30.69           N  
ATOM   1691  CA  ILE A 226      28.133  83.474  -4.702  1.00 28.69           C  
ATOM   1692  C   ILE A 226      27.155  83.973  -5.757  1.00 30.44           C  
ATOM   1693  O   ILE A 226      26.864  83.264  -6.720  1.00 33.55           O  
ATOM   1694  CB  ILE A 226      27.343  83.142  -3.412  1.00 28.55           C  
ATOM   1695  CG1 ILE A 226      28.241  82.423  -2.410  1.00 27.33           C  
ATOM   1696  CG2 ILE A 226      26.120  82.300  -3.731  1.00 24.83           C  
ATOM   1697  CD1 ILE A 226      27.596  82.229  -1.053  1.00 33.54           C  
ATOM   1698  N   GLN A 227      26.677  85.203  -5.583  1.00 30.69           N  
ATOM   1699  CA  GLN A 227      25.736  85.821  -6.520  1.00 33.28           C  
ATOM   1700  C   GLN A 227      26.270  85.806  -7.957  1.00 31.89           C  
ATOM   1701  O   GLN A 227      25.546  85.479  -8.903  1.00 30.04           O  
ATOM   1702  CB  GLN A 227      25.437  87.259  -6.089  1.00 40.58           C  
ATOM   1703  CG  GLN A 227      24.538  87.377  -4.871  1.00 44.99           C  
ATOM   1704  CD  GLN A 227      23.073  87.314  -5.235  1.00 49.91           C  
ATOM   1705  NE2 GLN A 227      22.395  88.454  -5.154  1.00 50.92           N  
ATOM   1706  OE1 GLN A 227      22.556  86.260  -5.607  1.00 55.37           O  
ATOM   1707  N   GLU A 228      27.539  86.165  -8.117  1.00 29.37           N  
ATOM   1708  CA  GLU A 228      28.156  86.170  -9.433  1.00 29.73           C  
ATOM   1709  C   GLU A 228      28.149  84.753 -10.002  1.00 29.06           C  
ATOM   1710  O   GLU A 228      27.775  84.544 -11.157  1.00 29.21           O  
ATOM   1711  CB  GLU A 228      29.583  86.700  -9.343  1.00 33.41           C  
ATOM   1712  CG  GLU A 228      30.297  86.725 -10.678  1.00 38.76           C  
ATOM   1713  CD  GLU A 228      31.597  87.508 -10.662  1.00 41.71           C  
ATOM   1714  OE1 GLU A 228      32.059  87.913  -9.569  1.00 43.10           O  
ATOM   1715  OE2 GLU A 228      32.157  87.722 -11.759  1.00 42.37           O1-
ATOM   1716  N   ALA A 229      28.519  83.779  -9.171  1.00 29.28           N  
ATOM   1717  CA  ALA A 229      28.549  82.372  -9.574  1.00 30.59           C  
ATOM   1718  C   ALA A 229      27.170  81.910 -10.052  1.00 31.99           C  
ATOM   1719  O   ALA A 229      27.048  81.281 -11.112  1.00 33.49           O  
ATOM   1720  CB  ALA A 229      29.026  81.508  -8.420  1.00 28.69           C  
ATOM   1721  N   ILE A 230      26.139  82.241  -9.271  1.00 28.76           N  
ATOM   1722  CA  ILE A 230      24.746  81.901  -9.587  1.00 24.32           C  
ATOM   1723  C   ILE A 230      24.358  82.542 -10.921  1.00 29.11           C  
ATOM   1724  O   ILE A 230      23.630  81.951 -11.725  1.00 27.88           O  
ATOM   1725  CB  ILE A 230      23.803  82.412  -8.476  1.00 22.76           C  
ATOM   1726  CG1 ILE A 230      24.097  81.674  -7.170  1.00 25.76           C  
ATOM   1727  CG2 ILE A 230      22.351  82.243  -8.876  1.00 16.12           C  
ATOM   1728  CD1 ILE A 230      23.391  82.242  -5.961  1.00 28.67           C  
ATOM   1729  N   LYS A 231      24.864  83.752 -11.144  1.00 31.74           N  
ATOM   1730  CA  LYS A 231      24.611  84.504 -12.362  1.00 34.09           C  
ATOM   1731  C   LYS A 231      25.260  83.809 -13.553  1.00 31.84           C  
ATOM   1732  O   LYS A 231      24.591  83.515 -14.543  1.00 27.00           O  
ATOM   1733  CB  LYS A 231      25.157  85.928 -12.201  1.00 47.11           C  
ATOM   1734  CG  LYS A 231      25.037  86.822 -13.429  1.00 54.88           C  
ATOM   1735  CD  LYS A 231      26.340  86.878 -14.218  1.00 61.24           C  
ATOM   1736  CE  LYS A 231      26.216  87.813 -15.408  1.00 66.28           C  
ATOM   1737  NZ  LYS A 231      25.769  89.182 -14.995  1.00 72.24           N1+
ATOM   1738  N   LYS A 232      26.559  83.543 -13.451  1.00 30.38           N  
ATOM   1739  CA  LYS A 232      27.281  82.868 -14.519  1.00 34.63           C  
ATOM   1740  C   LYS A 232      26.577  81.561 -14.871  1.00 34.84           C  
ATOM   1741  O   LYS A 232      26.441  81.217 -16.046  1.00 39.59           O  
ATOM   1742  CB  LYS A 232      28.731  82.583 -14.108  1.00 41.42           C  
ATOM   1743  CG  LYS A 232      29.745  83.658 -14.506  1.00 49.11           C  
ATOM   1744  CD  LYS A 232      29.434  84.989 -13.846  1.00 64.18           C  
ATOM   1745  CE  LYS A 232      30.368  86.100 -14.318  1.00 70.73           C  
ATOM   1746  NZ  LYS A 232      29.954  87.445 -13.790  1.00 73.10           N1+
ATOM   1747  N   ALA A 233      26.130  80.832 -13.852  1.00 33.72           N  
ATOM   1748  CA  ALA A 233      25.435  79.564 -14.067  1.00 31.44           C  
ATOM   1749  C   ALA A 233      24.059  79.783 -14.702  1.00 31.64           C  
ATOM   1750  O   ALA A 233      23.503  78.878 -15.328  1.00 33.45           O  
ATOM   1751  CB  ALA A 233      25.301  78.813 -12.752  1.00 28.47           C  
ATOM   1752  N   GLY A 234      23.514  80.983 -14.516  1.00 32.67           N  
ATOM   1753  CA  GLY A 234      22.217  81.320 -15.073  1.00 30.66           C  
ATOM   1754  C   GLY A 234      21.070  80.778 -14.244  1.00 32.95           C  
ATOM   1755  O   GLY A 234      20.026  80.407 -14.782  1.00 36.35           O  
ATOM   1756  N   TYR A 235      21.244  80.751 -12.928  1.00 31.62           N  
ATOM   1757  CA  TYR A 235      20.206  80.233 -12.050  1.00 31.66           C  
ATOM   1758  C   TYR A 235      19.707  81.238 -11.022  1.00 33.07           C  
ATOM   1759  O   TYR A 235      19.097  80.862 -10.022  1.00 32.20           O  
ATOM   1760  CB  TYR A 235      20.690  78.955 -11.362  1.00 30.27           C  
ATOM   1761  CG  TYR A 235      20.826  77.785 -12.306  1.00 28.71           C  
ATOM   1762  CD1 TYR A 235      19.744  77.368 -13.080  1.00 28.81           C  
ATOM   1763  CD2 TYR A 235      22.033  77.099 -12.435  1.00 26.95           C  
ATOM   1764  CE1 TYR A 235      19.856  76.299 -13.961  1.00 27.79           C  
ATOM   1765  CE2 TYR A 235      22.158  76.025 -13.315  1.00 25.23           C  
ATOM   1766  CZ  TYR A 235      21.066  75.633 -14.075  1.00 29.27           C  
ATOM   1767  OH  TYR A 235      21.177  74.587 -14.964  1.00 35.11           O  
ATOM   1768  N   THR A 236      19.987  82.516 -11.248  1.00 37.88           N  
ATOM   1769  CA  THR A 236      19.530  83.556 -10.337  1.00 39.16           C  
ATOM   1770  C   THR A 236      18.020  83.402 -10.195  1.00 38.70           C  
ATOM   1771  O   THR A 236      17.305  83.283 -11.192  1.00 35.72           O  
ATOM   1772  CB  THR A 236      19.865  84.959 -10.881  1.00 38.73           C  
ATOM   1773  CG2 THR A 236      19.261  86.041  -9.996  1.00 36.39           C  
ATOM   1774  OG1 THR A 236      21.287  85.123 -10.922  1.00 39.20           O  
ATOM   1775  N   GLY A 237      17.555  83.318  -8.954  1.00 40.52           N  
ATOM   1776  CA  GLY A 237      16.132  83.164  -8.716  1.00 42.78           C  
ATOM   1777  C   GLY A 237      15.760  81.735  -8.370  1.00 44.80           C  
ATOM   1778  O   GLY A 237      14.894  81.507  -7.526  1.00 48.22           O  
ATOM   1779  N   LYS A 238      16.414  80.774  -9.018  1.00 42.47           N  
ATOM   1780  CA  LYS A 238      16.162  79.358  -8.770  1.00 37.07           C  
ATOM   1781  C   LYS A 238      17.050  78.844  -7.637  1.00 32.36           C  
ATOM   1782  O   LYS A 238      16.802  77.780  -7.076  1.00 30.97           O  
ATOM   1783  CB  LYS A 238      16.387  78.546 -10.051  1.00 42.23           C  
ATOM   1784  CG  LYS A 238      15.428  78.911 -11.187  1.00 47.85           C  
ATOM   1785  CD  LYS A 238      15.826  78.271 -12.521  1.00 59.24           C  
ATOM   1786  CE  LYS A 238      14.798  77.238 -13.009  1.00 65.13           C  
ATOM   1787  NZ  LYS A 238      14.791  75.945 -12.245  1.00 68.46           N1+
ATOM   1788  N   ILE A 239      18.076  79.614  -7.296  1.00 30.16           N  
ATOM   1789  CA  ILE A 239      18.996  79.248  -6.223  1.00 30.11           C  
ATOM   1790  C   ILE A 239      18.968  80.317  -5.146  1.00 27.63           C  
ATOM   1791  O   ILE A 239      19.059  81.508  -5.442  1.00 32.29           O  
ATOM   1792  CB  ILE A 239      20.453  79.110  -6.736  1.00 28.38           C  
ATOM   1793  CG1 ILE A 239      20.552  77.952  -7.728  1.00 22.79           C  
ATOM   1794  CG2 ILE A 239      21.412  78.899  -5.566  1.00 23.77           C  
ATOM   1795  CD1 ILE A 239      21.916  77.794  -8.327  1.00 23.94           C  
ATOM   1796  N   GLU A 240      18.864  79.880  -3.899  1.00 26.23           N  
ATOM   1797  CA  GLU A 240      18.819  80.780  -2.762  1.00 23.07           C  
ATOM   1798  C   GLU A 240      20.016  80.532  -1.864  1.00 18.85           C  
ATOM   1799  O   GLU A 240      20.733  79.559  -2.057  1.00 24.95           O  
ATOM   1800  CB  GLU A 240      17.497  80.606  -2.028  1.00 29.50           C  
ATOM   1801  CG  GLU A 240      16.314  80.774  -2.977  1.00 38.02           C  
ATOM   1802  CD  GLU A 240      14.991  80.877  -2.269  1.00 42.98           C  
ATOM   1803  OE1 GLU A 240      14.483  79.833  -1.806  1.00 47.77           O  
ATOM   1804  OE2 GLU A 240      14.459  82.006  -2.178  1.00 51.89           O1-
ATOM   1805  N   ILE A 241      20.217  81.382  -0.867  1.00 15.26           N  
ATOM   1806  CA  ILE A 241      21.386  81.278  -0.006  1.00 15.11           C  
ATOM   1807  C   ILE A 241      21.102  80.965   1.450  1.00 16.35           C  
ATOM   1808  O   ILE A 241      20.092  81.382   2.002  1.00 24.06           O  
ATOM   1809  CB  ILE A 241      22.226  82.595  -0.080  1.00 15.00           C  
ATOM   1810  CG1 ILE A 241      22.661  82.862  -1.519  1.00  7.06           C  
ATOM   1811  CG2 ILE A 241      23.442  82.530   0.840  1.00  9.09           C  
ATOM   1812  CD1 ILE A 241      23.387  84.174  -1.692  1.00 20.74           C  
ATOM   1813  N   GLY A 242      22.027  80.244   2.069  1.00 17.76           N  
ATOM   1814  CA  GLY A 242      21.910  79.888   3.466  1.00 14.80           C  
ATOM   1815  C   GLY A 242      23.219  80.255   4.133  1.00 17.35           C  
ATOM   1816  O   GLY A 242      24.238  80.414   3.461  1.00 22.22           O  
ATOM   1817  N   MET A 243      23.211  80.384   5.449  1.00 15.84           N  
ATOM   1818  CA  MET A 243      24.417  80.746   6.159  1.00 20.82           C  
ATOM   1819  C   MET A 243      24.460  80.044   7.493  1.00 27.60           C  
ATOM   1820  O   MET A 243      23.432  79.620   8.017  1.00 33.22           O  
ATOM   1821  CB  MET A 243      24.440  82.243   6.449  1.00 24.43           C  
ATOM   1822  CG  MET A 243      24.382  83.163   5.255  1.00 28.44           C  
ATOM   1823  SD  MET A 243      24.243  84.848   5.857  1.00 35.88           S  
ATOM   1824  CE  MET A 243      25.773  85.008   6.691  1.00 33.18           C  
ATOM   1825  N   ASP A 244      25.668  79.914   8.025  1.00 28.12           N  
ATOM   1826  CA  ASP A 244      25.897  79.331   9.333  1.00 27.07           C  
ATOM   1827  C   ASP A 244      26.852  80.321   9.954  1.00 30.55           C  
ATOM   1828  O   ASP A 244      28.057  80.293   9.701  1.00 35.81           O  
ATOM   1829  CB  ASP A 244      26.554  77.958   9.253  1.00 28.13           C  
ATOM   1830  CG  ASP A 244      26.993  77.440  10.619  1.00 31.83           C  
ATOM   1831  OD1 ASP A 244      26.551  77.989  11.652  1.00 29.35           O  
ATOM   1832  OD2 ASP A 244      27.792  76.483  10.665  1.00 39.93           O1-
ATOM   1833  N   VAL A 245      26.288  81.243  10.714  1.00 26.77           N  
ATOM   1834  CA  VAL A 245      27.058  82.281  11.360  1.00 27.80           C  
ATOM   1835  C   VAL A 245      27.934  81.721  12.471  1.00 28.14           C  
ATOM   1836  O   VAL A 245      29.072  82.147  12.643  1.00 30.27           O  
ATOM   1837  CB  VAL A 245      26.111  83.361  11.922  1.00 27.33           C  
ATOM   1838  CG1 VAL A 245      26.899  84.476  12.566  1.00 22.36           C  
ATOM   1839  CG2 VAL A 245      25.219  83.893  10.808  1.00 18.35           C  
ATOM   1840  N   ALA A 246      27.406  80.739  13.196  1.00 29.13           N  
ATOM   1841  CA  ALA A 246      28.113  80.116  14.318  1.00 27.73           C  
ATOM   1842  C   ALA A 246      28.587  81.216  15.254  1.00 28.53           C  
ATOM   1843  O   ALA A 246      29.661  81.129  15.842  1.00 33.35           O  
ATOM   1844  CB  ALA A 246      29.290  79.292  13.821  1.00 23.80           C  
ATOM   1845  N   ALA A 247      27.747  82.233  15.425  1.00 28.46           N  
ATOM   1846  CA  ALA A 247      28.063  83.379  16.272  1.00 28.42           C  
ATOM   1847  C   ALA A 247      28.559  82.984  17.653  1.00 26.76           C  
ATOM   1848  O   ALA A 247      29.156  83.793  18.352  1.00 27.95           O  
ATOM   1849  CB  ALA A 247      26.861  84.298  16.380  1.00 28.55           C  
ATOM   1850  N   SER A 248      28.288  81.751  18.058  1.00 25.85           N  
ATOM   1851  CA  SER A 248      28.746  81.288  19.355  1.00 32.02           C  
ATOM   1852  C   SER A 248      30.283  81.383  19.403  1.00 36.90           C  
ATOM   1853  O   SER A 248      30.860  81.821  20.396  1.00 35.92           O  
ATOM   1854  CB  SER A 248      28.274  79.848  19.609  1.00 28.18           C  
ATOM   1855  OG  SER A 248      27.479  79.378  18.523  1.00 31.64           O  
ATOM   1856  N   GLU A 249      30.929  80.997  18.306  1.00 40.29           N  
ATOM   1857  CA  GLU A 249      32.387  81.045  18.210  1.00 45.72           C  
ATOM   1858  C   GLU A 249      32.927  82.476  18.301  1.00 48.03           C  
ATOM   1859  O   GLU A 249      34.099  82.675  18.658  1.00 48.40           O  
ATOM   1860  CB  GLU A 249      32.872  80.377  16.916  1.00 49.50           C  
ATOM   1861  CG  GLU A 249      32.643  78.877  16.883  1.00 57.10           C  
ATOM   1862  CD  GLU A 249      33.425  78.149  17.965  1.00 64.63           C  
ATOM   1863  OE1 GLU A 249      34.649  78.395  18.086  1.00 67.68           O  
ATOM   1864  OE2 GLU A 249      32.827  77.319  18.683  1.00 70.18           O1-
ATOM   1865  N   PHE A 250      32.079  83.458  17.984  1.00 48.84           N  
ATOM   1866  CA  PHE A 250      32.501  84.845  18.022  1.00 46.59           C  
ATOM   1867  C   PHE A 250      31.684  85.782  18.891  1.00 48.53           C  
ATOM   1868  O   PHE A 250      31.308  86.880  18.476  1.00 49.49           O  
ATOM   1869  CB  PHE A 250      32.741  85.430  16.605  1.00 46.49           C  
ATOM   1870  CG  PHE A 250      31.514  85.611  15.758  1.00 43.34           C  
ATOM   1871  CD1 PHE A 250      30.756  86.795  15.787  1.00 41.69           C  
ATOM   1872  CD2 PHE A 250      31.205  84.651  14.812  1.00 41.51           C  
ATOM   1873  CE1 PHE A 250      29.710  86.985  14.879  1.00 42.92           C  
ATOM   1874  CE2 PHE A 250      30.179  84.840  13.903  1.00 37.92           C  
ATOM   1875  CZ  PHE A 250      29.437  86.004  13.930  1.00 40.86           C  
ATOM   1876  N   TYR A 251      31.512  85.378  20.132  1.00 49.47           N  
ATOM   1877  CA  TYR A 251      30.765  86.155  21.102  1.00 52.75           C  
ATOM   1878  C   TYR A 251      31.733  86.434  22.226  1.00 55.32           C  
ATOM   1879  O   TYR A 251      32.484  85.550  22.652  1.00 54.25           O  
ATOM   1880  CB  TYR A 251      29.559  85.356  21.639  1.00 55.76           C  
ATOM   1881  CG  TYR A 251      28.741  86.054  22.738  1.00 57.74           C  
ATOM   1882  CD1 TYR A 251      28.317  87.378  22.596  1.00 62.59           C  
ATOM   1883  CD2 TYR A 251      28.397  85.382  23.917  1.00 58.78           C  
ATOM   1884  CE1 TYR A 251      27.580  88.005  23.590  1.00 63.98           C  
ATOM   1885  CE2 TYR A 251      27.665  86.000  24.907  1.00 63.22           C  
ATOM   1886  CZ  TYR A 251      27.260  87.314  24.740  1.00 66.05           C  
ATOM   1887  OH  TYR A 251      26.540  87.954  25.728  1.00 70.45           O  
ATOM   1888  N   LYS A 252      31.769  87.689  22.647  1.00 59.96           N  
ATOM   1889  CA  LYS A 252      32.666  88.099  23.709  1.00 65.36           C  
ATOM   1890  C   LYS A 252      31.943  88.016  25.040  1.00 66.99           C  
ATOM   1891  O   LYS A 252      32.171  87.098  25.811  1.00 71.82           O  
ATOM   1892  CB  LYS A 252      33.186  89.512  23.455  1.00 66.84           C  
ATOM   1893  CG  LYS A 252      34.389  89.625  22.517  1.00 71.13           C  
ATOM   1894  CD  LYS A 252      34.378  91.040  21.917  1.00 81.26           C  
ATOM   1895  CE  LYS A 252      35.596  91.411  21.008  1.00 81.58           C  
ATOM   1896  NZ  LYS A 252      35.209  92.586  20.164  1.00 76.88           N1+
ATOM   1897  N   GLN A 253      31.075  88.975  25.309  1.00 67.56           N  
ATOM   1898  CA  GLN A 253      30.334  89.019  26.550  1.00 71.34           C  
ATOM   1899  C   GLN A 253      29.211  90.001  26.356  1.00 69.65           C  
ATOM   1900  O   GLN A 253      29.028  90.503  25.250  1.00 69.06           O  
ATOM   1901  CB  GLN A 253      31.248  89.501  27.665  1.00 78.04           C  
ATOM   1902  CG  GLN A 253      32.049  88.379  28.306  1.00 86.66           C  
ATOM   1903  CD  GLN A 253      33.275  88.889  29.054  1.00 92.36           C  
ATOM   1904  NE2 GLN A 253      34.356  88.081  29.059  1.00 93.39           N  
ATOM   1905  OE1 GLN A 253      33.263  90.012  29.609  1.00 94.92           O  
ATOM   1906  N   ASN A 254      28.478  90.272  27.432  1.00 68.77           N  
ATOM   1907  CA  ASN A 254      27.347  91.201  27.451  1.00 68.22           C  
ATOM   1908  C   ASN A 254      26.860  91.792  26.125  1.00 64.87           C  
ATOM   1909  O   ASN A 254      27.020  92.987  25.856  1.00 64.06           O  
ATOM   1910  CB  ASN A 254      27.576  92.308  28.492  1.00 71.36           C  
ATOM   1911  CG  ASN A 254      29.000  92.850  28.481  1.00 73.84           C  
ATOM   1912  ND2 ASN A 254      29.298  93.738  27.538  1.00 74.64           N  
ATOM   1913  OD1 ASN A 254      29.819  92.473  29.321  1.00 75.16           O  
ATOM   1914  N   ASN A 255      26.275  90.925  25.300  1.00 62.53           N  
ATOM   1915  CA  ASN A 255      25.722  91.303  24.004  1.00 61.17           C  
ATOM   1916  C   ASN A 255      26.754  91.871  23.024  1.00 57.90           C  
ATOM   1917  O   ASN A 255      26.423  92.724  22.203  1.00 56.68           O  
ATOM   1918  CB  ASN A 255      24.567  92.297  24.202  1.00 64.19           C  
ATOM   1919  CG  ASN A 255      23.778  92.542  22.930  1.00 66.53           C  
ATOM   1920  ND2 ASN A 255      23.458  93.804  22.664  1.00 69.25           N  
ATOM   1921  OD1 ASN A 255      23.477  91.614  22.184  1.00 66.11           O  
ATOM   1922  N   ILE A 256      27.984  91.362  23.063  1.00 54.12           N  
ATOM   1923  CA  ILE A 256      29.037  91.848  22.173  1.00 52.92           C  
ATOM   1924  C   ILE A 256      29.579  90.744  21.269  1.00 48.86           C  
ATOM   1925  O   ILE A 256      29.970  89.671  21.734  1.00 42.93           O  
ATOM   1926  CB  ILE A 256      30.211  92.517  22.956  1.00 56.73           C  
ATOM   1927  CG1 ILE A 256      29.724  93.773  23.680  1.00 57.78           C  
ATOM   1928  CG2 ILE A 256      31.341  92.912  22.007  1.00 57.02           C  
ATOM   1929  CD1 ILE A 256      29.114  94.830  22.749  1.00 59.42           C  
ATOM   1930  N   TYR A 257      29.587  91.041  19.974  1.00 47.91           N  
ATOM   1931  CA  TYR A 257      30.057  90.151  18.931  1.00 48.52           C  
ATOM   1932  C   TYR A 257      31.096  90.894  18.108  1.00 50.20           C  
ATOM   1933  O   TYR A 257      30.838  91.974  17.569  1.00 52.59           O  
ATOM   1934  CB  TYR A 257      28.902  89.723  18.031  1.00 45.92           C  
ATOM   1935  CG  TYR A 257      27.898  88.849  18.744  1.00 47.21           C  
ATOM   1936  CD1 TYR A 257      26.926  89.405  19.577  1.00 47.34           C  
ATOM   1937  CD2 TYR A 257      27.940  87.460  18.619  1.00 46.95           C  
ATOM   1938  CE1 TYR A 257      26.026  88.600  20.276  1.00 46.64           C  
ATOM   1939  CE2 TYR A 257      27.043  86.645  19.313  1.00 46.01           C  
ATOM   1940  CZ  TYR A 257      26.088  87.221  20.141  1.00 48.07           C  
ATOM   1941  OH  TYR A 257      25.215  86.421  20.854  1.00 46.26           O  
ATOM   1942  N   ASP A 258      32.276  90.304  18.008  1.00 50.38           N  
ATOM   1943  CA  ASP A 258      33.397  90.886  17.266  1.00 50.85           C  
ATOM   1944  C   ASP A 258      33.557  90.240  15.896  1.00 51.42           C  
ATOM   1945  O   ASP A 258      34.220  89.234  15.745  1.00 49.40           O  
ATOM   1946  CB  ASP A 258      34.676  90.690  18.092  1.00 49.91           C  
ATOM   1947  CG  ASP A 258      35.915  91.294  17.466  1.00 52.55           C  
ATOM   1948  OD1 ASP A 258      35.850  92.442  17.003  1.00 56.42           O  
ATOM   1949  OD2 ASP A 258      36.965  90.622  17.471  1.00 56.70           O1-
ATOM   1950  N   LEU A 259      32.965  90.841  14.879  1.00 55.96           N  
ATOM   1951  CA  LEU A 259      33.088  90.287  13.536  1.00 63.10           C  
ATOM   1952  C   LEU A 259      34.528  90.056  13.062  1.00 67.24           C  
ATOM   1953  O   LEU A 259      34.744  89.454  12.004  1.00 70.41           O  
ATOM   1954  CB  LEU A 259      32.322  91.144  12.513  1.00 64.78           C  
ATOM   1955  CG  LEU A 259      30.810  91.155  12.767  1.00 64.22           C  
ATOM   1956  CD1 LEU A 259      30.103  92.050  11.767  1.00 67.15           C  
ATOM   1957  CD2 LEU A 259      30.242  89.743  12.706  1.00 62.95           C  
ATOM   1958  N   ASP A 260      35.508  90.529  13.828  1.00 72.42           N  
ATOM   1959  CA  ASP A 260      36.912  90.335  13.478  1.00 79.63           C  
ATOM   1960  C   ASP A 260      37.697  89.518  14.494  1.00 78.85           C  
ATOM   1961  O   ASP A 260      38.902  89.661  14.572  1.00 79.37           O  
ATOM   1962  CB  ASP A 260      37.608  91.692  13.302  1.00 90.75           C  
ATOM   1963  CG  ASP A 260      37.055  92.504  12.132  1.00101.73           C  
ATOM   1964  OD1 ASP A 260      36.296  91.945  11.300  1.00107.98           O  
ATOM   1965  OD2 ASP A 260      37.381  93.709  12.042  1.00108.12           O1-
ATOM   1966  N   PHE A 261      37.045  88.591  15.194  1.00 80.43           N  
ATOM   1967  CA  PHE A 261      37.747  87.796  16.213  1.00 81.60           C  
ATOM   1968  C   PHE A 261      39.065  87.170  15.788  1.00 82.09           C  
ATOM   1969  O   PHE A 261      39.898  86.879  16.647  1.00 80.97           O  
ATOM   1970  CB  PHE A 261      36.858  86.709  16.794  1.00 85.78           C  
ATOM   1971  CG  PHE A 261      35.879  87.188  17.816  1.00 93.61           C  
ATOM   1972  CD1 PHE A 261      36.246  87.402  19.161  1.00 96.43           C  
ATOM   1973  CD2 PHE A 261      34.579  87.426  17.454  1.00 94.38           C  
ATOM   1974  CE1 PHE A 261      35.290  87.824  20.116  1.00 96.54           C  
ATOM   1975  CE2 PHE A 261      33.641  87.848  18.366  1.00 94.81           C  
ATOM   1976  CZ  PHE A 261      33.973  88.057  19.698  1.00 95.97           C  
ATOM   1977  N   LYS A 262      39.259  86.965  14.485  1.00 83.03           N  
ATOM   1978  CA  LYS A 262      40.481  86.345  13.972  1.00 86.07           C  
ATOM   1979  C   LYS A 262      41.712  87.266  13.964  1.00 87.85           C  
ATOM   1980  O   LYS A 262      42.592  87.132  13.100  1.00 88.49           O  
ATOM   1981  CB  LYS A 262      40.217  85.841  12.555  1.00 86.63           C  
ATOM   1982  CG  LYS A 262      38.980  84.954  12.419  1.00 84.52           C  
ATOM   1983  CD  LYS A 262      38.270  85.188  11.095  1.00 82.20           C  
ATOM   1984  CE  LYS A 262      37.863  86.662  10.921  1.00 84.18           C  
ATOM   1985  NZ  LYS A 262      36.959  87.201  11.990  1.00 80.19           N1+
ATOM   1986  N   THR A 263      41.808  88.169  14.934  1.00 90.13           N  
ATOM   1987  CA  THR A 263      42.930  89.097  15.002  1.00 91.33           C  
ATOM   1988  C   THR A 263      43.185  89.456  16.458  1.00 92.61           C  
ATOM   1989  O   THR A 263      42.258  89.593  17.249  1.00 92.29           O  
ATOM   1990  CB  THR A 263      42.662  90.391  14.175  1.00 90.23           C  
ATOM   1991  CG2 THR A 263      43.957  91.167  13.952  1.00 92.85           C  
ATOM   1992  OG1 THR A 263      42.120  90.036  12.888  1.00 87.37           O  
ATOM   1993  N   ALA A 264      44.458  89.446  16.849  1.00 93.83           N  
ATOM   1994  CA  ALA A 264      44.808  89.812  18.215  1.00 93.64           C  
ATOM   1995  C   ALA A 264      44.801  91.332  18.265  1.00 94.06           C  
ATOM   1996  O   ALA A 264      45.207  91.997  17.299  1.00 94.12           O  
ATOM   1997  CB  ALA A 264      46.185  89.270  18.605  1.00 94.02           C  
ATOM   1998  N   ASN A 265      44.320  91.884  19.373  1.00 94.24           N  
ATOM   1999  CA  ASN A 265      44.234  93.334  19.544  1.00 96.07           C  
ATOM   2000  C   ASN A 265      43.190  93.922  18.582  1.00 94.88           C  
ATOM   2001  O   ASN A 265      43.466  94.859  17.833  1.00 91.77           O  
ATOM   2002  CB  ASN A 265      45.603  93.992  19.318  1.00 95.10           C  
ATOM   2003  CG  ASN A 265      46.699  93.382  20.187  1.00 96.67           C  
ATOM   2004  ND2 ASN A 265      47.686  92.736  19.545  1.00 97.86           N  
ATOM   2005  OD1 ASN A 265      46.648  93.458  21.426  1.00 98.65           O  
ATOM   2006  N   ASN A 266      41.981  93.366  18.641  1.00 97.16           N  
ATOM   2007  CA  ASN A 266      40.853  93.785  17.800  1.00100.17           C  
ATOM   2008  C   ASN A 266      40.202  95.073  18.255  1.00102.07           C  
ATOM   2009  O   ASN A 266      39.052  95.062  18.712  1.00101.70           O  
ATOM   2010  CB  ASN A 266      39.784  92.693  17.776  1.00 94.82           C  
ATOM   2011  CG  ASN A 266      40.032  91.660  16.723  1.00 95.60           C  
ATOM   2012  ND2 ASN A 266      39.947  90.372  17.102  1.00 95.95           N  
ATOM   2013  OD1 ASN A 266      40.321  92.004  15.560  1.00 97.47           O  
ATOM   2014  N   ASP A 267      40.910  96.189  18.144  1.00105.25           N  
ATOM   2015  CA  ASP A 267      40.354  97.470  18.560  1.00107.25           C  
ATOM   2016  C   ASP A 267      39.841  98.214  17.332  1.00106.33           C  
ATOM   2017  O   ASP A 267      40.174  99.376  17.096  1.00105.66           O  
ATOM   2018  CB  ASP A 267      41.407  98.281  19.333  1.00107.02           C  
ATOM   2019  CG  ASP A 267      42.005  97.499  20.522  1.00109.65           C  
ATOM   2020  OD1 ASP A 267      41.555  96.344  20.796  1.00112.94           O  
ATOM   2021  OD2 ASP A 267      42.940  98.028  21.189  1.00111.60           O1-
ATOM   2022  N   GLY A 268      39.029  97.506  16.549  1.00107.93           N  
ATOM   2023  CA  GLY A 268      38.453  98.060  15.338  1.00108.68           C  
ATOM   2024  C   GLY A 268      36.939  98.160  15.435  1.00108.51           C  
ATOM   2025  O   GLY A 268      36.353  97.780  16.450  1.00107.87           O  
ATOM   2026  N   SER A 269      36.304  98.605  14.353  1.00108.88           N  
ATOM   2027  CA  SER A 269      34.850  98.795  14.302  1.00109.93           C  
ATOM   2028  C   SER A 269      33.934  97.576  14.445  1.00107.88           C  
ATOM   2029  O   SER A 269      32.828  97.694  14.984  1.00111.25           O  
ATOM   2030  CB  SER A 269      34.469  99.564  13.031  1.00111.76           C  
ATOM   2031  OG  SER A 269      35.176  99.070  11.905  1.00113.33           O  
ATOM   2032  N   GLN A 270      34.377  96.423  13.950  1.00102.64           N  
ATOM   2033  CA  GLN A 270      33.572  95.200  13.998  1.00 95.27           C  
ATOM   2034  C   GLN A 270      33.550  94.526  15.374  1.00 90.04           C  
ATOM   2035  O   GLN A 270      33.920  93.361  15.510  1.00 90.94           O  
ATOM   2036  CB  GLN A 270      34.052  94.222  12.916  1.00 97.26           C  
ATOM   2037  CG  GLN A 270      33.881  94.735  11.487  1.00 99.35           C  
ATOM   2038  CD  GLN A 270      32.420  94.807  11.054  1.00101.07           C  
ATOM   2039  NE2 GLN A 270      32.111  94.194   9.918  1.00 99.88           N  
ATOM   2040  OE1 GLN A 270      31.578  95.384  11.744  1.00100.86           O  
ATOM   2041  N   LYS A 271      33.074  95.257  16.374  1.00 83.89           N  
ATOM   2042  CA  LYS A 271      33.005  94.783  17.750  1.00 78.68           C  
ATOM   2043  C   LYS A 271      31.619  95.247  18.195  1.00 76.96           C  
ATOM   2044  O   LYS A 271      31.446  95.876  19.236  1.00 79.50           O  
ATOM   2045  CB  LYS A 271      34.107  95.504  18.523  1.00 82.92           C  
ATOM   2046  CG  LYS A 271      34.309  95.072  19.947  1.00 83.83           C  
ATOM   2047  CD  LYS A 271      35.481  95.830  20.604  1.00 85.97           C  
ATOM   2048  CE  LYS A 271      36.139  95.084  21.768  1.00 83.69           C  
ATOM   2049  NZ  LYS A 271      37.177  94.133  21.284  1.00 80.73           N1+
ATOM   2050  N   ILE A 272      30.639  94.932  17.357  1.00 73.11           N  
ATOM   2051  CA  ILE A 272      29.245  95.333  17.528  1.00 67.01           C  
ATOM   2052  C   ILE A 272      28.404  94.503  18.503  1.00 63.09           C  
ATOM   2053  O   ILE A 272      28.771  93.391  18.876  1.00 61.26           O  
ATOM   2054  CB  ILE A 272      28.556  95.341  16.160  1.00 66.43           C  
ATOM   2055  CG1 ILE A 272      28.579  93.930  15.571  1.00 64.69           C  
ATOM   2056  CG2 ILE A 272      29.273  96.290  15.237  1.00 64.59           C  
ATOM   2057  CD1 ILE A 272      27.910  93.806  14.231  1.00 66.79           C  
ATOM   2058  N   SER A 273      27.261  95.055  18.902  1.00 60.75           N  
ATOM   2059  CA  SER A 273      26.354  94.375  19.820  1.00 56.91           C  
ATOM   2060  C   SER A 273      25.348  93.500  19.071  1.00 56.05           C  
ATOM   2061  O   SER A 273      25.051  93.740  17.892  1.00 57.70           O  
ATOM   2062  CB  SER A 273      25.626  95.387  20.722  1.00 55.01           C  
ATOM   2063  OG  SER A 273      24.786  96.268  19.992  1.00 48.13           O  
ATOM   2064  N   GLY A 274      24.818  92.497  19.766  1.00 53.27           N  
ATOM   2065  CA  GLY A 274      23.857  91.585  19.170  1.00 50.32           C  
ATOM   2066  C   GLY A 274      22.781  92.260  18.344  1.00 49.56           C  
ATOM   2067  O   GLY A 274      22.473  91.814  17.243  1.00 48.65           O  
ATOM   2068  N   ASP A 275      22.229  93.354  18.859  1.00 49.00           N  
ATOM   2069  CA  ASP A 275      21.189  94.095  18.149  1.00 50.51           C  
ATOM   2070  C   ASP A 275      21.688  94.657  16.825  1.00 48.62           C  
ATOM   2071  O   ASP A 275      20.947  94.707  15.844  1.00 49.28           O  
ATOM   2072  CB  ASP A 275      20.636  95.220  19.025  1.00 55.80           C  
ATOM   2073  CG  ASP A 275      19.832  94.700  20.202  1.00 60.50           C  
ATOM   2074  OD1 ASP A 275      18.924  93.861  19.987  1.00 64.73           O  
ATOM   2075  OD2 ASP A 275      20.109  95.131  21.341  1.00 64.60           O1-
ATOM   2076  N   GLN A 276      22.948  95.074  16.799  1.00 47.91           N  
ATOM   2077  CA  GLN A 276      23.545  95.607  15.583  1.00 47.67           C  
ATOM   2078  C   GLN A 276      23.784  94.440  14.632  1.00 45.69           C  
ATOM   2079  O   GLN A 276      23.660  94.581  13.412  1.00 45.31           O  
ATOM   2080  CB  GLN A 276      24.868  96.302  15.899  1.00 52.85           C  
ATOM   2081  CG  GLN A 276      24.730  97.535  16.781  1.00 59.25           C  
ATOM   2082  CD  GLN A 276      26.073  98.071  17.243  1.00 61.63           C  
ATOM   2083  NE2 GLN A 276      26.648  98.979  16.467  1.00 62.99           N  
ATOM   2084  OE1 GLN A 276      26.592  97.663  18.280  1.00 57.67           O  
ATOM   2085  N   LEU A 277      24.107  93.283  15.209  1.00 41.75           N  
ATOM   2086  CA  LEU A 277      24.359  92.066  14.441  1.00 38.46           C  
ATOM   2087  C   LEU A 277      23.059  91.615  13.779  1.00 37.04           C  
ATOM   2088  O   LEU A 277      23.032  91.283  12.594  1.00 36.92           O  
ATOM   2089  CB  LEU A 277      24.905  90.968  15.362  1.00 36.82           C  
ATOM   2090  CG  LEU A 277      25.332  89.640  14.736  1.00 35.34           C  
ATOM   2091  CD1 LEU A 277      26.360  89.883  13.655  1.00 32.08           C  
ATOM   2092  CD2 LEU A 277      25.889  88.719  15.803  1.00 31.25           C  
ATOM   2093  N   ARG A 278      21.972  91.672  14.540  1.00 35.21           N  
ATOM   2094  CA  ARG A 278      20.660  91.280  14.052  1.00 35.44           C  
ATOM   2095  C   ARG A 278      20.256  92.160  12.876  1.00 37.88           C  
ATOM   2096  O   ARG A 278      19.710  91.672  11.885  1.00 39.98           O  
ATOM   2097  CB  ARG A 278      19.643  91.388  15.181  1.00 34.80           C  
ATOM   2098  CG  ARG A 278      18.306  90.741  14.893  1.00 35.83           C  
ATOM   2099  CD  ARG A 278      17.667  90.294  16.197  1.00 36.75           C  
ATOM   2100  NE  ARG A 278      17.564  91.388  17.152  1.00 38.49           N  
ATOM   2101  CZ  ARG A 278      16.683  92.378  17.049  1.00 42.02           C  
ATOM   2102  NH1 ARG A 278      15.828  92.397  16.032  1.00 42.48           N1+
ATOM   2103  NH2 ARG A 278      16.678  93.362  17.942  1.00 38.67           N  
ATOM   2104  N   ASP A 279      20.564  93.451  12.974  1.00 41.01           N  
ATOM   2105  CA  ASP A 279      20.246  94.400  11.910  1.00 43.79           C  
ATOM   2106  C   ASP A 279      21.054  94.054  10.668  1.00 39.42           C  
ATOM   2107  O   ASP A 279      20.567  94.147   9.540  1.00 37.34           O  
ATOM   2108  CB  ASP A 279      20.559  95.834  12.357  1.00 54.41           C  
ATOM   2109  CG  ASP A 279      20.130  96.877  11.332  1.00 60.96           C  
ATOM   2110  OD1 ASP A 279      18.911  97.147  11.228  1.00 64.93           O  
ATOM   2111  OD2 ASP A 279      21.013  97.423  10.631  1.00 64.23           O1-
ATOM   2112  N   MET A 280      22.296  93.649  10.888  1.00 38.86           N  
ATOM   2113  CA  MET A 280      23.177  93.270   9.802  1.00 40.68           C  
ATOM   2114  C   MET A 280      22.542  92.123   9.030  1.00 38.39           C  
ATOM   2115  O   MET A 280      22.586  92.099   7.801  1.00 40.29           O  
ATOM   2116  CB  MET A 280      24.532  92.854  10.361  1.00 49.33           C  
ATOM   2117  CG  MET A 280      25.598  92.607   9.319  1.00 56.41           C  
ATOM   2118  SD  MET A 280      27.152  92.211  10.127  1.00 62.59           S  
ATOM   2119  CE  MET A 280      27.020  90.431  10.216  1.00 62.92           C  
ATOM   2120  N   TYR A 281      21.930  91.185   9.750  1.00 34.82           N  
ATOM   2121  CA  TYR A 281      21.267  90.053   9.104  1.00 33.80           C  
ATOM   2122  C   TYR A 281      20.089  90.546   8.271  1.00 36.67           C  
ATOM   2123  O   TYR A 281      19.897  90.109   7.131  1.00 32.46           O  
ATOM   2124  CB  TYR A 281      20.759  89.048  10.133  1.00 23.71           C  
ATOM   2125  CG  TYR A 281      21.837  88.374  10.930  1.00 22.27           C  
ATOM   2126  CD1 TYR A 281      23.021  87.951  10.328  1.00 24.34           C  
ATOM   2127  CD2 TYR A 281      21.679  88.165  12.292  1.00 22.37           C  
ATOM   2128  CE1 TYR A 281      24.018  87.332  11.069  1.00 22.23           C  
ATOM   2129  CE2 TYR A 281      22.663  87.550  13.041  1.00 24.36           C  
ATOM   2130  CZ  TYR A 281      23.830  87.135  12.425  1.00 21.45           C  
ATOM   2131  OH  TYR A 281      24.796  86.513  13.172  1.00 19.01           O  
ATOM   2132  N   MET A 282      19.312  91.462   8.849  1.00 38.22           N  
ATOM   2133  CA  MET A 282      18.149  92.033   8.180  1.00 38.69           C  
ATOM   2134  C   MET A 282      18.573  92.714   6.888  1.00 40.09           C  
ATOM   2135  O   MET A 282      17.915  92.571   5.854  1.00 42.56           O  
ATOM   2136  CB  MET A 282      17.432  93.024   9.094  1.00 43.04           C  
ATOM   2137  CG  MET A 282      16.922  92.419  10.393  1.00 50.92           C  
ATOM   2138  SD  MET A 282      15.997  90.895  10.128  1.00 58.51           S  
ATOM   2139  CE  MET A 282      17.189  89.702  10.720  1.00 59.82           C  
ATOM   2140  N   GLU A 283      19.692  93.425   6.940  1.00 38.57           N  
ATOM   2141  CA  GLU A 283      20.210  94.095   5.760  1.00 43.74           C  
ATOM   2142  C   GLU A 283      20.572  93.031   4.712  1.00 44.22           C  
ATOM   2143  O   GLU A 283      20.142  93.117   3.555  1.00 44.60           O  
ATOM   2144  CB  GLU A 283      21.417  94.958   6.138  1.00 50.95           C  
ATOM   2145  CG  GLU A 283      21.065  96.068   7.137  1.00 63.67           C  
ATOM   2146  CD  GLU A 283      22.266  96.882   7.607  1.00 69.95           C  
ATOM   2147  OE1 GLU A 283      23.221  96.288   8.155  1.00 73.36           O  
ATOM   2148  OE2 GLU A 283      22.244  98.123   7.450  1.00 71.93           O1-
ATOM   2149  N   PHE A 284      21.288  91.989   5.143  1.00 43.75           N  
ATOM   2150  CA  PHE A 284      21.690  90.889   4.255  1.00 38.32           C  
ATOM   2151  C   PHE A 284      20.477  90.220   3.607  1.00 35.68           C  
ATOM   2152  O   PHE A 284      20.483  89.934   2.407  1.00 32.32           O  
ATOM   2153  CB  PHE A 284      22.490  89.828   5.024  1.00 41.36           C  
ATOM   2154  CG  PHE A 284      23.925  90.200   5.285  1.00 39.30           C  
ATOM   2155  CD1 PHE A 284      24.547  91.213   4.565  1.00 41.48           C  
ATOM   2156  CD2 PHE A 284      24.661  89.516   6.244  1.00 41.92           C  
ATOM   2157  CE1 PHE A 284      25.879  91.536   4.799  1.00 41.14           C  
ATOM   2158  CE2 PHE A 284      25.991  89.831   6.484  1.00 39.89           C  
ATOM   2159  CZ  PHE A 284      26.600  90.843   5.761  1.00 40.26           C  
ATOM   2160  N   CYS A 285      19.441  89.975   4.403  1.00 32.45           N  
ATOM   2161  CA  CYS A 285      18.224  89.344   3.909  1.00 34.22           C  
ATOM   2162  C   CYS A 285      17.500  90.198   2.886  1.00 34.90           C  
ATOM   2163  O   CYS A 285      16.786  89.674   2.031  1.00 32.90           O  
ATOM   2164  CB  CYS A 285      17.276  89.033   5.060  1.00 35.38           C  
ATOM   2165  SG  CYS A 285      17.880  87.758   6.163  1.00 38.89           S  
ATOM   2166  N   LYS A 286      17.664  91.513   2.987  1.00 38.12           N  
ATOM   2167  CA  LYS A 286      17.006  92.421   2.056  1.00 43.37           C  
ATOM   2168  C   LYS A 286      17.662  92.393   0.684  1.00 43.10           C  
ATOM   2169  O   LYS A 286      16.983  92.283  -0.342  1.00 44.59           O  
ATOM   2170  CB  LYS A 286      17.014  93.856   2.594  1.00 47.02           C  
ATOM   2171  CG  LYS A 286      16.111  94.090   3.788  1.00 53.33           C  
ATOM   2172  CD  LYS A 286      16.065  95.562   4.161  1.00 61.13           C  
ATOM   2173  CE  LYS A 286      17.385  96.057   4.728  1.00 67.73           C  
ATOM   2174  NZ  LYS A 286      17.348  97.511   5.072  1.00 69.14           N1+
ATOM   2175  N   ASP A 287      18.987  92.471   0.678  1.00 41.98           N  
ATOM   2176  CA  ASP A 287      19.751  92.493  -0.560  1.00 40.27           C  
ATOM   2177  C   ASP A 287      19.991  91.130  -1.188  1.00 38.38           C  
ATOM   2178  O   ASP A 287      19.916  90.976  -2.410  1.00 40.28           O  
ATOM   2179  CB  ASP A 287      21.082  93.207  -0.322  1.00 45.02           C  
ATOM   2180  CG  ASP A 287      20.896  94.603   0.249  1.00 47.77           C  
ATOM   2181  OD1 ASP A 287      20.028  95.347  -0.258  1.00 46.70           O  
ATOM   2182  OD2 ASP A 287      21.609  94.951   1.214  1.00 52.28           O1-
ATOM   2183  N   PHE A 288      20.268  90.138  -0.351  1.00 36.11           N  
ATOM   2184  CA  PHE A 288      20.542  88.794  -0.835  1.00 32.75           C  
ATOM   2185  C   PHE A 288      19.405  87.816  -0.549  1.00 31.87           C  
ATOM   2186  O   PHE A 288      18.696  87.948   0.449  1.00 30.87           O  
ATOM   2187  CB  PHE A 288      21.862  88.297  -0.239  1.00 28.12           C  
ATOM   2188  CG  PHE A 288      23.030  89.180  -0.562  1.00 23.03           C  
ATOM   2189  CD1 PHE A 288      23.599  89.164  -1.832  1.00 27.09           C  
ATOM   2190  CD2 PHE A 288      23.544  90.049   0.390  1.00 24.72           C  
ATOM   2191  CE1 PHE A 288      24.665  90.002  -2.150  1.00 25.48           C  
ATOM   2192  CE2 PHE A 288      24.612  90.894   0.084  1.00 26.76           C  
ATOM   2193  CZ  PHE A 288      25.172  90.869  -1.188  1.00 26.24           C  
ATOM   2194  N   PRO A 289      19.206  86.830  -1.440  1.00 28.90           N  
ATOM   2195  CA  PRO A 289      18.158  85.810  -1.311  1.00 27.97           C  
ATOM   2196  C   PRO A 289      18.495  84.774  -0.237  1.00 26.90           C  
ATOM   2197  O   PRO A 289      18.529  83.574  -0.494  1.00 27.41           O  
ATOM   2198  CB  PRO A 289      18.124  85.190  -2.707  1.00 25.76           C  
ATOM   2199  CG  PRO A 289      19.550  85.275  -3.134  1.00 25.57           C  
ATOM   2200  CD  PRO A 289      19.944  86.666  -2.706  1.00 28.20           C  
ATOM   2201  N   ILE A 290      18.741  85.256   0.970  1.00 25.49           N  
ATOM   2202  CA  ILE A 290      19.083  84.403   2.087  1.00 25.08           C  
ATOM   2203  C   ILE A 290      17.804  83.803   2.656  1.00 30.19           C  
ATOM   2204  O   ILE A 290      16.925  84.530   3.114  1.00 37.18           O  
ATOM   2205  CB  ILE A 290      19.839  85.212   3.146  1.00 20.37           C  
ATOM   2206  CG1 ILE A 290      21.152  85.712   2.542  1.00 20.35           C  
ATOM   2207  CG2 ILE A 290      20.097  84.380   4.386  1.00 20.80           C  
ATOM   2208  CD1 ILE A 290      21.953  86.591   3.464  1.00 30.02           C  
ATOM   2209  N   VAL A 291      17.687  82.478   2.586  1.00 28.96           N  
ATOM   2210  CA  VAL A 291      16.505  81.783   3.084  1.00 24.76           C  
ATOM   2211  C   VAL A 291      16.690  81.013   4.377  1.00 23.93           C  
ATOM   2212  O   VAL A 291      15.727  80.467   4.914  1.00 27.23           O  
ATOM   2213  CB  VAL A 291      15.932  80.824   2.034  1.00 24.98           C  
ATOM   2214  CG1 VAL A 291      15.502  81.605   0.819  1.00 27.43           C  
ATOM   2215  CG2 VAL A 291      16.952  79.760   1.665  1.00 24.55           C  
ATOM   2216  N   SER A 292      17.910  80.980   4.896  1.00 22.52           N  
ATOM   2217  CA  SER A 292      18.171  80.249   6.127  1.00 18.92           C  
ATOM   2218  C   SER A 292      19.463  80.727   6.773  1.00 16.20           C  
ATOM   2219  O   SER A 292      20.472  80.899   6.095  1.00 19.57           O  
ATOM   2220  CB  SER A 292      18.251  78.746   5.821  1.00 17.71           C  
ATOM   2221  OG  SER A 292      18.310  77.968   7.007  1.00 20.67           O  
ATOM   2222  N   ILE A 293      19.409  80.982   8.075  1.00 13.06           N  
ATOM   2223  CA  ILE A 293      20.568  81.423   8.834  1.00 15.15           C  
ATOM   2224  C   ILE A 293      20.662  80.555  10.087  1.00 23.09           C  
ATOM   2225  O   ILE A 293      19.729  80.501  10.899  1.00 20.50           O  
ATOM   2226  CB  ILE A 293      20.475  82.920   9.217  1.00 16.45           C  
ATOM   2227  CG1 ILE A 293      20.616  83.779   7.959  1.00 20.91           C  
ATOM   2228  CG2 ILE A 293      21.538  83.285  10.248  1.00 11.28           C  
ATOM   2229  CD1 ILE A 293      20.483  85.266   8.200  1.00 23.60           C  
ATOM   2230  N   GLU A 294      21.779  79.843  10.202  1.00 22.56           N  
ATOM   2231  CA  GLU A 294      22.051  78.943  11.312  1.00 21.50           C  
ATOM   2232  C   GLU A 294      22.917  79.631  12.348  1.00 21.98           C  
ATOM   2233  O   GLU A 294      23.799  80.414  12.010  1.00 24.75           O  
ATOM   2234  CB  GLU A 294      22.763  77.700  10.777  1.00 19.50           C  
ATOM   2235  CG  GLU A 294      23.261  76.727  11.823  1.00 21.56           C  
ATOM   2236  CD  GLU A 294      24.036  75.572  11.210  1.00 27.46           C  
ATOM   2237  OE1 GLU A 294      23.679  75.143  10.093  1.00 20.95           O  
ATOM   2238  OE2 GLU A 294      25.005  75.092  11.841  1.00 24.83           O1-
ATOM   2239  N   ASP A 295      22.636  79.359  13.614  1.00 25.26           N  
ATOM   2240  CA  ASP A 295      23.385  79.927  14.729  1.00 27.25           C  
ATOM   2241  C   ASP A 295      23.734  81.416  14.625  1.00 28.67           C  
ATOM   2242  O   ASP A 295      24.881  81.802  14.877  1.00 26.45           O  
ATOM   2243  CB  ASP A 295      24.655  79.106  14.975  1.00 25.95           C  
ATOM   2244  CG  ASP A 295      24.380  77.799  15.690  1.00 26.95           C  
ATOM   2245  OD1 ASP A 295      23.307  77.656  16.306  1.00 28.23           O  
ATOM   2246  OD2 ASP A 295      25.256  76.917  15.662  1.00 37.34           O1-
ATOM   2247  N   PRO A 296      22.741  82.278  14.309  1.00 32.12           N  
ATOM   2248  CA  PRO A 296      22.987  83.721  14.186  1.00 27.63           C  
ATOM   2249  C   PRO A 296      23.453  84.405  15.476  1.00 26.12           C  
ATOM   2250  O   PRO A 296      24.043  85.481  15.432  1.00 30.29           O  
ATOM   2251  CB  PRO A 296      21.630  84.252  13.724  1.00 23.75           C  
ATOM   2252  CG  PRO A 296      20.669  83.314  14.372  1.00 23.80           C  
ATOM   2253  CD  PRO A 296      21.312  81.986  14.082  1.00 26.45           C  
ATOM   2254  N   PHE A 297      23.201  83.781  16.619  1.00 23.86           N  
ATOM   2255  CA  PHE A 297      23.597  84.354  17.894  1.00 23.04           C  
ATOM   2256  C   PHE A 297      24.230  83.296  18.782  1.00 26.25           C  
ATOM   2257  O   PHE A 297      24.288  82.121  18.415  1.00 28.46           O  
ATOM   2258  CB  PHE A 297      22.382  84.983  18.582  1.00 26.35           C  
ATOM   2259  CG  PHE A 297      21.780  86.112  17.807  1.00 26.01           C  
ATOM   2260  CD1 PHE A 297      22.382  87.367  17.806  1.00 26.45           C  
ATOM   2261  CD2 PHE A 297      20.667  85.904  17.011  1.00 23.62           C  
ATOM   2262  CE1 PHE A 297      21.891  88.394  17.015  1.00 23.84           C  
ATOM   2263  CE2 PHE A 297      20.165  86.926  16.214  1.00 27.04           C  
ATOM   2264  CZ  PHE A 297      20.780  88.172  16.214  1.00 27.63           C  
ATOM   2265  N   ASP A 298      24.743  83.717  19.930  1.00 27.57           N  
ATOM   2266  CA  ASP A 298      25.362  82.787  20.856  1.00 32.11           C  
ATOM   2267  C   ASP A 298      24.355  81.730  21.297  1.00 35.31           C  
ATOM   2268  O   ASP A 298      23.178  82.025  21.493  1.00 38.42           O  
ATOM   2269  CB  ASP A 298      25.893  83.530  22.080  1.00 36.01           C  
ATOM   2270  CG  ASP A 298      26.668  82.624  23.019  1.00 41.69           C  
ATOM   2271  OD1 ASP A 298      27.789  82.214  22.649  1.00 45.25           O  
ATOM   2272  OD2 ASP A 298      26.159  82.321  24.120  1.00 43.68           O1-
ATOM   2273  N   GLN A 299      24.844  80.513  21.512  1.00 36.89           N  
ATOM   2274  CA  GLN A 299      24.020  79.387  21.939  1.00 34.07           C  
ATOM   2275  C   GLN A 299      23.262  79.632  23.245  1.00 33.36           C  
ATOM   2276  O   GLN A 299      22.527  78.768  23.716  1.00 29.53           O  
ATOM   2277  CB  GLN A 299      24.894  78.143  22.092  1.00 36.95           C  
ATOM   2278  CG  GLN A 299      25.945  78.262  23.179  1.00 46.83           C  
ATOM   2279  CD  GLN A 299      26.853  77.050  23.250  1.00 56.96           C  
ATOM   2280  NE2 GLN A 299      26.268  75.878  23.485  1.00 63.16           N  
ATOM   2281  OE1 GLN A 299      28.069  77.165  23.083  1.00 58.73           O  
ATOM   2282  N   ASP A 300      23.481  80.783  23.860  1.00 31.82           N  
ATOM   2283  CA  ASP A 300      22.802  81.093  25.099  1.00 36.51           C  
ATOM   2284  C   ASP A 300      22.234  82.492  25.089  1.00 35.49           C  
ATOM   2285  O   ASP A 300      21.762  82.977  26.112  1.00 38.60           O  
ATOM   2286  CB  ASP A 300      23.741  80.914  26.288  1.00 43.46           C  
ATOM   2287  CG  ASP A 300      24.172  79.478  26.473  1.00 50.25           C  
ATOM   2288  OD1 ASP A 300      23.289  78.589  26.503  1.00 54.75           O  
ATOM   2289  OD2 ASP A 300      25.395  79.241  26.579  1.00 56.33           O1-
ATOM   2290  N   ASP A 301      22.290  83.150  23.940  1.00 34.37           N  
ATOM   2291  CA  ASP A 301      21.742  84.493  23.824  1.00 36.46           C  
ATOM   2292  C   ASP A 301      20.315  84.332  23.286  1.00 33.67           C  
ATOM   2293  O   ASP A 301      19.969  84.835  22.215  1.00 35.47           O  
ATOM   2294  CB  ASP A 301      22.602  85.357  22.892  1.00 37.59           C  
ATOM   2295  CG  ASP A 301      22.316  86.848  23.040  1.00 41.79           C  
ATOM   2296  OD1 ASP A 301      21.627  87.247  24.010  1.00 46.19           O  
ATOM   2297  OD2 ASP A 301      22.789  87.624  22.181  1.00 39.99           O1-
ATOM   2298  N   TRP A 302      19.503  83.615  24.058  1.00 30.81           N  
ATOM   2299  CA  TRP A 302      18.111  83.321  23.731  1.00 30.62           C  
ATOM   2300  C   TRP A 302      17.292  84.532  23.290  1.00 31.13           C  
ATOM   2301  O   TRP A 302      16.622  84.494  22.258  1.00 31.24           O  
ATOM   2302  CB  TRP A 302      17.419  82.701  24.941  1.00 29.03           C  
ATOM   2303  CG  TRP A 302      17.966  81.388  25.379  1.00 32.47           C  
ATOM   2304  CD1 TRP A 302      18.717  81.142  26.493  1.00 31.03           C  
ATOM   2305  CD2 TRP A 302      17.746  80.125  24.762  1.00 31.77           C  
ATOM   2306  CE2 TRP A 302      18.377  79.144  25.551  1.00 32.70           C  
ATOM   2307  CE3 TRP A 302      17.062  79.709  23.608  1.00 30.88           C  
ATOM   2308  NE1 TRP A 302      18.968  79.801  26.613  1.00 31.86           N  
ATOM   2309  CZ2 TRP A 302      18.355  77.790  25.243  1.00 31.75           C  
ATOM   2310  CZ3 TRP A 302      17.034  78.364  23.297  1.00 28.24           C  
ATOM   2311  CH2 TRP A 302      17.676  77.420  24.111  1.00 31.42           C  
ATOM   2312  N   GLU A 303      17.351  85.601  24.079  1.00 30.22           N  
ATOM   2313  CA  GLU A 303      16.594  86.812  23.799  1.00 29.46           C  
ATOM   2314  C   GLU A 303      16.744  87.326  22.380  1.00 25.67           C  
ATOM   2315  O   GLU A 303      15.756  87.648  21.728  1.00 28.53           O  
ATOM   2316  CB  GLU A 303      16.953  87.908  24.798  1.00 38.65           C  
ATOM   2317  CG  GLU A 303      15.999  89.092  24.780  1.00 56.50           C  
ATOM   2318  CD  GLU A 303      16.370  90.159  25.796  1.00 66.28           C  
ATOM   2319  OE1 GLU A 303      16.081  89.963  26.997  1.00 71.11           O  
ATOM   2320  OE2 GLU A 303      16.949  91.193  25.391  1.00 70.08           O1-
ATOM   2321  N   THR A 304      17.969  87.395  21.882  1.00 28.53           N  
ATOM   2322  CA  THR A 304      18.159  87.886  20.527  1.00 31.54           C  
ATOM   2323  C   THR A 304      17.712  86.824  19.512  1.00 26.32           C  
ATOM   2324  O   THR A 304      17.292  87.154  18.401  1.00 25.35           O  
ATOM   2325  CB  THR A 304      19.609  88.396  20.286  1.00 37.87           C  
ATOM   2326  CG2 THR A 304      19.591  89.549  19.289  1.00 42.01           C  
ATOM   2327  OG1 THR A 304      20.145  88.922  21.510  1.00 41.94           O  
ATOM   2328  N   TRP A 305      17.765  85.554  19.907  1.00 23.44           N  
ATOM   2329  CA  TRP A 305      17.303  84.474  19.035  1.00 22.57           C  
ATOM   2330  C   TRP A 305      15.804  84.686  18.781  1.00 20.23           C  
ATOM   2331  O   TRP A 305      15.374  84.785  17.630  1.00 19.00           O  
ATOM   2332  CB  TRP A 305      17.520  83.104  19.692  1.00 23.68           C  
ATOM   2333  CG  TRP A 305      18.852  82.463  19.426  1.00 23.02           C  
ATOM   2334  CD1 TRP A 305      19.980  82.562  20.190  1.00 21.66           C  
ATOM   2335  CD2 TRP A 305      19.176  81.578  18.342  1.00 19.04           C  
ATOM   2336  CE2 TRP A 305      20.519  81.176  18.523  1.00 18.18           C  
ATOM   2337  CE3 TRP A 305      18.465  81.083  17.243  1.00 19.99           C  
ATOM   2338  NE1 TRP A 305      20.984  81.788  19.654  1.00 19.40           N  
ATOM   2339  CZ2 TRP A 305      21.159  80.300  17.640  1.00 17.15           C  
ATOM   2340  CZ3 TRP A 305      19.101  80.215  16.368  1.00 14.08           C  
ATOM   2341  CH2 TRP A 305      20.435  79.832  16.573  1.00 20.98           C  
ATOM   2342  N   SER A 306      15.030  84.823  19.862  1.00 20.59           N  
ATOM   2343  CA  SER A 306      13.582  85.036  19.771  1.00 22.22           C  
ATOM   2344  C   SER A 306      13.221  86.282  18.976  1.00 23.81           C  
ATOM   2345  O   SER A 306      12.316  86.234  18.142  1.00 28.31           O  
ATOM   2346  CB  SER A 306      12.934  85.121  21.159  1.00 18.85           C  
ATOM   2347  OG  SER A 306      13.311  84.023  21.968  1.00 22.05           O  
ATOM   2348  N   LYS A 307      13.922  87.392  19.230  1.00 24.26           N  
ATOM   2349  CA  LYS A 307      13.665  88.657  18.527  1.00 22.76           C  
ATOM   2350  C   LYS A 307      13.786  88.447  17.033  1.00 21.86           C  
ATOM   2351  O   LYS A 307      12.928  88.881  16.265  1.00 26.72           O  
ATOM   2352  CB  LYS A 307      14.664  89.747  18.928  1.00 25.71           C  
ATOM   2353  CG  LYS A 307      14.656  90.169  20.381  1.00 34.72           C  
ATOM   2354  CD  LYS A 307      15.626  91.333  20.578  1.00 46.54           C  
ATOM   2355  CE  LYS A 307      16.056  91.513  22.032  1.00 47.28           C  
ATOM   2356  NZ  LYS A 307      14.918  91.801  22.948  1.00 50.18           N1+
ATOM   2357  N   MET A 308      14.853  87.767  16.624  1.00 24.56           N  
ATOM   2358  CA  MET A 308      15.076  87.509  15.211  1.00 23.16           C  
ATOM   2359  C   MET A 308      14.090  86.506  14.621  1.00 23.84           C  
ATOM   2360  O   MET A 308      13.635  86.662  13.486  1.00 25.40           O  
ATOM   2361  CB  MET A 308      16.497  87.042  14.956  1.00 23.43           C  
ATOM   2362  CG  MET A 308      16.840  87.150  13.494  1.00 29.53           C  
ATOM   2363  SD  MET A 308      18.465  86.613  13.117  1.00 36.80           S  
ATOM   2364  CE  MET A 308      18.400  86.663  11.330  1.00 33.73           C  
ATOM   2365  N   THR A 309      13.772  85.457  15.365  1.00 21.16           N  
ATOM   2366  CA  THR A 309      12.819  84.488  14.860  1.00 19.88           C  
ATOM   2367  C   THR A 309      11.455  85.165  14.711  1.00 18.20           C  
ATOM   2368  O   THR A 309      10.767  84.974  13.707  1.00 19.09           O  
ATOM   2369  CB  THR A 309      12.732  83.274  15.792  1.00 22.23           C  
ATOM   2370  CG2 THR A 309      11.660  82.302  15.324  1.00 16.82           C  
ATOM   2371  OG1 THR A 309      14.003  82.616  15.808  1.00 23.42           O  
ATOM   2372  N   SER A 310      11.122  86.025  15.671  1.00 17.61           N  
ATOM   2373  CA  SER A 310       9.851  86.745  15.675  1.00 18.32           C  
ATOM   2374  C   SER A 310       9.632  87.682  14.498  1.00 20.56           C  
ATOM   2375  O   SER A 310       8.532  87.742  13.954  1.00 21.88           O  
ATOM   2376  CB  SER A 310       9.683  87.540  16.969  1.00 18.32           C  
ATOM   2377  OG  SER A 310       9.395  86.696  18.069  1.00 27.77           O  
ATOM   2378  N   GLY A 311      10.666  88.396  14.076  1.00 18.91           N  
ATOM   2379  CA  GLY A 311      10.456  89.322  12.985  1.00 18.93           C  
ATOM   2380  C   GLY A 311      11.154  89.118  11.663  1.00 22.17           C  
ATOM   2381  O   GLY A 311      11.478  90.116  11.023  1.00 22.54           O  
ATOM   2382  N   THR A 312      11.312  87.885  11.184  1.00 23.38           N  
ATOM   2383  CA  THR A 312      12.013  87.718   9.913  1.00 28.02           C  
ATOM   2384  C   THR A 312      11.422  86.846   8.827  1.00 28.64           C  
ATOM   2385  O   THR A 312      11.781  87.004   7.663  1.00 37.13           O  
ATOM   2386  CB  THR A 312      13.465  87.240  10.108  1.00 29.23           C  
ATOM   2387  CG2 THR A 312      14.252  88.242  10.926  1.00 31.98           C  
ATOM   2388  OG1 THR A 312      13.469  85.968  10.766  1.00 30.92           O  
ATOM   2389  N   THR A 313      10.561  85.910   9.188  1.00 19.19           N  
ATOM   2390  CA  THR A 313       9.972  84.990   8.211  1.00 25.00           C  
ATOM   2391  C   THR A 313      10.936  84.030   7.494  1.00 23.57           C  
ATOM   2392  O   THR A 313      10.487  83.206   6.700  1.00 23.86           O  
ATOM   2393  CB  THR A 313       9.102  85.686   7.124  1.00 26.41           C  
ATOM   2394  CG2 THR A 313       8.181  86.721   7.745  1.00 31.54           C  
ATOM   2395  OG1 THR A 313       9.937  86.286   6.125  1.00 24.97           O  
ATOM   2396  N   ILE A 314      12.243  84.147   7.714  1.00 25.58           N  
ATOM   2397  CA  ILE A 314      13.165  83.211   7.073  1.00 22.87           C  
ATOM   2398  C   ILE A 314      13.396  82.089   8.062  1.00 23.51           C  
ATOM   2399  O   ILE A 314      12.900  82.138   9.187  1.00 23.31           O  
ATOM   2400  CB  ILE A 314      14.545  83.809   6.735  1.00 19.67           C  
ATOM   2401  CG1 ILE A 314      15.199  84.388   7.981  1.00 18.38           C  
ATOM   2402  CG2 ILE A 314      14.439  84.797   5.609  1.00 21.15           C  
ATOM   2403  CD1 ILE A 314      16.679  84.612   7.816  1.00 20.58           C  
ATOM   2404  N   GLN A 315      14.145  81.076   7.643  1.00 24.09           N  
ATOM   2405  CA  GLN A 315      14.453  79.953   8.514  1.00 21.34           C  
ATOM   2406  C   GLN A 315      15.617  80.310   9.443  1.00 18.97           C  
ATOM   2407  O   GLN A 315      16.620  80.880   9.009  1.00 24.15           O  
ATOM   2408  CB  GLN A 315      14.781  78.708   7.679  1.00 21.03           C  
ATOM   2409  CG  GLN A 315      15.233  77.515   8.505  1.00 23.49           C  
ATOM   2410  CD  GLN A 315      15.209  76.228   7.726  1.00 21.62           C  
ATOM   2411  NE2 GLN A 315      16.222  76.010   6.906  1.00 22.76           N  
ATOM   2412  OE1 GLN A 315      14.288  75.429   7.868  1.00 29.77           O  
ATOM   2413  N   ILE A 316      15.443  80.028  10.728  1.00 16.37           N  
ATOM   2414  CA  ILE A 316      16.455  80.281  11.742  1.00 18.10           C  
ATOM   2415  C   ILE A 316      16.803  78.894  12.282  1.00 22.86           C  
ATOM   2416  O   ILE A 316      15.983  78.260  12.959  1.00 24.22           O  
ATOM   2417  CB  ILE A 316      15.908  81.185  12.882  1.00 13.33           C  
ATOM   2418  CG1 ILE A 316      15.430  82.529  12.316  1.00 16.21           C  
ATOM   2419  CG2 ILE A 316      16.969  81.406  13.954  1.00 11.34           C  
ATOM   2420  CD1 ILE A 316      16.453  83.244  11.460  1.00 14.20           C  
ATOM   2421  N   VAL A 317      18.000  78.416  11.951  1.00 22.95           N  
ATOM   2422  CA  VAL A 317      18.446  77.085  12.355  1.00 15.17           C  
ATOM   2423  C   VAL A 317      19.235  77.026  13.655  1.00 17.16           C  
ATOM   2424  O   VAL A 317      20.181  77.787  13.864  1.00 20.39           O  
ATOM   2425  CB  VAL A 317      19.291  76.434  11.242  1.00 18.37           C  
ATOM   2426  CG1 VAL A 317      19.469  74.927  11.518  1.00 18.57           C  
ATOM   2427  CG2 VAL A 317      18.654  76.679   9.868  1.00 11.04           C  
ATOM   2428  N   GLY A 318      18.855  76.097  14.519  1.00 20.35           N  
ATOM   2429  CA  GLY A 318      19.544  75.927  15.785  1.00 23.49           C  
ATOM   2430  C   GLY A 318      20.505  74.757  15.679  1.00 26.20           C  
ATOM   2431  O   GLY A 318      20.132  73.675  15.232  1.00 27.64           O  
ATOM   2432  N   ASP A 319      21.760  74.982  16.043  1.00 27.90           N  
ATOM   2433  CA  ASP A 319      22.773  73.932  15.991  1.00 24.02           C  
ATOM   2434  C   ASP A 319      23.426  73.893  17.361  1.00 19.81           C  
ATOM   2435  O   ASP A 319      23.055  73.073  18.182  1.00 21.52           O  
ATOM   2436  CB  ASP A 319      23.792  74.235  14.892  1.00 31.29           C  
ATOM   2437  CG  ASP A 319      24.838  73.145  14.737  1.00 37.14           C  
ATOM   2438  OD1 ASP A 319      24.602  71.993  15.175  1.00 38.85           O  
ATOM   2439  OD2 ASP A 319      25.895  73.444  14.142  1.00 37.89           O1-
ATOM   2440  N   ASP A 320      24.366  74.798  17.623  1.00 19.59           N  
ATOM   2441  CA  ASP A 320      25.009  74.870  18.937  1.00 25.48           C  
ATOM   2442  C   ASP A 320      23.950  75.145  20.000  1.00 26.94           C  
ATOM   2443  O   ASP A 320      24.119  74.787  21.164  1.00 31.18           O  
ATOM   2444  CB  ASP A 320      26.039  76.006  18.985  1.00 33.20           C  
ATOM   2445  CG  ASP A 320      27.400  75.600  18.444  1.00 39.74           C  
ATOM   2446  OD1 ASP A 320      27.601  74.405  18.123  1.00 39.76           O  
ATOM   2447  OD2 ASP A 320      28.279  76.488  18.357  1.00 43.27           O1-
ATOM   2448  N   LEU A 321      22.884  75.831  19.588  1.00 27.61           N  
ATOM   2449  CA  LEU A 321      21.769  76.179  20.467  1.00 26.57           C  
ATOM   2450  C   LEU A 321      21.014  74.960  20.984  1.00 24.00           C  
ATOM   2451  O   LEU A 321      20.714  74.853  22.174  1.00 26.00           O  
ATOM   2452  CB  LEU A 321      20.773  77.080  19.720  1.00 22.94           C  
ATOM   2453  CG  LEU A 321      19.509  77.493  20.483  1.00 16.43           C  
ATOM   2454  CD1 LEU A 321      19.842  78.543  21.533  1.00 14.90           C  
ATOM   2455  CD2 LEU A 321      18.486  78.035  19.517  1.00 15.84           C  
ATOM   2456  N   THR A 322      20.721  74.044  20.072  1.00 19.99           N  
ATOM   2457  CA  THR A 322      19.952  72.854  20.378  1.00 21.19           C  
ATOM   2458  C   THR A 322      20.700  71.530  20.532  1.00 28.35           C  
ATOM   2459  O   THR A 322      20.207  70.626  21.212  1.00 30.78           O  
ATOM   2460  CB  THR A 322      18.898  72.687  19.305  1.00 23.12           C  
ATOM   2461  CG2 THR A 322      17.707  73.594  19.596  1.00 25.40           C  
ATOM   2462  OG1 THR A 322      19.469  73.054  18.040  1.00 16.59           O  
ATOM   2463  N   VAL A 323      21.884  71.429  19.922  1.00 31.80           N  
ATOM   2464  CA  VAL A 323      22.728  70.219  19.927  1.00 28.51           C  
ATOM   2465  C   VAL A 323      21.951  68.896  19.919  1.00 28.94           C  
ATOM   2466  O   VAL A 323      22.248  67.989  20.703  1.00 33.21           O  
ATOM   2467  CB  VAL A 323      23.789  70.218  21.073  1.00 25.20           C  
ATOM   2468  CG1 VAL A 323      24.748  71.374  20.902  1.00 28.15           C  
ATOM   2469  CG2 VAL A 323      23.132  70.276  22.434  1.00 28.24           C  
ATOM   2470  N   THR A 324      20.974  68.796  19.015  1.00 25.29           N  
ATOM   2471  CA  THR A 324      20.115  67.618  18.871  1.00 26.41           C  
ATOM   2472  C   THR A 324      19.730  67.057  20.242  1.00 29.10           C  
ATOM   2473  O   THR A 324      19.585  65.848  20.415  1.00 31.81           O  
ATOM   2474  CB  THR A 324      20.801  66.516  18.029  1.00 21.98           C  
ATOM   2475  CG2 THR A 324      19.784  65.477  17.577  1.00 21.12           C  
ATOM   2476  OG1 THR A 324      21.382  67.097  16.856  1.00 21.12           O  
ATOM   2477  N   ASN A 325      19.556  67.951  21.211  1.00 30.26           N  
ATOM   2478  CA  ASN A 325      19.218  67.572  22.576  1.00 29.59           C  
ATOM   2479  C   ASN A 325      17.788  67.975  22.891  1.00 32.19           C  
ATOM   2480  O   ASN A 325      17.489  69.161  22.978  1.00 34.24           O  
ATOM   2481  CB  ASN A 325      20.179  68.260  23.546  1.00 31.17           C  
ATOM   2482  CG  ASN A 325      19.976  67.827  24.980  1.00 35.47           C  
ATOM   2483  ND2 ASN A 325      21.061  67.455  25.639  1.00 38.84           N  
ATOM   2484  OD1 ASN A 325      18.856  67.814  25.488  1.00 42.82           O  
ATOM   2485  N   PRO A 326      16.907  66.994  23.154  1.00 33.33           N  
ATOM   2486  CA  PRO A 326      15.493  67.229  23.470  1.00 35.50           C  
ATOM   2487  C   PRO A 326      15.242  68.278  24.556  1.00 34.40           C  
ATOM   2488  O   PRO A 326      14.299  69.063  24.458  1.00 34.54           O  
ATOM   2489  CB  PRO A 326      14.998  65.838  23.883  1.00 33.60           C  
ATOM   2490  CG  PRO A 326      16.232  65.170  24.402  1.00 35.32           C  
ATOM   2491  CD  PRO A 326      17.249  65.579  23.372  1.00 34.93           C  
ATOM   2492  N   LYS A 327      16.090  68.305  25.575  1.00 32.29           N  
ATOM   2493  CA  LYS A 327      15.936  69.273  26.649  1.00 36.92           C  
ATOM   2494  C   LYS A 327      16.149  70.672  26.068  1.00 38.62           C  
ATOM   2495  O   LYS A 327      15.338  71.572  26.284  1.00 42.52           O  
ATOM   2496  CB  LYS A 327      16.947  69.004  27.766  1.00 40.83           C  
ATOM   2497  CG  LYS A 327      17.080  67.532  28.182  1.00 53.17           C  
ATOM   2498  CD  LYS A 327      15.751  66.906  28.601  1.00 62.53           C  
ATOM   2499  CE  LYS A 327      15.937  65.489  29.161  1.00 66.56           C  
ATOM   2500  NZ  LYS A 327      16.608  64.547  28.210  1.00 72.82           N1+
ATOM   2501  N   ARG A 328      17.219  70.832  25.292  1.00 37.80           N  
ATOM   2502  CA  ARG A 328      17.545  72.111  24.659  1.00 33.38           C  
ATOM   2503  C   ARG A 328      16.484  72.486  23.615  1.00 28.90           C  
ATOM   2504  O   ARG A 328      16.146  73.656  23.446  1.00 28.45           O  
ATOM   2505  CB  ARG A 328      18.923  72.038  23.985  1.00 32.36           C  
ATOM   2506  CG  ARG A 328      20.105  71.805  24.927  1.00 34.95           C  
ATOM   2507  CD  ARG A 328      20.479  73.048  25.735  1.00 29.88           C  
ATOM   2508  NE  ARG A 328      20.840  74.184  24.888  1.00 30.09           N  
ATOM   2509  CZ  ARG A 328      21.322  75.335  25.348  1.00 33.81           C  
ATOM   2510  NH1 ARG A 328      21.510  75.506  26.646  1.00 33.02           N1+
ATOM   2511  NH2 ARG A 328      21.598  76.327  24.516  1.00 34.82           N  
ATOM   2512  N   ILE A 329      15.974  71.480  22.913  1.00 28.43           N  
ATOM   2513  CA  ILE A 329      14.958  71.674  21.888  1.00 27.10           C  
ATOM   2514  C   ILE A 329      13.687  72.197  22.528  1.00 29.47           C  
ATOM   2515  O   ILE A 329      13.065  73.125  22.014  1.00 29.35           O  
ATOM   2516  CB  ILE A 329      14.657  70.360  21.139  1.00 23.73           C  
ATOM   2517  CG1 ILE A 329      15.884  69.943  20.321  1.00 25.58           C  
ATOM   2518  CG2 ILE A 329      13.421  70.519  20.248  1.00 20.27           C  
ATOM   2519  CD1 ILE A 329      15.748  68.607  19.617  1.00 27.69           C  
ATOM   2520  N   THR A 330      13.327  71.623  23.670  1.00 29.89           N  
ATOM   2521  CA  THR A 330      12.132  72.038  24.386  1.00 30.00           C  
ATOM   2522  C   THR A 330      12.235  73.515  24.761  1.00 30.74           C  
ATOM   2523  O   THR A 330      11.344  74.302  24.442  1.00 30.67           O  
ATOM   2524  CB  THR A 330      11.904  71.167  25.637  1.00 26.98           C  
ATOM   2525  CG2 THR A 330      10.662  71.612  26.401  1.00 23.49           C  
ATOM   2526  OG1 THR A 330      11.725  69.811  25.224  1.00 32.35           O  
ATOM   2527  N   THR A 331      13.357  73.902  25.356  1.00 29.29           N  
ATOM   2528  CA  THR A 331      13.568  75.287  25.755  1.00 28.87           C  
ATOM   2529  C   THR A 331      13.443  76.238  24.565  1.00 28.91           C  
ATOM   2530  O   THR A 331      12.738  77.244  24.641  1.00 31.29           O  
ATOM   2531  CB  THR A 331      14.938  75.466  26.399  1.00 27.12           C  
ATOM   2532  CG2 THR A 331      15.085  76.869  26.937  1.00 25.43           C  
ATOM   2533  OG1 THR A 331      15.079  74.530  27.476  1.00 31.72           O  
ATOM   2534  N   ALA A 332      14.102  75.905  23.461  1.00 26.73           N  
ATOM   2535  CA  ALA A 332      14.040  76.736  22.268  1.00 25.48           C  
ATOM   2536  C   ALA A 332      12.608  76.807  21.761  1.00 24.13           C  
ATOM   2537  O   ALA A 332      12.200  77.818  21.202  1.00 31.35           O  
ATOM   2538  CB  ALA A 332      14.961  76.197  21.183  1.00 23.38           C  
ATOM   2539  N   VAL A 333      11.846  75.738  21.964  1.00 21.82           N  
ATOM   2540  CA  VAL A 333      10.457  75.703  21.526  1.00 20.38           C  
ATOM   2541  C   VAL A 333       9.649  76.679  22.377  1.00 20.05           C  
ATOM   2542  O   VAL A 333       8.960  77.551  21.854  1.00 16.45           O  
ATOM   2543  CB  VAL A 333       9.851  74.272  21.652  1.00 21.31           C  
ATOM   2544  CG1 VAL A 333       8.344  74.310  21.430  1.00 18.84           C  
ATOM   2545  CG2 VAL A 333      10.493  73.332  20.639  1.00 22.54           C  
ATOM   2546  N   GLU A 334       9.790  76.556  23.691  1.00 19.20           N  
ATOM   2547  CA  GLU A 334       9.081  77.406  24.634  1.00 21.94           C  
ATOM   2548  C   GLU A 334       9.393  78.875  24.388  1.00 22.32           C  
ATOM   2549  O   GLU A 334       8.499  79.714  24.379  1.00 26.13           O  
ATOM   2550  CB  GLU A 334       9.475  77.044  26.065  1.00 23.16           C  
ATOM   2551  CG  GLU A 334       9.614  75.562  26.272  1.00 34.00           C  
ATOM   2552  CD  GLU A 334       8.957  75.064  27.527  1.00 37.61           C  
ATOM   2553  OE1 GLU A 334       9.228  75.637  28.604  1.00 43.35           O  
ATOM   2554  OE2 GLU A 334       8.176  74.086  27.432  1.00 41.95           O1-
ATOM   2555  N   LYS A 335      10.672  79.178  24.202  1.00 18.72           N  
ATOM   2556  CA  LYS A 335      11.117  80.545  23.967  1.00 13.95           C  
ATOM   2557  C   LYS A 335      10.961  80.980  22.519  1.00 13.98           C  
ATOM   2558  O   LYS A 335      11.289  82.117  22.180  1.00 20.87           O  
ATOM   2559  CB  LYS A 335      12.586  80.702  24.357  1.00 12.31           C  
ATOM   2560  CG  LYS A 335      12.900  80.467  25.807  1.00  9.14           C  
ATOM   2561  CD  LYS A 335      14.385  80.653  26.030  1.00 17.15           C  
ATOM   2562  CE  LYS A 335      14.784  80.351  27.460  1.00 20.92           C  
ATOM   2563  NZ  LYS A 335      14.170  81.313  28.404  1.00 30.09           N1+
ATOM   2564  N   LYS A 336      10.496  80.081  21.659  1.00 12.13           N  
ATOM   2565  CA  LYS A 336      10.328  80.397  20.240  1.00 20.51           C  
ATOM   2566  C   LYS A 336      11.647  80.970  19.696  1.00 20.55           C  
ATOM   2567  O   LYS A 336      11.662  81.889  18.876  1.00 23.37           O  
ATOM   2568  CB  LYS A 336       9.181  81.398  20.059  1.00 22.31           C  
ATOM   2569  CG  LYS A 336       7.851  80.939  20.651  1.00 27.62           C  
ATOM   2570  CD  LYS A 336       6.724  81.896  20.291  1.00 35.85           C  
ATOM   2571  CE  LYS A 336       6.954  83.282  20.879  1.00 44.81           C  
ATOM   2572  NZ  LYS A 336       5.971  84.286  20.377  1.00 52.90           N1+
ATOM   2573  N   ALA A 337      12.749  80.391  20.161  1.00 18.43           N  
ATOM   2574  CA  ALA A 337      14.090  80.819  19.796  1.00 16.04           C  
ATOM   2575  C   ALA A 337      14.476  80.575  18.347  1.00 18.91           C  
ATOM   2576  O   ALA A 337      15.312  81.289  17.791  1.00 20.74           O  
ATOM   2577  CB  ALA A 337      15.104  80.177  20.725  1.00 17.74           C  
ATOM   2578  N   CYS A 338      13.907  79.545  17.737  1.00 15.22           N  
ATOM   2579  CA  CYS A 338      14.228  79.253  16.353  1.00 14.51           C  
ATOM   2580  C   CYS A 338      13.094  78.468  15.726  1.00 17.35           C  
ATOM   2581  O   CYS A 338      12.105  78.160  16.391  1.00 19.93           O  
ATOM   2582  CB  CYS A 338      15.557  78.489  16.247  1.00 19.10           C  
ATOM   2583  SG  CYS A 338      15.604  76.908  17.110  1.00 20.17           S  
ATOM   2584  N   LYS A 339      13.247  78.122  14.455  1.00 17.42           N  
ATOM   2585  CA  LYS A 339      12.209  77.406  13.744  1.00 17.04           C  
ATOM   2586  C   LYS A 339      12.713  76.193  12.960  1.00 20.51           C  
ATOM   2587  O   LYS A 339      11.974  75.612  12.164  1.00 21.26           O  
ATOM   2588  CB  LYS A 339      11.504  78.380  12.810  1.00 15.84           C  
ATOM   2589  CG  LYS A 339      12.415  78.961  11.759  1.00  8.00           C  
ATOM   2590  CD  LYS A 339      11.792  80.194  11.142  1.00 21.50           C  
ATOM   2591  CE  LYS A 339      11.829  81.399  12.081  1.00 31.62           C  
ATOM   2592  NZ  LYS A 339      11.432  82.704  11.423  1.00 32.46           N1+
ATOM   2593  N   CYS A 340      13.967  75.813  13.174  1.00 22.54           N  
ATOM   2594  CA  CYS A 340      14.525  74.662  12.473  1.00 22.51           C  
ATOM   2595  C   CYS A 340      15.601  73.968  13.280  1.00 20.40           C  
ATOM   2596  O   CYS A 340      16.458  74.617  13.885  1.00 18.63           O  
ATOM   2597  CB  CYS A 340      15.091  75.066  11.116  1.00 22.94           C  
ATOM   2598  SG  CYS A 340      15.667  73.656  10.145  1.00 27.56           S  
ATOM   2599  N   LEU A 341      15.527  72.645  13.318  1.00 21.43           N  
ATOM   2600  CA  LEU A 341      16.500  71.857  14.051  1.00 21.30           C  
ATOM   2601  C   LEU A 341      17.531  71.265  13.095  1.00 18.98           C  
ATOM   2602  O   LEU A 341      17.169  70.712  12.050  1.00 17.76           O  
ATOM   2603  CB  LEU A 341      15.803  70.721  14.805  1.00 19.46           C  
ATOM   2604  CG  LEU A 341      16.715  69.776  15.597  1.00 13.63           C  
ATOM   2605  CD1 LEU A 341      17.157  70.431  16.880  1.00 14.35           C  
ATOM   2606  CD2 LEU A 341      15.979  68.498  15.918  1.00 22.28           C  
ATOM   2607  N   LEU A 342      18.808  71.475  13.398  1.00 15.43           N  
ATOM   2608  CA  LEU A 342      19.878  70.886  12.600  1.00 19.28           C  
ATOM   2609  C   LEU A 342      20.018  69.532  13.289  1.00 17.26           C  
ATOM   2610  O   LEU A 342      20.275  69.464  14.489  1.00 13.03           O  
ATOM   2611  CB  LEU A 342      21.188  71.673  12.722  1.00 17.75           C  
ATOM   2612  CG  LEU A 342      22.295  71.210  11.762  1.00 15.53           C  
ATOM   2613  CD1 LEU A 342      21.981  71.564  10.318  1.00 11.32           C  
ATOM   2614  CD2 LEU A 342      23.586  71.843  12.157  1.00 22.42           C  
ATOM   2615  N   LEU A 343      19.763  68.464  12.553  1.00 16.98           N  
ATOM   2616  CA  LEU A 343      19.820  67.132  13.127  1.00 18.06           C  
ATOM   2617  C   LEU A 343      21.147  66.443  12.865  1.00 16.39           C  
ATOM   2618  O   LEU A 343      21.524  66.236  11.711  1.00 14.69           O  
ATOM   2619  CB  LEU A 343      18.690  66.281  12.557  1.00 14.72           C  
ATOM   2620  CG  LEU A 343      18.433  64.949  13.251  1.00 18.09           C  
ATOM   2621  CD1 LEU A 343      17.850  65.201  14.636  1.00 18.65           C  
ATOM   2622  CD2 LEU A 343      17.474  64.144  12.413  1.00 16.35           C  
ATOM   2623  N   LYS A 344      21.874  66.157  13.939  1.00 14.78           N  
ATOM   2624  CA  LYS A 344      23.153  65.451  13.857  1.00 13.34           C  
ATOM   2625  C   LYS A 344      22.968  64.201  14.707  1.00 14.02           C  
ATOM   2626  O   LYS A 344      22.954  64.279  15.940  1.00 10.26           O  
ATOM   2627  CB  LYS A 344      24.292  66.303  14.418  1.00 13.17           C  
ATOM   2628  CG  LYS A 344      24.754  67.401  13.488  1.00 16.06           C  
ATOM   2629  CD  LYS A 344      25.691  68.368  14.185  1.00 11.71           C  
ATOM   2630  CE  LYS A 344      26.272  69.349  13.178  1.00 17.02           C  
ATOM   2631  NZ  LYS A 344      27.029  70.440  13.858  1.00 21.09           N1+
ATOM   2632  N   VAL A 345      22.799  63.058  14.046  1.00 11.54           N  
ATOM   2633  CA  VAL A 345      22.581  61.793  14.737  1.00 14.01           C  
ATOM   2634  C   VAL A 345      23.600  61.464  15.817  1.00 14.98           C  
ATOM   2635  O   VAL A 345      23.218  61.053  16.907  1.00 17.75           O  
ATOM   2636  CB  VAL A 345      22.475  60.610  13.750  1.00 17.83           C  
ATOM   2637  CG1 VAL A 345      21.263  60.782  12.872  1.00 22.48           C  
ATOM   2638  CG2 VAL A 345      23.718  60.512  12.886  1.00 23.06           C  
ATOM   2639  N   ASN A 346      24.885  61.688  15.544  1.00 19.80           N  
ATOM   2640  CA  ASN A 346      25.930  61.376  16.524  1.00 20.82           C  
ATOM   2641  C   ASN A 346      26.003  62.362  17.681  1.00 19.17           C  
ATOM   2642  O   ASN A 346      26.732  62.157  18.650  1.00 22.76           O  
ATOM   2643  CB  ASN A 346      27.297  61.226  15.853  1.00 21.42           C  
ATOM   2644  CG  ASN A 346      27.912  62.544  15.484  1.00 24.67           C  
ATOM   2645  ND2 ASN A 346      29.227  62.606  15.529  1.00 23.79           N  
ATOM   2646  OD1 ASN A 346      27.214  63.500  15.155  1.00 31.93           O  
ATOM   2647  N   GLN A 347      25.232  63.428  17.590  1.00 18.21           N  
ATOM   2648  CA  GLN A 347      25.208  64.401  18.662  1.00 18.42           C  
ATOM   2649  C   GLN A 347      24.336  63.857  19.804  1.00 19.87           C  
ATOM   2650  O   GLN A 347      24.580  64.139  20.973  1.00 17.57           O  
ATOM   2651  CB  GLN A 347      24.653  65.712  18.133  1.00 25.88           C  
ATOM   2652  CG  GLN A 347      25.048  66.912  18.935  1.00 29.50           C  
ATOM   2653  CD  GLN A 347      25.215  68.124  18.065  1.00 33.16           C  
ATOM   2654  NE2 GLN A 347      26.409  68.700  18.084  1.00 33.22           N  
ATOM   2655  OE1 GLN A 347      24.295  68.524  17.352  1.00 34.08           O  
ATOM   2656  N   ILE A 348      23.326  63.065  19.454  1.00 16.21           N  
ATOM   2657  CA  ILE A 348      22.432  62.479  20.444  1.00 17.59           C  
ATOM   2658  C   ILE A 348      22.828  61.010  20.688  1.00 16.99           C  
ATOM   2659  O   ILE A 348      22.629  60.473  21.778  1.00 15.20           O  
ATOM   2660  CB  ILE A 348      20.918  62.680  20.043  1.00 19.37           C  
ATOM   2661  CG1 ILE A 348      19.988  62.276  21.189  1.00 18.39           C  
ATOM   2662  CG2 ILE A 348      20.585  61.950  18.751  1.00 21.66           C  
ATOM   2663  CD1 ILE A 348      20.182  63.085  22.458  1.00 17.54           C  
ATOM   2664  N   GLY A 349      23.368  60.354  19.666  1.00 14.00           N  
ATOM   2665  CA  GLY A 349      23.853  58.999  19.853  1.00 15.27           C  
ATOM   2666  C   GLY A 349      23.090  57.761  19.451  1.00 16.95           C  
ATOM   2667  O   GLY A 349      23.646  56.677  19.554  1.00 21.42           O  
ATOM   2668  N   SER A 350      21.836  57.878  19.036  1.00 20.25           N  
ATOM   2669  CA  SER A 350      21.088  56.697  18.626  1.00 15.38           C  
ATOM   2670  C   SER A 350      20.046  57.069  17.586  1.00 12.87           C  
ATOM   2671  O   SER A 350      19.730  58.241  17.420  1.00 15.38           O  
ATOM   2672  CB  SER A 350      20.450  56.006  19.834  1.00 17.60           C  
ATOM   2673  OG  SER A 350      19.364  56.751  20.348  1.00 24.77           O  
ATOM   2674  N   VAL A 351      19.555  56.076  16.851  1.00 14.43           N  
ATOM   2675  CA  VAL A 351      18.570  56.306  15.810  1.00 14.82           C  
ATOM   2676  C   VAL A 351      17.192  56.725  16.313  1.00 22.44           C  
ATOM   2677  O   VAL A 351      16.603  57.658  15.765  1.00 23.64           O  
ATOM   2678  CB  VAL A 351      18.440  55.090  14.868  1.00 13.81           C  
ATOM   2679  CG1 VAL A 351      17.277  55.294  13.870  1.00  6.16           C  
ATOM   2680  CG2 VAL A 351      19.745  54.895  14.107  1.00  6.59           C  
ATOM   2681  N   THR A 352      16.666  56.062  17.341  1.00 23.91           N  
ATOM   2682  CA  THR A 352      15.347  56.449  17.835  1.00 24.25           C  
ATOM   2683  C   THR A 352      15.379  57.843  18.448  1.00 20.39           C  
ATOM   2684  O   THR A 352      14.503  58.657  18.178  1.00 26.58           O  
ATOM   2685  CB  THR A 352      14.740  55.425  18.819  1.00 26.03           C  
ATOM   2686  CG2 THR A 352      14.452  54.129  18.107  1.00 25.73           C  
ATOM   2687  OG1 THR A 352      15.645  55.178  19.892  1.00 32.85           O  
ATOM   2688  N   GLU A 353      16.416  58.142  19.220  1.00 18.36           N  
ATOM   2689  CA  GLU A 353      16.544  59.462  19.824  1.00 14.76           C  
ATOM   2690  C   GLU A 353      16.589  60.539  18.755  1.00 17.11           C  
ATOM   2691  O   GLU A 353      15.974  61.586  18.912  1.00 24.47           O  
ATOM   2692  CB  GLU A 353      17.786  59.541  20.684  1.00 15.84           C  
ATOM   2693  CG  GLU A 353      17.654  58.798  21.973  1.00 17.92           C  
ATOM   2694  CD  GLU A 353      18.908  58.876  22.788  1.00 25.02           C  
ATOM   2695  OE1 GLU A 353      19.109  59.899  23.473  1.00 33.46           O  
ATOM   2696  OE2 GLU A 353      19.703  57.914  22.733  1.00 29.10           O1-
ATOM   2697  N   SER A 354      17.309  60.281  17.667  1.00 14.81           N  
ATOM   2698  CA  SER A 354      17.403  61.230  16.561  1.00 18.05           C  
ATOM   2699  C   SER A 354      16.013  61.450  15.970  1.00 19.75           C  
ATOM   2700  O   SER A 354      15.622  62.581  15.661  1.00 18.95           O  
ATOM   2701  CB  SER A 354      18.330  60.690  15.462  1.00 18.37           C  
ATOM   2702  OG  SER A 354      19.666  60.567  15.920  1.00 24.46           O  
ATOM   2703  N   ILE A 355      15.279  60.354  15.802  1.00 19.28           N  
ATOM   2704  CA  ILE A 355      13.938  60.405  15.249  1.00 17.38           C  
ATOM   2705  C   ILE A 355      12.996  61.147  16.188  1.00 17.89           C  
ATOM   2706  O   ILE A 355      12.184  61.963  15.744  1.00 21.88           O  
ATOM   2707  CB  ILE A 355      13.402  58.989  14.940  1.00 18.30           C  
ATOM   2708  CG1 ILE A 355      14.088  58.441  13.689  1.00 13.10           C  
ATOM   2709  CG2 ILE A 355      11.890  59.017  14.720  1.00 20.95           C  
ATOM   2710  CD1 ILE A 355      13.608  57.066  13.293  1.00 10.78           C  
ATOM   2711  N   ASP A 356      13.121  60.886  17.482  1.00 15.51           N  
ATOM   2712  CA  ASP A 356      12.281  61.549  18.459  1.00 19.28           C  
ATOM   2713  C   ASP A 356      12.611  63.040  18.468  1.00 24.08           C  
ATOM   2714  O   ASP A 356      11.710  63.874  18.489  1.00 28.06           O  
ATOM   2715  CB  ASP A 356      12.496  60.955  19.848  1.00 21.55           C  
ATOM   2716  CG  ASP A 356      11.909  59.559  19.995  1.00 25.14           C  
ATOM   2717  OD1 ASP A 356      11.174  59.096  19.090  1.00 22.88           O  
ATOM   2718  OD2 ASP A 356      12.185  58.931  21.041  1.00 22.49           O1-
ATOM   2719  N   ALA A 357      13.903  63.366  18.436  1.00 23.73           N  
ATOM   2720  CA  ALA A 357      14.358  64.750  18.414  1.00 18.27           C  
ATOM   2721  C   ALA A 357      13.691  65.443  17.238  1.00 17.97           C  
ATOM   2722  O   ALA A 357      13.140  66.529  17.377  1.00 22.64           O  
ATOM   2723  CB  ALA A 357      15.860  64.806  18.272  1.00 17.67           C  
ATOM   2724  N   HIS A 358      13.732  64.808  16.075  1.00 15.22           N  
ATOM   2725  CA  HIS A 358      13.086  65.372  14.910  1.00 15.01           C  
ATOM   2726  C   HIS A 358      11.585  65.536  15.151  1.00 23.49           C  
ATOM   2727  O   HIS A 358      11.047  66.620  14.954  1.00 29.74           O  
ATOM   2728  CB  HIS A 358      13.288  64.485  13.695  1.00  9.80           C  
ATOM   2729  CG  HIS A 358      12.277  64.722  12.609  1.00 11.62           C  
ATOM   2730  CD2 HIS A 358      12.226  65.654  11.630  1.00  8.76           C  
ATOM   2731  ND1 HIS A 358      11.165  63.933  12.455  1.00 11.67           N  
ATOM   2732  CE1 HIS A 358      10.465  64.366  11.418  1.00  8.55           C  
ATOM   2733  NE2 HIS A 358      11.085  65.405  10.901  1.00 14.92           N  
ATOM   2734  N   LEU A 359      10.912  64.457  15.554  1.00 23.03           N  
ATOM   2735  CA  LEU A 359       9.464  64.492  15.788  1.00 20.88           C  
ATOM   2736  C   LEU A 359       9.069  65.593  16.764  1.00 22.32           C  
ATOM   2737  O   LEU A 359       8.010  66.197  16.619  1.00 22.10           O  
ATOM   2738  CB  LEU A 359       8.943  63.132  16.273  1.00 17.80           C  
ATOM   2739  CG  LEU A 359       8.982  61.964  15.285  1.00 12.72           C  
ATOM   2740  CD1 LEU A 359       8.431  60.735  15.941  1.00 14.23           C  
ATOM   2741  CD2 LEU A 359       8.194  62.280  14.039  1.00 16.08           C  
ATOM   2742  N   LEU A 360       9.933  65.858  17.739  1.00 19.88           N  
ATOM   2743  CA  LEU A 360       9.708  66.908  18.724  1.00 19.86           C  
ATOM   2744  C   LEU A 360       9.682  68.246  18.008  1.00 20.26           C  
ATOM   2745  O   LEU A 360       8.747  69.023  18.156  1.00 25.03           O  
ATOM   2746  CB  LEU A 360      10.834  66.916  19.753  1.00 21.18           C  
ATOM   2747  CG  LEU A 360      10.783  68.002  20.823  1.00 23.47           C  
ATOM   2748  CD1 LEU A 360       9.401  68.035  21.441  1.00 25.50           C  
ATOM   2749  CD2 LEU A 360      11.835  67.736  21.883  1.00 20.51           C  
ATOM   2750  N   ALA A 361      10.719  68.511  17.233  1.00 16.97           N  
ATOM   2751  CA  ALA A 361      10.801  69.748  16.491  1.00 19.94           C  
ATOM   2752  C   ALA A 361       9.566  69.917  15.613  1.00 24.47           C  
ATOM   2753  O   ALA A 361       8.885  70.941  15.680  1.00 28.08           O  
ATOM   2754  CB  ALA A 361      12.052  69.759  15.637  1.00 18.80           C  
ATOM   2755  N   LYS A 362       9.242  68.886  14.842  1.00 25.49           N  
ATOM   2756  CA  LYS A 362       8.101  68.940  13.940  1.00 26.69           C  
ATOM   2757  C   LYS A 362       6.778  69.171  14.655  1.00 27.65           C  
ATOM   2758  O   LYS A 362       5.958  69.970  14.216  1.00 30.07           O  
ATOM   2759  CB  LYS A 362       8.007  67.672  13.096  1.00 26.79           C  
ATOM   2760  CG  LYS A 362       7.115  67.864  11.896  1.00 27.37           C  
ATOM   2761  CD  LYS A 362       6.878  66.589  11.159  1.00 30.21           C  
ATOM   2762  CE  LYS A 362       6.036  66.854   9.919  1.00 42.13           C  
ATOM   2763  NZ  LYS A 362       6.658  67.886   9.034  1.00 45.77           N1+
ATOM   2764  N   LYS A 363       6.577  68.459  15.753  1.00 27.46           N  
ATOM   2765  CA  LYS A 363       5.366  68.571  16.541  1.00 26.68           C  
ATOM   2766  C   LYS A 363       5.124  70.032  16.884  1.00 27.39           C  
ATOM   2767  O   LYS A 363       3.988  70.493  16.887  1.00 29.06           O  
ATOM   2768  CB  LYS A 363       5.520  67.757  17.825  1.00 30.64           C  
ATOM   2769  CG  LYS A 363       4.309  67.754  18.739  1.00 42.63           C  
ATOM   2770  CD  LYS A 363       4.571  66.902  19.977  1.00 47.69           C  
ATOM   2771  CE  LYS A 363       3.364  66.863  20.921  1.00 56.67           C  
ATOM   2772  NZ  LYS A 363       2.158  66.176  20.357  1.00 54.19           N1+
ATOM   2773  N   ASN A 364       6.209  70.765  17.109  1.00 24.47           N  
ATOM   2774  CA  ASN A 364       6.130  72.170  17.482  1.00 20.80           C  
ATOM   2775  C   ASN A 364       6.273  73.160  16.326  1.00 20.95           C  
ATOM   2776  O   ASN A 364       6.596  74.330  16.535  1.00 23.48           O  
ATOM   2777  CB  ASN A 364       7.151  72.467  18.579  1.00 23.89           C  
ATOM   2778  CG  ASN A 364       6.880  71.683  19.855  1.00 27.13           C  
ATOM   2779  ND2 ASN A 364       7.613  70.600  20.053  1.00 32.53           N  
ATOM   2780  OD1 ASN A 364       6.025  72.055  20.657  1.00 35.96           O  
ATOM   2781  N   GLY A 365       6.071  72.678  15.105  1.00 22.18           N  
ATOM   2782  CA  GLY A 365       6.137  73.537  13.936  1.00 18.48           C  
ATOM   2783  C   GLY A 365       7.470  73.762  13.249  1.00 23.76           C  
ATOM   2784  O   GLY A 365       7.508  74.340  12.160  1.00 27.01           O  
ATOM   2785  N   TRP A 366       8.557  73.301  13.857  1.00 25.12           N  
ATOM   2786  CA  TRP A 366       9.887  73.487  13.285  1.00 20.27           C  
ATOM   2787  C   TRP A 366      10.142  72.659  12.048  1.00 23.32           C  
ATOM   2788  O   TRP A 366       9.420  71.709  11.737  1.00 26.40           O  
ATOM   2789  CB  TRP A 366      10.968  73.089  14.280  1.00 15.93           C  
ATOM   2790  CG  TRP A 366      11.090  73.924  15.484  1.00 18.72           C  
ATOM   2791  CD1 TRP A 366      10.182  74.821  15.971  1.00 15.45           C  
ATOM   2792  CD2 TRP A 366      12.190  73.930  16.391  1.00 16.36           C  
ATOM   2793  CE2 TRP A 366      11.889  74.849  17.412  1.00 19.97           C  
ATOM   2794  CE3 TRP A 366      13.409  73.241  16.443  1.00 18.38           C  
ATOM   2795  NE1 TRP A 366      10.653  75.380  17.131  1.00 19.90           N  
ATOM   2796  CZ2 TRP A 366      12.756  75.103  18.475  1.00 24.86           C  
ATOM   2797  CZ3 TRP A 366      14.272  73.490  17.497  1.00 19.55           C  
ATOM   2798  CH2 TRP A 366      13.942  74.413  18.499  1.00 25.00           C  
ATOM   2799  N   GLY A 367      11.207  73.028  11.358  1.00 23.29           N  
ATOM   2800  CA  GLY A 367      11.632  72.281  10.201  1.00 22.94           C  
ATOM   2801  C   GLY A 367      12.825  71.512  10.745  1.00 22.29           C  
ATOM   2802  O   GLY A 367      13.230  71.719  11.898  1.00 16.71           O  
ATOM   2803  N   THR A 368      13.377  70.606   9.952  1.00 23.03           N  
ATOM   2804  CA  THR A 368      14.544  69.845  10.381  1.00 22.22           C  
ATOM   2805  C   THR A 368      15.509  69.738   9.206  1.00 19.85           C  
ATOM   2806  O   THR A 368      15.113  69.393   8.093  1.00 21.93           O  
ATOM   2807  CB  THR A 368      14.166  68.419  10.899  1.00 20.56           C  
ATOM   2808  CG2 THR A 368      15.407  67.584  11.136  1.00 18.88           C  
ATOM   2809  OG1 THR A 368      13.442  68.523  12.134  1.00 17.09           O  
ATOM   2810  N   MET A 369      16.752  70.130   9.436  1.00 16.15           N  
ATOM   2811  CA  MET A 369      17.770  70.043   8.408  1.00 17.64           C  
ATOM   2812  C   MET A 369      18.732  68.939   8.847  1.00 17.90           C  
ATOM   2813  O   MET A 369      19.426  69.080   9.856  1.00 20.24           O  
ATOM   2814  CB  MET A 369      18.507  71.376   8.287  1.00 16.48           C  
ATOM   2815  CG  MET A 369      19.645  71.355   7.285  1.00 20.66           C  
ATOM   2816  SD  MET A 369      20.374  72.974   6.981  1.00 24.05           S  
ATOM   2817  CE  MET A 369      19.536  73.405   5.458  1.00 16.79           C  
ATOM   2818  N   VAL A 370      18.723  67.817   8.137  1.00 16.36           N  
ATOM   2819  CA  VAL A 370      19.609  66.702   8.473  1.00 17.06           C  
ATOM   2820  C   VAL A 370      21.057  67.110   8.180  1.00 14.30           C  
ATOM   2821  O   VAL A 370      21.382  67.522   7.063  1.00 13.19           O  
ATOM   2822  CB  VAL A 370      19.215  65.423   7.689  1.00 19.49           C  
ATOM   2823  CG1 VAL A 370      20.296  64.344   7.823  1.00 16.82           C  
ATOM   2824  CG2 VAL A 370      17.877  64.895   8.206  1.00 13.90           C  
ATOM   2825  N   SER A 371      21.930  66.963   9.167  1.00  9.63           N  
ATOM   2826  CA  SER A 371      23.314  67.379   8.989  1.00 13.91           C  
ATOM   2827  C   SER A 371      24.424  66.332   9.086  1.00 18.74           C  
ATOM   2828  O   SER A 371      24.351  65.355   9.840  1.00 13.33           O  
ATOM   2829  CB  SER A 371      23.633  68.520   9.951  1.00 10.44           C  
ATOM   2830  OG  SER A 371      24.970  68.975   9.793  1.00 18.19           O  
ATOM   2831  N   HIS A 372      25.479  66.598   8.323  1.00 21.18           N  
ATOM   2832  CA  HIS A 372      26.672  65.775   8.285  1.00 19.17           C  
ATOM   2833  C   HIS A 372      27.600  66.346   9.348  1.00 18.34           C  
ATOM   2834  O   HIS A 372      27.237  67.300  10.036  1.00 21.02           O  
ATOM   2835  CB  HIS A 372      27.334  65.899   6.908  1.00 20.28           C  
ATOM   2836  CG  HIS A 372      27.891  67.262   6.610  1.00 22.78           C  
ATOM   2837  CD2 HIS A 372      28.612  67.713   5.556  1.00 22.21           C  
ATOM   2838  ND1 HIS A 372      27.727  68.347   7.448  1.00 26.13           N  
ATOM   2839  CE1 HIS A 372      28.323  69.404   6.923  1.00 18.17           C  
ATOM   2840  NE2 HIS A 372      28.866  69.046   5.773  1.00 18.14           N  
ATOM   2841  N   ARG A 373      28.794  65.787   9.472  1.00 15.13           N  
ATOM   2842  CA  ARG A 373      29.775  66.294  10.424  1.00 10.04           C  
ATOM   2843  C   ARG A 373      31.004  66.656   9.609  1.00 12.24           C  
ATOM   2844  O   ARG A 373      31.050  66.357   8.410  1.00  8.18           O  
ATOM   2845  CB  ARG A 373      30.110  65.246  11.470  1.00 15.52           C  
ATOM   2846  CG  ARG A 373      29.002  65.015  12.459  1.00 13.90           C  
ATOM   2847  CD  ARG A 373      28.651  66.298  13.185  1.00 17.71           C  
ATOM   2848  NE  ARG A 373      28.330  66.021  14.577  1.00 26.10           N  
ATOM   2849  CZ  ARG A 373      29.003  66.514  15.608  1.00 26.69           C  
ATOM   2850  NH1 ARG A 373      30.004  67.350  15.399  1.00 27.64           N1+
ATOM   2851  NH2 ARG A 373      28.650  66.198  16.850  1.00 33.36           N  
ATOM   2852  N   SER A 374      31.956  67.366  10.206  1.00 15.77           N  
ATOM   2853  CA  SER A 374      33.163  67.749   9.474  1.00 20.64           C  
ATOM   2854  C   SER A 374      33.948  66.483   9.112  1.00 20.99           C  
ATOM   2855  O   SER A 374      34.482  66.349   8.001  1.00 22.65           O  
ATOM   2856  CB  SER A 374      34.003  68.748  10.282  1.00 17.79           C  
ATOM   2857  OG  SER A 374      33.938  68.501  11.680  1.00 30.66           O  
ATOM   2858  N   GLY A 375      33.959  65.540  10.046  1.00 15.32           N  
ATOM   2859  CA  GLY A 375      34.619  64.275   9.818  1.00 16.79           C  
ATOM   2860  C   GLY A 375      33.578  63.236   9.431  1.00 14.60           C  
ATOM   2861  O   GLY A 375      32.939  62.640  10.284  1.00 15.01           O  
ATOM   2862  N   GLU A 376      33.336  63.087   8.140  1.00 13.75           N  
ATOM   2863  CA  GLU A 376      32.377  62.108   7.662  1.00  9.80           C  
ATOM   2864  C   GLU A 376      33.083  60.835   7.216  1.00 13.59           C  
ATOM   2865  O   GLU A 376      34.308  60.739   7.273  1.00 18.02           O  
ATOM   2866  CB  GLU A 376      31.579  62.690   6.498  1.00  7.19           C  
ATOM   2867  CG  GLU A 376      30.350  63.476   6.929  1.00 10.16           C  
ATOM   2868  CD  GLU A 376      29.338  62.614   7.652  1.00 13.32           C  
ATOM   2869  OE1 GLU A 376      28.954  61.561   7.108  1.00 20.97           O  
ATOM   2870  OE2 GLU A 376      28.929  62.978   8.769  1.00 22.67           O1-
ATOM   2871  N   THR A 377      32.308  59.843   6.805  1.00 15.58           N  
ATOM   2872  CA  THR A 377      32.864  58.594   6.313  1.00 12.06           C  
ATOM   2873  C   THR A 377      32.172  58.344   4.980  1.00 13.65           C  
ATOM   2874  O   THR A 377      31.414  59.189   4.505  1.00 12.94           O  
ATOM   2875  CB  THR A 377      32.617  57.415   7.284  1.00 11.96           C  
ATOM   2876  CG2 THR A 377      32.954  57.810   8.720  1.00 10.98           C  
ATOM   2877  OG1 THR A 377      31.250  57.009   7.216  1.00 15.38           O  
ATOM   2878  N   GLU A 378      32.428  57.194   4.372  1.00 17.00           N  
ATOM   2879  CA  GLU A 378      31.822  56.870   3.090  1.00 12.96           C  
ATOM   2880  C   GLU A 378      30.417  56.306   3.298  1.00 12.05           C  
ATOM   2881  O   GLU A 378      29.754  55.903   2.347  1.00 13.36           O  
ATOM   2882  CB  GLU A 378      32.708  55.894   2.291  1.00 14.79           C  
ATOM   2883  CG  GLU A 378      33.101  54.610   3.027  1.00 15.24           C  
ATOM   2884  CD  GLU A 378      34.377  54.735   3.857  1.00 18.49           C  
ATOM   2885  OE1 GLU A 378      34.704  55.845   4.330  1.00 19.77           O  
ATOM   2886  OE2 GLU A 378      35.069  53.709   4.036  1.00 15.00           O1-
ATOM   2887  N   ASP A 379      29.985  56.250   4.555  1.00 10.06           N  
ATOM   2888  CA  ASP A 379      28.645  55.770   4.905  1.00 19.28           C  
ATOM   2889  C   ASP A 379      27.636  56.817   4.382  1.00 20.51           C  
ATOM   2890  O   ASP A 379      27.869  58.017   4.486  1.00 23.76           O  
ATOM   2891  CB  ASP A 379      28.555  55.629   6.438  1.00 19.80           C  
ATOM   2892  CG  ASP A 379      27.264  54.971   6.913  1.00 19.09           C  
ATOM   2893  OD1 ASP A 379      26.223  55.640   6.942  1.00 23.82           O  
ATOM   2894  OD2 ASP A 379      27.297  53.803   7.329  1.00 17.80           O1-
ATOM   2895  N   CYS A 380      26.529  56.360   3.810  1.00 20.08           N  
ATOM   2896  CA  CYS A 380      25.503  57.255   3.272  1.00 17.75           C  
ATOM   2897  C   CYS A 380      24.156  57.158   4.009  1.00 19.02           C  
ATOM   2898  O   CYS A 380      23.117  57.548   3.477  1.00 21.99           O  
ATOM   2899  CB  CYS A 380      25.298  56.954   1.786  1.00 11.53           C  
ATOM   2900  SG  CYS A 380      24.925  55.227   1.445  1.00 27.42           S  
ATOM   2901  N   PHE A 381      24.190  56.714   5.260  1.00 15.39           N  
ATOM   2902  CA  PHE A 381      22.982  56.546   6.050  1.00 15.34           C  
ATOM   2903  C   PHE A 381      22.114  57.797   6.131  1.00 14.67           C  
ATOM   2904  O   PHE A 381      20.911  57.721   5.914  1.00 15.92           O  
ATOM   2905  CB  PHE A 381      23.338  56.060   7.454  1.00 14.33           C  
ATOM   2906  CG  PHE A 381      22.172  55.997   8.399  1.00 21.16           C  
ATOM   2907  CD1 PHE A 381      21.368  54.864   8.463  1.00 22.53           C  
ATOM   2908  CD2 PHE A 381      21.893  57.060   9.251  1.00 24.06           C  
ATOM   2909  CE1 PHE A 381      20.303  54.792   9.368  1.00 18.95           C  
ATOM   2910  CE2 PHE A 381      20.831  56.995  10.154  1.00 23.59           C  
ATOM   2911  CZ  PHE A 381      20.037  55.857  10.211  1.00 16.91           C  
ATOM   2912  N   ILE A 382      22.711  58.950   6.422  1.00 17.64           N  
ATOM   2913  CA  ILE A 382      21.916  60.171   6.538  1.00 12.30           C  
ATOM   2914  C   ILE A 382      21.143  60.517   5.278  1.00 11.31           C  
ATOM   2915  O   ILE A 382      20.149  61.225   5.347  1.00 13.61           O  
ATOM   2916  CB  ILE A 382      22.728  61.397   7.008  1.00 11.36           C  
ATOM   2917  CG1 ILE A 382      23.839  61.724   6.019  1.00  9.92           C  
ATOM   2918  CG2 ILE A 382      23.226  61.190   8.439  1.00  9.76           C  
ATOM   2919  CD1 ILE A 382      24.476  63.070   6.271  1.00  4.64           C  
ATOM   2920  N   ALA A 383      21.577  59.997   4.135  1.00 13.80           N  
ATOM   2921  CA  ALA A 383      20.874  60.245   2.881  1.00 11.05           C  
ATOM   2922  C   ALA A 383      19.498  59.579   2.967  1.00 18.18           C  
ATOM   2923  O   ALA A 383      18.488  60.141   2.527  1.00 20.00           O  
ATOM   2924  CB  ALA A 383      21.664  59.686   1.709  1.00  9.04           C  
ATOM   2925  N   ASP A 384      19.463  58.391   3.565  1.00 16.22           N  
ATOM   2926  CA  ASP A 384      18.220  57.642   3.742  1.00 16.18           C  
ATOM   2927  C   ASP A 384      17.398  58.233   4.888  1.00 13.80           C  
ATOM   2928  O   ASP A 384      16.170  58.154   4.885  1.00 17.81           O  
ATOM   2929  CB  ASP A 384      18.517  56.163   4.020  1.00 11.44           C  
ATOM   2930  CG  ASP A 384      18.881  55.399   2.771  1.00 13.57           C  
ATOM   2931  OD1 ASP A 384      20.057  55.435   2.368  1.00 25.08           O  
ATOM   2932  OD2 ASP A 384      17.992  54.752   2.189  1.00 17.02           O1-
ATOM   2933  N   LEU A 385      18.090  58.794   5.876  1.00 13.95           N  
ATOM   2934  CA  LEU A 385      17.455  59.419   7.035  1.00 15.38           C  
ATOM   2935  C   LEU A 385      16.678  60.667   6.633  1.00 18.89           C  
ATOM   2936  O   LEU A 385      15.569  60.884   7.112  1.00 22.65           O  
ATOM   2937  CB  LEU A 385      18.500  59.818   8.080  1.00 10.27           C  
ATOM   2938  CG  LEU A 385      17.974  60.453   9.376  1.00 12.39           C  
ATOM   2939  CD1 LEU A 385      17.281  59.400  10.216  1.00  9.38           C  
ATOM   2940  CD2 LEU A 385      19.115  61.047  10.175  1.00  7.89           C  
ATOM   2941  N   VAL A 386      17.270  61.500   5.779  1.00 16.51           N  
ATOM   2942  CA  VAL A 386      16.611  62.723   5.347  1.00 16.81           C  
ATOM   2943  C   VAL A 386      15.381  62.449   4.482  1.00 19.34           C  
ATOM   2944  O   VAL A 386      14.394  63.178   4.562  1.00 21.36           O  
ATOM   2945  CB  VAL A 386      17.577  63.685   4.610  1.00 16.10           C  
ATOM   2946  CG1 VAL A 386      17.934  63.156   3.237  1.00 10.24           C  
ATOM   2947  CG2 VAL A 386      16.959  65.078   4.508  1.00 13.66           C  
ATOM   2948  N   VAL A 387      15.441  61.410   3.656  1.00 18.95           N  
ATOM   2949  CA  VAL A 387      14.316  61.059   2.798  1.00 17.39           C  
ATOM   2950  C   VAL A 387      13.197  60.432   3.623  1.00 18.20           C  
ATOM   2951  O   VAL A 387      12.044  60.822   3.498  1.00 22.35           O  
ATOM   2952  CB  VAL A 387      14.739  60.111   1.666  1.00 14.18           C  
ATOM   2953  CG1 VAL A 387      13.549  59.754   0.815  1.00  9.23           C  
ATOM   2954  CG2 VAL A 387      15.804  60.772   0.810  1.00 11.79           C  
ATOM   2955  N   GLY A 388      13.551  59.500   4.503  1.00 20.55           N  
ATOM   2956  CA  GLY A 388      12.561  58.852   5.349  1.00 18.93           C  
ATOM   2957  C   GLY A 388      11.899  59.763   6.378  1.00 19.62           C  
ATOM   2958  O   GLY A 388      10.734  59.578   6.723  1.00 19.44           O  
ATOM   2959  N   LEU A 389      12.651  60.722   6.908  1.00 18.42           N  
ATOM   2960  CA  LEU A 389      12.110  61.658   7.887  1.00 15.03           C  
ATOM   2961  C   LEU A 389      11.338  62.802   7.231  1.00 15.21           C  
ATOM   2962  O   LEU A 389      10.888  63.714   7.921  1.00 21.43           O  
ATOM   2963  CB  LEU A 389      13.214  62.233   8.765  1.00  5.80           C  
ATOM   2964  CG  LEU A 389      13.854  61.302   9.782  1.00  6.34           C  
ATOM   2965  CD1 LEU A 389      14.775  62.124  10.658  1.00 10.14           C  
ATOM   2966  CD2 LEU A 389      12.792  60.636  10.630  1.00  3.48           C  
ATOM   2967  N   CYS A 390      11.252  62.785   5.902  1.00 17.70           N  
ATOM   2968  CA  CYS A 390      10.515  63.797   5.144  1.00 21.80           C  
ATOM   2969  C   CYS A 390      10.841  65.248   5.552  1.00 21.00           C  
ATOM   2970  O   CYS A 390       9.958  66.107   5.589  1.00 23.62           O  
ATOM   2971  CB  CYS A 390       9.014  63.528   5.316  1.00 23.14           C  
ATOM   2972  SG  CYS A 390       8.056  63.666   3.817  1.00 38.73           S  
ATOM   2973  N   THR A 391      12.110  65.536   5.821  1.00 18.84           N  
ATOM   2974  CA  THR A 391      12.491  66.874   6.261  1.00 17.50           C  
ATOM   2975  C   THR A 391      12.598  67.906   5.152  1.00 16.16           C  
ATOM   2976  O   THR A 391      12.449  69.098   5.398  1.00 12.97           O  
ATOM   2977  CB  THR A 391      13.809  66.865   7.053  1.00 17.46           C  
ATOM   2978  CG2 THR A 391      13.826  65.709   8.031  1.00 15.76           C  
ATOM   2979  OG1 THR A 391      14.916  66.726   6.155  1.00 25.59           O  
ATOM   2980  N   GLY A 392      12.875  67.453   3.937  1.00 15.00           N  
ATOM   2981  CA  GLY A 392      13.008  68.372   2.825  1.00 12.38           C  
ATOM   2982  C   GLY A 392      14.338  69.104   2.713  1.00 17.32           C  
ATOM   2983  O   GLY A 392      14.572  69.786   1.719  1.00 14.94           O  
ATOM   2984  N   GLN A 393      15.232  68.950   3.686  1.00 21.59           N  
ATOM   2985  CA  GLN A 393      16.526  69.631   3.615  1.00 20.23           C  
ATOM   2986  C   GLN A 393      17.688  68.919   4.319  1.00 16.99           C  
ATOM   2987  O   GLN A 393      17.585  68.508   5.482  1.00 15.91           O  
ATOM   2988  CB  GLN A 393      16.386  71.066   4.120  1.00 18.54           C  
ATOM   2989  CG  GLN A 393      15.627  71.180   5.427  1.00 22.96           C  
ATOM   2990  CD  GLN A 393      15.412  72.612   5.854  1.00 23.20           C  
ATOM   2991  NE2 GLN A 393      14.428  72.826   6.717  1.00 24.46           N  
ATOM   2992  OE1 GLN A 393      16.122  73.520   5.415  1.00 29.08           O  
ATOM   2993  N   ILE A 394      18.782  68.748   3.586  1.00 14.52           N  
ATOM   2994  CA  ILE A 394      19.975  68.101   4.117  1.00 14.49           C  
ATOM   2995  C   ILE A 394      21.191  68.962   3.816  1.00 16.49           C  
ATOM   2996  O   ILE A 394      21.319  69.542   2.739  1.00 19.69           O  
ATOM   2997  CB  ILE A 394      20.195  66.663   3.540  1.00 14.02           C  
ATOM   2998  CG1 ILE A 394      21.449  66.031   4.156  1.00 10.80           C  
ATOM   2999  CG2 ILE A 394      20.323  66.697   2.026  1.00 13.35           C  
ATOM   3000  CD1 ILE A 394      21.670  64.575   3.787  1.00 13.91           C  
ATOM   3001  N   LYS A 395      22.073  69.046   4.795  1.00 19.15           N  
ATOM   3002  CA  LYS A 395      23.294  69.817   4.697  1.00 17.21           C  
ATOM   3003  C   LYS A 395      24.430  68.786   4.787  1.00 18.03           C  
ATOM   3004  O   LYS A 395      24.871  68.424   5.885  1.00 17.22           O  
ATOM   3005  CB  LYS A 395      23.320  70.772   5.887  1.00 12.96           C  
ATOM   3006  CG  LYS A 395      24.487  71.696   5.996  1.00 14.13           C  
ATOM   3007  CD  LYS A 395      24.539  72.155   7.429  1.00 13.22           C  
ATOM   3008  CE  LYS A 395      25.588  73.195   7.642  1.00 18.33           C  
ATOM   3009  NZ  LYS A 395      25.718  73.457   9.095  1.00 29.48           N1+
ATOM   3010  N   THR A 396      24.879  68.270   3.648  1.00 19.11           N  
ATOM   3011  CA  THR A 396      25.943  67.276   3.696  1.00 22.47           C  
ATOM   3012  C   THR A 396      27.194  67.591   2.874  1.00 24.10           C  
ATOM   3013  O   THR A 396      27.798  66.703   2.278  1.00 27.25           O  
ATOM   3014  CB  THR A 396      25.404  65.836   3.437  1.00 17.91           C  
ATOM   3015  CG2 THR A 396      24.940  65.668   2.011  1.00 13.64           C  
ATOM   3016  OG1 THR A 396      26.423  64.873   3.739  1.00 19.28           O  
ATOM   3017  N   GLY A 397      27.617  68.855   2.928  1.00 26.38           N  
ATOM   3018  CA  GLY A 397      28.817  69.293   2.235  1.00 22.28           C  
ATOM   3019  C   GLY A 397      28.665  69.761   0.803  1.00 18.91           C  
ATOM   3020  O   GLY A 397      27.595  69.662   0.206  1.00 20.96           O  
ATOM   3021  N   ALA A 398      29.744  70.322   0.272  1.00 15.66           N  
ATOM   3022  CA  ALA A 398      29.779  70.814  -1.096  1.00 11.99           C  
ATOM   3023  C   ALA A 398      29.768  69.598  -1.996  1.00 12.81           C  
ATOM   3024  O   ALA A 398      30.004  68.482  -1.535  1.00 19.33           O  
ATOM   3025  CB  ALA A 398      31.061  71.604  -1.319  1.00 14.30           C  
ATOM   3026  N   PRO A 399      29.466  69.779  -3.285  1.00 10.68           N  
ATOM   3027  CA  PRO A 399      29.457  68.621  -4.179  1.00 10.94           C  
ATOM   3028  C   PRO A 399      30.906  68.313  -4.595  1.00 12.90           C  
ATOM   3029  O   PRO A 399      31.242  68.253  -5.784  1.00 10.70           O  
ATOM   3030  CB  PRO A 399      28.596  69.107  -5.340  1.00 14.57           C  
ATOM   3031  CG  PRO A 399      28.936  70.560  -5.410  1.00  8.37           C  
ATOM   3032  CD  PRO A 399      28.966  70.985  -3.967  1.00  9.84           C  
ATOM   3033  N   CYS A 400      31.747  68.105  -3.587  1.00 13.92           N  
ATOM   3034  CA  CYS A 400      33.167  67.833  -3.756  1.00 16.15           C  
ATOM   3035  C   CYS A 400      33.556  66.979  -2.557  1.00 17.09           C  
ATOM   3036  O   CYS A 400      33.093  67.244  -1.448  1.00 16.47           O  
ATOM   3037  CB  CYS A 400      33.941  69.155  -3.737  1.00 21.23           C  
ATOM   3038  SG  CYS A 400      35.729  69.032  -3.897  1.00 18.75           S  
ATOM   3039  N   ARG A 401      34.422  65.989  -2.790  1.00 14.70           N  
ATOM   3040  CA  ARG A 401      34.886  65.029  -1.779  1.00 11.85           C  
ATOM   3041  C   ARG A 401      33.815  63.946  -1.659  1.00 17.19           C  
ATOM   3042  O   ARG A 401      32.652  64.236  -1.375  1.00 17.67           O  
ATOM   3043  CB  ARG A 401      35.093  65.666  -0.416  1.00  3.31           C  
ATOM   3044  CG  ARG A 401      36.292  66.579  -0.246  1.00  4.71           C  
ATOM   3045  CD  ARG A 401      36.335  66.880   1.240  1.00  7.89           C  
ATOM   3046  NE  ARG A 401      37.522  67.555   1.729  1.00 16.28           N  
ATOM   3047  CZ  ARG A 401      38.136  67.225   2.861  1.00 18.47           C  
ATOM   3048  NH1 ARG A 401      37.725  66.185   3.573  1.00 13.55           N1+
ATOM   3049  NH2 ARG A 401      39.200  67.900   3.257  1.00 28.08           N  
ATOM   3050  N   SER A 402      34.205  62.692  -1.849  1.00 17.83           N  
ATOM   3051  CA  SER A 402      33.243  61.606  -1.805  1.00 10.26           C  
ATOM   3052  C   SER A 402      32.527  61.269  -0.514  1.00 14.46           C  
ATOM   3053  O   SER A 402      31.545  60.543  -0.548  1.00 22.35           O  
ATOM   3054  CB  SER A 402      33.814  60.376  -2.461  1.00  3.75           C  
ATOM   3055  OG  SER A 402      33.981  60.655  -3.838  1.00 12.79           O  
ATOM   3056  N   GLU A 403      32.974  61.800   0.616  1.00 12.22           N  
ATOM   3057  CA  GLU A 403      32.259  61.542   1.867  1.00 12.85           C  
ATOM   3058  C   GLU A 403      31.036  62.454   1.879  1.00 16.04           C  
ATOM   3059  O   GLU A 403      30.172  62.330   2.734  1.00 18.05           O  
ATOM   3060  CB  GLU A 403      33.119  61.835   3.099  1.00 15.72           C  
ATOM   3061  CG  GLU A 403      33.412  63.307   3.374  1.00 25.36           C  
ATOM   3062  CD  GLU A 403      34.656  63.854   2.677  1.00 23.63           C  
ATOM   3063  OE1 GLU A 403      35.151  63.262   1.698  1.00 24.30           O  
ATOM   3064  OE2 GLU A 403      35.147  64.902   3.129  1.00 29.82           O1-
ATOM   3065  N   ARG A 404      31.034  63.420   0.960  1.00 13.87           N  
ATOM   3066  CA  ARG A 404      29.950  64.376   0.785  1.00 13.80           C  
ATOM   3067  C   ARG A 404      29.099  63.790  -0.326  1.00 12.11           C  
ATOM   3068  O   ARG A 404      27.922  63.508  -0.135  1.00 17.04           O  
ATOM   3069  CB  ARG A 404      30.502  65.726   0.320  1.00 14.05           C  
ATOM   3070  CG  ARG A 404      30.848  66.721   1.411  1.00 11.68           C  
ATOM   3071  CD  ARG A 404      31.875  66.242   2.398  1.00  8.57           C  
ATOM   3072  NE  ARG A 404      31.367  66.440   3.746  1.00  7.10           N  
ATOM   3073  CZ  ARG A 404      32.093  66.377   4.852  1.00  6.18           C  
ATOM   3074  NH1 ARG A 404      33.383  66.124   4.794  1.00  8.12           N1+
ATOM   3075  NH2 ARG A 404      31.518  66.573   6.030  1.00  6.89           N  
ATOM   3076  N   LEU A 405      29.719  63.567  -1.483  1.00 12.34           N  
ATOM   3077  CA  LEU A 405      29.023  62.994  -2.632  1.00 15.41           C  
ATOM   3078  C   LEU A 405      28.391  61.637  -2.354  1.00 15.39           C  
ATOM   3079  O   LEU A 405      27.433  61.267  -3.018  1.00 22.38           O  
ATOM   3080  CB  LEU A 405      29.950  62.857  -3.846  1.00 13.14           C  
ATOM   3081  CG  LEU A 405      30.295  64.108  -4.653  1.00 16.64           C  
ATOM   3082  CD1 LEU A 405      29.080  65.014  -4.763  1.00 11.41           C  
ATOM   3083  CD2 LEU A 405      31.416  64.829  -3.989  1.00 15.90           C  
ATOM   3084  N   ALA A 406      28.942  60.885  -1.405  1.00 12.99           N  
ATOM   3085  CA  ALA A 406      28.402  59.570  -1.074  1.00 12.92           C  
ATOM   3086  C   ALA A 406      26.919  59.702  -0.762  1.00 12.36           C  
ATOM   3087  O   ALA A 406      26.098  58.947  -1.284  1.00 14.08           O  
ATOM   3088  CB  ALA A 406      29.144  58.967   0.112  1.00  8.43           C  
ATOM   3089  N   LYS A 407      26.581  60.706   0.042  1.00 13.86           N  
ATOM   3090  CA  LYS A 407      25.197  60.965   0.424  1.00 13.79           C  
ATOM   3091  C   LYS A 407      24.361  61.433  -0.766  1.00 14.41           C  
ATOM   3092  O   LYS A 407      23.330  60.841  -1.076  1.00 19.32           O  
ATOM   3093  CB  LYS A 407      25.133  61.999   1.544  1.00  6.47           C  
ATOM   3094  CG  LYS A 407      25.580  61.483   2.915  1.00  7.43           C  
ATOM   3095  CD  LYS A 407      27.075  61.216   2.974  1.00  7.49           C  
ATOM   3096  CE  LYS A 407      27.533  61.107   4.412  1.00  2.51           C  
ATOM   3097  NZ  LYS A 407      28.970  60.740   4.511  1.00  8.03           N1+
ATOM   3098  N   TYR A 408      24.832  62.464  -1.458  1.00 13.27           N  
ATOM   3099  CA  TYR A 408      24.114  62.996  -2.612  1.00 14.12           C  
ATOM   3100  C   TYR A 408      23.856  61.941  -3.671  1.00 14.38           C  
ATOM   3101  O   TYR A 408      22.774  61.891  -4.262  1.00 24.89           O  
ATOM   3102  CB  TYR A 408      24.874  64.177  -3.221  1.00 11.95           C  
ATOM   3103  CG  TYR A 408      24.932  65.380  -2.305  1.00 17.99           C  
ATOM   3104  CD1 TYR A 408      23.759  65.942  -1.790  1.00 19.27           C  
ATOM   3105  CD2 TYR A 408      26.153  65.940  -1.930  1.00 13.82           C  
ATOM   3106  CE1 TYR A 408      23.797  67.020  -0.923  1.00 17.72           C  
ATOM   3107  CE2 TYR A 408      26.205  67.026  -1.058  1.00 20.10           C  
ATOM   3108  CZ  TYR A 408      25.022  67.559  -0.558  1.00 24.23           C  
ATOM   3109  OH  TYR A 408      25.054  68.609   0.333  1.00 23.40           O  
ATOM   3110  N   ASN A 409      24.833  61.072  -3.888  1.00 17.34           N  
ATOM   3111  CA  ASN A 409      24.699  60.018  -4.884  1.00 13.85           C  
ATOM   3112  C   ASN A 409      23.610  59.057  -4.461  1.00  7.18           C  
ATOM   3113  O   ASN A 409      22.817  58.610  -5.277  1.00 10.98           O  
ATOM   3114  CB  ASN A 409      26.021  59.277  -5.057  1.00 18.72           C  
ATOM   3115  CG  ASN A 409      27.035  60.073  -5.847  1.00 18.90           C  
ATOM   3116  ND2 ASN A 409      28.292  59.994  -5.450  1.00 23.15           N  
ATOM   3117  OD1 ASN A 409      26.693  60.732  -6.821  1.00 26.02           O  
ATOM   3118  N   GLN A 410      23.545  58.789  -3.166  1.00  4.43           N  
ATOM   3119  CA  GLN A 410      22.549  57.888  -2.619  1.00  6.35           C  
ATOM   3120  C   GLN A 410      21.159  58.457  -2.836  1.00 13.55           C  
ATOM   3121  O   GLN A 410      20.255  57.743  -3.269  1.00 18.45           O  
ATOM   3122  CB  GLN A 410      22.800  57.663  -1.131  1.00  7.56           C  
ATOM   3123  CG  GLN A 410      21.803  56.739  -0.444  1.00 11.04           C  
ATOM   3124  CD  GLN A 410      21.723  55.350  -1.066  1.00 11.17           C  
ATOM   3125  NE2 GLN A 410      20.875  54.511  -0.503  1.00 11.95           N  
ATOM   3126  OE1 GLN A 410      22.403  55.041  -2.040  1.00 15.25           O  
ATOM   3127  N   ILE A 411      20.987  59.746  -2.552  1.00 16.77           N  
ATOM   3128  CA  ILE A 411      19.693  60.395  -2.741  1.00 14.96           C  
ATOM   3129  C   ILE A 411      19.301  60.313  -4.220  1.00 17.22           C  
ATOM   3130  O   ILE A 411      18.125  60.149  -4.541  1.00 19.65           O  
ATOM   3131  CB  ILE A 411      19.704  61.857  -2.247  1.00 11.76           C  
ATOM   3132  CG1 ILE A 411      19.969  61.901  -0.742  1.00  5.15           C  
ATOM   3133  CG2 ILE A 411      18.374  62.511  -2.536  1.00 18.04           C  
ATOM   3134  CD1 ILE A 411      20.123  63.310  -0.173  1.00 11.82           C  
ATOM   3135  N   LEU A 412      20.291  60.387  -5.114  1.00 18.11           N  
ATOM   3136  CA  LEU A 412      20.036  60.272  -6.549  1.00 14.63           C  
ATOM   3137  C   LEU A 412      19.537  58.867  -6.829  1.00 14.13           C  
ATOM   3138  O   LEU A 412      18.717  58.656  -7.718  1.00 18.21           O  
ATOM   3139  CB  LEU A 412      21.312  60.504  -7.358  1.00 15.45           C  
ATOM   3140  CG  LEU A 412      21.731  61.921  -7.745  1.00 14.98           C  
ATOM   3141  CD1 LEU A 412      23.058  61.882  -8.473  1.00 13.66           C  
ATOM   3142  CD2 LEU A 412      20.681  62.538  -8.634  1.00 20.27           C  
ATOM   3143  N   ARG A 413      20.064  57.902  -6.084  1.00 16.81           N  
ATOM   3144  CA  ARG A 413      19.675  56.509  -6.249  1.00 18.73           C  
ATOM   3145  C   ARG A 413      18.271  56.269  -5.708  1.00 17.58           C  
ATOM   3146  O   ARG A 413      17.473  55.569  -6.326  1.00 17.44           O  
ATOM   3147  CB  ARG A 413      20.721  55.576  -5.624  1.00 16.08           C  
ATOM   3148  CG  ARG A 413      21.968  55.484  -6.493  1.00 15.65           C  
ATOM   3149  CD  ARG A 413      22.979  54.464  -6.005  1.00 19.00           C  
ATOM   3150  NE  ARG A 413      23.587  54.871  -4.750  1.00 22.00           N  
ATOM   3151  CZ  ARG A 413      24.859  55.217  -4.609  1.00 12.23           C  
ATOM   3152  NH1 ARG A 413      25.691  55.194  -5.643  1.00  8.89           N1+
ATOM   3153  NH2 ARG A 413      25.294  55.577  -3.418  1.00 13.13           N  
ATOM   3154  N   ILE A 414      17.947  56.918  -4.597  1.00 15.58           N  
ATOM   3155  CA  ILE A 414      16.621  56.807  -4.017  1.00 13.55           C  
ATOM   3156  C   ILE A 414      15.607  57.452  -4.969  1.00 16.75           C  
ATOM   3157  O   ILE A 414      14.531  56.908  -5.207  1.00 16.48           O  
ATOM   3158  CB  ILE A 414      16.558  57.498  -2.657  1.00 12.45           C  
ATOM   3159  CG1 ILE A 414      17.492  56.781  -1.670  1.00  8.39           C  
ATOM   3160  CG2 ILE A 414      15.107  57.540  -2.164  1.00 17.26           C  
ATOM   3161  CD1 ILE A 414      17.565  57.410  -0.287  1.00  4.83           C  
ATOM   3162  N   GLU A 415      15.968  58.603  -5.528  1.00 19.02           N  
ATOM   3163  CA  GLU A 415      15.101  59.313  -6.463  1.00 20.86           C  
ATOM   3164  C   GLU A 415      14.756  58.400  -7.626  1.00 22.27           C  
ATOM   3165  O   GLU A 415      13.634  58.404  -8.129  1.00 29.31           O  
ATOM   3166  CB  GLU A 415      15.805  60.562  -6.986  1.00 20.45           C  
ATOM   3167  CG  GLU A 415      15.138  61.206  -8.190  1.00 23.36           C  
ATOM   3168  CD  GLU A 415      15.939  62.366  -8.761  1.00 36.04           C  
ATOM   3169  OE1 GLU A 415      17.184  62.245  -8.854  1.00 34.77           O  
ATOM   3170  OE2 GLU A 415      15.323  63.397  -9.123  1.00 36.20           O1-
ATOM   3171  N   GLU A 416      15.736  57.612  -8.045  1.00 24.47           N  
ATOM   3172  CA  GLU A 416      15.561  56.681  -9.144  1.00 23.36           C  
ATOM   3173  C   GLU A 416      14.540  55.615  -8.761  1.00 25.47           C  
ATOM   3174  O   GLU A 416      13.694  55.244  -9.568  1.00 28.09           O  
ATOM   3175  CB  GLU A 416      16.896  56.032  -9.470  1.00 24.98           C  
ATOM   3176  CG  GLU A 416      16.923  55.292 -10.784  1.00 31.69           C  
ATOM   3177  CD  GLU A 416      18.290  54.738 -11.083  1.00 34.96           C  
ATOM   3178  OE1 GLU A 416      18.572  53.597 -10.656  1.00 40.39           O  
ATOM   3179  OE2 GLU A 416      19.085  55.452 -11.727  1.00 37.33           O1-
ATOM   3180  N   GLU A 417      14.622  55.140  -7.521  1.00 26.38           N  
ATOM   3181  CA  GLU A 417      13.706  54.126  -7.004  1.00 29.54           C  
ATOM   3182  C   GLU A 417      12.261  54.607  -6.935  1.00 31.82           C  
ATOM   3183  O   GLU A 417      11.332  53.846  -7.196  1.00 36.89           O  
ATOM   3184  CB  GLU A 417      14.111  53.695  -5.595  1.00 28.22           C  
ATOM   3185  CG  GLU A 417      15.174  52.625  -5.516  1.00 34.55           C  
ATOM   3186  CD  GLU A 417      15.420  52.182  -4.088  1.00 33.09           C  
ATOM   3187  OE1 GLU A 417      14.432  51.943  -3.371  1.00 21.56           O  
ATOM   3188  OE2 GLU A 417      16.597  52.093  -3.675  1.00 42.39           O1-
ATOM   3189  N   LEU A 418      12.071  55.846  -6.503  1.00 31.05           N  
ATOM   3190  CA  LEU A 418      10.735  56.406  -6.375  1.00 31.05           C  
ATOM   3191  C   LEU A 418      10.072  56.650  -7.737  1.00 36.52           C  
ATOM   3192  O   LEU A 418       8.843  56.619  -7.857  1.00 41.16           O  
ATOM   3193  CB  LEU A 418      10.792  57.688  -5.542  1.00 20.59           C  
ATOM   3194  CG  LEU A 418      11.390  57.487  -4.148  1.00 16.14           C  
ATOM   3195  CD1 LEU A 418      11.534  58.802  -3.426  1.00 10.83           C  
ATOM   3196  CD2 LEU A 418      10.529  56.538  -3.356  1.00 15.63           C  
ATOM   3197  N   GLY A 419      10.887  56.874  -8.761  1.00 38.87           N  
ATOM   3198  CA  GLY A 419      10.359  57.101 -10.095  1.00 46.55           C  
ATOM   3199  C   GLY A 419       9.731  58.468 -10.300  1.00 52.20           C  
ATOM   3200  O   GLY A 419      10.234  59.474  -9.798  1.00 55.63           O  
ATOM   3201  N   SER A 420       8.642  58.511 -11.062  1.00 56.93           N  
ATOM   3202  CA  SER A 420       7.943  59.764 -11.327  1.00 59.32           C  
ATOM   3203  C   SER A 420       7.261  60.254 -10.057  1.00 58.08           C  
ATOM   3204  O   SER A 420       7.099  61.456  -9.855  1.00 60.76           O  
ATOM   3205  CB  SER A 420       6.911  59.572 -12.437  1.00 63.38           C  
ATOM   3206  OG  SER A 420       7.516  59.007 -13.588  1.00 69.84           O  
ATOM   3207  N   GLY A 421       6.895  59.317  -9.188  1.00 57.47           N  
ATOM   3208  CA  GLY A 421       6.252  59.671  -7.938  1.00 58.09           C  
ATOM   3209  C   GLY A 421       7.252  60.148  -6.898  1.00 58.63           C  
ATOM   3210  O   GLY A 421       6.991  60.067  -5.698  1.00 65.58           O  
ATOM   3211  N   ALA A 422       8.414  60.609  -7.354  1.00 54.23           N  
ATOM   3212  CA  ALA A 422       9.455  61.112  -6.468  1.00 50.51           C  
ATOM   3213  C   ALA A 422       9.222  62.604  -6.272  1.00 49.56           C  
ATOM   3214  O   ALA A 422       9.404  63.388  -7.203  1.00 52.26           O  
ATOM   3215  CB  ALA A 422      10.826  60.871  -7.083  1.00 47.63           C  
ATOM   3216  N   LYS A 423       8.804  62.989  -5.070  1.00 43.90           N  
ATOM   3217  CA  LYS A 423       8.532  64.390  -4.760  1.00 41.13           C  
ATOM   3218  C   LYS A 423       9.787  65.142  -4.329  1.00 36.84           C  
ATOM   3219  O   LYS A 423      10.520  64.678  -3.461  1.00 34.68           O  
ATOM   3220  CB  LYS A 423       7.510  64.484  -3.628  1.00 44.74           C  
ATOM   3221  CG  LYS A 423       6.144  63.901  -3.924  1.00 49.82           C  
ATOM   3222  CD  LYS A 423       5.498  63.366  -2.642  1.00 58.80           C  
ATOM   3223  CE  LYS A 423       5.412  64.414  -1.528  1.00 62.95           C  
ATOM   3224  NZ  LYS A 423       4.807  63.881  -0.264  1.00 60.36           N1+
ATOM   3225  N   PHE A 424      10.035  66.297  -4.936  1.00 30.79           N  
ATOM   3226  CA  PHE A 424      11.181  67.119  -4.564  1.00 30.01           C  
ATOM   3227  C   PHE A 424      10.660  68.252  -3.667  1.00 29.16           C  
ATOM   3228  O   PHE A 424       9.718  68.949  -4.035  1.00 32.90           O  
ATOM   3229  CB  PHE A 424      11.866  67.686  -5.812  1.00 31.47           C  
ATOM   3230  CG  PHE A 424      13.012  68.620  -5.511  1.00 33.50           C  
ATOM   3231  CD1 PHE A 424      14.097  68.195  -4.747  1.00 31.96           C  
ATOM   3232  CD2 PHE A 424      13.003  69.927  -5.987  1.00 27.60           C  
ATOM   3233  CE1 PHE A 424      15.154  69.062  -4.466  1.00 31.83           C  
ATOM   3234  CE2 PHE A 424      14.055  70.798  -5.709  1.00 26.12           C  
ATOM   3235  CZ  PHE A 424      15.131  70.367  -4.949  1.00 27.85           C  
ATOM   3236  N   ALA A 425      11.281  68.438  -2.505  1.00 26.14           N  
ATOM   3237  CA  ALA A 425      10.868  69.467  -1.553  1.00 24.51           C  
ATOM   3238  C   ALA A 425      10.727  70.872  -2.142  1.00 30.19           C  
ATOM   3239  O   ALA A 425       9.858  71.636  -1.722  1.00 35.25           O  
ATOM   3240  CB  ALA A 425      11.808  69.490  -0.379  1.00 19.99           C  
ATOM   3241  N   GLY A 426      11.605  71.217  -3.082  1.00 30.93           N  
ATOM   3242  CA  GLY A 426      11.565  72.520  -3.726  1.00 27.93           C  
ATOM   3243  C   GLY A 426      11.455  73.715  -2.799  1.00 30.75           C  
ATOM   3244  O   GLY A 426      12.165  73.802  -1.793  1.00 31.72           O  
ATOM   3245  N   LYS A 427      10.531  74.620  -3.117  1.00 33.07           N  
ATOM   3246  CA  LYS A 427      10.319  75.829  -2.320  1.00 31.81           C  
ATOM   3247  C   LYS A 427       9.764  75.583  -0.921  1.00 31.63           C  
ATOM   3248  O   LYS A 427      10.002  76.378  -0.005  1.00 29.26           O  
ATOM   3249  CB  LYS A 427       9.427  76.818  -3.066  1.00 33.53           C  
ATOM   3250  CG  LYS A 427      10.080  77.465  -4.285  1.00 39.45           C  
ATOM   3251  CD  LYS A 427      11.383  78.209  -3.946  1.00 47.83           C  
ATOM   3252  CE  LYS A 427      11.223  79.285  -2.859  1.00 52.50           C  
ATOM   3253  NZ  LYS A 427      11.264  78.755  -1.454  1.00 51.29           N1+
ATOM   3254  N   ASN A 428       9.026  74.490  -0.744  1.00 30.92           N  
ATOM   3255  CA  ASN A 428       8.474  74.179   0.569  1.00 33.03           C  
ATOM   3256  C   ASN A 428       9.354  73.200   1.331  1.00 27.45           C  
ATOM   3257  O   ASN A 428       8.869  72.343   2.059  1.00 31.02           O  
ATOM   3258  CB  ASN A 428       7.021  73.689   0.476  1.00 42.08           C  
ATOM   3259  CG  ASN A 428       6.809  72.660  -0.614  1.00 54.55           C  
ATOM   3260  ND2 ASN A 428       6.971  71.388  -0.268  1.00 63.87           N  
ATOM   3261  OD1 ASN A 428       6.476  73.003  -1.752  1.00 57.57           O  
ATOM   3262  N   PHE A 429      10.660  73.388   1.200  1.00 27.28           N  
ATOM   3263  CA  PHE A 429      11.657  72.557   1.860  1.00 27.37           C  
ATOM   3264  C   PHE A 429      11.630  72.752   3.372  1.00 26.56           C  
ATOM   3265  O   PHE A 429      11.961  71.850   4.136  1.00 25.63           O  
ATOM   3266  CB  PHE A 429      13.052  72.913   1.334  1.00 27.77           C  
ATOM   3267  CG  PHE A 429      13.557  74.255   1.799  1.00 28.80           C  
ATOM   3268  CD1 PHE A 429      13.168  75.427   1.150  1.00 30.36           C  
ATOM   3269  CD2 PHE A 429      14.417  74.349   2.899  1.00 31.36           C  
ATOM   3270  CE1 PHE A 429      13.625  76.678   1.590  1.00 31.84           C  
ATOM   3271  CE2 PHE A 429      14.882  75.593   3.350  1.00 32.23           C  
ATOM   3272  CZ  PHE A 429      14.484  76.761   2.693  1.00 33.58           C  
ATOM   3273  N   ARG A 430      11.249  73.945   3.804  1.00 31.29           N  
ATOM   3274  CA  ARG A 430      11.206  74.250   5.226  1.00 33.14           C  
ATOM   3275  C   ARG A 430      10.330  73.302   6.024  1.00 34.28           C  
ATOM   3276  O   ARG A 430      10.649  72.970   7.160  1.00 37.25           O  
ATOM   3277  CB  ARG A 430      10.781  75.698   5.453  1.00 32.87           C  
ATOM   3278  CG  ARG A 430      11.895  76.698   5.193  1.00 33.98           C  
ATOM   3279  CD  ARG A 430      11.485  78.096   5.584  1.00 31.64           C  
ATOM   3280  NE  ARG A 430      10.940  78.139   6.937  1.00 34.68           N  
ATOM   3281  CZ  ARG A 430      10.679  79.261   7.597  1.00 33.19           C  
ATOM   3282  NH1 ARG A 430      10.919  80.436   7.033  1.00 29.98           N1+
ATOM   3283  NH2 ARG A 430      10.167  79.206   8.818  1.00 28.06           N  
ATOM   3284  N   ALA A 431       9.232  72.860   5.431  1.00 37.12           N  
ATOM   3285  CA  ALA A 431       8.329  71.939   6.106  1.00 41.46           C  
ATOM   3286  C   ALA A 431       7.432  71.337   5.049  1.00 43.43           C  
ATOM   3287  O   ALA A 431       6.307  71.787   4.850  1.00 44.83           O  
ATOM   3288  CB  ALA A 431       7.506  72.664   7.161  1.00 42.20           C  
TER
ATOM   3292  N   SER B   1      24.475  33.916 -14.970  1.00 22.72           N  
ATOM   3293  CA  SER B   1      24.037  34.732 -16.092  1.00 23.37           C  
ATOM   3294  C   SER B   1      23.634  36.108 -15.600  1.00 21.06           C  
ATOM   3295  O   SER B   1      23.239  36.291 -14.453  1.00 17.44           O  
ATOM   3296  CB  SER B   1      22.905  34.059 -16.860  1.00 26.08           C  
ATOM   3297  OG  SER B   1      23.396  33.142 -17.837  1.00 36.74           O  
ATOM   3298  N   ILE B   2      23.805  37.074 -16.478  1.00 17.61           N  
ATOM   3299  CA  ILE B   2      23.471  38.434 -16.159  1.00 20.87           C  
ATOM   3300  C   ILE B   2      22.000  38.611 -16.484  1.00 20.95           C  
ATOM   3301  O   ILE B   2      21.579  38.406 -17.615  1.00 23.82           O  
ATOM   3302  CB  ILE B   2      24.320  39.415 -16.980  1.00 23.57           C  
ATOM   3303  CG1 ILE B   2      25.814  39.157 -16.722  1.00 25.15           C  
ATOM   3304  CG2 ILE B   2      23.967  40.839 -16.590  1.00 20.95           C  
ATOM   3305  CD1 ILE B   2      26.713  39.629 -17.849  1.00 25.63           C  
ATOM   3306  N   THR B   3      21.211  38.977 -15.488  1.00 21.93           N  
ATOM   3307  CA  THR B   3      19.796  39.178 -15.717  1.00 21.04           C  
ATOM   3308  C   THR B   3      19.462  40.648 -16.012  1.00 24.37           C  
ATOM   3309  O   THR B   3      18.525  40.944 -16.754  1.00 29.72           O  
ATOM   3310  CB  THR B   3      18.950  38.627 -14.535  1.00 18.28           C  
ATOM   3311  CG2 THR B   3      19.312  37.171 -14.271  1.00 16.55           C  
ATOM   3312  OG1 THR B   3      19.202  39.380 -13.341  1.00 15.31           O  
ATOM   3313  N   LYS B   4      20.271  41.569 -15.500  1.00 25.23           N  
ATOM   3314  CA  LYS B   4      20.007  42.992 -15.687  1.00 22.05           C  
ATOM   3315  C   LYS B   4      21.239  43.873 -15.458  1.00 21.88           C  
ATOM   3316  O   LYS B   4      21.963  43.700 -14.477  1.00 23.00           O  
ATOM   3317  CB  LYS B   4      18.891  43.399 -14.717  1.00 23.15           C  
ATOM   3318  CG  LYS B   4      18.540  44.867 -14.681  1.00 23.48           C  
ATOM   3319  CD  LYS B   4      17.538  45.117 -13.573  1.00 25.80           C  
ATOM   3320  CE  LYS B   4      17.242  46.593 -13.382  1.00 31.33           C  
ATOM   3321  NZ  LYS B   4      16.432  46.847 -12.146  1.00 34.11           N1+
ATOM   3322  N   VAL B   5      21.480  44.797 -16.383  1.00 19.47           N  
ATOM   3323  CA  VAL B   5      22.595  45.736 -16.280  1.00 19.23           C  
ATOM   3324  C   VAL B   5      22.000  47.144 -16.418  1.00 18.77           C  
ATOM   3325  O   VAL B   5      21.337  47.446 -17.407  1.00 18.95           O  
ATOM   3326  CB  VAL B   5      23.633  45.534 -17.419  1.00 17.54           C  
ATOM   3327  CG1 VAL B   5      24.799  46.509 -17.261  1.00 16.33           C  
ATOM   3328  CG2 VAL B   5      24.112  44.104 -17.463  1.00 17.11           C  
ATOM   3329  N   PHE B   6      22.228  48.002 -15.435  1.00 19.82           N  
ATOM   3330  CA  PHE B   6      21.692  49.354 -15.492  1.00 20.31           C  
ATOM   3331  C   PHE B   6      22.686  50.410 -15.015  1.00 18.47           C  
ATOM   3332  O   PHE B   6      23.182  50.353 -13.889  1.00 21.51           O  
ATOM   3333  CB  PHE B   6      20.398  49.463 -14.673  1.00 14.73           C  
ATOM   3334  CG  PHE B   6      19.801  50.833 -14.697  1.00 20.46           C  
ATOM   3335  CD1 PHE B   6      19.047  51.254 -15.787  1.00 23.61           C  
ATOM   3336  CD2 PHE B   6      20.059  51.736 -13.669  1.00 20.69           C  
ATOM   3337  CE1 PHE B   6      18.559  52.563 -15.862  1.00 22.12           C  
ATOM   3338  CE2 PHE B   6      19.579  53.038 -13.733  1.00 23.28           C  
ATOM   3339  CZ  PHE B   6      18.826  53.456 -14.837  1.00 20.00           C  
ATOM   3340  N   ALA B   7      22.947  51.388 -15.866  1.00 18.28           N  
ATOM   3341  CA  ALA B   7      23.866  52.467 -15.535  1.00 19.89           C  
ATOM   3342  C   ALA B   7      23.109  53.740 -15.176  1.00 21.39           C  
ATOM   3343  O   ALA B   7      21.941  53.911 -15.528  1.00 20.31           O  
ATOM   3344  CB  ALA B   7      24.800  52.735 -16.703  1.00 16.47           C  
ATOM   3345  N   ARG B   8      23.797  54.633 -14.479  1.00 20.05           N  
ATOM   3346  CA  ARG B   8      23.245  55.909 -14.080  1.00 15.19           C  
ATOM   3347  C   ARG B   8      24.447  56.808 -13.864  1.00 22.13           C  
ATOM   3348  O   ARG B   8      25.588  56.340 -13.902  1.00 21.56           O  
ATOM   3349  CB  ARG B   8      22.484  55.779 -12.769  1.00 14.61           C  
ATOM   3350  CG  ARG B   8      23.369  55.655 -11.541  1.00  6.66           C  
ATOM   3351  CD  ARG B   8      22.524  55.720 -10.297  1.00 13.35           C  
ATOM   3352  NE  ARG B   8      22.563  54.487  -9.519  1.00 26.49           N  
ATOM   3353  CZ  ARG B   8      22.030  53.327  -9.891  1.00 28.24           C  
ATOM   3354  NH1 ARG B   8      21.398  53.209 -11.046  1.00 35.30           N1+
ATOM   3355  NH2 ARG B   8      22.131  52.275  -9.097  1.00 34.10           N  
ATOM   3356  N   THR B   9      24.200  58.096 -13.656  1.00 21.77           N  
ATOM   3357  CA  THR B   9      25.279  59.030 -13.415  1.00 20.69           C  
ATOM   3358  C   THR B   9      25.306  59.370 -11.938  1.00 17.81           C  
ATOM   3359  O   THR B   9      24.263  59.454 -11.287  1.00 16.81           O  
ATOM   3360  CB  THR B   9      25.119  60.349 -14.229  1.00 23.09           C  
ATOM   3361  CG2 THR B   9      25.145  60.095 -15.712  1.00 29.55           C  
ATOM   3362  OG1 THR B   9      23.859  60.945 -13.936  1.00 37.03           O  
ATOM   3363  N   ILE B  10      26.509  59.426 -11.389  1.00 17.22           N  
ATOM   3364  CA  ILE B  10      26.713  59.819 -10.002  1.00 15.73           C  
ATOM   3365  C   ILE B  10      27.798  60.882 -10.131  1.00 14.91           C  
ATOM   3366  O   ILE B  10      28.207  61.216 -11.251  1.00 13.87           O  
ATOM   3367  CB  ILE B  10      27.187  58.653  -9.093  1.00 18.33           C  
ATOM   3368  CG1 ILE B  10      28.337  57.883  -9.745  1.00  9.71           C  
ATOM   3369  CG2 ILE B  10      26.009  57.762  -8.705  1.00  8.86           C  
ATOM   3370  CD1 ILE B  10      29.112  57.048  -8.761  1.00 12.32           C  
ATOM   3371  N   PHE B  11      28.274  61.416  -9.017  1.00 15.89           N  
ATOM   3372  CA  PHE B  11      29.304  62.445  -9.075  1.00 18.74           C  
ATOM   3373  C   PHE B  11      30.595  62.009  -8.395  1.00 18.67           C  
ATOM   3374  O   PHE B  11      30.565  61.381  -7.325  1.00 20.42           O  
ATOM   3375  CB  PHE B  11      28.784  63.753  -8.456  1.00 22.26           C  
ATOM   3376  CG  PHE B  11      27.687  64.395  -9.249  1.00 22.57           C  
ATOM   3377  CD1 PHE B  11      26.372  63.983  -9.094  1.00 21.76           C  
ATOM   3378  CD2 PHE B  11      27.980  65.356 -10.207  1.00 24.37           C  
ATOM   3379  CE1 PHE B  11      25.366  64.511  -9.886  1.00 25.36           C  
ATOM   3380  CE2 PHE B  11      26.984  65.890 -11.001  1.00 23.36           C  
ATOM   3381  CZ  PHE B  11      25.673  65.464 -10.842  1.00 23.90           C  
ATOM   3382  N   ASP B  12      31.725  62.305  -9.034  1.00 18.02           N  
ATOM   3383  CA  ASP B  12      33.014  61.951  -8.458  1.00 18.07           C  
ATOM   3384  C   ASP B  12      33.406  62.932  -7.365  1.00 14.98           C  
ATOM   3385  O   ASP B  12      32.684  63.885  -7.073  1.00 16.50           O  
ATOM   3386  CB  ASP B  12      34.119  61.806  -9.527  1.00 16.34           C  
ATOM   3387  CG  ASP B  12      34.397  63.095 -10.302  1.00 22.30           C  
ATOM   3388  OD1 ASP B  12      34.295  64.202  -9.740  1.00 18.73           O  
ATOM   3389  OD2 ASP B  12      34.751  62.993 -11.493  1.00 16.97           O1-
ATOM   3390  N   SER B  13      34.576  62.705  -6.795  1.00 15.40           N  
ATOM   3391  CA  SER B  13      35.112  63.520  -5.720  1.00 16.93           C  
ATOM   3392  C   SER B  13      35.336  64.985  -6.064  1.00 18.40           C  
ATOM   3393  O   SER B  13      35.634  65.787  -5.185  1.00 20.20           O  
ATOM   3394  CB  SER B  13      36.429  62.912  -5.267  1.00 21.23           C  
ATOM   3395  OG  SER B  13      37.296  62.731  -6.371  1.00 18.68           O  
ATOM   3396  N   ARG B  14      35.245  65.317  -7.344  1.00 18.94           N  
ATOM   3397  CA  ARG B  14      35.445  66.685  -7.810  1.00 21.77           C  
ATOM   3398  C   ARG B  14      34.172  67.386  -8.329  1.00 22.95           C  
ATOM   3399  O   ARG B  14      34.250  68.462  -8.927  1.00 24.83           O  
ATOM   3400  CB  ARG B  14      36.534  66.683  -8.878  1.00 11.82           C  
ATOM   3401  CG  ARG B  14      37.883  66.291  -8.329  1.00 22.00           C  
ATOM   3402  CD  ARG B  14      38.886  66.137  -9.433  1.00 25.36           C  
ATOM   3403  NE  ARG B  14      38.915  67.311 -10.296  1.00 35.93           N  
ATOM   3404  CZ  ARG B  14      39.083  67.263 -11.613  1.00 42.41           C  
ATOM   3405  NH1 ARG B  14      39.264  66.095 -12.225  1.00 44.60           N1+
ATOM   3406  NH2 ARG B  14      39.085  68.387 -12.320  1.00 47.46           N  
ATOM   3407  N   GLY B  15      33.012  66.774  -8.108  1.00 22.42           N  
ATOM   3408  CA  GLY B  15      31.759  67.362  -8.552  1.00 19.76           C  
ATOM   3409  C   GLY B  15      31.400  67.108 -10.003  1.00 19.79           C  
ATOM   3410  O   GLY B  15      30.494  67.744 -10.542  1.00 25.19           O  
ATOM   3411  N   ASN B  16      32.115  66.205 -10.659  1.00 16.23           N  
ATOM   3412  CA  ASN B  16      31.824  65.907 -12.055  1.00 15.78           C  
ATOM   3413  C   ASN B  16      31.053  64.610 -12.161  1.00 20.07           C  
ATOM   3414  O   ASN B  16      31.161  63.738 -11.298  1.00 22.79           O  
ATOM   3415  CB  ASN B  16      33.107  65.809 -12.881  1.00 15.86           C  
ATOM   3416  CG  ASN B  16      33.888  67.098 -12.893  1.00 26.43           C  
ATOM   3417  ND2 ASN B  16      33.200  68.205 -13.134  1.00 28.39           N  
ATOM   3418  OD1 ASN B  16      35.099  67.106 -12.661  1.00 30.34           O  
ATOM   3419  N   PRO B  17      30.230  64.482 -13.199  1.00 18.62           N  
ATOM   3420  CA  PRO B  17      29.444  63.266 -13.390  1.00 20.20           C  
ATOM   3421  C   PRO B  17      30.327  62.099 -13.811  1.00 23.70           C  
ATOM   3422  O   PRO B  17      31.403  62.294 -14.378  1.00 19.51           O  
ATOM   3423  CB  PRO B  17      28.492  63.650 -14.523  1.00 18.91           C  
ATOM   3424  CG  PRO B  17      28.381  65.149 -14.392  1.00 24.72           C  
ATOM   3425  CD  PRO B  17      29.803  65.538 -14.128  1.00 19.48           C  
ATOM   3426  N   THR B  18      29.876  60.889 -13.502  1.00 24.86           N  
ATOM   3427  CA  THR B  18      30.596  59.685 -13.887  1.00 22.45           C  
ATOM   3428  C   THR B  18      29.630  58.497 -13.874  1.00 24.29           C  
ATOM   3429  O   THR B  18      28.571  58.547 -13.246  1.00 27.68           O  
ATOM   3430  CB  THR B  18      31.860  59.441 -13.014  1.00 21.30           C  
ATOM   3431  CG2 THR B  18      31.491  58.936 -11.627  1.00 12.93           C  
ATOM   3432  OG1 THR B  18      32.708  58.494 -13.672  1.00 14.78           O  
ATOM   3433  N   VAL B  19      29.975  57.468 -14.637  1.00 25.36           N  
ATOM   3434  CA  VAL B  19      29.157  56.274 -14.778  1.00 17.66           C  
ATOM   3435  C   VAL B  19      29.204  55.337 -13.584  1.00 15.42           C  
ATOM   3436  O   VAL B  19      30.255  55.149 -12.974  1.00 21.72           O  
ATOM   3437  CB  VAL B  19      29.572  55.478 -16.045  1.00 16.60           C  
ATOM   3438  CG1 VAL B  19      28.695  54.252 -16.220  1.00 15.63           C  
ATOM   3439  CG2 VAL B  19      29.484  56.360 -17.277  1.00 12.32           C  
ATOM   3440  N   GLU B  20      28.041  54.801 -13.226  1.00 16.68           N  
ATOM   3441  CA  GLU B  20      27.907  53.820 -12.152  1.00 16.26           C  
ATOM   3442  C   GLU B  20      27.015  52.741 -12.737  1.00 20.88           C  
ATOM   3443  O   GLU B  20      25.958  53.051 -13.301  1.00 23.40           O  
ATOM   3444  CB  GLU B  20      27.250  54.396 -10.902  1.00 11.62           C  
ATOM   3445  CG  GLU B  20      27.054  53.351  -9.825  1.00 10.35           C  
ATOM   3446  CD  GLU B  20      26.540  53.917  -8.523  1.00 10.76           C  
ATOM   3447  OE1 GLU B  20      25.312  54.062  -8.385  1.00 19.46           O  
ATOM   3448  OE2 GLU B  20      27.354  54.196  -7.620  1.00 12.58           O1-
ATOM   3449  N   VAL B  21      27.468  51.492 -12.655  1.00 21.55           N  
ATOM   3450  CA  VAL B  21      26.739  50.351 -13.194  1.00 16.56           C  
ATOM   3451  C   VAL B  21      26.207  49.422 -12.113  1.00 16.03           C  
ATOM   3452  O   VAL B  21      26.887  49.135 -11.126  1.00 16.98           O  
ATOM   3453  CB  VAL B  21      27.629  49.525 -14.162  1.00 16.78           C  
ATOM   3454  CG1 VAL B  21      26.872  48.320 -14.701  1.00 13.34           C  
ATOM   3455  CG2 VAL B  21      28.099  50.391 -15.313  1.00 14.00           C  
ATOM   3456  N   ASP B  22      24.957  49.013 -12.298  1.00 15.85           N  
ATOM   3457  CA  ASP B  22      24.264  48.090 -11.420  1.00 12.05           C  
ATOM   3458  C   ASP B  22      24.083  46.832 -12.258  1.00 12.27           C  
ATOM   3459  O   ASP B  22      23.552  46.885 -13.362  1.00 12.27           O  
ATOM   3460  CB  ASP B  22      22.901  48.650 -11.034  1.00 14.29           C  
ATOM   3461  CG  ASP B  22      22.940  49.444  -9.752  1.00 20.56           C  
ATOM   3462  OD1 ASP B  22      23.965  50.092  -9.470  1.00 23.99           O  
ATOM   3463  OD2 ASP B  22      21.931  49.421  -9.018  1.00 24.19           O1-
ATOM   3464  N   LEU B  23      24.565  45.708 -11.760  1.00 13.58           N  
ATOM   3465  CA  LEU B  23      24.457  44.467 -12.496  1.00 13.11           C  
ATOM   3466  C   LEU B  23      23.832  43.426 -11.585  1.00 14.19           C  
ATOM   3467  O   LEU B  23      24.110  43.395 -10.381  1.00 17.11           O  
ATOM   3468  CB  LEU B  23      25.848  44.045 -12.993  1.00 16.29           C  
ATOM   3469  CG  LEU B  23      25.995  42.820 -13.901  1.00 13.46           C  
ATOM   3470  CD1 LEU B  23      27.064  43.072 -14.924  1.00 11.63           C  
ATOM   3471  CD2 LEU B  23      26.305  41.585 -13.078  1.00 12.41           C  
ATOM   3472  N   TYR B  24      22.948  42.611 -12.151  1.00 14.49           N  
ATOM   3473  CA  TYR B  24      22.254  41.579 -11.394  1.00  9.60           C  
ATOM   3474  C   TYR B  24      22.461  40.198 -11.971  1.00  8.80           C  
ATOM   3475  O   TYR B  24      22.542  40.024 -13.187  1.00 12.49           O  
ATOM   3476  CB  TYR B  24      20.741  41.830 -11.403  1.00 13.07           C  
ATOM   3477  CG  TYR B  24      20.286  43.053 -10.665  1.00  9.97           C  
ATOM   3478  CD1 TYR B  24      20.325  44.304 -11.268  1.00  8.56           C  
ATOM   3479  CD2 TYR B  24      19.826  42.963  -9.355  1.00  7.09           C  
ATOM   3480  CE1 TYR B  24      19.909  45.435 -10.590  1.00 12.91           C  
ATOM   3481  CE2 TYR B  24      19.412  44.086  -8.667  1.00  9.48           C  
ATOM   3482  CZ  TYR B  24      19.458  45.321  -9.284  1.00 13.07           C  
ATOM   3483  OH  TYR B  24      19.071  46.453  -8.595  1.00 25.23           O  
ATOM   3484  N   THR B  25      22.518  39.226 -11.076  1.00 10.52           N  
ATOM   3485  CA  THR B  25      22.627  37.804 -11.398  1.00 15.22           C  
ATOM   3486  C   THR B  25      21.674  37.241 -10.344  1.00 18.33           C  
ATOM   3487  O   THR B  25      21.075  38.015  -9.584  1.00 19.86           O  
ATOM   3488  CB  THR B  25      24.046  37.221 -11.146  1.00 10.89           C  
ATOM   3489  CG2 THR B  25      25.095  37.992 -11.913  1.00  9.87           C  
ATOM   3490  OG1 THR B  25      24.344  37.257  -9.745  1.00 15.43           O  
ATOM   3491  N   SER B  26      21.549  35.923 -10.238  1.00 19.46           N  
ATOM   3492  CA  SER B  26      20.651  35.378  -9.229  1.00 21.92           C  
ATOM   3493  C   SER B  26      21.199  35.628  -7.827  1.00 21.97           C  
ATOM   3494  O   SER B  26      20.495  35.447  -6.831  1.00 23.40           O  
ATOM   3495  CB  SER B  26      20.372  33.894  -9.476  1.00 32.28           C  
ATOM   3496  OG  SER B  26      19.297  33.739 -10.397  1.00 41.05           O  
ATOM   3497  N   LYS B  27      22.457  36.059  -7.764  1.00 23.35           N  
ATOM   3498  CA  LYS B  27      23.108  36.365  -6.498  1.00 23.28           C  
ATOM   3499  C   LYS B  27      22.718  37.756  -6.022  1.00 22.27           C  
ATOM   3500  O   LYS B  27      22.858  38.080  -4.843  1.00 22.99           O  
ATOM   3501  CB  LYS B  27      24.621  36.264  -6.639  1.00 24.24           C  
ATOM   3502  CG  LYS B  27      25.118  34.843  -6.699  1.00 28.58           C  
ATOM   3503  CD  LYS B  27      24.862  34.134  -5.383  1.00 31.50           C  
ATOM   3504  CE  LYS B  27      25.621  32.819  -5.315  1.00 33.56           C  
ATOM   3505  NZ  LYS B  27      25.275  31.923  -6.449  1.00 36.35           N1+
ATOM   3506  N   GLY B  28      22.256  38.592  -6.946  1.00 23.47           N  
ATOM   3507  CA  GLY B  28      21.841  39.924  -6.562  1.00 18.14           C  
ATOM   3508  C   GLY B  28      22.428  41.085  -7.334  1.00 15.29           C  
ATOM   3509  O   GLY B  28      22.741  40.979  -8.524  1.00 17.58           O  
ATOM   3510  N   LEU B  29      22.584  42.194  -6.618  1.00 11.86           N  
ATOM   3511  CA  LEU B  29      23.090  43.443  -7.158  1.00 11.06           C  
ATOM   3512  C   LEU B  29      24.577  43.618  -6.907  1.00  9.34           C  
ATOM   3513  O   LEU B  29      25.058  43.439  -5.788  1.00  7.10           O  
ATOM   3514  CB  LEU B  29      22.341  44.610  -6.503  1.00 10.43           C  
ATOM   3515  CG  LEU B  29      22.794  46.038  -6.821  1.00 12.47           C  
ATOM   3516  CD1 LEU B  29      22.610  46.323  -8.306  1.00 12.78           C  
ATOM   3517  CD2 LEU B  29      22.008  47.024  -5.984  1.00 11.17           C  
ATOM   3518  N   PHE B  30      25.292  44.010  -7.948  1.00  6.32           N  
ATOM   3519  CA  PHE B  30      26.719  44.260  -7.847  1.00 10.11           C  
ATOM   3520  C   PHE B  30      26.923  45.617  -8.502  1.00 12.24           C  
ATOM   3521  O   PHE B  30      26.643  45.796  -9.685  1.00 13.93           O  
ATOM   3522  CB  PHE B  30      27.493  43.131  -8.532  1.00 11.26           C  
ATOM   3523  CG  PHE B  30      27.207  41.786  -7.931  1.00 11.21           C  
ATOM   3524  CD1 PHE B  30      27.808  41.410  -6.734  1.00  9.96           C  
ATOM   3525  CD2 PHE B  30      26.250  40.947  -8.490  1.00  7.73           C  
ATOM   3526  CE1 PHE B  30      27.451  40.229  -6.101  1.00  7.63           C  
ATOM   3527  CE2 PHE B  30      25.892  39.770  -7.862  1.00 11.69           C  
ATOM   3528  CZ  PHE B  30      26.492  39.411  -6.662  1.00  8.54           C  
ATOM   3529  N   ARG B  31      27.281  46.594  -7.682  1.00 14.15           N  
ATOM   3530  CA  ARG B  31      27.475  47.969  -8.121  1.00 13.32           C  
ATOM   3531  C   ARG B  31      28.934  48.367  -8.289  1.00 12.98           C  
ATOM   3532  O   ARG B  31      29.765  48.070  -7.440  1.00  9.14           O  
ATOM   3533  CB  ARG B  31      26.799  48.892  -7.108  1.00 12.51           C  
ATOM   3534  CG  ARG B  31      26.969  50.368  -7.353  1.00 11.79           C  
ATOM   3535  CD  ARG B  31      26.018  51.120  -6.465  1.00 11.16           C  
ATOM   3536  NE  ARG B  31      24.637  50.862  -6.851  1.00  8.77           N  
ATOM   3537  CZ  ARG B  31      23.606  50.875  -6.015  1.00  9.73           C  
ATOM   3538  NH1 ARG B  31      23.784  51.130  -4.726  1.00  9.40           N1+
ATOM   3539  NH2 ARG B  31      22.387  50.661  -6.478  1.00  9.03           N  
ATOM   3540  N   ALA B  32      29.223  49.078  -9.369  1.00 15.55           N  
ATOM   3541  CA  ALA B  32      30.571  49.536  -9.651  1.00 13.04           C  
ATOM   3542  C   ALA B  32      30.510  50.964 -10.187  1.00 13.65           C  
ATOM   3543  O   ALA B  32      29.595  51.310 -10.920  1.00 12.80           O  
ATOM   3544  CB  ALA B  32      31.222  48.622 -10.672  1.00 15.85           C  
ATOM   3545  N   ALA B  33      31.482  51.792  -9.825  1.00 16.28           N  
ATOM   3546  CA  ALA B  33      31.530  53.173 -10.298  1.00 12.48           C  
ATOM   3547  C   ALA B  33      32.854  53.370 -11.016  1.00 13.29           C  
ATOM   3548  O   ALA B  33      33.842  52.746 -10.664  1.00 17.95           O  
ATOM   3549  CB  ALA B  33      31.397  54.145  -9.130  1.00 12.68           C  
ATOM   3550  N   VAL B  34      32.860  54.201 -12.050  1.00 17.50           N  
ATOM   3551  CA  VAL B  34      34.066  54.476 -12.831  1.00 16.73           C  
ATOM   3552  C   VAL B  34      34.690  55.826 -12.422  1.00 21.55           C  
ATOM   3553  O   VAL B  34      33.978  56.802 -12.196  1.00 21.74           O  
ATOM   3554  CB  VAL B  34      33.727  54.507 -14.342  1.00 16.76           C  
ATOM   3555  CG1 VAL B  34      34.977  54.753 -15.172  1.00 20.34           C  
ATOM   3556  CG2 VAL B  34      33.050  53.204 -14.751  1.00 15.21           C  
ATOM   3557  N   PRO B  35      36.023  55.881 -12.274  1.00 22.98           N  
ATOM   3558  CA  PRO B  35      36.700  57.124 -11.890  1.00 22.44           C  
ATOM   3559  C   PRO B  35      36.986  58.013 -13.107  1.00 24.24           C  
ATOM   3560  O   PRO B  35      36.861  57.560 -14.248  1.00 29.04           O  
ATOM   3561  CB  PRO B  35      37.980  56.611 -11.254  1.00 21.10           C  
ATOM   3562  CG  PRO B  35      38.299  55.434 -12.115  1.00 20.73           C  
ATOM   3563  CD  PRO B  35      36.963  54.745 -12.255  1.00 19.83           C  
ATOM   3564  N   SER B  36      37.394  59.257 -12.863  1.00 30.46           N  
ATOM   3565  CA  SER B  36      37.686  60.237 -13.918  1.00 38.08           C  
ATOM   3566  C   SER B  36      38.725  59.744 -14.907  1.00 43.24           C  
ATOM   3567  O   SER B  36      39.818  59.349 -14.512  1.00 48.60           O  
ATOM   3568  CB  SER B  36      38.188  61.551 -13.306  1.00 40.92           C  
ATOM   3569  OG  SER B  36      39.422  61.370 -12.614  1.00 36.13           O  
ATOM   3570  N   GLY B  37      38.390  59.785 -16.191  1.00 48.03           N  
ATOM   3571  CA  GLY B  37      39.323  59.341 -17.212  1.00 51.22           C  
ATOM   3572  C   GLY B  37      39.653  60.480 -18.148  1.00 52.80           C  
ATOM   3573  O   GLY B  37      39.446  61.646 -17.805  1.00 54.47           O  
ATOM   3574  N   ALA B  38      40.138  60.153 -19.340  1.00 55.93           N  
ATOM   3575  CA  ALA B  38      40.482  61.166 -20.332  1.00 60.83           C  
ATOM   3576  C   ALA B  38      39.573  61.066 -21.552  1.00 65.90           C  
ATOM   3577  O   ALA B  38      39.546  60.036 -22.232  1.00 62.31           O  
ATOM   3578  CB  ALA B  38      41.940  61.026 -20.748  1.00 60.83           C  
ATOM   3579  N   SER B  39      38.795  62.120 -21.793  1.00 73.30           N  
ATOM   3580  CA  SER B  39      37.887  62.168 -22.938  1.00 78.62           C  
ATOM   3581  C   SER B  39      38.758  62.064 -24.182  1.00 81.56           C  
ATOM   3582  O   SER B  39      38.397  61.427 -25.171  1.00 81.96           O  
ATOM   3583  CB  SER B  39      37.106  63.485 -22.941  1.00 80.94           C  
ATOM   3584  OG  SER B  39      36.115  63.503 -23.957  1.00 85.65           O  
ATOM   3585  N   THR B  40      39.915  62.707 -24.100  1.00 85.29           N  
ATOM   3586  CA  THR B  40      40.907  62.696 -25.160  1.00 88.21           C  
ATOM   3587  C   THR B  40      42.165  62.283 -24.407  1.00 88.84           C  
ATOM   3588  O   THR B  40      42.436  62.798 -23.319  1.00 91.07           O  
ATOM   3589  CB  THR B  40      41.105  64.097 -25.768  1.00 87.55           C  
ATOM   3590  CG2 THR B  40      41.980  64.017 -27.011  1.00 88.86           C  
ATOM   3591  OG1 THR B  40      39.833  64.644 -26.131  1.00 88.34           O  
ATOM   3592  N   GLY B  41      42.892  61.316 -24.945  1.00 87.71           N  
ATOM   3593  CA  GLY B  41      44.090  60.855 -24.278  1.00 86.92           C  
ATOM   3594  C   GLY B  41      45.119  60.405 -25.283  1.00 85.80           C  
ATOM   3595  O   GLY B  41      44.775  60.041 -26.408  1.00 86.05           O  
ATOM   3596  N   VAL B  42      46.382  60.429 -24.870  1.00 83.77           N  
ATOM   3597  CA  VAL B  42      47.484  60.032 -25.733  1.00 79.42           C  
ATOM   3598  C   VAL B  42      47.312  58.632 -26.328  1.00 76.12           C  
ATOM   3599  O   VAL B  42      47.047  58.485 -27.524  1.00 77.58           O  
ATOM   3600  CB  VAL B  42      48.861  60.160 -25.006  1.00 78.54           C  
ATOM   3601  CG1 VAL B  42      49.270  61.622 -24.926  1.00 76.33           C  
ATOM   3602  CG2 VAL B  42      48.799  59.568 -23.600  1.00 74.52           C  
ATOM   3603  N   HIS B  43      47.437  57.606 -25.496  1.00 67.96           N  
ATOM   3604  CA  HIS B  43      47.306  56.240 -25.979  1.00 61.10           C  
ATOM   3605  C   HIS B  43      46.304  55.496 -25.114  1.00 56.60           C  
ATOM   3606  O   HIS B  43      46.130  54.287 -25.256  1.00 58.61           O  
ATOM   3607  CB  HIS B  43      48.657  55.513 -25.910  1.00 59.98           C  
ATOM   3608  CG  HIS B  43      49.817  56.320 -26.413  1.00 56.43           C  
ATOM   3609  CD2 HIS B  43      50.260  56.554 -27.672  1.00 52.72           C  
ATOM   3610  ND1 HIS B  43      50.676  56.989 -25.570  1.00 53.82           N  
ATOM   3611  CE1 HIS B  43      51.602  57.603 -26.288  1.00 50.03           C  
ATOM   3612  NE2 HIS B  43      51.372  57.355 -27.562  1.00 53.27           N  
ATOM   3613  N   GLU B  44      45.665  56.221 -24.204  1.00 50.61           N  
ATOM   3614  CA  GLU B  44      44.700  55.621 -23.295  1.00 48.05           C  
ATOM   3615  C   GLU B  44      43.304  55.499 -23.881  1.00 43.45           C  
ATOM   3616  O   GLU B  44      42.972  56.161 -24.870  1.00 43.53           O  
ATOM   3617  CB  GLU B  44      44.659  56.402 -21.982  1.00 47.01           C  
ATOM   3618  CG  GLU B  44      44.437  57.891 -22.142  1.00 50.08           C  
ATOM   3619  CD  GLU B  44      44.904  58.672 -20.930  1.00 54.24           C  
ATOM   3620  OE1 GLU B  44      44.276  58.545 -19.855  1.00 53.82           O  
ATOM   3621  OE2 GLU B  44      45.906  59.408 -21.054  1.00 56.07           O1-
ATOM   3622  N   ALA B  45      42.517  54.600 -23.300  1.00 37.50           N  
ATOM   3623  CA  ALA B  45      41.145  54.377 -23.725  1.00 36.55           C  
ATOM   3624  C   ALA B  45      40.389  55.665 -23.440  1.00 35.39           C  
ATOM   3625  O   ALA B  45      40.494  56.236 -22.348  1.00 34.50           O  
ATOM   3626  CB  ALA B  45      40.540  53.215 -22.963  1.00 35.88           C  
ATOM   3627  N   LEU B  46      39.613  56.113 -24.417  1.00 33.64           N  
ATOM   3628  CA  LEU B  46      38.898  57.361 -24.273  1.00 34.36           C  
ATOM   3629  C   LEU B  46      37.579  57.269 -23.557  1.00 33.00           C  
ATOM   3630  O   LEU B  46      36.713  56.471 -23.913  1.00 34.01           O  
ATOM   3631  CB  LEU B  46      38.743  58.047 -25.631  1.00 35.91           C  
ATOM   3632  CG  LEU B  46      40.108  58.324 -26.282  1.00 42.06           C  
ATOM   3633  CD1 LEU B  46      39.965  59.292 -27.446  1.00 38.83           C  
ATOM   3634  CD2 LEU B  46      41.084  58.879 -25.239  1.00 35.79           C  
ATOM   3635  N   GLU B  47      37.464  58.046 -22.488  1.00 32.52           N  
ATOM   3636  CA  GLU B  47      36.234  58.084 -21.722  1.00 34.78           C  
ATOM   3637  C   GLU B  47      35.276  58.961 -22.517  1.00 32.50           C  
ATOM   3638  O   GLU B  47      35.681  59.952 -23.122  1.00 30.11           O  
ATOM   3639  CB  GLU B  47      36.462  58.662 -20.322  1.00 33.09           C  
ATOM   3640  CG  GLU B  47      36.476  60.172 -20.250  1.00 31.54           C  
ATOM   3641  CD  GLU B  47      36.512  60.685 -18.830  1.00 35.52           C  
ATOM   3642  OE1 GLU B  47      36.178  59.915 -17.906  1.00 34.54           O  
ATOM   3643  OE2 GLU B  47      36.876  61.864 -18.634  1.00 40.17           O1-
ATOM   3644  N   MET B  48      34.011  58.575 -22.545  1.00 34.80           N  
ATOM   3645  CA  MET B  48      33.032  59.339 -23.285  1.00 34.36           C  
ATOM   3646  C   MET B  48      32.349  60.413 -22.440  1.00 35.37           C  
ATOM   3647  O   MET B  48      31.886  60.158 -21.325  1.00 34.69           O  
ATOM   3648  CB  MET B  48      32.007  58.398 -23.903  1.00 33.10           C  
ATOM   3649  CG  MET B  48      31.194  59.029 -25.001  1.00 36.05           C  
ATOM   3650  SD  MET B  48      30.403  57.774 -25.994  1.00 43.98           S  
ATOM   3651  CE  MET B  48      31.804  57.153 -26.900  1.00 35.75           C  
ATOM   3652  N   ARG B  49      32.361  61.631 -22.965  1.00 38.11           N  
ATOM   3653  CA  ARG B  49      31.736  62.785 -22.330  1.00 38.36           C  
ATOM   3654  C   ARG B  49      30.762  63.323 -23.373  1.00 41.24           C  
ATOM   3655  O   ARG B  49      30.949  63.098 -24.571  1.00 42.51           O  
ATOM   3656  CB  ARG B  49      32.782  63.852 -22.006  1.00 34.58           C  
ATOM   3657  CG  ARG B  49      33.792  63.449 -20.955  1.00 29.39           C  
ATOM   3658  CD  ARG B  49      33.172  63.402 -19.589  1.00 22.98           C  
ATOM   3659  NE  ARG B  49      34.119  62.916 -18.597  1.00 17.55           N  
ATOM   3660  CZ  ARG B  49      33.842  62.754 -17.306  1.00 23.55           C  
ATOM   3661  NH1 ARG B  49      32.634  63.030 -16.836  1.00 19.09           N1+
ATOM   3662  NH2 ARG B  49      34.774  62.302 -16.481  1.00 19.72           N  
ATOM   3663  N   ASP B  50      29.700  63.983 -22.929  1.00 43.84           N  
ATOM   3664  CA  ASP B  50      28.723  64.534 -23.865  1.00 43.31           C  
ATOM   3665  C   ASP B  50      29.300  65.754 -24.555  1.00 42.88           C  
ATOM   3666  O   ASP B  50      29.060  65.970 -25.740  1.00 43.75           O  
ATOM   3667  CB  ASP B  50      27.416  64.885 -23.154  1.00 42.62           C  
ATOM   3668  CG  ASP B  50      26.753  63.677 -22.524  1.00 40.38           C  
ATOM   3669  OD1 ASP B  50      27.133  62.533 -22.851  1.00 38.88           O  
ATOM   3670  OD2 ASP B  50      25.849  63.874 -21.690  1.00 41.48           O1-
ATOM   3671  N   GLY B  51      30.060  66.549 -23.805  1.00 42.56           N  
ATOM   3672  CA  GLY B  51      30.680  67.733 -24.365  1.00 43.92           C  
ATOM   3673  C   GLY B  51      29.762  68.934 -24.487  1.00 45.98           C  
ATOM   3674  O   GLY B  51      30.189  69.989 -24.950  1.00 45.95           O  
ATOM   3675  N   ASP B  52      28.506  68.791 -24.075  1.00 46.76           N  
ATOM   3676  CA  ASP B  52      27.567  69.901 -24.150  1.00 47.25           C  
ATOM   3677  C   ASP B  52      28.027  70.914 -23.117  1.00 47.80           C  
ATOM   3678  O   ASP B  52      27.903  70.676 -21.918  1.00 49.29           O  
ATOM   3679  CB  ASP B  52      26.143  69.431 -23.833  1.00 49.91           C  
ATOM   3680  CG  ASP B  52      25.080  70.436 -24.261  1.00 57.60           C  
ATOM   3681  OD1 ASP B  52      25.392  71.641 -24.377  1.00 62.28           O  
ATOM   3682  OD2 ASP B  52      23.923  70.020 -24.492  1.00 61.72           O1-
ATOM   3683  N   LYS B  53      28.573  72.030 -23.588  1.00 51.70           N  
ATOM   3684  CA  LYS B  53      29.085  73.081 -22.709  1.00 55.47           C  
ATOM   3685  C   LYS B  53      28.106  73.591 -21.656  1.00 52.19           C  
ATOM   3686  O   LYS B  53      28.514  73.936 -20.543  1.00 52.73           O  
ATOM   3687  CB  LYS B  53      29.638  74.251 -23.532  1.00 63.39           C  
ATOM   3688  CG  LYS B  53      30.964  73.945 -24.233  1.00 74.38           C  
ATOM   3689  CD  LYS B  53      31.509  75.162 -24.980  1.00 79.33           C  
ATOM   3690  CE  LYS B  53      32.865  74.874 -25.624  1.00 80.39           C  
ATOM   3691  NZ  LYS B  53      32.805  73.794 -26.655  1.00 81.90           N1+
ATOM   3692  N   SER B  54      26.823  73.639 -22.001  1.00 48.96           N  
ATOM   3693  CA  SER B  54      25.802  74.107 -21.071  1.00 49.18           C  
ATOM   3694  C   SER B  54      25.587  73.101 -19.944  1.00 48.76           C  
ATOM   3695  O   SER B  54      25.654  73.452 -18.763  1.00 53.95           O  
ATOM   3696  CB  SER B  54      24.495  74.353 -21.813  1.00 50.34           C  
ATOM   3697  OG  SER B  54      24.166  73.240 -22.623  1.00 58.48           O  
ATOM   3698  N   LYS B  55      25.357  71.845 -20.311  1.00 43.54           N  
ATOM   3699  CA  LYS B  55      25.138  70.789 -19.332  1.00 38.05           C  
ATOM   3700  C   LYS B  55      26.403  70.369 -18.584  1.00 35.90           C  
ATOM   3701  O   LYS B  55      27.384  69.919 -19.180  1.00 34.91           O  
ATOM   3702  CB  LYS B  55      24.518  69.561 -19.995  1.00 37.04           C  
ATOM   3703  CG  LYS B  55      23.198  69.824 -20.676  1.00 41.31           C  
ATOM   3704  CD  LYS B  55      22.497  68.531 -21.078  1.00 50.65           C  
ATOM   3705  CE  LYS B  55      23.188  67.806 -22.234  1.00 55.24           C  
ATOM   3706  NZ  LYS B  55      24.511  67.209 -21.886  1.00 60.98           N1+
ATOM   3707  N   TYR B  56      26.360  70.531 -17.268  1.00 34.00           N  
ATOM   3708  CA  TYR B  56      27.441  70.151 -16.365  1.00 31.50           C  
ATOM   3709  C   TYR B  56      28.869  70.488 -16.812  1.00 34.71           C  
ATOM   3710  O   TYR B  56      29.820  69.765 -16.484  1.00 34.77           O  
ATOM   3711  CB  TYR B  56      27.338  68.656 -16.079  1.00 27.81           C  
ATOM   3712  CG  TYR B  56      25.965  68.196 -15.645  1.00 23.09           C  
ATOM   3713  CD1 TYR B  56      24.974  67.907 -16.584  1.00 21.60           C  
ATOM   3714  CD2 TYR B  56      25.678  67.978 -14.302  1.00 22.75           C  
ATOM   3715  CE1 TYR B  56      23.737  67.403 -16.191  1.00 25.68           C  
ATOM   3716  CE2 TYR B  56      24.448  67.476 -13.899  1.00 22.32           C  
ATOM   3717  CZ  TYR B  56      23.485  67.188 -14.844  1.00 24.15           C  
ATOM   3718  OH  TYR B  56      22.276  66.681 -14.435  1.00 29.71           O  
ATOM   3719  N   HIS B  57      29.020  71.605 -17.519  1.00 35.26           N  
ATOM   3720  CA  HIS B  57      30.318  72.053 -18.017  1.00 28.69           C  
ATOM   3721  C   HIS B  57      30.898  71.107 -19.049  1.00 27.57           C  
ATOM   3722  O   HIS B  57      32.106  70.899 -19.092  1.00 24.53           O  
ATOM   3723  CB  HIS B  57      31.307  72.229 -16.870  1.00 30.58           C  
ATOM   3724  CG  HIS B  57      30.976  73.365 -15.962  1.00 36.43           C  
ATOM   3725  CD2 HIS B  57      31.614  74.536 -15.733  1.00 35.52           C  
ATOM   3726  ND1 HIS B  57      29.852  73.380 -15.165  1.00 38.79           N  
ATOM   3727  CE1 HIS B  57      29.811  74.511 -14.487  1.00 36.37           C  
ATOM   3728  NE2 HIS B  57      30.870  75.231 -14.812  1.00 37.14           N  
ATOM   3729  N   GLY B  58      30.029  70.525 -19.868  1.00 27.93           N  
ATOM   3730  CA  GLY B  58      30.472  69.602 -20.896  1.00 30.31           C  
ATOM   3731  C   GLY B  58      31.000  68.276 -20.379  1.00 29.93           C  
ATOM   3732  O   GLY B  58      31.426  67.433 -21.170  1.00 32.37           O  
ATOM   3733  N   LYS B  59      30.910  68.057 -19.072  1.00 26.93           N  
ATOM   3734  CA  LYS B  59      31.412  66.832 -18.464  1.00 26.22           C  
ATOM   3735  C   LYS B  59      30.348  65.784 -18.147  1.00 29.97           C  
ATOM   3736  O   LYS B  59      30.601  64.869 -17.359  1.00 29.43           O  
ATOM   3737  CB  LYS B  59      32.208  67.175 -17.196  1.00 28.44           C  
ATOM   3738  CG  LYS B  59      33.538  67.860 -17.482  1.00 30.54           C  
ATOM   3739  CD  LYS B  59      34.135  68.530 -16.256  1.00 38.66           C  
ATOM   3740  CE  LYS B  59      33.319  69.750 -15.834  1.00 50.73           C  
ATOM   3741  NZ  LYS B  59      33.946  70.570 -14.743  1.00 45.11           N1+
ATOM   3742  N   SER B  60      29.158  65.907 -18.734  1.00 30.43           N  
ATOM   3743  CA  SER B  60      28.110  64.926 -18.457  1.00 29.10           C  
ATOM   3744  C   SER B  60      28.398  63.615 -19.183  1.00 28.29           C  
ATOM   3745  O   SER B  60      29.115  63.592 -20.186  1.00 31.74           O  
ATOM   3746  CB  SER B  60      26.707  65.472 -18.781  1.00 27.05           C  
ATOM   3747  OG  SER B  60      26.552  65.832 -20.140  1.00 28.28           O  
ATOM   3748  N   VAL B  61      27.837  62.522 -18.686  1.00 27.11           N  
ATOM   3749  CA  VAL B  61      28.092  61.225 -19.285  1.00 23.98           C  
ATOM   3750  C   VAL B  61      26.846  60.477 -19.734  1.00 26.13           C  
ATOM   3751  O   VAL B  61      26.821  59.248 -19.722  1.00 31.29           O  
ATOM   3752  CB  VAL B  61      28.899  60.335 -18.306  1.00 23.85           C  
ATOM   3753  CG1 VAL B  61      30.294  60.920 -18.079  1.00 21.75           C  
ATOM   3754  CG2 VAL B  61      28.170  60.218 -16.982  1.00 17.65           C  
ATOM   3755  N   PHE B  62      25.826  61.206 -20.176  1.00 26.53           N  
ATOM   3756  CA  PHE B  62      24.581  60.573 -20.619  1.00 26.36           C  
ATOM   3757  C   PHE B  62      24.778  59.619 -21.792  1.00 27.15           C  
ATOM   3758  O   PHE B  62      24.114  58.589 -21.877  1.00 27.38           O  
ATOM   3759  CB  PHE B  62      23.518  61.623 -20.957  1.00 21.50           C  
ATOM   3760  CG  PHE B  62      23.131  62.479 -19.789  1.00 24.90           C  
ATOM   3761  CD1 PHE B  62      22.562  61.910 -18.655  1.00 19.89           C  
ATOM   3762  CD2 PHE B  62      23.368  63.852 -19.803  1.00 22.24           C  
ATOM   3763  CE1 PHE B  62      22.240  62.696 -17.550  1.00 21.88           C  
ATOM   3764  CE2 PHE B  62      23.048  64.642 -18.704  1.00 20.05           C  
ATOM   3765  CZ  PHE B  62      22.484  64.061 -17.577  1.00 19.66           C  
ATOM   3766  N   ASN B  63      25.716  59.944 -22.673  1.00 29.21           N  
ATOM   3767  CA  ASN B  63      25.987  59.098 -23.829  1.00 30.63           C  
ATOM   3768  C   ASN B  63      26.604  57.759 -23.429  1.00 29.30           C  
ATOM   3769  O   ASN B  63      26.235  56.714 -23.964  1.00 28.66           O  
ATOM   3770  CB  ASN B  63      26.877  59.830 -24.831  1.00 36.81           C  
ATOM   3771  CG  ASN B  63      26.149  60.973 -25.526  1.00 44.33           C  
ATOM   3772  ND2 ASN B  63      26.805  62.120 -25.628  1.00 46.99           N  
ATOM   3773  OD1 ASN B  63      25.001  60.828 -25.948  1.00 49.30           O  
ATOM   3774  N   ALA B  64      27.515  57.788 -22.462  1.00 27.57           N  
ATOM   3775  CA  ALA B  64      28.162  56.566 -21.991  1.00 28.40           C  
ATOM   3776  C   ALA B  64      27.110  55.704 -21.294  1.00 27.19           C  
ATOM   3777  O   ALA B  64      27.011  54.497 -21.530  1.00 26.99           O  
ATOM   3778  CB  ALA B  64      29.301  56.901 -21.030  1.00 25.84           C  
ATOM   3779  N   VAL B  65      26.308  56.345 -20.452  1.00 28.59           N  
ATOM   3780  CA  VAL B  65      25.243  55.673 -19.722  1.00 25.20           C  
ATOM   3781  C   VAL B  65      24.278  55.029 -20.715  1.00 30.53           C  
ATOM   3782  O   VAL B  65      23.891  53.866 -20.560  1.00 32.09           O  
ATOM   3783  CB  VAL B  65      24.517  56.673 -18.825  1.00 18.60           C  
ATOM   3784  CG1 VAL B  65      23.272  56.060 -18.235  1.00 15.49           C  
ATOM   3785  CG2 VAL B  65      25.457  57.129 -17.722  1.00 20.04           C  
ATOM   3786  N   LYS B  66      23.937  55.775 -21.760  1.00 32.92           N  
ATOM   3787  CA  LYS B  66      23.050  55.287 -22.806  1.00 36.18           C  
ATOM   3788  C   LYS B  66      23.679  54.049 -23.451  1.00 36.45           C  
ATOM   3789  O   LYS B  66      23.014  53.023 -23.624  1.00 34.58           O  
ATOM   3790  CB  LYS B  66      22.802  56.401 -23.838  1.00 41.79           C  
ATOM   3791  CG  LYS B  66      22.380  55.950 -25.240  1.00 51.13           C  
ATOM   3792  CD  LYS B  66      23.574  55.971 -26.208  1.00 57.31           C  
ATOM   3793  CE  LYS B  66      23.205  55.526 -27.627  1.00 60.83           C  
ATOM   3794  NZ  LYS B  66      22.852  54.079 -27.735  1.00 59.46           N1+
ATOM   3795  N   ASN B  67      24.974  54.132 -23.750  1.00 35.51           N  
ATOM   3796  CA  ASN B  67      25.702  53.025 -24.371  1.00 31.50           C  
ATOM   3797  C   ASN B  67      25.627  51.766 -23.517  1.00 27.52           C  
ATOM   3798  O   ASN B  67      25.443  50.664 -24.033  1.00 25.52           O  
ATOM   3799  CB  ASN B  67      27.159  53.413 -24.635  1.00 30.18           C  
ATOM   3800  CG  ASN B  67      27.300  54.420 -25.770  1.00 32.51           C  
ATOM   3801  ND2 ASN B  67      28.399  55.167 -25.773  1.00 32.35           N  
ATOM   3802  OD1 ASN B  67      26.428  54.522 -26.632  1.00 34.29           O  
ATOM   3803  N   VAL B  68      25.742  51.929 -22.205  1.00 24.79           N  
ATOM   3804  CA  VAL B  68      25.652  50.788 -21.314  1.00 22.37           C  
ATOM   3805  C   VAL B  68      24.230  50.243 -21.388  1.00 26.77           C  
ATOM   3806  O   VAL B  68      24.007  49.116 -21.826  1.00 28.65           O  
ATOM   3807  CB  VAL B  68      25.933  51.177 -19.849  1.00 20.07           C  
ATOM   3808  CG1 VAL B  68      25.650  49.994 -18.930  1.00 17.60           C  
ATOM   3809  CG2 VAL B  68      27.365  51.640 -19.684  1.00 17.98           C  
ATOM   3810  N   ASN B  69      23.276  51.107 -21.065  1.00 27.19           N  
ATOM   3811  CA  ASN B  69      21.860  50.771 -21.021  1.00 29.45           C  
ATOM   3812  C   ASN B  69      21.152  50.148 -22.224  1.00 30.83           C  
ATOM   3813  O   ASN B  69      20.438  49.159 -22.070  1.00 34.79           O  
ATOM   3814  CB  ASN B  69      21.067  51.968 -20.495  1.00 24.99           C  
ATOM   3815  CG  ASN B  69      21.264  52.172 -19.012  1.00 24.59           C  
ATOM   3816  ND2 ASN B  69      20.966  53.370 -18.520  1.00 23.41           N  
ATOM   3817  OD1 ASN B  69      21.689  51.257 -18.314  1.00 21.76           O  
ATOM   3818  N   ASP B  70      21.326  50.696 -23.417  1.00 33.48           N  
ATOM   3819  CA  ASP B  70      20.629  50.119 -24.557  1.00 34.66           C  
ATOM   3820  C   ASP B  70      21.497  49.507 -25.648  1.00 35.98           C  
ATOM   3821  O   ASP B  70      21.031  49.269 -26.762  1.00 39.29           O  
ATOM   3822  CB  ASP B  70      19.610  51.113 -25.133  1.00 41.79           C  
ATOM   3823  CG  ASP B  70      20.193  52.490 -25.374  1.00 43.04           C  
ATOM   3824  OD1 ASP B  70      21.248  52.592 -26.037  1.00 48.96           O  
ATOM   3825  OD2 ASP B  70      19.585  53.474 -24.909  1.00 43.41           O1-
ATOM   3826  N   VAL B  71      22.758  49.239 -25.321  1.00 35.99           N  
ATOM   3827  CA  VAL B  71      23.677  48.619 -26.269  1.00 31.66           C  
ATOM   3828  C   VAL B  71      24.427  47.478 -25.595  1.00 29.52           C  
ATOM   3829  O   VAL B  71      24.345  46.336 -26.027  1.00 33.46           O  
ATOM   3830  CB  VAL B  71      24.690  49.615 -26.833  1.00 32.73           C  
ATOM   3831  CG1 VAL B  71      25.586  48.918 -27.848  1.00 32.39           C  
ATOM   3832  CG2 VAL B  71      23.972  50.797 -27.466  1.00 33.73           C  
ATOM   3833  N   ILE B  72      25.130  47.776 -24.513  1.00 27.73           N  
ATOM   3834  CA  ILE B  72      25.872  46.746 -23.811  1.00 27.18           C  
ATOM   3835  C   ILE B  72      24.952  45.766 -23.088  1.00 27.66           C  
ATOM   3836  O   ILE B  72      25.017  44.558 -23.329  1.00 25.75           O  
ATOM   3837  CB  ILE B  72      26.901  47.361 -22.833  1.00 29.19           C  
ATOM   3838  CG1 ILE B  72      27.979  48.103 -23.625  1.00 26.61           C  
ATOM   3839  CG2 ILE B  72      27.534  46.277 -21.952  1.00 22.33           C  
ATOM   3840  CD1 ILE B  72      29.017  48.779 -22.763  1.00 29.11           C  
ATOM   3841  N   VAL B  73      24.066  46.288 -22.244  1.00 29.07           N  
ATOM   3842  CA  VAL B  73      23.133  45.455 -21.474  1.00 31.01           C  
ATOM   3843  C   VAL B  73      22.375  44.400 -22.288  1.00 30.50           C  
ATOM   3844  O   VAL B  73      22.422  43.210 -21.964  1.00 30.00           O  
ATOM   3845  CB  VAL B  73      22.109  46.310 -20.727  1.00 34.48           C  
ATOM   3846  CG1 VAL B  73      21.235  45.434 -19.839  1.00 46.62           C  
ATOM   3847  CG2 VAL B  73      22.809  47.380 -19.932  1.00 45.52           C  
ATOM   3848  N   PRO B  74      21.651  44.821 -23.341  1.00 28.77           N  
ATOM   3849  CA  PRO B  74      20.897  43.883 -24.176  1.00 29.01           C  
ATOM   3850  C   PRO B  74      21.795  42.798 -24.757  1.00 29.13           C  
ATOM   3851  O   PRO B  74      21.488  41.609 -24.672  1.00 30.56           O  
ATOM   3852  CB  PRO B  74      20.363  44.780 -25.289  1.00 27.19           C  
ATOM   3853  CG  PRO B  74      20.192  46.078 -24.614  1.00 28.24           C  
ATOM   3854  CD  PRO B  74      21.461  46.197 -23.826  1.00 25.88           C  
ATOM   3855  N   GLU B  75      22.919  43.222 -25.321  1.00 30.73           N  
ATOM   3856  CA  GLU B  75      23.869  42.309 -25.935  1.00 33.47           C  
ATOM   3857  C   GLU B  75      24.483  41.288 -24.986  1.00 33.01           C  
ATOM   3858  O   GLU B  75      24.443  40.083 -25.247  1.00 31.76           O  
ATOM   3859  CB  GLU B  75      24.974  43.098 -26.628  1.00 36.20           C  
ATOM   3860  CG  GLU B  75      24.491  43.874 -27.836  1.00 45.05           C  
ATOM   3861  CD  GLU B  75      23.822  42.986 -28.865  1.00 48.58           C  
ATOM   3862  OE1 GLU B  75      24.522  42.150 -29.476  1.00 51.95           O  
ATOM   3863  OE2 GLU B  75      22.593  43.122 -29.055  1.00 50.79           O1-
ATOM   3864  N   ILE B  76      25.031  41.759 -23.876  1.00 30.17           N  
ATOM   3865  CA  ILE B  76      25.655  40.855 -22.929  1.00 30.00           C  
ATOM   3866  C   ILE B  76      24.651  39.898 -22.288  1.00 29.00           C  
ATOM   3867  O   ILE B  76      24.986  38.752 -21.983  1.00 33.30           O  
ATOM   3868  CB  ILE B  76      26.481  41.623 -21.870  1.00 31.49           C  
ATOM   3869  CG1 ILE B  76      27.584  40.716 -21.315  1.00 31.75           C  
ATOM   3870  CG2 ILE B  76      25.578  42.160 -20.761  1.00 30.79           C  
ATOM   3871  CD1 ILE B  76      28.620  41.447 -20.494  1.00 34.39           C  
ATOM   3872  N   ILE B  77      23.418  40.350 -22.096  1.00 28.67           N  
ATOM   3873  CA  ILE B  77      22.409  39.471 -21.520  1.00 33.98           C  
ATOM   3874  C   ILE B  77      22.057  38.392 -22.548  1.00 36.20           C  
ATOM   3875  O   ILE B  77      21.996  37.201 -22.222  1.00 35.67           O  
ATOM   3876  CB  ILE B  77      21.146  40.247 -21.068  1.00 34.42           C  
ATOM   3877  CG1 ILE B  77      21.507  41.187 -19.911  1.00 33.52           C  
ATOM   3878  CG2 ILE B  77      20.053  39.275 -20.620  1.00 28.36           C  
ATOM   3879  CD1 ILE B  77      20.332  41.917 -19.308  1.00 32.99           C  
ATOM   3880  N   LYS B  78      21.896  38.809 -23.802  1.00 37.86           N  
ATOM   3881  CA  LYS B  78      21.572  37.887 -24.886  1.00 40.58           C  
ATOM   3882  C   LYS B  78      22.734  36.962 -25.244  1.00 41.68           C  
ATOM   3883  O   LYS B  78      22.522  35.873 -25.778  1.00 43.49           O  
ATOM   3884  CB  LYS B  78      21.105  38.668 -26.117  1.00 43.96           C  
ATOM   3885  CG  LYS B  78      19.729  39.274 -25.917  1.00 55.64           C  
ATOM   3886  CD  LYS B  78      19.539  40.587 -26.661  1.00 60.99           C  
ATOM   3887  CE  LYS B  78      18.352  41.358 -26.081  1.00 61.10           C  
ATOM   3888  NZ  LYS B  78      18.473  41.538 -24.595  1.00 59.44           N1+
ATOM   3889  N   SER B  79      23.955  37.395 -24.931  1.00 40.41           N  
ATOM   3890  CA  SER B  79      25.157  36.620 -25.215  1.00 37.57           C  
ATOM   3891  C   SER B  79      25.197  35.314 -24.428  1.00 40.00           C  
ATOM   3892  O   SER B  79      25.723  34.306 -24.901  1.00 43.13           O  
ATOM   3893  CB  SER B  79      26.405  37.438 -24.874  1.00 40.51           C  
ATOM   3894  OG  SER B  79      26.624  37.507 -23.469  1.00 33.95           O  
ATOM   3895  N   GLY B  80      24.685  35.353 -23.204  1.00 39.58           N  
ATOM   3896  CA  GLY B  80      24.693  34.167 -22.374  1.00 37.96           C  
ATOM   3897  C   GLY B  80      26.088  33.898 -21.844  1.00 39.45           C  
ATOM   3898  O   GLY B  80      26.615  32.788 -21.956  1.00 44.55           O  
ATOM   3899  N   LEU B  81      26.718  34.943 -21.327  1.00 34.87           N  
ATOM   3900  CA  LEU B  81      28.047  34.813 -20.759  1.00 28.46           C  
ATOM   3901  C   LEU B  81      27.879  34.900 -19.252  1.00 25.15           C  
ATOM   3902  O   LEU B  81      27.041  35.646 -18.761  1.00 27.34           O  
ATOM   3903  CB  LEU B  81      28.962  35.933 -21.266  1.00 30.06           C  
ATOM   3904  CG  LEU B  81      29.428  35.851 -22.723  1.00 28.96           C  
ATOM   3905  CD1 LEU B  81      30.093  37.153 -23.131  1.00 27.57           C  
ATOM   3906  CD2 LEU B  81      30.375  34.677 -22.900  1.00 25.13           C  
ATOM   3907  N   LYS B  82      28.620  34.094 -18.515  1.00 26.51           N  
ATOM   3908  CA  LYS B  82      28.522  34.133 -17.066  1.00 29.20           C  
ATOM   3909  C   LYS B  82      29.461  35.210 -16.524  1.00 28.66           C  
ATOM   3910  O   LYS B  82      30.508  35.486 -17.111  1.00 28.48           O  
ATOM   3911  CB  LYS B  82      28.909  32.778 -16.466  1.00 35.82           C  
ATOM   3912  CG  LYS B  82      28.295  31.576 -17.156  1.00 38.68           C  
ATOM   3913  CD  LYS B  82      26.797  31.534 -16.995  1.00 41.54           C  
ATOM   3914  CE  LYS B  82      26.188  30.686 -18.087  1.00 47.70           C  
ATOM   3915  NZ  LYS B  82      26.582  31.209 -19.430  1.00 54.77           N1+
ATOM   3916  N   VAL B  83      29.096  35.794 -15.388  1.00 26.66           N  
ATOM   3917  CA  VAL B  83      29.910  36.819 -14.739  1.00 27.20           C  
ATOM   3918  C   VAL B  83      31.239  36.195 -14.300  1.00 30.32           C  
ATOM   3919  O   VAL B  83      32.192  36.878 -13.913  1.00 30.66           O  
ATOM   3920  CB  VAL B  83      29.200  37.356 -13.496  1.00 22.99           C  
ATOM   3921  CG1 VAL B  83      27.953  38.117 -13.904  1.00 23.66           C  
ATOM   3922  CG2 VAL B  83      28.855  36.203 -12.558  1.00 12.13           C  
ATOM   3923  N   THR B  84      31.263  34.873 -14.340  1.00 28.70           N  
ATOM   3924  CA  THR B  84      32.412  34.090 -13.966  1.00 24.70           C  
ATOM   3925  C   THR B  84      33.433  34.055 -15.117  1.00 25.84           C  
ATOM   3926  O   THR B  84      34.596  33.720 -14.918  1.00 29.07           O  
ATOM   3927  CB  THR B  84      31.913  32.693 -13.542  1.00 21.01           C  
ATOM   3928  CG2 THR B  84      32.410  31.600 -14.459  1.00 28.22           C  
ATOM   3929  OG1 THR B  84      32.287  32.447 -12.186  1.00 29.68           O  
ATOM   3930  N   GLN B  85      32.996  34.445 -16.311  1.00 22.35           N  
ATOM   3931  CA  GLN B  85      33.852  34.467 -17.488  1.00 16.83           C  
ATOM   3932  C   GLN B  85      34.337  35.880 -17.761  1.00 19.83           C  
ATOM   3933  O   GLN B  85      33.955  36.497 -18.753  1.00 21.86           O  
ATOM   3934  CB  GLN B  85      33.080  33.961 -18.701  1.00 16.83           C  
ATOM   3935  CG  GLN B  85      32.636  32.530 -18.586  1.00 24.70           C  
ATOM   3936  CD  GLN B  85      31.679  32.154 -19.682  1.00 26.78           C  
ATOM   3937  NE2 GLN B  85      32.210  31.770 -20.835  1.00 28.95           N  
ATOM   3938  OE1 GLN B  85      30.471  32.227 -19.502  1.00 35.16           O  
ATOM   3939  N   GLN B  86      35.247  36.358 -16.925  1.00 23.45           N  
ATOM   3940  CA  GLN B  86      35.768  37.709 -17.063  1.00 21.03           C  
ATOM   3941  C   GLN B  86      36.341  38.012 -18.440  1.00 22.84           C  
ATOM   3942  O   GLN B  86      35.869  38.911 -19.133  1.00 25.56           O  
ATOM   3943  CB  GLN B  86      36.827  37.981 -15.997  1.00 20.72           C  
ATOM   3944  CG  GLN B  86      37.130  39.457 -15.803  1.00 17.11           C  
ATOM   3945  CD  GLN B  86      35.937  40.221 -15.267  1.00 16.88           C  
ATOM   3946  NE2 GLN B  86      35.565  41.288 -15.953  1.00 15.80           N  
ATOM   3947  OE1 GLN B  86      35.348  39.844 -14.255  1.00 18.91           O  
ATOM   3948  N   LYS B  87      37.343  37.237 -18.836  1.00 26.22           N  
ATOM   3949  CA  LYS B  87      38.020  37.413 -20.114  1.00 24.68           C  
ATOM   3950  C   LYS B  87      37.051  37.500 -21.275  1.00 21.92           C  
ATOM   3951  O   LYS B  87      37.117  38.417 -22.088  1.00 23.49           O  
ATOM   3952  CB  LYS B  87      38.987  36.248 -20.330  1.00 30.31           C  
ATOM   3953  CG  LYS B  87      39.800  36.311 -21.615  1.00 39.69           C  
ATOM   3954  CD  LYS B  87      40.614  35.029 -21.801  1.00 51.48           C  
ATOM   3955  CE  LYS B  87      39.706  33.795 -21.838  1.00 59.93           C  
ATOM   3956  NZ  LYS B  87      40.460  32.503 -21.785  1.00 65.35           N1+
ATOM   3957  N   GLU B  88      36.114  36.562 -21.306  1.00 25.40           N  
ATOM   3958  CA  GLU B  88      35.121  36.484 -22.360  1.00 24.54           C  
ATOM   3959  C   GLU B  88      34.162  37.668 -22.340  1.00 26.13           C  
ATOM   3960  O   GLU B  88      33.876  38.251 -23.389  1.00 28.30           O  
ATOM   3961  CB  GLU B  88      34.359  35.161 -22.270  1.00 31.90           C  
ATOM   3962  CG  GLU B  88      35.210  33.920 -22.571  1.00 36.75           C  
ATOM   3963  CD  GLU B  88      35.926  33.340 -21.354  1.00 41.81           C  
ATOM   3964  OE1 GLU B  88      36.262  34.080 -20.407  1.00 43.29           O  
ATOM   3965  OE2 GLU B  88      36.160  32.115 -21.347  1.00 49.80           O1-
ATOM   3966  N   CYS B  89      33.661  38.029 -21.160  1.00 22.29           N  
ATOM   3967  CA  CYS B  89      32.756  39.173 -21.048  1.00 22.59           C  
ATOM   3968  C   CYS B  89      33.463  40.431 -21.544  1.00 23.65           C  
ATOM   3969  O   CYS B  89      32.910  41.194 -22.338  1.00 26.53           O  
ATOM   3970  CB  CYS B  89      32.306  39.373 -19.602  1.00 18.19           C  
ATOM   3971  SG  CYS B  89      31.195  38.100 -18.988  1.00 27.47           S  
ATOM   3972  N   ASP B  90      34.704  40.621 -21.106  1.00 23.50           N  
ATOM   3973  CA  ASP B  90      35.479  41.785 -21.511  1.00 23.89           C  
ATOM   3974  C   ASP B  90      35.783  41.766 -22.997  1.00 26.94           C  
ATOM   3975  O   ASP B  90      35.764  42.814 -23.641  1.00 31.48           O  
ATOM   3976  CB  ASP B  90      36.763  41.902 -20.691  1.00 26.60           C  
ATOM   3977  CG  ASP B  90      36.502  42.348 -19.264  1.00 23.99           C  
ATOM   3978  OD1 ASP B  90      35.518  43.082 -19.048  1.00 31.66           O  
ATOM   3979  OD2 ASP B  90      37.274  41.969 -18.361  1.00 23.69           O1-
ATOM   3980  N   GLU B  91      36.047  40.585 -23.550  1.00 25.27           N  
ATOM   3981  CA  GLU B  91      36.313  40.475 -24.980  1.00 25.44           C  
ATOM   3982  C   GLU B  91      35.050  40.810 -25.751  1.00 22.70           C  
ATOM   3983  O   GLU B  91      35.099  41.468 -26.785  1.00 22.94           O  
ATOM   3984  CB  GLU B  91      36.748  39.066 -25.352  1.00 32.93           C  
ATOM   3985  CG  GLU B  91      38.146  38.710 -24.912  1.00 45.84           C  
ATOM   3986  CD  GLU B  91      38.583  37.363 -25.435  1.00 48.79           C  
ATOM   3987  OE1 GLU B  91      37.708  36.502 -25.687  1.00 53.83           O  
ATOM   3988  OE2 GLU B  91      39.803  37.168 -25.597  1.00 51.48           O1-
ATOM   3989  N   PHE B  92      33.920  40.342 -25.236  1.00 25.44           N  
ATOM   3990  CA  PHE B  92      32.620  40.573 -25.853  1.00 24.72           C  
ATOM   3991  C   PHE B  92      32.397  42.070 -26.005  1.00 20.27           C  
ATOM   3992  O   PHE B  92      32.184  42.572 -27.106  1.00 17.74           O  
ATOM   3993  CB  PHE B  92      31.512  39.950 -24.988  1.00 25.93           C  
ATOM   3994  CG  PHE B  92      30.126  40.178 -25.521  1.00 30.52           C  
ATOM   3995  CD1 PHE B  92      29.593  39.335 -26.487  1.00 29.82           C  
ATOM   3996  CD2 PHE B  92      29.364  41.256 -25.076  1.00 27.23           C  
ATOM   3997  CE1 PHE B  92      28.324  39.567 -27.002  1.00 33.36           C  
ATOM   3998  CE2 PHE B  92      28.097  41.492 -25.585  1.00 24.15           C  
ATOM   3999  CZ  PHE B  92      27.575  40.651 -26.547  1.00 28.49           C  
ATOM   4000  N   MET B  93      32.512  42.785 -24.895  1.00 18.71           N  
ATOM   4001  CA  MET B  93      32.322  44.224 -24.904  1.00 21.90           C  
ATOM   4002  C   MET B  93      33.314  44.912 -25.828  1.00 25.50           C  
ATOM   4003  O   MET B  93      32.966  45.871 -26.514  1.00 29.98           O  
ATOM   4004  CB  MET B  93      32.406  44.778 -23.485  1.00 21.32           C  
ATOM   4005  CG  MET B  93      31.297  44.273 -22.585  1.00 18.37           C  
ATOM   4006  SD  MET B  93      31.280  45.099 -21.012  1.00 24.35           S  
ATOM   4007  CE  MET B  93      32.370  44.057 -20.045  1.00 19.49           C  
ATOM   4008  N   CYS B  94      34.546  44.415 -25.859  1.00 31.39           N  
ATOM   4009  CA  CYS B  94      35.569  44.982 -26.731  1.00 33.72           C  
ATOM   4010  C   CYS B  94      35.161  44.748 -28.182  1.00 33.88           C  
ATOM   4011  O   CYS B  94      35.339  45.624 -29.027  1.00 35.95           O  
ATOM   4012  CB  CYS B  94      36.951  44.357 -26.466  1.00 34.04           C  
ATOM   4013  SG  CYS B  94      37.894  45.059 -25.078  1.00 34.82           S  
ATOM   4014  N   LYS B  95      34.610  43.572 -28.470  1.00 33.18           N  
ATOM   4015  CA  LYS B  95      34.175  43.269 -29.826  1.00 38.60           C  
ATOM   4016  C   LYS B  95      33.024  44.208 -30.138  1.00 40.02           C  
ATOM   4017  O   LYS B  95      32.965  44.805 -31.212  1.00 39.80           O  
ATOM   4018  CB  LYS B  95      33.699  41.818 -29.948  1.00 44.29           C  
ATOM   4019  CG  LYS B  95      34.766  40.766 -29.693  1.00 52.07           C  
ATOM   4020  CD  LYS B  95      34.209  39.360 -29.901  1.00 58.22           C  
ATOM   4021  CE  LYS B  95      35.177  38.284 -29.412  1.00 61.36           C  
ATOM   4022  NZ  LYS B  95      36.502  38.340 -30.091  1.00 62.87           N1+
ATOM   4023  N   LEU B  96      32.140  44.367 -29.158  1.00 39.31           N  
ATOM   4024  CA  LEU B  96      30.972  45.221 -29.280  1.00 36.97           C  
ATOM   4025  C   LEU B  96      31.367  46.644 -29.657  1.00 39.18           C  
ATOM   4026  O   LEU B  96      30.720  47.270 -30.491  1.00 44.73           O  
ATOM   4027  CB  LEU B  96      30.213  45.222 -27.962  1.00 37.09           C  
ATOM   4028  CG  LEU B  96      28.700  45.301 -28.048  1.00 38.02           C  
ATOM   4029  CD1 LEU B  96      28.182  44.111 -28.842  1.00 37.27           C  
ATOM   4030  CD2 LEU B  96      28.133  45.284 -26.639  1.00 39.28           C  
ATOM   4031  N   ASP B  97      32.421  47.153 -29.024  1.00 39.51           N  
ATOM   4032  CA  ASP B  97      32.921  48.498 -29.297  1.00 37.02           C  
ATOM   4033  C   ASP B  97      33.574  48.558 -30.676  1.00 37.62           C  
ATOM   4034  O   ASP B  97      33.287  49.447 -31.468  1.00 40.51           O  
ATOM   4035  CB  ASP B  97      33.930  48.913 -28.229  1.00 34.86           C  
ATOM   4036  CG  ASP B  97      34.487  50.301 -28.467  1.00 39.62           C  
ATOM   4037  OD1 ASP B  97      35.342  50.449 -29.359  1.00 36.20           O  
ATOM   4038  OD2 ASP B  97      34.073  51.248 -27.768  1.00 39.60           O1-
ATOM   4039  N   GLY B  98      34.520  47.658 -30.919  1.00 39.79           N  
ATOM   4040  CA  GLY B  98      35.192  47.612 -32.205  1.00 39.95           C  
ATOM   4041  C   GLY B  98      36.370  48.543 -32.424  1.00 41.38           C  
ATOM   4042  O   GLY B  98      36.936  48.553 -33.514  1.00 43.81           O  
ATOM   4043  N   THR B  99      36.755  49.322 -31.419  1.00 40.46           N  
ATOM   4044  CA  THR B  99      37.885  50.231 -31.576  1.00 39.93           C  
ATOM   4045  C   THR B  99      38.965  49.892 -30.561  1.00 41.68           C  
ATOM   4046  O   THR B  99      38.681  49.320 -29.511  1.00 44.93           O  
ATOM   4047  CB  THR B  99      37.474  51.731 -31.430  1.00 39.46           C  
ATOM   4048  CG2 THR B  99      36.233  52.031 -32.248  1.00 39.03           C  
ATOM   4049  OG1 THR B  99      37.212  52.049 -30.056  1.00 42.34           O  
ATOM   4050  N   GLU B 100      40.197  50.270 -30.872  1.00 46.01           N  
ATOM   4051  CA  GLU B 100      41.343  50.014 -30.004  1.00 47.87           C  
ATOM   4052  C   GLU B 100      41.264  50.842 -28.718  1.00 48.49           C  
ATOM   4053  O   GLU B 100      41.630  50.372 -27.641  1.00 50.76           O  
ATOM   4054  CB  GLU B 100      42.637  50.346 -30.764  1.00 53.81           C  
ATOM   4055  CG  GLU B 100      43.945  50.155 -29.984  1.00 63.47           C  
ATOM   4056  CD  GLU B 100      44.404  48.705 -29.909  1.00 67.47           C  
ATOM   4057  OE1 GLU B 100      44.619  48.086 -30.973  1.00 68.89           O  
ATOM   4058  OE2 GLU B 100      44.571  48.191 -28.782  1.00 69.79           O1-
ATOM   4059  N   ASN B 101      40.762  52.066 -28.838  1.00 44.82           N  
ATOM   4060  CA  ASN B 101      40.658  52.982 -27.703  1.00 42.83           C  
ATOM   4061  C   ASN B 101      39.284  53.050 -27.053  1.00 40.93           C  
ATOM   4062  O   ASN B 101      39.011  53.973 -26.285  1.00 39.58           O  
ATOM   4063  CB  ASN B 101      41.068  54.388 -28.139  1.00 46.78           C  
ATOM   4064  CG  ASN B 101      40.289  54.869 -29.346  1.00 48.71           C  
ATOM   4065  ND2 ASN B 101      40.541  56.097 -29.761  1.00 52.82           N  
ATOM   4066  OD1 ASN B 101      39.478  54.130 -29.910  1.00 48.92           O  
ATOM   4067  N   LYS B 102      38.421  52.091 -27.370  1.00 37.18           N  
ATOM   4068  CA  LYS B 102      37.071  52.044 -26.811  1.00 36.82           C  
ATOM   4069  C   LYS B 102      36.293  53.345 -26.998  1.00 37.64           C  
ATOM   4070  O   LYS B 102      35.414  53.672 -26.201  1.00 41.22           O  
ATOM   4071  CB  LYS B 102      37.124  51.690 -25.322  1.00 31.34           C  
ATOM   4072  CG  LYS B 102      37.690  50.319 -25.042  1.00 25.14           C  
ATOM   4073  CD  LYS B 102      37.731  50.032 -23.557  1.00 23.08           C  
ATOM   4074  CE  LYS B 102      38.276  48.642 -23.296  1.00 22.34           C  
ATOM   4075  NZ  LYS B 102      39.633  48.487 -23.879  1.00 26.49           N1+
ATOM   4076  N   SER B 103      36.560  54.047 -28.090  1.00 37.01           N  
ATOM   4077  CA  SER B 103      35.896  55.316 -28.350  1.00 38.10           C  
ATOM   4078  C   SER B 103      34.467  55.236 -28.901  1.00 38.56           C  
ATOM   4079  O   SER B 103      33.771  56.248 -28.965  1.00 41.40           O  
ATOM   4080  CB  SER B 103      36.771  56.179 -29.260  1.00 38.03           C  
ATOM   4081  OG  SER B 103      37.175  55.457 -30.410  1.00 43.69           O  
ATOM   4082  N   SER B 104      34.023  54.049 -29.300  1.00 36.69           N  
ATOM   4083  CA  SER B 104      32.671  53.904 -29.829  1.00 36.67           C  
ATOM   4084  C   SER B 104      31.623  53.840 -28.709  1.00 35.93           C  
ATOM   4085  O   SER B 104      30.571  54.465 -28.800  1.00 35.84           O  
ATOM   4086  CB  SER B 104      32.578  52.669 -30.729  1.00 40.22           C  
ATOM   4087  OG  SER B 104      31.270  52.503 -31.251  1.00 46.81           O  
ATOM   4088  N   LEU B 105      31.928  53.105 -27.644  1.00 32.73           N  
ATOM   4089  CA  LEU B 105      31.016  52.959 -26.512  1.00 26.81           C  
ATOM   4090  C   LEU B 105      31.494  53.764 -25.312  1.00 25.05           C  
ATOM   4091  O   LEU B 105      30.700  54.151 -24.456  1.00 21.67           O  
ATOM   4092  CB  LEU B 105      30.897  51.487 -26.099  1.00 24.29           C  
ATOM   4093  CG  LEU B 105      30.302  50.512 -27.111  1.00 25.31           C  
ATOM   4094  CD1 LEU B 105      30.233  49.110 -26.515  1.00 20.31           C  
ATOM   4095  CD2 LEU B 105      28.921  50.995 -27.525  1.00 29.21           C  
ATOM   4096  N   GLY B 106      32.799  53.989 -25.243  1.00 23.23           N  
ATOM   4097  CA  GLY B 106      33.358  54.727 -24.131  1.00 24.86           C  
ATOM   4098  C   GLY B 106      33.996  53.778 -23.136  1.00 23.66           C  
ATOM   4099  O   GLY B 106      33.386  52.793 -22.721  1.00 23.58           O  
ATOM   4100  N   ALA B 107      35.245  54.050 -22.784  1.00 24.59           N  
ATOM   4101  CA  ALA B 107      35.963  53.226 -21.828  1.00 17.25           C  
ATOM   4102  C   ALA B 107      35.231  53.237 -20.497  1.00 19.76           C  
ATOM   4103  O   ALA B 107      35.211  52.225 -19.797  1.00 21.31           O  
ATOM   4104  CB  ALA B 107      37.371  53.737 -21.649  1.00 16.03           C  
ATOM   4105  N   ASN B 108      34.621  54.375 -20.153  1.00 20.06           N  
ATOM   4106  CA  ASN B 108      33.877  54.495 -18.894  1.00 20.30           C  
ATOM   4107  C   ASN B 108      32.593  53.662 -18.888  1.00 21.82           C  
ATOM   4108  O   ASN B 108      32.102  53.260 -17.825  1.00 22.55           O  
ATOM   4109  CB  ASN B 108      33.612  55.964 -18.502  1.00 19.11           C  
ATOM   4110  CG  ASN B 108      33.012  56.798 -19.626  1.00 21.41           C  
ATOM   4111  ND2 ASN B 108      32.513  57.977 -19.273  1.00 19.27           N  
ATOM   4112  OD1 ASN B 108      33.024  56.412 -20.795  1.00 21.05           O  
ATOM   4113  N   ALA B 109      32.069  53.378 -20.077  1.00 19.37           N  
ATOM   4114  CA  ALA B 109      30.881  52.550 -20.209  1.00 16.34           C  
ATOM   4115  C   ALA B 109      31.328  51.100 -20.042  1.00 15.29           C  
ATOM   4116  O   ALA B 109      30.823  50.379 -19.187  1.00 15.22           O  
ATOM   4117  CB  ALA B 109      30.251  52.748 -21.575  1.00 17.38           C  
ATOM   4118  N   ILE B 110      32.336  50.700 -20.815  1.00 20.35           N  
ATOM   4119  CA  ILE B 110      32.862  49.336 -20.756  1.00 17.66           C  
ATOM   4120  C   ILE B 110      33.449  48.945 -19.399  1.00 15.67           C  
ATOM   4121  O   ILE B 110      33.201  47.840 -18.908  1.00 22.16           O  
ATOM   4122  CB  ILE B 110      33.907  49.077 -21.867  1.00 15.87           C  
ATOM   4123  CG1 ILE B 110      33.248  49.227 -23.239  1.00 13.97           C  
ATOM   4124  CG2 ILE B 110      34.519  47.672 -21.718  1.00 11.78           C  
ATOM   4125  CD1 ILE B 110      34.123  48.816 -24.402  1.00 16.57           C  
ATOM   4126  N   LEU B 111      34.191  49.848 -18.771  1.00 15.57           N  
ATOM   4127  CA  LEU B 111      34.787  49.531 -17.480  1.00 16.40           C  
ATOM   4128  C   LEU B 111      33.769  49.347 -16.369  1.00 16.64           C  
ATOM   4129  O   LEU B 111      33.938  48.472 -15.519  1.00 25.90           O  
ATOM   4130  CB  LEU B 111      35.827  50.570 -17.060  1.00 14.67           C  
ATOM   4131  CG  LEU B 111      36.552  50.196 -15.757  1.00 19.51           C  
ATOM   4132  CD1 LEU B 111      37.469  48.977 -15.965  1.00 13.52           C  
ATOM   4133  CD2 LEU B 111      37.340  51.381 -15.253  1.00 20.29           C  
ATOM   4134  N   GLY B 112      32.729  50.177 -16.354  1.00 19.83           N  
ATOM   4135  CA  GLY B 112      31.709  50.068 -15.322  1.00 13.90           C  
ATOM   4136  C   GLY B 112      31.081  48.683 -15.284  1.00 12.16           C  
ATOM   4137  O   GLY B 112      30.892  48.103 -14.212  1.00 12.71           O  
ATOM   4138  N   VAL B 113      30.752  48.154 -16.460  1.00 13.89           N  
ATOM   4139  CA  VAL B 113      30.153  46.827 -16.574  1.00 13.33           C  
ATOM   4140  C   VAL B 113      31.201  45.792 -16.169  1.00 18.26           C  
ATOM   4141  O   VAL B 113      30.927  44.886 -15.372  1.00 20.30           O  
ATOM   4142  CB  VAL B 113      29.689  46.555 -18.022  1.00 14.60           C  
ATOM   4143  CG1 VAL B 113      29.007  45.207 -18.112  1.00 16.10           C  
ATOM   4144  CG2 VAL B 113      28.756  47.658 -18.494  1.00  9.99           C  
ATOM   4145  N   SER B 114      32.418  45.972 -16.681  1.00 17.66           N  
ATOM   4146  CA  SER B 114      33.532  45.082 -16.387  1.00 13.36           C  
ATOM   4147  C   SER B 114      33.814  44.950 -14.889  1.00  9.63           C  
ATOM   4148  O   SER B 114      34.056  43.850 -14.408  1.00 17.06           O  
ATOM   4149  CB  SER B 114      34.782  45.540 -17.131  1.00 14.48           C  
ATOM   4150  OG  SER B 114      35.813  44.579 -16.992  1.00 17.30           O  
ATOM   4151  N   LEU B 115      33.780  46.055 -14.151  1.00 10.98           N  
ATOM   4152  CA  LEU B 115      34.014  46.020 -12.707  1.00 13.17           C  
ATOM   4153  C   LEU B 115      32.868  45.307 -11.984  1.00 15.49           C  
ATOM   4154  O   LEU B 115      33.093  44.552 -11.031  1.00 20.24           O  
ATOM   4155  CB  LEU B 115      34.151  47.437 -12.142  1.00 13.86           C  
ATOM   4156  CG  LEU B 115      35.301  48.341 -12.604  1.00 19.27           C  
ATOM   4157  CD1 LEU B 115      35.195  49.697 -11.910  1.00 10.83           C  
ATOM   4158  CD2 LEU B 115      36.647  47.701 -12.305  1.00 13.93           C  
ATOM   4159  N   ALA B 116      31.641  45.558 -12.441  1.00 17.88           N  
ATOM   4160  CA  ALA B 116      30.442  44.959 -11.857  1.00 13.26           C  
ATOM   4161  C   ALA B 116      30.462  43.446 -12.078  1.00 12.74           C  
ATOM   4162  O   ALA B 116      30.192  42.656 -11.166  1.00 15.22           O  
ATOM   4163  CB  ALA B 116      29.208  45.570 -12.490  1.00  9.29           C  
ATOM   4164  N   ILE B 117      30.783  43.051 -13.300  1.00  9.42           N  
ATOM   4165  CA  ILE B 117      30.875  41.644 -13.652  1.00 14.23           C  
ATOM   4166  C   ILE B 117      31.880  40.962 -12.721  1.00 18.25           C  
ATOM   4167  O   ILE B 117      31.587  39.904 -12.169  1.00 22.16           O  
ATOM   4168  CB  ILE B 117      31.334  41.476 -15.112  1.00 10.89           C  
ATOM   4169  CG1 ILE B 117      30.197  41.840 -16.059  1.00 11.21           C  
ATOM   4170  CG2 ILE B 117      31.848  40.072 -15.358  1.00 16.01           C  
ATOM   4171  CD1 ILE B 117      30.596  41.815 -17.519  1.00 12.06           C  
ATOM   4172  N   CYS B 118      33.032  41.601 -12.511  1.00 15.19           N  
ATOM   4173  CA  CYS B 118      34.080  41.059 -11.651  1.00 12.25           C  
ATOM   4174  C   CYS B 118      33.590  40.831 -10.229  1.00 10.27           C  
ATOM   4175  O   CYS B 118      33.824  39.770  -9.649  1.00 14.09           O  
ATOM   4176  CB  CYS B 118      35.312  41.965 -11.658  1.00 15.04           C  
ATOM   4177  SG  CYS B 118      36.787  41.200 -10.964  1.00 21.14           S  
ATOM   4178  N   LYS B 119      32.913  41.821  -9.657  1.00 12.71           N  
ATOM   4179  CA  LYS B 119      32.372  41.676  -8.307  1.00 15.05           C  
ATOM   4180  C   LYS B 119      31.341  40.536  -8.267  1.00 16.15           C  
ATOM   4181  O   LYS B 119      31.289  39.758  -7.308  1.00 12.31           O  
ATOM   4182  CB  LYS B 119      31.727  42.984  -7.844  1.00 11.40           C  
ATOM   4183  CG  LYS B 119      32.697  44.143  -7.808  1.00 15.42           C  
ATOM   4184  CD  LYS B 119      32.133  45.347  -7.092  1.00 18.28           C  
ATOM   4185  CE  LYS B 119      33.109  46.516  -7.200  1.00 24.26           C  
ATOM   4186  NZ  LYS B 119      32.551  47.811  -6.712  1.00 18.86           N1+
ATOM   4187  N   ALA B 120      30.537  40.440  -9.325  1.00 15.15           N  
ATOM   4188  CA  ALA B 120      29.508  39.409  -9.443  1.00 17.77           C  
ATOM   4189  C   ALA B 120      30.128  38.022  -9.553  1.00 20.19           C  
ATOM   4190  O   ALA B 120      29.675  37.081  -8.900  1.00 21.50           O  
ATOM   4191  CB  ALA B 120      28.625  39.683 -10.657  1.00 16.48           C  
ATOM   4192  N   GLY B 121      31.167  37.907 -10.378  1.00 21.24           N  
ATOM   4193  CA  GLY B 121      31.852  36.639 -10.575  1.00 20.13           C  
ATOM   4194  C   GLY B 121      32.406  36.103  -9.277  1.00 16.28           C  
ATOM   4195  O   GLY B 121      32.352  34.903  -9.018  1.00 20.82           O  
ATOM   4196  N   ALA B 122      32.941  37.002  -8.460  1.00 14.37           N  
ATOM   4197  CA  ALA B 122      33.496  36.637  -7.166  1.00 14.96           C  
ATOM   4198  C   ALA B 122      32.388  36.066  -6.298  1.00 18.62           C  
ATOM   4199  O   ALA B 122      32.577  35.053  -5.626  1.00 26.28           O  
ATOM   4200  CB  ALA B 122      34.098  37.859  -6.494  1.00 13.29           C  
ATOM   4201  N   ALA B 123      31.238  36.737  -6.305  1.00 19.61           N  
ATOM   4202  CA  ALA B 123      30.081  36.302  -5.530  1.00 19.52           C  
ATOM   4203  C   ALA B 123      29.586  34.968  -6.061  1.00 14.68           C  
ATOM   4204  O   ALA B 123      29.202  34.090  -5.300  1.00 14.94           O  
ATOM   4205  CB  ALA B 123      28.977  37.332  -5.615  1.00 20.88           C  
ATOM   4206  N   GLU B 124      29.618  34.828  -7.378  1.00 13.36           N  
ATOM   4207  CA  GLU B 124      29.192  33.614  -8.046  1.00 17.18           C  
ATOM   4208  C   GLU B 124      30.028  32.440  -7.564  1.00 21.18           C  
ATOM   4209  O   GLU B 124      29.518  31.339  -7.395  1.00 28.41           O  
ATOM   4210  CB  GLU B 124      29.349  33.768  -9.554  1.00 17.07           C  
ATOM   4211  CG  GLU B 124      28.620  32.706 -10.347  1.00 30.48           C  
ATOM   4212  CD  GLU B 124      27.157  32.573  -9.942  1.00 33.10           C  
ATOM   4213  OE1 GLU B 124      26.445  33.601  -9.877  1.00 29.30           O  
ATOM   4214  OE2 GLU B 124      26.721  31.434  -9.681  1.00 39.75           O1-
ATOM   4215  N   LEU B 125      31.310  32.694  -7.328  1.00 20.20           N  
ATOM   4216  CA  LEU B 125      32.230  31.669  -6.866  1.00 14.53           C  
ATOM   4217  C   LEU B 125      32.312  31.609  -5.345  1.00 14.93           C  
ATOM   4218  O   LEU B 125      33.036  30.794  -4.789  1.00 17.79           O  
ATOM   4219  CB  LEU B 125      33.608  31.894  -7.488  1.00 11.08           C  
ATOM   4220  CG  LEU B 125      33.569  31.816  -9.021  1.00 12.80           C  
ATOM   4221  CD1 LEU B 125      34.829  32.392  -9.637  1.00 11.64           C  
ATOM   4222  CD2 LEU B 125      33.366  30.378  -9.471  1.00 15.32           C  
ATOM   4223  N   GLY B 126      31.576  32.484  -4.674  1.00 13.82           N  
ATOM   4224  CA  GLY B 126      31.568  32.492  -3.223  1.00 12.19           C  
ATOM   4225  C   GLY B 126      32.842  32.917  -2.518  1.00 16.69           C  
ATOM   4226  O   GLY B 126      32.993  32.662  -1.319  1.00 18.97           O  
ATOM   4227  N   ILE B 127      33.738  33.604  -3.227  1.00 18.85           N  
ATOM   4228  CA  ILE B 127      35.006  34.062  -2.645  1.00 13.95           C  
ATOM   4229  C   ILE B 127      35.043  35.576  -2.594  1.00 14.05           C  
ATOM   4230  O   ILE B 127      34.214  36.236  -3.215  1.00 20.02           O  
ATOM   4231  CB  ILE B 127      36.217  33.618  -3.506  1.00  9.94           C  
ATOM   4232  CG1 ILE B 127      36.022  34.078  -4.952  1.00  9.45           C  
ATOM   4233  CG2 ILE B 127      36.388  32.098  -3.460  1.00 16.34           C  
ATOM   4234  CD1 ILE B 127      37.020  33.482  -5.923  1.00 11.41           C  
ATOM   4235  N   PRO B 128      35.950  36.145  -1.780  1.00 17.47           N  
ATOM   4236  CA  PRO B 128      36.086  37.599  -1.670  1.00 13.62           C  
ATOM   4237  C   PRO B 128      36.635  38.122  -3.000  1.00 14.31           C  
ATOM   4238  O   PRO B 128      37.285  37.382  -3.745  1.00 19.09           O  
ATOM   4239  CB  PRO B 128      37.109  37.748  -0.554  1.00 13.45           C  
ATOM   4240  CG  PRO B 128      36.792  36.610   0.317  1.00  9.38           C  
ATOM   4241  CD  PRO B 128      36.649  35.489  -0.663  1.00 13.92           C  
ATOM   4242  N   LEU B 129      36.403  39.393  -3.292  1.00 11.46           N  
ATOM   4243  CA  LEU B 129      36.865  39.966  -4.551  1.00 12.69           C  
ATOM   4244  C   LEU B 129      38.381  39.892  -4.751  1.00 12.42           C  
ATOM   4245  O   LEU B 129      38.840  39.610  -5.860  1.00 13.85           O  
ATOM   4246  CB  LEU B 129      36.365  41.406  -4.699  1.00 12.77           C  
ATOM   4247  CG  LEU B 129      36.717  42.147  -5.989  1.00  9.17           C  
ATOM   4248  CD1 LEU B 129      36.155  41.431  -7.210  1.00  6.37           C  
ATOM   4249  CD2 LEU B 129      36.181  43.569  -5.886  1.00  8.29           C  
ATOM   4250  N   TYR B 130      39.153  40.135  -3.690  1.00 10.00           N  
ATOM   4251  CA  TYR B 130      40.612  40.081  -3.790  1.00 14.77           C  
ATOM   4252  C   TYR B 130      41.072  38.685  -4.187  1.00 17.15           C  
ATOM   4253  O   TYR B 130      41.863  38.521  -5.119  1.00 18.86           O  
ATOM   4254  CB  TYR B 130      41.292  40.545  -2.492  1.00 11.53           C  
ATOM   4255  CG  TYR B 130      40.950  39.773  -1.240  1.00 12.31           C  
ATOM   4256  CD1 TYR B 130      41.670  38.636  -0.884  1.00 18.86           C  
ATOM   4257  CD2 TYR B 130      39.937  40.209  -0.380  1.00 12.01           C  
ATOM   4258  CE1 TYR B 130      41.394  37.952   0.297  1.00 15.76           C  
ATOM   4259  CE2 TYR B 130      39.656  39.538   0.801  1.00 10.33           C  
ATOM   4260  CZ  TYR B 130      40.391  38.408   1.136  1.00 19.94           C  
ATOM   4261  OH  TYR B 130      40.152  37.745   2.320  1.00 25.10           O  
ATOM   4262  N   ARG B 131      40.491  37.682  -3.532  1.00 16.97           N  
ATOM   4263  CA  ARG B 131      40.795  36.283  -3.802  1.00 10.82           C  
ATOM   4264  C   ARG B 131      40.420  35.982  -5.249  1.00 13.64           C  
ATOM   4265  O   ARG B 131      41.182  35.341  -5.979  1.00 17.78           O  
ATOM   4266  CB  ARG B 131      40.027  35.397  -2.814  1.00 12.70           C  
ATOM   4267  CG  ARG B 131      40.152  33.903  -3.023  1.00 20.28           C  
ATOM   4268  CD  ARG B 131      41.579  33.473  -3.331  1.00 27.43           C  
ATOM   4269  NE  ARG B 131      42.537  33.749  -2.264  1.00 27.75           N  
ATOM   4270  CZ  ARG B 131      43.847  33.522  -2.373  1.00 31.44           C  
ATOM   4271  NH1 ARG B 131      44.358  33.051  -3.506  1.00 25.91           N1+
ATOM   4272  NH2 ARG B 131      44.654  33.790  -1.362  1.00 30.11           N  
ATOM   4273  N   HIS B 132      39.292  36.526  -5.693  1.00 14.80           N  
ATOM   4274  CA  HIS B 132      38.846  36.307  -7.065  1.00 16.58           C  
ATOM   4275  C   HIS B 132      39.821  36.891  -8.086  1.00 12.91           C  
ATOM   4276  O   HIS B 132      40.106  36.266  -9.110  1.00 18.91           O  
ATOM   4277  CB  HIS B 132      37.442  36.875  -7.283  1.00 14.12           C  
ATOM   4278  CG  HIS B 132      36.880  36.570  -8.636  1.00 13.72           C  
ATOM   4279  CD2 HIS B 132      36.750  35.401  -9.305  1.00 10.40           C  
ATOM   4280  ND1 HIS B 132      36.407  37.550  -9.485  1.00 16.53           N  
ATOM   4281  CE1 HIS B 132      36.013  36.997 -10.618  1.00  9.37           C  
ATOM   4282  NE2 HIS B 132      36.212  35.694 -10.537  1.00 15.21           N  
ATOM   4283  N   ILE B 133      40.321  38.093  -7.818  1.00 16.71           N  
ATOM   4284  CA  ILE B 133      41.280  38.743  -8.711  1.00 14.76           C  
ATOM   4285  C   ILE B 133      42.608  37.970  -8.683  1.00 17.43           C  
ATOM   4286  O   ILE B 133      43.270  37.822  -9.713  1.00 17.83           O  
ATOM   4287  CB  ILE B 133      41.474  40.230  -8.315  1.00 13.94           C  
ATOM   4288  CG1 ILE B 133      40.194  41.009  -8.644  1.00 11.72           C  
ATOM   4289  CG2 ILE B 133      42.674  40.842  -9.041  1.00  4.16           C  
ATOM   4290  CD1 ILE B 133      40.083  42.336  -7.943  1.00 13.67           C  
ATOM   4291  N   ALA B 134      42.954  37.432  -7.512  1.00 17.44           N  
ATOM   4292  CA  ALA B 134      44.173  36.646  -7.334  1.00 15.98           C  
ATOM   4293  C   ALA B 134      44.109  35.456  -8.269  1.00 20.15           C  
ATOM   4294  O   ALA B 134      45.016  35.237  -9.066  1.00 24.35           O  
ATOM   4295  CB  ALA B 134      44.291  36.174  -5.899  1.00  9.04           C  
ATOM   4296  N   ASN B 135      42.995  34.728  -8.223  1.00 22.92           N  
ATOM   4297  CA  ASN B 135      42.812  33.558  -9.076  1.00 18.58           C  
ATOM   4298  C   ASN B 135      42.789  33.925 -10.555  1.00 20.24           C  
ATOM   4299  O   ASN B 135      43.259  33.158 -11.398  1.00 23.00           O  
ATOM   4300  CB  ASN B 135      41.526  32.815  -8.711  1.00 16.41           C  
ATOM   4301  CG  ASN B 135      41.490  32.378  -7.259  1.00 22.02           C  
ATOM   4302  ND2 ASN B 135      42.647  32.370  -6.598  1.00 23.29           N  
ATOM   4303  OD1 ASN B 135      40.422  32.058  -6.730  1.00 27.29           O  
ATOM   4304  N   LEU B 136      42.235  35.091 -10.873  1.00 18.86           N  
ATOM   4305  CA  LEU B 136      42.166  35.532 -12.261  1.00 22.02           C  
ATOM   4306  C   LEU B 136      43.565  35.796 -12.809  1.00 23.32           C  
ATOM   4307  O   LEU B 136      43.830  35.575 -13.992  1.00 24.03           O  
ATOM   4308  CB  LEU B 136      41.307  36.794 -12.391  1.00 26.94           C  
ATOM   4309  CG  LEU B 136      39.783  36.696 -12.272  1.00 22.85           C  
ATOM   4310  CD1 LEU B 136      39.189  38.093 -12.249  1.00 18.00           C  
ATOM   4311  CD2 LEU B 136      39.219  35.896 -13.438  1.00 20.14           C  
ATOM   4312  N   ALA B 137      44.447  36.295 -11.946  1.00 27.57           N  
ATOM   4313  CA  ALA B 137      45.831  36.588 -12.325  1.00 30.11           C  
ATOM   4314  C   ALA B 137      46.760  35.421 -11.973  1.00 33.34           C  
ATOM   4315  O   ALA B 137      47.981  35.528 -12.109  1.00 34.83           O  
ATOM   4316  CB  ALA B 137      46.303  37.869 -11.648  1.00 24.90           C  
ATOM   4317  N   ASN B 138      46.163  34.320 -11.511  1.00 33.65           N  
ATOM   4318  CA  ASN B 138      46.864  33.090 -11.141  1.00 34.15           C  
ATOM   4319  C   ASN B 138      47.679  33.103  -9.853  1.00 34.15           C  
ATOM   4320  O   ASN B 138      48.541  32.245  -9.652  1.00 39.00           O  
ATOM   4321  CB  ASN B 138      47.721  32.576 -12.301  1.00 39.46           C  
ATOM   4322  CG  ASN B 138      46.888  32.134 -13.488  1.00 46.54           C  
ATOM   4323  ND2 ASN B 138      46.954  32.892 -14.576  1.00 51.41           N  
ATOM   4324  OD1 ASN B 138      46.187  31.126 -13.426  1.00 55.43           O  
ATOM   4325  N   TYR B 139      47.398  34.047  -8.968  1.00 30.25           N  
ATOM   4326  CA  TYR B 139      48.101  34.124  -7.697  1.00 29.37           C  
ATOM   4327  C   TYR B 139      47.501  33.191  -6.673  1.00 31.47           C  
ATOM   4328  O   TYR B 139      46.280  33.047  -6.582  1.00 37.05           O  
ATOM   4329  CB  TYR B 139      48.074  35.541  -7.152  1.00 30.72           C  
ATOM   4330  CG  TYR B 139      48.937  36.471  -7.939  1.00 32.02           C  
ATOM   4331  CD1 TYR B 139      50.322  36.377  -7.874  1.00 38.46           C  
ATOM   4332  CD2 TYR B 139      48.376  37.437  -8.765  1.00 33.44           C  
ATOM   4333  CE1 TYR B 139      51.133  37.228  -8.608  1.00 41.24           C  
ATOM   4334  CE2 TYR B 139      49.173  38.290  -9.503  1.00 35.92           C  
ATOM   4335  CZ  TYR B 139      50.551  38.177  -9.423  1.00 39.86           C  
ATOM   4336  OH  TYR B 139      51.338  39.023 -10.155  1.00 40.63           O  
ATOM   4337  N   ASP B 140      48.369  32.546  -5.909  1.00 33.95           N  
ATOM   4338  CA  ASP B 140      47.930  31.619  -4.879  1.00 39.13           C  
ATOM   4339  C   ASP B 140      47.810  32.341  -3.550  1.00 38.57           C  
ATOM   4340  O   ASP B 140      46.922  32.052  -2.749  1.00 43.61           O  
ATOM   4341  CB  ASP B 140      48.904  30.438  -4.763  1.00 45.49           C  
ATOM   4342  CG  ASP B 140      48.859  29.514  -5.977  1.00 53.86           C  
ATOM   4343  OD1 ASP B 140      47.754  29.052  -6.344  1.00 56.98           O  
ATOM   4344  OD2 ASP B 140      49.933  29.238  -6.558  1.00 58.06           O1-
ATOM   4345  N   GLU B 141      48.697  33.300  -3.330  1.00 37.96           N  
ATOM   4346  CA  GLU B 141      48.695  34.064  -2.096  1.00 40.01           C  
ATOM   4347  C   GLU B 141      48.513  35.541  -2.397  1.00 37.76           C  
ATOM   4348  O   GLU B 141      48.693  35.969  -3.537  1.00 42.33           O  
ATOM   4349  CB  GLU B 141      50.004  33.849  -1.342  1.00 44.38           C  
ATOM   4350  CG  GLU B 141      49.845  33.072  -0.051  1.00 55.29           C  
ATOM   4351  CD  GLU B 141      50.421  33.818   1.136  1.00 65.13           C  
ATOM   4352  OE1 GLU B 141      49.728  34.713   1.673  1.00 66.86           O  
ATOM   4353  OE2 GLU B 141      51.572  33.516   1.526  1.00 70.42           O1-
ATOM   4354  N   VAL B 142      48.137  36.309  -1.380  1.00 33.40           N  
ATOM   4355  CA  VAL B 142      47.941  37.748  -1.534  1.00 28.46           C  
ATOM   4356  C   VAL B 142      48.756  38.484  -0.476  1.00 29.55           C  
ATOM   4357  O   VAL B 142      49.070  37.927   0.586  1.00 26.02           O  
ATOM   4358  CB  VAL B 142      46.449  38.154  -1.409  1.00 23.17           C  
ATOM   4359  CG1 VAL B 142      45.619  37.462  -2.480  1.00 18.07           C  
ATOM   4360  CG2 VAL B 142      45.925  37.838  -0.021  1.00 15.75           C  
ATOM   4361  N   ILE B 143      49.068  39.745  -0.751  1.00 27.58           N  
ATOM   4362  CA  ILE B 143      49.853  40.527   0.175  1.00 23.43           C  
ATOM   4363  C   ILE B 143      49.327  41.957   0.267  1.00 21.63           C  
ATOM   4364  O   ILE B 143      48.889  42.541  -0.722  1.00 17.00           O  
ATOM   4365  CB  ILE B 143      51.349  40.496  -0.238  1.00 23.84           C  
ATOM   4366  CG1 ILE B 143      52.232  41.001   0.898  1.00 23.49           C  
ATOM   4367  CG2 ILE B 143      51.570  41.318  -1.500  1.00 27.71           C  
ATOM   4368  CD1 ILE B 143      53.680  40.612   0.759  1.00 26.44           C  
ATOM   4369  N   LEU B 144      49.300  42.481   1.485  1.00 20.53           N  
ATOM   4370  CA  LEU B 144      48.837  43.835   1.737  1.00 21.93           C  
ATOM   4371  C   LEU B 144      49.914  44.807   1.253  1.00 23.98           C  
ATOM   4372  O   LEU B 144      51.098  44.637   1.545  1.00 21.21           O  
ATOM   4373  CB  LEU B 144      48.530  43.999   3.228  1.00 20.49           C  
ATOM   4374  CG  LEU B 144      47.525  42.952   3.736  1.00 15.90           C  
ATOM   4375  CD1 LEU B 144      47.437  42.998   5.235  1.00 16.27           C  
ATOM   4376  CD2 LEU B 144      46.161  43.163   3.105  1.00 13.44           C  
ATOM   4377  N   PRO B 145      49.511  45.838   0.495  1.00 25.02           N  
ATOM   4378  CA  PRO B 145      50.413  46.846  -0.061  1.00 22.63           C  
ATOM   4379  C   PRO B 145      50.874  47.940   0.890  1.00 21.38           C  
ATOM   4380  O   PRO B 145      50.256  48.194   1.921  1.00 26.22           O  
ATOM   4381  CB  PRO B 145      49.568  47.443  -1.174  1.00 18.55           C  
ATOM   4382  CG  PRO B 145      48.234  47.531  -0.508  1.00 22.25           C  
ATOM   4383  CD  PRO B 145      48.111  46.166   0.161  1.00 24.45           C  
ATOM   4384  N   VAL B 146      51.978  48.577   0.530  1.00 20.63           N  
ATOM   4385  CA  VAL B 146      52.500  49.689   1.297  1.00 21.62           C  
ATOM   4386  C   VAL B 146      51.797  50.875   0.651  1.00 20.29           C  
ATOM   4387  O   VAL B 146      51.809  51.024  -0.576  1.00 21.21           O  
ATOM   4388  CB  VAL B 146      54.034  49.847   1.128  1.00 19.85           C  
ATOM   4389  CG1 VAL B 146      54.489  51.175   1.713  1.00 17.69           C  
ATOM   4390  CG2 VAL B 146      54.760  48.696   1.808  1.00 18.42           C  
ATOM   4391  N   PRO B 147      51.114  51.695   1.454  1.00 16.67           N  
ATOM   4392  CA  PRO B 147      50.415  52.849   0.899  1.00 15.04           C  
ATOM   4393  C   PRO B 147      51.346  53.997   0.530  1.00 17.34           C  
ATOM   4394  O   PRO B 147      52.249  54.343   1.291  1.00 18.41           O  
ATOM   4395  CB  PRO B 147      49.469  53.229   2.032  1.00 20.50           C  
ATOM   4396  CG  PRO B 147      50.263  52.878   3.249  1.00 16.70           C  
ATOM   4397  CD  PRO B 147      50.815  51.535   2.888  1.00 17.57           C  
ATOM   4398  N   ALA B 148      51.147  54.558  -0.657  1.00 12.07           N  
ATOM   4399  CA  ALA B 148      51.944  55.691  -1.106  1.00  8.82           C  
ATOM   4400  C   ALA B 148      51.072  56.931  -0.921  1.00 12.48           C  
ATOM   4401  O   ALA B 148      50.326  57.313  -1.828  1.00 11.71           O  
ATOM   4402  CB  ALA B 148      52.320  55.524  -2.559  1.00  8.17           C  
ATOM   4403  N   PHE B 149      51.158  57.540   0.259  1.00 13.59           N  
ATOM   4404  CA  PHE B 149      50.358  58.719   0.597  1.00 13.40           C  
ATOM   4405  C   PHE B 149      50.829  60.022  -0.031  1.00 16.21           C  
ATOM   4406  O   PHE B 149      51.960  60.453   0.180  1.00 23.23           O  
ATOM   4407  CB  PHE B 149      50.316  58.945   2.112  1.00 14.05           C  
ATOM   4408  CG  PHE B 149      49.777  57.788   2.908  1.00 13.47           C  
ATOM   4409  CD1 PHE B 149      48.455  57.390   2.783  1.00 13.59           C  
ATOM   4410  CD2 PHE B 149      50.583  57.141   3.836  1.00 12.13           C  
ATOM   4411  CE1 PHE B 149      47.949  56.373   3.574  1.00 13.53           C  
ATOM   4412  CE2 PHE B 149      50.086  56.125   4.630  1.00 11.38           C  
ATOM   4413  CZ  PHE B 149      48.769  55.739   4.502  1.00 14.25           C  
ATOM   4414  N   ASN B 150      49.937  60.669  -0.765  1.00 18.58           N  
ATOM   4415  CA  ASN B 150      50.222  61.952  -1.388  1.00 19.88           C  
ATOM   4416  C   ASN B 150      50.120  62.941  -0.223  1.00 23.26           C  
ATOM   4417  O   ASN B 150      49.153  62.904   0.527  1.00 23.57           O  
ATOM   4418  CB  ASN B 150      49.161  62.230  -2.456  1.00 25.97           C  
ATOM   4419  CG  ASN B 150      49.155  63.669  -2.931  1.00 34.44           C  
ATOM   4420  ND2 ASN B 150      49.719  63.905  -4.110  1.00 33.54           N  
ATOM   4421  OD1 ASN B 150      48.605  64.556  -2.267  1.00 38.66           O  
ATOM   4422  N   VAL B 151      51.153  63.748  -0.004  1.00 24.12           N  
ATOM   4423  CA  VAL B 151      51.130  64.698   1.101  1.00 19.92           C  
ATOM   4424  C   VAL B 151      51.349  66.153   0.720  1.00 22.46           C  
ATOM   4425  O   VAL B 151      50.866  67.051   1.404  1.00 24.50           O  
ATOM   4426  CB  VAL B 151      52.134  64.316   2.198  1.00 21.02           C  
ATOM   4427  CG1 VAL B 151      51.649  63.089   2.944  1.00 18.26           C  
ATOM   4428  CG2 VAL B 151      53.510  64.073   1.595  1.00 21.31           C  
ATOM   4429  N   ILE B 152      52.093  66.394  -0.350  1.00 24.99           N  
ATOM   4430  CA  ILE B 152      52.362  67.754  -0.809  1.00 28.11           C  
ATOM   4431  C   ILE B 152      52.276  67.733  -2.318  1.00 31.37           C  
ATOM   4432  O   ILE B 152      52.701  66.768  -2.956  1.00 33.32           O  
ATOM   4433  CB  ILE B 152      53.759  68.258  -0.357  1.00 31.06           C  
ATOM   4434  CG1 ILE B 152      53.764  68.504   1.151  1.00 30.16           C  
ATOM   4435  CG2 ILE B 152      54.120  69.556  -1.067  1.00 30.68           C  
ATOM   4436  CD1 ILE B 152      55.092  68.947   1.679  1.00 38.97           C  
ATOM   4437  N   ASN B 153      51.718  68.792  -2.887  1.00 35.17           N  
ATOM   4438  CA  ASN B 153      51.541  68.871  -4.325  1.00 34.49           C  
ATOM   4439  C   ASN B 153      52.191  70.083  -4.951  1.00 33.46           C  
ATOM   4440  O   ASN B 153      52.586  71.026  -4.261  1.00 34.12           O  
ATOM   4441  CB  ASN B 153      50.049  68.856  -4.665  1.00 35.91           C  
ATOM   4442  CG  ASN B 153      49.379  67.551  -4.289  1.00 36.99           C  
ATOM   4443  ND2 ASN B 153      48.931  67.450  -3.041  1.00 30.58           N  
ATOM   4444  OD1 ASN B 153      49.278  66.634  -5.110  1.00 44.16           O  
ATOM   4445  N   GLY B 154      52.275  70.045  -6.274  1.00 31.82           N  
ATOM   4446  CA  GLY B 154      52.864  71.126  -7.035  1.00 31.35           C  
ATOM   4447  C   GLY B 154      52.495  70.987  -8.501  1.00 36.08           C  
ATOM   4448  O   GLY B 154      51.481  70.356  -8.844  1.00 32.85           O  
ATOM   4449  N   GLY B 155      53.334  71.547  -9.366  1.00 41.07           N  
ATOM   4450  CA  GLY B 155      53.099  71.484 -10.793  1.00 44.33           C  
ATOM   4451  C   GLY B 155      51.825  72.213 -11.168  1.00 48.18           C  
ATOM   4452  O   GLY B 155      51.448  73.193 -10.529  1.00 48.95           O  
ATOM   4453  N   SER B 156      51.144  71.713 -12.192  1.00 51.00           N  
ATOM   4454  CA  SER B 156      49.905  72.323 -12.661  1.00 57.76           C  
ATOM   4455  C   SER B 156      48.806  72.071 -11.639  1.00 62.41           C  
ATOM   4456  O   SER B 156      47.801  72.773 -11.602  1.00 61.26           O  
ATOM   4457  CB  SER B 156      49.490  71.700 -13.989  1.00 55.77           C  
ATOM   4458  OG  SER B 156      50.502  71.821 -14.948  1.00 63.56           O  
ATOM   4459  N   HIS B 157      49.036  71.081 -10.787  1.00 68.07           N  
ATOM   4460  CA  HIS B 157      48.079  70.657  -9.790  1.00 76.60           C  
ATOM   4461  C   HIS B 157      47.907  71.620  -8.612  1.00 78.19           C  
ATOM   4462  O   HIS B 157      47.148  71.339  -7.688  1.00 81.80           O  
ATOM   4463  CB  HIS B 157      48.443  69.244  -9.305  1.00 79.75           C  
ATOM   4464  CG  HIS B 157      48.459  68.242 -10.406  1.00 85.78           C  
ATOM   4465  CD2 HIS B 157      47.571  67.271 -10.741  1.00 87.23           C  
ATOM   4466  ND1 HIS B 157      49.382  68.302 -11.440  1.00 90.23           N  
ATOM   4467  CE1 HIS B 157      49.042  67.432 -12.380  1.00 90.33           C  
ATOM   4468  NE2 HIS B 157      47.958  66.796 -11.977  1.00 91.52           N  
ATOM   4469  N   ALA B 158      48.600  72.751  -8.662  1.00 77.19           N  
ATOM   4470  CA  ALA B 158      48.500  73.751  -7.604  1.00 78.40           C  
ATOM   4471  C   ALA B 158      49.232  74.997  -8.070  1.00 79.91           C  
ATOM   4472  O   ALA B 158      49.722  75.049  -9.191  1.00 81.82           O  
ATOM   4473  CB  ALA B 158      49.131  73.231  -6.320  1.00 78.01           C  
ATOM   4474  N   GLY B 159      49.237  76.026  -7.234  1.00 79.80           N  
ATOM   4475  CA  GLY B 159      49.964  77.225  -7.582  1.00 78.66           C  
ATOM   4476  C   GLY B 159      51.379  76.942  -7.121  1.00 79.48           C  
ATOM   4477  O   GLY B 159      51.948  75.893  -7.425  1.00 81.84           O  
ATOM   4478  N   ASN B 160      51.915  77.838  -6.311  1.00 79.24           N  
ATOM   4479  CA  ASN B 160      53.259  77.691  -5.767  1.00 81.34           C  
ATOM   4480  C   ASN B 160      54.309  77.711  -6.851  1.00 77.91           C  
ATOM   4481  O   ASN B 160      54.026  78.026  -8.006  1.00 75.33           O  
ATOM   4482  CB  ASN B 160      53.408  76.382  -4.977  1.00 83.84           C  
ATOM   4483  CG  ASN B 160      52.262  76.149  -4.027  1.00 90.35           C  
ATOM   4484  ND2 ASN B 160      51.846  74.890  -3.911  1.00 91.48           N  
ATOM   4485  OD1 ASN B 160      51.782  77.079  -3.353  1.00 91.79           O  
ATOM   4486  N   LYS B 161      55.535  77.379  -6.462  1.00 76.47           N  
ATOM   4487  CA  LYS B 161      56.652  77.344  -7.390  1.00 76.10           C  
ATOM   4488  C   LYS B 161      57.178  75.922  -7.565  1.00 74.10           C  
ATOM   4489  O   LYS B 161      58.183  75.704  -8.240  1.00 76.99           O  
ATOM   4490  CB  LYS B 161      57.763  78.257  -6.884  1.00 75.51           C  
ATOM   4491  CG  LYS B 161      57.280  79.648  -6.516  1.00 75.33           C  
ATOM   4492  CD  LYS B 161      58.437  80.546  -6.114  1.00 77.12           C  
ATOM   4493  CE  LYS B 161      57.982  81.996  -6.017  1.00 79.68           C  
ATOM   4494  NZ  LYS B 161      59.143  82.924  -5.773  1.00 85.07           N1+
ATOM   4495  N   LEU B 162      56.498  74.953  -6.958  1.00 68.83           N  
ATOM   4496  CA  LEU B 162      56.920  73.564  -7.068  1.00 61.57           C  
ATOM   4497  C   LEU B 162      56.753  73.037  -8.486  1.00 58.21           C  
ATOM   4498  O   LEU B 162      55.665  73.109  -9.059  1.00 52.14           O  
ATOM   4499  CB  LEU B 162      56.129  72.675  -6.109  1.00 62.94           C  
ATOM   4500  CG  LEU B 162      56.489  72.725  -4.628  1.00 64.62           C  
ATOM   4501  CD1 LEU B 162      55.570  71.802  -3.853  1.00 64.89           C  
ATOM   4502  CD2 LEU B 162      57.926  72.305  -4.442  1.00 66.76           C  
ATOM   4503  N   ALA B 163      57.839  72.520  -9.052  1.00 57.14           N  
ATOM   4504  CA  ALA B 163      57.815  71.954 -10.399  1.00 52.68           C  
ATOM   4505  C   ALA B 163      57.247  70.537 -10.326  1.00 48.67           C  
ATOM   4506  O   ALA B 163      56.304  70.194 -11.054  1.00 46.27           O  
ATOM   4507  CB  ALA B 163      59.226  71.931 -10.990  1.00 51.58           C  
ATOM   4508  N   MET B 164      57.810  69.728  -9.426  1.00 45.64           N  
ATOM   4509  CA  MET B 164      57.363  68.344  -9.240  1.00 44.11           C  
ATOM   4510  C   MET B 164      55.895  68.358  -8.834  1.00 41.09           C  
ATOM   4511  O   MET B 164      55.501  69.108  -7.950  1.00 41.06           O  
ATOM   4512  CB  MET B 164      58.163  67.638  -8.139  1.00 44.93           C  
ATOM   4513  CG  MET B 164      59.654  67.882  -8.162  1.00 46.03           C  
ATOM   4514  SD  MET B 164      60.449  67.381  -9.689  1.00 53.42           S  
ATOM   4515  CE  MET B 164      62.009  66.803  -9.082  1.00 43.46           C  
ATOM   4516  N   GLN B 165      55.094  67.516  -9.471  1.00 38.40           N  
ATOM   4517  CA  GLN B 165      53.670  67.452  -9.183  1.00 35.28           C  
ATOM   4518  C   GLN B 165      53.293  66.834  -7.838  1.00 34.84           C  
ATOM   4519  O   GLN B 165      52.455  67.377  -7.126  1.00 40.10           O  
ATOM   4520  CB  GLN B 165      52.945  66.703 -10.295  1.00 34.64           C  
ATOM   4521  CG  GLN B 165      51.492  66.403  -9.992  1.00 38.24           C  
ATOM   4522  CD  GLN B 165      50.886  65.510 -11.037  1.00 43.50           C  
ATOM   4523  NE2 GLN B 165      50.187  64.463 -10.611  1.00 44.18           N  
ATOM   4524  OE1 GLN B 165      51.017  65.785 -12.235  1.00 44.11           O  
ATOM   4525  N   GLU B 166      53.871  65.685  -7.503  1.00 31.13           N  
ATOM   4526  CA  GLU B 166      53.525  65.012  -6.254  1.00 29.19           C  
ATOM   4527  C   GLU B 166      54.710  64.622  -5.395  1.00 26.85           C  
ATOM   4528  O   GLU B 166      55.782  64.289  -5.894  1.00 32.19           O  
ATOM   4529  CB  GLU B 166      52.751  63.724  -6.524  1.00 30.82           C  
ATOM   4530  CG  GLU B 166      51.391  63.848  -7.154  1.00 37.58           C  
ATOM   4531  CD  GLU B 166      50.759  62.483  -7.399  1.00 37.56           C  
ATOM   4532  OE1 GLU B 166      50.564  61.733  -6.423  1.00 40.53           O  
ATOM   4533  OE2 GLU B 166      50.484  62.146  -8.570  1.00 40.44           O1-
ATOM   4534  N   PHE B 167      54.459  64.574  -4.096  1.00 23.64           N  
ATOM   4535  CA  PHE B 167      55.440  64.181  -3.103  1.00 25.13           C  
ATOM   4536  C   PHE B 167      54.668  63.236  -2.195  1.00 24.65           C  
ATOM   4537  O   PHE B 167      53.641  63.615  -1.630  1.00 27.71           O  
ATOM   4538  CB  PHE B 167      55.952  65.406  -2.345  1.00 27.81           C  
ATOM   4539  CG  PHE B 167      56.829  66.286  -3.172  1.00 31.63           C  
ATOM   4540  CD1 PHE B 167      56.279  67.243  -4.013  1.00 29.03           C  
ATOM   4541  CD2 PHE B 167      58.210  66.113  -3.164  1.00 33.23           C  
ATOM   4542  CE1 PHE B 167      57.091  68.011  -4.837  1.00 30.06           C  
ATOM   4543  CE2 PHE B 167      59.032  66.876  -3.984  1.00 28.67           C  
ATOM   4544  CZ  PHE B 167      58.471  67.825  -4.821  1.00 27.81           C  
ATOM   4545  N   MET B 168      55.138  62.000  -2.076  1.00 22.79           N  
ATOM   4546  CA  MET B 168      54.434  60.999  -1.278  1.00 21.03           C  
ATOM   4547  C   MET B 168      55.302  60.344  -0.228  1.00 23.14           C  
ATOM   4548  O   MET B 168      56.520  60.299  -0.359  1.00 30.54           O  
ATOM   4549  CB  MET B 168      53.917  59.893  -2.195  1.00 16.83           C  
ATOM   4550  CG  MET B 168      53.273  60.377  -3.473  1.00 15.19           C  
ATOM   4551  SD  MET B 168      53.229  59.045  -4.664  1.00 24.75           S  
ATOM   4552  CE  MET B 168      53.880  59.864  -6.155  1.00 16.05           C  
ATOM   4553  N   ILE B 169      54.669  59.803   0.800  1.00 23.15           N  
ATOM   4554  CA  ILE B 169      55.393  59.099   1.841  1.00 25.56           C  
ATOM   4555  C   ILE B 169      54.975  57.625   1.780  1.00 26.96           C  
ATOM   4556  O   ILE B 169      53.797  57.317   1.577  1.00 28.22           O  
ATOM   4557  CB  ILE B 169      55.110  59.685   3.249  1.00 25.84           C  
ATOM   4558  CG1 ILE B 169      53.613  59.649   3.567  1.00 27.17           C  
ATOM   4559  CG2 ILE B 169      55.617  61.107   3.329  1.00 24.98           C  
ATOM   4560  CD1 ILE B 169      53.300  59.841   5.046  1.00 26.28           C  
ATOM   4561  N   LEU B 170      55.950  56.725   1.859  1.00 26.86           N  
ATOM   4562  CA  LEU B 170      55.690  55.290   1.826  1.00 24.07           C  
ATOM   4563  C   LEU B 170      56.194  54.675   3.118  1.00 23.04           C  
ATOM   4564  O   LEU B 170      57.394  54.677   3.373  1.00 28.13           O  
ATOM   4565  CB  LEU B 170      56.406  54.616   0.646  1.00 22.50           C  
ATOM   4566  CG  LEU B 170      55.923  54.801  -0.797  1.00 22.94           C  
ATOM   4567  CD1 LEU B 170      56.302  56.173  -1.331  1.00 26.32           C  
ATOM   4568  CD2 LEU B 170      56.529  53.721  -1.675  1.00 22.68           C  
ATOM   4569  N   PRO B 171      55.283  54.183   3.975  1.00 24.82           N  
ATOM   4570  CA  PRO B 171      55.630  53.557   5.261  1.00 21.68           C  
ATOM   4571  C   PRO B 171      56.234  52.151   5.115  1.00 23.58           C  
ATOM   4572  O   PRO B 171      55.781  51.203   5.761  1.00 20.15           O  
ATOM   4573  CB  PRO B 171      54.280  53.500   5.984  1.00 21.09           C  
ATOM   4574  CG  PRO B 171      53.488  54.602   5.349  1.00 21.16           C  
ATOM   4575  CD  PRO B 171      53.835  54.441   3.907  1.00 21.70           C  
ATOM   4576  N   THR B 172      57.282  52.031   4.304  1.00 23.81           N  
ATOM   4577  CA  THR B 172      57.944  50.750   4.063  1.00 22.74           C  
ATOM   4578  C   THR B 172      58.456  50.073   5.333  1.00 21.66           C  
ATOM   4579  O   THR B 172      58.563  48.848   5.390  1.00 25.59           O  
ATOM   4580  CB  THR B 172      59.104  50.919   3.081  1.00 20.64           C  
ATOM   4581  CG2 THR B 172      58.591  51.381   1.729  1.00 22.25           C  
ATOM   4582  OG1 THR B 172      60.014  51.900   3.587  1.00 23.99           O  
ATOM   4583  N   GLY B 173      58.759  50.870   6.350  1.00 21.38           N  
ATOM   4584  CA  GLY B 173      59.252  50.332   7.606  1.00 20.64           C  
ATOM   4585  C   GLY B 173      58.174  49.823   8.545  1.00 24.52           C  
ATOM   4586  O   GLY B 173      58.468  49.420   9.672  1.00 28.09           O  
ATOM   4587  N   ALA B 174      56.921  49.872   8.106  1.00 25.74           N  
ATOM   4588  CA  ALA B 174      55.809  49.395   8.922  1.00 25.08           C  
ATOM   4589  C   ALA B 174      55.816  47.875   8.916  1.00 24.48           C  
ATOM   4590  O   ALA B 174      56.344  47.260   8.000  1.00 29.78           O  
ATOM   4591  CB  ALA B 174      54.495  49.917   8.375  1.00 23.22           C  
ATOM   4592  N   THR B 175      55.189  47.275   9.915  1.00 25.20           N  
ATOM   4593  CA  THR B 175      55.132  45.824  10.031  1.00 31.87           C  
ATOM   4594  C   THR B 175      53.810  45.288   9.491  1.00 31.29           C  
ATOM   4595  O   THR B 175      53.724  44.139   9.043  1.00 33.13           O  
ATOM   4596  CB  THR B 175      55.273  45.389  11.507  1.00 36.86           C  
ATOM   4597  CG2 THR B 175      55.371  43.876  11.624  1.00 42.20           C  
ATOM   4598  OG1 THR B 175      56.451  45.981  12.067  1.00 41.44           O  
ATOM   4599  N   SER B 176      52.789  46.133   9.514  1.00 27.97           N  
ATOM   4600  CA  SER B 176      51.468  45.742   9.055  1.00 23.86           C  
ATOM   4601  C   SER B 176      50.797  46.916   8.374  1.00 22.65           C  
ATOM   4602  O   SER B 176      51.313  48.031   8.409  1.00 21.86           O  
ATOM   4603  CB  SER B 176      50.631  45.281  10.246  1.00 22.42           C  
ATOM   4604  OG  SER B 176      50.706  46.219  11.308  1.00 32.37           O  
ATOM   4605  N   PHE B 177      49.645  46.672   7.760  1.00 22.72           N  
ATOM   4606  CA  PHE B 177      48.925  47.744   7.095  1.00 19.99           C  
ATOM   4607  C   PHE B 177      48.367  48.676   8.159  1.00 16.95           C  
ATOM   4608  O   PHE B 177      48.379  49.886   7.998  1.00 22.71           O  
ATOM   4609  CB  PHE B 177      47.801  47.214   6.215  1.00 19.35           C  
ATOM   4610  CG  PHE B 177      47.263  48.238   5.288  1.00 15.95           C  
ATOM   4611  CD1 PHE B 177      47.891  48.479   4.076  1.00 13.68           C  
ATOM   4612  CD2 PHE B 177      46.184  49.026   5.658  1.00 15.25           C  
ATOM   4613  CE1 PHE B 177      47.456  49.498   3.245  1.00 19.16           C  
ATOM   4614  CE2 PHE B 177      45.738  50.054   4.835  1.00 14.23           C  
ATOM   4615  CZ  PHE B 177      46.376  50.293   3.625  1.00 19.24           C  
ATOM   4616  N   THR B 178      47.916  48.106   9.266  1.00 17.78           N  
ATOM   4617  CA  THR B 178      47.395  48.905  10.362  1.00 20.38           C  
ATOM   4618  C   THR B 178      48.468  49.912  10.765  1.00 25.30           C  
ATOM   4619  O   THR B 178      48.222  51.120  10.796  1.00 33.38           O  
ATOM   4620  CB  THR B 178      47.027  48.004  11.547  1.00 19.85           C  
ATOM   4621  CG2 THR B 178      46.795  48.810  12.800  1.00 19.87           C  
ATOM   4622  OG1 THR B 178      45.842  47.267  11.225  1.00 20.90           O  
ATOM   4623  N   GLU B 179      49.682  49.416  10.991  1.00 27.37           N  
ATOM   4624  CA  GLU B 179      50.788  50.283  11.368  1.00 26.09           C  
ATOM   4625  C   GLU B 179      51.073  51.306  10.266  1.00 24.47           C  
ATOM   4626  O   GLU B 179      51.386  52.458  10.558  1.00 26.31           O  
ATOM   4627  CB  GLU B 179      52.038  49.468  11.702  1.00 29.91           C  
ATOM   4628  CG  GLU B 179      53.239  50.326  12.088  1.00 39.00           C  
ATOM   4629  CD  GLU B 179      54.325  49.543  12.798  1.00 43.03           C  
ATOM   4630  OE1 GLU B 179      54.840  48.572  12.217  1.00 42.33           O  
ATOM   4631  OE2 GLU B 179      54.667  49.898  13.945  1.00 47.95           O1-
ATOM   4632  N   ALA B 180      50.935  50.902   9.006  1.00 19.26           N  
ATOM   4633  CA  ALA B 180      51.163  51.823   7.899  1.00 17.38           C  
ATOM   4634  C   ALA B 180      50.153  52.972   7.937  1.00 21.64           C  
ATOM   4635  O   ALA B 180      50.504  54.117   7.638  1.00 22.80           O  
ATOM   4636  CB  ALA B 180      51.089  51.101   6.571  1.00 16.64           C  
ATOM   4637  N   MET B 181      48.906  52.678   8.300  1.00 19.78           N  
ATOM   4638  CA  MET B 181      47.879  53.719   8.385  1.00 20.53           C  
ATOM   4639  C   MET B 181      48.205  54.639   9.550  1.00 19.11           C  
ATOM   4640  O   MET B 181      48.072  55.857   9.443  1.00 24.79           O  
ATOM   4641  CB  MET B 181      46.481  53.118   8.570  1.00 22.44           C  
ATOM   4642  CG  MET B 181      45.931  52.440   7.340  1.00  9.95           C  
ATOM   4643  SD  MET B 181      46.086  53.485   5.893  1.00 23.13           S  
ATOM   4644  CE  MET B 181      44.995  54.837   6.309  1.00 18.50           C  
ATOM   4645  N   ARG B 182      48.633  54.050  10.662  1.00 15.06           N  
ATOM   4646  CA  ARG B 182      49.004  54.812  11.846  1.00 18.14           C  
ATOM   4647  C   ARG B 182      50.130  55.786  11.506  1.00 22.42           C  
ATOM   4648  O   ARG B 182      50.023  56.979  11.767  1.00 28.24           O  
ATOM   4649  CB  ARG B 182      49.435  53.862  12.961  1.00 18.89           C  
ATOM   4650  CG  ARG B 182      50.563  54.381  13.822  1.00 28.20           C  
ATOM   4651  CD  ARG B 182      50.087  54.844  15.160  1.00 30.08           C  
ATOM   4652  NE  ARG B 182      50.565  53.967  16.221  1.00 36.31           N  
ATOM   4653  CZ  ARG B 182      51.290  54.369  17.261  1.00 38.86           C  
ATOM   4654  NH1 ARG B 182      51.642  55.641  17.387  1.00 38.09           N1+
ATOM   4655  NH2 ARG B 182      51.673  53.491  18.173  1.00 38.74           N  
ATOM   4656  N   MET B 183      51.199  55.274  10.902  1.00 23.07           N  
ATOM   4657  CA  MET B 183      52.337  56.099  10.520  1.00 21.37           C  
ATOM   4658  C   MET B 183      51.925  57.164   9.515  1.00 22.88           C  
ATOM   4659  O   MET B 183      52.173  58.349   9.726  1.00 30.49           O  
ATOM   4660  CB  MET B 183      53.471  55.228   9.951  1.00 21.93           C  
ATOM   4661  CG  MET B 183      54.233  54.434  11.024  1.00 27.67           C  
ATOM   4662  SD  MET B 183      55.400  53.157  10.456  1.00 28.70           S  
ATOM   4663  CE  MET B 183      56.040  53.899   9.026  1.00 25.35           C  
ATOM   4664  N   GLY B 184      51.245  56.746   8.455  1.00 23.12           N  
ATOM   4665  CA  GLY B 184      50.818  57.670   7.423  1.00 19.06           C  
ATOM   4666  C   GLY B 184      49.965  58.832   7.897  1.00 22.09           C  
ATOM   4667  O   GLY B 184      50.204  59.978   7.500  1.00 19.32           O  
ATOM   4668  N   THR B 185      48.975  58.553   8.743  1.00 20.91           N  
ATOM   4669  CA  THR B 185      48.101  59.613   9.236  1.00 22.77           C  
ATOM   4670  C   THR B 185      48.818  60.520  10.225  1.00 24.97           C  
ATOM   4671  O   THR B 185      48.700  61.749  10.146  1.00 26.85           O  
ATOM   4672  CB  THR B 185      46.776  59.076   9.865  1.00 21.16           C  
ATOM   4673  CG2 THR B 185      46.005  58.241   8.851  1.00 18.75           C  
ATOM   4674  OG1 THR B 185      47.051  58.292  11.033  1.00 13.28           O  
ATOM   4675  N   GLU B 186      49.575  59.922  11.143  1.00 26.18           N  
ATOM   4676  CA  GLU B 186      50.313  60.695  12.139  1.00 25.03           C  
ATOM   4677  C   GLU B 186      51.240  61.698  11.468  1.00 25.35           C  
ATOM   4678  O   GLU B 186      51.321  62.857  11.891  1.00 30.22           O  
ATOM   4679  CB  GLU B 186      51.092  59.781  13.081  1.00 25.99           C  
ATOM   4680  CG  GLU B 186      50.198  58.935  13.971  1.00 23.95           C  
ATOM   4681  CD  GLU B 186      50.947  58.196  15.064  1.00 25.67           C  
ATOM   4682  OE1 GLU B 186      52.187  58.087  15.004  1.00 34.35           O  
ATOM   4683  OE2 GLU B 186      50.285  57.720  16.001  1.00 23.50           O1-
ATOM   4684  N   VAL B 187      51.922  61.264  10.414  1.00 24.92           N  
ATOM   4685  CA  VAL B 187      52.807  62.157   9.681  1.00 27.16           C  
ATOM   4686  C   VAL B 187      51.958  63.210   8.976  1.00 29.67           C  
ATOM   4687  O   VAL B 187      52.302  64.388   9.004  1.00 30.31           O  
ATOM   4688  CB  VAL B 187      53.689  61.403   8.646  1.00 27.07           C  
ATOM   4689  CG1 VAL B 187      54.393  62.385   7.728  1.00 23.01           C  
ATOM   4690  CG2 VAL B 187      54.717  60.561   9.360  1.00 25.48           C  
ATOM   4691  N   TYR B 188      50.828  62.796   8.395  1.00 28.18           N  
ATOM   4692  CA  TYR B 188      49.944  63.733   7.692  1.00 23.63           C  
ATOM   4693  C   TYR B 188      49.556  64.869   8.620  1.00 19.98           C  
ATOM   4694  O   TYR B 188      49.675  66.039   8.277  1.00 22.66           O  
ATOM   4695  CB  TYR B 188      48.674  63.030   7.193  1.00 18.77           C  
ATOM   4696  CG  TYR B 188      47.724  63.914   6.392  1.00 10.00           C  
ATOM   4697  CD1 TYR B 188      47.955  64.170   5.042  1.00  9.11           C  
ATOM   4698  CD2 TYR B 188      46.578  64.466   6.980  1.00 11.75           C  
ATOM   4699  CE1 TYR B 188      47.072  64.955   4.295  1.00  7.05           C  
ATOM   4700  CE2 TYR B 188      45.690  65.255   6.238  1.00  2.00           C  
ATOM   4701  CZ  TYR B 188      45.947  65.491   4.898  1.00  8.68           C  
ATOM   4702  OH  TYR B 188      45.101  66.278   4.156  1.00 11.56           O  
ATOM   4703  N   HIS B 189      49.117  64.513   9.816  1.00 19.35           N  
ATOM   4704  CA  HIS B 189      48.705  65.508  10.776  1.00 24.90           C  
ATOM   4705  C   HIS B 189      49.876  66.318  11.308  1.00 28.00           C  
ATOM   4706  O   HIS B 189      49.717  67.498  11.631  1.00 33.57           O  
ATOM   4707  CB  HIS B 189      47.892  64.864  11.895  1.00 27.18           C  
ATOM   4708  CG  HIS B 189      46.550  64.367  11.446  1.00 28.95           C  
ATOM   4709  CD2 HIS B 189      45.516  65.020  10.866  1.00 27.55           C  
ATOM   4710  ND1 HIS B 189      46.167  63.054  11.561  1.00 30.12           N  
ATOM   4711  CE1 HIS B 189      44.944  62.912  11.069  1.00 33.03           C  
ATOM   4712  NE2 HIS B 189      44.532  64.087  10.643  1.00 32.96           N  
ATOM   4713  N   HIS B 190      51.050  65.700  11.404  1.00 27.87           N  
ATOM   4714  CA  HIS B 190      52.228  66.430  11.863  1.00 25.75           C  
ATOM   4715  C   HIS B 190      52.660  67.402  10.775  1.00 25.07           C  
ATOM   4716  O   HIS B 190      53.080  68.521  11.063  1.00 30.22           O  
ATOM   4717  CB  HIS B 190      53.370  65.485  12.218  1.00 22.11           C  
ATOM   4718  CG  HIS B 190      53.420  65.137  13.670  1.00 17.08           C  
ATOM   4719  CD2 HIS B 190      53.483  65.922  14.770  1.00 13.58           C  
ATOM   4720  ND1 HIS B 190      53.394  63.837  14.127  1.00 20.14           N  
ATOM   4721  CE1 HIS B 190      53.435  63.836  15.448  1.00 17.68           C  
ATOM   4722  NE2 HIS B 190      53.491  65.090  15.862  1.00 19.10           N  
ATOM   4723  N   LEU B 191      52.471  66.995   9.525  1.00 25.08           N  
ATOM   4724  CA  LEU B 191      52.821  67.810   8.375  1.00 24.11           C  
ATOM   4725  C   LEU B 191      51.896  69.015   8.319  1.00 30.77           C  
ATOM   4726  O   LEU B 191      52.328  70.112   7.970  1.00 37.00           O  
ATOM   4727  CB  LEU B 191      52.689  66.994   7.094  1.00 21.12           C  
ATOM   4728  CG  LEU B 191      52.928  67.742   5.788  1.00 19.11           C  
ATOM   4729  CD1 LEU B 191      54.375  68.190   5.702  1.00 20.79           C  
ATOM   4730  CD2 LEU B 191      52.597  66.828   4.645  1.00 18.53           C  
ATOM   4731  N   LYS B 192      50.626  68.807   8.659  1.00 33.63           N  
ATOM   4732  CA  LYS B 192      49.641  69.886   8.667  1.00 32.59           C  
ATOM   4733  C   LYS B 192      50.022  70.905   9.746  1.00 30.23           C  
ATOM   4734  O   LYS B 192      49.949  72.113   9.526  1.00 26.55           O  
ATOM   4735  CB  LYS B 192      48.243  69.333   8.950  1.00 35.40           C  
ATOM   4736  CG  LYS B 192      47.140  70.386   8.914  1.00 40.75           C  
ATOM   4737  CD  LYS B 192      45.922  69.959   9.722  1.00 46.05           C  
ATOM   4738  CE  LYS B 192      45.297  68.674   9.182  1.00 50.16           C  
ATOM   4739  NZ  LYS B 192      44.286  68.102  10.124  1.00 49.90           N1+
ATOM   4740  N   ALA B 193      50.425  70.404  10.911  1.00 29.17           N  
ATOM   4741  CA  ALA B 193      50.833  71.255  12.021  1.00 30.34           C  
ATOM   4742  C   ALA B 193      52.064  72.058  11.637  1.00 34.26           C  
ATOM   4743  O   ALA B 193      52.227  73.195  12.067  1.00 38.38           O  
ATOM   4744  CB  ALA B 193      51.119  70.415  13.246  1.00 32.27           C  
ATOM   4745  N   VAL B 194      52.940  71.465  10.835  1.00 38.44           N  
ATOM   4746  CA  VAL B 194      54.147  72.153  10.392  1.00 38.48           C  
ATOM   4747  C   VAL B 194      53.794  73.195   9.330  1.00 42.09           C  
ATOM   4748  O   VAL B 194      54.246  74.340   9.391  1.00 48.70           O  
ATOM   4749  CB  VAL B 194      55.195  71.159   9.836  1.00 35.08           C  
ATOM   4750  CG1 VAL B 194      56.362  71.906   9.214  1.00 32.44           C  
ATOM   4751  CG2 VAL B 194      55.694  70.255  10.955  1.00 27.03           C  
ATOM   4752  N   ILE B 195      52.950  72.805   8.382  1.00 42.61           N  
ATOM   4753  CA  ILE B 195      52.531  73.695   7.305  1.00 41.03           C  
ATOM   4754  C   ILE B 195      51.761  74.914   7.802  1.00 41.85           C  
ATOM   4755  O   ILE B 195      52.033  76.031   7.368  1.00 43.56           O  
ATOM   4756  CB  ILE B 195      51.698  72.928   6.239  1.00 37.76           C  
ATOM   4757  CG1 ILE B 195      52.624  72.023   5.425  1.00 33.48           C  
ATOM   4758  CG2 ILE B 195      50.948  73.892   5.325  1.00 33.57           C  
ATOM   4759  CD1 ILE B 195      51.908  71.130   4.457  1.00 39.91           C  
ATOM   4760  N   LYS B 196      50.829  74.719   8.726  1.00 43.62           N  
ATOM   4761  CA  LYS B 196      50.057  75.844   9.226  1.00 44.58           C  
ATOM   4762  C   LYS B 196      50.951  76.839   9.956  1.00 45.51           C  
ATOM   4763  O   LYS B 196      50.761  78.041   9.833  1.00 46.41           O  
ATOM   4764  CB  LYS B 196      48.878  75.377  10.093  1.00 46.13           C  
ATOM   4765  CG  LYS B 196      48.961  75.707  11.575  1.00 52.40           C  
ATOM   4766  CD  LYS B 196      49.848  74.727  12.322  1.00 58.07           C  
ATOM   4767  CE  LYS B 196      50.188  75.216  13.731  1.00 60.31           C  
ATOM   4768  NZ  LYS B 196      51.117  74.283  14.437  1.00 54.66           N1+
ATOM   4769  N   ALA B 197      51.958  76.342  10.667  1.00 46.84           N  
ATOM   4770  CA  ALA B 197      52.875  77.214  11.403  1.00 46.47           C  
ATOM   4771  C   ALA B 197      53.792  77.990  10.459  1.00 47.02           C  
ATOM   4772  O   ALA B 197      53.945  79.200  10.590  1.00 51.89           O  
ATOM   4773  CB  ALA B 197      53.700  76.402  12.392  1.00 45.68           C  
ATOM   4774  N   ARG B 198      54.384  77.285   9.501  1.00 46.24           N  
ATOM   4775  CA  ARG B 198      55.291  77.892   8.530  1.00 47.19           C  
ATOM   4776  C   ARG B 198      54.611  78.706   7.437  1.00 43.74           C  
ATOM   4777  O   ARG B 198      55.216  79.623   6.887  1.00 48.30           O  
ATOM   4778  CB  ARG B 198      56.144  76.819   7.841  1.00 52.91           C  
ATOM   4779  CG  ARG B 198      57.472  76.482   8.498  1.00 62.50           C  
ATOM   4780  CD  ARG B 198      58.318  75.613   7.562  1.00 72.28           C  
ATOM   4781  NE  ARG B 198      58.494  76.244   6.249  1.00 82.51           N  
ATOM   4782  CZ  ARG B 198      59.302  75.796   5.288  1.00 86.43           C  
ATOM   4783  NH1 ARG B 198      60.027  74.697   5.467  1.00 89.41           N1+
ATOM   4784  NH2 ARG B 198      59.384  76.452   4.135  1.00 85.95           N  
ATOM   4785  N   PHE B 199      53.374  78.363   7.095  1.00 40.03           N  
ATOM   4786  CA  PHE B 199      52.685  79.053   6.013  1.00 36.21           C  
ATOM   4787  C   PHE B 199      51.307  79.576   6.378  1.00 37.89           C  
ATOM   4788  O   PHE B 199      50.642  80.198   5.550  1.00 40.19           O  
ATOM   4789  CB  PHE B 199      52.553  78.125   4.798  1.00 40.48           C  
ATOM   4790  CG  PHE B 199      53.821  77.397   4.438  1.00 40.65           C  
ATOM   4791  CD1 PHE B 199      54.195  76.240   5.121  1.00 41.49           C  
ATOM   4792  CD2 PHE B 199      54.649  77.869   3.424  1.00 40.99           C  
ATOM   4793  CE1 PHE B 199      55.375  75.566   4.802  1.00 40.03           C  
ATOM   4794  CE2 PHE B 199      55.831  77.200   3.097  1.00 38.78           C  
ATOM   4795  CZ  PHE B 199      56.192  76.049   3.790  1.00 37.75           C  
ATOM   4796  N   GLY B 200      50.863  79.313   7.599  1.00 38.05           N  
ATOM   4797  CA  GLY B 200      49.548  79.777   8.006  1.00 45.44           C  
ATOM   4798  C   GLY B 200      48.439  78.771   7.736  1.00 50.21           C  
ATOM   4799  O   GLY B 200      48.577  77.880   6.893  1.00 49.44           O  
ATOM   4800  N   LEU B 201      47.316  78.943   8.428  1.00 53.19           N  
ATOM   4801  CA  LEU B 201      46.172  78.048   8.285  1.00 53.18           C  
ATOM   4802  C   LEU B 201      45.627  77.932   6.861  1.00 52.64           C  
ATOM   4803  O   LEU B 201      45.127  76.876   6.479  1.00 54.56           O  
ATOM   4804  CB  LEU B 201      45.053  78.458   9.244  1.00 55.23           C  
ATOM   4805  CG  LEU B 201      43.823  77.546   9.278  1.00 58.84           C  
ATOM   4806  CD1 LEU B 201      44.238  76.117   9.620  1.00 57.59           C  
ATOM   4807  CD2 LEU B 201      42.807  78.073  10.284  1.00 58.08           C  
ATOM   4808  N   ASP B 202      45.714  79.005   6.078  1.00 52.38           N  
ATOM   4809  CA  ASP B 202      45.220  78.972   4.700  1.00 52.82           C  
ATOM   4810  C   ASP B 202      45.937  77.912   3.855  1.00 50.23           C  
ATOM   4811  O   ASP B 202      45.369  77.378   2.900  1.00 47.73           O  
ATOM   4812  CB  ASP B 202      45.346  80.353   4.033  1.00 60.31           C  
ATOM   4813  CG  ASP B 202      44.051  81.171   4.104  1.00 67.94           C  
ATOM   4814  OD1 ASP B 202      42.950  80.579   4.060  1.00 72.27           O  
ATOM   4815  OD2 ASP B 202      44.133  82.416   4.181  1.00 72.02           O1-
ATOM   4816  N   ALA B 203      47.174  77.596   4.216  1.00 47.29           N  
ATOM   4817  CA  ALA B 203      47.952  76.597   3.488  1.00 45.01           C  
ATOM   4818  C   ALA B 203      47.559  75.163   3.865  1.00 42.42           C  
ATOM   4819  O   ALA B 203      48.099  74.198   3.318  1.00 35.31           O  
ATOM   4820  CB  ALA B 203      49.435  76.823   3.728  1.00 44.82           C  
ATOM   4821  N   THR B 204      46.613  75.041   4.793  1.00 43.11           N  
ATOM   4822  CA  THR B 204      46.124  73.749   5.273  1.00 40.20           C  
ATOM   4823  C   THR B 204      45.019  73.168   4.371  1.00 32.37           C  
ATOM   4824  O   THR B 204      44.664  71.990   4.479  1.00 33.83           O  
ATOM   4825  CB  THR B 204      45.634  73.873   6.738  1.00 42.25           C  
ATOM   4826  CG2 THR B 204      45.097  72.558   7.249  1.00 49.08           C  
ATOM   4827  OG1 THR B 204      46.730  74.276   7.572  1.00 50.66           O  
ATOM   4828  N   ALA B 205      44.486  73.996   3.480  1.00 26.25           N  
ATOM   4829  CA  ALA B 205      43.455  73.555   2.554  1.00 25.55           C  
ATOM   4830  C   ALA B 205      44.054  72.437   1.698  1.00 26.47           C  
ATOM   4831  O   ALA B 205      45.268  72.412   1.482  1.00 29.22           O  
ATOM   4832  CB  ALA B 205      43.007  74.712   1.682  1.00 19.55           C  
ATOM   4833  N   VAL B 206      43.210  71.542   1.184  1.00 20.68           N  
ATOM   4834  CA  VAL B 206      43.685  70.415   0.387  1.00 15.73           C  
ATOM   4835  C   VAL B 206      43.268  70.404  -1.082  1.00 17.44           C  
ATOM   4836  O   VAL B 206      42.337  71.102  -1.490  1.00 20.75           O  
ATOM   4837  CB  VAL B 206      43.245  69.081   1.017  1.00 15.38           C  
ATOM   4838  CG1 VAL B 206      43.722  68.992   2.450  1.00 11.44           C  
ATOM   4839  CG2 VAL B 206      41.731  68.941   0.946  1.00 13.94           C  
ATOM   4840  N   GLY B 207      43.986  69.617  -1.875  1.00 12.09           N  
ATOM   4841  CA  GLY B 207      43.677  69.489  -3.287  1.00 16.11           C  
ATOM   4842  C   GLY B 207      42.872  68.219  -3.569  1.00 16.78           C  
ATOM   4843  O   GLY B 207      42.456  67.524  -2.638  1.00 17.23           O  
ATOM   4844  N   ASP B 208      42.724  67.878  -4.849  1.00 12.52           N  
ATOM   4845  CA  ASP B 208      41.967  66.702  -5.288  1.00 17.81           C  
ATOM   4846  C   ASP B 208      42.269  65.390  -4.577  1.00 19.46           C  
ATOM   4847  O   ASP B 208      41.360  64.608  -4.334  1.00 21.31           O  
ATOM   4848  CB  ASP B 208      42.139  66.486  -6.788  1.00 18.57           C  
ATOM   4849  CG  ASP B 208      41.541  67.606  -7.621  1.00 25.80           C  
ATOM   4850  OD1 ASP B 208      40.762  68.416  -7.072  1.00 24.63           O  
ATOM   4851  OD2 ASP B 208      41.842  67.664  -8.839  1.00 30.59           O1-
ATOM   4852  N   GLU B 209      43.543  65.151  -4.265  1.00 21.06           N  
ATOM   4853  CA  GLU B 209      43.977  63.925  -3.598  1.00 16.57           C  
ATOM   4854  C   GLU B 209      44.119  64.036  -2.085  1.00 15.46           C  
ATOM   4855  O   GLU B 209      44.605  63.107  -1.435  1.00 12.91           O  
ATOM   4856  CB  GLU B 209      45.297  63.414  -4.191  1.00 27.48           C  
ATOM   4857  CG  GLU B 209      45.238  63.021  -5.671  1.00 43.62           C  
ATOM   4858  CD  GLU B 209      45.803  64.087  -6.614  1.00 57.86           C  
ATOM   4859  OE1 GLU B 209      46.145  65.205  -6.153  1.00 62.69           O  
ATOM   4860  OE2 GLU B 209      45.908  63.797  -7.829  1.00 62.85           O1-
ATOM   4861  N   GLY B 210      43.723  65.171  -1.522  1.00 15.30           N  
ATOM   4862  CA  GLY B 210      43.817  65.333  -0.082  1.00 15.33           C  
ATOM   4863  C   GLY B 210      45.156  65.808   0.446  1.00 21.31           C  
ATOM   4864  O   GLY B 210      45.361  65.882   1.661  1.00 20.14           O  
ATOM   4865  N   GLY B 211      46.071  66.121  -0.462  1.00 24.89           N  
ATOM   4866  CA  GLY B 211      47.378  66.595  -0.051  1.00 28.10           C  
ATOM   4867  C   GLY B 211      47.393  68.109   0.017  1.00 29.80           C  
ATOM   4868  O   GLY B 211      46.536  68.769  -0.577  1.00 30.86           O  
ATOM   4869  N   PHE B 212      48.373  68.662   0.725  1.00 28.38           N  
ATOM   4870  CA  PHE B 212      48.501  70.106   0.868  1.00 27.13           C  
ATOM   4871  C   PHE B 212      49.296  70.679  -0.299  1.00 30.03           C  
ATOM   4872  O   PHE B 212      49.912  69.939  -1.064  1.00 33.67           O  
ATOM   4873  CB  PHE B 212      49.199  70.437   2.179  1.00 19.25           C  
ATOM   4874  CG  PHE B 212      48.640  69.698   3.361  1.00 19.66           C  
ATOM   4875  CD1 PHE B 212      47.410  70.063   3.910  1.00 23.62           C  
ATOM   4876  CD2 PHE B 212      49.344  68.638   3.930  1.00 13.60           C  
ATOM   4877  CE1 PHE B 212      46.889  69.384   5.013  1.00 21.30           C  
ATOM   4878  CE2 PHE B 212      48.837  67.952   5.030  1.00 16.25           C  
ATOM   4879  CZ  PHE B 212      47.606  68.326   5.575  1.00 23.24           C  
ATOM   4880  N   ALA B 213      49.274  71.997  -0.439  1.00 34.62           N  
ATOM   4881  CA  ALA B 213      50.003  72.661  -1.512  1.00 37.54           C  
ATOM   4882  C   ALA B 213      50.447  74.063  -1.080  1.00 41.28           C  
ATOM   4883  O   ALA B 213      50.041  75.061  -1.676  1.00 40.23           O  
ATOM   4884  CB  ALA B 213      49.134  72.740  -2.759  1.00 32.57           C  
ATOM   4885  N   PRO B 214      51.290  74.151  -0.034  1.00 44.24           N  
ATOM   4886  CA  PRO B 214      51.770  75.446   0.456  1.00 47.46           C  
ATOM   4887  C   PRO B 214      52.564  76.143  -0.626  1.00 49.58           C  
ATOM   4888  O   PRO B 214      53.072  75.477  -1.522  1.00 50.32           O  
ATOM   4889  CB  PRO B 214      52.703  75.050   1.604  1.00 47.57           C  
ATOM   4890  CG  PRO B 214      52.185  73.720   2.034  1.00 50.07           C  
ATOM   4891  CD  PRO B 214      51.922  73.056   0.717  1.00 45.89           C  
ATOM   4892  N   ASN B 215      52.711  77.462  -0.518  1.00 54.07           N  
ATOM   4893  CA  ASN B 215      53.476  78.203  -1.514  1.00 58.94           C  
ATOM   4894  C   ASN B 215      54.954  77.947  -1.291  1.00 59.82           C  
ATOM   4895  O   ASN B 215      55.682  78.794  -0.776  1.00 57.96           O  
ATOM   4896  CB  ASN B 215      53.165  79.706  -1.486  1.00 63.31           C  
ATOM   4897  CG  ASN B 215      53.799  80.449  -2.661  1.00 67.93           C  
ATOM   4898  ND2 ASN B 215      55.054  80.849  -2.501  1.00 68.72           N  
ATOM   4899  OD1 ASN B 215      53.177  80.625  -3.712  1.00 69.51           O  
ATOM   4900  N   ILE B 216      55.364  76.727  -1.618  1.00 60.18           N  
ATOM   4901  CA  ILE B 216      56.745  76.308  -1.477  1.00 57.60           C  
ATOM   4902  C   ILE B 216      57.477  76.771  -2.721  1.00 57.08           C  
ATOM   4903  O   ILE B 216      56.973  76.628  -3.840  1.00 54.80           O  
ATOM   4904  CB  ILE B 216      56.836  74.779  -1.317  1.00 57.49           C  
ATOM   4905  CG1 ILE B 216      56.215  74.365   0.021  1.00 57.05           C  
ATOM   4906  CG2 ILE B 216      58.279  74.321  -1.403  1.00 62.67           C  
ATOM   4907  CD1 ILE B 216      56.067  72.874   0.214  1.00 52.69           C  
ATOM   4908  N   LEU B 217      58.650  77.357  -2.526  1.00 59.97           N  
ATOM   4909  CA  LEU B 217      59.439  77.884  -3.628  1.00 63.99           C  
ATOM   4910  C   LEU B 217      60.183  76.820  -4.429  1.00 64.95           C  
ATOM   4911  O   LEU B 217      60.279  76.913  -5.657  1.00 67.46           O  
ATOM   4912  CB  LEU B 217      60.431  78.925  -3.110  1.00 63.84           C  
ATOM   4913  CG  LEU B 217      59.858  79.915  -2.085  1.00 65.84           C  
ATOM   4914  CD1 LEU B 217      60.957  80.879  -1.626  1.00 69.47           C  
ATOM   4915  CD2 LEU B 217      58.665  80.685  -2.652  1.00 64.42           C  
ATOM   4916  N   ASN B 218      60.710  75.807  -3.746  1.00 63.67           N  
ATOM   4917  CA  ASN B 218      61.459  74.768  -4.439  1.00 60.94           C  
ATOM   4918  C   ASN B 218      61.210  73.348  -3.958  1.00 57.73           C  
ATOM   4919  O   ASN B 218      60.870  73.103  -2.795  1.00 55.98           O  
ATOM   4920  CB  ASN B 218      62.960  75.070  -4.406  1.00 64.84           C  
ATOM   4921  CG  ASN B 218      63.539  75.005  -3.004  1.00 68.14           C  
ATOM   4922  ND2 ASN B 218      63.974  76.151  -2.490  1.00 72.41           N  
ATOM   4923  OD1 ASN B 218      63.601  73.941  -2.393  1.00 71.24           O  
ATOM   4924  N   ASN B 219      61.466  72.415  -4.867  1.00 54.32           N  
ATOM   4925  CA  ASN B 219      61.293  70.987  -4.648  1.00 50.46           C  
ATOM   4926  C   ASN B 219      61.982  70.482  -3.380  1.00 48.24           C  
ATOM   4927  O   ASN B 219      61.405  69.691  -2.634  1.00 46.96           O  
ATOM   4928  CB  ASN B 219      61.798  70.225  -5.877  1.00 54.25           C  
ATOM   4929  CG  ASN B 219      61.375  70.889  -7.190  1.00 58.70           C  
ATOM   4930  ND2 ASN B 219      62.315  71.580  -7.827  1.00 61.78           N  
ATOM   4931  OD1 ASN B 219      60.217  70.807  -7.608  1.00 55.70           O  
ATOM   4932  N   LYS B 220      63.193  70.965  -3.116  1.00 47.30           N  
ATOM   4933  CA  LYS B 220      63.935  70.553  -1.925  1.00 47.70           C  
ATOM   4934  C   LYS B 220      63.204  70.962  -0.645  1.00 46.14           C  
ATOM   4935  O   LYS B 220      63.257  70.254   0.361  1.00 44.98           O  
ATOM   4936  CB  LYS B 220      65.341  71.156  -1.925  1.00 52.11           C  
ATOM   4937  CG  LYS B 220      66.199  70.692  -0.757  1.00 56.83           C  
ATOM   4938  CD  LYS B 220      67.399  71.599  -0.528  1.00 65.11           C  
ATOM   4939  CE  LYS B 220      66.971  73.020  -0.160  1.00 70.69           C  
ATOM   4940  NZ  LYS B 220      66.159  73.089   1.091  1.00 72.30           N1+
ATOM   4941  N   ASP B 221      62.531  72.108  -0.678  1.00 44.51           N  
ATOM   4942  CA  ASP B 221      61.788  72.573   0.483  1.00 42.09           C  
ATOM   4943  C   ASP B 221      60.669  71.594   0.767  1.00 37.42           C  
ATOM   4944  O   ASP B 221      60.363  71.304   1.922  1.00 38.63           O
[truncated: 132,193 more chars]
