# Supplementary material for: Structural Descriptors for Subunit Interface Regions in Homodimers: Effect of Lipid Membrane and Secondary Structure Type
Source: J Chem Inf Model. 2025 Mar 27;65(7):3117–26. doi: 10.1021/acs.jcim.4c01233 (PMC12004529; doi:10.1021/acs.jcim.4c01233)
Supplement: Supplementary file 3 — ci4c01233_si_003.tar [file ci4c01233_si_003.tar › database/alpha/3itm_cytop.pdb]

ATOM      1  N   GLY A   1      30.027 -50.119  23.924  1.00 13.50           N  
ATOM      2  CA  GLY A   1      30.361 -48.835  24.583  1.00 13.50           C  
ATOM      3  C   GLY A   1      29.681 -47.705  23.887  1.00 13.50           C  
ATOM      4  O   GLY A   1      28.785 -47.912  23.069  1.00 13.50           O  
ATOM      5  N   SER A   2      30.096 -46.467  24.210  1.00114.08           N  
ATOM      6  CA  SER A   2      29.497 -45.322  23.594  1.00114.08           C  
ATOM      7  C   SER A   2      30.097 -45.191  22.240  1.00114.08           C  
ATOM      8  O   SER A   2      31.110 -45.818  21.932  1.00114.08           O  
ATOM      9  CB  SER A   2      29.779 -44.000  24.326  1.00114.08           C  
ATOM     10  OG  SER A   2      31.147 -43.658  24.174  1.00114.08           O  
ATOM     11  N   ALA A   3      29.457 -44.377  21.381  1.00220.25           N  
ATOM     12  CA  ALA A   3      29.992 -44.160  20.074  1.00220.25           C  
ATOM     13  C   ALA A   3      30.379 -42.722  20.012  1.00220.25           C  
ATOM     14  O   ALA A   3      29.612 -41.844  20.402  1.00220.25           O  
ATOM     15  CB  ALA A   3      28.979 -44.413  18.946  1.00220.25           C  
ATOM     16  N   MET A   4      31.602 -42.446  19.526  1.00343.41           N  
ATOM     17  CA  MET A   4      32.049 -41.091  19.427  1.00343.41           C  
ATOM     18  C   MET A   4      32.389 -40.855  18.001  1.00343.41           C  
ATOM     19  O   MET A   4      32.396 -41.787  17.198  1.00343.41           O  
ATOM     20  CB  MET A   4      33.273 -40.754  20.300  1.00343.41           C  
ATOM     21  CG  MET A   4      34.354 -41.833  20.291  1.00343.41           C  
ATOM     22  SD  MET A   4      35.234 -42.040  18.719  1.00343.41           S  
ATOM     23  CE  MET A   4      35.837 -43.698  19.150  1.00343.41           C  
ATOM     24  N   ASP A   5      32.659 -39.584  17.651  1.00222.10           N  
ATOM     25  CA  ASP A   5      32.905 -39.247  16.281  1.00222.10           C  
ATOM     26  C   ASP A   5      33.998 -40.114  15.749  1.00222.10           C  
ATOM     27  O   ASP A   5      35.129 -40.096  16.235  1.00222.10           O  
ATOM     28  CB  ASP A   5      33.326 -37.777  16.073  1.00222.10           C  
ATOM     29  CG  ASP A   5      33.323 -37.455  14.578  1.00222.10           C  
ATOM     30  OD1 ASP A   5      33.244 -38.400  13.748  1.00222.10           O  
ATOM     31  OD2 ASP A   5      33.399 -36.242  14.249  1.00222.10           O1-
ATOM     32  N   ASP A   6      33.659 -40.927  14.730  1.00187.95           N  
ATOM     33  CA  ASP A   6      34.655 -41.730  14.092  1.00187.95           C  
ATOM     34  C   ASP A   6      35.177 -40.854  13.008  1.00187.95           C  
ATOM     35  O   ASP A   6      34.815 -40.995  11.841  1.00187.95           O  
ATOM     36  CB  ASP A   6      34.095 -43.003  13.432  1.00187.95           C  
ATOM     37  CG  ASP A   6      35.271 -43.852  12.971  1.00187.95           C  
ATOM     38  OD1 ASP A   6      36.425 -43.348  13.002  1.00187.95           O  
ATOM     39  OD2 ASP A   6      35.027 -45.026  12.579  1.00187.95           O1-
ATOM     40  N   GLU A   7      36.054 -39.910  13.390  1.00284.32           N  
ATOM     41  CA  GLU A   7      36.535 -38.946  12.455  1.00284.32           C  
ATOM     42  C   GLU A   7      38.023 -38.964  12.544  1.00284.32           C  
ATOM     43  O   GLU A   7      38.596 -39.713  13.334  1.00284.32           O  
ATOM     44  CB  GLU A   7      36.025 -37.528  12.778  1.00284.32           C  
ATOM     45  CG  GLU A   7      36.001 -36.576  11.583  1.00284.32           C  
ATOM     46  CD  GLU A   7      37.253 -35.719  11.607  1.00284.32           C  
ATOM     47  OE1 GLU A   7      37.917 -35.653  12.675  1.00284.32           O  
ATOM     48  OE2 GLU A   7      37.554 -35.106  10.547  1.00284.32           O1-
ATOM     49  N   TYR A   8      38.694 -38.150  11.712  1.00292.67           N  
ATOM     50  CA  TYR A   8      40.126 -38.147  11.715  1.00292.67           C  
ATOM     51  C   TYR A   8      40.597 -37.753  13.080  1.00292.67           C  
ATOM     52  O   TYR A   8      40.036 -36.862  13.716  1.00292.67           O  
ATOM     53  CB  TYR A   8      40.737 -37.189  10.677  1.00292.67           C  
ATOM     54  CG  TYR A   8      40.257 -37.658   9.344  1.00292.67           C  
ATOM     55  CD1 TYR A   8      40.921 -38.657   8.674  1.00292.67           C  
ATOM     56  CD2 TYR A   8      39.125 -37.116   8.774  1.00292.67           C  
ATOM     57  CE1 TYR A   8      40.481 -39.100   7.450  1.00292.67           C  
ATOM     58  CE2 TYR A   8      38.678 -37.552   7.549  1.00292.67           C  
ATOM     59  CZ  TYR A   8      39.357 -38.547   6.885  1.00292.67           C  
ATOM     60  OH  TYR A   8      38.910 -39.005   5.628  1.00292.67           O  
ATOM     61  N   THR A   9      41.647 -38.443  13.575  1.00272.33           N  
ATOM     62  CA  THR A   9      42.171 -38.168  14.880  1.00272.33           C  
ATOM     63  C   THR A   9      42.667 -36.764  14.883  1.00272.33           C  
ATOM     64  O   THR A   9      43.238 -36.295  13.899  1.00272.33           O  
ATOM     65  CB  THR A   9      43.322 -39.051  15.255  1.00272.33           C  
ATOM     66  CG2 THR A   9      44.486 -38.777  14.286  1.00272.33           C  
ATOM     67  OG1 THR A   9      43.718 -38.792  16.593  1.00272.33           O  
ATOM     68  N   LYS A  10      42.446 -36.046  16.002  1.00260.74           N  
ATOM     69  CA  LYS A  10      42.840 -34.673  16.010  1.00260.74           C  
ATOM     70  C   LYS A  10      43.418 -34.334  17.348  1.00260.74           C  
ATOM     71  O   LYS A  10      43.358 -35.113  18.300  1.00260.74           O  
ATOM     72  CB  LYS A  10      41.659 -33.721  15.759  1.00260.74           C  
ATOM     73  CG  LYS A  10      40.892 -34.037  14.469  1.00260.74           C  
ATOM     74  CD  LYS A  10      41.731 -33.994  13.187  1.00260.74           C  
ATOM     75  CE  LYS A  10      41.819 -32.609  12.544  1.00260.74           C  
ATOM     76  NZ  LYS A  10      42.632 -32.679  11.307  1.00260.74           N1+
ATOM     77  N   LEU A  11      44.029 -33.138  17.424  1.00 74.10           N  
ATOM     78  CA  LEU A  11      44.613 -32.614  18.623  1.00 74.10           C  
ATOM     79  C   LEU A  11      43.520 -32.344  19.605  1.00 74.10           C  
ATOM     80  O   LEU A  11      43.718 -32.499  20.807  1.00 74.10           O  
ATOM     81  CB  LEU A  11      45.337 -31.277  18.402  1.00 74.10           C  
ATOM     82  CG  LEU A  11      46.593 -31.388  17.520  1.00 74.10           C  
ATOM     83  CD1 LEU A  11      47.269 -30.018  17.335  1.00 74.10           C  
ATOM     84  CD2 LEU A  11      47.551 -32.452  18.080  1.00 74.10           C  
ATOM     85  N   LEU A  12      42.343 -31.923  19.095  1.00145.66           N  
ATOM     86  CA  LEU A  12      41.216 -31.531  19.895  1.00145.66           C  
ATOM     87  C   LEU A  12      40.718 -32.703  20.666  1.00145.66           C  
ATOM     88  O   LEU A  12      41.461 -33.626  20.998  1.00145.66           O  
ATOM     89  CB  LEU A  12      40.005 -31.017  19.088  1.00145.66           C  
ATOM     90  CG  LEU A  12      40.254 -29.701  18.328  1.00145.66           C  
ATOM     91  CD1 LEU A  12      38.996 -29.257  17.563  1.00145.66           C  
ATOM     92  CD2 LEU A  12      40.805 -28.608  19.257  1.00145.66           C  
ATOM     93  N   HIS A  13      39.406 -32.683  20.963  1.00253.60           N  
ATOM     94  CA  HIS A  13      38.804 -33.701  21.764  1.00253.60           C  
ATOM     95  C   HIS A  13      39.375 -33.559  23.134  1.00253.60           C  
ATOM     96  O   HIS A  13      39.483 -34.518  23.897  1.00253.60           O  
ATOM     97  CB  HIS A  13      39.156 -35.098  21.238  1.00253.60           C  
ATOM     98  CG  HIS A  13      38.889 -35.177  19.767  1.00253.60           C  
ATOM     99  CD2 HIS A  13      37.998 -34.472  19.018  1.00253.60           C  
ATOM    100  ND1 HIS A  13      39.548 -36.008  18.888  1.00253.60           N  
ATOM    101  CE1 HIS A  13      39.024 -35.765  17.658  1.00253.60           C  
ATOM    102  NE2 HIS A  13      38.082 -34.841  17.689  1.00253.60           N  
ATOM    103  N   ASP A  14      39.748 -32.314  23.466  1.00233.32           N  
ATOM    104  CA  ASP A  14      40.257 -31.961  24.753  1.00233.32           C  
ATOM    105  C   ASP A  14      39.080 -31.465  25.529  1.00233.32           C  
ATOM    106  O   ASP A  14      37.936 -31.765  25.191  1.00233.32           O  
ATOM    107  CB  ASP A  14      41.267 -30.808  24.675  1.00233.32           C  
ATOM    108  CG  ASP A  14      42.474 -31.338  23.916  1.00233.32           C  
ATOM    109  OD1 ASP A  14      43.006 -32.398  24.335  1.00233.32           O  
ATOM    110  OD2 ASP A  14      42.863 -30.703  22.901  1.00233.32           O1-
ATOM    111  N   GLY A  15      39.345 -30.720  26.618  1.00 91.98           N  
ATOM    112  CA  GLY A  15      38.298 -30.103  27.373  1.00 91.98           C  
ATOM    113  C   GLY A  15      37.877 -28.939  26.537  1.00 91.98           C  
ATOM    114  O   GLY A  15      38.277 -28.835  25.379  1.00 91.98           O  
ATOM    115  N   ILE A  16      37.079 -28.017  27.105  1.00119.51           N  
ATOM    116  CA  ILE A  16      36.537 -26.944  26.318  1.00119.51           C  
ATOM    117  C   ILE A  16      37.573 -25.908  26.018  1.00119.51           C  
ATOM    118  O   ILE A  16      38.370 -25.532  26.876  1.00119.51           O  
ATOM    119  CB  ILE A  16      35.407 -26.202  26.961  1.00119.51           C  
ATOM    120  CG1 ILE A  16      34.258 -27.152  27.321  1.00119.51           C  
ATOM    121  CG2 ILE A  16      34.987 -25.089  25.987  1.00119.51           C  
ATOM    122  CD1 ILE A  16      34.583 -28.072  28.494  1.00119.51           C  
ATOM    123  N   GLN A  17      37.577 -25.435  24.753  1.00 54.86           N  
ATOM    124  CA  GLN A  17      38.446 -24.389  24.286  1.00 54.86           C  
ATOM    125  C   GLN A  17      37.819 -23.066  24.608  1.00 54.86           C  
ATOM    126  O   GLN A  17      36.602 -22.951  24.702  1.00 54.86           O  
ATOM    127  CB  GLN A  17      38.654 -24.398  22.762  1.00 54.86           C  
ATOM    128  CG  GLN A  17      39.489 -25.576  22.263  1.00 54.86           C  
ATOM    129  CD  GLN A  17      40.942 -25.313  22.636  1.00 54.86           C  
ATOM    130  NE2 GLN A  17      41.830 -26.292  22.316  1.00 54.86           N  
ATOM    131  OE1 GLN A  17      41.284 -24.267  23.186  1.00 54.86           O  
ATOM    132  N   PRO A  18      38.630 -22.057  24.811  1.00 78.46           N  
ATOM    133  CA  PRO A  18      38.121 -20.730  25.030  1.00 78.46           C  
ATOM    134  C   PRO A  18      37.674 -20.179  23.712  1.00 78.46           C  
ATOM    135  O   PRO A  18      38.325 -20.456  22.705  1.00 78.46           O  
ATOM    136  CB  PRO A  18      39.260 -19.936  25.672  1.00 78.46           C  
ATOM    137  CG  PRO A  18      40.515 -20.796  25.434  1.00 78.46           C  
ATOM    138  CD  PRO A  18      39.964 -22.229  25.355  1.00 78.46           C  
ATOM    139  N   VAL A  19      36.612 -19.349  23.693  1.00129.92           N  
ATOM    140  CA  VAL A  19      36.105 -18.867  22.438  1.00129.92           C  
ATOM    141  C   VAL A  19      37.176 -18.098  21.724  1.00129.92           C  
ATOM    142  O   VAL A  19      37.267 -18.148  20.499  1.00129.92           O  
ATOM    143  CB  VAL A  19      34.899 -17.975  22.538  1.00129.92           C  
ATOM    144  CG1 VAL A  19      33.738 -18.778  23.135  1.00129.92           C  
ATOM    145  CG2 VAL A  19      35.261 -16.710  23.320  1.00129.92           C  
ATOM    146  N   ALA A  20      38.031 -17.381  22.470  1.00 41.50           N  
ATOM    147  CA  ALA A  20      39.054 -16.565  21.872  1.00 41.50           C  
ATOM    148  C   ALA A  20      39.954 -17.430  21.041  1.00 41.50           C  
ATOM    149  O   ALA A  20      40.475 -16.995  20.014  1.00 41.50           O  
ATOM    150  CB  ALA A  20      39.928 -15.853  22.919  1.00 41.50           C  
ATOM    151  N   ALA A  21      40.191 -18.673  21.495  1.00 37.54           N  
ATOM    152  CA  ALA A  21      41.048 -19.606  20.820  1.00 37.54           C  
ATOM    153  C   ALA A  21      40.486 -19.965  19.477  1.00 37.54           C  
ATOM    154  O   ALA A  21      41.238 -20.201  18.533  1.00 37.54           O  
ATOM    155  CB  ALA A  21      41.228 -20.914  21.607  1.00 37.54           C  
ATOM    156  N   ILE A  22      39.146 -20.051  19.368  1.00121.31           N  
ATOM    157  CA  ILE A  22      38.489 -20.471  18.160  1.00121.31           C  
ATOM    158  C   ILE A  22      38.820 -19.505  17.059  1.00121.31           C  
ATOM    159  O   ILE A  22      39.231 -19.902  15.968  1.00121.31           O  
ATOM    160  CB  ILE A  22      36.993 -20.385  18.305  1.00121.31           C  
ATOM    161  CG1 ILE A  22      36.491 -21.086  19.584  1.00121.31           C  
ATOM    162  CG2 ILE A  22      36.363 -20.924  17.009  1.00121.31           C  
ATOM    163  CD1 ILE A  22      36.682 -22.597  19.625  1.00121.31           C  
ATOM    164  N   ASP A  23      38.644 -18.197  17.328  1.00 77.82           N  
ATOM    165  CA  ASP A  23      38.868 -17.194  16.326  1.00 77.82           C  
ATOM    166  C   ASP A  23      38.884 -15.876  17.037  1.00 77.82           C  
ATOM    167  O   ASP A  23      38.095 -15.639  17.950  1.00 77.82           O  
ATOM    168  CB  ASP A  23      37.729 -17.166  15.285  1.00 77.82           C  
ATOM    169  CG  ASP A  23      38.096 -16.302  14.086  1.00 77.82           C  
ATOM    170  OD1 ASP A  23      38.619 -15.173  14.276  1.00 77.82           O  
ATOM    171  OD2 ASP A  23      37.846 -16.777  12.944  1.00 77.82           O1-
ATOM    172  N   SER A  24      39.780 -14.969  16.615  1.00 93.25           N  
ATOM    173  CA  SER A  24      39.928 -13.708  17.278  1.00 93.25           C  
ATOM    174  C   SER A  24      38.642 -12.947  17.200  1.00 93.25           C  
ATOM    175  O   SER A  24      38.344 -12.158  18.096  1.00 93.25           O  
ATOM    176  CB  SER A  24      41.015 -12.835  16.638  1.00 93.25           C  
ATOM    177  OG  SER A  24      42.273 -13.481  16.752  1.00 93.25           O  
ATOM    178  N   ASN A  25      37.850 -13.138  16.124  1.00164.05           N  
ATOM    179  CA  ASN A  25      36.627 -12.387  16.019  1.00164.05           C  
ATOM    180  C   ASN A  25      35.437 -13.295  16.134  1.00164.05           C  
ATOM    181  O   ASN A  25      34.447 -13.113  15.428  1.00164.05           O  
ATOM    182  CB  ASN A  25      36.464 -11.688  14.657  1.00164.05           C  
ATOM    183  CG  ASN A  25      37.376 -10.473  14.596  1.00164.05           C  
ATOM    184  ND2 ASN A  25      38.713 -10.715  14.577  1.00164.05           N  
ATOM    185  OD1 ASN A  25      36.909  -9.335  14.571  1.00164.05           O  
ATOM    186  N   PHE A  26      35.462 -14.250  17.074  1.00100.08           N  
ATOM    187  CA  PHE A  26      34.391 -15.198  17.221  1.00100.08           C  
ATOM    188  C   PHE A  26      33.163 -14.465  17.694  1.00100.08           C  
ATOM    189  O   PHE A  26      32.034 -14.784  17.321  1.00100.08           O  
ATOM    190  CB  PHE A  26      34.770 -16.285  18.245  1.00100.08           C  
ATOM    191  CG  PHE A  26      33.918 -17.488  18.037  1.00100.08           C  
ATOM    192  CD1 PHE A  26      34.137 -18.286  16.936  1.00100.08           C  
ATOM    193  CD2 PHE A  26      32.943 -17.838  18.938  1.00100.08           C  
ATOM    194  CE1 PHE A  26      33.374 -19.407  16.718  1.00100.08           C  
ATOM    195  CE2 PHE A  26      32.175 -18.960  18.726  1.00100.08           C  
ATOM    196  CZ  PHE A  26      32.390 -19.744  17.617  1.00100.08           C  
ATOM    197  N   ALA A  27      33.382 -13.487  18.591  1.00 79.60           N  
ATOM    198  CA  ALA A  27      32.418 -12.644  19.250  1.00 79.60           C  
ATOM    199  C   ALA A  27      31.755 -11.646  18.344  1.00 79.60           C  
ATOM    200  O   ALA A  27      30.659 -11.183  18.642  1.00 79.60           O  
ATOM    201  CB  ALA A  27      33.041 -11.851  20.411  1.00 79.60           C  
ATOM    202  N   SER A  28      32.418 -11.195  17.264  1.00118.78           N  
ATOM    203  CA  SER A  28      31.884 -10.101  16.493  1.00118.78           C  
ATOM    204  C   SER A  28      30.801 -10.507  15.542  1.00118.78           C  
ATOM    205  O   SER A  28      30.706 -11.648  15.095  1.00118.78           O  
ATOM    206  CB  SER A  28      32.946  -9.350  15.671  1.00118.78           C  
ATOM    207  OG  SER A  28      33.465 -10.194  14.653  1.00118.78           O  
ATOM    208  N   PHE A  29      29.973  -9.504  15.180  1.00 96.30           N  
ATOM    209  CA  PHE A  29      28.868  -9.642  14.278  1.00 96.30           C  
ATOM    210  C   PHE A  29      29.399  -9.974  12.920  1.00 96.30           C  
ATOM    211  O   PHE A  29      28.706 -10.570  12.097  1.00 96.30           O  
ATOM    212  CB  PHE A  29      27.979  -8.389  14.151  1.00 96.30           C  
ATOM    213  CG  PHE A  29      27.162  -8.259  15.396  1.00 96.30           C  
ATOM    214  CD1 PHE A  29      26.231  -9.223  15.715  1.00 96.30           C  
ATOM    215  CD2 PHE A  29      27.295  -7.167  16.219  1.00 96.30           C  
ATOM    216  CE1 PHE A  29      25.465  -9.116  16.853  1.00 96.30           C  
ATOM    217  CE2 PHE A  29      26.530  -7.052  17.359  1.00 96.30           C  
ATOM    218  CZ  PHE A  29      25.617  -8.028  17.678  1.00 96.30           C  
ATOM    219  N   THR A  30      30.634  -9.528  12.642  1.00123.20           N  
ATOM    220  CA  THR A  30      31.300  -9.687  11.381  1.00123.20           C  
ATOM    221  C   THR A  30      31.520 -11.146  11.086  1.00123.20           C  
ATOM    222  O   THR A  30      31.511 -11.557   9.930  1.00123.20           O  
ATOM    223  CB  THR A  30      32.669  -9.081  11.409  1.00123.20           C  
ATOM    224  CG2 THR A  30      33.236  -9.142   9.985  1.00123.20           C  
ATOM    225  OG1 THR A  30      32.613  -7.730  11.841  1.00123.20           O  
ATOM    226  N   TYR A  31      31.750 -11.963  12.127  1.00 85.82           N  
ATOM    227  CA  TYR A  31      32.141 -13.346  12.008  1.00 85.82           C  
ATOM    228  C   TYR A  31      31.069 -14.200  11.382  1.00 85.82           C  
ATOM    229  O   TYR A  31      29.884 -14.052  11.683  1.00 85.82           O  
ATOM    230  CB  TYR A  31      32.511 -13.927  13.386  1.00 85.82           C  
ATOM    231  CG  TYR A  31      32.926 -15.351  13.270  1.00 85.82           C  
ATOM    232  CD1 TYR A  31      34.190 -15.680  12.850  1.00 85.82           C  
ATOM    233  CD2 TYR A  31      32.049 -16.361  13.606  1.00 85.82           C  
ATOM    234  CE1 TYR A  31      34.583 -16.996  12.753  1.00 85.82           C  
ATOM    235  CE2 TYR A  31      32.435 -17.677  13.512  1.00 85.82           C  
ATOM    236  CZ  TYR A  31      33.698 -17.996  13.084  1.00 85.82           C  
ATOM    237  OH  TYR A  31      34.097 -19.346  12.988  1.00 85.82           O  
ATOM    238  N   THR A  32      31.468 -15.107  10.457  1.00 62.69           N  
ATOM    239  CA  THR A  32      30.512 -15.994   9.846  1.00 62.69           C  
ATOM    240  C   THR A  32      30.776 -17.392  10.333  1.00 62.69           C  
ATOM    241  O   THR A  32      31.778 -18.016   9.994  1.00 62.69           O  
ATOM    242  CB  THR A  32      30.568 -16.017   8.347  1.00 62.69           C  
ATOM    243  CG2 THR A  32      30.312 -14.592   7.823  1.00 62.69           C  
ATOM    244  OG1 THR A  32      31.832 -16.489   7.910  1.00 62.69           O  
ATOM    245  N   PRO A  33      29.864 -17.886  11.133  1.00 82.93           N  
ATOM    246  CA  PRO A  33      29.928 -19.185  11.753  1.00 82.93           C  
ATOM    247  C   PRO A  33      29.901 -20.309  10.766  1.00 82.93           C  
ATOM    248  O   PRO A  33      30.376 -21.396  11.088  1.00 82.93           O  
ATOM    249  CB  PRO A  33      28.737 -19.234  12.712  1.00 82.93           C  
ATOM    250  CG  PRO A  33      27.744 -18.209  12.132  1.00 82.93           C  
ATOM    251  CD  PRO A  33      28.649 -17.162  11.463  1.00 82.93           C  
ATOM    252  N   ARG A  34      29.349 -20.084   9.567  1.00110.20           N  
ATOM    253  CA  ARG A  34      29.236 -21.123   8.590  1.00110.20           C  
ATOM    254  C   ARG A  34      30.601 -21.536   8.126  1.00110.20           C  
ATOM    255  O   ARG A  34      30.771 -22.622   7.573  1.00110.20           O  
ATOM    256  CB  ARG A  34      28.298 -20.749   7.429  1.00110.20           C  
ATOM    257  CG  ARG A  34      26.856 -20.670   7.945  1.00110.20           C  
ATOM    258  CD  ARG A  34      25.748 -20.680   6.889  1.00110.20           C  
ATOM    259  NE  ARG A  34      24.467 -20.800   7.646  1.00110.20           N  
ATOM    260  CZ  ARG A  34      23.311 -21.216   7.046  1.00110.20           C  
ATOM    261  NH1 ARG A  34      23.258 -21.436   5.702  1.00110.20           N1+
ATOM    262  NH2 ARG A  34      22.199 -21.427   7.805  1.00110.20           N  
ATOM    263  N   SER A  35      31.605 -20.656   8.294  1.00 91.62           N  
ATOM    264  CA  SER A  35      32.957 -20.922   7.881  1.00 91.62           C  
ATOM    265  C   SER A  35      33.591 -22.002   8.712  1.00 91.62           C  
ATOM    266  O   SER A  35      34.551 -22.626   8.263  1.00 91.62           O  
ATOM    267  CB  SER A  35      33.873 -19.695   8.025  1.00 91.62           C  
ATOM    268  OG  SER A  35      33.402 -18.637   7.203  1.00 91.62           O  
ATOM    269  N   LEU A  36      33.096 -22.255   9.940  1.00 59.33           N  
ATOM    270  CA  LEU A  36      33.732 -23.209  10.812  1.00 59.33           C  
ATOM    271  C   LEU A  36      33.548 -24.586  10.246  1.00 59.33           C  
ATOM    272  O   LEU A  36      32.507 -24.906   9.673  1.00 59.33           O  
ATOM    273  CB  LEU A  36      33.135 -23.197  12.233  1.00 59.33           C  
ATOM    274  CG  LEU A  36      33.942 -23.993  13.273  1.00 59.33           C  
ATOM    275  CD1 LEU A  36      35.278 -23.295  13.587  1.00 59.33           C  
ATOM    276  CD2 LEU A  36      33.107 -24.287  14.529  1.00 59.33           C  
ATOM    277  N   PRO A  37      34.538 -25.428  10.386  1.00 67.70           N  
ATOM    278  CA  PRO A  37      34.384 -26.754   9.866  1.00 67.70           C  
ATOM    279  C   PRO A  37      33.327 -27.421  10.687  1.00 67.70           C  
ATOM    280  O   PRO A  37      33.190 -27.091  11.863  1.00 67.70           O  
ATOM    281  CB  PRO A  37      35.777 -27.376   9.901  1.00 67.70           C  
ATOM    282  CG  PRO A  37      36.708 -26.156   9.732  1.00 67.70           C  
ATOM    283  CD  PRO A  37      35.922 -24.981  10.342  1.00 67.70           C  
ATOM    284  N   GLU A  38      32.562 -28.351  10.089  1.00 62.05           N  
ATOM    285  CA  GLU A  38      31.439 -28.947  10.751  1.00 62.05           C  
ATOM    286  C   GLU A  38      31.891 -29.747  11.933  1.00 62.05           C  
ATOM    287  O   GLU A  38      31.197 -29.816  12.945  1.00 62.05           O  
ATOM    288  CB  GLU A  38      30.588 -29.826   9.812  1.00 62.05           C  
ATOM    289  CG  GLU A  38      29.193 -30.124  10.366  1.00 62.05           C  
ATOM    290  CD  GLU A  38      28.305 -30.587   9.217  1.00 62.05           C  
ATOM    291  OE1 GLU A  38      28.776 -31.427   8.406  1.00 62.05           O  
ATOM    292  OE2 GLU A  38      27.146 -30.100   9.132  1.00 62.05           O1-
ATOM    293  N   ASP A  39      33.079 -30.366  11.839  1.00 56.97           N  
ATOM    294  CA  ASP A  39      33.576 -31.233  12.868  1.00 56.97           C  
ATOM    295  C   ASP A  39      33.762 -30.465  14.146  1.00 56.97           C  
ATOM    296  O   ASP A  39      33.567 -31.009  15.228  1.00 56.97           O  
ATOM    297  CB  ASP A  39      34.941 -31.839  12.502  1.00 56.97           C  
ATOM    298  CG  ASP A  39      34.777 -32.640  11.217  1.00 56.97           C  
ATOM    299  OD1 ASP A  39      34.410 -32.026  10.179  1.00 56.97           O  
ATOM    300  OD2 ASP A  39      35.006 -33.878  11.256  1.00 56.97           O1-
ATOM    301  N   ASP A  40      34.187 -29.193  14.037  1.00 67.72           N  
ATOM    302  CA  ASP A  40      34.494 -28.300  15.126  1.00 67.72           C  
ATOM    303  C   ASP A  40      33.283 -27.776  15.846  1.00 67.72           C  
ATOM    304  O   ASP A  40      33.407 -27.281  16.964  1.00 67.72           O  
ATOM    305  CB  ASP A  40      35.305 -27.080  14.672  1.00 67.72           C  
ATOM    306  CG  ASP A  40      36.687 -27.587  14.301  1.00 67.72           C  
ATOM    307  OD1 ASP A  40      37.023 -28.738  14.689  1.00 67.72           O  
ATOM    308  OD2 ASP A  40      37.423 -26.826  13.621  1.00 67.72           O1-
ATOM    309  N   THR A  41      32.088 -27.825  15.228  1.00 66.31           N  
ATOM    310  CA  THR A  41      30.926 -27.158  15.758  1.00 66.31           C  
ATOM    311  C   THR A  41      30.508 -27.612  17.129  1.00 66.31           C  
ATOM    312  O   THR A  41      30.099 -26.783  17.940  1.00 66.31           O  
ATOM    313  CB  THR A  41      29.732 -27.245  14.844  1.00 66.31           C  
ATOM    314  CG2 THR A  41      30.069 -26.522  13.528  1.00 66.31           C  
ATOM    315  OG1 THR A  41      29.392 -28.599  14.590  1.00 66.31           O  
ATOM    316  N   SER A  42      30.570 -28.918  17.437  1.00 84.54           N  
ATOM    317  CA  SER A  42      30.109 -29.382  18.715  1.00 84.54           C  
ATOM    318  C   SER A  42      30.928 -28.735  19.803  1.00 84.54           C  
ATOM    319  O   SER A  42      30.391 -28.269  20.807  1.00 84.54           O  
ATOM    320  CB  SER A  42      30.227 -30.913  18.828  1.00 84.54           C  
ATOM    321  OG  SER A  42      29.491 -31.385  19.945  1.00 84.54           O  
ATOM    322  N   MET A  43      32.262 -28.671  19.633  1.00146.97           N  
ATOM    323  CA  MET A  43      33.081 -28.083  20.655  1.00146.97           C  
ATOM    324  C   MET A  43      32.775 -26.623  20.769  1.00146.97           C  
ATOM    325  O   MET A  43      32.821 -26.055  21.859  1.00146.97           O  
ATOM    326  CB  MET A  43      34.597 -28.217  20.446  1.00146.97           C  
ATOM    327  CG  MET A  43      35.358 -27.717  21.678  1.00146.97           C  
ATOM    328  SD  MET A  43      37.163 -27.898  21.619  1.00146.97           S  
ATOM    329  CE  MET A  43      37.253 -29.658  22.062  1.00146.97           C  
ATOM    330  N   ALA A  44      32.473 -25.968  19.635  1.00 41.81           N  
ATOM    331  CA  ALA A  44      32.189 -24.562  19.618  1.00 41.81           C  
ATOM    332  C   ALA A  44      30.971 -24.304  20.448  1.00 41.81           C  
ATOM    333  O   ALA A  44      30.867 -23.260  21.091  1.00 41.81           O  
ATOM    334  CB  ALA A  44      31.919 -24.022  18.204  1.00 41.81           C  
ATOM    335  N   ILE A  45      29.989 -25.226  20.433  1.00 61.53           N  
ATOM    336  CA  ILE A  45      28.826 -24.997  21.246  1.00 61.53           C  
ATOM    337  C   ILE A  45      29.249 -24.957  22.683  1.00 61.53           C  
ATOM    338  O   ILE A  45      28.832 -24.076  23.434  1.00 61.53           O  
ATOM    339  CB  ILE A  45      27.756 -26.043  21.103  1.00 61.53           C  
ATOM    340  CG1 ILE A  45      27.112 -25.970  19.712  1.00 61.53           C  
ATOM    341  CG2 ILE A  45      26.743 -25.852  22.242  1.00 61.53           C  
ATOM    342  CD1 ILE A  45      26.023 -27.014  19.512  1.00 61.53           C  
ATOM    343  N   LEU A  46      30.117 -25.892  23.105  1.00 56.02           N  
ATOM    344  CA  LEU A  46      30.540 -25.927  24.475  1.00 56.02           C  
ATOM    345  C   LEU A  46      31.275 -24.673  24.817  1.00 56.02           C  
ATOM    346  O   LEU A  46      31.135 -24.148  25.919  1.00 56.02           O  
ATOM    347  CB  LEU A  46      31.482 -27.099  24.798  1.00 56.02           C  
ATOM    348  CG  LEU A  46      30.797 -28.474  24.782  1.00 56.02           C  
ATOM    349  CD1 LEU A  46      31.783 -29.579  25.192  1.00 56.02           C  
ATOM    350  CD2 LEU A  46      29.519 -28.473  25.636  1.00 56.02           C  
ATOM    351  N   SER A  47      32.091 -24.163  23.880  1.00 76.29           N  
ATOM    352  CA  SER A  47      32.880 -22.999  24.149  1.00 76.29           C  
ATOM    353  C   SER A  47      31.954 -21.867  24.467  1.00 76.29           C  
ATOM    354  O   SER A  47      32.191 -21.111  25.406  1.00 76.29           O  
ATOM    355  CB  SER A  47      33.747 -22.596  22.939  1.00 76.29           C  
ATOM    356  OG  SER A  47      34.551 -21.469  23.245  1.00 76.29           O  
ATOM    357  N   MET A  48      30.864 -21.731  23.688  1.00 53.22           N  
ATOM    358  CA  MET A  48      29.951 -20.635  23.865  1.00 53.22           C  
ATOM    359  C   MET A  48      29.250 -20.729  25.187  1.00 53.22           C  
ATOM    360  O   MET A  48      29.084 -19.726  25.880  1.00 53.22           O  
ATOM    361  CB  MET A  48      28.905 -20.554  22.740  1.00 53.22           C  
ATOM    362  CG  MET A  48      29.543 -20.217  21.388  1.00 53.22           C  
ATOM    363  SD  MET A  48      28.399 -20.165  19.977  1.00 53.22           S  
ATOM    364  CE  MET A  48      28.259 -21.969  19.823  1.00 53.22           C  
ATOM    365  N   LEU A  49      28.823 -21.936  25.590  1.00 58.23           N  
ATOM    366  CA  LEU A  49      28.131 -22.047  26.837  1.00 58.23           C  
ATOM    367  C   LEU A  49      29.070 -21.654  27.935  1.00 58.23           C  
ATOM    368  O   LEU A  49      28.655 -21.024  28.908  1.00 58.23           O  
ATOM    369  CB  LEU A  49      27.587 -23.456  27.119  1.00 58.23           C  
ATOM    370  CG  LEU A  49      26.401 -23.839  26.214  1.00 58.23           C  
ATOM    371  CD1 LEU A  49      25.885 -25.248  26.542  1.00 58.23           C  
ATOM    372  CD2 LEU A  49      25.290 -22.776  26.274  1.00 58.23           C  
ATOM    373  N   GLN A  50      30.364 -22.025  27.824  1.00103.02           N  
ATOM    374  CA  GLN A  50      31.274 -21.678  28.881  1.00103.02           C  
ATOM    375  C   GLN A  50      31.475 -20.192  28.934  1.00103.02           C  
ATOM    376  O   GLN A  50      31.482 -19.600  30.010  1.00103.02           O  
ATOM    377  CB  GLN A  50      32.669 -22.332  28.801  1.00103.02           C  
ATOM    378  CG  GLN A  50      33.588 -21.846  27.679  1.00103.02           C  
ATOM    379  CD  GLN A  50      34.963 -22.457  27.947  1.00103.02           C  
ATOM    380  NE2 GLN A  50      35.011 -23.461  28.863  1.00103.02           N  
ATOM    381  OE1 GLN A  50      35.969 -22.051  27.368  1.00103.02           O  
ATOM    382  N   ASP A  51      31.623 -19.543  27.765  1.00 71.47           N  
ATOM    383  CA  ASP A  51      31.884 -18.131  27.710  1.00 71.47           C  
ATOM    384  C   ASP A  51      30.702 -17.412  28.294  1.00 71.47           C  
ATOM    385  O   ASP A  51      30.841 -16.359  28.916  1.00 71.47           O  
ATOM    386  CB  ASP A  51      32.069 -17.647  26.262  1.00 71.47           C  
ATOM    387  CG  ASP A  51      32.714 -16.269  26.281  1.00 71.47           C  
ATOM    388  OD1 ASP A  51      33.669 -16.069  27.077  1.00 71.47           O  
ATOM    389  OD2 ASP A  51      32.271 -15.404  25.480  1.00 71.47           O1-
ATOM    390  N   MET A  52      29.497 -17.962  28.059  1.00 96.00           N  
ATOM    391  CA  MET A  52      28.243 -17.450  28.539  1.00 96.00           C  
ATOM    392  C   MET A  52      28.140 -17.677  30.018  1.00 96.00           C  
ATOM    393  O   MET A  52      27.310 -17.072  30.694  1.00 96.00           O  
ATOM    394  CB  MET A  52      27.012 -17.996  27.792  1.00 96.00           C  
ATOM    395  CG  MET A  52      26.957 -17.484  26.346  1.00 96.00           C  
ATOM    396  SD  MET A  52      25.378 -17.737  25.480  1.00 96.00           S  
ATOM    397  CE  MET A  52      25.611 -19.519  25.242  1.00 96.00           C  
ATOM    398  N   ASN A  53      28.958 -18.607  30.543  1.00 89.54           N  
ATOM    399  CA  ASN A  53      29.024 -18.885  31.949  1.00 89.54           C  
ATOM    400  C   ASN A  53      27.879 -19.754  32.387  1.00 89.54           C  
ATOM    401  O   ASN A  53      27.548 -19.799  33.571  1.00 89.54           O  
ATOM    402  CB  ASN A  53      29.028 -17.588  32.783  1.00 89.54           C  
ATOM    403  CG  ASN A  53      29.720 -17.874  34.108  1.00 89.54           C  
ATOM    404  ND2 ASN A  53      30.998 -18.329  34.027  1.00 89.54           N  
ATOM    405  OD1 ASN A  53      29.150 -17.694  35.182  1.00 89.54           O  
ATOM    406  N   PHE A  54      27.237 -20.470  31.444  1.00164.85           N  
ATOM    407  CA  PHE A  54      26.198 -21.393  31.807  1.00164.85           C  
ATOM    408  C   PHE A  54      26.763 -22.610  32.475  1.00164.85           C  
ATOM    409  O   PHE A  54      26.193 -23.123  33.435  1.00164.85           O  
ATOM    410  CB  PHE A  54      25.340 -21.905  30.636  1.00164.85           C  
ATOM    411  CG  PHE A  54      24.480 -20.792  30.151  1.00164.85           C  
ATOM    412  CD1 PHE A  54      23.516 -20.252  30.971  1.00164.85           C  
ATOM    413  CD2 PHE A  54      24.657 -20.268  28.895  1.00164.85           C  
ATOM    414  CE1 PHE A  54      22.721 -19.219  30.532  1.00164.85           C  
ATOM    415  CE2 PHE A  54      23.862 -19.237  28.451  1.00164.85           C  
ATOM    416  CZ  PHE A  54      22.892 -18.712  29.267  1.00164.85           C  
ATOM    417  N   ILE A  55      27.904 -23.121  31.976  1.00 42.09           N  
ATOM    418  CA  ILE A  55      28.416 -24.351  32.514  1.00 42.09           C  
ATOM    419  C   ILE A  55      28.736 -24.157  33.963  1.00 42.09           C  
ATOM    420  O   ILE A  55      28.401 -24.991  34.803  1.00 42.09           O  
ATOM    421  CB  ILE A  55      29.674 -24.813  31.837  1.00 42.09           C  
ATOM    422  CG1 ILE A  55      29.414 -25.063  30.341  1.00 42.09           C  
ATOM    423  CG2 ILE A  55      30.189 -26.054  32.588  1.00 42.09           C  
ATOM    424  CD1 ILE A  55      30.686 -25.251  29.514  1.00 42.09           C  
ATOM    425  N   ASN A  56      29.412 -23.040  34.285  1.00 50.26           N  
ATOM    426  CA  ASN A  56      29.842 -22.756  35.622  1.00 50.26           C  
ATOM    427  C   ASN A  56      28.673 -22.519  36.537  1.00 50.26           C  
ATOM    428  O   ASN A  56      28.568 -23.144  37.592  1.00 50.26           O  
ATOM    429  CB  ASN A  56      30.731 -21.502  35.661  1.00 50.26           C  
ATOM    430  CG  ASN A  56      31.336 -21.368  37.047  1.00 50.26           C  
ATOM    431  ND2 ASN A  56      31.349 -20.114  37.573  1.00 50.26           N  
ATOM    432  OD1 ASN A  56      31.787 -22.343  37.645  1.00 50.26           O  
ATOM    433  N   ASN A  57      27.742 -21.629  36.143  1.00 65.28           N  
ATOM    434  CA  ASN A  57      26.648 -21.269  37.007  1.00 65.28           C  
ATOM    435  C   ASN A  57      25.777 -22.455  37.283  1.00 65.28           C  
ATOM    436  O   ASN A  57      25.393 -22.696  38.425  1.00 65.28           O  
ATOM    437  CB  ASN A  57      25.736 -20.185  36.408  1.00 65.28           C  
ATOM    438  CG  ASN A  57      24.610 -19.942  37.405  1.00 65.28           C  
ATOM    439  ND2 ASN A  57      23.352 -19.834  36.898  1.00 65.28           N  
ATOM    440  OD1 ASN A  57      24.839 -19.877  38.611  1.00 65.28           O  
ATOM    441  N   TYR A  58      25.415 -23.197  36.223  1.00184.54           N  
ATOM    442  CA  TYR A  58      24.584 -24.369  36.270  1.00184.54           C  
ATOM    443  C   TYR A  58      25.302 -25.543  36.861  1.00184.54           C  
ATOM    444  O   TYR A  58      24.664 -26.475  37.350  1.00184.54           O  
ATOM    445  CB  TYR A  58      24.029 -24.810  34.908  1.00184.54           C  
ATOM    446  CG  TYR A  58      23.012 -23.798  34.531  1.00184.54           C  
ATOM    447  CD1 TYR A  58      21.781 -23.819  35.145  1.00184.54           C  
ATOM    448  CD2 TYR A  58      23.283 -22.819  33.607  1.00184.54           C  
ATOM    449  CE1 TYR A  58      20.822 -22.890  34.825  1.00184.54           C  
ATOM    450  CE2 TYR A  58      22.326 -21.888  33.281  1.00184.54           C  
ATOM    451  CZ  TYR A  58      21.092 -21.925  33.889  1.00184.54           C  
ATOM    452  OH  TYR A  58      20.103 -20.975  33.564  1.00184.54           O  
ATOM    453  N   LYS A  59      26.643 -25.580  36.773  1.00113.48           N  
ATOM    454  CA  LYS A  59      27.341 -26.731  37.275  1.00113.48           C  
ATOM    455  C   LYS A  59      26.956 -27.910  36.439  1.00113.48           C  
ATOM    456  O   LYS A  59      26.637 -28.980  36.955  1.00113.48           O  
ATOM    457  CB  LYS A  59      26.963 -27.088  38.720  1.00113.48           C  
ATOM    458  CG  LYS A  59      27.342 -26.038  39.764  1.00113.48           C  
ATOM    459  CD  LYS A  59      26.713 -26.321  41.129  1.00113.48           C  
ATOM    460  CE  LYS A  59      25.213 -26.016  41.194  1.00113.48           C  
ATOM    461  NZ  LYS A  59      24.463 -26.915  40.287  1.00113.48           N1+
ATOM    462  N   ILE A  60      26.985 -27.720  35.108  1.00 63.69           N  
ATOM    463  CA  ILE A  60      26.615 -28.738  34.167  1.00 63.69           C  
ATOM    464  C   ILE A  60      27.761 -29.677  33.983  1.00 63.69           C  
ATOM    465  O   ILE A  60      28.908 -29.257  33.832  1.00 63.69           O  
ATOM    466  CB  ILE A  60      26.326 -28.170  32.812  1.00 63.69           C  
ATOM    467  CG1 ILE A  60      25.160 -27.177  32.903  1.00 63.69           C  
ATOM    468  CG2 ILE A  60      26.093 -29.336  31.836  1.00 63.69           C  
ATOM    469  CD1 ILE A  60      25.029 -26.269  31.682  1.00 63.69           C  
ATOM    470  N   ASP A  61      27.473 -30.993  34.011  1.00 61.12           N  
ATOM    471  CA  ASP A  61      28.496 -31.969  33.771  1.00 61.12           C  
ATOM    472  C   ASP A  61      28.914 -31.835  32.338  1.00 61.12           C  
ATOM    473  O   ASP A  61      28.083 -31.805  31.431  1.00 61.12           O  
ATOM    474  CB  ASP A  61      28.032 -33.420  33.977  1.00 61.12           C  
ATOM    475  CG  ASP A  61      29.238 -34.334  33.791  1.00 61.12           C  
ATOM    476  OD1 ASP A  61      30.187 -34.247  34.613  1.00 61.12           O  
ATOM    477  OD2 ASP A  61      29.224 -35.129  32.813  1.00 61.12           O1-
ATOM    478  N   CYS A  62      30.236 -31.741  32.113  1.00 47.93           N  
ATOM    479  CA  CYS A  62      30.780 -31.554  30.801  1.00 47.93           C  
ATOM    480  C   CYS A  62      30.558 -32.734  29.916  1.00 47.93           C  
ATOM    481  O   CYS A  62      30.159 -32.563  28.766  1.00 47.93           O  
ATOM    482  CB  CYS A  62      32.286 -31.248  30.818  1.00 47.93           C  
ATOM    483  SG  CYS A  62      32.626 -29.598  31.503  1.00 47.93           S  
ATOM    484  N   PRO A  63      30.797 -33.930  30.373  1.00131.67           N  
ATOM    485  CA  PRO A  63      30.599 -35.043  29.492  1.00131.67           C  
ATOM    486  C   PRO A  63      29.172 -35.174  29.084  1.00131.67           C  
ATOM    487  O   PRO A  63      28.913 -35.544  27.940  1.00131.67           O  
ATOM    488  CB  PRO A  63      31.177 -36.252  30.221  1.00131.67           C  
ATOM    489  CG  PRO A  63      32.291 -35.633  31.089  1.00131.67           C  
ATOM    490  CD  PRO A  63      31.821 -34.195  31.369  1.00131.67           C  
ATOM    491  N   THR A  64      28.230 -34.871  29.996  1.00119.16           N  
ATOM    492  CA  THR A  64      26.839 -34.999  29.678  1.00119.16           C  
ATOM    493  C   THR A  64      26.468 -33.990  28.642  1.00119.16           C  
ATOM    494  O   THR A  64      25.699 -34.287  27.729  1.00119.16           O  
ATOM    495  CB  THR A  64      25.935 -34.797  30.857  1.00119.16           C  
ATOM    496  CG2 THR A  64      26.200 -35.898  31.891  1.00119.16           C  
ATOM    497  OG1 THR A  64      26.157 -33.520  31.429  1.00119.16           O  
ATOM    498  N   LEU A  65      27.006 -32.762  28.769  1.00 59.49           N  
ATOM    499  CA  LEU A  65      26.687 -31.696  27.866  1.00 59.49           C  
ATOM    500  C   LEU A  65      27.215 -32.037  26.508  1.00 59.49           C  
ATOM    501  O   LEU A  65      26.600 -31.704  25.494  1.00 59.49           O  
ATOM    502  CB  LEU A  65      27.273 -30.350  28.328  1.00 59.49           C  
ATOM    503  CG  LEU A  65      26.795 -29.151  27.493  1.00 59.49           C  
ATOM    504  CD1 LEU A  65      25.266 -29.018  27.557  1.00 59.49           C  
ATOM    505  CD2 LEU A  65      27.510 -27.858  27.917  1.00 59.49           C  
ATOM    506  N   ALA A  66      28.393 -32.688  26.449  1.00 29.15           N  
ATOM    507  CA  ALA A  66      28.922 -33.060  25.171  1.00 29.15           C  
ATOM    508  C   ALA A  66      27.981 -34.040  24.537  1.00 29.15           C  
ATOM    509  O   ALA A  66      27.637 -33.908  23.365  1.00 29.15           O  
ATOM    510  CB  ALA A  66      30.315 -33.715  25.255  1.00 29.15           C  
ATOM    511  N   ARG A  67      27.494 -35.027  25.314  1.00 88.31           N  
ATOM    512  CA  ARG A  67      26.656 -36.060  24.772  1.00 88.31           C  
ATOM    513  C   ARG A  67      25.394 -35.449  24.246  1.00 88.31           C  
ATOM    514  O   ARG A  67      24.917 -35.811  23.172  1.00 88.31           O  
ATOM    515  CB  ARG A  67      26.266 -37.105  25.824  1.00 88.31           C  
ATOM    516  CG  ARG A  67      27.485 -37.777  26.457  1.00 88.31           C  
ATOM    517  CD  ARG A  67      27.141 -38.953  27.371  1.00 88.31           C  
ATOM    518  NE  ARG A  67      28.363 -39.261  28.164  1.00 88.31           N  
ATOM    519  CZ  ARG A  67      28.510 -38.746  29.419  1.00 88.31           C  
ATOM    520  NH1 ARG A  67      27.479 -38.070  30.004  1.00 88.31           N1+
ATOM    521  NH2 ARG A  67      29.685 -38.918  30.090  1.00 88.31           N  
ATOM    522  N   PHE A  68      24.830 -34.487  24.996  1.00 47.96           N  
ATOM    523  CA  PHE A  68      23.598 -33.857  24.611  1.00 47.96           C  
ATOM    524  C   PHE A  68      23.789 -33.177  23.289  1.00 47.96           C  
ATOM    525  O   PHE A  68      22.983 -33.341  22.372  1.00 47.96           O  
ATOM    526  CB  PHE A  68      23.160 -32.798  25.645  1.00 47.96           C  
ATOM    527  CG  PHE A  68      21.938 -32.093  25.162  1.00 47.96           C  
ATOM    528  CD1 PHE A  68      20.682 -32.632  25.316  1.00 47.96           C  
ATOM    529  CD2 PHE A  68      22.067 -30.865  24.559  1.00 47.96           C  
ATOM    530  CE1 PHE A  68      19.577 -31.951  24.860  1.00 47.96           C  
ATOM    531  CE2 PHE A  68      20.967 -30.181  24.104  1.00 47.96           C  
ATOM    532  CZ  PHE A  68      19.715 -30.726  24.254  1.00 47.96           C  
ATOM    533  N   CYS A  69      24.882 -32.408  23.150  1.00 35.98           N  
ATOM    534  CA  CYS A  69      25.132 -31.668  21.947  1.00 35.98           C  
ATOM    535  C   CYS A  69      25.357 -32.600  20.806  1.00 35.98           C  
ATOM    536  O   CYS A  69      24.898 -32.351  19.693  1.00 35.98           O  
ATOM    537  CB  CYS A  69      26.368 -30.757  22.046  1.00 35.98           C  
ATOM    538  SG  CYS A  69      26.163 -29.430  23.272  1.00 35.98           S  
ATOM    539  N   LEU A  70      26.088 -33.702  21.039  1.00 50.51           N  
ATOM    540  CA  LEU A  70      26.373 -34.567  19.937  1.00 50.51           C  
ATOM    541  C   LEU A  70      25.086 -35.173  19.475  1.00 50.51           C  
ATOM    542  O   LEU A  70      24.863 -35.343  18.278  1.00 50.51           O  
ATOM    543  CB  LEU A  70      27.368 -35.690  20.272  1.00 50.51           C  
ATOM    544  CG  LEU A  70      27.792 -36.470  19.016  1.00 50.51           C  
ATOM    545  CD1 LEU A  70      28.490 -35.537  18.012  1.00 50.51           C  
ATOM    546  CD2 LEU A  70      28.645 -37.697  19.369  1.00 50.51           C  
ATOM    547  N   MET A  71      24.197 -35.498  20.434  1.00 48.53           N  
ATOM    548  CA  MET A  71      22.962 -36.167  20.154  1.00 48.53           C  
ATOM    549  C   MET A  71      22.076 -35.319  19.290  1.00 48.53           C  
ATOM    550  O   MET A  71      21.468 -35.823  18.346  1.00 48.53           O  
ATOM    551  CB  MET A  71      22.189 -36.505  21.436  1.00 48.53           C  
ATOM    552  CG  MET A  71      21.120 -37.576  21.229  1.00 48.53           C  
ATOM    553  SD  MET A  71      21.808 -39.214  20.838  1.00 48.53           S  
ATOM    554  CE  MET A  71      22.681 -39.430  22.417  1.00 48.53           C  
ATOM    555  N   VAL A  72      21.966 -34.007  19.581  1.00 56.77           N  
ATOM    556  CA  VAL A  72      21.094 -33.192  18.778  1.00 56.77           C  
ATOM    557  C   VAL A  72      21.633 -33.092  17.380  1.00 56.77           C  
ATOM    558  O   VAL A  72      20.875 -33.112  16.413  1.00 56.77           O  
ATOM    559  CB  VAL A  72      20.903 -31.788  19.282  1.00 56.77           C  
ATOM    560  CG1 VAL A  72      20.361 -31.835  20.720  1.00 56.77           C  
ATOM    561  CG2 VAL A  72      22.210 -31.007  19.110  1.00 56.77           C  
ATOM    562  N   LYS A  73      22.968 -32.980  17.235  1.00 52.89           N  
ATOM    563  CA  LYS A  73      23.595 -32.824  15.949  1.00 52.89           C  
ATOM    564  C   LYS A  73      23.268 -34.016  15.111  1.00 52.89           C  
ATOM    565  O   LYS A  73      23.015 -33.895  13.914  1.00 52.89           O  
ATOM    566  CB  LYS A  73      25.133 -32.770  16.043  1.00 52.89           C  
ATOM    567  CG  LYS A  73      25.841 -32.618  14.689  1.00 52.89           C  
ATOM    568  CD  LYS A  73      27.352 -32.389  14.795  1.00 52.89           C  
ATOM    569  CE  LYS A  73      28.083 -32.475  13.450  1.00 52.89           C  
ATOM    570  NZ  LYS A  73      29.549 -32.465  13.665  1.00 52.89           N1+
ATOM    571  N   LYS A  74      23.271 -35.201  15.738  1.00136.68           N  
ATOM    572  CA  LYS A  74      23.049 -36.456  15.081  1.00136.68           C  
ATOM    573  C   LYS A  74      21.649 -36.491  14.537  1.00136.68           C  
ATOM    574  O   LYS A  74      21.388 -37.081  13.490  1.00136.68           O  
ATOM    575  CB  LYS A  74      23.176 -37.632  16.064  1.00136.68           C  
ATOM    576  CG  LYS A  74      23.421 -38.982  15.395  1.00136.68           C  
ATOM    577  CD  LYS A  74      24.840 -39.104  14.839  1.00136.68           C  
ATOM    578  CE  LYS A  74      25.912 -38.865  15.903  1.00136.68           C  
ATOM    579  NZ  LYS A  74      25.905 -39.977  16.877  1.00136.68           N1+
ATOM    580  N   GLY A  75      20.715 -35.862  15.270  1.00 47.51           N  
ATOM    581  CA  GLY A  75      19.298 -35.861  15.021  1.00 47.51           C  
ATOM    582  C   GLY A  75      18.922 -35.173  13.747  1.00 47.51           C  
ATOM    583  O   GLY A  75      17.877 -35.469  13.168  1.00 47.51           O  
ATOM    584  N   TYR A  76      19.707 -34.168  13.321  1.00 84.93           N  
ATOM    585  CA  TYR A  76      19.373 -33.417  12.146  1.00 84.93           C  
ATOM    586  C   TYR A  76      19.543 -34.192  10.876  1.00 84.93           C  
ATOM    587  O   TYR A  76      20.476 -34.976  10.704  1.00 84.93           O  
ATOM    588  CB  TYR A  76      20.169 -32.109  11.985  1.00 84.93           C  
ATOM    589  CG  TYR A  76      19.519 -31.051  12.808  1.00 84.93           C  
ATOM    590  CD1 TYR A  76      19.763 -30.903  14.156  1.00 84.93           C  
ATOM    591  CD2 TYR A  76      18.647 -30.186  12.192  1.00 84.93           C  
ATOM    592  CE1 TYR A  76      19.135 -29.904  14.868  1.00 84.93           C  
ATOM    593  CE2 TYR A  76      18.020 -29.187  12.895  1.00 84.93           C  
ATOM    594  CZ  TYR A  76      18.264 -29.045  14.238  1.00 84.93           C  
ATOM    595  OH  TYR A  76      17.618 -28.019  14.962  1.00 84.93           O  
ATOM    596  N   ARG A  77      18.570 -33.994   9.964  1.00116.99           N  
ATOM    597  CA  ARG A  77      18.593 -34.506   8.625  1.00116.99           C  
ATOM    598  C   ARG A  77      19.471 -33.539   7.887  1.00116.99           C  
ATOM    599  O   ARG A  77      19.849 -32.515   8.457  1.00116.99           O  
ATOM    600  CB  ARG A  77      17.201 -34.518   7.964  1.00116.99           C  
ATOM    601  CG  ARG A  77      16.232 -35.534   8.584  1.00116.99           C  
ATOM    602  CD  ARG A  77      14.809 -35.450   8.024  1.00116.99           C  
ATOM    603  NE  ARG A  77      14.887 -35.691   6.556  1.00116.99           N  
ATOM    604  CZ  ARG A  77      13.767 -35.578   5.781  1.00116.99           C  
ATOM    605  NH1 ARG A  77      12.573 -35.262   6.363  1.00116.99           N1+
ATOM    606  NH2 ARG A  77      13.839 -35.772   4.433  1.00116.99           N  
ATOM    607  N   ASP A  78      19.877 -33.847   6.635  1.00138.16           N  
ATOM    608  CA  ASP A  78      20.738 -32.914   5.957  1.00138.16           C  
ATOM    609  C   ASP A  78      20.126 -32.445   4.664  1.00138.16           C  
ATOM    610  O   ASP A  78      20.483 -32.936   3.596  1.00138.16           O  
ATOM    611  CB  ASP A  78      22.101 -33.507   5.556  1.00138.16           C  
ATOM    612  CG  ASP A  78      22.931 -33.789   6.798  1.00138.16           C  
ATOM    613  OD1 ASP A  78      22.356 -34.277   7.807  1.00138.16           O  
ATOM    614  OD2 ASP A  78      24.158 -33.511   6.758  1.00138.16           O1-
ATOM    615  N   PRO A  79      19.223 -31.508   4.712  1.00 93.03           N  
ATOM    616  CA  PRO A  79      18.714 -30.899   3.515  1.00 93.03           C  
ATOM    617  C   PRO A  79      19.739 -29.874   3.178  1.00 93.03           C  
ATOM    618  O   PRO A  79      20.637 -29.668   3.994  1.00 93.03           O  
ATOM    619  CB  PRO A  79      17.355 -30.300   3.885  1.00 93.03           C  
ATOM    620  CG  PRO A  79      17.352 -30.261   5.423  1.00 93.03           C  
ATOM    621  CD  PRO A  79      18.275 -31.426   5.809  1.00 93.03           C  
ATOM    622  N   PRO A  80      19.687 -29.238   2.054  1.00104.11           N  
ATOM    623  CA  PRO A  80      20.699 -28.269   1.792  1.00104.11           C  
ATOM    624  C   PRO A  80      20.749 -27.154   2.806  1.00104.11           C  
ATOM    625  O   PRO A  80      21.855 -26.748   3.156  1.00104.11           O  
ATOM    626  CB  PRO A  80      20.470 -27.839   0.345  1.00104.11           C  
ATOM    627  CG  PRO A  80      19.862 -29.098  -0.308  1.00104.11           C  
ATOM    628  CD  PRO A  80      19.138 -29.821   0.842  1.00104.11           C  
ATOM    629  N   TYR A  81      19.597 -26.546   3.161  1.00151.39           N  
ATOM    630  CA  TYR A  81      19.545 -25.452   4.107  1.00151.39           C  
ATOM    631  C   TYR A  81      19.270 -25.766   5.560  1.00151.39           C  
ATOM    632  O   TYR A  81      20.028 -25.381   6.452  1.00151.39           O  
ATOM    633  CB  TYR A  81      18.535 -24.400   3.620  1.00151.39           C  
ATOM    634  CG  TYR A  81      18.501 -23.208   4.511  1.00151.39           C  
ATOM    635  CD1 TYR A  81      19.507 -22.270   4.479  1.00151.39           C  
ATOM    636  CD2 TYR A  81      17.431 -23.011   5.353  1.00151.39           C  
ATOM    637  CE1 TYR A  81      19.460 -21.164   5.294  1.00151.39           C  
ATOM    638  CE2 TYR A  81      17.378 -21.905   6.168  1.00151.39           C  
ATOM    639  CZ  TYR A  81      18.395 -20.979   6.140  1.00151.39           C  
ATOM    640  OH  TYR A  81      18.347 -19.840   6.971  1.00151.39           O  
ATOM    641  N   HIS A  82      18.172 -26.513   5.838  1.00100.67           N  
ATOM    642  CA  HIS A  82      17.707 -26.666   7.198  1.00100.67           C  
ATOM    643  C   HIS A  82      18.392 -27.828   7.844  1.00100.67           C  
ATOM    644  O   HIS A  82      17.753 -28.824   8.190  1.00100.67           O  
ATOM    645  CB  HIS A  82      16.188 -26.907   7.300  1.00100.67           C  
ATOM    646  CG  HIS A  82      15.352 -25.712   6.947  1.00100.67           C  
ATOM    647  CD2 HIS A  82      14.686 -25.402   5.798  1.00100.67           C  
ATOM    648  ND1 HIS A  82      15.086 -24.679   7.821  1.00100.67           N  
ATOM    649  CE1 HIS A  82      14.279 -23.807   7.166  1.00100.67           C  
ATOM    650  NE2 HIS A  82      14.009 -24.204   5.935  1.00100.67           N  
ATOM    651  N   ASN A  83      19.706 -27.673   8.104  1.00 69.24           N  
ATOM    652  CA  ASN A  83      20.497 -28.747   8.629  1.00 69.24           C  
ATOM    653  C   ASN A  83      21.223 -28.263   9.846  1.00 69.24           C  
ATOM    654  O   ASN A  83      20.943 -27.186  10.362  1.00 69.24           O  
ATOM    655  CB  ASN A  83      21.530 -29.286   7.622  1.00 69.24           C  
ATOM    656  CG  ASN A  83      22.485 -28.163   7.231  1.00 69.24           C  
ATOM    657  ND2 ASN A  83      23.483 -28.493   6.369  1.00 69.24           N  
ATOM    658  OD1 ASN A  83      22.344 -27.022   7.667  1.00 69.24           O  
ATOM    659  N   TRP A  84      22.183 -29.077  10.334  1.00 89.46           N  
ATOM    660  CA  TRP A  84      22.900 -28.817  11.550  1.00 89.46           C  
ATOM    661  C   TRP A  84      23.643 -27.521  11.478  1.00 89.46           C  
ATOM    662  O   TRP A  84      23.595 -26.727  12.415  1.00 89.46           O  
ATOM    663  CB  TRP A  84      23.913 -29.925  11.884  1.00 89.46           C  
ATOM    664  CG  TRP A  84      24.803 -29.578  13.046  1.00 89.46           C  
ATOM    665  CD1 TRP A  84      26.130 -29.264  13.063  1.00 89.46           C  
ATOM    666  CD2 TRP A  84      24.336 -29.448  14.396  1.00 89.46           C  
ATOM    667  CE2 TRP A  84      25.426 -29.064  15.174  1.00 89.46           C  
ATOM    668  CE3 TRP A  84      23.095 -29.621  14.940  1.00 89.46           C  
ATOM    669  NE1 TRP A  84      26.525 -28.959  14.344  1.00 89.46           N  
ATOM    670  CZ2 TRP A  84      25.293 -28.845  16.515  1.00 89.46           C  
ATOM    671  CZ3 TRP A  84      22.965 -29.413  16.294  1.00 89.46           C  
ATOM    672  CH2 TRP A  84      24.045 -29.033  17.066  1.00 89.46           C  
ATOM    673  N   MET A  85      24.321 -27.251  10.351  1.00152.32           N  
ATOM    674  CA  MET A  85      25.097 -26.052  10.243  1.00152.32           C  
ATOM    675  C   MET A  85      24.166 -24.890  10.403  1.00152.32           C  
ATOM    676  O   MET A  85      24.536 -23.873  10.988  1.00152.32           O  
ATOM    677  CB  MET A  85      25.859 -25.944   8.909  1.00152.32           C  
ATOM    678  CG  MET A  85      27.017 -24.947   8.974  1.00152.32           C  
ATOM    679  SD  MET A  85      28.399 -25.460  10.043  1.00152.32           S  
ATOM    680  CE  MET A  85      29.114 -23.797  10.212  1.00152.32           C  
ATOM    681  N   HIS A  86      22.924 -24.994   9.881  1.00 64.47           N  
ATOM    682  CA  HIS A  86      21.987 -23.921  10.071  1.00 64.47           C  
ATOM    683  C   HIS A  86      21.749 -23.732  11.541  1.00 64.47           C  
ATOM    684  O   HIS A  86      21.841 -22.615  12.049  1.00 64.47           O  
ATOM    685  CB  HIS A  86      20.622 -24.189   9.415  1.00 64.47           C  
ATOM    686  CG  HIS A  86      19.586 -23.167   9.779  1.00 64.47           C  
ATOM    687  CD2 HIS A  86      18.469 -23.320  10.541  1.00 64.47           C  
ATOM    688  ND1 HIS A  86      19.595 -21.846   9.387  1.00 64.47           N  
ATOM    689  CE1 HIS A  86      18.489 -21.272   9.927  1.00 64.47           C  
ATOM    690  NE2 HIS A  86      17.777 -22.129  10.636  1.00 64.47           N  
ATOM    691  N   ALA A  87      21.474 -24.831  12.272  1.00 39.45           N  
ATOM    692  CA  ALA A  87      21.166 -24.764  13.675  1.00 39.45           C  
ATOM    693  C   ALA A  87      22.348 -24.203  14.399  1.00 39.45           C  
ATOM    694  O   ALA A  87      22.215 -23.337  15.262  1.00 39.45           O  
ATOM    695  CB  ALA A  87      20.868 -26.149  14.275  1.00 39.45           C  
ATOM    696  N   PHE A  88      23.554 -24.661  14.030  1.00 62.30           N  
ATOM    697  CA  PHE A  88      24.741 -24.223  14.700  1.00 62.30           C  
ATOM    698  C   PHE A  88      24.888 -22.741  14.545  1.00 62.30           C  
ATOM    699  O   PHE A  88      25.195 -22.034  15.502  1.00 62.30           O  
ATOM    700  CB  PHE A  88      26.012 -24.902  14.157  1.00 62.30           C  
ATOM    701  CG  PHE A  88      27.176 -24.213  14.778  1.00 62.30           C  
ATOM    702  CD1 PHE A  88      27.521 -24.448  16.090  1.00 62.30           C  
ATOM    703  CD2 PHE A  88      27.927 -23.333  14.034  1.00 62.30           C  
ATOM    704  CE1 PHE A  88      28.598 -23.801  16.646  1.00 62.30           C  
ATOM    705  CE2 PHE A  88      29.004 -22.684  14.586  1.00 62.30           C  
ATOM    706  CZ  PHE A  88      29.339 -22.919  15.896  1.00 62.30           C  
ATOM    707  N   SER A  89      24.661 -22.230  13.326  1.00 90.57           N  
ATOM    708  CA  SER A  89      24.826 -20.839  13.011  1.00 90.57           C  
ATOM    709  C   SER A  89      23.849 -19.991  13.770  1.00 90.57           C  
ATOM    710  O   SER A  89      24.174 -18.873  14.166  1.00 90.57           O  
ATOM    711  CB  SER A  89      24.594 -20.589  11.515  1.00 90.57           C  
ATOM    712  OG  SER A  89      24.486 -19.200  11.273  1.00 90.57           O  
ATOM    713  N   VAL A  90      22.609 -20.482  13.950  1.00 35.96           N  
ATOM    714  CA  VAL A  90      21.598 -19.754  14.667  1.00 35.96           C  
ATOM    715  C   VAL A  90      21.999 -19.665  16.103  1.00 35.96           C  
ATOM    716  O   VAL A  90      21.827 -18.631  16.747  1.00 35.96           O  
ATOM    717  CB  VAL A  90      20.256 -20.420  14.623  1.00 35.96           C  
ATOM    718  CG1 VAL A  90      19.285 -19.632  15.523  1.00 35.96           C  
ATOM    719  CG2 VAL A  90      19.809 -20.513  13.156  1.00 35.96           C  
ATOM    720  N   SER A  91      22.538 -20.772  16.646  1.00 30.86           N  
ATOM    721  CA  SER A  91      22.926 -20.798  18.024  1.00 30.86           C  
ATOM    722  C   SER A  91      24.040 -19.823  18.213  1.00 30.86           C  
ATOM    723  O   SER A  91      24.095 -19.111  19.213  1.00 30.86           O  
ATOM    724  CB  SER A  91      23.393 -22.195  18.476  1.00 30.86           C  
ATOM    725  OG  SER A  91      22.325 -23.114  18.369  1.00 30.86           O  
ATOM    726  N   HIS A  92      24.946 -19.744  17.226  1.00 55.96           N  
ATOM    727  CA  HIS A  92      26.070 -18.862  17.309  1.00 55.96           C  
ATOM    728  C   HIS A  92      25.593 -17.450  17.378  1.00 55.96           C  
ATOM    729  O   HIS A  92      26.169 -16.626  18.086  1.00 55.96           O  
ATOM    730  CB  HIS A  92      26.990 -18.949  16.084  1.00 55.96           C  
ATOM    731  CG  HIS A  92      28.115 -17.961  16.146  1.00 55.96           C  
ATOM    732  CD2 HIS A  92      29.353 -18.073  16.696  1.00 55.96           C  
ATOM    733  ND1 HIS A  92      28.046 -16.687  15.627  1.00 55.96           N  
ATOM    734  CE1 HIS A  92      29.237 -16.093  15.890  1.00 55.96           C  
ATOM    735  NE2 HIS A  92      30.063 -16.896  16.536  1.00 55.96           N  
ATOM    736  N   PHE A  93      24.535 -17.123  16.615  1.00 67.03           N  
ATOM    737  CA  PHE A  93      24.036 -15.778  16.581  1.00 67.03           C  
ATOM    738  C   PHE A  93      23.486 -15.454  17.937  1.00 67.03           C  
ATOM    739  O   PHE A  93      23.638 -14.334  18.423  1.00 67.03           O  
ATOM    740  CB  PHE A  93      22.936 -15.592  15.517  1.00 67.03           C  
ATOM    741  CG  PHE A  93      22.752 -14.130  15.289  1.00 67.03           C  
ATOM    742  CD1 PHE A  93      23.691 -13.418  14.577  1.00 67.03           C  
ATOM    743  CD2 PHE A  93      21.639 -13.475  15.761  1.00 67.03           C  
ATOM    744  CE1 PHE A  93      23.534 -12.071  14.354  1.00 67.03           C  
ATOM    745  CE2 PHE A  93      21.475 -12.127  15.542  1.00 67.03           C  
ATOM    746  CZ  PHE A  93      22.425 -11.423  14.840  1.00 67.03           C  
ATOM    747  N   CYS A  94      22.846 -16.445  18.591  1.00 37.41           N  
ATOM    748  CA  CYS A  94      22.251 -16.249  19.883  1.00 37.41           C  
ATOM    749  C   CYS A  94      23.335 -15.824  20.828  1.00 37.41           C  
ATOM    750  O   CYS A  94      23.142 -14.939  21.659  1.00 37.41           O  
ATOM    751  CB  CYS A  94      21.609 -17.534  20.438  1.00 37.41           C  
ATOM    752  SG  CYS A  94      20.851 -17.292  22.072  1.00 37.41           S  
ATOM    753  N   TYR A  95      24.514 -16.453  20.704  1.00 80.35           N  
ATOM    754  CA  TYR A  95      25.680 -16.167  21.496  1.00 80.35           C  
ATOM    755  C   TYR A  95      26.101 -14.746  21.248  1.00 80.35           C  
ATOM    756  O   TYR A  95      26.433 -14.012  22.178  1.00 80.35           O  
ATOM    757  CB  TYR A  95      26.820 -17.123  21.092  1.00 80.35           C  
ATOM    758  CG  TYR A  95      28.149 -16.694  21.613  1.00 80.35           C  
ATOM    759  CD1 TYR A  95      28.510 -16.873  22.928  1.00 80.35           C  
ATOM    760  CD2 TYR A  95      29.056 -16.129  20.742  1.00 80.35           C  
ATOM    761  CE1 TYR A  95      29.755 -16.479  23.364  1.00 80.35           C  
ATOM    762  CE2 TYR A  95      30.299 -15.735  21.172  1.00 80.35           C  
ATOM    763  CZ  TYR A  95      30.652 -15.908  22.485  1.00 80.35           C  
ATOM    764  OH  TYR A  95      31.930 -15.505  22.923  1.00 80.35           O  
ATOM    765  N   LEU A  96      26.077 -14.318  19.974  1.00 50.90           N  
ATOM    766  CA  LEU A  96      26.501 -12.997  19.596  1.00 50.90           C  
ATOM    767  C   LEU A  96      25.616 -11.988  20.251  1.00 50.90           C  
ATOM    768  O   LEU A  96      26.091 -10.939  20.684  1.00 50.90           O  
ATOM    769  CB  LEU A  96      26.406 -12.746  18.082  1.00 50.90           C  
ATOM    770  CG  LEU A  96      27.401 -13.575  17.251  1.00 50.90           C  
ATOM    771  CD1 LEU A  96      27.257 -13.282  15.747  1.00 50.90           C  
ATOM    772  CD2 LEU A  96      28.839 -13.369  17.754  1.00 50.90           C  
ATOM    773  N   LEU A  97      24.300 -12.265  20.312  1.00 44.13           N  
ATOM    774  CA  LEU A  97      23.378 -11.347  20.912  1.00 44.13           C  
ATOM    775  C   LEU A  97      23.703 -11.240  22.367  1.00 44.13           C  
ATOM    776  O   LEU A  97      23.682 -10.156  22.947  1.00 44.13           O  
ATOM    777  CB  LEU A  97      21.916 -11.812  20.811  1.00 44.13           C  
ATOM    778  CG  LEU A  97      21.391 -11.891  19.367  1.00 44.13           C  
ATOM    779  CD1 LEU A  97      19.905 -12.282  19.339  1.00 44.13           C  
ATOM    780  CD2 LEU A  97      21.679 -10.596  18.590  1.00 44.13           C  
ATOM    781  N   TYR A  98      24.034 -12.380  22.991  1.00 66.33           N  
ATOM    782  CA  TYR A  98      24.295 -12.378  24.397  1.00 66.33           C  
ATOM    783  C   TYR A  98      25.440 -11.445  24.651  1.00 66.33           C  
ATOM    784  O   TYR A  98      25.346 -10.541  25.479  1.00 66.33           O  
ATOM    785  CB  TYR A  98      24.716 -13.783  24.868  1.00 66.33           C  
ATOM    786  CG  TYR A  98      24.794 -13.806  26.354  1.00 66.33           C  
ATOM    787  CD1 TYR A  98      23.664 -14.082  27.087  1.00 66.33           C  
ATOM    788  CD2 TYR A  98      25.974 -13.562  27.017  1.00 66.33           C  
ATOM    789  CE1 TYR A  98      23.703 -14.115  28.458  1.00 66.33           C  
ATOM    790  CE2 TYR A  98      26.020 -13.593  28.391  1.00 66.33           C  
ATOM    791  CZ  TYR A  98      24.882 -13.868  29.114  1.00 66.33           C  
ATOM    792  OH  TYR A  98      24.921 -13.903  30.524  1.00 66.33           O  
ATOM    793  N   LYS A  99      26.550 -11.619  23.909  1.00143.14           N  
ATOM    794  CA  LYS A  99      27.732 -10.832  24.130  1.00143.14           C  
ATOM    795  C   LYS A  99      27.547  -9.379  23.781  1.00143.14           C  
ATOM    796  O   LYS A  99      27.867  -8.502  24.579  1.00143.14           O  
ATOM    797  CB  LYS A  99      28.924 -11.319  23.293  1.00143.14           C  
ATOM    798  CG  LYS A  99      29.280 -12.779  23.557  1.00143.14           C  
ATOM    799  CD  LYS A  99      29.579 -13.084  25.023  1.00143.14           C  
ATOM    800  CE  LYS A  99      31.026 -12.815  25.432  1.00143.14           C  
ATOM    801  NZ  LYS A  99      31.205 -13.155  26.861  1.00143.14           N1+
ATOM    802  N   ASN A 100      27.051  -9.088  22.564  1.00 78.17           N  
ATOM    803  CA  ASN A 100      26.974  -7.739  22.056  1.00 78.17           C  
ATOM    804  C   ASN A 100      25.895  -6.901  22.677  1.00 78.17           C  
ATOM    805  O   ASN A 100      26.093  -5.712  22.925  1.00 78.17           O  
ATOM    806  CB  ASN A 100      26.774  -7.731  20.534  1.00 78.17           C  
ATOM    807  CG  ASN A 100      28.055  -8.313  19.953  1.00 78.17           C  
ATOM    808  ND2 ASN A 100      27.966  -9.550  19.398  1.00 78.17           N  
ATOM    809  OD1 ASN A 100      29.115  -7.693  20.017  1.00 78.17           O  
ATOM    810  N   LEU A 101      24.694  -7.481  22.842  1.00129.82           N  
ATOM    811  CA  LEU A 101      23.521  -6.859  23.387  1.00129.82           C  
ATOM    812  C   LEU A 101      23.599  -6.744  24.881  1.00129.82           C  
ATOM    813  O   LEU A 101      22.999  -5.850  25.478  1.00129.82           O  
ATOM    814  CB  LEU A 101      22.244  -7.647  23.049  1.00129.82           C  
ATOM    815  CG  LEU A 101      21.853  -7.619  21.554  1.00129.82           C  
ATOM    816  CD1 LEU A 101      21.314  -6.250  21.120  1.00129.82           C  
ATOM    817  CD2 LEU A 101      23.009  -8.068  20.654  1.00129.82           C  
ATOM    818  N   GLU A 102      24.355  -7.647  25.531  1.00103.31           N  
ATOM    819  CA  GLU A 102      24.336  -7.714  26.965  1.00103.31           C  
ATOM    820  C   GLU A 102      22.929  -7.974  27.422  1.00103.31           C  
ATOM    821  O   GLU A 102      22.310  -7.163  28.108  1.00103.31           O  
ATOM    822  CB  GLU A 102      24.850  -6.455  27.691  1.00103.31           C  
ATOM    823  CG  GLU A 102      26.372  -6.286  27.654  1.00103.31           C  
ATOM    824  CD  GLU A 102      26.710  -5.010  26.899  1.00103.31           C  
ATOM    825  OE1 GLU A 102      26.316  -3.915  27.382  1.00103.31           O  
ATOM    826  OE2 GLU A 102      27.374  -5.110  25.833  1.00103.31           O1-
ATOM    827  N   LEU A 103      22.417  -9.162  27.042  1.00 77.07           N  
ATOM    828  CA  LEU A 103      21.088  -9.666  27.284  1.00 77.07           C  
ATOM    829  C   LEU A 103      20.802  -9.825  28.745  1.00 77.07           C  
ATOM    830  O   LEU A 103      19.646  -9.761  29.161  1.00 77.07           O  
ATOM    831  CB  LEU A 103      20.828 -11.048  26.655  1.00 77.07           C  
ATOM    832  CG  LEU A 103      20.773 -11.051  25.117  1.00 77.07           C  
ATOM    833  CD1 LEU A 103      20.478 -12.461  24.578  1.00 77.07           C  
ATOM    834  CD2 LEU A 103      19.785  -9.996  24.593  1.00 77.07           C  
ATOM    835  N   THR A 104      21.836 -10.051  29.570  1.00114.70           N  
ATOM    836  CA  THR A 104      21.644 -10.332  30.963  1.00114.70           C  
ATOM    837  C   THR A 104      20.869  -9.207  31.575  1.00114.70           C  
ATOM    838  O   THR A 104      20.115  -9.407  32.526  1.00114.70           O  
ATOM    839  CB  THR A 104      22.950 -10.457  31.683  1.00114.70           C  
ATOM    840  CG2 THR A 104      22.671 -10.842  33.141  1.00114.70           C  
ATOM    841  OG1 THR A 104      23.740 -11.460  31.065  1.00114.70           O  
ATOM    842  N   ASN A 105      21.054  -7.978  31.078  1.00 59.83           N  
ATOM    843  CA  ASN A 105      20.324  -6.877  31.634  1.00 59.83           C  
ATOM    844  C   ASN A 105      18.857  -7.120  31.416  1.00 59.83           C  
ATOM    845  O   ASN A 105      18.032  -6.849  32.286  1.00 59.83           O  
ATOM    846  CB  ASN A 105      20.617  -5.556  30.898  1.00 59.83           C  
ATOM    847  CG  ASN A 105      22.114  -5.294  30.930  1.00 59.83           C  
ATOM    848  ND2 ASN A 105      22.689  -4.912  29.757  1.00 59.83           N  
ATOM    849  OD1 ASN A 105      22.759  -5.437  31.966  1.00 59.83           O  
ATOM    850  N   TYR A 106      18.507  -7.554  30.191  1.00 94.88           N  
ATOM    851  CA  TYR A 106      17.155  -7.735  29.742  1.00 94.88           C  
ATOM    852  C   TYR A 106      16.437  -8.984  30.200  1.00 94.88           C  
ATOM    853  O   TYR A 106      15.265  -8.914  30.574  1.00 94.88           O  
ATOM    854  CB  TYR A 106      17.080  -7.642  28.212  1.00 94.88           C  
ATOM    855  CG  TYR A 106      17.644  -6.294  27.897  1.00 94.88           C  
ATOM    856  CD1 TYR A 106      19.009  -6.124  27.809  1.00 94.88           C  
ATOM    857  CD2 TYR A 106      16.832  -5.201  27.708  1.00 94.88           C  
ATOM    858  CE1 TYR A 106      19.556  -4.895  27.530  1.00 94.88           C  
ATOM    859  CE2 TYR A 106      17.372  -3.966  27.427  1.00 94.88           C  
ATOM    860  CZ  TYR A 106      18.736  -3.811  27.339  1.00 94.88           C  
ATOM    861  OH  TYR A 106      19.291  -2.546  27.052  1.00 94.88           O  
ATOM    862  N   LEU A 107      17.103 -10.164  30.168  1.00 78.59           N  
ATOM    863  CA  LEU A 107      16.417 -11.413  30.403  1.00 78.59           C  
ATOM    864  C   LEU A 107      17.044 -12.151  31.547  1.00 78.59           C  
ATOM    865  O   LEU A 107      18.129 -11.817  32.016  1.00 78.59           O  
ATOM    866  CB  LEU A 107      16.533 -12.373  29.206  1.00 78.59           C  
ATOM    867  CG  LEU A 107      15.903 -11.854  27.904  1.00 78.59           C  
ATOM    868  CD1 LEU A 107      16.162 -12.830  26.746  1.00 78.59           C  
ATOM    869  CD2 LEU A 107      14.406 -11.564  28.087  1.00 78.59           C  
ATOM    870  N   GLU A 108      16.335 -13.194  32.031  1.00 58.00           N  
ATOM    871  CA  GLU A 108      16.816 -14.016  33.104  1.00 58.00           C  
ATOM    872  C   GLU A 108      17.734 -15.051  32.516  1.00 58.00           C  
ATOM    873  O   GLU A 108      17.659 -15.357  31.326  1.00 58.00           O  
ATOM    874  CB  GLU A 108      15.689 -14.735  33.856  1.00 58.00           C  
ATOM    875  CG  GLU A 108      14.765 -13.776  34.607  1.00 58.00           C  
ATOM    876  CD  GLU A 108      13.629 -14.616  35.164  1.00 58.00           C  
ATOM    877  OE1 GLU A 108      13.577 -15.826  34.819  1.00 58.00           O  
ATOM    878  OE2 GLU A 108      12.798 -14.068  35.933  1.00 58.00           O1-
ATOM    879  N   ASP A 109      18.626 -15.623  33.351  1.00 53.09           N  
ATOM    880  CA  ASP A 109      19.608 -16.565  32.882  1.00 53.09           C  
ATOM    881  C   ASP A 109      18.911 -17.756  32.308  1.00 53.09           C  
ATOM    882  O   ASP A 109      19.302 -18.277  31.265  1.00 53.09           O  
ATOM    883  CB  ASP A 109      20.541 -17.074  33.995  1.00 53.09           C  
ATOM    884  CG  ASP A 109      21.389 -15.903  34.471  1.00 53.09           C  
ATOM    885  OD1 ASP A 109      21.218 -14.786  33.916  1.00 53.09           O  
ATOM    886  OD2 ASP A 109      22.216 -16.107  35.401  1.00 53.09           O1-
ATOM    887  N   ILE A 110      17.841 -18.210  32.973  1.00 48.32           N  
ATOM    888  CA  ILE A 110      17.138 -19.369  32.516  1.00 48.32           C  
ATOM    889  C   ILE A 110      16.576 -19.080  31.155  1.00 48.32           C  
ATOM    890  O   ILE A 110      16.575 -19.948  30.286  1.00 48.32           O  
ATOM    891  CB  ILE A 110      16.026 -19.770  33.445  1.00 48.32           C  
ATOM    892  CG1 ILE A 110      15.497 -21.174  33.099  1.00 48.32           C  
ATOM    893  CG2 ILE A 110      14.968 -18.653  33.434  1.00 48.32           C  
ATOM    894  CD1 ILE A 110      14.601 -21.778  34.183  1.00 48.32           C  
ATOM    895  N   GLU A 111      16.063 -17.854  30.931  1.00 60.99           N  
ATOM    896  CA  GLU A 111      15.488 -17.538  29.653  1.00 60.99           C  
ATOM    897  C   GLU A 111      16.544 -17.563  28.587  1.00 60.99           C  
ATOM    898  O   GLU A 111      16.328 -18.110  27.506  1.00 60.99           O  
ATOM    899  CB  GLU A 111      14.783 -16.173  29.654  1.00 60.99           C  
ATOM    900  CG  GLU A 111      13.524 -16.200  30.521  1.00 60.99           C  
ATOM    901  CD  GLU A 111      13.026 -14.778  30.704  1.00 60.99           C  
ATOM    902  OE1 GLU A 111      13.883 -13.879  30.916  1.00 60.99           O  
ATOM    903  OE2 GLU A 111      11.785 -14.568  30.637  1.00 60.99           O1-
ATOM    904  N   ILE A 112      17.734 -17.001  28.866  1.00 39.34           N  
ATOM    905  CA  ILE A 112      18.771 -16.962  27.873  1.00 39.34           C  
ATOM    906  C   ILE A 112      19.158 -18.369  27.529  1.00 39.34           C  
ATOM    907  O   ILE A 112      19.318 -18.718  26.360  1.00 39.34           O  
ATOM    908  CB  ILE A 112      19.999 -16.260  28.366  1.00 39.34           C  
ATOM    909  CG1 ILE A 112      19.657 -14.810  28.746  1.00 39.34           C  
ATOM    910  CG2 ILE A 112      21.084 -16.373  27.282  1.00 39.34           C  
ATOM    911  CD1 ILE A 112      20.741 -14.123  29.574  1.00 39.34           C  
ATOM    912  N   PHE A 113      19.288 -19.223  28.558  1.00101.44           N  
ATOM    913  CA  PHE A 113      19.694 -20.591  28.411  1.00101.44           C  
ATOM    914  C   PHE A 113      18.694 -21.293  27.539  1.00101.44           C  
ATOM    915  O   PHE A 113      19.065 -22.051  26.644  1.00101.44           O  
ATOM    916  CB  PHE A 113      19.759 -21.269  29.793  1.00101.44           C  
ATOM    917  CG  PHE A 113      20.336 -22.640  29.718  1.00101.44           C  
ATOM    918  CD1 PHE A 113      21.693 -22.823  29.610  1.00101.44           C  
ATOM    919  CD2 PHE A 113      19.521 -23.746  29.764  1.00101.44           C  
ATOM    920  CE1 PHE A 113      22.232 -24.086  29.545  1.00101.44           C  
ATOM    921  CE2 PHE A 113      20.054 -25.012  29.702  1.00101.44           C  
ATOM    922  CZ  PHE A 113      21.411 -25.186  29.593  1.00101.44           C  
ATOM    923  N   ALA A 114      17.392 -21.049  27.771  1.00 29.92           N  
ATOM    924  CA  ALA A 114      16.363 -21.688  26.997  1.00 29.92           C  
ATOM    925  C   ALA A 114      16.471 -21.262  25.564  1.00 29.92           C  
ATOM    926  O   ALA A 114      16.287 -22.072  24.657  1.00 29.92           O  
ATOM    927  CB  ALA A 114      14.950 -21.331  27.486  1.00 29.92           C  
ATOM    928  N   LEU A 115      16.770 -19.971  25.315  1.00107.99           N  
ATOM    929  CA  LEU A 115      16.820 -19.484  23.965  1.00107.99           C  
ATOM    930  C   LEU A 115      17.920 -20.200  23.241  1.00107.99           C  
ATOM    931  O   LEU A 115      17.745 -20.651  22.109  1.00107.99           O  
ATOM    932  CB  LEU A 115      17.092 -17.968  23.897  1.00107.99           C  
ATOM    933  CG  LEU A 115      16.868 -17.329  22.509  1.00107.99           C  
ATOM    934  CD1 LEU A 115      17.817 -17.878  21.437  1.00107.99           C  
ATOM    935  CD2 LEU A 115      15.393 -17.415  22.098  1.00107.99           C  
ATOM    936  N   PHE A 116      19.087 -20.345  23.894  1.00 57.58           N  
ATOM    937  CA  PHE A 116      20.235 -20.933  23.265  1.00 57.58           C  
ATOM    938  C   PHE A 116      19.933 -22.348  22.870  1.00 57.58           C  
ATOM    939  O   PHE A 116      20.157 -22.746  21.728  1.00 57.58           O  
ATOM    940  CB  PHE A 116      21.444 -20.939  24.224  1.00 57.58           C  
ATOM    941  CG  PHE A 116      22.646 -21.441  23.502  1.00 57.58           C  
ATOM    942  CD1 PHE A 116      23.401 -20.591  22.726  1.00 57.58           C  
ATOM    943  CD2 PHE A 116      23.026 -22.761  23.609  1.00 57.58           C  
ATOM    944  CE1 PHE A 116      24.513 -21.050  22.060  1.00 57.58           C  
ATOM    945  CE2 PHE A 116      24.137 -23.227  22.945  1.00 57.58           C  
ATOM    946  CZ  PHE A 116      24.881 -22.369  22.170  1.00 57.58           C  
ATOM    947  N   ILE A 117      19.371 -23.139  23.800  1.00 94.77           N  
ATOM    948  CA  ILE A 117      19.099 -24.525  23.542  1.00 94.77           C  
ATOM    949  C   ILE A 117      18.102 -24.621  22.438  1.00 94.77           C  
ATOM    950  O   ILE A 117      18.176 -25.519  21.599  1.00 94.77           O  
ATOM    951  CB  ILE A 117      18.542 -25.238  24.736  1.00 94.77           C  
ATOM    952  CG1 ILE A 117      19.574 -25.207  25.874  1.00 94.77           C  
ATOM    953  CG2 ILE A 117      18.131 -26.657  24.308  1.00 94.77           C  
ATOM    954  CD1 ILE A 117      20.914 -25.837  25.496  1.00 94.77           C  
ATOM    955  N   SER A 118      17.117 -23.705  22.429  1.00 36.40           N  
ATOM    956  CA  SER A 118      16.103 -23.729  21.418  1.00 36.40           C  
ATOM    957  C   SER A 118      16.743 -23.552  20.072  1.00 36.40           C  
ATOM    958  O   SER A 118      16.377 -24.227  19.112  1.00 36.40           O  
ATOM    959  CB  SER A 118      15.050 -22.622  21.604  1.00 36.40           C  
ATOM    960  OG  SER A 118      14.310 -22.859  22.792  1.00 36.40           O  
ATOM    961  N   CYS A 119      17.754 -22.668  19.965  1.00 35.36           N  
ATOM    962  CA  CYS A 119      18.359 -22.444  18.683  1.00 35.36           C  
ATOM    963  C   CYS A 119      18.915 -23.741  18.193  1.00 35.36           C  
ATOM    964  O   CYS A 119      18.756 -24.096  17.026  1.00 35.36           O  
ATOM    965  CB  CYS A 119      19.512 -21.425  18.726  1.00 35.36           C  
ATOM    966  SG  CYS A 119      18.943 -19.747  19.127  1.00 35.36           S  
ATOM    967  N   MET A 120      19.561 -24.508  19.086  1.00 62.24           N  
ATOM    968  CA  MET A 120      20.178 -25.730  18.668  1.00 62.24           C  
ATOM    969  C   MET A 120      19.135 -26.679  18.132  1.00 62.24           C  
ATOM    970  O   MET A 120      19.317 -27.313  17.095  1.00 62.24           O  
ATOM    971  CB  MET A 120      20.863 -26.459  19.839  1.00 62.24           C  
ATOM    972  CG  MET A 120      22.114 -25.765  20.381  1.00 62.24           C  
ATOM    973  SD  MET A 120      22.701 -26.419  21.974  1.00 62.24           S  
ATOM    974  CE  MET A 120      23.057 -28.099  21.382  1.00 62.24           C  
ATOM    975  N   CYS A 121      18.029 -26.817  18.878  1.00 92.94           N  
ATOM    976  CA  CYS A 121      16.953 -27.759  18.678  1.00 92.94           C  
ATOM    977  C   CYS A 121      15.863 -27.434  17.681  1.00 92.94           C  
ATOM    978  O   CYS A 121      15.111 -28.319  17.278  1.00 92.94           O  
ATOM    979  CB  CYS A 121      16.254 -28.103  20.001  1.00 92.94           C  
ATOM    980  SG  CYS A 121      17.341 -29.034  21.121  1.00 92.94           S  
ATOM    981  N   HIS A 122      15.697 -26.174  17.269  1.00116.50           N  
ATOM    982  CA  HIS A 122      14.470 -25.765  16.628  1.00116.50           C  
ATOM    983  C   HIS A 122      14.114 -26.437  15.320  1.00116.50           C  
ATOM    984  O   HIS A 122      12.942 -26.434  14.952  1.00116.50           O  
ATOM    985  CB  HIS A 122      14.398 -24.248  16.409  1.00116.50           C  
ATOM    986  CG  HIS A 122      15.330 -23.748  15.354  1.00116.50           C  
ATOM    987  CD2 HIS A 122      15.116 -23.558  14.022  1.00116.50           C  
ATOM    988  ND1 HIS A 122      16.636 -23.371  15.579  1.00116.50           N  
ATOM    989  CE1 HIS A 122      17.141 -22.976  14.386  1.00116.50           C  
ATOM    990  NE2 HIS A 122      16.254 -23.073  13.409  1.00116.50           N  
ATOM    991  N   ASP A 123      15.097 -26.855  14.507  1.00139.90           N  
ATOM    992  CA  ASP A 123      14.903 -27.478  13.217  1.00139.90           C  
ATOM    993  C   ASP A 123      14.838 -28.987  13.161  1.00139.90           C  
ATOM    994  O   ASP A 123      14.774 -29.523  12.056  1.00139.90           O  
ATOM    995  CB  ASP A 123      15.879 -26.965  12.150  1.00139.90           C  
ATOM    996  CG  ASP A 123      15.294 -25.631  11.697  1.00139.90           C  
ATOM    997  OD1 ASP A 123      14.041 -25.526  11.693  1.00139.90           O  
ATOM    998  OD2 ASP A 123      16.084 -24.708  11.360  1.00139.90           O1-
ATOM    999  N   LEU A 124      14.921 -29.739  14.278  1.00148.32           N  
ATOM   1000  CA  LEU A 124      15.088 -31.168  14.128  1.00148.32           C  
ATOM   1001  C   LEU A 124      14.022 -31.843  13.305  1.00148.32           C  
ATOM   1002  O   LEU A 124      14.324 -32.789  12.584  1.00148.32           O  
ATOM   1003  CB  LEU A 124      15.243 -31.975  15.430  1.00148.32           C  
ATOM   1004  CG  LEU A 124      16.622 -31.801  16.101  1.00148.32           C  
ATOM   1005  CD1 LEU A 124      16.726 -30.487  16.875  1.00148.32           C  
ATOM   1006  CD2 LEU A 124      17.010 -33.016  16.948  1.00148.32           C  
ATOM   1007  N   ASP A 125      12.750 -31.452  13.448  1.00129.74           N  
ATOM   1008  CA  ASP A 125      11.626 -32.012  12.741  1.00129.74           C  
ATOM   1009  C   ASP A 125      11.361 -31.413  11.374  1.00129.74           C  
ATOM   1010  O   ASP A 125      10.349 -31.751  10.769  1.00129.74           O  
ATOM   1011  CB  ASP A 125      10.312 -31.954  13.543  1.00129.74           C  
ATOM   1012  CG  ASP A 125       9.387 -33.030  12.978  1.00129.74           C  
ATOM   1013  OD1 ASP A 125       9.918 -34.009  12.388  1.00129.74           O  
ATOM   1014  OD2 ASP A 125       8.144 -32.878  13.105  1.00129.74           O1-
ATOM   1015  N   HIS A 126      12.152 -30.429  10.888  1.00 90.54           N  
ATOM   1016  CA  HIS A 126      11.811 -29.740   9.656  1.00 90.54           C  
ATOM   1017  C   HIS A 126      11.496 -30.685   8.521  1.00 90.54           C  
ATOM   1018  O   HIS A 126      12.352 -31.442   8.068  1.00 90.54           O  
ATOM   1019  CB  HIS A 126      12.919 -28.783   9.176  1.00 90.54           C  
ATOM   1020  CG  HIS A 126      12.482 -27.905   8.043  1.00 90.54           C  
ATOM   1021  CD2 HIS A 126      12.648 -28.044   6.699  1.00 90.54           C  
ATOM   1022  ND1 HIS A 126      11.779 -26.733   8.216  1.00 90.54           N  
ATOM   1023  CE1 HIS A 126      11.553 -26.226   6.978  1.00 90.54           C  
ATOM   1024  NE2 HIS A 126      12.061 -26.988   6.025  1.00 90.54           N  
ATOM   1025  N   ARG A 127      10.209 -30.694   8.089  1.00166.05           N  
ATOM   1026  CA  ARG A 127       9.672 -31.496   7.012  1.00166.05           C  
ATOM   1027  C   ARG A 127       9.915 -30.958   5.626  1.00166.05           C  
ATOM   1028  O   ARG A 127      10.286 -31.701   4.718  1.00166.05           O  
ATOM   1029  CB  ARG A 127       8.150 -31.676   7.157  1.00166.05           C  
ATOM   1030  CG  ARG A 127       7.741 -32.287   8.502  1.00166.05           C  
ATOM   1031  CD  ARG A 127       7.891 -33.808   8.570  1.00166.05           C  
ATOM   1032  NE  ARG A 127       7.755 -34.206  10.001  1.00166.05           N  
ATOM   1033  CZ  ARG A 127       6.577 -34.684  10.498  1.00166.05           C  
ATOM   1034  NH1 ARG A 127       5.511 -34.895   9.671  1.00166.05           N1+
ATOM   1035  NH2 ARG A 127       6.477 -34.969  11.829  1.00166.05           N  
ATOM   1036  N   GLY A 128       9.701 -29.640   5.421  1.00 38.14           N  
ATOM   1037  CA  GLY A 128       9.814 -29.077   4.105  1.00 38.14           C  
ATOM   1038  C   GLY A 128       8.484 -29.169   3.415  1.00 38.14           C  
ATOM   1039  O   GLY A 128       8.382 -28.894   2.220  1.00 38.14           O  
ATOM   1040  N   THR A 129       7.422 -29.569   4.141  1.00137.60           N  
ATOM   1041  CA  THR A 129       6.136 -29.567   3.508  1.00137.60           C  
ATOM   1042  C   THR A 129       5.597 -28.195   3.692  1.00137.60           C  
ATOM   1043  O   THR A 129       5.315 -27.766   4.812  1.00137.60           O  
ATOM   1044  CB  THR A 129       5.131 -30.507   4.098  1.00137.60           C  
ATOM   1045  CG2 THR A 129       5.528 -31.950   3.785  1.00137.60           C  
ATOM   1046  OG1 THR A 129       5.019 -30.292   5.494  1.00137.60           O  
ATOM   1047  N   ASN A 130       5.456 -27.476   2.566  1.00 80.79           N  
ATOM   1048  CA  ASN A 130       4.997 -26.123   2.603  1.00 80.79           C  
ATOM   1049  C   ASN A 130       3.528 -26.151   2.353  1.00 80.79           C  
ATOM   1050  O   ASN A 130       3.092 -26.199   1.204  1.00 80.79           O  
ATOM   1051  CB  ASN A 130       5.634 -25.257   1.497  1.00 80.79           C  
ATOM   1052  CG  ASN A 130       5.310 -23.792   1.748  1.00 80.79           C  
ATOM   1053  ND2 ASN A 130       5.448 -22.949   0.690  1.00 80.79           N  
ATOM   1054  OD1 ASN A 130       4.940 -23.409   2.857  1.00 80.79           O  
ATOM   1055  N   ASN A 131       2.705 -26.127   3.424  1.00147.54           N  
ATOM   1056  CA  ASN A 131       1.301 -26.169   3.136  1.00147.54           C  
ATOM   1057  C   ASN A 131       0.575 -25.057   3.834  1.00147.54           C  
ATOM   1058  O   ASN A 131      -0.502 -25.278   4.388  1.00147.54           O  
ATOM   1059  CB  ASN A 131       0.633 -27.475   3.587  1.00147.54           C  
ATOM   1060  CG  ASN A 131       1.066 -28.616   2.679  1.00147.54           C  
ATOM   1061  ND2 ASN A 131       1.891 -29.545   3.225  1.00147.54           N  
ATOM   1062  OD1 ASN A 131       0.666 -28.685   1.519  1.00147.54           O  
ATOM   1063  N   SER A 132       1.103 -23.818   3.776  1.00 70.48           N  
ATOM   1064  CA  SER A 132       0.418 -22.740   4.436  1.00 70.48           C  
ATOM   1065  C   SER A 132       0.614 -21.493   3.638  1.00 70.48           C  
ATOM   1066  O   SER A 132       1.633 -21.301   2.979  1.00 70.48           O  
ATOM   1067  CB  SER A 132       0.937 -22.469   5.862  1.00 70.48           C  
ATOM   1068  OG  SER A 132       0.230 -21.390   6.454  1.00 70.48           O  
ATOM   1069  N   PHE A 133      -0.435 -20.658   3.588  1.00151.69           N  
ATOM   1070  CA  PHE A 133      -0.434 -19.405   2.895  1.00151.69           C  
ATOM   1071  C   PHE A 133       0.079 -18.240   3.687  1.00151.69           C  
ATOM   1072  O   PHE A 133       0.526 -17.257   3.097  1.00151.69           O  
ATOM   1073  CB  PHE A 133      -1.802 -19.067   2.299  1.00151.69           C  
ATOM   1074  CG  PHE A 133      -1.972 -20.173   1.321  1.00151.69           C  
ATOM   1075  CD1 PHE A 133      -1.313 -20.126   0.117  1.00151.69           C  
ATOM   1076  CD2 PHE A 133      -2.736 -21.271   1.629  1.00151.69           C  
ATOM   1077  CE1 PHE A 133      -1.445 -21.151  -0.787  1.00151.69           C  
ATOM   1078  CE2 PHE A 133      -2.873 -22.301   0.727  1.00151.69           C  
ATOM   1079  CZ  PHE A 133      -2.228 -22.238  -0.484  1.00151.69           C  
ATOM   1080  N   GLN A 134       0.007 -18.287   5.032  1.00128.90           N  
ATOM   1081  CA  GLN A 134       0.224 -17.089   5.796  1.00128.90           C  
ATOM   1082  C   GLN A 134       1.561 -16.435   5.573  1.00128.90           C  
ATOM   1083  O   GLN A 134       1.605 -15.223   5.375  1.00128.90           O  
ATOM   1084  CB  GLN A 134      -0.072 -17.279   7.293  1.00128.90           C  
ATOM   1085  CG  GLN A 134       0.760 -18.341   7.999  1.00128.90           C  
ATOM   1086  CD  GLN A 134       0.083 -18.575   9.344  1.00128.90           C  
ATOM   1087  NE2 GLN A 134      -0.846 -19.566   9.387  1.00128.90           N  
ATOM   1088  OE1 GLN A 134       0.352 -17.885  10.326  1.00128.90           O  
ATOM   1089  N   VAL A 135       2.686 -17.175   5.598  1.00 51.93           N  
ATOM   1090  CA  VAL A 135       3.960 -16.554   5.343  1.00 51.93           C  
ATOM   1091  C   VAL A 135       4.053 -16.140   3.904  1.00 51.93           C  
ATOM   1092  O   VAL A 135       4.506 -15.041   3.585  1.00 51.93           O  
ATOM   1093  CB  VAL A 135       5.110 -17.478   5.618  1.00 51.93           C  
ATOM   1094  CG1 VAL A 135       6.413 -16.777   5.201  1.00 51.93           C  
ATOM   1095  CG2 VAL A 135       5.070 -17.881   7.103  1.00 51.93           C  
ATOM   1096  N   ALA A 136       3.561 -17.000   2.996  1.00 42.98           N  
ATOM   1097  CA  ALA A 136       3.716 -16.834   1.577  1.00 42.98           C  
ATOM   1098  C   ALA A 136       3.131 -15.535   1.132  1.00 42.98           C  
ATOM   1099  O   ALA A 136       3.678 -14.879   0.246  1.00 42.98           O  
ATOM   1100  CB  ALA A 136       3.025 -17.952   0.773  1.00 42.98           C  
ATOM   1101  N   SER A 137       2.008 -15.115   1.737  1.00 42.27           N  
ATOM   1102  CA  SER A 137       1.355 -13.922   1.291  1.00 42.27           C  
ATOM   1103  C   SER A 137       2.314 -12.771   1.343  1.00 42.27           C  
ATOM   1104  O   SER A 137       2.310 -11.937   0.437  1.00 42.27           O  
ATOM   1105  CB  SER A 137       0.137 -13.564   2.155  1.00 42.27           C  
ATOM   1106  OG  SER A 137       0.555 -13.254   3.476  1.00 42.27           O  
ATOM   1107  N   LYS A 138       3.112 -12.659   2.430  1.00127.39           N  
ATOM   1108  CA  LYS A 138       4.091 -11.615   2.583  1.00127.39           C  
ATOM   1109  C   LYS A 138       5.278 -11.835   1.684  1.00127.39           C  
ATOM   1110  O   LYS A 138       5.704 -10.927   0.970  1.00127.39           O  
ATOM   1111  CB  LYS A 138       4.615 -11.532   4.023  1.00127.39           C  
ATOM   1112  CG  LYS A 138       3.552 -11.097   5.035  1.00127.39           C  
ATOM   1113  CD  LYS A 138       3.070  -9.657   4.858  1.00127.39           C  
ATOM   1114  CE  LYS A 138       3.959  -8.634   5.567  1.00127.39           C  
ATOM   1115  NZ  LYS A 138       3.506  -7.260   5.259  1.00127.39           N1+
ATOM   1116  N   SER A 139       5.856 -13.055   1.707  1.00 57.33           N  
ATOM   1117  CA  SER A 139       7.017 -13.315   0.898  1.00 57.33           C  
ATOM   1118  C   SER A 139       7.078 -14.780   0.591  1.00 57.33           C  
ATOM   1119  O   SER A 139       7.039 -15.618   1.491  1.00 57.33           O  
ATOM   1120  CB  SER A 139       8.337 -12.951   1.602  1.00 57.33           C  
ATOM   1121  OG  SER A 139       9.443 -13.360   0.813  1.00 57.33           O  
ATOM   1122  N   VAL A 140       7.208 -15.117  -0.707  1.00 99.51           N  
ATOM   1123  CA  VAL A 140       7.225 -16.488  -1.131  1.00 99.51           C  
ATOM   1124  C   VAL A 140       8.464 -17.165  -0.616  1.00 99.51           C  
ATOM   1125  O   VAL A 140       8.406 -18.296  -0.139  1.00 99.51           O  
ATOM   1126  CB  VAL A 140       7.165 -16.640  -2.625  1.00 99.51           C  
ATOM   1127  CG1 VAL A 140       8.460 -16.104  -3.260  1.00 99.51           C  
ATOM   1128  CG2 VAL A 140       6.864 -18.114  -2.936  1.00 99.51           C  
ATOM   1129  N   LEU A 141       9.620 -16.482  -0.706  1.00 86.53           N  
ATOM   1130  CA  LEU A 141      10.867 -17.046  -0.280  1.00 86.53           C  
ATOM   1131  C   LEU A 141      10.889 -17.192   1.222  1.00 86.53           C  
ATOM   1132  O   LEU A 141      11.461 -18.142   1.753  1.00 86.53           O  
ATOM   1133  CB  LEU A 141      12.067 -16.212  -0.760  1.00 86.53           C  
ATOM   1134  CG  LEU A 141      13.418 -16.932  -0.620  1.00 86.53           C  
ATOM   1135  CD1 LEU A 141      13.415 -18.249  -1.413  1.00 86.53           C  
ATOM   1136  CD2 LEU A 141      14.577 -16.022  -1.054  1.00 86.53           C  
ATOM   1137  N   ALA A 142      10.245 -16.261   1.953  1.00 46.90           N  
ATOM   1138  CA  ALA A 142      10.233 -16.287   3.395  1.00 46.90           C  
ATOM   1139  C   ALA A 142       9.631 -17.585   3.837  1.00 46.90           C  
ATOM   1140  O   ALA A 142      10.044 -18.167   4.840  1.00 46.90           O  
ATOM   1141  CB  ALA A 142       9.382 -15.157   3.993  1.00 46.90           C  
ATOM   1142  N   ALA A 143       8.624 -18.070   3.092  1.00 42.38           N  
ATOM   1143  CA  ALA A 143       7.947 -19.291   3.427  1.00 42.38           C  
ATOM   1144  C   ALA A 143       8.933 -20.424   3.404  1.00 42.38           C  
ATOM   1145  O   ALA A 143       8.827 -21.352   4.202  1.00 42.38           O  
ATOM   1146  CB  ALA A 143       6.807 -19.642   2.455  1.00 42.38           C  
ATOM   1147  N   LEU A 144       9.882 -20.411   2.449  1.00 60.17           N  
ATOM   1148  CA  LEU A 144      10.865 -21.456   2.362  1.00 60.17           C  
ATOM   1149  C   LEU A 144      11.823 -21.392   3.520  1.00 60.17           C  
ATOM   1150  O   LEU A 144      12.220 -22.429   4.051  1.00 60.17           O  
ATOM   1151  CB  LEU A 144      11.683 -21.408   1.060  1.00 60.17           C  
ATOM   1152  CG  LEU A 144      10.832 -21.633  -0.206  1.00 60.17           C  
ATOM   1153  CD1 LEU A 144      11.714 -21.750  -1.462  1.00 60.17           C  
ATOM   1154  CD2 LEU A 144       9.864 -22.817  -0.039  1.00 60.17           C  
ATOM   1155  N   TYR A 145      12.252 -20.176   3.922  1.00168.37           N  
ATOM   1156  CA  TYR A 145      13.171 -20.037   5.023  1.00168.37           C  
ATOM   1157  C   TYR A 145      12.515 -20.476   6.302  1.00168.37           C  
ATOM   1158  O   TYR A 145      13.126 -21.151   7.129  1.00168.37           O  
ATOM   1159  CB  TYR A 145      13.612 -18.590   5.340  1.00168.37           C  
ATOM   1160  CG  TYR A 145      14.490 -17.997   4.291  1.00168.37           C  
ATOM   1161  CD1 TYR A 145      15.826 -18.325   4.241  1.00168.37           C  
ATOM   1162  CD2 TYR A 145      13.985 -17.112   3.366  1.00168.37           C  
ATOM   1163  CE1 TYR A 145      16.649 -17.778   3.286  1.00168.37           C  
ATOM   1164  CE2 TYR A 145      14.803 -16.559   2.409  1.00168.37           C  
ATOM   1165  CZ  TYR A 145      16.135 -16.891   2.369  1.00168.37           C  
ATOM   1166  OH  TYR A 145      16.975 -16.323   1.389  1.00168.37           O  
ATOM   1167  N   SER A 146      11.239 -20.100   6.491  1.00110.90           N  
ATOM   1168  CA  SER A 146      10.557 -20.304   7.743  1.00110.90           C  
ATOM   1169  C   SER A 146      10.656 -21.713   8.213  1.00110.90           C  
ATOM   1170  O   SER A 146      10.689 -22.659   7.427  1.00110.90           O  
ATOM   1171  CB  SER A 146       9.051 -19.996   7.698  1.00110.90           C  
ATOM   1172  OG  SER A 146       8.824 -18.602   7.623  1.00110.90           O  
ATOM   1173  N   SER A 147      10.724 -21.860   9.553  1.00102.56           N  
ATOM   1174  CA  SER A 147      10.718 -23.131  10.209  1.00102.56           C  
ATOM   1175  C   SER A 147       9.259 -23.481  10.301  1.00102.56           C  
ATOM   1176  O   SER A 147       8.411 -22.646   9.991  1.00102.56           O  
ATOM   1177  CB  SER A 147      11.343 -23.055  11.619  1.00102.56           C  
ATOM   1178  OG  SER A 147      11.758 -24.335  12.063  1.00102.56           O  
ATOM   1179  N   GLU A 148       8.918 -24.723  10.706  1.00 71.44           N  
ATOM   1180  CA  GLU A 148       7.536 -25.131  10.731  1.00 71.44           C  
ATOM   1181  C   GLU A 148       7.175 -25.506  12.140  1.00 71.44           C  
ATOM   1182  O   GLU A 148       8.048 -25.671  12.991  1.00 71.44           O  
ATOM   1183  CB  GLU A 148       7.291 -26.373   9.862  1.00 71.44           C  
ATOM   1184  CG  GLU A 148       7.617 -26.125   8.389  1.00 71.44           C  
ATOM   1185  CD  GLU A 148       7.761 -27.471   7.695  1.00 71.44           C  
ATOM   1186  OE1 GLU A 148       8.384 -28.385   8.296  1.00 71.44           O  
ATOM   1187  OE2 GLU A 148       7.248 -27.597   6.552  1.00 71.44           O1-
ATOM   1188  N   GLY A 149       5.861 -25.681  12.414  1.00 48.37           N  
ATOM   1189  CA  GLY A 149       5.421 -26.074  13.726  1.00 48.37           C  
ATOM   1190  C   GLY A 149       4.293 -25.210  14.218  1.00 48.37           C  
ATOM   1191  O   GLY A 149       3.483 -25.655  15.030  1.00 48.37           O  
ATOM   1192  N   SER A 150       4.220 -23.949  13.772  1.00 76.83           N  
ATOM   1193  CA  SER A 150       3.166 -23.076  14.207  1.00 76.83           C  
ATOM   1194  C   SER A 150       1.849 -23.472  13.612  1.00 76.83           C  
ATOM   1195  O   SER A 150       0.852 -23.575  14.321  1.00 76.83           O  
ATOM   1196  CB  SER A 150       3.428 -21.621  13.794  1.00 76.83           C  
ATOM   1197  OG  SER A 150       2.345 -20.799  14.199  1.00 76.83           O  
ATOM   1198  N   VAL A 151       1.787 -23.573  12.267  1.00 69.39           N  
ATOM   1199  CA  VAL A 151       0.590 -23.979  11.578  1.00 69.39           C  
ATOM   1200  C   VAL A 151       0.397 -25.466  11.629  1.00 69.39           C  
ATOM   1201  O   VAL A 151      -0.685 -25.953  11.955  1.00 69.39           O  
ATOM   1202  CB  VAL A 151       0.578 -23.539  10.145  1.00 69.39           C  
ATOM   1203  CG1 VAL A 151       0.634 -22.003  10.128  1.00 69.39           C  
ATOM   1204  CG2 VAL A 151       1.741 -24.201   9.391  1.00 69.39           C  
ATOM   1205  N   MET A 152       1.457 -26.240  11.315  1.00102.14           N  
ATOM   1206  CA  MET A 152       1.343 -27.668  11.304  1.00102.14           C  
ATOM   1207  C   MET A 152       2.167 -28.145  12.445  1.00102.14           C  
ATOM   1208  O   MET A 152       3.217 -27.576  12.735  1.00102.14           O  
ATOM   1209  CB  MET A 152       1.886 -28.308  10.027  1.00102.14           C  
ATOM   1210  CG  MET A 152       1.032 -27.924   8.828  1.00102.14           C  
ATOM   1211  SD  MET A 152       1.700 -28.391   7.218  1.00102.14           S  
ATOM   1212  CE  MET A 152       0.146 -27.863   6.453  1.00102.14           C  
ATOM   1213  N   GLU A 153       1.716 -29.213  13.126  1.00 91.03           N  
ATOM   1214  CA  GLU A 153       2.415 -29.617  14.307  1.00 91.03           C  
ATOM   1215  C   GLU A 153       3.743 -30.196  13.946  1.00 91.03           C  
ATOM   1216  O   GLU A 153       3.869 -30.943  12.975  1.00 91.03           O  
ATOM   1217  CB  GLU A 153       1.700 -30.682  15.147  1.00 91.03           C  
ATOM   1218  CG  GLU A 153       1.698 -32.062  14.490  1.00 91.03           C  
ATOM   1219  CD  GLU A 153       1.358 -33.079  15.567  1.00 91.03           C  
ATOM   1220  OE1 GLU A 153       0.157 -33.158  15.943  1.00 91.03           O  
ATOM   1221  OE2 GLU A 153       2.291 -33.781  16.040  1.00 91.03           O1-
ATOM   1222  N   ARG A 154       4.769 -29.865  14.754  1.00117.89           N  
ATOM   1223  CA  ARG A 154       6.095 -30.365  14.560  1.00117.89           C  
ATOM   1224  C   ARG A 154       6.607 -30.864  15.873  1.00117.89           C  
ATOM   1225  O   ARG A 154       6.107 -30.517  16.942  1.00117.89           O  
ATOM   1226  CB  ARG A 154       7.089 -29.326  14.022  1.00117.89           C  
ATOM   1227  CG  ARG A 154       6.863 -29.034  12.540  1.00117.89           C  
ATOM   1228  CD  ARG A 154       7.163 -30.244  11.653  1.00117.89           C  
ATOM   1229  NE  ARG A 154       6.855 -29.852  10.253  1.00117.89           N  
ATOM   1230  CZ  ARG A 154       5.645 -30.165   9.701  1.00117.89           C  
ATOM   1231  NH1 ARG A 154       4.735 -30.892  10.411  1.00117.89           N1+
ATOM   1232  NH2 ARG A 154       5.344 -29.741   8.441  1.00117.89           N  
ATOM   1233  N   HIS A 155       7.552 -31.808  15.766  1.00155.36           N  
ATOM   1234  CA  HIS A 155       8.224 -32.550  16.792  1.00155.36           C  
ATOM   1235  C   HIS A 155       9.507 -31.986  17.325  1.00155.36           C  
ATOM   1236  O   HIS A 155      10.156 -32.682  18.102  1.00155.36           O  
ATOM   1237  CB  HIS A 155       8.377 -34.017  16.384  1.00155.36           C  
ATOM   1238  CG  HIS A 155       7.002 -34.525  16.052  1.00155.36           C  
ATOM   1239  CD2 HIS A 155       6.013 -34.988  16.864  1.00155.36           C  
ATOM   1240  ND1 HIS A 155       6.470 -34.509  14.781  1.00155.36           N  
ATOM   1241  CE1 HIS A 155       5.192 -34.959  14.889  1.00155.36           C  
ATOM   1242  NE2 HIS A 155       4.870 -35.259  16.130  1.00155.36           N  
ATOM   1243  N   HIS A 156       9.977 -30.801  16.887  1.00 75.99           N  
ATOM   1244  CA  HIS A 156      11.284 -30.332  17.290  1.00 75.99           C  
ATOM   1245  C   HIS A 156      11.422 -30.380  18.792  1.00 75.99           C  
ATOM   1246  O   HIS A 156      12.400 -30.916  19.310  1.00 75.99           O  
ATOM   1247  CB  HIS A 156      11.543 -28.869  16.889  1.00 75.99           C  
ATOM   1248  CG  HIS A 156      11.195 -28.565  15.460  1.00 75.99           C  
ATOM   1249  CD2 HIS A 156      11.826 -28.886  14.300  1.00 75.99           C  
ATOM   1250  ND1 HIS A 156      10.077 -27.851  15.091  1.00 75.99           N  
ATOM   1251  CE1 HIS A 156      10.089 -27.773  13.737  1.00 75.99           C  
ATOM   1252  NE2 HIS A 156      11.134 -28.388  13.211  1.00 75.99           N  
ATOM   1253  N   PHE A 157      10.433 -29.853  19.536  1.00 65.48           N  
ATOM   1254  CA  PHE A 157      10.525 -29.818  20.971  1.00 65.48           C  
ATOM   1255  C   PHE A 157      10.539 -31.198  21.563  1.00 65.48           C  
ATOM   1256  O   PHE A 157      11.397 -31.521  22.386  1.00 65.48           O  
ATOM   1257  CB  PHE A 157       9.374 -29.016  21.606  1.00 65.48           C  
ATOM   1258  CG  PHE A 157       9.553 -29.032  23.085  1.00 65.48           C  
ATOM   1259  CD1 PHE A 157      10.591 -28.355  23.677  1.00 65.48           C  
ATOM   1260  CD2 PHE A 157       8.656 -29.710  23.880  1.00 65.48           C  
ATOM   1261  CE1 PHE A 157      10.746 -28.371  25.044  1.00 65.48           C  
ATOM   1262  CE2 PHE A 157       8.806 -29.727  25.247  1.00 65.48           C  
ATOM   1263  CZ  PHE A 157       9.856 -29.060  25.829  1.00 65.48           C  
ATOM   1264  N   ALA A 158       9.612 -32.070  21.122  1.00 34.66           N  
ATOM   1265  CA  ALA A 158       9.470 -33.387  21.677  1.00 34.66           C  
ATOM   1266  C   ALA A 158      10.749 -34.135  21.488  1.00 34.66           C  
ATOM   1267  O   ALA A 158      11.171 -34.877  22.373  1.00 34.66           O  
ATOM   1268  CB  ALA A 158       8.352 -34.194  20.992  1.00 34.66           C  
ATOM   1269  N   GLN A 159      11.402 -33.973  20.320  1.00 47.15           N  
ATOM   1270  CA  GLN A 159      12.623 -34.677  20.053  1.00 47.15           C  
ATOM   1271  C   GLN A 159      13.696 -34.204  20.986  1.00 47.15           C  
ATOM   1272  O   GLN A 159      14.541 -34.991  21.409  1.00 47.15           O  
ATOM   1273  CB  GLN A 159      13.153 -34.501  18.618  1.00 47.15           C  
ATOM   1274  CG  GLN A 159      12.301 -35.197  17.552  1.00 47.15           C  
ATOM   1275  CD  GLN A 159      13.090 -35.201  16.245  1.00 47.15           C  
ATOM   1276  NE2 GLN A 159      12.432 -34.777  15.135  1.00 47.15           N  
ATOM   1277  OE1 GLN A 159      14.262 -35.577  16.216  1.00 47.15           O  
ATOM   1278  N   ALA A 160      13.699 -32.901  21.319  1.00 34.26           N  
ATOM   1279  CA  ALA A 160      14.720 -32.368  22.173  1.00 34.26           C  
ATOM   1280  C   ALA A 160      14.650 -33.065  23.499  1.00 34.26           C  
ATOM   1281  O   ALA A 160      15.673 -33.444  24.068  1.00 34.26           O  
ATOM   1282  CB  ALA A 160      14.557 -30.856  22.424  1.00 34.26           C  
ATOM   1283  N   ILE A 161      13.424 -33.255  24.018  1.00101.87           N  
ATOM   1284  CA  ILE A 161      13.193 -33.874  25.291  1.00101.87           C  
ATOM   1285  C   ILE A 161      13.594 -35.313  25.237  1.00101.87           C  
ATOM   1286  O   ILE A 161      14.156 -35.843  26.195  1.00101.87           O  
ATOM   1287  CB  ILE A 161      11.757 -33.791  25.713  1.00101.87           C  
ATOM   1288  CG1 ILE A 161      11.308 -32.321  25.716  1.00101.87           C  
ATOM   1289  CG2 ILE A 161      11.631 -34.457  27.093  1.00101.87           C  
ATOM   1290  CD1 ILE A 161      12.179 -31.422  26.590  1.00101.87           C  
ATOM   1291  N   ALA A 162      13.315 -35.989  24.108  1.00 26.59           N  
ATOM   1292  CA  ALA A 162      13.634 -37.380  23.990  1.00 26.59           C  
ATOM   1293  C   ALA A 162      15.112 -37.505  24.187  1.00 26.59           C  
ATOM   1294  O   ALA A 162      15.588 -38.447  24.818  1.00 26.59           O  
ATOM   1295  CB  ALA A 162      13.288 -37.955  22.604  1.00 26.59           C  
ATOM   1296  N   ILE A 163      15.881 -36.542  23.641  1.00 42.79           N  
ATOM   1297  CA  ILE A 163      17.310 -36.535  23.771  1.00 42.79           C  
ATOM   1298  C   ILE A 163      17.650 -36.366  25.220  1.00 42.79           C  
ATOM   1299  O   ILE A 163      18.481 -37.095  25.762  1.00 42.79           O  
ATOM   1300  CB  ILE A 163      17.936 -35.368  23.064  1.00 42.79           C  
ATOM   1301  CG1 ILE A 163      17.635 -35.427  21.560  1.00 42.79           C  
ATOM   1302  CG2 ILE A 163      19.435 -35.353  23.404  1.00 42.79           C  
ATOM   1303  CD1 ILE A 163      17.942 -34.123  20.825  1.00 42.79           C  
ATOM   1304  N   LEU A 164      16.967 -35.423  25.900  1.00 80.21           N  
ATOM   1305  CA  LEU A 164      17.259 -35.121  27.272  1.00 80.21           C  
ATOM   1306  C   LEU A 164      17.111 -36.367  28.075  1.00 80.21           C  
ATOM   1307  O   LEU A 164      17.890 -36.624  28.990  1.00 80.21           O  
ATOM   1308  CB  LEU A 164      16.262 -34.154  27.941  1.00 80.21           C  
ATOM   1309  CG  LEU A 164      16.316 -32.692  27.479  1.00 80.21           C  
ATOM   1310  CD1 LEU A 164      15.331 -31.836  28.291  1.00 80.21           C  
ATOM   1311  CD2 LEU A 164      17.744 -32.139  27.547  1.00 80.21           C  
ATOM   1312  N   ASN A 165      16.073 -37.155  27.757  1.00 71.40           N  
ATOM   1313  CA  ASN A 165      15.718 -38.353  28.459  1.00 71.40           C  
ATOM   1314  C   ASN A 165      16.725 -39.433  28.244  1.00 71.40           C  
ATOM   1315  O   ASN A 165      16.775 -40.374  29.033  1.00 71.40           O  
ATOM   1316  CB  ASN A 165      14.345 -38.909  28.065  1.00 71.40           C  
ATOM   1317  CG  ASN A 165      13.316 -37.951  28.643  1.00 71.40           C  
ATOM   1318  ND2 ASN A 165      12.266 -37.641  27.843  1.00 71.40           N  
ATOM   1319  OD1 ASN A 165      13.452 -37.481  29.772  1.00 71.40           O  
ATOM   1320  N   THR A 166      17.503 -39.365  27.145  1.00 57.07           N  
ATOM   1321  CA  THR A 166      18.462 -40.397  26.864  1.00 57.07           C  
ATOM   1322  C   THR A 166      19.437 -40.442  27.999  1.00 57.07           C  
ATOM   1323  O   THR A 166      19.899 -39.408  28.481  1.00 57.07           O  
ATOM   1324  CB  THR A 166      19.236 -40.139  25.601  1.00 57.07           C  
ATOM   1325  CG2 THR A 166      20.217 -41.302  25.368  1.00 57.07           C  
ATOM   1326  OG1 THR A 166      18.348 -40.017  24.499  1.00 57.07           O  
ATOM   1327  N   HIS A 167      19.792 -41.662  28.455  1.00 50.51           N  
ATOM   1328  CA  HIS A 167      20.642 -41.768  29.604  1.00 50.51           C  
ATOM   1329  C   HIS A 167      21.970 -41.148  29.303  1.00 50.51           C  
ATOM   1330  O   HIS A 167      22.564 -41.399  28.255  1.00 50.51           O  
ATOM   1331  CB  HIS A 167      20.872 -43.213  30.083  1.00 50.51           C  
ATOM   1332  CG  HIS A 167      21.657 -43.269  31.358  1.00 50.51           C  
ATOM   1333  CD2 HIS A 167      22.854 -43.857  31.632  1.00 50.51           C  
ATOM   1334  ND1 HIS A 167      21.251 -42.680  32.535  1.00 50.51           N  
ATOM   1335  CE1 HIS A 167      22.214 -42.935  33.454  1.00 50.51           C  
ATOM   1336  NE2 HIS A 167      23.208 -43.648  32.952  1.00 50.51           N  
ATOM   1337  N   GLY A 168      22.448 -40.299  30.239  1.00 46.66           N  
ATOM   1338  CA  GLY A 168      23.731 -39.658  30.161  1.00 46.66           C  
ATOM   1339  C   GLY A 168      23.601 -38.287  29.554  1.00 46.66           C  
ATOM   1340  O   GLY A 168      24.550 -37.508  29.556  1.00 46.66           O  
ATOM   1341  N   CYS A 169      22.452 -38.015  28.921  1.00 99.41           N  
ATOM   1342  CA  CYS A 169      22.091 -36.790  28.254  1.00 99.41           C  
ATOM   1343  C   CYS A 169      21.480 -35.695  29.090  1.00 99.41           C  
ATOM   1344  O   CYS A 169      21.389 -34.567  28.606  1.00 99.41           O  
ATOM   1345  CB  CYS A 169      21.149 -37.035  27.074  1.00 99.41           C  
ATOM   1346  SG  CYS A 169      22.030 -37.849  25.711  1.00 99.41           S  
ATOM   1347  N   ASN A 170      20.973 -35.961  30.310  1.00 84.55           N  
ATOM   1348  CA  ASN A 170      20.155 -34.933  30.907  1.00 84.55           C  
ATOM   1349  C   ASN A 170      20.969 -33.848  31.548  1.00 84.55           C  
ATOM   1350  O   ASN A 170      21.394 -33.956  32.698  1.00 84.55           O  
ATOM   1351  CB  ASN A 170      19.178 -35.468  31.965  1.00 84.55           C  
ATOM   1352  CG  ASN A 170      18.053 -34.450  32.106  1.00 84.55           C  
ATOM   1353  ND2 ASN A 170      16.788 -34.933  31.987  1.00 84.55           N  
ATOM   1354  OD1 ASN A 170      18.288 -33.258  32.293  1.00 84.55           O  
ATOM   1355  N   ILE A 171      21.158 -32.739  30.806  1.00 87.09           N  
ATOM   1356  CA  ILE A 171      21.901 -31.589  31.235  1.00 87.09           C  
ATOM   1357  C   ILE A 171      21.202 -30.853  32.347  1.00 87.09           C  
ATOM   1358  O   ILE A 171      21.841 -30.276  33.226  1.00 87.09           O  
ATOM   1359  CB  ILE A 171      22.233 -30.663  30.103  1.00 87.09           C  
ATOM   1360  CG1 ILE A 171      20.970 -30.139  29.404  1.00 87.09           C  
ATOM   1361  CG2 ILE A 171      23.200 -31.417  29.173  1.00 87.09           C  
ATOM   1362  CD1 ILE A 171      21.266 -29.002  28.427  1.00 87.09           C  
ATOM   1363  N   PHE A 172      19.859 -30.823  32.295  1.00141.74           N  
ATOM   1364  CA  PHE A 172      18.937 -30.170  33.187  1.00141.74           C  
ATOM   1365  C   PHE A 172      18.793 -30.900  34.491  1.00141.74           C  
ATOM   1366  O   PHE A 172      18.099 -30.417  35.382  1.00141.74           O  
ATOM   1367  CB  PHE A 172      17.509 -30.058  32.637  1.00141.74           C  
ATOM   1368  CG  PHE A 172      17.546 -29.265  31.383  1.00141.74           C  
ATOM   1369  CD1 PHE A 172      17.975 -27.961  31.388  1.00141.74           C  
ATOM   1370  CD2 PHE A 172      17.106 -29.819  30.203  1.00141.74           C  
ATOM   1371  CE1 PHE A 172      17.995 -27.232  30.225  1.00141.74           C  
ATOM   1372  CE2 PHE A 172      17.123 -29.092  29.037  1.00141.74           C  
ATOM   1373  CZ  PHE A 172      17.571 -27.795  29.045  1.00141.74           C  
ATOM   1374  N   ASP A 173      19.373 -32.107  34.619  1.00 85.44           N  
ATOM   1375  CA  ASP A 173      19.080 -32.999  35.711  1.00 85.44           C  
ATOM   1376  C   ASP A 173      19.132 -32.330  37.057  1.00 85.44           C  
ATOM   1377  O   ASP A 173      18.280 -32.606  37.900  1.00 85.44           O  
ATOM   1378  CB  ASP A 173      20.049 -34.189  35.794  1.00 85.44           C  
ATOM   1379  CG  ASP A 173      19.429 -35.191  36.759  1.00 85.44           C  
ATOM   1380  OD1 ASP A 173      18.274 -35.612  36.492  1.00 85.44           O  
ATOM   1381  OD2 ASP A 173      20.087 -35.529  37.781  1.00 85.44           O1-
ATOM   1382  N   HIS A 174      20.119 -31.459  37.318  1.00 76.15           N  
ATOM   1383  CA  HIS A 174      20.260 -30.847  38.613  1.00 76.15           C  
ATOM   1384  C   HIS A 174      19.177 -29.855  38.934  1.00 76.15           C  
ATOM   1385  O   HIS A 174      18.860 -29.670  40.106  1.00 76.15           O  
ATOM   1386  CB  HIS A 174      21.642 -30.222  38.831  1.00 76.15           C  
ATOM   1387  CG  HIS A 174      22.637 -31.324  39.014  1.00 76.15           C  
ATOM   1388  CD2 HIS A 174      23.560 -31.843  38.159  1.00 76.15           C  
ATOM   1389  ND1 HIS A 174      22.735 -32.067  40.169  1.00 76.15           N  
ATOM   1390  CE1 HIS A 174      23.702 -32.993  39.959  1.00 76.15           C  
ATOM   1391  NE2 HIS A 174      24.231 -32.897  38.752  1.00 76.15           N  
ATOM   1392  N   PHE A 175      18.594 -29.193  37.919  1.00 98.70           N  
ATOM   1393  CA  PHE A 175      17.596 -28.159  38.091  1.00 98.70           C  
ATOM   1394  C   PHE A 175      16.500 -28.623  39.002  1.00 98.70           C  
ATOM   1395  O   PHE A 175      16.178 -29.808  39.078  1.00 98.70           O  
ATOM   1396  CB  PHE A 175      16.905 -27.781  36.768  1.00 98.70           C  
ATOM   1397  CG  PHE A 175      17.862 -27.101  35.848  1.00 98.70           C  
ATOM   1398  CD1 PHE A 175      19.039 -27.704  35.466  1.00 98.70           C  
ATOM   1399  CD2 PHE A 175      17.545 -25.872  35.314  1.00 98.70           C  
ATOM   1400  CE1 PHE A 175      19.905 -27.075  34.602  1.00 98.70           C  
ATOM   1401  CE2 PHE A 175      18.405 -25.239  34.448  1.00 98.70           C  
ATOM   1402  CZ  PHE A 175      19.591 -25.837  34.095  1.00 98.70           C  
ATOM   1403  N   SER A 176      15.896 -27.669  39.744  1.00 31.55           N  
ATOM   1404  CA  SER A 176      14.802 -28.003  40.605  1.00 31.55           C  
ATOM   1405  C   SER A 176      13.630 -28.302  39.726  1.00 31.55           C  
ATOM   1406  O   SER A 176      13.652 -28.025  38.528  1.00 31.55           O  
ATOM   1407  CB  SER A 176      14.404 -26.877  41.576  1.00 31.55           C  
ATOM   1408  OG  SER A 176      13.880 -25.770  40.861  1.00 31.55           O  
ATOM   1409  N   ARG A 177      12.572 -28.900  40.300  1.00125.71           N  
ATOM   1410  CA  ARG A 177      11.450 -29.261  39.487  1.00125.71           C  
ATOM   1411  C   ARG A 177      10.832 -28.032  38.906  1.00125.71           C  
ATOM   1412  O   ARG A 177      10.438 -28.028  37.742  1.00125.71           O  
ATOM   1413  CB  ARG A 177      10.384 -30.092  40.232  1.00125.71           C  
ATOM   1414  CG  ARG A 177       9.748 -29.447  41.465  1.00125.71           C  
ATOM   1415  CD  ARG A 177       9.015 -30.486  42.323  1.00125.71           C  
ATOM   1416  NE  ARG A 177       8.310 -29.802  43.444  1.00125.71           N  
ATOM   1417  CZ  ARG A 177       6.978 -29.522  43.333  1.00125.71           C  
ATOM   1418  NH1 ARG A 177       6.309 -29.840  42.186  1.00125.71           N1+
ATOM   1419  NH2 ARG A 177       6.309 -28.947  44.375  1.00125.71           N  
ATOM   1420  N   LYS A 178      10.744 -26.937  39.681  1.00 95.23           N  
ATOM   1421  CA  LYS A 178      10.104 -25.769  39.153  1.00 95.23           C  
ATOM   1422  C   LYS A 178      10.874 -25.261  37.973  1.00 95.23           C  
ATOM   1423  O   LYS A 178      10.293 -24.890  36.954  1.00 95.23           O  
ATOM   1424  CB  LYS A 178       9.985 -24.630  40.183  1.00 95.23           C  
ATOM   1425  CG  LYS A 178       9.178 -23.434  39.670  1.00 95.23           C  
ATOM   1426  CD  LYS A 178       8.696 -22.489  40.773  1.00 95.23           C  
ATOM   1427  CE  LYS A 178       7.692 -23.138  41.730  1.00 95.23           C  
ATOM   1428  NZ  LYS A 178       7.142 -22.132  42.668  1.00 95.23           N1+
ATOM   1429  N   ASP A 179      12.217 -25.234  38.075  1.00 34.90           N  
ATOM   1430  CA  ASP A 179      13.032 -24.725  37.010  1.00 34.90           C  
ATOM   1431  C   ASP A 179      12.906 -25.615  35.815  1.00 34.90           C  
ATOM   1432  O   ASP A 179      12.878 -25.145  34.679  1.00 34.90           O  
ATOM   1433  CB  ASP A 179      14.526 -24.682  37.377  1.00 34.90           C  
ATOM   1434  CG  ASP A 179      14.747 -23.583  38.406  1.00 34.90           C  
ATOM   1435  OD1 ASP A 179      14.121 -22.497  38.262  1.00 34.90           O  
ATOM   1436  OD2 ASP A 179      15.543 -23.817  39.352  1.00 34.90           O1-
ATOM   1437  N   TYR A 180      12.820 -26.935  36.050  1.00 60.28           N  
ATOM   1438  CA  TYR A 180      12.808 -27.896  34.989  1.00 60.28           C  
ATOM   1439  C   TYR A 180      11.604 -27.645  34.133  1.00 60.28           C  
ATOM   1440  O   TYR A 180      11.702 -27.580  32.909  1.00 60.28           O  
ATOM   1441  CB  TYR A 180      12.720 -29.322  35.566  1.00 60.28           C  
ATOM   1442  CG  TYR A 180      13.001 -30.339  34.513  1.00 60.28           C  
ATOM   1443  CD1 TYR A 180      14.293 -30.748  34.265  1.00 60.28           C  
ATOM   1444  CD2 TYR A 180      11.979 -30.896  33.781  1.00 60.28           C  
ATOM   1445  CE1 TYR A 180      14.559 -31.693  33.300  1.00 60.28           C  
ATOM   1446  CE2 TYR A 180      12.238 -31.839  32.816  1.00 60.28           C  
ATOM   1447  CZ  TYR A 180      13.528 -32.239  32.573  1.00 60.28           C  
ATOM   1448  OH  TYR A 180      13.773 -33.211  31.578  1.00 60.28           O  
ATOM   1449  N   GLN A 181      10.430 -27.465  34.757  1.00126.39           N  
ATOM   1450  CA  GLN A 181       9.229 -27.255  34.004  1.00126.39           C  
ATOM   1451  C   GLN A 181       9.329 -25.955  33.272  1.00126.39           C  
ATOM   1452  O   GLN A 181       8.935 -25.857  32.110  1.00126.39           O  
ATOM   1453  CB  GLN A 181       7.974 -27.289  34.903  1.00126.39           C  
ATOM   1454  CG  GLN A 181       7.927 -26.225  36.003  1.00126.39           C  
ATOM   1455  CD  GLN A 181       7.049 -25.083  35.520  1.00126.39           C  
ATOM   1456  NE2 GLN A 181       7.635 -23.859  35.441  1.00126.39           N  
ATOM   1457  OE1 GLN A 181       5.874 -25.276  35.215  1.00126.39           O  
ATOM   1458  N   ARG A 182       9.895 -24.929  33.928  1.00109.67           N  
ATOM   1459  CA  ARG A 182       9.989 -23.643  33.304  1.00109.67           C  
ATOM   1460  C   ARG A 182      10.856 -23.759  32.092  1.00109.67           C  
ATOM   1461  O   ARG A 182      10.553 -23.178  31.051  1.00109.67           O  
ATOM   1462  CB  ARG A 182      10.600 -22.564  34.212  1.00109.67           C  
ATOM   1463  CG  ARG A 182      10.793 -21.231  33.488  1.00109.67           C  
ATOM   1464  CD  ARG A 182      11.417 -20.129  34.348  1.00109.67           C  
ATOM   1465  NE  ARG A 182      11.772 -19.021  33.420  1.00109.67           N  
ATOM   1466  CZ  ARG A 182      11.596 -17.716  33.779  1.00109.67           C  
ATOM   1467  NH1 ARG A 182      11.075 -17.398  35.000  1.00109.67           N1+
ATOM   1468  NH2 ARG A 182      11.943 -16.732  32.901  1.00109.67           N  
ATOM   1469  N   MET A 183      11.958 -24.521  32.193  1.00 48.43           N  
ATOM   1470  CA  MET A 183      12.860 -24.638  31.087  1.00 48.43           C  
ATOM   1471  C   MET A 183      12.150 -25.261  29.922  1.00 48.43           C  
ATOM   1472  O   MET A 183      12.263 -24.787  28.792  1.00 48.43           O  
ATOM   1473  CB  MET A 183      14.083 -25.517  31.402  1.00 48.43           C  
ATOM   1474  CG  MET A 183      15.056 -25.608  30.227  1.00 48.43           C  
ATOM   1475  SD  MET A 183      15.897 -24.043  29.850  1.00 48.43           S  
ATOM   1476  CE  MET A 183      16.804 -24.699  28.422  1.00 48.43           C  
ATOM   1477  N   LEU A 184      11.383 -26.339  30.159  1.00 93.40           N  
ATOM   1478  CA  LEU A 184      10.705 -26.984  29.068  1.00 93.40           C  
ATOM   1479  C   LEU A 184       9.686 -26.061  28.482  1.00 93.40           C  
ATOM   1480  O   LEU A 184       9.538 -25.992  27.263  1.00 93.40           O  
ATOM   1481  CB  LEU A 184      10.009 -28.295  29.462  1.00 93.40           C  
ATOM   1482  CG  LEU A 184      10.995 -29.461  29.648  1.00 93.40           C  
ATOM   1483  CD1 LEU A 184      12.083 -29.111  30.670  1.00 93.40           C  
ATOM   1484  CD2 LEU A 184      10.258 -30.764  29.993  1.00 93.40           C  
ATOM   1485  N   ASP A 185       8.967 -25.305  29.333  1.00 45.22           N  
ATOM   1486  CA  ASP A 185       7.936 -24.433  28.847  1.00 45.22           C  
ATOM   1487  C   ASP A 185       8.580 -23.453  27.916  1.00 45.22           C  
ATOM   1488  O   ASP A 185       8.030 -23.127  26.867  1.00 45.22           O  
ATOM   1489  CB  ASP A 185       7.315 -23.544  29.942  1.00 45.22           C  
ATOM   1490  CG  ASP A 185       6.585 -24.367  30.995  1.00 45.22           C  
ATOM   1491  OD1 ASP A 185       6.391 -25.593  30.787  1.00 45.22           O  
ATOM   1492  OD2 ASP A 185       6.214 -23.760  32.036  1.00 45.22           O1-
ATOM   1493  N   LEU A 186       9.767 -22.951  28.296  1.00 52.51           N  
ATOM   1494  CA  LEU A 186      10.423 -21.939  27.524  1.00 52.51           C  
ATOM   1495  C   LEU A 186      10.804 -22.462  26.174  1.00 52.51           C  
ATOM   1496  O   LEU A 186      10.611 -21.789  25.162  1.00 52.51           O  
ATOM   1497  CB  LEU A 186      11.701 -21.412  28.207  1.00 52.51           C  
ATOM   1498  CG  LEU A 186      11.441 -20.570  29.475  1.00 52.51           C  
ATOM   1499  CD1 LEU A 186      12.759 -20.088  30.099  1.00 52.51           C  
ATOM   1500  CD2 LEU A 186      10.487 -19.396  29.190  1.00 52.51           C  
ATOM   1501  N   MET A 187      11.358 -23.684  26.125  1.00 44.37           N  
ATOM   1502  CA  MET A 187      11.815 -24.225  24.878  1.00 44.37           C  
ATOM   1503  C   MET A 187      10.659 -24.426  23.954  1.00 44.37           C  
ATOM   1504  O   MET A 187      10.718 -24.056  22.783  1.00 44.37           O  
ATOM   1505  CB  MET A 187      12.512 -25.577  25.058  1.00 44.37           C  
ATOM   1506  CG  MET A 187      13.765 -25.477  25.929  1.00 44.37           C  
ATOM   1507  SD  MET A 187      14.576 -27.066  26.278  1.00 44.37           S  
ATOM   1508  CE  MET A 187      15.176 -27.314  24.583  1.00 44.37           C  
ATOM   1509  N   ARG A 188       9.556 -24.991  24.471  1.00 83.40           N  
ATOM   1510  CA  ARG A 188       8.435 -25.299  23.637  1.00 83.40           C  
ATOM   1511  C   ARG A 188       7.935 -24.033  23.018  1.00 83.40           C  
ATOM   1512  O   ARG A 188       7.701 -23.976  21.812  1.00 83.40           O  
ATOM   1513  CB  ARG A 188       7.280 -25.927  24.433  1.00 83.40           C  
ATOM   1514  CG  ARG A 188       6.056 -26.278  23.589  1.00 83.40           C  
ATOM   1515  CD  ARG A 188       4.924 -26.911  24.403  1.00 83.40           C  
ATOM   1516  NE  ARG A 188       4.379 -25.875  25.328  1.00 83.40           N  
ATOM   1517  CZ  ARG A 188       4.865 -25.744  26.598  1.00 83.40           C  
ATOM   1518  NH1 ARG A 188       5.876 -26.544  27.043  1.00 83.40           N1+
ATOM   1519  NH2 ARG A 188       4.327 -24.809  27.433  1.00 83.40           N  
ATOM   1520  N   ASP A 189       7.765 -22.972  23.828  1.00 53.51           N  
ATOM   1521  CA  ASP A 189       7.250 -21.746  23.288  1.00 53.51           C  
ATOM   1522  C   ASP A 189       8.229 -21.100  22.351  1.00 53.51           C  
ATOM   1523  O   ASP A 189       7.826 -20.556  21.324  1.00 53.51           O  
ATOM   1524  CB  ASP A 189       6.845 -20.705  24.351  1.00 53.51           C  
ATOM   1525  CG  ASP A 189       5.520 -21.149  24.962  1.00 53.51           C  
ATOM   1526  OD1 ASP A 189       5.077 -22.282  24.631  1.00 53.51           O  
ATOM   1527  OD2 ASP A 189       4.928 -20.364  25.750  1.00 53.51           O1-
ATOM   1528  N   ILE A 190       9.537 -21.118  22.678  1.00 49.78           N  
ATOM   1529  CA  ILE A 190      10.509 -20.469  21.835  1.00 49.78           C  
ATOM   1530  C   ILE A 190      10.612 -21.162  20.506  1.00 49.78           C  
ATOM   1531  O   ILE A 190      10.659 -20.513  19.462  1.00 49.78           O  
ATOM   1532  CB  ILE A 190      11.882 -20.411  22.443  1.00 49.78           C  
ATOM   1533  CG1 ILE A 190      11.848 -19.556  23.725  1.00 49.78           C  
ATOM   1534  CG2 ILE A 190      12.859 -19.872  21.385  1.00 49.78           C  
ATOM   1535  CD1 ILE A 190      13.136 -19.613  24.545  1.00 49.78           C  
ATOM   1536  N   ILE A 191      10.632 -22.507  20.505  1.00 46.47           N  
ATOM   1537  CA  ILE A 191      10.790 -23.244  19.281  1.00 46.47           C  
ATOM   1538  C   ILE A 191       9.644 -22.931  18.366  1.00 46.47           C  
ATOM   1539  O   ILE A 191       9.831 -22.729  17.168  1.00 46.47           O  
ATOM   1540  CB  ILE A 191      10.842 -24.727  19.508  1.00 46.47           C  
ATOM   1541  CG1 ILE A 191      12.083 -25.079  20.352  1.00 46.47           C  
ATOM   1542  CG2 ILE A 191      10.808 -25.423  18.138  1.00 46.47           C  
ATOM   1543  CD1 ILE A 191      12.113 -26.521  20.854  1.00 46.47           C  
ATOM   1544  N   LEU A 192       8.421 -22.858  18.913  1.00 55.82           N  
ATOM   1545  CA  LEU A 192       7.259 -22.579  18.117  1.00 55.82           C  
ATOM   1546  C   LEU A 192       7.406 -21.219  17.498  1.00 55.82           C  
ATOM   1547  O   LEU A 192       6.994 -20.991  16.363  1.00 55.82           O  
ATOM   1548  CB  LEU A 192       5.975 -22.564  18.951  1.00 55.82           C  
ATOM   1549  CG  LEU A 192       4.705 -22.275  18.136  1.00 55.82           C  
ATOM   1550  CD1 LEU A 192       4.404 -23.409  17.146  1.00 55.82           C  
ATOM   1551  CD2 LEU A 192       3.525 -21.954  19.068  1.00 55.82           C  
ATOM   1552  N   ALA A 193       8.019 -20.280  18.235  1.00 67.39           N  
ATOM   1553  CA  ALA A 193       8.166 -18.906  17.837  1.00 67.39           C  
ATOM   1554  C   ALA A 193       8.969 -18.788  16.573  1.00 67.39           C  
ATOM   1555  O   ALA A 193       8.857 -17.792  15.859  1.00 67.39           O  
ATOM   1556  CB  ALA A 193       8.845 -18.039  18.916  1.00 67.39           C  
ATOM   1557  N   THR A 194       9.848 -19.763  16.282  1.00 58.72           N  
ATOM   1558  CA  THR A 194      10.707 -19.661  15.135  1.00 58.72           C  
ATOM   1559  C   THR A 194       9.880 -19.499  13.892  1.00 58.72           C  
ATOM   1560  O   THR A 194      10.184 -18.643  13.062  1.00 58.72           O  
ATOM   1561  CB  THR A 194      11.523 -20.898  14.931  1.00 58.72           C  
ATOM   1562  CG2 THR A 194      12.494 -20.662  13.763  1.00 58.72           C  
ATOM   1563  OG1 THR A 194      12.256 -21.192  16.113  1.00 58.72           O  
ATOM   1564  N   ASP A 195       8.805 -20.299  13.743  1.00 83.12           N  
ATOM   1565  CA  ASP A 195       7.979 -20.258  12.564  1.00 83.12           C  
ATOM   1566  C   ASP A 195       7.557 -18.835  12.324  1.00 83.12           C  
ATOM   1567  O   ASP A 195       7.033 -18.159  13.208  1.00 83.12           O  
ATOM   1568  CB  ASP A 195       6.718 -21.134  12.697  1.00 83.12           C  
ATOM   1569  CG  ASP A 195       5.989 -21.202  11.362  1.00 83.12           C  
ATOM   1570  OD1 ASP A 195       6.372 -20.458  10.420  1.00 83.12           O  
ATOM   1571  OD2 ASP A 195       5.030 -22.015  11.272  1.00 83.12           O1-
ATOM   1572  N   LEU A 196       7.778 -18.347  11.085  1.00140.51           N  
ATOM   1573  CA  LEU A 196       7.486 -16.989  10.719  1.00140.51           C  
ATOM   1574  C   LEU A 196       6.025 -16.700  10.799  1.00140.51           C  
ATOM   1575  O   LEU A 196       5.637 -15.544  10.966  1.00140.51           O  
ATOM   1576  CB  LEU A 196       8.025 -16.543   9.348  1.00140.51           C  
ATOM   1577  CG  LEU A 196       9.476 -16.013   9.407  1.00140.51           C  
ATOM   1578  CD1 LEU A 196      10.459 -17.055   9.954  1.00140.51           C  
ATOM   1579  CD2 LEU A 196       9.916 -15.433   8.055  1.00140.51           C  
ATOM   1580  N   ALA A 197       5.171 -17.720  10.638  1.00 43.51           N  
ATOM   1581  CA  ALA A 197       3.760 -17.487  10.730  1.00 43.51           C  
ATOM   1582  C   ALA A 197       3.484 -16.956  12.102  1.00 43.51           C  
ATOM   1583  O   ALA A 197       2.635 -16.084  12.276  1.00 43.51           O  
ATOM   1584  CB  ALA A 197       2.937 -18.772  10.560  1.00 43.51           C  
ATOM   1585  N   HIS A 198       4.190 -17.487  13.121  1.00 51.52           N  
ATOM   1586  CA  HIS A 198       3.995 -17.054  14.474  1.00 51.52           C  
ATOM   1587  C   HIS A 198       4.421 -15.623  14.592  1.00 51.52           C  
ATOM   1588  O   HIS A 198       3.750 -14.820  15.239  1.00 51.52           O  
ATOM   1589  CB  HIS A 198       4.795 -17.883  15.495  1.00 51.52           C  
ATOM   1590  CG  HIS A 198       4.414 -17.591  16.918  1.00 51.52           C  
ATOM   1591  CD2 HIS A 198       3.547 -18.240  17.744  1.00 51.52           C  
ATOM   1592  ND1 HIS A 198       4.917 -16.543  17.654  1.00 51.52           N  
ATOM   1593  CE1 HIS A 198       4.334 -16.606  18.877  1.00 51.52           C  
ATOM   1594  NE2 HIS A 198       3.493 -17.621  18.978  1.00 51.52           N  
ATOM   1595  N   HIS A 199       5.546 -15.259  13.945  1.00 64.02           N  
ATOM   1596  CA  HIS A 199       6.063 -13.922  14.044  1.00 64.02           C  
ATOM   1597  C   HIS A 199       5.066 -12.940  13.523  1.00 64.02           C  
ATOM   1598  O   HIS A 199       4.827 -11.897  14.132  1.00 64.02           O  
ATOM   1599  CB  HIS A 199       7.354 -13.706  13.238  1.00 64.02           C  
ATOM   1600  CG  HIS A 199       7.740 -12.256  13.178  1.00 64.02           C  
ATOM   1601  CD2 HIS A 199       7.646 -11.386  12.137  1.00 64.02           C  
ATOM   1602  ND1 HIS A 199       8.260 -11.534  14.229  1.00 64.02           N  
ATOM   1603  CE1 HIS A 199       8.451 -10.269  13.774  1.00 64.02           C  
ATOM   1604  NE2 HIS A 199       8.094 -10.130  12.512  1.00 64.02           N  
ATOM   1605  N   LEU A 200       4.442 -13.255  12.378  1.00 44.52           N  
ATOM   1606  CA  LEU A 200       3.529 -12.336  11.769  1.00 44.52           C  
ATOM   1607  C   LEU A 200       2.378 -12.104  12.691  1.00 44.52           C  
ATOM   1608  O   LEU A 200       1.869 -10.988  12.776  1.00 44.52           O  
ATOM   1609  CB  LEU A 200       2.970 -12.839  10.429  1.00 44.52           C  
ATOM   1610  CG  LEU A 200       4.039 -12.935   9.322  1.00 44.52           C  
ATOM   1611  CD1 LEU A 200       3.428 -13.401   7.993  1.00 44.52           C  
ATOM   1612  CD2 LEU A 200       4.827 -11.621   9.187  1.00 44.52           C  
ATOM   1613  N   ARG A 201       1.933 -13.154  13.402  1.00107.36           N  
ATOM   1614  CA  ARG A 201       0.811 -13.015  14.288  1.00107.36           C  
ATOM   1615  C   ARG A 201       1.157 -12.006  15.352  1.00107.36           C  
ATOM   1616  O   ARG A 201       0.361 -11.127  15.669  1.00107.36           O  
ATOM   1617  CB  ARG A 201       0.491 -14.319  15.034  1.00107.36           C  
ATOM   1618  CG  ARG A 201       0.128 -15.497  14.128  1.00107.36           C  
ATOM   1619  CD  ARG A 201      -0.179 -16.765  14.927  1.00107.36           C  
ATOM   1620  NE  ARG A 201      -0.528 -17.854  13.973  1.00107.36           N  
ATOM   1621  CZ  ARG A 201      -1.131 -18.985  14.446  1.00107.36           C  
ATOM   1622  NH1 ARG A 201      -1.425 -19.101  15.775  1.00107.36           N1+
ATOM   1623  NH2 ARG A 201      -1.447 -20.000  13.590  1.00107.36           N  
ATOM   1624  N   ILE A 202       2.376 -12.148  15.899  1.00245.89           N  
ATOM   1625  CA  ILE A 202       3.061 -11.448  16.962  1.00245.89           C  
ATOM   1626  C   ILE A 202       3.387 -10.024  16.627  1.00245.89           C  
ATOM   1627  O   ILE A 202       3.498  -9.185  17.521  1.00245.89           O  
ATOM   1628  CB  ILE A 202       4.408 -12.083  17.205  1.00245.89           C  
ATOM   1629  CG1 ILE A 202       4.285 -13.517  17.714  1.00245.89           C  
ATOM   1630  CG2 ILE A 202       5.204 -11.214  18.181  1.00245.89           C  
ATOM   1631  CD1 ILE A 202       3.772 -13.589  19.149  1.00245.89           C  
ATOM   1632  N   PHE A 203       3.574  -9.713  15.331  1.00 77.17           N  
ATOM   1633  CA  PHE A 203       4.197  -8.494  14.891  1.00 77.17           C  
ATOM   1634  C   PHE A 203       3.627  -7.273  15.554  1.00 77.17           C  
ATOM   1635  O   PHE A 203       4.388  -6.422  16.014  1.00 77.17           O  
ATOM   1636  CB  PHE A 203       4.083  -8.295  13.364  1.00 77.17           C  
ATOM   1637  CG  PHE A 203       4.849  -7.072  12.976  1.00 77.17           C  
ATOM   1638  CD1 PHE A 203       6.217  -7.123  12.835  1.00 77.17           C  
ATOM   1639  CD2 PHE A 203       4.200  -5.882  12.739  1.00 77.17           C  
ATOM   1640  CE1 PHE A 203       6.930  -6.003  12.474  1.00 77.17           C  
ATOM   1641  CE2 PHE A 203       4.906  -4.756  12.379  1.00 77.17           C  
ATOM   1642  CZ  PHE A 203       6.273  -4.818  12.247  1.00 77.17           C  
ATOM   1643  N   LYS A 204       2.295  -7.139  15.646  1.00112.28           N  
ATOM   1644  CA  LYS A 204       1.744  -5.950  16.229  1.00112.28           C  
ATOM   1645  C   LYS A 204       2.237  -5.822  17.638  1.00112.28           C  
ATOM   1646  O   LYS A 204       2.608  -4.734  18.077  1.00112.28           O  
ATOM   1647  CB  LYS A 204       0.209  -5.993  16.284  1.00112.28           C  
ATOM   1648  CG  LYS A 204      -0.412  -4.690  16.781  1.00112.28           C  
ATOM   1649  CD  LYS A 204      -0.235  -3.529  15.805  1.00112.28           C  
ATOM   1650  CE  LYS A 204      -0.626  -2.172  16.390  1.00112.28           C  
ATOM   1651  NZ  LYS A 204      -0.258  -1.095  15.445  1.00112.28           N1+
ATOM   1652  N   ASP A 205       2.270  -6.940  18.386  1.00 40.55           N  
ATOM   1653  CA  ASP A 205       2.683  -6.896  19.759  1.00 40.55           C  
ATOM   1654  C   ASP A 205       4.085  -6.378  19.828  1.00 40.55           C  
ATOM   1655  O   ASP A 205       4.398  -5.504  20.637  1.00 40.55           O  
ATOM   1656  CB  ASP A 205       2.722  -8.290  20.419  1.00 40.55           C  
ATOM   1657  CG  ASP A 205       1.304  -8.778  20.679  1.00 40.55           C  
ATOM   1658  OD1 ASP A 205       0.359  -7.958  20.552  1.00 40.55           O  
ATOM   1659  OD2 ASP A 205       1.151  -9.981  21.025  1.00 40.55           O1-
ATOM   1660  N   LEU A 206       4.964  -6.893  18.947  1.00 52.28           N  
ATOM   1661  CA  LEU A 206       6.353  -6.533  18.979  1.00 52.28           C  
ATOM   1662  C   LEU A 206       6.492  -5.068  18.714  1.00 52.28           C  
ATOM   1663  O   LEU A 206       7.267  -4.385  19.381  1.00 52.28           O  
ATOM   1664  CB  LEU A 206       7.184  -7.319  17.949  1.00 52.28           C  
ATOM   1665  CG  LEU A 206       7.211  -8.835  18.234  1.00 52.28           C  
ATOM   1666  CD1 LEU A 206       8.052  -9.594  17.198  1.00 52.28           C  
ATOM   1667  CD2 LEU A 206       7.662  -9.126  19.675  1.00 52.28           C  
ATOM   1668  N   GLN A 207       5.719  -4.536  17.749  1.00 55.85           N  
ATOM   1669  CA  GLN A 207       5.817  -3.152  17.378  1.00 55.85           C  
ATOM   1670  C   GLN A 207       5.427  -2.305  18.550  1.00 55.85           C  
ATOM   1671  O   GLN A 207       6.044  -1.273  18.815  1.00 55.85           O  
ATOM   1672  CB  GLN A 207       4.910  -2.810  16.181  1.00 55.85           C  
ATOM   1673  CG  GLN A 207       5.094  -1.403  15.611  1.00 55.85           C  
ATOM   1674  CD  GLN A 207       4.321  -1.349  14.300  1.00 55.85           C  
ATOM   1675  NE2 GLN A 207       3.054  -0.860  14.360  1.00 55.85           N  
ATOM   1676  OE1 GLN A 207       4.827  -1.740  13.249  1.00 55.85           O  
ATOM   1677  N   LYS A 208       4.385  -2.726  19.292  1.00 29.28           N  
ATOM   1678  CA  LYS A 208       3.934  -1.965  20.418  1.00 29.28           C  
ATOM   1679  C   LYS A 208       5.012  -1.934  21.453  1.00 29.28           C  
ATOM   1680  O   LYS A 208       5.289  -0.891  22.044  1.00 29.28           O  
ATOM   1681  CB  LYS A 208       2.689  -2.558  21.093  1.00 29.28           C  
ATOM   1682  CG  LYS A 208       2.193  -1.701  22.258  1.00 29.28           C  
ATOM   1683  CD  LYS A 208       0.783  -2.064  22.734  1.00 29.28           C  
ATOM   1684  CE  LYS A 208       0.348  -1.308  23.991  1.00 29.28           C  
ATOM   1685  NZ  LYS A 208      -1.080  -1.568  24.274  1.00 29.28           N1+
ATOM   1686  N   MET A 209       5.666  -3.087  21.676  1.00 44.55           N  
ATOM   1687  CA  MET A 209       6.659  -3.205  22.704  1.00 44.55           C  
ATOM   1688  C   MET A 209       7.797  -2.271  22.420  1.00 44.55           C  
ATOM   1689  O   MET A 209       8.315  -1.627  23.331  1.00 44.55           O  
ATOM   1690  CB  MET A 209       7.207  -4.638  22.808  1.00 44.55           C  
ATOM   1691  CG  MET A 209       8.262  -4.840  23.894  1.00 44.55           C  
ATOM   1692  SD  MET A 209       8.603  -6.590  24.234  1.00 44.55           S  
ATOM   1693  CE  MET A 209       9.174  -6.992  22.557  1.00 44.55           C  
ATOM   1694  N   ALA A 210       8.220  -2.175  21.146  1.00 34.80           N  
ATOM   1695  CA  ALA A 210       9.326  -1.336  20.779  1.00 34.80           C  
ATOM   1696  C   ALA A 210       8.978   0.097  21.024  1.00 34.80           C  
ATOM   1697  O   ALA A 210       9.821   0.885  21.451  1.00 34.80           O  
ATOM   1698  CB  ALA A 210       9.706  -1.473  19.295  1.00 34.80           C  
ATOM   1699  N   GLU A 211       7.723   0.468  20.715  1.00 92.03           N  
ATOM   1700  CA  GLU A 211       7.265   1.821  20.841  1.00 92.03           C  
ATOM   1701  C   GLU A 211       7.262   2.244  22.280  1.00 92.03           C  
ATOM   1702  O   GLU A 211       7.818   3.286  22.625  1.00 92.03           O  
ATOM   1703  CB  GLU A 211       5.832   1.957  20.310  1.00 92.03           C  
ATOM   1704  CG  GLU A 211       5.333   3.389  20.152  1.00 92.03           C  
ATOM   1705  CD  GLU A 211       3.911   3.273  19.619  1.00 92.03           C  
ATOM   1706  OE1 GLU A 211       3.758   2.860  18.437  1.00 92.03           O  
ATOM   1707  OE2 GLU A 211       2.965   3.577  20.389  1.00 92.03           O1-
ATOM   1708  N   VAL A 212       6.641   1.432  23.159  1.00 38.09           N  
ATOM   1709  CA  VAL A 212       6.538   1.778  24.551  1.00 38.09           C  
ATOM   1710  C   VAL A 212       7.891   1.740  25.184  1.00 38.09           C  
ATOM   1711  O   VAL A 212       8.238   2.619  25.972  1.00 38.09           O  
ATOM   1712  CB  VAL A 212       5.639   0.861  25.331  1.00 38.09           C  
ATOM   1713  CG1 VAL A 212       4.208   0.993  24.783  1.00 38.09           C  
ATOM   1714  CG2 VAL A 212       6.205  -0.567  25.285  1.00 38.09           C  
ATOM   1715  N   GLY A 213       8.707   0.727  24.841  1.00 27.02           N  
ATOM   1716  CA  GLY A 213       9.997   0.583  25.452  1.00 27.02           C  
ATOM   1717  C   GLY A 213       9.958  -0.675  26.263  1.00 27.02           C  
ATOM   1718  O   GLY A 213       8.965  -0.976  26.924  1.00 27.02           O  
ATOM   1719  N   TYR A 214      11.071  -1.434  26.250  1.00 69.85           N  
ATOM   1720  CA  TYR A 214      11.119  -2.715  26.894  1.00 69.85           C  
ATOM   1721  C   TYR A 214      11.038  -2.530  28.377  1.00 69.85           C  
ATOM   1722  O   TYR A 214      11.694  -1.661  28.946  1.00 69.85           O  
ATOM   1723  CB  TYR A 214      12.408  -3.492  26.562  1.00 69.85           C  
ATOM   1724  CG  TYR A 214      12.353  -4.861  27.155  1.00 69.85           C  
ATOM   1725  CD1 TYR A 214      11.592  -5.843  26.564  1.00 69.85           C  
ATOM   1726  CD2 TYR A 214      13.085  -5.172  28.279  1.00 69.85           C  
ATOM   1727  CE1 TYR A 214      11.548  -7.111  27.099  1.00 69.85           C  
ATOM   1728  CE2 TYR A 214      13.046  -6.438  28.817  1.00 69.85           C  
ATOM   1729  CZ  TYR A 214      12.275  -7.408  28.228  1.00 69.85           C  
ATOM   1730  OH  TYR A 214      12.235  -8.707  28.781  1.00 69.85           O  
ATOM   1731  N   ASP A 215      10.187  -3.344  29.032  1.00 55.46           N  
ATOM   1732  CA  ASP A 215      10.004  -3.259  30.454  1.00 55.46           C  
ATOM   1733  C   ASP A 215      10.406  -4.579  31.045  1.00 55.46           C  
ATOM   1734  O   ASP A 215       9.750  -5.595  30.822  1.00 55.46           O  
ATOM   1735  CB  ASP A 215       8.534  -2.984  30.838  1.00 55.46           C  
ATOM   1736  CG  ASP A 215       8.434  -2.681  32.328  1.00 55.46           C  
ATOM   1737  OD1 ASP A 215       9.463  -2.837  33.038  1.00 55.46           O  
ATOM   1738  OD2 ASP A 215       7.322  -2.293  32.774  1.00 55.46           O1-
ATOM   1739  N   ARG A 216      11.490  -4.595  31.850  1.00120.76           N  
ATOM   1740  CA  ARG A 216      11.973  -5.824  32.425  1.00120.76           C  
ATOM   1741  C   ARG A 216      10.920  -6.415  33.309  1.00120.76           C  
ATOM   1742  O   ARG A 216      10.839  -7.633  33.458  1.00120.76           O  
ATOM   1743  CB  ARG A 216      13.232  -5.703  33.305  1.00120.76           C  
ATOM   1744  CG  ARG A 216      13.389  -6.954  34.179  1.00120.76           C  
ATOM   1745  CD  ARG A 216      14.649  -7.060  35.037  1.00120.76           C  
ATOM   1746  NE  ARG A 216      14.356  -8.100  36.066  1.00120.76           N  
ATOM   1747  CZ  ARG A 216      14.353  -9.425  35.733  1.00120.76           C  
ATOM   1748  NH1 ARG A 216      14.558  -9.810  34.440  1.00120.76           N1+
ATOM   1749  NH2 ARG A 216      14.108 -10.368  36.687  1.00120.76           N  
ATOM   1750  N   ASN A 217      10.113  -5.563  33.959  1.00 63.63           N  
ATOM   1751  CA  ASN A 217       9.110  -6.032  34.872  1.00 63.63           C  
ATOM   1752  C   ASN A 217       8.065  -6.836  34.161  1.00 63.63           C  
ATOM   1753  O   ASN A 217       7.565  -7.817  34.710  1.00 63.63           O  
ATOM   1754  CB  ASN A 217       8.375  -4.887  35.588  1.00 63.63           C  
ATOM   1755  CG  ASN A 217       9.335  -4.285  36.600  1.00 63.63           C  
ATOM   1756  ND2 ASN A 217       9.364  -4.877  37.823  1.00 63.63           N  
ATOM   1757  OD1 ASN A 217      10.044  -3.323  36.313  1.00 63.63           O  
ATOM   1758  N   ASN A 218       7.708  -6.442  32.922  1.00 59.60           N  
ATOM   1759  CA  ASN A 218       6.618  -7.052  32.209  1.00 59.60           C  
ATOM   1760  C   ASN A 218       7.002  -8.423  31.741  1.00 59.60           C  
ATOM   1761  O   ASN A 218       7.975  -8.606  31.013  1.00 59.60           O  
ATOM   1762  CB  ASN A 218       6.207  -6.221  30.976  1.00 59.60           C  
ATOM   1763  CG  ASN A 218       4.830  -6.657  30.493  1.00 59.60           C  
ATOM   1764  ND2 ASN A 218       3.918  -5.668  30.300  1.00 59.60           N  
ATOM   1765  OD1 ASN A 218       4.569  -7.841  30.301  1.00 59.60           O  
ATOM   1766  N   LYS A 219       6.228  -9.440  32.170  1.00127.05           N  
ATOM   1767  CA  LYS A 219       6.480 -10.799  31.791  1.00127.05           C  
ATOM   1768  C   LYS A 219       6.211 -10.981  30.332  1.00127.05           C  
ATOM   1769  O   LYS A 219       6.930 -11.707  29.647  1.00127.05           O  
ATOM   1770  CB  LYS A 219       5.618 -11.800  32.576  1.00127.05           C  
ATOM   1771  CG  LYS A 219       4.131 -11.444  32.571  1.00127.05           C  
ATOM   1772  CD  LYS A 219       3.224 -12.567  33.078  1.00127.05           C  
ATOM   1773  CE  LYS A 219       2.569 -13.385  31.963  1.00127.05           C  
ATOM   1774  NZ  LYS A 219       3.606 -13.935  31.064  1.00127.05           N1+
ATOM   1775  N   GLN A 220       5.155 -10.339  29.800  1.00151.53           N  
ATOM   1776  CA  GLN A 220       4.887 -10.556  28.415  1.00151.53           C  
ATOM   1777  C   GLN A 220       5.994  -9.975  27.592  1.00151.53           C  
ATOM   1778  O   GLN A 220       6.330 -10.515  26.541  1.00151.53           O  
ATOM   1779  CB  GLN A 220       3.539 -10.057  27.898  1.00151.53           C  
ATOM   1780  CG  GLN A 220       3.349  -8.557  27.820  1.00151.53           C  
ATOM   1781  CD  GLN A 220       2.081  -8.455  27.007  1.00151.53           C  
ATOM   1782  NE2 GLN A 220       1.895  -7.314  26.296  1.00151.53           N  
ATOM   1783  OE1 GLN A 220       1.287  -9.394  26.985  1.00151.53           O  
ATOM   1784  N   HIS A 221       6.598  -8.860  28.045  1.00 59.28           N  
ATOM   1785  CA  HIS A 221       7.679  -8.288  27.298  1.00 59.28           C  
ATOM   1786  C   HIS A 221       8.765  -9.316  27.206  1.00 59.28           C  
ATOM   1787  O   HIS A 221       9.437  -9.414  26.183  1.00 59.28           O  
ATOM   1788  CB  HIS A 221       8.254  -7.002  27.918  1.00 59.28           C  
ATOM   1789  CG  HIS A 221       7.364  -5.810  27.722  1.00 59.28           C  
ATOM   1790  CD2 HIS A 221       6.188  -5.681  27.045  1.00 59.28           C  
ATOM   1791  ND1 HIS A 221       7.646  -4.559  28.221  1.00 59.28           N  
ATOM   1792  CE1 HIS A 221       6.637  -3.741  27.827  1.00 59.28           C  
ATOM   1793  NE2 HIS A 221       5.728  -4.379  27.111  1.00 59.28           N  
ATOM   1794  N   HIS A 222       8.977 -10.114  28.270  1.00 58.21           N  
ATOM   1795  CA  HIS A 222       9.990 -11.134  28.219  1.00 58.21           C  
ATOM   1796  C   HIS A 222       9.652 -12.115  27.136  1.00 58.21           C  
ATOM   1797  O   HIS A 222      10.525 -12.506  26.363  1.00 58.21           O  
ATOM   1798  CB  HIS A 222      10.123 -11.945  29.519  1.00 58.21           C  
ATOM   1799  CG  HIS A 222      10.920 -11.274  30.600  1.00 58.21           C  
ATOM   1800  CD2 HIS A 222      10.621 -10.205  31.387  1.00 58.21           C  
ATOM   1801  ND1 HIS A 222      12.175 -11.687  30.990  1.00 58.21           N  
ATOM   1802  CE1 HIS A 222      12.569 -10.861  31.989  1.00 58.21           C  
ATOM   1803  NE2 HIS A 222      11.658  -9.943  32.265  1.00 58.21           N  
ATOM   1804  N   ARG A 223       8.375 -12.542  27.057  1.00100.61           N  
ATOM   1805  CA  ARG A 223       7.956 -13.516  26.088  1.00100.61           C  
ATOM   1806  C   ARG A 223       8.181 -12.955  24.714  1.00100.61           C  
ATOM   1807  O   ARG A 223       8.755 -13.614  23.849  1.00100.61           O  
ATOM   1808  CB  ARG A 223       6.450 -13.840  26.183  1.00100.61           C  
ATOM   1809  CG  ARG A 223       6.029 -14.530  27.482  1.00100.61           C  
ATOM   1810  CD  ARG A 223       4.591 -15.054  27.447  1.00100.61           C  
ATOM   1811  NE  ARG A 223       4.612 -16.345  26.702  1.00100.61           N  
ATOM   1812  CZ  ARG A 223       3.620 -16.630  25.809  1.00100.61           C  
ATOM   1813  NH1 ARG A 223       2.618 -15.726  25.600  1.00100.61           N1+
ATOM   1814  NH2 ARG A 223       3.636 -17.806  25.116  1.00100.61           N  
ATOM   1815  N   LEU A 224       7.759 -11.698  24.494  1.00 49.74           N  
ATOM   1816  CA  LEU A 224       7.842 -11.102  23.191  1.00 49.74           C  
ATOM   1817  C   LEU A 224       9.272 -11.008  22.772  1.00 49.74           C  
ATOM   1818  O   LEU A 224       9.623 -11.354  21.647  1.00 49.74           O  
ATOM   1819  CB  LEU A 224       7.277  -9.673  23.147  1.00 49.74           C  
ATOM   1820  CG  LEU A 224       5.764  -9.600  23.429  1.00 49.74           C  
ATOM   1821  CD1 LEU A 224       5.257  -8.152  23.373  1.00 49.74           C  
ATOM   1822  CD2 LEU A 224       4.977 -10.541  22.504  1.00 49.74           C  
ATOM   1823  N   LEU A 225      10.153 -10.566  23.685  1.00 56.62           N  
ATOM   1824  CA  LEU A 225      11.525 -10.384  23.320  1.00 56.62           C  
ATOM   1825  C   LEU A 225      12.121 -11.694  22.905  1.00 56.62           C  
ATOM   1826  O   LEU A 225      12.878 -11.755  21.938  1.00 56.62           O  
ATOM   1827  CB  LEU A 225      12.373  -9.787  24.457  1.00 56.62           C  
ATOM   1828  CG  LEU A 225      13.858  -9.595  24.096  1.00 56.62           C  
ATOM   1829  CD1 LEU A 225      14.044  -8.686  22.869  1.00 56.62           C  
ATOM   1830  CD2 LEU A 225      14.647  -9.108  25.321  1.00 56.62           C  
ATOM   1831  N   LEU A 226      11.783 -12.792  23.605  1.00 60.23           N  
ATOM   1832  CA  LEU A 226      12.358 -14.070  23.281  1.00 60.23           C  
ATOM   1833  C   LEU A 226      11.983 -14.485  21.888  1.00 60.23           C  
ATOM   1834  O   LEU A 226      12.797 -15.064  21.168  1.00 60.23           O  
ATOM   1835  CB  LEU A 226      11.914 -15.184  24.238  1.00 60.23           C  
ATOM   1836  CG  LEU A 226      12.578 -15.073  25.620  1.00 60.23           C  
ATOM   1837  CD1 LEU A 226      12.074 -16.167  26.569  1.00 60.23           C  
ATOM   1838  CD2 LEU A 226      14.112 -15.084  25.492  1.00 60.23           C  
ATOM   1839  N   CYS A 227      10.728 -14.239  21.471  1.00 38.04           N  
ATOM   1840  CA  CYS A 227      10.325 -14.603  20.145  1.00 38.04           C  
ATOM   1841  C   CYS A 227      11.119 -13.799  19.159  1.00 38.04           C  
ATOM   1842  O   CYS A 227      11.675 -14.344  18.206  1.00 38.04           O  
ATOM   1843  CB  CYS A 227       8.836 -14.310  19.893  1.00 38.04           C  
ATOM   1844  SG  CYS A 227       7.752 -15.272  20.991  1.00 38.04           S  
ATOM   1845  N   LEU A 228      11.236 -12.476  19.388  1.00 53.85           N  
ATOM   1846  CA  LEU A 228      11.913 -11.646  18.432  1.00 53.85           C  
ATOM   1847  C   LEU A 228      13.336 -12.085  18.325  1.00 53.85           C  
ATOM   1848  O   LEU A 228      13.893 -12.160  17.232  1.00 53.85           O  
ATOM   1849  CB  LEU A 228      11.913 -10.152  18.780  1.00 53.85           C  
ATOM   1850  CG  LEU A 228      12.651  -9.317  17.719  1.00 53.85           C  
ATOM   1851  CD1 LEU A 228      12.035  -9.523  16.324  1.00 53.85           C  
ATOM   1852  CD2 LEU A 228      12.704  -7.838  18.125  1.00 53.85           C  
ATOM   1853  N   LEU A 229      13.953 -12.408  19.468  1.00 65.27           N  
ATOM   1854  CA  LEU A 229      15.327 -12.812  19.477  1.00 65.27           C  
ATOM   1855  C   LEU A 229      15.455 -14.058  18.662  1.00 65.27           C  
ATOM   1856  O   LEU A 229      16.404 -14.210  17.894  1.00 65.27           O  
ATOM   1857  CB  LEU A 229      15.800 -13.235  20.883  1.00 65.27           C  
ATOM   1858  CG  LEU A 229      15.794 -12.144  21.971  1.00 65.27           C  
ATOM   1859  CD1 LEU A 229      16.216 -12.724  23.333  1.00 65.27           C  
ATOM   1860  CD2 LEU A 229      16.672 -10.949  21.570  1.00 65.27           C  
ATOM   1861  N   MET A 230      14.500 -14.997  18.822  1.00 64.09           N  
ATOM   1862  CA  MET A 230      14.596 -16.270  18.162  1.00 64.09           C  
ATOM   1863  C   MET A 230      14.550 -16.097  16.679  1.00 64.09           C  
ATOM   1864  O   MET A 230      15.321 -16.714  15.947  1.00 64.09           O  
ATOM   1865  CB  MET A 230      13.476 -17.251  18.550  1.00 64.09           C  
ATOM   1866  CG  MET A 230      13.590 -18.606  17.842  1.00 64.09           C  
ATOM   1867  SD  MET A 230      14.986 -19.628  18.399  1.00 64.09           S  
ATOM   1868  CE  MET A 230      14.868 -20.801  17.019  1.00 64.09           C  
ATOM   1869  N   THR A 231      13.637 -15.241  16.196  1.00100.36           N  
ATOM   1870  CA  THR A 231      13.496 -15.037  14.785  1.00100.36           C  
ATOM   1871  C   THR A 231      14.760 -14.422  14.280  1.00100.36           C  
ATOM   1872  O   THR A 231      15.268 -14.792  13.223  1.00100.36           O  
ATOM   1873  CB  THR A 231      12.404 -14.066  14.463  1.00100.36           C  
ATOM   1874  CG2 THR A 231      12.251 -13.996  12.935  1.00100.36           C  
ATOM   1875  OG1 THR A 231      11.188 -14.492  15.051  1.00100.36           O  
ATOM   1876  N   SER A 232      15.315 -13.469  15.050  1.00 51.44           N  
ATOM   1877  CA  SER A 232      16.476 -12.744  14.622  1.00 51.44           C  
ATOM   1878  C   SER A 232      17.611 -13.696  14.375  1.00 51.44           C  
ATOM   1879  O   SER A 232      18.414 -13.475  13.472  1.00 51.44           O  
ATOM   1880  CB  SER A 232      16.940 -11.712  15.663  1.00 51.44           C  
ATOM   1881  OG  SER A 232      15.918 -10.748  15.874  1.00 51.44           O  
ATOM   1882  N   CYS A 233      17.740 -14.757  15.196  1.00 44.04           N  
ATOM   1883  CA  CYS A 233      18.792 -15.731  15.036  1.00 44.04           C  
ATOM   1884  C   CYS A 233      18.592 -16.567  13.798  1.00 44.04           C  
ATOM   1885  O   CYS A 233      19.540 -16.872  13.075  1.00 44.04           O  
ATOM   1886  CB  CYS A 233      18.894 -16.696  16.232  1.00 44.04           C  
ATOM   1887  SG  CYS A 233      19.464 -15.884  17.756  1.00 44.04           S  
ATOM   1888  N   ASP A 234      17.335 -16.964  13.515  1.00 72.48           N  
ATOM   1889  CA  ASP A 234      17.036 -17.860  12.431  1.00 72.48           C  
ATOM   1890  C   ASP A 234      17.465 -17.247  11.124  1.00 72.48           C  
ATOM   1891  O   ASP A 234      18.065 -17.901  10.274  1.00 72.48           O  
ATOM   1892  CB  ASP A 234      15.521 -18.125  12.340  1.00 72.48           C  
ATOM   1893  CG  ASP A 234      15.253 -19.353  11.484  1.00 72.48           C  
ATOM   1894  OD1 ASP A 234      16.150 -20.229  11.409  1.00 72.48           O  
ATOM   1895  OD2 ASP A 234      14.139 -19.431  10.897  1.00 72.48           O1-
ATOM   1896  N   LEU A 235      17.122 -15.967  10.938  1.00109.07           N  
ATOM   1897  CA  LEU A 235      17.364 -15.151   9.779  1.00109.07           C  
ATOM   1898  C   LEU A 235      18.774 -14.630   9.696  1.00109.07           C  
ATOM   1899  O   LEU A 235      19.132 -14.020   8.693  1.00109.07           O  
ATOM   1900  CB  LEU A 235      16.409 -13.951   9.718  1.00109.07           C  
ATOM   1901  CG  LEU A 235      14.936 -14.404   9.681  1.00109.07           C  
ATOM   1902  CD1 LEU A 235      13.975 -13.215   9.523  1.00109.07           C  
ATOM   1903  CD2 LEU A 235      14.715 -15.508   8.634  1.00109.07           C  
ATOM   1904  N   SER A 236      19.590 -14.798  10.754  1.00 72.75           N  
ATOM   1905  CA  SER A 236      20.861 -14.131  10.908  1.00 72.75           C  
ATOM   1906  C   SER A 236      21.776 -14.274   9.723  1.00 72.75           C  
ATOM   1907  O   SER A 236      22.744 -13.526   9.606  1.00 72.75           O  
ATOM   1908  CB  SER A 236      21.639 -14.596  12.155  1.00 72.75           C  
ATOM   1909  OG  SER A 236      22.047 -15.949  12.020  1.00 72.75           O  
ATOM   1910  N   ASP A 237      21.513 -15.208   8.798  1.00 76.86           N  
ATOM   1911  CA  ASP A 237      22.366 -15.306   7.643  1.00 76.86           C  
ATOM   1912  C   ASP A 237      22.359 -13.982   6.924  1.00 76.86           C  
ATOM   1913  O   ASP A 237      23.329 -13.621   6.263  1.00 76.86           O  
ATOM   1914  CB  ASP A 237      21.884 -16.351   6.626  1.00 76.86           C  
ATOM   1915  CG  ASP A 237      22.157 -17.725   7.210  1.00 76.86           C  
ATOM   1916  OD1 ASP A 237      23.340 -18.003   7.537  1.00 76.86           O  
ATOM   1917  OD2 ASP A 237      21.180 -18.508   7.347  1.00 76.86           O1-
ATOM   1918  N   GLN A 238      21.245 -13.232   7.024  1.00100.00           N  
ATOM   1919  CA  GLN A 238      21.038 -11.969   6.354  1.00100.00           C  
ATOM   1920  C   GLN A 238      21.960 -10.885   6.852  1.00100.00           C  
ATOM   1921  O   GLN A 238      22.143  -9.862   6.190  1.00100.00           O  
ATOM   1922  CB  GLN A 238      19.600 -11.441   6.485  1.00100.00           C  
ATOM   1923  CG  GLN A 238      18.599 -12.316   5.736  1.00100.00           C  
ATOM   1924  CD  GLN A 238      19.106 -12.399   4.306  1.00100.00           C  
ATOM   1925  NE2 GLN A 238      19.057 -13.621   3.717  1.00100.00           N  
ATOM   1926  OE1 GLN A 238      19.552 -11.405   3.736  1.00100.00           O  
ATOM   1927  N   THR A 239      22.452 -11.017   8.094  1.00 95.74           N  
ATOM   1928  CA  THR A 239      23.306 -10.059   8.746  1.00 95.74           C  
ATOM   1929  C   THR A 239      24.723 -10.131   8.258  1.00 95.74           C  
ATOM   1930  O   THR A 239      25.535  -9.257   8.562  1.00 95.74           O  
ATOM   1931  CB  THR A 239      23.347 -10.227  10.235  1.00 95.74           C  
ATOM   1932  CG2 THR A 239      21.903 -10.192  10.756  1.00 95.74           C  
ATOM   1933  OG1 THR A 239      23.955 -11.463  10.579  1.00 95.74           O  
ATOM   1934  N   LYS A 240      25.092 -11.232   7.589  1.00114.93           N  
ATOM   1935  CA  LYS A 240      26.447 -11.432   7.161  1.00114.93           C  
ATOM   1936  C   LYS A 240      26.731 -10.721   5.880  1.00114.93           C  
ATOM   1937  O   LYS A 240      25.997  -9.832   5.450  1.00114.93           O  
ATOM   1938  CB  LYS A 240      26.809 -12.909   6.976  1.00114.93           C  
ATOM   1939  CG  LYS A 240      27.097 -13.605   8.305  1.00114.93           C  
ATOM   1940  CD  LYS A 240      25.900 -13.699   9.248  1.00114.93           C  
ATOM   1941  CE  LYS A 240      26.245 -14.379  10.576  1.00114.93           C  
ATOM   1942  NZ  LYS A 240      25.052 -14.449  11.447  1.00114.93           N1+
ATOM   1943  N   GLY A 241      27.870 -11.099   5.262  1.00 28.88           N  
ATOM   1944  CA  GLY A 241      28.345 -10.488   4.058  1.00 28.88           C  
ATOM   1945  C   GLY A 241      27.442 -10.866   2.931  1.00 28.88           C  
ATOM   1946  O   GLY A 241      26.529 -11.675   3.076  1.00 28.88           O  
ATOM   1947  N   TRP A 242      27.708 -10.256   1.757  1.00 87.60           N  
ATOM   1948  CA  TRP A 242      26.948 -10.461   0.561  1.00 87.60           C  
ATOM   1949  C   TRP A 242      26.988 -11.891   0.160  1.00 87.60           C  
ATOM   1950  O   TRP A 242      25.951 -12.476  -0.152  1.00 87.60           O  
ATOM   1951  CB  TRP A 242      27.493  -9.640  -0.620  1.00 87.60           C  
ATOM   1952  CG  TRP A 242      27.162 -10.214  -1.978  1.00 87.60           C  
ATOM   1953  CD1 TRP A 242      28.008 -10.860  -2.833  1.00 87.60           C  
ATOM   1954  CD2 TRP A 242      25.867 -10.231  -2.605  1.00 87.60           C  
ATOM   1955  CE2 TRP A 242      26.012 -10.896  -3.825  1.00 87.60           C  
ATOM   1956  CE3 TRP A 242      24.663  -9.747  -2.194  1.00 87.60           C  
ATOM   1957  NE1 TRP A 242      27.330 -11.270  -3.952  1.00 87.60           N  
ATOM   1958  CZ2 TRP A 242      24.947 -11.081  -4.659  1.00 87.60           C  
ATOM   1959  CZ3 TRP A 242      23.592  -9.930  -3.043  1.00 87.60           C  
ATOM   1960  CH2 TRP A 242      23.732 -10.585  -4.250  1.00 87.60           C  
ATOM   1961  N   LYS A 243      28.179 -12.510   0.190  1.00 67.31           N  
ATOM   1962  CA  LYS A 243      28.258 -13.857  -0.281  1.00 67.31           C  
ATOM   1963  C   LYS A 243      27.358 -14.731   0.518  1.00 67.31           C  
ATOM   1964  O   LYS A 243      26.780 -15.673  -0.024  1.00 67.31           O  
ATOM   1965  CB  LYS A 243      29.661 -14.479  -0.235  1.00 67.31           C  
ATOM   1966  CG  LYS A 243      30.475 -14.174  -1.491  1.00 67.31           C  
ATOM   1967  CD  LYS A 243      31.880 -14.770  -1.487  1.00 67.31           C  
ATOM   1968  CE  LYS A 243      32.482 -14.833  -2.890  1.00 67.31           C  
ATOM   1969  NZ  LYS A 243      33.692 -15.682  -2.887  1.00 67.31           N1+
ATOM   1970  N   THR A 244      27.211 -14.453   1.825  1.00118.43           N  
ATOM   1971  CA  THR A 244      26.422 -15.337   2.630  1.00118.43           C  
ATOM   1972  C   THR A 244      24.991 -15.374   2.167  1.00118.43           C  
ATOM   1973  O   THR A 244      24.439 -16.457   1.987  1.00118.43           O  
ATOM   1974  CB  THR A 244      26.470 -15.034   4.108  1.00118.43           C  
ATOM   1975  CG2 THR A 244      25.548 -13.851   4.451  1.00118.43           C  
ATOM   1976  OG1 THR A 244      26.053 -16.175   4.839  1.00118.43           O  
ATOM   1977  N   THR A 245      24.346 -14.215   1.922  1.00 48.91           N  
ATOM   1978  CA  THR A 245      22.965 -14.249   1.509  1.00 48.91           C  
ATOM   1979  C   THR A 245      22.880 -14.941   0.184  1.00 48.91           C  
ATOM   1980  O   THR A 245      21.927 -15.671  -0.083  1.00 48.91           O  
ATOM   1981  CB  THR A 245      22.338 -12.888   1.397  1.00 48.91           C  
ATOM   1982  CG2 THR A 245      22.310 -12.236   2.792  1.00 48.91           C  
ATOM   1983  OG1 THR A 245      23.073 -12.086   0.488  1.00 48.91           O  
ATOM   1984  N   ARG A 246      23.883 -14.720  -0.685  1.00 73.98           N  
ATOM   1985  CA  ARG A 246      23.882 -15.314  -1.989  1.00 73.98           C  
ATOM   1986  C   ARG A 246      23.915 -16.808  -1.852  1.00 73.98           C  
ATOM   1987  O   ARG A 246      23.139 -17.509  -2.500  1.00 73.98           O  
ATOM   1988  CB  ARG A 246      25.098 -14.849  -2.808  1.00 73.98           C  
ATOM   1989  CG  ARG A 246      25.183 -15.415  -4.222  1.00 73.98           C  
ATOM   1990  CD  ARG A 246      26.324 -14.794  -5.029  1.00 73.98           C  
ATOM   1991  NE  ARG A 246      26.423 -15.530  -6.318  1.00 73.98           N  
ATOM   1992  CZ  ARG A 246      26.866 -14.892  -7.438  1.00 73.98           C  
ATOM   1993  NH1 ARG A 246      27.125 -13.551  -7.396  1.00 73.98           N1+
ATOM   1994  NH2 ARG A 246      27.052 -15.603  -8.588  1.00 73.98           N  
ATOM   1995  N   LYS A 247      24.804 -17.332  -0.981  1.00 79.71           N  
ATOM   1996  CA  LYS A 247      24.944 -18.751  -0.805  1.00 79.71           C  
ATOM   1997  C   LYS A 247      23.694 -19.316  -0.199  1.00 79.71           C  
ATOM   1998  O   LYS A 247      23.218 -20.364  -0.628  1.00 79.71           O  
ATOM   1999  CB  LYS A 247      26.120 -19.145   0.109  1.00 79.71           C  
ATOM   2000  CG  LYS A 247      26.428 -20.647   0.096  1.00 79.71           C  
ATOM   2001  CD  LYS A 247      26.986 -21.154  -1.238  1.00 79.71           C  
ATOM   2002  CE  LYS A 247      27.344 -22.643  -1.231  1.00 79.71           C  
ATOM   2003  NZ  LYS A 247      27.926 -23.043  -2.533  1.00 79.71           N1+
ATOM   2004  N   ILE A 248      23.116 -18.635   0.810  1.00105.11           N  
ATOM   2005  CA  ILE A 248      21.934 -19.146   1.449  1.00105.11           C  
ATOM   2006  C   ILE A 248      20.806 -19.222   0.471  1.00105.11           C  
ATOM   2007  O   ILE A 248      20.048 -20.191   0.475  1.00105.11           O  
ATOM   2008  CB  ILE A 248      21.483 -18.357   2.651  1.00105.11           C  
ATOM   2009  CG1 ILE A 248      22.337 -18.714   3.885  1.00105.11           C  
ATOM   2010  CG2 ILE A 248      19.987 -18.646   2.871  1.00105.11           C  
ATOM   2011  CD1 ILE A 248      23.834 -18.458   3.758  1.00105.11           C  
ATOM   2012  N   ALA A 249      20.667 -18.210  -0.402  1.00 33.99           N  
ATOM   2013  CA  ALA A 249      19.592 -18.193  -1.352  1.00 33.99           C  
ATOM   2014  C   ALA A 249      19.716 -19.411  -2.208  1.00 33.99           C  
ATOM   2015  O   ALA A 249      18.722 -20.035  -2.575  1.00 33.99           O  
ATOM   2016  CB  ALA A 249      19.651 -16.973  -2.289  1.00 33.99           C  
ATOM   2017  N   GLU A 250      20.963 -19.770  -2.554  1.00 84.18           N  
ATOM   2018  CA  GLU A 250      21.235 -20.903  -3.387  1.00 84.18           C  
ATOM   2019  C   GLU A 250      20.781 -22.155  -2.692  1.00 84.18           C  
ATOM   2020  O   GLU A 250      20.108 -22.998  -3.284  1.00 84.18           O  
ATOM   2021  CB  GLU A 250      22.743 -21.043  -3.648  1.00 84.18           C  
ATOM   2022  CG  GLU A 250      23.344 -19.839  -4.375  1.00 84.18           C  
ATOM   2023  CD  GLU A 250      24.856 -19.923  -4.212  1.00 84.18           C  
ATOM   2024  OE1 GLU A 250      25.344 -21.039  -3.891  1.00 84.18           O  
ATOM   2025  OE2 GLU A 250      25.537 -18.882  -4.395  1.00 84.18           O1-
ATOM   2026  N   LEU A 251      21.114 -22.290  -1.394  1.00 53.87           N  
ATOM   2027  CA  LEU A 251      20.802 -23.487  -0.660  1.00 53.87           C  
ATOM   2028  C   LEU A 251      19.318 -23.663  -0.535  1.00 53.87           C  
ATOM   2029  O   LEU A 251      18.822 -24.785  -0.607  1.00 53.87           O  
ATOM   2030  CB  LEU A 251      21.413 -23.528   0.757  1.00 53.87           C  
ATOM   2031  CG  LEU A 251      22.955 -23.618   0.782  1.00 53.87           C  
ATOM   2032  CD1 LEU A 251      23.490 -23.670   2.222  1.00 53.87           C  
ATOM   2033  CD2 LEU A 251      23.469 -24.778  -0.089  1.00 53.87           C  
ATOM   2034  N   ILE A 252      18.563 -22.564  -0.337  1.00 95.44           N  
ATOM   2035  CA  ILE A 252      17.142 -22.677  -0.128  1.00 95.44           C  
ATOM   2036  C   ILE A 252      16.501 -23.236  -1.362  1.00 95.44           C  
ATOM   2037  O   ILE A 252      15.613 -24.084  -1.280  1.00 95.44           O  
ATOM   2038  CB  ILE A 252      16.494 -21.367   0.240  1.00 95.44           C  
ATOM   2039  CG1 ILE A 252      15.097 -21.604   0.843  1.00 95.44           C  
ATOM   2040  CG2 ILE A 252      16.489 -20.453  -0.996  1.00 95.44           C  
ATOM   2041  CD1 ILE A 252      15.124 -22.330   2.190  1.00 95.44           C  
ATOM   2042  N   TYR A 253      16.936 -22.766  -2.546  1.00 95.77           N  
ATOM   2043  CA  TYR A 253      16.433 -23.264  -3.792  1.00 95.77           C  
ATOM   2044  C   TYR A 253      16.800 -24.693  -3.934  1.00 95.77           C  
ATOM   2045  O   TYR A 253      16.008 -25.509  -4.406  1.00 95.77           O  
ATOM   2046  CB  TYR A 253      17.005 -22.528  -5.011  1.00 95.77           C  
ATOM   2047  CG  TYR A 253      16.144 -21.347  -5.252  1.00 95.77           C  
ATOM   2048  CD1 TYR A 253      16.093 -20.300  -4.362  1.00 95.77           C  
ATOM   2049  CD2 TYR A 253      15.392 -21.296  -6.402  1.00 95.77           C  
ATOM   2050  CE1 TYR A 253      15.282 -19.221  -4.620  1.00 95.77           C  
ATOM   2051  CE2 TYR A 253      14.580 -20.222  -6.664  1.00 95.77           C  
ATOM   2052  CZ  TYR A 253      14.524 -19.182  -5.769  1.00 95.77           C  
ATOM   2053  OH  TYR A 253      13.692 -18.076  -6.032  1.00 95.77           O  
ATOM   2054  N   LYS A 254      18.027 -25.024  -3.521  1.00 84.35           N  
ATOM   2055  CA  LYS A 254      18.504 -26.356  -3.669  1.00 84.35           C  
ATOM   2056  C   LYS A 254      17.579 -27.244  -2.889  1.00 84.35           C  
ATOM   2057  O   LYS A 254      17.240 -28.338  -3.339  1.00 84.35           O  
ATOM   2058  CB  LYS A 254      19.960 -26.456  -3.179  1.00 84.35           C  
ATOM   2059  CG  LYS A 254      20.736 -27.698  -3.614  1.00 84.35           C  
ATOM   2060  CD  LYS A 254      22.245 -27.438  -3.586  1.00 84.35           C  
ATOM   2061  CE  LYS A 254      23.125 -28.687  -3.565  1.00 84.35           C  
ATOM   2062  NZ  LYS A 254      23.335 -29.109  -2.162  1.00 84.35           N1+
ATOM   2063  N   GLU A 255      17.127 -26.795  -1.699  1.00117.64           N  
ATOM   2064  CA  GLU A 255      16.247 -27.606  -0.895  1.00117.64           C  
ATOM   2065  C   GLU A 255      14.906 -27.764  -1.542  1.00117.64           C  
ATOM   2066  O   GLU A 255      14.369 -28.866  -1.651  1.00117.64           O  
ATOM   2067  CB  GLU A 255      15.879 -27.007   0.470  1.00117.64           C  
ATOM   2068  CG  GLU A 255      16.975 -26.981   1.524  1.00117.64           C  
ATOM   2069  CD  GLU A 255      16.229 -26.862   2.846  1.00117.64           C  
ATOM   2070  OE1 GLU A 255      15.696 -27.905   3.306  1.00117.64           O  
ATOM   2071  OE2 GLU A 255      16.155 -25.737   3.403  1.00117.64           O1-
ATOM   2072  N   PHE A 256      14.356 -26.639  -2.024  1.00 79.26           N  
ATOM   2073  CA  PHE A 256      13.014 -26.542  -2.517  1.00 79.26           C  
ATOM   2074  C   PHE A 256      12.834 -27.510  -3.637  1.00 79.26           C  
ATOM   2075  O   PHE A 256      11.809 -28.186  -3.722  1.00 79.26           O  
ATOM   2076  CB  PHE A 256      12.764 -25.120  -3.049  1.00 79.26           C  
ATOM   2077  CG  PHE A 256      11.405 -24.995  -3.649  1.00 79.26           C  
ATOM   2078  CD1 PHE A 256      10.298 -24.801  -2.859  1.00 79.26           C  
ATOM   2079  CD2 PHE A 256      11.254 -25.046  -5.012  1.00 79.26           C  
ATOM   2080  CE1 PHE A 256       9.051 -24.677  -3.430  1.00 79.26           C  
ATOM   2081  CE2 PHE A 256      10.010 -24.923  -5.589  1.00 79.26           C  
ATOM   2082  CZ  PHE A 256       8.909 -24.737  -4.795  1.00 79.26           C  
ATOM   2083  N   PHE A 257      13.826 -27.577  -4.536  1.00173.68           N  
ATOM   2084  CA  PHE A 257      13.770 -28.431  -5.681  1.00173.68           C  
ATOM   2085  C   PHE A 257      13.867 -29.896  -5.350  1.00173.68           C  
ATOM   2086  O   PHE A 257      13.153 -30.664  -5.983  1.00173.68           O  
ATOM   2087  CB  PHE A 257      14.818 -28.068  -6.746  1.00173.68           C  
ATOM   2088  CG  PHE A 257      14.340 -26.782  -7.333  1.00173.68           C  
ATOM   2089  CD1 PHE A 257      13.427 -26.808  -8.361  1.00173.68           C  
ATOM   2090  CD2 PHE A 257      14.768 -25.563  -6.855  1.00173.68           C  
ATOM   2091  CE1 PHE A 257      12.959 -25.643  -8.916  1.00173.68           C  
ATOM   2092  CE2 PHE A 257      14.303 -24.389  -7.407  1.00173.68           C  
ATOM   2093  CZ  PHE A 257      13.399 -24.430  -8.441  1.00173.68           C  
ATOM   2094  N   SER A 258      14.676 -30.287  -4.329  1.00102.95           N  
ATOM   2095  CA  SER A 258      15.111 -31.634  -3.964  1.00102.95           C  
ATOM   2096  C   SER A 258      14.306 -32.732  -4.631  1.00102.95           C  
ATOM   2097  O   SER A 258      13.114 -32.872  -4.367  1.00102.95           O  
ATOM   2098  CB  SER A 258      15.065 -31.872  -2.443  1.00102.95           C  
ATOM   2099  OG  SER A 258      13.731 -31.786  -1.977  1.00102.95           O  
ATOM   2100  N   GLN A 259      14.980 -33.560  -5.492  1.00145.68           N  
ATOM   2101  CA  GLN A 259      14.340 -34.567  -6.312  1.00145.68           C  
ATOM   2102  C   GLN A 259      15.436 -35.329  -7.007  1.00145.68           C  
ATOM   2103  O   GLN A 259      16.469 -35.634  -6.413  1.00145.68           O  
ATOM   2104  CB  GLN A 259      13.467 -33.896  -7.392  1.00145.68           C  
ATOM   2105  CG  GLN A 259      12.529 -34.804  -8.187  1.00145.68           C  
ATOM   2106  CD  GLN A 259      11.730 -33.894  -9.117  1.00145.68           C  
ATOM   2107  NE2 GLN A 259      10.610 -34.421  -9.683  1.00145.68           N  
ATOM   2108  OE1 GLN A 259      12.095 -32.738  -9.330  1.00145.68           O  
ATOM   2109  N   GLY A 260      15.223 -35.658  -8.299  1.00 72.24           N  
ATOM   2110  CA  GLY A 260      16.187 -36.400  -9.069  1.00 72.24           C  
ATOM   2111  C   GLY A 260      17.451 -35.609  -9.137  1.00 72.24           C  
ATOM   2112  O   GLY A 260      17.455 -34.425  -9.477  1.00 72.24           O  
ATOM   2113  N   ASP A 261      18.579 -36.296  -8.858  1.00182.84           N  
ATOM   2114  CA  ASP A 261      19.872 -35.689  -8.779  1.00182.84           C  
ATOM   2115  C   ASP A 261      20.436 -35.519 -10.146  1.00182.84           C  
ATOM   2116  O   ASP A 261      19.816 -35.847 -11.157  1.00182.84           O  
ATOM   2117  CB  ASP A 261      20.896 -36.508  -7.967  1.00182.84           C  
ATOM   2118  CG  ASP A 261      20.512 -36.460  -6.489  1.00182.84           C  
ATOM   2119  OD1 ASP A 261      19.819 -35.487  -6.090  1.00182.84           O  
ATOM   2120  OD2 ASP A 261      20.908 -37.394  -5.746  1.00182.84           O1-
ATOM   2121  N   LEU A 262      21.658 -34.958 -10.185  1.00270.34           N  
ATOM   2122  CA  LEU A 262      22.331 -34.668 -11.407  1.00270.34           C  
ATOM   2123  C   LEU A 262      23.415 -35.676 -11.527  1.00270.34           C  
ATOM   2124  O   LEU A 262      23.948 -36.147 -10.524  1.00270.34           O  
ATOM   2125  CB  LEU A 262      22.996 -33.281 -11.399  1.00270.34           C  
ATOM   2126  CG  LEU A 262      21.997 -32.127 -11.176  1.00270.34           C  
ATOM   2127  CD1 LEU A 262      21.344 -32.189  -9.784  1.00270.34           C  
ATOM   2128  CD2 LEU A 262      22.651 -30.763 -11.436  1.00270.34           C  
ATOM   2129  N   GLU A 263      23.739 -36.069 -12.769  1.00240.51           N  
ATOM   2130  CA  GLU A 263      24.795 -37.012 -12.944  1.00240.51           C  
ATOM   2131  C   GLU A 263      25.581 -36.519 -14.110  1.00240.51           C  
ATOM   2132  O   GLU A 263      25.004 -36.108 -15.115  1.00240.51           O  
ATOM   2133  CB  GLU A 263      24.279 -38.413 -13.313  1.00240.51           C  
ATOM   2134  CG  GLU A 263      23.339 -39.008 -12.264  1.00240.51           C  
ATOM   2135  CD  GLU A 263      24.160 -39.315 -11.022  1.00240.51           C  
ATOM   2136  OE1 GLU A 263      25.325 -39.760 -11.184  1.00240.51           O  
ATOM   2137  OE2 GLU A 263      23.633 -39.103  -9.896  1.00240.51           O1-
ATOM   2138  N   LYS A 264      26.922 -36.513 -14.014  1.00142.58           N  
ATOM   2139  CA  LYS A 264      27.677 -36.102 -15.162  1.00142.58           C  
ATOM   2140  C   LYS A 264      27.467 -37.132 -16.215  1.00142.58           C  
ATOM   2141  O   LYS A 264      27.438 -36.811 -17.403  1.00142.58           O  
ATOM   2142  CB  LYS A 264      29.194 -36.002 -14.957  1.00142.58           C  
ATOM   2143  CG  LYS A 264      29.698 -34.671 -14.398  1.00142.58           C  
ATOM   2144  CD  LYS A 264      29.394 -34.435 -12.922  1.00142.58           C  
ATOM   2145  CE  LYS A 264      30.327 -33.386 -12.318  1.00142.58           C  
ATOM   2146  NZ  LYS A 264      30.075 -33.243 -10.868  1.00142.58           N1+
ATOM   2147  N   ALA A 265      27.293 -38.391 -15.770  1.00211.62           N  
ATOM   2148  CA  ALA A 265      27.178 -39.535 -16.620  1.00211.62           C  
ATOM   2149  C   ALA A 265      26.200 -39.223 -17.699  1.00211.62           C  
ATOM   2150  O   ALA A 265      25.256 -38.459 -17.509  1.00211.62           O  
ATOM   2151  CB  ALA A 265      26.697 -40.794 -15.876  1.00211.62           C  
ATOM   2152  N   MET A 266      26.456 -39.789 -18.890  1.00313.81           N  
ATOM   2153  CA  MET A 266      25.641 -39.520 -20.028  1.00313.81           C  
ATOM   2154  C   MET A 266      24.258 -39.972 -19.694  1.00313.81           C  
ATOM   2155  O   MET A 266      24.075 -40.966 -18.995  1.00313.81           O  
ATOM   2156  CB  MET A 266      26.146 -40.254 -21.285  1.00313.81           C  
ATOM   2157  CG  MET A 266      25.436 -39.903 -22.590  1.00313.81           C  
ATOM   2158  SD  MET A 266      23.789 -40.638 -22.778  1.00313.81           S  
ATOM   2159  CE  MET A 266      23.740 -40.329 -24.566  1.00313.81           C  
ATOM   2160  N   GLY A 267      23.254 -39.207 -20.171  1.00 94.28           N  
ATOM   2161  CA  GLY A 267      21.873 -39.494 -19.905  1.00 94.28           C  
ATOM   2162  C   GLY A 267      21.132 -38.193 -19.981  1.00 94.28           C  
ATOM   2163  O   GLY A 267      21.676 -37.187 -20.431  1.00 94.28           O  
ATOM   2164  N   ASN A 268      19.854 -38.174 -19.546  1.00200.27           N  
ATOM   2165  CA  ASN A 268      19.113 -36.941 -19.583  1.00200.27           C  
ATOM   2166  C   ASN A 268      18.833 -36.499 -18.178  1.00200.27           C  
ATOM   2167  O   ASN A 268      18.562 -37.314 -17.300  1.00200.27           O  
ATOM   2168  CB  ASN A 268      17.746 -37.028 -20.293  1.00200.27           C  
ATOM   2169  CG  ASN A 268      17.932 -36.913 -21.801  1.00200.27           C  
ATOM   2170  ND2 ASN A 268      16.867 -37.267 -22.572  1.00200.27           N  
ATOM   2171  OD1 ASN A 268      18.983 -36.492 -22.280  1.00200.27           O  
ATOM   2172  N   ARG A 269      18.930 -35.172 -17.942  1.00205.52           N  
ATOM   2173  CA  ARG A 269      18.661 -34.544 -16.682  1.00205.52           C  
ATOM   2174  C   ARG A 269      18.532 -33.099 -16.965  1.00205.52           C  
ATOM   2175  O   ARG A 269      19.309 -32.521 -17.727  1.00205.52           O  
ATOM   2176  CB  ARG A 269      19.781 -34.808 -15.662  1.00205.52           C  
ATOM   2177  CG  ARG A 269      21.175 -34.510 -16.213  1.00205.52           C  
ATOM   2178  CD  ARG A 269      22.286 -34.704 -15.184  1.00205.52           C  
ATOM   2179  NE  ARG A 269      22.365 -33.444 -14.397  1.00205.52           N  
ATOM   2180  CZ  ARG A 269      23.235 -32.483 -14.817  1.00205.52           C  
ATOM   2181  NH1 ARG A 269      24.036 -32.741 -15.892  1.00205.52           N1+
ATOM   2182  NH2 ARG A 269      23.289 -31.274 -14.190  1.00205.52           N  
ATOM   2183  N   PRO A 270      17.560 -32.514 -16.344  1.00173.54           N  
ATOM   2184  CA  PRO A 270      17.217 -31.146 -16.574  1.00173.54           C  
ATOM   2185  C   PRO A 270      18.421 -30.285 -16.336  1.00173.54           C  
ATOM   2186  O   PRO A 270      19.380 -30.756 -15.727  1.00173.54           O  
ATOM   2187  CB  PRO A 270      16.100 -30.835 -15.578  1.00173.54           C  
ATOM   2188  CG  PRO A 270      16.387 -31.796 -14.410  1.00173.54           C  
ATOM   2189  CD  PRO A 270      17.013 -33.022 -15.095  1.00173.54           C  
ATOM   2190  N   MET A 271      18.406 -29.045 -16.874  1.00126.40           N  
ATOM   2191  CA  MET A 271      19.490 -28.121 -16.714  1.00126.40           C  
ATOM   2192  C   MET A 271      18.917 -26.755 -16.893  1.00126.40           C  
ATOM   2193  O   MET A 271      19.008 -25.887 -16.025  1.00126.40           O  
ATOM   2194  CB  MET A 271      20.559 -28.270 -17.805  1.00126.40           C  
ATOM   2195  CG  MET A 271      21.365 -29.561 -17.713  1.00126.40           C  
ATOM   2196  SD  MET A 271      22.526 -29.789 -19.090  1.00126.40           S  
ATOM   2197  CE  MET A 271      23.406 -31.172 -18.315  1.00126.40           C  
ATOM   2198  N   GLU A 272      18.278 -26.566 -18.060  1.00 95.98           N  
ATOM   2199  CA  GLU A 272      17.751 -25.315 -18.505  1.00 95.98           C  
ATOM   2200  C   GLU A 272      16.741 -24.795 -17.537  1.00 95.98           C  
ATOM   2201  O   GLU A 272      16.715 -23.601 -17.242  1.00 95.98           O  
ATOM   2202  CB  GLU A 272      17.029 -25.448 -19.855  1.00 95.98           C  
ATOM   2203  CG  GLU A 272      16.368 -24.146 -20.301  1.00 95.98           C  
ATOM   2204  CD  GLU A 272      17.476 -23.154 -20.595  1.00 95.98           C  
ATOM   2205  OE1 GLU A 272      18.668 -23.524 -20.399  1.00 95.98           O  
ATOM   2206  OE2 GLU A 272      17.154 -22.012 -21.014  1.00 95.98           O1-
ATOM   2207  N   MET A 273      15.895 -25.680 -16.992  1.00 93.16           N  
ATOM   2208  CA  MET A 273      14.831 -25.211 -16.161  1.00 93.16           C  
ATOM   2209  C   MET A 273      15.403 -24.513 -14.979  1.00 93.16           C  
ATOM   2210  O   MET A 273      14.884 -23.488 -14.543  1.00 93.16           O  
ATOM   2211  CB  MET A 273      13.947 -26.345 -15.627  1.00 93.16           C  
ATOM   2212  CG  MET A 273      12.773 -25.843 -14.791  1.00 93.16           C  
ATOM   2213  SD  MET A 273      11.553 -24.901 -15.748  1.00 93.16           S  
ATOM   2214  CE  MET A 273      10.386 -24.803 -14.363  1.00 93.16           C  
ATOM   2215  N   MET A 274      16.500 -25.048 -14.429  1.00178.48           N  
ATOM   2216  CA  MET A 274      17.017 -24.483 -13.225  1.00178.48           C  
ATOM   2217  C   MET A 274      17.477 -23.075 -13.416  1.00178.48           C  
ATOM   2218  O   MET A 274      17.238 -22.233 -12.553  1.00178.48           O  
ATOM   2219  CB  MET A 274      18.172 -25.283 -12.609  1.00178.48           C  
ATOM   2220  CG  MET A 274      17.713 -26.645 -12.097  1.00178.48           C  
ATOM   2221  SD  MET A 274      16.228 -26.556 -11.050  1.00178.48           S  
ATOM   2222  CE  MET A 274      16.889 -25.294  -9.927  1.00178.48           C  
ATOM   2223  N   ASP A 275      18.138 -22.768 -14.543  1.00 44.73           N  
ATOM   2224  CA  ASP A 275      18.665 -21.445 -14.723  1.00 44.73           C  
ATOM   2225  C   ASP A 275      17.539 -20.463 -14.732  1.00 44.73           C  
ATOM   2226  O   ASP A 275      17.630 -19.390 -14.139  1.00 44.73           O  
ATOM   2227  CB  ASP A 275      19.455 -21.301 -16.037  1.00 44.73           C  
ATOM   2228  CG  ASP A 275      20.774 -22.041 -15.854  1.00 44.73           C  
ATOM   2229  OD1 ASP A 275      21.247 -22.096 -14.690  1.00 44.73           O  
ATOM   2230  OD2 ASP A 275      21.326 -22.560 -16.864  1.00 44.73           O1-
ATOM   2231  N   ARG A 276      16.436 -20.834 -15.395  1.00 77.67           N  
ATOM   2232  CA  ARG A 276      15.290 -19.995 -15.571  1.00 77.67           C  
ATOM   2233  C   ARG A 276      14.703 -19.667 -14.232  1.00 77.67           C  
ATOM   2234  O   ARG A 276      14.388 -18.510 -13.952  1.00 77.67           O  
ATOM   2235  CB  ARG A 276      14.249 -20.741 -16.420  1.00 77.67           C  
ATOM   2236  CG  ARG A 276      13.111 -19.916 -17.007  1.00 77.67           C  
ATOM   2237  CD  ARG A 276      12.483 -20.662 -18.183  1.00 77.67           C  
ATOM   2238  NE  ARG A 276      11.328 -19.876 -18.686  1.00 77.67           N  
ATOM   2239  CZ  ARG A 276      10.069 -20.303 -18.388  1.00 77.67           C  
ATOM   2240  NH1 ARG A 276       9.897 -21.443 -17.655  1.00 77.67           N1+
ATOM   2241  NH2 ARG A 276       8.987 -19.599 -18.829  1.00 77.67           N  
ATOM   2242  N   GLU A 277      14.565 -20.680 -13.355  1.00130.59           N  
ATOM   2243  CA  GLU A 277      13.974 -20.490 -12.061  1.00130.59           C  
ATOM   2244  C   GLU A 277      14.851 -19.624 -11.201  1.00130.59           C  
ATOM   2245  O   GLU A 277      14.358 -18.867 -10.366  1.00130.59           O  
ATOM   2246  CB  GLU A 277      13.683 -21.810 -11.318  1.00130.59           C  
ATOM   2247  CG  GLU A 277      14.903 -22.708 -11.132  1.00130.59           C  
ATOM   2248  CD  GLU A 277      15.722 -22.171  -9.974  1.00130.59           C  
ATOM   2249  OE1 GLU A 277      15.165 -21.399  -9.148  1.00130.59           O  
ATOM   2250  OE2 GLU A 277      16.925 -22.534  -9.908  1.00130.59           O1-
ATOM   2251  N   LYS A 278      16.182 -19.749 -11.357  1.00 90.91           N  
ATOM   2252  CA  LYS A 278      17.153 -19.016 -10.588  1.00 90.91           C  
ATOM   2253  C   LYS A 278      17.032 -17.562 -10.895  1.00 90.91           C  
ATOM   2254  O   LYS A 278      17.350 -16.710 -10.066  1.00 90.91           O  
ATOM   2255  CB  LYS A 278      18.600 -19.397 -10.926  1.00 90.91           C  
ATOM   2256  CG  LYS A 278      18.996 -20.811 -10.504  1.00 90.91           C  
ATOM   2257  CD  LYS A 278      20.279 -21.302 -11.178  1.00 90.91           C  
ATOM   2258  CE  LYS A 278      20.713 -22.705 -10.760  1.00 90.91           C  
ATOM   2259  NZ  LYS A 278      21.829 -23.150 -11.620  1.00 90.91           N1+
ATOM   2260  N   ALA A 279      16.580 -17.240 -12.114  1.00 51.83           N  
ATOM   2261  CA  ALA A 279      16.499 -15.879 -12.556  1.00 51.83           C  
ATOM   2262  C   ALA A 279      15.627 -15.104 -11.611  1.00 51.83           C  
ATOM   2263  O   ALA A 279      15.842 -13.913 -11.406  1.00 51.83           O  
ATOM   2264  CB  ALA A 279      15.890 -15.758 -13.962  1.00 51.83           C  
ATOM   2265  N   TYR A 280      14.594 -15.757 -11.048  1.00146.25           N  
ATOM   2266  CA  TYR A 280      13.613 -15.176 -10.167  1.00146.25           C  
ATOM   2267  C   TYR A 280      14.164 -14.792  -8.821  1.00146.25           C  
ATOM   2268  O   TYR A 280      13.622 -13.908  -8.159  1.00146.25           O  
ATOM   2269  CB  TYR A 280      12.374 -16.062  -9.977  1.00146.25           C  
ATOM   2270  CG  TYR A 280      11.822 -16.196 -11.353  1.00146.25           C  
ATOM   2271  CD1 TYR A 280      11.113 -15.167 -11.930  1.00146.25           C  
ATOM   2272  CD2 TYR A 280      12.058 -17.337 -12.082  1.00146.25           C  
ATOM   2273  CE1 TYR A 280      10.619 -15.286 -13.207  1.00146.25           C  
ATOM   2274  CE2 TYR A 280      11.565 -17.463 -13.358  1.00146.25           C  
ATOM   2275  CZ  TYR A 280      10.846 -16.439 -13.922  1.00146.25           C  
ATOM   2276  OH  TYR A 280      10.345 -16.575 -15.234  1.00146.25           O  
ATOM   2277  N   ILE A 281      15.247 -15.443  -8.366  1.00 80.73           N  
ATOM   2278  CA  ILE A 281      15.702 -15.293  -7.010  1.00 80.73           C  
ATOM   2279  C   ILE A 281      15.910 -13.869  -6.602  1.00 80.73           C  
ATOM   2280  O   ILE A 281      15.517 -13.540  -5.481  1.00 80.73           O  
ATOM   2281  CB  ILE A 281      16.988 -16.011  -6.733  1.00 80.73           C  
ATOM   2282  CG1 ILE A 281      16.795 -17.527  -6.894  1.00 80.73           C  
ATOM   2283  CG2 ILE A 281      17.479 -15.596  -5.337  1.00 80.73           C  
ATOM   2284  CD1 ILE A 281      18.076 -18.330  -6.680  1.00 80.73           C  
ATOM   2285  N   PRO A 282      16.486 -12.990  -7.372  1.00 89.88           N  
ATOM   2286  CA  PRO A 282      16.709 -11.663  -6.873  1.00 89.88           C  
ATOM   2287  C   PRO A 282      15.459 -10.971  -6.416  1.00 89.88           C  
ATOM   2288  O   PRO A 282      15.446 -10.457  -5.298  1.00 89.88           O  
ATOM   2289  CB  PRO A 282      17.521 -10.950  -7.951  1.00 89.88           C  
ATOM   2290  CG  PRO A 282      18.312 -12.100  -8.610  1.00 89.88           C  
ATOM   2291  CD  PRO A 282      17.424 -13.347  -8.423  1.00 89.88           C  
ATOM   2292  N   GLU A 283      14.376 -11.004  -7.212  1.00 58.04           N  
ATOM   2293  CA  GLU A 283      13.178 -10.315  -6.829  1.00 58.04           C  
ATOM   2294  C   GLU A 283      12.595 -10.944  -5.594  1.00 58.04           C  
ATOM   2295  O   GLU A 283      12.105 -10.244  -4.706  1.00 58.04           O  
ATOM   2296  CB  GLU A 283      12.130 -10.274  -7.962  1.00 58.04           C  
ATOM   2297  CG  GLU A 283      11.734 -11.643  -8.520  1.00 58.04           C  
ATOM   2298  CD  GLU A 283      10.926 -11.399  -9.790  1.00 58.04           C  
ATOM   2299  OE1 GLU A 283       9.881 -10.702  -9.707  1.00 58.04           O  
ATOM   2300  OE2 GLU A 283      11.355 -11.901 -10.863  1.00 58.04           O1-
ATOM   2301  N   LEU A 284      12.637 -12.287  -5.494  1.00 53.70           N  
ATOM   2302  CA  LEU A 284      12.084 -12.970  -4.354  1.00 53.70           C  
ATOM   2303  C   LEU A 284      12.861 -12.622  -3.123  1.00 53.70           C  
ATOM   2304  O   LEU A 284      12.285 -12.438  -2.050  1.00 53.70           O  
ATOM   2305  CB  LEU A 284      12.099 -14.504  -4.495  1.00 53.70           C  
ATOM   2306  CG  LEU A 284      11.133 -15.025  -5.574  1.00 53.70           C  
ATOM   2307  CD1 LEU A 284      11.056 -16.562  -5.568  1.00 53.70           C  
ATOM   2308  CD2 LEU A 284       9.754 -14.362  -5.445  1.00 53.70           C  
ATOM   2309  N   GLN A 285      14.199 -12.545  -3.237  1.00 57.05           N  
ATOM   2310  CA  GLN A 285      15.012 -12.228  -2.099  1.00 57.05           C  
ATOM   2311  C   GLN A 285      14.704 -10.833  -1.666  1.00 57.05           C  
ATOM   2312  O   GLN A 285      14.585 -10.561  -0.474  1.00 57.05           O  
ATOM   2313  CB  GLN A 285      16.518 -12.278  -2.397  1.00 57.05           C  
ATOM   2314  CG  GLN A 285      17.394 -11.934  -1.188  1.00 57.05           C  
ATOM   2315  CD  GLN A 285      17.329 -13.085  -0.194  1.00 57.05           C  
ATOM   2316  NE2 GLN A 285      16.867 -14.268  -0.671  1.00 57.05           N  
ATOM   2317  OE1 GLN A 285      17.686 -12.935   0.974  1.00 57.05           O  
ATOM   2318  N   ILE A 286      14.545  -9.908  -2.631  1.00 86.10           N  
ATOM   2319  CA  ILE A 286      14.302  -8.543  -2.271  1.00 86.10           C  
ATOM   2320  C   ILE A 286      13.022  -8.475  -1.503  1.00 86.10           C  
ATOM   2321  O   ILE A 286      12.957  -7.840  -0.452  1.00 86.10           O  
ATOM   2322  CB  ILE A 286      14.141  -7.644  -3.462  1.00 86.10           C  
ATOM   2323  CG1 ILE A 286      15.442  -7.575  -4.274  1.00 86.10           C  
ATOM   2324  CG2 ILE A 286      13.672  -6.271  -2.950  1.00 86.10           C  
ATOM   2325  CD1 ILE A 286      16.585  -6.912  -3.512  1.00 86.10           C  
ATOM   2326  N   SER A 287      11.974  -9.160  -1.992  1.00 31.54           N  
ATOM   2327  CA  SER A 287      10.695  -9.113  -1.337  1.00 31.54           C  
ATOM   2328  C   SER A 287      10.852  -9.658   0.046  1.00 31.54           C  
ATOM   2329  O   SER A 287      10.225  -9.176   0.989  1.00 31.54           O  
ATOM   2330  CB  SER A 287       9.644  -9.992  -2.031  1.00 31.54           C  
ATOM   2331  OG  SER A 287       8.413  -9.917  -1.331  1.00 31.54           O  
ATOM   2332  N   PHE A 288      11.692 -10.694   0.200  1.00 77.02           N  
ATOM   2333  CA  PHE A 288      11.893 -11.293   1.482  1.00 77.02           C  
ATOM   2334  C   PHE A 288      12.526 -10.301   2.405  1.00 77.02           C  
ATOM   2335  O   PHE A 288      12.134 -10.176   3.564  1.00 77.02           O  
ATOM   2336  CB  PHE A 288      12.795 -12.540   1.396  1.00 77.02           C  
ATOM   2337  CG  PHE A 288      13.190 -12.950   2.772  1.00 77.02           C  
ATOM   2338  CD1 PHE A 288      12.290 -13.532   3.637  1.00 77.02           C  
ATOM   2339  CD2 PHE A 288      14.490 -12.767   3.182  1.00 77.02           C  
ATOM   2340  CE1 PHE A 288      12.687 -13.905   4.902  1.00 77.02           C  
ATOM   2341  CE2 PHE A 288      14.892 -13.138   4.442  1.00 77.02           C  
ATOM   2342  CZ  PHE A 288      13.985 -13.705   5.304  1.00 77.02           C  
ATOM   2343  N   MET A 289      13.541  -9.570   1.915  1.00 97.76           N  
ATOM   2344  CA  MET A 289      14.224  -8.642   2.767  1.00 97.76           C  
ATOM   2345  C   MET A 289      13.307  -7.541   3.198  1.00 97.76           C  
ATOM   2346  O   MET A 289      13.216  -7.228   4.383  1.00 97.76           O  
ATOM   2347  CB  MET A 289      15.415  -7.977   2.061  1.00 97.76           C  
ATOM   2348  CG  MET A 289      16.447  -8.982   1.554  1.00 97.76           C  
ATOM   2349  SD  MET A 289      17.174 -10.029   2.845  1.00 97.76           S  
ATOM   2350  CE  MET A 289      17.973  -8.649   3.706  1.00 97.76           C  
ATOM   2351  N   GLU A 290      12.580  -6.927   2.248  1.00135.14           N  
ATOM   2352  CA  GLU A 290      11.812  -5.780   2.628  1.00135.14           C  
ATOM   2353  C   GLU A 290      10.618  -6.111   3.464  1.00135.14           C  
ATOM   2354  O   GLU A 290      10.273  -5.357   4.372  1.00135.14           O  
ATOM   2355  CB  GLU A 290      11.449  -4.850   1.458  1.00135.14           C  
ATOM   2356  CG  GLU A 290      10.720  -5.494   0.286  1.00135.14           C  
ATOM   2357  CD  GLU A 290      10.740  -4.463  -0.832  1.00135.14           C  
ATOM   2358  OE1 GLU A 290      11.530  -3.483  -0.712  1.00135.14           O  
ATOM   2359  OE2 GLU A 290       9.977  -4.635  -1.818  1.00135.14           O1-
ATOM   2360  N   HIS A 291       9.904  -7.202   3.145  1.00109.05           N  
ATOM   2361  CA  HIS A 291       8.736  -7.532   3.907  1.00109.05           C  
ATOM   2362  C   HIS A 291       9.006  -8.189   5.233  1.00109.05           C  
ATOM   2363  O   HIS A 291       8.312  -7.894   6.203  1.00109.05           O  
ATOM   2364  CB  HIS A 291       7.759  -8.411   3.112  1.00109.05           C  
ATOM   2365  CG  HIS A 291       7.269  -7.663   1.909  1.00109.05           C  
ATOM   2366  CD2 HIS A 291       6.368  -6.647   1.832  1.00109.05           C  
ATOM   2367  ND1 HIS A 291       7.727  -7.859   0.625  1.00109.05           N  
ATOM   2368  CE1 HIS A 291       7.089  -6.952  -0.159  1.00109.05           C  
ATOM   2369  NE2 HIS A 291       6.255  -6.195   0.530  1.00109.05           N  
ATOM   2370  N   ILE A 292       9.848  -9.245   5.280  1.00125.81           N  
ATOM   2371  CA  ILE A 292      10.120  -9.870   6.549  1.00125.81           C  
ATOM   2372  C   ILE A 292      11.382  -9.501   7.298  1.00125.81           C  
ATOM   2373  O   ILE A 292      11.332  -9.144   8.473  1.00125.81           O  
ATOM   2374  CB  ILE A 292       9.982 -11.358   6.509  1.00125.81           C  
ATOM   2375  CG1 ILE A 292       8.503 -11.691   6.238  1.00125.81           C  
ATOM   2376  CG2 ILE A 292      10.508 -11.934   7.834  1.00125.81           C  
ATOM   2377  CD1 ILE A 292       8.205 -13.179   6.106  1.00125.81           C  
ATOM   2378  N   ALA A 293      12.555  -9.598   6.629  1.00 68.86           N  
ATOM   2379  CA  ALA A 293      13.828  -9.505   7.308  1.00 68.86           C  
ATOM   2380  C   ALA A 293      14.094  -8.160   7.906  1.00 68.86           C  
ATOM   2381  O   ALA A 293      14.379  -8.046   9.097  1.00 68.86           O  
ATOM   2382  CB  ALA A 293      15.007  -9.800   6.365  1.00 68.86           C  
ATOM   2383  N   MET A 294      13.956  -7.093   7.107  1.00 60.97           N  
ATOM   2384  CA  MET A 294      14.324  -5.787   7.571  1.00 60.97           C  
ATOM   2385  C   MET A 294      13.479  -5.370   8.727  1.00 60.97           C  
ATOM   2386  O   MET A 294      13.996  -4.798   9.684  1.00 60.97           O  
ATOM   2387  CB  MET A 294      14.212  -4.716   6.480  1.00 60.97           C  
ATOM   2388  CG  MET A 294      15.335  -4.793   5.447  1.00 60.97           C  
ATOM   2389  SD  MET A 294      15.168  -3.579   4.110  1.00 60.97           S  
ATOM   2390  CE  MET A 294      16.949  -3.315   3.893  1.00 60.97           C  
ATOM   2391  N   PRO A 295      12.208  -5.623   8.712  1.00 74.75           N  
ATOM   2392  CA  PRO A 295      11.416  -5.187   9.826  1.00 74.75           C  
ATOM   2393  C   PRO A 295      11.866  -5.831  11.103  1.00 74.75           C  
ATOM   2394  O   PRO A 295      11.802  -5.184  12.146  1.00 74.75           O  
ATOM   2395  CB  PRO A 295       9.971  -5.457   9.418  1.00 74.75           C  
ATOM   2396  CG  PRO A 295      10.002  -5.294   7.884  1.00 74.75           C  
ATOM   2397  CD  PRO A 295      11.440  -5.671   7.480  1.00 74.75           C  
ATOM   2398  N   ILE A 296      12.343  -7.090  11.047  1.00116.45           N  
ATOM   2399  CA  ILE A 296      12.744  -7.804  12.227  1.00116.45           C  
ATOM   2400  C   ILE A 296      13.917  -7.112  12.852  1.00116.45           C  
ATOM   2401  O   ILE A 296      13.946  -6.867  14.056  1.00116.45           O  
ATOM   2402  CB  ILE A 296      13.238  -9.192  11.909  1.00116.45           C  
ATOM   2403  CG1 ILE A 296      12.172 -10.049  11.202  1.00116.45           C  
ATOM   2404  CG2 ILE A 296      13.758  -9.811  13.216  1.00116.45           C  
ATOM   2405  CD1 ILE A 296      10.936 -10.336  12.043  1.00116.45           C  
ATOM   2406  N   TYR A 297      14.928  -6.789  12.030  1.00160.78           N  
ATOM   2407  CA  TYR A 297      16.134  -6.158  12.477  1.00160.78           C  
ATOM   2408  C   TYR A 297      15.866  -4.755  12.898  1.00160.78           C  
ATOM   2409  O   TYR A 297      16.621  -4.186  13.682  1.00160.78           O  
ATOM   2410  CB  TYR A 297      17.268  -6.175  11.441  1.00160.78           C  
ATOM   2411  CG  TYR A 297      17.749  -7.587  11.382  1.00160.78           C  
ATOM   2412  CD1 TYR A 297      18.711  -8.028  12.261  1.00160.78           C  
ATOM   2413  CD2 TYR A 297      17.232  -8.482  10.471  1.00160.78           C  
ATOM   2414  CE1 TYR A 297      19.165  -9.326  12.228  1.00160.78           C  
ATOM   2415  CE2 TYR A 297      17.680  -9.782  10.432  1.00160.78           C  
ATOM   2416  CZ  TYR A 297      18.648 -10.208  11.307  1.00160.78           C  
ATOM   2417  OH  TYR A 297      19.108 -11.542  11.267  1.00160.78           O  
ATOM   2418  N   LYS A 298      14.848  -4.122  12.291  1.00126.42           N  
ATOM   2419  CA  LYS A 298      14.477  -2.780  12.632  1.00126.42           C  
ATOM   2420  C   LYS A 298      14.020  -2.783  14.063  1.00126.42           C  
ATOM   2421  O   LYS A 298      14.404  -1.920  14.854  1.00126.42           O  
ATOM   2422  CB  LYS A 298      13.326  -2.293  11.732  1.00126.42           C  
ATOM   2423  CG  LYS A 298      13.134  -0.779  11.689  1.00126.42           C  
ATOM   2424  CD  LYS A 298      12.835  -0.172  13.056  1.00126.42           C  
ATOM   2425  CE  LYS A 298      12.385   1.288  12.998  1.00126.42           C  
ATOM   2426  NZ  LYS A 298      10.932   1.353  12.724  1.00126.42           N1+
ATOM   2427  N   LEU A 299      13.203  -3.791  14.438  1.00 52.38           N  
ATOM   2428  CA  LEU A 299      12.700  -3.881  15.777  1.00 52.38           C  
ATOM   2429  C   LEU A 299      13.844  -4.062  16.727  1.00 52.38           C  
ATOM   2430  O   LEU A 299      13.899  -3.403  17.764  1.00 52.38           O  
ATOM   2431  CB  LEU A 299      11.710  -5.044  15.989  1.00 52.38           C  
ATOM   2432  CG  LEU A 299      10.331  -4.788  15.351  1.00 52.38           C  
ATOM   2433  CD1 LEU A 299       9.356  -5.952  15.593  1.00 52.38           C  
ATOM   2434  CD2 LEU A 299       9.763  -3.441  15.825  1.00 52.38           C  
ATOM   2435  N   LEU A 300      14.821  -4.926  16.393  1.00 70.21           N  
ATOM   2436  CA  LEU A 300      15.912  -5.130  17.309  1.00 70.21           C  
ATOM   2437  C   LEU A 300      16.615  -3.832  17.543  1.00 70.21           C  
ATOM   2438  O   LEU A 300      17.004  -3.533  18.676  1.00 70.21           O  
ATOM   2439  CB  LEU A 300      16.979  -6.114  16.810  1.00 70.21           C  
ATOM   2440  CG  LEU A 300      16.618  -7.594  16.996  1.00 70.21           C  
ATOM   2441  CD1 LEU A 300      17.748  -8.494  16.473  1.00 70.21           C  
ATOM   2442  CD2 LEU A 300      16.276  -7.887  18.468  1.00 70.21           C  
ATOM   2443  N   GLN A 301      16.803  -3.019  16.492  1.00 94.14           N  
ATOM   2444  CA  GLN A 301      17.513  -1.785  16.672  1.00 94.14           C  
ATOM   2445  C   GLN A 301      16.754  -0.929  17.628  1.00 94.14           C  
ATOM   2446  O   GLN A 301      17.345  -0.299  18.502  1.00 94.14           O  
ATOM   2447  CB  GLN A 301      17.604  -0.915  15.415  1.00 94.14           C  
ATOM   2448  CG  GLN A 301      18.416  -1.495  14.265  1.00 94.14           C  
ATOM   2449  CD  GLN A 301      18.404  -0.412  13.197  1.00 94.14           C  
ATOM   2450  NE2 GLN A 301      19.612  -0.003  12.731  1.00 94.14           N  
ATOM   2451  OE1 GLN A 301      17.345   0.077  12.808  1.00 94.14           O  
ATOM   2452  N   ASP A 302      15.416  -0.881  17.487  1.00 49.44           N  
ATOM   2453  CA  ASP A 302      14.657   0.001  18.331  1.00 49.44           C  
ATOM   2454  C   ASP A 302      14.823  -0.399  19.762  1.00 49.44           C  
ATOM   2455  O   ASP A 302      14.901   0.453  20.647  1.00 49.44           O  
ATOM   2456  CB  ASP A 302      13.151   0.048  18.008  1.00 49.44           C  
ATOM   2457  CG  ASP A 302      12.966   0.910  16.765  1.00 49.44           C  
ATOM   2458  OD1 ASP A 302      13.986   1.484  16.293  1.00 49.44           O  
ATOM   2459  OD2 ASP A 302      11.808   1.023  16.280  1.00 49.44           O1-
ATOM   2460  N   LEU A 303      14.824  -1.715  20.042  1.00 69.58           N  
ATOM   2461  CA  LEU A 303      15.012  -2.187  21.384  1.00 69.58           C  
ATOM   2462  C   LEU A 303      16.434  -1.966  21.823  1.00 69.58           C  
ATOM   2463  O   LEU A 303      16.679  -1.508  22.939  1.00 69.58           O  
ATOM   2464  CB  LEU A 303      14.741  -3.700  21.509  1.00 69.58           C  
ATOM   2465  CG  LEU A 303      13.275  -4.135  21.291  1.00 69.58           C  
ATOM   2466  CD1 LEU A 303      13.135  -5.661  21.410  1.00 69.58           C  
ATOM   2467  CD2 LEU A 303      12.311  -3.399  22.238  1.00 69.58           C  
ATOM   2468  N   PHE A 304      17.414  -2.300  20.949  1.00 85.48           N  
ATOM   2469  CA  PHE A 304      18.798  -2.215  21.329  1.00 85.48           C  
ATOM   2470  C   PHE A 304      19.553  -1.410  20.313  1.00 85.48           C  
ATOM   2471  O   PHE A 304      19.708  -1.822  19.164  1.00 85.48           O  
ATOM   2472  CB  PHE A 304      19.512  -3.582  21.346  1.00 85.48           C  
ATOM   2473  CG  PHE A 304      18.880  -4.481  22.354  1.00 85.48           C  
ATOM   2474  CD1 PHE A 304      19.220  -4.406  23.685  1.00 85.48           C  
ATOM   2475  CD2 PHE A 304      17.947  -5.412  21.956  1.00 85.48           C  
ATOM   2476  CE1 PHE A 304      18.633  -5.248  24.601  1.00 85.48           C  
ATOM   2477  CE2 PHE A 304      17.358  -6.255  22.868  1.00 85.48           C  
ATOM   2478  CZ  PHE A 304      17.700  -6.173  24.196  1.00 85.48           C  
ATOM   2479  N   PRO A 305      20.074  -0.289  20.723  1.00148.10           N  
ATOM   2480  CA  PRO A 305      20.846   0.583  19.877  1.00148.10           C  
ATOM   2481  C   PRO A 305      22.048  -0.123  19.306  1.00148.10           C  
ATOM   2482  O   PRO A 305      22.443   0.195  18.185  1.00148.10           O  
ATOM   2483  CB  PRO A 305      21.250   1.753  20.774  1.00148.10           C  
ATOM   2484  CG  PRO A 305      21.238   1.148  22.192  1.00148.10           C  
ATOM   2485  CD  PRO A 305      20.139   0.076  22.125  1.00148.10           C  
ATOM   2486  N   LYS A 306      22.630  -1.089  20.044  1.00 89.31           N  
ATOM   2487  CA  LYS A 306      23.827  -1.803  19.682  1.00 89.31           C  
ATOM   2488  C   LYS A 306      23.591  -2.579  18.419  1.00 89.31           C  
ATOM   2489  O   LYS A 306      24.525  -2.868  17.673  1.00 89.31           O  
ATOM   2490  CB  LYS A 306      24.248  -2.809  20.770  1.00 89.31           C  
ATOM   2491  CG  LYS A 306      24.686  -2.137  22.072  1.00 89.31           C  
ATOM   2492  CD  LYS A 306      24.667  -3.064  23.289  1.00 89.31           C  
ATOM   2493  CE  LYS A 306      25.337  -2.450  24.517  1.00 89.31           C  
ATOM   2494  NZ  LYS A 306      24.693  -1.160  24.851  1.00 89.31           N1+
ATOM   2495  N   ALA A 307      22.326  -2.968  18.195  1.00 77.74           N  
ATOM   2496  CA  ALA A 307      21.803  -3.742  17.099  1.00 77.74           C  
ATOM   2497  C   ALA A 307      21.896  -3.029  15.777  1.00 77.74           C  
ATOM   2498  O   ALA A 307      21.746  -3.667  14.736  1.00 77.74           O  
ATOM   2499  CB  ALA A 307      20.338  -4.163  17.298  1.00 77.74           C  
ATOM   2500  N   ALA A 308      22.091  -1.695  15.766  1.00 53.33           N  
ATOM   2501  CA  ALA A 308      22.005  -0.921  14.552  1.00 53.33           C  
ATOM   2502  C   ALA A 308      22.874  -1.509  13.481  1.00 53.33           C  
ATOM   2503  O   ALA A 308      22.473  -1.535  12.318  1.00 53.33           O  
ATOM   2504  CB  ALA A 308      22.450   0.541  14.730  1.00 53.33           C  
ATOM   2505  N   GLU A 309      24.062  -2.030  13.836  1.00 56.89           N  
ATOM   2506  CA  GLU A 309      24.972  -2.562  12.861  1.00 56.89           C  
ATOM   2507  C   GLU A 309      24.271  -3.644  12.093  1.00 56.89           C  
ATOM   2508  O   GLU A 309      24.472  -3.784  10.887  1.00 56.89           O  
ATOM   2509  CB  GLU A 309      26.215  -3.199  13.513  1.00 56.89           C  
ATOM   2510  CG  GLU A 309      27.274  -3.707  12.528  1.00 56.89           C  
ATOM   2511  CD  GLU A 309      28.356  -4.415  13.340  1.00 56.89           C  
ATOM   2512  OE1 GLU A 309      28.001  -4.995  14.399  1.00 56.89           O  
ATOM   2513  OE2 GLU A 309      29.541  -4.391  12.918  1.00 56.89           O1-
ATOM   2514  N   LEU A 310      23.439  -4.451  12.780  1.00 57.22           N  
ATOM   2515  CA  LEU A 310      22.776  -5.553  12.137  1.00 57.22           C  
ATOM   2516  C   LEU A 310      21.808  -5.085  11.084  1.00 57.22           C  
ATOM   2517  O   LEU A 310      21.775  -5.639   9.987  1.00 57.22           O  
ATOM   2518  CB  LEU A 310      21.987  -6.429  13.127  1.00 57.22           C  
ATOM   2519  CG  LEU A 310      22.868  -7.074  14.215  1.00 57.22           C  
ATOM   2520  CD1 LEU A 310      22.031  -7.941  15.168  1.00 57.22           C  
ATOM   2521  CD2 LEU A 310      24.064  -7.827  13.610  1.00 57.22           C  
ATOM   2522  N   TYR A 311      20.991  -4.055  11.385  1.00 58.98           N  
ATOM   2523  CA  TYR A 311      19.996  -3.565  10.462  1.00 58.98           C  
ATOM   2524  C   TYR A 311      20.694  -2.986   9.270  1.00 58.98           C  
ATOM   2525  O   TYR A 311      20.293  -3.210   8.129  1.00 58.98           O  
ATOM   2526  CB  TYR A 311      19.108  -2.462  11.076  1.00 58.98           C  
ATOM   2527  CG  TYR A 311      18.073  -2.012  10.092  1.00 58.98           C  
ATOM   2528  CD1 TYR A 311      16.910  -2.731   9.922  1.00 58.98           C  
ATOM   2529  CD2 TYR A 311      18.248  -0.865   9.351  1.00 58.98           C  
ATOM   2530  CE1 TYR A 311      15.947  -2.320   9.028  1.00 58.98           C  
ATOM   2531  CE2 TYR A 311      17.289  -0.451   8.455  1.00 58.98           C  
ATOM   2532  CZ  TYR A 311      16.134  -1.178   8.290  1.00 58.98           C  
ATOM   2533  OH  TYR A 311      15.150  -0.749   7.371  1.00 58.98           O  
ATOM   2534  N   GLU A 312      21.784  -2.242   9.512  1.00 47.34           N  
ATOM   2535  CA  GLU A 312      22.505  -1.588   8.457  1.00 47.34           C  
ATOM   2536  C   GLU A 312      22.971  -2.633   7.500  1.00 47.34           C  
ATOM   2537  O   GLU A 312      22.879  -2.466   6.285  1.00 47.34           O  
ATOM   2538  CB  GLU A 312      23.792  -0.924   8.972  1.00 47.34           C  
ATOM   2539  CG  GLU A 312      23.574   0.229   9.953  1.00 47.34           C  
ATOM   2540  CD  GLU A 312      24.923   0.551  10.587  1.00 47.34           C  
ATOM   2541  OE1 GLU A 312      25.321  -0.172  11.538  1.00 47.34           O  
ATOM   2542  OE2 GLU A 312      25.578   1.523  10.124  1.00 47.34           O1-
ATOM   2543  N   ARG A 313      23.491  -3.746   8.044  1.00135.30           N  
ATOM   2544  CA  ARG A 313      24.054  -4.797   7.247  1.00135.30           C  
ATOM   2545  C   ARG A 313      23.008  -5.425   6.388  1.00135.30           C  
ATOM   2546  O   ARG A 313      23.251  -5.716   5.218  1.00135.30           O  
ATOM   2547  CB  ARG A 313      24.699  -5.895   8.106  1.00135.30           C  
ATOM   2548  CG  ARG A 313      26.082  -5.500   8.622  1.00135.30           C  
ATOM   2549  CD  ARG A 313      26.736  -6.565   9.501  1.00135.30           C  
ATOM   2550  NE  ARG A 313      28.180  -6.214   9.626  1.00135.30           N  
ATOM   2551  CZ  ARG A 313      28.975  -6.916  10.482  1.00135.30           C  
ATOM   2552  NH1 ARG A 313      28.408  -7.819  11.329  1.00135.30           N1+
ATOM   2553  NH2 ARG A 313      30.328  -6.723  10.484  1.00135.30           N  
ATOM   2554  N   VAL A 314      21.813  -5.669   6.953  1.00 36.37           N  
ATOM   2555  CA  VAL A 314      20.741  -6.257   6.205  1.00 36.37           C  
ATOM   2556  C   VAL A 314      20.340  -5.300   5.125  1.00 36.37           C  
ATOM   2557  O   VAL A 314      20.031  -5.709   4.006  1.00 36.37           O  
ATOM   2558  CB  VAL A 314      19.533  -6.528   7.056  1.00 36.37           C  
ATOM   2559  CG1 VAL A 314      18.389  -7.022   6.156  1.00 36.37           C  
ATOM   2560  CG2 VAL A 314      19.935  -7.517   8.163  1.00 36.37           C  
ATOM   2561  N   ALA A 315      20.328  -3.989   5.439  1.00 28.64           N  
ATOM   2562  CA  ALA A 315      19.934  -2.988   4.487  1.00 28.64           C  
ATOM   2563  C   ALA A 315      20.884  -3.004   3.334  1.00 28.64           C  
ATOM   2564  O   ALA A 315      20.471  -2.913   2.178  1.00 28.64           O  
ATOM   2565  CB  ALA A 315      19.957  -1.565   5.068  1.00 28.64           C  
ATOM   2566  N   SER A 316      22.192  -3.129   3.631  1.00 30.66           N  
ATOM   2567  CA  SER A 316      23.213  -3.124   2.626  1.00 30.66           C  
ATOM   2568  C   SER A 316      23.001  -4.295   1.727  1.00 30.66           C  
ATOM   2569  O   SER A 316      23.166  -4.193   0.514  1.00 30.66           O  
ATOM   2570  CB  SER A 316      24.632  -3.257   3.209  1.00 30.66           C  
ATOM   2571  OG  SER A 316      25.594  -3.246   2.165  1.00 30.66           O  
ATOM   2572  N   ASN A 317      22.633  -5.452   2.301  1.00 59.70           N  
ATOM   2573  CA  ASN A 317      22.423  -6.613   1.487  1.00 59.70           C  
ATOM   2574  C   ASN A 317      21.265  -6.394   0.575  1.00 59.70           C  
ATOM   2575  O   ASN A 317      21.319  -6.774  -0.593  1.00 59.70           O  
ATOM   2576  CB  ASN A 317      22.178  -7.893   2.295  1.00 59.70           C  
ATOM   2577  CG  ASN A 317      23.562  -8.384   2.676  1.00 59.70           C  
ATOM   2578  ND2 ASN A 317      24.276  -8.976   1.682  1.00 59.70           N  
ATOM   2579  OD1 ASN A 317      24.007  -8.229   3.811  1.00 59.70           O  
ATOM   2580  N   ARG A 318      20.187  -5.759   1.070  1.00117.07           N  
ATOM   2581  CA  ARG A 318      19.062  -5.564   0.208  1.00117.07           C  
ATOM   2582  C   ARG A 318      19.513  -4.717  -0.934  1.00117.07           C  
ATOM   2583  O   ARG A 318      19.065  -4.900  -2.063  1.00117.07           O  
ATOM   2584  CB  ARG A 318      17.860  -4.855   0.856  1.00117.07           C  
ATOM   2585  CG  ARG A 318      16.694  -4.768  -0.135  1.00117.07           C  
ATOM   2586  CD  ARG A 318      16.051  -3.386  -0.240  1.00117.07           C  
ATOM   2587  NE  ARG A 318      15.045  -3.264   0.850  1.00117.07           N  
ATOM   2588  CZ  ARG A 318      14.681  -2.031   1.311  1.00117.07           C  
ATOM   2589  NH1 ARG A 318      15.371  -0.921   0.918  1.00117.07           N1+
ATOM   2590  NH2 ARG A 318      13.616  -1.909   2.156  1.00117.07           N  
ATOM   2591  N   GLU A 319      20.407  -3.754  -0.667  1.00 87.73           N  
ATOM   2592  CA  GLU A 319      20.865  -2.913  -1.733  1.00 87.73           C  
ATOM   2593  C   GLU A 319      21.606  -3.735  -2.744  1.00 87.73           C  
ATOM   2594  O   GLU A 319      21.406  -3.574  -3.947  1.00 87.73           O  
ATOM   2595  CB  GLU A 319      21.802  -1.791  -1.265  1.00 87.73           C  
ATOM   2596  CG  GLU A 319      22.257  -0.929  -2.436  1.00 87.73           C  
ATOM   2597  CD  GLU A 319      20.986  -0.411  -3.090  1.00 87.73           C  
ATOM   2598  OE1 GLU A 319      20.025  -0.105  -2.335  1.00 87.73           O  
ATOM   2599  OE2 GLU A 319      20.952  -0.336  -4.347  1.00 87.73           O1-
ATOM   2600  N   HIS A 320      22.472  -4.662  -2.291  1.00 62.46           N  
ATOM   2601  CA  HIS A 320      23.254  -5.405  -3.234  1.00 62.46           C  
ATOM   2602  C   HIS A 320      22.335  -6.217  -4.090  1.00 62.46           C  
ATOM   2603  O   HIS A 320      22.504  -6.285  -5.306  1.00 62.46           O  
ATOM   2604  CB  HIS A 320      24.274  -6.349  -2.577  1.00 62.46           C  
ATOM   2605  CG  HIS A 320      25.205  -6.940  -3.592  1.00 62.46           C  
ATOM   2606  CD2 HIS A 320      24.932  -7.540  -4.785  1.00 62.46           C  
ATOM   2607  ND1 HIS A 320      26.575  -6.969  -3.466  1.00 62.46           N  
ATOM   2608  CE1 HIS A 320      27.062  -7.571  -4.578  1.00 62.46           C  
ATOM   2609  NE2 HIS A 320      26.100  -7.937  -5.407  1.00 62.46           N  
ATOM   2610  N   TRP A 321      21.313  -6.838  -3.475  1.00 63.34           N  
ATOM   2611  CA  TRP A 321      20.415  -7.652  -4.237  1.00 63.34           C  
ATOM   2612  C   TRP A 321      19.734  -6.802  -5.255  1.00 63.34           C  
ATOM   2613  O   TRP A 321      19.579  -7.213  -6.400  1.00 63.34           O  
ATOM   2614  CB  TRP A 321      19.335  -8.354  -3.400  1.00 63.34           C  
ATOM   2615  CG  TRP A 321      19.865  -9.503  -2.586  1.00 63.34           C  
ATOM   2616  CD1 TRP A 321      20.191  -9.560  -1.260  1.00 63.34           C  
ATOM   2617  CD2 TRP A 321      20.142 -10.809  -3.125  1.00 63.34           C  
ATOM   2618  CE2 TRP A 321      20.621 -11.594  -2.077  1.00 63.34           C  
ATOM   2619  CE3 TRP A 321      20.002 -11.305  -4.387  1.00 63.34           C  
ATOM   2620  NE1 TRP A 321      20.644 -10.816  -0.941  1.00 63.34           N  
ATOM   2621  CZ2 TRP A 321      20.971 -12.898  -2.280  1.00 63.34           C  
ATOM   2622  CZ3 TRP A 321      20.360 -12.621  -4.588  1.00 63.34           C  
ATOM   2623  CH2 TRP A 321      20.835 -13.400  -3.553  1.00 63.34           C  
ATOM   2624  N   THR A 322      19.316  -5.581  -4.881  1.00 32.15           N  
ATOM   2625  CA  THR A 322      18.640  -4.748  -5.831  1.00 32.15           C  
ATOM   2626  C   THR A 322      19.569  -4.498  -6.985  1.00 32.15           C  
ATOM   2627  O   THR A 322      19.168  -4.594  -8.145  1.00 32.15           O  
ATOM   2628  CB  THR A 322      18.252  -3.415  -5.248  1.00 32.15           C  
ATOM   2629  CG2 THR A 322      17.537  -2.588  -6.330  1.00 32.15           C  
ATOM   2630  OG1 THR A 322      17.399  -3.592  -4.126  1.00 32.15           O  
ATOM   2631  N   LYS A 323      20.849  -4.200  -6.692  1.00 77.09           N  
ATOM   2632  CA  LYS A 323      21.815  -3.883  -7.711  1.00 77.09           C  
ATOM   2633  C   LYS A 323      21.995  -5.057  -8.624  1.00 77.09           C  
ATOM   2634  O   LYS A 323      21.971  -4.923  -9.846  1.00 77.09           O  
ATOM   2635  CB  LYS A 323      23.210  -3.604  -7.131  1.00 77.09           C  
ATOM   2636  CG  LYS A 323      23.271  -2.442  -6.141  1.00 77.09           C  
ATOM   2637  CD  LYS A 323      24.564  -2.456  -5.324  1.00 77.09           C  
ATOM   2638  CE  LYS A 323      24.639  -1.388  -4.234  1.00 77.09           C  
ATOM   2639  NZ  LYS A 323      24.521  -0.041  -4.834  1.00 77.09           N1+
ATOM   2640  N   VAL A 324      22.169  -6.247  -8.024  1.00109.83           N  
ATOM   2641  CA  VAL A 324      22.439  -7.474  -8.713  1.00109.83           C  
ATOM   2642  C   VAL A 324      21.253  -7.853  -9.538  1.00109.83           C  
ATOM   2643  O   VAL A 324      21.404  -8.451 -10.603  1.00109.83           O  
ATOM   2644  CB  VAL A 324      22.745  -8.613  -7.774  1.00109.83           C  
ATOM   2645  CG1 VAL A 324      21.450  -9.083  -7.094  1.00109.83           C  
ATOM   2646  CG2 VAL A 324      23.459  -9.721  -8.557  1.00109.83           C  
ATOM   2647  N   SER A 325      20.044  -7.450  -9.086  1.00104.72           N  
ATOM   2648  CA  SER A 325      18.781  -7.853  -9.651  1.00104.72           C  
ATOM   2649  C   SER A 325      18.737  -7.538 -11.116  1.00104.72           C  
ATOM   2650  O   SER A 325      17.863  -8.032 -11.827  1.00104.72           O  
ATOM   2651  CB  SER A 325      17.567  -7.134  -9.027  1.00104.72           C  
ATOM   2652  OG  SER A 325      17.369  -7.525  -7.676  1.00104.72           O  
ATOM   2653  N   HIS A 326      19.695  -6.735 -11.604  1.00 78.47           N  
ATOM   2654  CA  HIS A 326      19.747  -6.311 -12.975  1.00 78.47           C  
ATOM   2655  C   HIS A 326      19.870  -7.493 -13.876  1.00 78.47           C  
ATOM   2656  O   HIS A 326      19.441  -7.419 -15.026  1.00 78.47           O  
ATOM   2657  CB  HIS A 326      20.939  -5.392 -13.297  1.00 78.47           C  
ATOM   2658  CG  HIS A 326      20.952  -4.917 -14.728  1.00 78.47           C  
ATOM   2659  CD2 HIS A 326      20.464  -3.770 -15.271  1.00 78.47           C  
ATOM   2660  ND1 HIS A 326      21.512  -5.620 -15.774  1.00 78.47           N  
ATOM   2661  CE1 HIS A 326      21.338  -4.862 -16.891  1.00 78.47           C  
ATOM   2662  NE2 HIS A 326      20.709  -3.734 -16.635  1.00 78.47           N  
ATOM   2663  N   LYS A 327      20.487  -8.594 -13.401  1.00 94.58           N  
ATOM   2664  CA  LYS A 327      20.665  -9.723 -14.266  1.00 94.58           C  
ATOM   2665  C   LYS A 327      19.308 -10.130 -14.729  1.00 94.58           C  
ATOM   2666  O   LYS A 327      19.105 -10.361 -15.918  1.00 94.58           O  
ATOM   2667  CB  LYS A 327      21.298 -10.933 -13.560  1.00 94.58           C  
ATOM   2668  CG  LYS A 327      22.748 -10.699 -13.132  1.00 94.58           C  
ATOM   2669  CD  LYS A 327      23.299 -11.784 -12.203  1.00 94.58           C  
ATOM   2670  CE  LYS A 327      23.439 -13.154 -12.872  1.00 94.58           C  
ATOM   2671  NZ  LYS A 327      24.205 -14.071 -11.999  1.00 94.58           N1+
ATOM   2672  N   PHE A 328      18.330 -10.195 -13.807  1.00246.56           N  
ATOM   2673  CA  PHE A 328      17.009 -10.518 -14.246  1.00246.56           C  
ATOM   2674  C   PHE A 328      16.482  -9.315 -14.954  1.00246.56           C  
ATOM   2675  O   PHE A 328      16.751  -8.180 -14.563  1.00246.56           O  
ATOM   2676  CB  PHE A 328      16.039 -10.916 -13.118  1.00246.56           C  
ATOM   2677  CG  PHE A 328      14.707 -11.173 -13.739  1.00246.56           C  
ATOM   2678  CD1 PHE A 328      14.544 -12.171 -14.673  1.00246.56           C  
ATOM   2679  CD2 PHE A 328      13.613 -10.440 -13.349  1.00246.56           C  
ATOM   2680  CE1 PHE A 328      13.312 -12.407 -15.238  1.00246.56           C  
ATOM   2681  CE2 PHE A 328      12.377 -10.669 -13.911  1.00246.56           C  
ATOM   2682  CZ  PHE A 328      12.227 -11.650 -14.859  1.00246.56           C  
TER   
ATOM   2683  N   GLY B   1     -18.933 -50.280 -16.426  1.00 22.08           N  
ATOM   2684  CA  GLY B   1     -17.981 -49.159 -16.253  1.00 22.08           C  
ATOM   2685  C   GLY B   1     -17.577 -48.625 -17.587  1.00 22.08           C  
ATOM   2686  O   GLY B   1     -16.571 -49.045 -18.154  1.00 22.08           O  
ATOM   2687  N   SER B   2     -18.363 -47.666 -18.113  1.00146.10           N  
ATOM   2688  CA  SER B   2     -18.070 -47.111 -19.401  1.00146.10           C  
ATOM   2689  C   SER B   2     -18.483 -45.676 -19.391  1.00146.10           C  
ATOM   2690  O   SER B   2     -18.857 -45.129 -18.354  1.00146.10           O  
ATOM   2691  CB  SER B   2     -18.821 -47.802 -20.552  1.00146.10           C  
ATOM   2692  OG  SER B   2     -20.224 -47.672 -20.369  1.00146.10           O  
ATOM   2693  N   ALA B   3     -18.402 -45.025 -20.568  1.00206.04           N  
ATOM   2694  CA  ALA B   3     -18.753 -43.641 -20.705  1.00206.04           C  
ATOM   2695  C   ALA B   3     -20.224 -43.513 -20.490  1.00206.04           C  
ATOM   2696  O   ALA B   3     -20.963 -44.492 -20.591  1.00206.04           O  
ATOM   2697  CB  ALA B   3     -18.432 -43.056 -22.093  1.00206.04           C  
ATOM   2698  N   MET B   4     -20.690 -42.287 -20.158  1.00239.18           N  
ATOM   2699  CA  MET B   4     -22.087 -42.119 -19.885  1.00239.18           C  
ATOM   2700  C   MET B   4     -22.850 -42.101 -21.162  1.00239.18           C  
ATOM   2701  O   MET B   4     -23.041 -41.072 -21.808  1.00239.18           O  
ATOM   2702  CB  MET B   4     -22.436 -40.841 -19.104  1.00239.18           C  
ATOM   2703  CG  MET B   4     -22.070 -40.937 -17.622  1.00239.18           C  
ATOM   2704  SD  MET B   4     -20.288 -40.987 -17.270  1.00239.18           S  
ATOM   2705  CE  MET B   4     -20.474 -41.585 -15.564  1.00239.18           C  
ATOM   2706  N   ASP B   5     -23.279 -43.312 -21.546  1.00 80.48           N  
ATOM   2707  CA  ASP B   5     -24.115 -43.633 -22.660  1.00 80.48           C  
ATOM   2708  C   ASP B   5     -25.512 -43.178 -22.357  1.00 80.48           C  
ATOM   2709  O   ASP B   5     -26.272 -42.826 -23.257  1.00 80.48           O  
ATOM   2710  CB  ASP B   5     -24.185 -45.153 -22.918  1.00 80.48           C  
ATOM   2711  CG  ASP B   5     -24.979 -45.421 -24.199  1.00 80.48           C  
ATOM   2712  OD1 ASP B   5     -25.280 -44.447 -24.941  1.00 80.48           O  
ATOM   2713  OD2 ASP B   5     -25.299 -46.615 -24.448  1.00 80.48           O1-
ATOM   2714  N   ASP B   6     -25.893 -43.190 -21.065  1.00 66.76           N  
ATOM   2715  CA  ASP B   6     -27.241 -42.869 -20.692  1.00 66.76           C  
ATOM   2716  C   ASP B   6     -27.525 -41.492 -21.198  1.00 66.76           C  
ATOM   2717  O   ASP B   6     -28.551 -41.252 -21.831  1.00 66.76           O  
ATOM   2718  CB  ASP B   6     -27.423 -42.814 -19.166  1.00 66.76           C  
ATOM   2719  CG  ASP B   6     -27.066 -44.179 -18.595  1.00 66.76           C  
ATOM   2720  OD1 ASP B   6     -26.718 -45.083 -19.401  1.00 66.76           O  
ATOM   2721  OD2 ASP B   6     -27.125 -44.333 -17.345  1.00 66.76           O1-
ATOM   2722  N   GLU B   7     -26.588 -40.563 -20.943  1.00106.81           N  
ATOM   2723  CA  GLU B   7     -26.717 -39.191 -21.344  1.00106.81           C  
ATOM   2724  C   GLU B   7     -26.698 -39.127 -22.832  1.00106.81           C  
ATOM   2725  O   GLU B   7     -27.352 -38.284 -23.438  1.00106.81           O  
ATOM   2726  CB  GLU B   7     -25.510 -38.328 -20.960  1.00106.81           C  
ATOM   2727  CG  GLU B   7     -25.266 -38.124 -19.472  1.00106.81           C  
ATOM   2728  CD  GLU B   7     -24.020 -37.256 -19.384  1.00106.81           C  
ATOM   2729  OE1 GLU B   7     -24.027 -36.157 -19.999  1.00106.81           O  
ATOM   2730  OE2 GLU B   7     -23.042 -37.683 -18.714  1.00106.81           O1-
ATOM   2731  N   TYR B   8     -25.898 -40.006 -23.454  1.00 65.90           N  
ATOM   2732  CA  TYR B   8     -25.691 -39.981 -24.870  1.00 65.90           C  
ATOM   2733  C   TYR B   8     -26.979 -40.256 -25.573  1.00 65.90           C  
ATOM   2734  O   TYR B   8     -27.266 -39.651 -26.606  1.00 65.90           O  
ATOM   2735  CB  TYR B   8     -24.615 -40.991 -25.312  1.00 65.90           C  
ATOM   2736  CG  TYR B   8     -24.437 -40.896 -26.788  1.00 65.90           C  
ATOM   2737  CD1 TYR B   8     -23.816 -39.797 -27.333  1.00 65.90           C  
ATOM   2738  CD2 TYR B   8     -24.906 -41.878 -27.628  1.00 65.90           C  
ATOM   2739  CE1 TYR B   8     -23.646 -39.688 -28.693  1.00 65.90           C  
ATOM   2740  CE2 TYR B   8     -24.737 -41.777 -28.990  1.00 65.90           C  
ATOM   2741  CZ  TYR B   8     -24.105 -40.683 -29.523  1.00 65.90           C  
ATOM   2742  OH  TYR B   8     -23.933 -40.579 -30.919  1.00 65.90           O  
ATOM   2743  N   THR B   9     -27.795 -41.185 -25.037  1.00107.11           N  
ATOM   2744  CA  THR B   9     -29.038 -41.520 -25.671  1.00107.11           C  
ATOM   2745  C   THR B   9     -29.927 -40.321 -25.701  1.00107.11           C  
ATOM   2746  O   THR B   9     -30.595 -40.072 -26.702  1.00107.11           O  
ATOM   2747  CB  THR B   9     -29.804 -42.606 -24.970  1.00107.11           C  
ATOM   2748  CG2 THR B   9     -28.964 -43.889 -24.972  1.00107.11           C  
ATOM   2749  OG1 THR B   9     -30.119 -42.217 -23.640  1.00107.11           O  
ATOM   2750  N   LYS B  10     -29.980 -39.548 -24.601  1.00 88.63           N  
ATOM   2751  CA  LYS B  10     -30.872 -38.430 -24.608  1.00 88.63           C  
ATOM   2752  C   LYS B  10     -30.415 -37.413 -25.609  1.00 88.63           C  
ATOM   2753  O   LYS B  10     -31.238 -36.799 -26.285  1.00 88.63           O  
ATOM   2754  CB  LYS B  10     -31.076 -37.755 -23.243  1.00 88.63           C  
ATOM   2755  CG  LYS B  10     -32.346 -36.903 -23.263  1.00 88.63           C  
ATOM   2756  CD  LYS B  10     -32.950 -36.610 -21.890  1.00 88.63           C  
ATOM   2757  CE  LYS B  10     -34.360 -36.021 -21.985  1.00 88.63           C  
ATOM   2758  NZ  LYS B  10     -35.236 -36.948 -22.741  1.00 88.63           N1+
ATOM   2759  N   LEU B  11     -29.092 -37.197 -25.743  1.00 88.54           N  
ATOM   2760  CA  LEU B  11     -28.665 -36.217 -26.700  1.00 88.54           C  
ATOM   2761  C   LEU B  11     -29.060 -36.651 -28.074  1.00 88.54           C  
ATOM   2762  O   LEU B  11     -29.484 -35.833 -28.888  1.00 88.54           O  
ATOM   2763  CB  LEU B  11     -27.152 -35.925 -26.724  1.00 88.54           C  
ATOM   2764  CG  LEU B  11     -26.656 -35.031 -25.568  1.00 88.54           C  
ATOM   2765  CD1 LEU B  11     -26.662 -35.756 -24.220  1.00 88.54           C  
ATOM   2766  CD2 LEU B  11     -25.296 -34.402 -25.900  1.00 88.54           C  
ATOM   2767  N   LEU B  12     -28.935 -37.953 -28.387  1.00 45.76           N  
ATOM   2768  CA  LEU B  12     -29.294 -38.372 -29.709  1.00 45.76           C  
ATOM   2769  C   LEU B  12     -30.751 -38.101 -29.925  1.00 45.76           C  
ATOM   2770  O   LEU B  12     -31.138 -37.551 -30.954  1.00 45.76           O  
ATOM   2771  CB  LEU B  12     -29.075 -39.876 -29.947  1.00 45.76           C  
ATOM   2772  CG  LEU B  12     -27.600 -40.306 -29.889  1.00 45.76           C  
ATOM   2773  CD1 LEU B  12     -27.448 -41.811 -30.162  1.00 45.76           C  
ATOM   2774  CD2 LEU B  12     -26.732 -39.439 -30.814  1.00 45.76           C  
ATOM   2775  N   HIS B  13     -31.595 -38.466 -28.941  1.00 79.01           N  
ATOM   2776  CA  HIS B  13     -33.022 -38.349 -29.063  1.00 79.01           C  
ATOM   2777  C   HIS B  13     -33.439 -36.918 -29.199  1.00 79.01           C  
ATOM   2778  O   HIS B  13     -34.195 -36.570 -30.105  1.00 79.01           O  
ATOM   2779  CB  HIS B  13     -33.770 -38.839 -27.811  1.00 79.01           C  
ATOM   2780  CG  HIS B  13     -33.701 -40.312 -27.531  1.00 79.01           C  
ATOM   2781  CD2 HIS B  13     -33.373 -41.363 -28.330  1.00 79.01           C  
ATOM   2782  ND1 HIS B  13     -34.032 -40.857 -26.311  1.00 79.01           N  
ATOM   2783  CE1 HIS B  13     -33.892 -42.200 -26.430  1.00 79.01           C  
ATOM   2784  NE2 HIS B  13     -33.493 -42.556 -27.639  1.00 79.01           N  
ATOM   2785  N   ASP B  14     -32.956 -36.057 -28.285  1.00 45.76           N  
ATOM   2786  CA  ASP B  14     -33.393 -34.692 -28.197  1.00 45.76           C  
ATOM   2787  C   ASP B  14     -33.003 -33.885 -29.395  1.00 45.76           C  
ATOM   2788  O   ASP B  14     -33.821 -33.141 -29.934  1.00 45.76           O  
ATOM   2789  CB  ASP B  14     -32.805 -33.963 -26.977  1.00 45.76           C  
ATOM   2790  CG  ASP B  14     -33.413 -34.556 -25.716  1.00 45.76           C  
ATOM   2791  OD1 ASP B  14     -34.557 -35.082 -25.784  1.00 45.76           O  
ATOM   2792  OD2 ASP B  14     -32.732 -34.489 -24.661  1.00 45.76           O1-
ATOM   2793  N   GLY B  15     -31.747 -34.005 -29.857  1.00 28.24           N  
ATOM   2794  CA  GLY B  15     -31.323 -33.149 -30.926  1.00 28.24           C  
ATOM   2795  C   GLY B  15     -30.798 -31.910 -30.265  1.00 28.24           C  
ATOM   2796  O   GLY B  15     -30.976 -31.726 -29.062  1.00 28.24           O  
ATOM   2797  N   ILE B  16     -30.166 -31.007 -31.043  1.00 65.93           N  
ATOM   2798  CA  ILE B  16     -29.539 -29.848 -30.467  1.00 65.93           C  
ATOM   2799  C   ILE B  16     -30.546 -28.772 -30.221  1.00 65.93           C  
ATOM   2800  O   ILE B  16     -31.386 -28.474 -31.068  1.00 65.93           O  
ATOM   2801  CB  ILE B  16     -28.425 -29.300 -31.309  1.00 65.93           C  
ATOM   2802  CG1 ILE B  16     -27.308 -30.351 -31.420  1.00 65.93           C  
ATOM   2803  CG2 ILE B  16     -27.953 -27.972 -30.697  1.00 65.93           C  
ATOM   2804  CD1 ILE B  16     -26.236 -30.009 -32.452  1.00 65.93           C  
ATOM   2805  N   GLN B  17     -30.464 -28.151 -29.025  1.00 64.40           N  
ATOM   2806  CA  GLN B  17     -31.429 -27.163 -28.642  1.00 64.40           C  
ATOM   2807  C   GLN B  17     -30.878 -25.794 -28.886  1.00 64.40           C  
ATOM   2808  O   GLN B  17     -29.670 -25.568 -28.888  1.00 64.40           O  
ATOM   2809  CB  GLN B  17     -31.863 -27.280 -27.171  1.00 64.40           C  
ATOM   2810  CG  GLN B  17     -32.507 -28.636 -26.869  1.00 64.40           C  
ATOM   2811  CD  GLN B  17     -33.579 -28.887 -27.922  1.00 64.40           C  
ATOM   2812  NE2 GLN B  17     -33.787 -30.185 -28.282  1.00 64.40           N  
ATOM   2813  OE1 GLN B  17     -34.205 -27.956 -28.425  1.00 64.40           O  
ATOM   2814  N   PRO B  18     -31.769 -24.873 -29.137  1.00 80.98           N  
ATOM   2815  CA  PRO B  18     -31.371 -23.519 -29.396  1.00 80.98           C  
ATOM   2816  C   PRO B  18     -30.898 -22.850 -28.147  1.00 80.98           C  
ATOM   2817  O   PRO B  18     -31.482 -23.062 -27.084  1.00 80.98           O  
ATOM   2818  CB  PRO B  18     -32.568 -22.839 -30.067  1.00 80.98           C  
ATOM   2819  CG  PRO B  18     -33.740 -23.814 -29.853  1.00 80.98           C  
ATOM   2820  CD  PRO B  18     -33.058 -25.186 -29.726  1.00 80.98           C  
ATOM   2821  N   VAL B  19     -29.880 -21.982 -28.281  1.00 99.15           N  
ATOM   2822  CA  VAL B  19     -29.253 -21.333 -27.169  1.00 99.15           C  
ATOM   2823  C   VAL B  19     -30.286 -20.532 -26.436  1.00 99.15           C  
ATOM   2824  O   VAL B  19     -30.283 -20.475 -25.208  1.00 99.15           O  
ATOM   2825  CB  VAL B  19     -28.142 -20.416 -27.607  1.00 99.15           C  
ATOM   2826  CG1 VAL B  19     -28.742 -19.201 -28.335  1.00 99.15           C  
ATOM   2827  CG2 VAL B  19     -27.278 -20.063 -26.389  1.00 99.15           C  
ATOM   2828  N   ALA B  20     -31.221 -19.915 -27.182  1.00 38.47           N  
ATOM   2829  CA  ALA B  20     -32.234 -19.063 -26.622  1.00 38.47           C  
ATOM   2830  C   ALA B  20     -33.081 -19.850 -25.669  1.00 38.47           C  
ATOM   2831  O   ALA B  20     -33.589 -19.316 -24.684  1.00 38.47           O  
ATOM   2832  CB  ALA B  20     -33.170 -18.470 -27.692  1.00 38.47           C  
ATOM   2833  N   ALA B  21     -33.300 -21.138 -25.973  1.00 39.80           N  
ATOM   2834  CA  ALA B  21     -34.126 -21.988 -25.166  1.00 39.80           C  
ATOM   2835  C   ALA B  21     -33.537 -22.176 -23.799  1.00 39.80           C  
ATOM   2836  O   ALA B  21     -34.277 -22.285 -22.824  1.00 39.80           O  
ATOM   2837  CB  ALA B  21     -34.309 -23.385 -25.784  1.00 39.80           C  
ATOM   2838  N   ILE B  22     -32.194 -22.260 -23.691  1.00 49.87           N  
ATOM   2839  CA  ILE B  22     -31.567 -22.533 -22.424  1.00 49.87           C  
ATOM   2840  C   ILE B  22     -31.835 -21.426 -21.444  1.00 49.87           C  
ATOM   2841  O   ILE B  22     -32.252 -21.686 -20.315  1.00 49.87           O  
ATOM   2842  CB  ILE B  22     -30.078 -22.685 -22.560  1.00 49.87           C  
ATOM   2843  CG1 ILE B  22     -29.754 -23.856 -23.504  1.00 49.87           C  
ATOM   2844  CG2 ILE B  22     -29.475 -22.849 -21.156  1.00 49.87           C  
ATOM   2845  CD1 ILE B  22     -28.288 -23.915 -23.932  1.00 49.87           C  
ATOM   2846  N   ASP B  23     -31.608 -20.159 -21.847  1.00 70.90           N  
ATOM   2847  CA  ASP B  23     -31.829 -19.047 -20.960  1.00 70.90           C  
ATOM   2848  C   ASP B  23     -31.843 -17.817 -21.813  1.00 70.90           C  
ATOM   2849  O   ASP B  23     -31.056 -17.692 -22.749  1.00 70.90           O  
ATOM   2850  CB  ASP B  23     -30.704 -18.887 -19.913  1.00 70.90           C  
ATOM   2851  CG  ASP B  23     -31.105 -17.878 -18.841  1.00 70.90           C  
ATOM   2852  OD1 ASP B  23     -31.514 -16.742 -19.197  1.00 70.90           O  
ATOM   2853  OD2 ASP B  23     -31.004 -18.237 -17.638  1.00 70.90           O1-
ATOM   2854  N   SER B  24     -32.739 -16.861 -21.505  1.00 46.12           N  
ATOM   2855  CA  SER B  24     -32.853 -15.675 -22.297  1.00 46.12           C  
ATOM   2856  C   SER B  24     -31.554 -14.926 -22.245  1.00 46.12           C  
ATOM   2857  O   SER B  24     -31.220 -14.208 -23.187  1.00 46.12           O  
ATOM   2858  CB  SER B  24     -33.959 -14.727 -21.801  1.00 46.12           C  
ATOM   2859  OG  SER B  24     -33.643 -14.234 -20.507  1.00 46.12           O  
ATOM   2860  N   ASN B  25     -30.787 -15.053 -21.139  1.00152.36           N  
ATOM   2861  CA  ASN B  25     -29.547 -14.324 -21.045  1.00152.36           C  
ATOM   2862  C   ASN B  25     -28.370 -15.250 -21.132  1.00152.36           C  
ATOM   2863  O   ASN B  25     -27.365 -15.037 -20.458  1.00152.36           O  
ATOM   2864  CB  ASN B  25     -29.376 -13.592 -19.704  1.00152.36           C  
ATOM   2865  CG  ASN B  25     -30.136 -12.279 -19.757  1.00152.36           C  
ATOM   2866  ND2 ASN B  25     -31.242 -12.184 -18.972  1.00152.36           N  
ATOM   2867  OD1 ASN B  25     -29.751 -11.357 -20.473  1.00152.36           O  
ATOM   2868  N   PHE B  26     -28.422 -16.260 -22.013  1.00 86.27           N  
ATOM   2869  CA  PHE B  26     -27.349 -17.212 -22.108  1.00 86.27           C  
ATOM   2870  C   PHE B  26     -26.121 -16.514 -22.630  1.00 86.27           C  
ATOM   2871  O   PHE B  26     -24.999 -16.794 -22.211  1.00 86.27           O  
ATOM   2872  CB  PHE B  26     -27.712 -18.373 -23.057  1.00 86.27           C  
ATOM   2873  CG  PHE B  26     -26.761 -19.507 -22.860  1.00 86.27           C  
ATOM   2874  CD1 PHE B  26     -26.879 -20.322 -21.757  1.00 86.27           C  
ATOM   2875  CD2 PHE B  26     -25.777 -19.777 -23.783  1.00 86.27           C  
ATOM   2876  CE1 PHE B  26     -26.020 -21.376 -21.562  1.00 86.27           C  
ATOM   2877  CE2 PHE B  26     -24.913 -20.831 -23.594  1.00 86.27           C  
ATOM   2878  CZ  PHE B  26     -25.032 -21.632 -22.482  1.00 86.27           C  
ATOM   2879  N   ALA B  27     -26.325 -15.621 -23.615  1.00 84.46           N  
ATOM   2880  CA  ALA B  27     -25.349 -14.829 -24.317  1.00 84.46           C  
ATOM   2881  C   ALA B  27     -24.739 -13.733 -23.483  1.00 84.46           C  
ATOM   2882  O   ALA B  27     -23.676 -13.229 -23.829  1.00 84.46           O  
ATOM   2883  CB  ALA B  27     -25.914 -14.179 -25.590  1.00 84.46           C  
ATOM   2884  N   SER B  28     -25.426 -13.237 -22.439  1.00 70.88           N  
ATOM   2885  CA  SER B  28     -24.931 -12.082 -21.729  1.00 70.88           C  
ATOM   2886  C   SER B  28     -23.770 -12.376 -20.814  1.00 70.88           C  
ATOM   2887  O   SER B  28     -23.608 -13.476 -20.286  1.00 70.88           O  
ATOM   2888  CB  SER B  28     -26.018 -11.401 -20.877  1.00 70.88           C  
ATOM   2889  OG  SER B  28     -25.483 -10.275 -20.196  1.00 70.88           O  
ATOM   2890  N   PHE B  29     -22.948 -11.329 -20.578  1.00 96.05           N  
ATOM   2891  CA  PHE B  29     -21.808 -11.386 -19.700  1.00 96.05           C  
ATOM   2892  C   PHE B  29     -22.283 -11.629 -18.295  1.00 96.05           C  
ATOM   2893  O   PHE B  29     -21.552 -12.179 -17.474  1.00 96.05           O  
ATOM   2894  CB  PHE B  29     -20.928 -10.123 -19.670  1.00 96.05           C  
ATOM   2895  CG  PHE B  29     -20.054 -10.110 -20.878  1.00 96.05           C  
ATOM   2896  CD1 PHE B  29     -19.100 -11.088 -21.052  1.00 96.05           C  
ATOM   2897  CD2 PHE B  29     -20.148  -9.106 -21.815  1.00 96.05           C  
ATOM   2898  CE1 PHE B  29     -18.276 -11.086 -22.151  1.00 96.05           C  
ATOM   2899  CE2 PHE B  29     -19.325  -9.099 -22.917  1.00 96.05           C  
ATOM   2900  CZ  PHE B  29     -18.389 -10.090 -23.092  1.00 96.05           C  
ATOM   2901  N   THR B  30     -23.505 -11.164 -17.974  1.00 60.37           N  
ATOM   2902  CA  THR B  30     -24.087 -11.287 -16.663  1.00 60.37           C  
ATOM   2903  C   THR B  30     -24.317 -12.733 -16.303  1.00 60.37           C  
ATOM   2904  O   THR B  30     -24.268 -13.097 -15.131  1.00 60.37           O  
ATOM   2905  CB  THR B  30     -25.406 -10.572 -16.551  1.00 60.37           C  
ATOM   2906  CG2 THR B  30     -25.189  -9.085 -16.881  1.00 60.37           C  
ATOM   2907  OG1 THR B  30     -26.358 -11.139 -17.441  1.00 60.37           O  
ATOM   2908  N   TYR B  31     -24.597 -13.590 -17.298  1.00 84.00           N  
ATOM   2909  CA  TYR B  31     -24.953 -14.976 -17.116  1.00 84.00           C  
ATOM   2910  C   TYR B  31     -23.852 -15.738 -16.423  1.00 84.00           C  
ATOM   2911  O   TYR B  31     -22.672 -15.575 -16.730  1.00 84.00           O  
ATOM   2912  CB  TYR B  31     -25.261 -15.635 -18.476  1.00 84.00           C  
ATOM   2913  CG  TYR B  31     -25.696 -17.052 -18.328  1.00 84.00           C  
ATOM   2914  CD1 TYR B  31     -26.986 -17.352 -17.954  1.00 84.00           C  
ATOM   2915  CD2 TYR B  31     -24.824 -18.083 -18.594  1.00 84.00           C  
ATOM   2916  CE1 TYR B  31     -27.393 -18.660 -17.833  1.00 84.00           C  
ATOM   2917  CE2 TYR B  31     -25.225 -19.393 -18.473  1.00 84.00           C  
ATOM   2918  CZ  TYR B  31     -26.513 -19.683 -18.090  1.00 84.00           C  
ATOM   2919  OH  TYR B  31     -26.934 -21.025 -17.966  1.00 84.00           O  
ATOM   2920  N   THR B  32     -24.219 -16.591 -15.433  1.00124.25           N  
ATOM   2921  CA  THR B  32     -23.226 -17.371 -14.742  1.00124.25           C  
ATOM   2922  C   THR B  32     -23.431 -18.809 -15.136  1.00124.25           C  
ATOM   2923  O   THR B  32     -24.410 -19.439 -14.742  1.00124.25           O  
ATOM   2924  CB  THR B  32     -23.350 -17.309 -13.249  1.00124.25           C  
ATOM   2925  CG2 THR B  32     -22.170 -18.083 -12.654  1.00124.25           C  
ATOM   2926  OG1 THR B  32     -23.299 -15.965 -12.800  1.00124.25           O  
ATOM   2927  N   PRO B  33     -22.499 -19.347 -15.881  1.00170.32           N  
ATOM   2928  CA  PRO B  33     -22.590 -20.686 -16.413  1.00170.32           C  
ATOM   2929  C   PRO B  33     -22.578 -21.733 -15.348  1.00170.32           C  
ATOM   2930  O   PRO B  33     -23.076 -22.831 -15.587  1.00170.32           O  
ATOM   2931  CB  PRO B  33     -21.399 -20.836 -17.358  1.00170.32           C  
ATOM   2932  CG  PRO B  33     -21.046 -19.395 -17.756  1.00170.32           C  
ATOM   2933  CD  PRO B  33     -21.501 -18.542 -16.561  1.00170.32           C  
ATOM   2934  N   ARG B  34     -22.012 -21.415 -14.173  1.00 70.98           N  
ATOM   2935  CA  ARG B  34     -21.867 -22.359 -13.104  1.00 70.98           C  
ATOM   2936  C   ARG B  34     -23.215 -22.770 -12.613  1.00 70.98           C  
ATOM   2937  O   ARG B  34     -23.360 -23.821 -11.993  1.00 70.98           O  
ATOM   2938  CB  ARG B  34     -21.055 -21.816 -11.914  1.00 70.98           C  
ATOM   2939  CG  ARG B  34     -19.555 -21.746 -12.212  1.00 70.98           C  
ATOM   2940  CD  ARG B  34     -18.697 -21.262 -11.042  1.00 70.98           C  
ATOM   2941  NE  ARG B  34     -17.274 -21.397 -11.461  1.00 70.98           N  
ATOM   2942  CZ  ARG B  34     -16.588 -22.542 -11.175  1.00 70.98           C  
ATOM   2943  NH1 ARG B  34     -17.187 -23.536 -10.456  1.00 70.98           N1+
ATOM   2944  NH2 ARG B  34     -15.303 -22.695 -11.609  1.00 70.98           N  
ATOM   2945  N   SER B  35     -24.226 -21.912 -12.820  1.00 50.76           N  
ATOM   2946  CA  SER B  35     -25.564 -22.150 -12.360  1.00 50.76           C  
ATOM   2947  C   SER B  35     -26.221 -23.269 -13.115  1.00 50.76           C  
ATOM   2948  O   SER B  35     -27.186 -23.853 -12.625  1.00 50.76           O  
ATOM   2949  CB  SER B  35     -26.449 -20.903 -12.525  1.00 50.76           C  
ATOM   2950  OG  SER B  35     -25.887 -19.815 -11.803  1.00 50.76           O  
ATOM   2951  N   LEU B  36     -25.737 -23.607 -14.326  1.00 64.56           N  
ATOM   2952  CA  LEU B  36     -26.391 -24.609 -15.124  1.00 64.56           C  
ATOM   2953  C   LEU B  36     -26.172 -25.949 -14.484  1.00 64.56           C  
ATOM   2954  O   LEU B  36     -25.097 -26.228 -13.955  1.00 64.56           O  
ATOM   2955  CB  LEU B  36     -25.829 -24.647 -16.558  1.00 64.56           C  
ATOM   2956  CG  LEU B  36     -26.626 -25.506 -17.554  1.00 64.56           C  
ATOM   2957  CD1 LEU B  36     -28.022 -24.907 -17.794  1.00 64.56           C  
ATOM   2958  CD2 LEU B  36     -25.836 -25.726 -18.858  1.00 64.56           C  
ATOM   2959  N   PRO B  37     -27.164 -26.805 -14.514  1.00 66.83           N  
ATOM   2960  CA  PRO B  37     -26.999 -28.098 -13.908  1.00 66.83           C  
ATOM   2961  C   PRO B  37     -25.973 -28.833 -14.700  1.00 66.83           C  
ATOM   2962  O   PRO B  37     -25.928 -28.653 -15.915  1.00 66.83           O  
ATOM   2963  CB  PRO B  37     -28.388 -28.729 -13.897  1.00 66.83           C  
ATOM   2964  CG  PRO B  37     -29.329 -27.510 -13.816  1.00 66.83           C  
ATOM   2965  CD  PRO B  37     -28.551 -26.370 -14.501  1.00 66.83           C  
ATOM   2966  N   GLU B  38     -25.140 -29.669 -14.049  1.00112.08           N  
ATOM   2967  CA  GLU B  38     -24.072 -30.293 -14.771  1.00112.08           C  
ATOM   2968  C   GLU B  38     -24.593 -31.261 -15.785  1.00112.08           C  
ATOM   2969  O   GLU B  38     -23.954 -31.482 -16.811  1.00112.08           O  
ATOM   2970  CB  GLU B  38     -22.965 -30.940 -13.917  1.00112.08           C  
ATOM   2971  CG  GLU B  38     -23.355 -32.115 -13.033  1.00112.08           C  
ATOM   2972  CD  GLU B  38     -22.056 -32.561 -12.380  1.00112.08           C  
ATOM   2973  OE1 GLU B  38     -20.982 -32.056 -12.809  1.00112.08           O  
ATOM   2974  OE2 GLU B  38     -22.116 -33.411 -11.452  1.00112.08           O1-
ATOM   2975  N   ASP B  39     -25.771 -31.863 -15.537  1.00 47.76           N  
ATOM   2976  CA  ASP B  39     -26.321 -32.840 -16.433  1.00 47.76           C  
ATOM   2977  C   ASP B  39     -26.541 -32.213 -17.780  1.00 47.76           C  
ATOM   2978  O   ASP B  39     -26.371 -32.874 -18.803  1.00 47.76           O  
ATOM   2979  CB  ASP B  39     -27.680 -33.375 -15.951  1.00 47.76           C  
ATOM   2980  CG  ASP B  39     -27.453 -34.180 -14.679  1.00 47.76           C  
ATOM   2981  OD1 ASP B  39     -26.306 -34.668 -14.485  1.00 47.76           O  
ATOM   2982  OD2 ASP B  39     -28.421 -34.316 -13.885  1.00 47.76           O1-
ATOM   2983  N   ASP B  40     -26.962 -30.933 -17.790  1.00 76.12           N  
ATOM   2984  CA  ASP B  40     -27.290 -30.121 -18.939  1.00 76.12           C  
ATOM   2985  C   ASP B  40     -26.094 -29.628 -19.711  1.00 76.12           C  
ATOM   2986  O   ASP B  40     -26.254 -29.120 -20.817  1.00 76.12           O  
ATOM   2987  CB  ASP B  40     -28.134 -28.890 -18.564  1.00 76.12           C  
ATOM   2988  CG  ASP B  40     -29.520 -29.394 -18.190  1.00 76.12           C  
ATOM   2989  OD1 ASP B  40     -29.859 -30.538 -18.597  1.00 76.12           O  
ATOM   2990  OD2 ASP B  40     -30.258 -28.647 -17.494  1.00 76.12           O1-
ATOM   2991  N   THR B  41     -24.875 -29.694 -19.149  1.00 63.29           N  
ATOM   2992  CA  THR B  41     -23.723 -29.072 -19.754  1.00 63.29           C  
ATOM   2993  C   THR B  41     -23.363 -29.613 -21.114  1.00 63.29           C  
ATOM   2994  O   THR B  41     -22.909 -28.850 -21.964  1.00 63.29           O  
ATOM   2995  CB  THR B  41     -22.503 -29.137 -18.883  1.00 63.29           C  
ATOM   2996  CG2 THR B  41     -22.808 -28.396 -17.570  1.00 63.29           C  
ATOM   2997  OG1 THR B  41     -22.146 -30.486 -18.621  1.00 63.29           O  
ATOM   2998  N   SER B  42     -23.504 -30.929 -21.364  1.00 40.06           N  
ATOM   2999  CA  SER B  42     -23.122 -31.478 -22.642  1.00 40.06           C  
ATOM   3000  C   SER B  42     -23.969 -30.899 -23.731  1.00 40.06           C  
ATOM   3001  O   SER B  42     -23.467 -30.543 -24.797  1.00 40.06           O  
ATOM   3002  CB  SER B  42     -23.276 -33.007 -22.706  1.00 40.06           C  
ATOM   3003  OG  SER B  42     -22.358 -33.629 -21.821  1.00 40.06           O  
ATOM   3004  N   MET B  43     -25.284 -30.791 -23.487  1.00 51.57           N  
ATOM   3005  CA  MET B  43     -26.180 -30.249 -24.465  1.00 51.57           C  
ATOM   3006  C   MET B  43     -25.800 -28.824 -24.737  1.00 51.57           C  
ATOM   3007  O   MET B  43     -25.824 -28.372 -25.880  1.00 51.57           O  
ATOM   3008  CB  MET B  43     -27.637 -30.205 -23.991  1.00 51.57           C  
ATOM   3009  CG  MET B  43     -28.565 -29.579 -25.029  1.00 51.57           C  
ATOM   3010  SD  MET B  43     -30.165 -29.049 -24.358  1.00 51.57           S  
ATOM   3011  CE  MET B  43     -29.436 -27.761 -23.303  1.00 51.57           C  
ATOM   3012  N   ALA B  44     -25.436 -28.078 -23.678  1.00 39.89           N  
ATOM   3013  CA  ALA B  44     -25.121 -26.680 -23.787  1.00 39.89           C  
ATOM   3014  C   ALA B  44     -23.932 -26.490 -24.673  1.00 39.89           C  
ATOM   3015  O   ALA B  44     -23.880 -25.537 -25.450  1.00 39.89           O  
ATOM   3016  CB  ALA B  44     -24.797 -26.034 -22.429  1.00 39.89           C  
ATOM   3017  N   ILE B  45     -22.931 -27.382 -24.575  1.00 57.23           N  
ATOM   3018  CA  ILE B  45     -21.784 -27.222 -25.416  1.00 57.23           C  
ATOM   3019  C   ILE B  45     -22.237 -27.320 -26.835  1.00 57.23           C  
ATOM   3020  O   ILE B  45     -21.845 -26.510 -27.670  1.00 57.23           O  
ATOM   3021  CB  ILE B  45     -20.710 -28.235 -25.177  1.00 57.23           C  
ATOM   3022  CG1 ILE B  45     -20.126 -28.025 -23.772  1.00 57.23           C  
ATOM   3023  CG2 ILE B  45     -19.674 -28.112 -26.307  1.00 57.23           C  
ATOM   3024  CD1 ILE B  45     -19.147 -29.108 -23.349  1.00 57.23           C  
ATOM   3025  N   LEU B  46     -23.111 -28.294 -27.140  1.00 47.07           N  
ATOM   3026  CA  LEU B  46     -23.582 -28.476 -28.481  1.00 47.07           C  
ATOM   3027  C   LEU B  46     -24.338 -27.258 -28.930  1.00 47.07           C  
ATOM   3028  O   LEU B  46     -24.200 -26.831 -30.074  1.00 47.07           O  
ATOM   3029  CB  LEU B  46     -24.525 -29.684 -28.616  1.00 47.07           C  
ATOM   3030  CG  LEU B  46     -23.862 -31.025 -28.249  1.00 47.07           C  
ATOM   3031  CD1 LEU B  46     -24.834 -32.200 -28.438  1.00 47.07           C  
ATOM   3032  CD2 LEU B  46     -22.536 -31.222 -29.000  1.00 47.07           C  
ATOM   3033  N   SER B  47     -25.161 -26.657 -28.051  1.00 33.63           N  
ATOM   3034  CA  SER B  47     -25.948 -25.522 -28.454  1.00 33.63           C  
ATOM   3035  C   SER B  47     -25.045 -24.403 -28.872  1.00 33.63           C  
ATOM   3036  O   SER B  47     -25.330 -23.700 -29.840  1.00 33.63           O  
ATOM   3037  CB  SER B  47     -26.846 -24.978 -27.329  1.00 33.63           C  
ATOM   3038  OG  SER B  47     -27.845 -25.929 -26.994  1.00 33.63           O  
ATOM   3039  N   MET B  48     -23.938 -24.201 -28.133  1.00 42.91           N  
ATOM   3040  CA  MET B  48     -23.030 -23.122 -28.405  1.00 42.91           C  
ATOM   3041  C   MET B  48     -22.356 -23.312 -29.728  1.00 42.91           C  
ATOM   3042  O   MET B  48     -22.198 -22.366 -30.498  1.00 42.91           O  
ATOM   3043  CB  MET B  48     -21.949 -22.965 -27.321  1.00 42.91           C  
ATOM   3044  CG  MET B  48     -22.513 -22.477 -25.982  1.00 42.91           C  
ATOM   3045  SD  MET B  48     -21.274 -22.244 -24.670  1.00 42.91           S  
ATOM   3046  CE  MET B  48     -21.217 -23.988 -24.165  1.00 42.91           C  
ATOM   3047  N   LEU B  49     -21.941 -24.552 -30.034  1.00 53.82           N  
ATOM   3048  CA  LEU B  49     -21.268 -24.793 -31.273  1.00 53.82           C  
ATOM   3049  C   LEU B  49     -22.220 -24.487 -32.386  1.00 53.82           C  
ATOM   3050  O   LEU B  49     -21.835 -23.910 -33.402  1.00 53.82           O  
ATOM   3051  CB  LEU B  49     -20.794 -26.249 -31.408  1.00 53.82           C  
ATOM   3052  CG  LEU B  49     -19.615 -26.583 -30.472  1.00 53.82           C  
ATOM   3053  CD1 LEU B  49     -19.172 -28.046 -30.617  1.00 53.82           C  
ATOM   3054  CD2 LEU B  49     -18.449 -25.606 -30.699  1.00 53.82           C  
ATOM   3055  N   GLN B  50     -23.502 -24.867 -32.225  1.00 45.89           N  
ATOM   3056  CA  GLN B  50     -24.459 -24.651 -33.272  1.00 45.89           C  
ATOM   3057  C   GLN B  50     -24.698 -23.185 -33.498  1.00 45.89           C  
ATOM   3058  O   GLN B  50     -24.685 -22.721 -34.638  1.00 45.89           O  
ATOM   3059  CB  GLN B  50     -25.823 -25.301 -32.983  1.00 45.89           C  
ATOM   3060  CG  GLN B  50     -26.825 -25.111 -34.123  1.00 45.89           C  
ATOM   3061  CD  GLN B  50     -28.124 -25.804 -33.738  1.00 45.89           C  
ATOM   3062  NE2 GLN B  50     -28.383 -26.984 -34.363  1.00 45.89           N  
ATOM   3063  OE1 GLN B  50     -28.888 -25.316 -32.906  1.00 45.89           O  
ATOM   3064  N   ASP B  51     -24.888 -22.407 -32.413  1.00 70.64           N  
ATOM   3065  CA  ASP B  51     -25.208 -21.005 -32.515  1.00 70.64           C  
ATOM   3066  C   ASP B  51     -24.053 -20.292 -33.148  1.00 70.64           C  
ATOM   3067  O   ASP B  51     -24.224 -19.299 -33.856  1.00 70.64           O  
ATOM   3068  CB  ASP B  51     -25.472 -20.343 -31.152  1.00 70.64           C  
ATOM   3069  CG  ASP B  51     -26.065 -18.965 -31.416  1.00 70.64           C  
ATOM   3070  OD1 ASP B  51     -26.905 -18.848 -32.348  1.00 70.64           O  
ATOM   3071  OD2 ASP B  51     -25.692 -18.012 -30.683  1.00 70.64           O1-
ATOM   3072  N   MET B  52     -22.836 -20.777 -32.861  1.00101.94           N  
ATOM   3073  CA  MET B  52     -21.613 -20.270 -33.410  1.00101.94           C  
ATOM   3074  C   MET B  52     -21.542 -20.627 -34.872  1.00101.94           C  
ATOM   3075  O   MET B  52     -20.732 -20.073 -35.611  1.00101.94           O  
ATOM   3076  CB  MET B  52     -20.343 -20.744 -32.688  1.00101.94           C  
ATOM   3077  CG  MET B  52     -20.171 -20.071 -31.325  1.00101.94           C  
ATOM   3078  SD  MET B  52     -18.572 -20.376 -30.517  1.00101.94           S  
ATOM   3079  CE  MET B  52     -18.963 -22.080 -30.029  1.00101.94           C  
ATOM   3080  N   ASN B  53     -22.354 -21.615 -35.302  1.00 92.35           N  
ATOM   3081  CA  ASN B  53     -22.463 -22.053 -36.671  1.00 92.35           C  
ATOM   3082  C   ASN B  53     -21.305 -22.907 -37.084  1.00 92.35           C  
ATOM   3083  O   ASN B  53     -21.031 -23.076 -38.271  1.00 92.35           O  
ATOM   3084  CB  ASN B  53     -22.601 -20.895 -37.677  1.00 92.35           C  
ATOM   3085  CG  ASN B  53     -23.142 -21.479 -38.977  1.00 92.35           C  
ATOM   3086  ND2 ASN B  53     -23.825 -22.651 -38.876  1.00 92.35           N  
ATOM   3087  OD1 ASN B  53     -22.958 -20.917 -40.055  1.00 92.35           O  
ATOM   3088  N   PHE B  54     -20.590 -23.484 -36.108  1.00163.30           N  
ATOM   3089  CA  PHE B  54     -19.524 -24.382 -36.437  1.00163.30           C  
ATOM   3090  C   PHE B  54     -20.056 -25.686 -36.950  1.00163.30           C  
ATOM   3091  O   PHE B  54     -19.462 -26.296 -37.836  1.00163.30           O  
ATOM   3092  CB  PHE B  54     -18.559 -24.660 -35.275  1.00163.30           C  
ATOM   3093  CG  PHE B  54     -17.818 -23.389 -35.030  1.00163.30           C  
ATOM   3094  CD1 PHE B  54     -16.920 -22.923 -35.962  1.00163.30           C  
ATOM   3095  CD2 PHE B  54     -18.039 -22.643 -33.896  1.00163.30           C  
ATOM   3096  CE1 PHE B  54     -16.235 -21.749 -35.760  1.00163.30           C  
ATOM   3097  CE2 PHE B  54     -17.353 -21.468 -33.688  1.00163.30           C  
ATOM   3098  CZ  PHE B  54     -16.447 -21.017 -34.618  1.00163.30           C  
ATOM   3099  N   ILE B  55     -21.180 -26.174 -36.390  1.00 44.13           N  
ATOM   3100  CA  ILE B  55     -21.679 -27.462 -36.786  1.00 44.13           C  
ATOM   3101  C   ILE B  55     -22.059 -27.425 -38.234  1.00 44.13           C  
ATOM   3102  O   ILE B  55     -21.686 -28.311 -39.001  1.00 44.13           O  
ATOM   3103  CB  ILE B  55     -22.892 -27.878 -36.009  1.00 44.13           C  
ATOM   3104  CG1 ILE B  55     -22.565 -27.937 -34.508  1.00 44.13           C  
ATOM   3105  CG2 ILE B  55     -23.380 -29.222 -36.575  1.00 44.13           C  
ATOM   3106  CD1 ILE B  55     -23.802 -28.068 -33.617  1.00 44.13           C  
ATOM   3107  N   ASN B  56     -22.810 -26.389 -38.650  1.00 44.36           N  
ATOM   3108  CA  ASN B  56     -23.275 -26.299 -40.004  1.00 44.36           C  
ATOM   3109  C   ASN B  56     -22.138 -26.082 -40.958  1.00 44.36           C  
ATOM   3110  O   ASN B  56     -22.033 -26.776 -41.968  1.00 44.36           O  
ATOM   3111  CB  ASN B  56     -24.276 -25.152 -40.212  1.00 44.36           C  
ATOM   3112  CG  ASN B  56     -24.818 -25.265 -41.629  1.00 44.36           C  
ATOM   3113  ND2 ASN B  56     -26.130 -25.602 -41.750  1.00 44.36           N  
ATOM   3114  OD1 ASN B  56     -24.095 -25.069 -42.605  1.00 44.36           O  
ATOM   3115  N   ASN B  57     -21.237 -25.131 -40.649  1.00 59.80           N  
ATOM   3116  CA  ASN B  57     -20.176 -24.789 -41.559  1.00 59.80           C  
ATOM   3117  C   ASN B  57     -19.290 -25.972 -41.791  1.00 59.80           C  
ATOM   3118  O   ASN B  57     -18.959 -26.297 -42.929  1.00 59.80           O  
ATOM   3119  CB  ASN B  57     -19.287 -23.648 -41.027  1.00 59.80           C  
ATOM   3120  CG  ASN B  57     -18.192 -23.388 -42.052  1.00 59.80           C  
ATOM   3121  ND2 ASN B  57     -18.593 -22.989 -43.288  1.00 59.80           N  
ATOM   3122  OD1 ASN B  57     -17.006 -23.553 -41.767  1.00 59.80           O  
ATOM   3123  N   TYR B  58     -18.876 -26.631 -40.697  1.00181.16           N  
ATOM   3124  CA  TYR B  58     -18.022 -27.786 -40.688  1.00181.16           C  
ATOM   3125  C   TYR B  58     -18.746 -29.015 -41.158  1.00181.16           C  
ATOM   3126  O   TYR B  58     -18.114 -29.992 -41.557  1.00181.16           O  
ATOM   3127  CB  TYR B  58     -17.360 -28.069 -39.328  1.00181.16           C  
ATOM   3128  CG  TYR B  58     -16.348 -26.993 -39.129  1.00181.16           C  
ATOM   3129  CD1 TYR B  58     -15.134 -27.069 -39.769  1.00181.16           C  
ATOM   3130  CD2 TYR B  58     -16.611 -25.898 -38.337  1.00181.16           C  
ATOM   3131  CE1 TYR B  58     -14.189 -26.085 -39.609  1.00181.16           C  
ATOM   3132  CE2 TYR B  58     -15.668 -24.909 -38.171  1.00181.16           C  
ATOM   3133  CZ  TYR B  58     -14.454 -25.003 -38.807  1.00181.16           C  
ATOM   3134  OH  TYR B  58     -13.482 -23.993 -38.644  1.00181.16           O  
ATOM   3135  N   LYS B  59     -20.090 -29.036 -41.052  1.00109.19           N  
ATOM   3136  CA  LYS B  59     -20.830 -30.205 -41.439  1.00109.19           C  
ATOM   3137  C   LYS B  59     -20.401 -31.317 -40.542  1.00109.19           C  
ATOM   3138  O   LYS B  59     -20.158 -32.439 -40.984  1.00109.19           O  
ATOM   3139  CB  LYS B  59     -20.574 -30.641 -42.894  1.00109.19           C  
ATOM   3140  CG  LYS B  59     -20.965 -29.595 -43.945  1.00109.19           C  
ATOM   3141  CD  LYS B  59     -22.444 -29.195 -43.927  1.00109.19           C  
ATOM   3142  CE  LYS B  59     -22.802 -28.149 -44.988  1.00109.19           C  
ATOM   3143  NZ  LYS B  59     -24.239 -27.802 -44.897  1.00109.19           N1+
ATOM   3144  N   ILE B  60     -20.312 -31.014 -39.230  1.00 64.20           N  
ATOM   3145  CA  ILE B  60     -19.875 -31.967 -38.250  1.00 64.20           C  
ATOM   3146  C   ILE B  60     -21.004 -32.879 -37.885  1.00 64.20           C  
ATOM   3147  O   ILE B  60     -22.130 -32.445 -37.652  1.00 64.20           O  
ATOM   3148  CB  ILE B  60     -19.383 -31.327 -36.986  1.00 64.20           C  
ATOM   3149  CG1 ILE B  60     -18.173 -30.429 -37.294  1.00 64.20           C  
ATOM   3150  CG2 ILE B  60     -19.085 -32.440 -35.963  1.00 64.20           C  
ATOM   3151  CD1 ILE B  60     -17.801 -29.497 -36.145  1.00 64.20           C  
ATOM   3152  N   ASP B  61     -20.716 -34.197 -37.849  1.00 60.98           N  
ATOM   3153  CA  ASP B  61     -21.698 -35.177 -37.480  1.00 60.98           C  
ATOM   3154  C   ASP B  61     -22.069 -34.946 -36.042  1.00 60.98           C  
ATOM   3155  O   ASP B  61     -21.208 -34.840 -35.171  1.00 60.98           O  
ATOM   3156  CB  ASP B  61     -21.191 -36.625 -37.604  1.00 60.98           C  
ATOM   3157  CG  ASP B  61     -22.371 -37.567 -37.420  1.00 60.98           C  
ATOM   3158  OD1 ASP B  61     -23.414 -37.336 -38.087  1.00 60.98           O  
ATOM   3159  OD2 ASP B  61     -22.254 -38.519 -36.602  1.00 60.98           O1-
ATOM   3160  N   CYS B  62     -23.385 -34.858 -35.766  1.00 51.91           N  
ATOM   3161  CA  CYS B  62     -23.890 -34.575 -34.452  1.00 51.91           C  
ATOM   3162  C   CYS B  62     -23.633 -35.687 -33.481  1.00 51.91           C  
ATOM   3163  O   CYS B  62     -23.255 -35.424 -32.338  1.00 51.91           O  
ATOM   3164  CB  CYS B  62     -25.403 -34.299 -34.447  1.00 51.91           C  
ATOM   3165  SG  CYS B  62     -25.835 -32.769 -35.324  1.00 51.91           S  
ATOM   3166  N   PRO B  63     -23.848 -36.918 -33.854  1.00 80.02           N  
ATOM   3167  CA  PRO B  63     -23.587 -37.983 -32.930  1.00 80.02           C  
ATOM   3168  C   PRO B  63     -22.141 -38.055 -32.562  1.00 80.02           C  
ATOM   3169  O   PRO B  63     -21.838 -38.397 -31.419  1.00 80.02           O  
ATOM   3170  CB  PRO B  63     -24.149 -39.242 -33.579  1.00 80.02           C  
ATOM   3171  CG  PRO B  63     -25.318 -38.698 -34.424  1.00 80.02           C  
ATOM   3172  CD  PRO B  63     -24.901 -37.266 -34.794  1.00 80.02           C  
ATOM   3173  N   THR B  64     -21.230 -37.745 -33.506  1.00119.50           N  
ATOM   3174  CA  THR B  64     -19.825 -37.808 -33.209  1.00119.50           C  
ATOM   3175  C   THR B  64     -19.495 -36.739 -32.217  1.00119.50           C  
ATOM   3176  O   THR B  64     -18.729 -36.960 -31.279  1.00119.50           O  
ATOM   3177  CB  THR B  64     -18.929 -37.610 -34.401  1.00119.50           C  
ATOM   3178  CG2 THR B  64     -19.234 -38.693 -35.447  1.00119.50           C  
ATOM   3179  OG1 THR B  64     -19.113 -36.323 -34.964  1.00119.50           O  
ATOM   3180  N   LEU B  65     -20.085 -35.546 -32.405  1.00 55.24           N  
ATOM   3181  CA  LEU B  65     -19.832 -34.424 -31.548  1.00 55.24           C  
ATOM   3182  C   LEU B  65     -20.327 -34.747 -30.173  1.00 55.24           C  
ATOM   3183  O   LEU B  65     -19.720 -34.352 -29.177  1.00 55.24           O  
ATOM   3184  CB  LEU B  65     -20.556 -33.159 -32.044  1.00 55.24           C  
ATOM   3185  CG  LEU B  65     -20.336 -31.909 -31.176  1.00 55.24           C  
ATOM   3186  CD1 LEU B  65     -18.849 -31.522 -31.120  1.00 55.24           C  
ATOM   3187  CD2 LEU B  65     -21.224 -30.750 -31.653  1.00 55.24           C  
ATOM   3188  N   ALA B  66     -21.471 -35.449 -30.074  1.00 35.31           N  
ATOM   3189  CA  ALA B  66     -21.977 -35.768 -28.773  1.00 35.31           C  
ATOM   3190  C   ALA B  66     -21.006 -36.674 -28.077  1.00 35.31           C  
ATOM   3191  O   ALA B  66     -20.660 -36.450 -26.918  1.00 35.31           O  
ATOM   3192  CB  ALA B  66     -23.332 -36.496 -28.816  1.00 35.31           C  
ATOM   3193  N   ARG B  67     -20.509 -37.710 -28.779  1.00 97.17           N  
ATOM   3194  CA  ARG B  67     -19.641 -38.659 -28.141  1.00 97.17           C  
ATOM   3195  C   ARG B  67     -18.373 -37.988 -27.720  1.00 97.17           C  
ATOM   3196  O   ARG B  67     -17.855 -38.245 -26.634  1.00 97.17           O  
ATOM   3197  CB  ARG B  67     -19.299 -39.869 -29.024  1.00 97.17           C  
ATOM   3198  CG  ARG B  67     -20.498 -40.800 -29.226  1.00 97.17           C  
ATOM   3199  CD  ARG B  67     -20.141 -42.146 -29.857  1.00 97.17           C  
ATOM   3200  NE  ARG B  67     -19.644 -41.871 -31.231  1.00 97.17           N  
ATOM   3201  CZ  ARG B  67     -20.506 -41.819 -32.287  1.00 97.17           C  
ATOM   3202  NH1 ARG B  67     -21.840 -42.037 -32.101  1.00 97.17           N1+
ATOM   3203  NH2 ARG B  67     -20.025 -41.553 -33.535  1.00 97.17           N  
ATOM   3204  N   PHE B  68     -17.849 -37.092 -28.573  1.00 50.96           N  
ATOM   3205  CA  PHE B  68     -16.614 -36.417 -28.287  1.00 50.96           C  
ATOM   3206  C   PHE B  68     -16.772 -35.635 -27.019  1.00 50.96           C  
ATOM   3207  O   PHE B  68     -15.950 -35.732 -26.109  1.00 50.96           O  
ATOM   3208  CB  PHE B  68     -16.240 -35.433 -29.410  1.00 50.96           C  
ATOM   3209  CG  PHE B  68     -15.022 -34.681 -29.005  1.00 50.96           C  
ATOM   3210  CD1 PHE B  68     -13.776 -35.251 -29.116  1.00 50.96           C  
ATOM   3211  CD2 PHE B  68     -15.129 -33.397 -28.524  1.00 50.96           C  
ATOM   3212  CE1 PHE B  68     -12.653 -34.553 -28.742  1.00 50.96           C  
ATOM   3213  CE2 PHE B  68     -14.009 -32.693 -28.149  1.00 50.96           C  
ATOM   3214  CZ  PHE B  68     -12.767 -33.272 -28.257  1.00 50.96           C  
ATOM   3215  N   CYS B  69     -17.860 -34.855 -26.917  1.00 38.45           N  
ATOM   3216  CA  CYS B  69     -18.073 -34.022 -25.766  1.00 38.45           C  
ATOM   3217  C   CYS B  69     -18.245 -34.858 -24.534  1.00 38.45           C  
ATOM   3218  O   CYS B  69     -17.734 -34.519 -23.469  1.00 38.45           O  
ATOM   3219  CB  CYS B  69     -19.324 -33.138 -25.895  1.00 38.45           C  
ATOM   3220  SG  CYS B  69     -19.574 -32.095 -24.429  1.00 38.45           S  
ATOM   3221  N   LEU B  70     -18.988 -35.973 -24.630  1.00103.33           N  
ATOM   3222  CA  LEU B  70     -19.181 -36.796 -23.473  1.00103.33           C  
ATOM   3223  C   LEU B  70     -17.866 -37.363 -23.036  1.00103.33           C  
ATOM   3224  O   LEU B  70     -17.613 -37.495 -21.839  1.00103.33           O  
ATOM   3225  CB  LEU B  70     -20.197 -37.939 -23.666  1.00103.33           C  
ATOM   3226  CG  LEU B  70     -21.671 -37.497 -23.531  1.00103.33           C  
ATOM   3227  CD1 LEU B  70     -22.042 -36.400 -24.538  1.00103.33           C  
ATOM   3228  CD2 LEU B  70     -22.621 -38.706 -23.591  1.00103.33           C  
ATOM   3229  N   MET B  71     -16.995 -37.722 -23.995  1.00161.66           N  
ATOM   3230  CA  MET B  71     -15.721 -38.298 -23.669  1.00161.66           C  
ATOM   3231  C   MET B  71     -14.878 -37.324 -22.896  1.00161.66           C  
ATOM   3232  O   MET B  71     -14.252 -37.704 -21.909  1.00161.66           O  
ATOM   3233  CB  MET B  71     -14.908 -38.705 -24.909  1.00161.66           C  
ATOM   3234  CG  MET B  71     -15.413 -39.978 -25.587  1.00161.66           C  
ATOM   3235  SD  MET B  71     -15.005 -41.515 -24.702  1.00161.66           S  
ATOM   3236  CE  MET B  71     -16.058 -41.202 -23.255  1.00161.66           C  
ATOM   3237  N   VAL B  72     -14.833 -36.041 -23.312  1.00 40.59           N  
ATOM   3238  CA  VAL B  72     -13.987 -35.091 -22.637  1.00 40.59           C  
ATOM   3239  C   VAL B  72     -14.451 -34.897 -21.221  1.00 40.59           C  
ATOM   3240  O   VAL B  72     -13.644 -34.865 -20.292  1.00 40.59           O  
ATOM   3241  CB  VAL B  72     -13.961 -33.737 -23.297  1.00 40.59           C  
ATOM   3242  CG1 VAL B  72     -13.377 -33.894 -24.711  1.00 40.59           C  
ATOM   3243  CG2 VAL B  72     -15.371 -33.126 -23.267  1.00 40.59           C  
ATOM   3244  N   LYS B  73     -15.778 -34.789 -21.020  1.00 89.49           N  
ATOM   3245  CA  LYS B  73     -16.370 -34.523 -19.737  1.00 89.49           C  
ATOM   3246  C   LYS B  73     -15.972 -35.622 -18.801  1.00 89.49           C  
ATOM   3247  O   LYS B  73     -15.661 -35.380 -17.636  1.00 89.49           O  
ATOM   3248  CB  LYS B  73     -17.909 -34.522 -19.812  1.00 89.49           C  
ATOM   3249  CG  LYS B  73     -18.618 -34.198 -18.494  1.00 89.49           C  
ATOM   3250  CD  LYS B  73     -20.124 -33.964 -18.652  1.00 89.49           C  
ATOM   3251  CE  LYS B  73     -20.987 -35.066 -18.032  1.00 89.49           C  
ATOM   3252  NZ  LYS B  73     -21.015 -34.913 -16.558  1.00 89.49           N1+
ATOM   3253  N   LYS B  74     -15.966 -36.858 -19.320  1.00156.10           N  
ATOM   3254  CA  LYS B  74     -15.664 -38.078 -18.619  1.00156.10           C  
ATOM   3255  C   LYS B  74     -14.258 -38.041 -18.108  1.00156.10           C  
ATOM   3256  O   LYS B  74     -13.973 -38.512 -17.009  1.00156.10           O  
ATOM   3257  CB  LYS B  74     -15.678 -39.268 -19.591  1.00156.10           C  
ATOM   3258  CG  LYS B  74     -17.059 -39.761 -20.013  1.00156.10           C  
ATOM   3259  CD  LYS B  74     -17.732 -40.598 -18.934  1.00156.10           C  
ATOM   3260  CE  LYS B  74     -17.134 -42.003 -18.841  1.00156.10           C  
ATOM   3261  NZ  LYS B  74     -17.735 -42.738 -17.707  1.00156.10           N1+
ATOM   3262  N   GLY B  75     -13.349 -37.498 -18.933  1.00 49.09           N  
ATOM   3263  CA  GLY B  75     -11.931 -37.473 -18.712  1.00 49.09           C  
ATOM   3264  C   GLY B  75     -11.549 -36.638 -17.531  1.00 49.09           C  
ATOM   3265  O   GLY B  75     -10.513 -36.879 -16.912  1.00 49.09           O  
ATOM   3266  N   TYR B  76     -12.323 -35.581 -17.240  1.00 80.16           N  
ATOM   3267  CA  TYR B  76     -11.994 -34.714 -16.145  1.00 80.16           C  
ATOM   3268  C   TYR B  76     -12.073 -35.406 -14.829  1.00 80.16           C  
ATOM   3269  O   TYR B  76     -12.910 -36.278 -14.594  1.00 80.16           O  
ATOM   3270  CB  TYR B  76     -12.849 -33.435 -16.049  1.00 80.16           C  
ATOM   3271  CG  TYR B  76     -12.279 -32.431 -16.988  1.00 80.16           C  
ATOM   3272  CD1 TYR B  76     -12.662 -32.356 -18.308  1.00 80.16           C  
ATOM   3273  CD2 TYR B  76     -11.333 -31.551 -16.516  1.00 80.16           C  
ATOM   3274  CE1 TYR B  76     -12.103 -31.410 -19.140  1.00 80.16           C  
ATOM   3275  CE2 TYR B  76     -10.775 -30.606 -17.341  1.00 80.16           C  
ATOM   3276  CZ  TYR B  76     -11.159 -30.534 -18.657  1.00 80.16           C  
ATOM   3277  OH  TYR B  76     -10.580 -29.560 -19.497  1.00 80.16           O  
ATOM   3278  N   ARG B  77     -11.114 -35.042 -13.956  1.00121.92           N  
ATOM   3279  CA  ARG B  77     -11.045 -35.471 -12.596  1.00121.92           C  
ATOM   3280  C   ARG B  77     -11.951 -34.552 -11.828  1.00121.92           C  
ATOM   3281  O   ARG B  77     -12.436 -33.557 -12.362  1.00121.92           O  
ATOM   3282  CB  ARG B  77      -9.612 -35.403 -12.041  1.00121.92           C  
ATOM   3283  CG  ARG B  77      -8.988 -34.010 -12.115  1.00121.92           C  
ATOM   3284  CD  ARG B  77      -7.475 -34.033 -12.359  1.00121.92           C  
ATOM   3285  NE  ARG B  77      -6.839 -34.894 -11.322  1.00121.92           N  
ATOM   3286  CZ  ARG B  77      -6.356 -34.347 -10.168  1.00121.92           C  
ATOM   3287  NH1 ARG B  77      -6.506 -33.013  -9.924  1.00121.92           N1+
ATOM   3288  NH2 ARG B  77      -5.721 -35.140  -9.256  1.00121.92           N  
ATOM   3289  N   ASP B  78     -12.257 -34.959 -10.584  1.00122.25           N  
ATOM   3290  CA  ASP B  78     -13.145 -34.418  -9.583  1.00122.25           C  
ATOM   3291  C   ASP B  78     -12.674 -33.276  -8.698  1.00122.25           C  
ATOM   3292  O   ASP B  78     -13.520 -32.865  -7.908  1.00122.25           O  
ATOM   3293  CB  ASP B  78     -13.678 -35.520  -8.647  1.00122.25           C  
ATOM   3294  CG  ASP B  78     -12.493 -36.184  -7.955  1.00122.25           C  
ATOM   3295  OD1 ASP B  78     -11.331 -35.819  -8.278  1.00122.25           O  
ATOM   3296  OD2 ASP B  78     -12.739 -37.079  -7.102  1.00122.25           O1-
ATOM   3297  N   PRO B  79     -11.452 -32.766  -8.665  1.00107.27           N  
ATOM   3298  CA  PRO B  79     -11.040 -31.786  -7.671  1.00107.27           C  
ATOM   3299  C   PRO B  79     -11.999 -30.642  -7.528  1.00107.27           C  
ATOM   3300  O   PRO B  79     -12.812 -30.437  -8.427  1.00107.27           O  
ATOM   3301  CB  PRO B  79      -9.675 -31.281  -8.134  1.00107.27           C  
ATOM   3302  CG  PRO B  79      -9.772 -31.391  -9.663  1.00107.27           C  
ATOM   3303  CD  PRO B  79     -10.676 -32.618  -9.887  1.00107.27           C  
ATOM   3304  N   PRO B  80     -11.970 -29.931  -6.431  1.00104.47           N  
ATOM   3305  CA  PRO B  80     -12.942 -28.902  -6.230  1.00104.47           C  
ATOM   3306  C   PRO B  80     -12.995 -27.871  -7.317  1.00104.47           C  
ATOM   3307  O   PRO B  80     -14.102 -27.516  -7.714  1.00104.47           O  
ATOM   3308  CB  PRO B  80     -12.670 -28.353  -4.832  1.00104.47           C  
ATOM   3309  CG  PRO B  80     -12.067 -29.564  -4.088  1.00104.47           C  
ATOM   3310  CD  PRO B  80     -11.382 -30.396  -5.187  1.00104.47           C  
ATOM   3311  N   TYR B  81     -11.849 -27.283  -7.720  1.00145.51           N  
ATOM   3312  CA  TYR B  81     -11.858 -26.268  -8.744  1.00145.51           C  
ATOM   3313  C   TYR B  81     -11.719 -26.701 -10.186  1.00145.51           C  
ATOM   3314  O   TYR B  81     -12.597 -26.463 -11.018  1.00145.51           O  
ATOM   3315  CB  TYR B  81     -10.754 -25.236  -8.480  1.00145.51           C  
ATOM   3316  CG  TYR B  81     -10.914 -24.112  -9.439  1.00145.51           C  
ATOM   3317  CD1 TYR B  81     -11.910 -23.183  -9.244  1.00145.51           C  
ATOM   3318  CD2 TYR B  81     -10.067 -23.973 -10.512  1.00145.51           C  
ATOM   3319  CE1 TYR B  81     -12.066 -22.133 -10.116  1.00145.51           C  
ATOM   3320  CE2 TYR B  81     -10.220 -22.924 -11.387  1.00145.51           C  
ATOM   3321  CZ  TYR B  81     -11.221 -22.003 -11.190  1.00145.51           C  
ATOM   3322  OH  TYR B  81     -11.380 -20.925 -12.085  1.00145.51           O  
ATOM   3323  N   HIS B  82     -10.610 -27.409 -10.507  1.00 95.58           N  
ATOM   3324  CA  HIS B  82     -10.263 -27.670 -11.884  1.00 95.58           C  
ATOM   3325  C   HIS B  82     -10.945 -28.911 -12.343  1.00 95.58           C  
ATOM   3326  O   HIS B  82     -10.306 -29.934 -12.597  1.00 95.58           O  
ATOM   3327  CB  HIS B  82      -8.750 -27.868 -12.106  1.00 95.58           C  
ATOM   3328  CG  HIS B  82      -7.942 -26.631 -11.839  1.00 95.58           C  
ATOM   3329  CD2 HIS B  82      -7.596 -25.613 -12.672  1.00 95.58           C  
ATOM   3330  ND1 HIS B  82      -7.393 -26.316 -10.615  1.00 95.58           N  
ATOM   3331  CE1 HIS B  82      -6.747 -25.133 -10.768  1.00 95.58           C  
ATOM   3332  NE2 HIS B  82      -6.841 -24.666 -12.000  1.00 95.58           N  
ATOM   3333  N   ASN B  83     -12.272 -28.810 -12.529  1.00 80.39           N  
ATOM   3334  CA  ASN B  83     -13.072 -29.932 -12.914  1.00 80.39           C  
ATOM   3335  C   ASN B  83     -13.832 -29.563 -14.153  1.00 80.39           C  
ATOM   3336  O   ASN B  83     -13.534 -28.561 -14.802  1.00 80.39           O  
ATOM   3337  CB  ASN B  83     -14.055 -30.370 -11.811  1.00 80.39           C  
ATOM   3338  CG  ASN B  83     -14.926 -29.190 -11.390  1.00 80.39           C  
ATOM   3339  ND2 ASN B  83     -15.441 -29.253 -10.134  1.00 80.39           N  
ATOM   3340  OD1 ASN B  83     -15.129 -28.234 -12.135  1.00 80.39           O  
ATOM   3341  N   TRP B  84     -14.829 -30.394 -14.519  1.00 96.49           N  
ATOM   3342  CA  TRP B  84     -15.599 -30.221 -15.718  1.00 96.49           C  
ATOM   3343  C   TRP B  84     -16.326 -28.912 -15.721  1.00 96.49           C  
ATOM   3344  O   TRP B  84     -16.292 -28.188 -16.716  1.00 96.49           O  
ATOM   3345  CB  TRP B  84     -16.627 -31.342 -15.927  1.00 96.49           C  
ATOM   3346  CG  TRP B  84     -17.629 -31.023 -17.006  1.00 96.49           C  
ATOM   3347  CD1 TRP B  84     -18.970 -30.789 -16.890  1.00 96.49           C  
ATOM   3348  CD2 TRP B  84     -17.296 -30.808 -18.386  1.00 96.49           C  
ATOM   3349  CE2 TRP B  84     -18.476 -30.461 -19.044  1.00 96.49           C  
ATOM   3350  CE3 TRP B  84     -16.103 -30.880 -19.048  1.00 96.49           C  
ATOM   3351  NE1 TRP B  84     -19.495 -30.460 -18.116  1.00 96.49           N  
ATOM   3352  CZ2 TRP B  84     -18.479 -30.180 -20.381  1.00 96.49           C  
ATOM   3353  CZ3 TRP B  84     -16.113 -30.609 -20.399  1.00 96.49           C  
ATOM   3354  CH2 TRP B  84     -17.278 -30.266 -21.051  1.00 96.49           C  
ATOM   3355  N   MET B  85     -16.975 -28.551 -14.601  1.00 63.55           N  
ATOM   3356  CA  MET B  85     -17.742 -27.342 -14.538  1.00 63.55           C  
ATOM   3357  C   MET B  85     -16.831 -26.189 -14.817  1.00 63.55           C  
ATOM   3358  O   MET B  85     -17.229 -25.216 -15.457  1.00 63.55           O  
ATOM   3359  CB  MET B  85     -18.417 -27.122 -13.175  1.00 63.55           C  
ATOM   3360  CG  MET B  85     -19.573 -28.091 -12.914  1.00 63.55           C  
ATOM   3361  SD  MET B  85     -20.909 -27.981 -14.144  1.00 63.55           S  
ATOM   3362  CE  MET B  85     -21.270 -26.223 -13.859  1.00 63.55           C  
ATOM   3363  N   HIS B  86     -15.579 -26.252 -14.333  1.00 66.78           N  
ATOM   3364  CA  HIS B  86     -14.660 -25.190 -14.616  1.00 66.78           C  
ATOM   3365  C   HIS B  86     -14.446 -25.088 -16.100  1.00 66.78           C  
ATOM   3366  O   HIS B  86     -14.538 -24.003 -16.671  1.00 66.78           O  
ATOM   3367  CB  HIS B  86     -13.292 -25.404 -13.959  1.00 66.78           C  
ATOM   3368  CG  HIS B  86     -12.273 -24.452 -14.494  1.00 66.78           C  
ATOM   3369  CD2 HIS B  86     -11.205 -24.706 -15.295  1.00 66.78           C  
ATOM   3370  ND1 HIS B  86     -12.269 -23.093 -14.275  1.00 66.78           N  
ATOM   3371  CE1 HIS B  86     -11.202 -22.594 -14.953  1.00 66.78           C  
ATOM   3372  NE2 HIS B  86     -10.528 -23.539 -15.585  1.00 66.78           N  
ATOM   3373  N   ALA B  87     -14.175 -26.227 -16.769  1.00 34.46           N  
ATOM   3374  CA  ALA B  87     -13.916 -26.234 -18.185  1.00 34.46           C  
ATOM   3375  C   ALA B  87     -15.137 -25.755 -18.909  1.00 34.46           C  
ATOM   3376  O   ALA B  87     -15.057 -24.976 -19.859  1.00 34.46           O  
ATOM   3377  CB  ALA B  87     -13.588 -27.639 -18.719  1.00 34.46           C  
ATOM   3378  N   PHE B  88     -16.320 -26.197 -18.464  1.00 53.89           N  
ATOM   3379  CA  PHE B  88     -17.534 -25.820 -19.125  1.00 53.89           C  
ATOM   3380  C   PHE B  88     -17.682 -24.330 -19.070  1.00 53.89           C  
ATOM   3381  O   PHE B  88     -18.007 -23.695 -20.072  1.00 53.89           O  
ATOM   3382  CB  PHE B  88     -18.770 -26.454 -18.460  1.00 53.89           C  
ATOM   3383  CG  PHE B  88     -19.996 -25.905 -19.104  1.00 53.89           C  
ATOM   3384  CD1 PHE B  88     -20.397 -26.337 -20.347  1.00 53.89           C  
ATOM   3385  CD2 PHE B  88     -20.757 -24.966 -18.447  1.00 53.89           C  
ATOM   3386  CE1 PHE B  88     -21.533 -25.826 -20.929  1.00 53.89           C  
ATOM   3387  CE2 PHE B  88     -21.894 -24.452 -19.023  1.00 53.89           C  
ATOM   3388  CZ  PHE B  88     -22.282 -24.882 -20.268  1.00 53.89           C  
ATOM   3389  N   SER B  89     -17.434 -23.734 -17.892  1.00 91.73           N  
ATOM   3390  CA  SER B  89     -17.616 -22.320 -17.706  1.00 91.73           C  
ATOM   3391  C   SER B  89     -16.655 -21.559 -18.558  1.00 91.73           C  
ATOM   3392  O   SER B  89     -16.993 -20.491 -19.066  1.00 91.73           O  
ATOM   3393  CB  SER B  89     -17.344 -21.869 -16.261  1.00 91.73           C  
ATOM   3394  OG  SER B  89     -18.182 -22.567 -15.355  1.00 91.73           O  
ATOM   3395  N   VAL B  90     -15.408 -22.054 -18.694  1.00125.61           N  
ATOM   3396  CA  VAL B  90     -14.476 -21.333 -19.516  1.00125.61           C  
ATOM   3397  C   VAL B  90     -14.927 -21.389 -20.939  1.00125.61           C  
ATOM   3398  O   VAL B  90     -14.868 -20.390 -21.655  1.00125.61           O  
ATOM   3399  CB  VAL B  90     -13.036 -21.776 -19.417  1.00125.61           C  
ATOM   3400  CG1 VAL B  90     -12.502 -21.374 -18.039  1.00125.61           C  
ATOM   3401  CG2 VAL B  90     -12.920 -23.281 -19.669  1.00125.61           C  
ATOM   3402  N   SER B  91     -15.422 -22.561 -21.373  1.00 79.26           N  
ATOM   3403  CA  SER B  91     -15.855 -22.747 -22.726  1.00 79.26           C  
ATOM   3404  C   SER B  91     -16.973 -21.794 -22.999  1.00 79.26           C  
ATOM   3405  O   SER B  91     -17.028 -21.175 -24.060  1.00 79.26           O  
ATOM   3406  CB  SER B  91     -16.364 -24.178 -22.963  1.00 79.26           C  
ATOM   3407  OG  SER B  91     -16.727 -24.349 -24.322  1.00 79.26           O  
ATOM   3408  N   HIS B  92     -17.883 -21.631 -22.021  1.00 59.89           N  
ATOM   3409  CA  HIS B  92     -19.022 -20.772 -22.169  1.00 59.89           C  
ATOM   3410  C   HIS B  92     -18.567 -19.362 -22.349  1.00 59.89           C  
ATOM   3411  O   HIS B  92     -19.168 -18.593 -23.098  1.00 59.89           O  
ATOM   3412  CB  HIS B  92     -19.954 -20.799 -20.948  1.00 59.89           C  
ATOM   3413  CG  HIS B  92     -21.081 -19.816 -21.065  1.00 59.89           C  
ATOM   3414  CD2 HIS B  92     -22.311 -19.940 -21.631  1.00 59.89           C  
ATOM   3415  ND1 HIS B  92     -21.022 -18.531 -20.575  1.00 59.89           N  
ATOM   3416  CE1 HIS B  92     -22.209 -17.943 -20.867  1.00 59.89           C  
ATOM   3417  NE2 HIS B  92     -23.025 -18.760 -21.507  1.00 59.89           N  
ATOM   3418  N   PHE B  93     -17.495 -18.978 -21.640  1.00 64.49           N  
ATOM   3419  CA  PHE B  93     -16.991 -17.638 -21.706  1.00 64.49           C  
ATOM   3420  C   PHE B  93     -16.489 -17.400 -23.099  1.00 64.49           C  
ATOM   3421  O   PHE B  93     -16.606 -16.296 -23.626  1.00 64.49           O  
ATOM   3422  CB  PHE B  93     -15.826 -17.422 -20.722  1.00 64.49           C  
ATOM   3423  CG  PHE B  93     -15.521 -15.966 -20.642  1.00 64.49           C  
ATOM   3424  CD1 PHE B  93     -16.294 -15.139 -19.857  1.00 64.49           C  
ATOM   3425  CD2 PHE B  93     -14.459 -15.429 -21.330  1.00 64.49           C  
ATOM   3426  CE1 PHE B  93     -16.017 -13.795 -19.770  1.00 64.49           C  
ATOM   3427  CE2 PHE B  93     -14.179 -14.085 -21.246  1.00 64.49           C  
ATOM   3428  CZ  PHE B  93     -14.959 -13.265 -20.466  1.00 64.49           C  
ATOM   3429  N   CYS B  94     -15.897 -18.435 -23.731  1.00 30.61           N  
ATOM   3430  CA  CYS B  94     -15.373 -18.302 -25.063  1.00 30.61           C  
ATOM   3431  C   CYS B  94     -16.510 -17.957 -25.975  1.00 30.61           C  
ATOM   3432  O   CYS B  94     -16.376 -17.124 -26.869  1.00 30.61           O  
ATOM   3433  CB  CYS B  94     -14.749 -19.607 -25.591  1.00 30.61           C  
ATOM   3434  SG  CYS B  94     -14.090 -19.441 -27.278  1.00 30.61           S  
ATOM   3435  N   TYR B  95     -17.671 -18.601 -25.757  1.00 75.76           N  
ATOM   3436  CA  TYR B  95     -18.859 -18.367 -26.529  1.00 75.76           C  
ATOM   3437  C   TYR B  95     -19.255 -16.931 -26.346  1.00 75.76           C  
ATOM   3438  O   TYR B  95     -19.581 -16.237 -27.308  1.00 75.76           O  
ATOM   3439  CB  TYR B  95     -19.997 -19.288 -26.048  1.00 75.76           C  
ATOM   3440  CG  TYR B  95     -21.313 -18.916 -26.643  1.00 75.76           C  
ATOM   3441  CD1 TYR B  95     -21.634 -19.227 -27.944  1.00 75.76           C  
ATOM   3442  CD2 TYR B  95     -22.248 -18.275 -25.862  1.00 75.76           C  
ATOM   3443  CE1 TYR B  95     -22.864 -18.882 -28.459  1.00 75.76           C  
ATOM   3444  CE2 TYR B  95     -23.475 -17.929 -26.372  1.00 75.76           C  
ATOM   3445  CZ  TYR B  95     -23.787 -18.231 -27.673  1.00 75.76           C  
ATOM   3446  OH  TYR B  95     -25.052 -17.874 -28.188  1.00 75.76           O  
ATOM   3447  N   LEU B  96     -19.192 -16.433 -25.097  1.00 53.05           N  
ATOM   3448  CA  LEU B  96     -19.615 -15.091 -24.798  1.00 53.05           C  
ATOM   3449  C   LEU B  96     -18.774 -14.114 -25.555  1.00 53.05           C  
ATOM   3450  O   LEU B  96     -19.286 -13.109 -26.044  1.00 53.05           O  
ATOM   3451  CB  LEU B  96     -19.478 -14.715 -23.311  1.00 53.05           C  
ATOM   3452  CG  LEU B  96     -20.426 -15.472 -22.364  1.00 53.05           C  
ATOM   3453  CD1 LEU B  96     -20.244 -15.000 -20.912  1.00 53.05           C  
ATOM   3454  CD2 LEU B  96     -21.884 -15.382 -22.844  1.00 53.05           C  
ATOM   3455  N   LEU B  97     -17.455 -14.365 -25.646  1.00 47.52           N  
ATOM   3456  CA  LEU B  97     -16.590 -13.471 -26.361  1.00 47.52           C  
ATOM   3457  C   LEU B  97     -16.990 -13.491 -27.803  1.00 47.52           C  
ATOM   3458  O   LEU B  97     -17.067 -12.449 -28.450  1.00 47.52           O  
ATOM   3459  CB  LEU B  97     -15.107 -13.880 -26.267  1.00 47.52           C  
ATOM   3460  CG  LEU B  97     -14.519 -13.793 -24.844  1.00 47.52           C  
ATOM   3461  CD1 LEU B  97     -13.037 -14.206 -24.822  1.00 47.52           C  
ATOM   3462  CD2 LEU B  97     -14.744 -12.402 -24.223  1.00 47.52           C  
ATOM   3463  N   TYR B  98     -17.299 -14.682 -28.344  1.00 58.55           N  
ATOM   3464  CA  TYR B  98     -17.635 -14.765 -29.734  1.00 58.55           C  
ATOM   3465  C   TYR B  98     -18.828 -13.894 -29.989  1.00 58.55           C  
ATOM   3466  O   TYR B  98     -18.831 -13.093 -30.922  1.00 58.55           O  
ATOM   3467  CB  TYR B  98     -18.018 -16.196 -30.154  1.00 58.55           C  
ATOM   3468  CG  TYR B  98     -18.468 -16.168 -31.576  1.00 58.55           C  
ATOM   3469  CD1 TYR B  98     -17.551 -16.142 -32.600  1.00 58.55           C  
ATOM   3470  CD2 TYR B  98     -19.810 -16.175 -31.885  1.00 58.55           C  
ATOM   3471  CE1 TYR B  98     -17.961 -16.121 -33.912  1.00 58.55           C  
ATOM   3472  CE2 TYR B  98     -20.226 -16.153 -33.195  1.00 58.55           C  
ATOM   3473  CZ  TYR B  98     -19.302 -16.126 -34.211  1.00 58.55           C  
ATOM   3474  OH  TYR B  98     -19.724 -16.104 -35.558  1.00 58.55           O  
ATOM   3475  N   LYS B  99     -19.875 -14.017 -29.157  1.00136.42           N  
ATOM   3476  CA  LYS B  99     -21.084 -13.278 -29.384  1.00136.42           C  
ATOM   3477  C   LYS B  99     -20.902 -11.799 -29.187  1.00136.42           C  
ATOM   3478  O   LYS B  99     -21.301 -11.002 -30.033  1.00136.42           O  
ATOM   3479  CB  LYS B  99     -22.220 -13.695 -28.434  1.00136.42           C  
ATOM   3480  CG  LYS B  99     -22.697 -15.135 -28.626  1.00136.42           C  
ATOM   3481  CD  LYS B  99     -23.281 -15.415 -30.012  1.00136.42           C  
ATOM   3482  CE  LYS B  99     -24.669 -14.807 -30.228  1.00136.42           C  
ATOM   3483  NZ  LYS B  99     -25.151 -15.120 -31.591  1.00136.42           N1+
ATOM   3484  N   ASN B 100     -20.325 -11.399 -28.037  1.00 78.68           N  
ATOM   3485  CA  ASN B 100     -20.220 -10.016 -27.652  1.00 78.68           C  
ATOM   3486  C   ASN B 100     -19.170  -9.240 -28.392  1.00 78.68           C  
ATOM   3487  O   ASN B 100     -19.390  -8.084 -28.750  1.00 78.68           O  
ATOM   3488  CB  ASN B 100     -19.942  -9.862 -26.149  1.00 78.68           C  
ATOM   3489  CG  ASN B 100     -21.207 -10.304 -25.430  1.00 78.68           C  
ATOM   3490  ND2 ASN B 100     -21.185 -11.539 -24.860  1.00 78.68           N  
ATOM   3491  OD1 ASN B 100     -22.198  -9.576 -25.391  1.00 78.68           O  
ATOM   3492  N   LEU B 101     -17.971  -9.830 -28.545  1.00 98.64           N  
ATOM   3493  CA  LEU B 101     -16.829  -9.234 -29.184  1.00 98.64           C  
ATOM   3494  C   LEU B 101     -16.938  -9.262 -30.680  1.00 98.64           C  
ATOM   3495  O   LEU B 101     -16.325  -8.439 -31.360  1.00 98.64           O  
ATOM   3496  CB  LEU B 101     -15.505  -9.890 -28.765  1.00 98.64           C  
ATOM   3497  CG  LEU B 101     -15.255  -9.787 -27.247  1.00 98.64           C  
ATOM   3498  CD1 LEU B 101     -13.818 -10.200 -26.881  1.00 98.64           C  
ATOM   3499  CD2 LEU B 101     -15.639  -8.400 -26.711  1.00 98.64           C  
ATOM   3500  N   GLU B 102     -17.720 -10.204 -31.247  1.00 92.73           N  
ATOM   3501  CA  GLU B 102     -17.757 -10.320 -32.681  1.00 92.73           C  
ATOM   3502  C   GLU B 102     -16.379 -10.696 -33.151  1.00 92.73           C  
ATOM   3503  O   GLU B 102     -15.751  -9.978 -33.926  1.00 92.73           O  
ATOM   3504  CB  GLU B 102     -18.128  -8.987 -33.358  1.00 92.73           C  
ATOM   3505  CG  GLU B 102     -19.522  -8.475 -32.983  1.00 92.73           C  
ATOM   3506  CD  GLU B 102     -19.587  -6.995 -33.338  1.00 92.73           C  
ATOM   3507  OE1 GLU B 102     -19.012  -6.176 -32.569  1.00 92.73           O  
ATOM   3508  OE2 GLU B 102     -20.206  -6.662 -34.384  1.00 92.73           O1-
ATOM   3509  N   LEU B 103     -15.891 -11.860 -32.670  1.00 70.72           N  
ATOM   3510  CA  LEU B 103     -14.579 -12.395 -32.917  1.00 70.72           C  
ATOM   3511  C   LEU B 103     -14.345 -12.684 -34.369  1.00 70.72           C  
ATOM   3512  O   LEU B 103     -13.207 -12.613 -34.832  1.00 70.72           O  
ATOM   3513  CB  LEU B 103     -14.272 -13.683 -32.135  1.00 70.72           C  
ATOM   3514  CG  LEU B 103     -14.109 -13.458 -30.621  1.00 70.72           C  
ATOM   3515  CD1 LEU B 103     -13.736 -14.760 -29.898  1.00 70.72           C  
ATOM   3516  CD2 LEU B 103     -13.111 -12.326 -30.340  1.00 70.72           C  
ATOM   3517  N   THR B 104     -15.396 -13.018 -35.133  1.00116.88           N  
ATOM   3518  CA  THR B 104     -15.218 -13.390 -36.507  1.00116.88           C  
ATOM   3519  C   THR B 104     -14.503 -12.292 -37.229  1.00116.88           C  
ATOM   3520  O   THR B 104     -13.759 -12.540 -38.175  1.00116.88           O  
ATOM   3521  CB  THR B 104     -16.514 -13.673 -37.202  1.00116.88           C  
ATOM   3522  CG2 THR B 104     -17.420 -12.435 -37.137  1.00116.88           C  
ATOM   3523  OG1 THR B 104     -16.260 -14.042 -38.546  1.00116.88           O  
ATOM   3524  N   ASN B 105     -14.727 -11.033 -36.837  1.00 53.67           N  
ATOM   3525  CA  ASN B 105     -14.037  -9.979 -37.511  1.00 53.67           C  
ATOM   3526  C   ASN B 105     -12.556 -10.146 -37.286  1.00 53.67           C  
ATOM   3527  O   ASN B 105     -11.755  -9.881 -38.179  1.00 53.67           O  
ATOM   3528  CB  ASN B 105     -14.420  -8.589 -36.984  1.00 53.67           C  
ATOM   3529  CG  ASN B 105     -15.900  -8.389 -37.266  1.00 53.67           C  
ATOM   3530  ND2 ASN B 105     -16.623  -7.782 -36.286  1.00 53.67           N  
ATOM   3531  OD1 ASN B 105     -16.404  -8.774 -38.319  1.00 53.67           O  
ATOM   3532  N   TYR B 106     -12.158 -10.503 -36.049  1.00 92.62           N  
ATOM   3533  CA  TYR B 106     -10.777 -10.631 -35.655  1.00 92.62           C  
ATOM   3534  C   TYR B 106     -10.062 -11.886 -36.095  1.00 92.62           C  
ATOM   3535  O   TYR B 106      -8.932 -11.809 -36.581  1.00 92.62           O  
ATOM   3536  CB  TYR B 106     -10.634 -10.511 -34.131  1.00 92.62           C  
ATOM   3537  CG  TYR B 106     -11.176  -9.162 -33.809  1.00 92.62           C  
ATOM   3538  CD1 TYR B 106     -12.535  -8.965 -33.709  1.00 92.62           C  
ATOM   3539  CD2 TYR B 106     -10.337  -8.089 -33.617  1.00 92.62           C  
ATOM   3540  CE1 TYR B 106     -13.052  -7.725 -33.420  1.00 92.62           C  
ATOM   3541  CE2 TYR B 106     -10.849  -6.845 -33.327  1.00 92.62           C  
ATOM   3542  CZ  TYR B 106     -12.206  -6.659 -33.227  1.00 92.62           C  
ATOM   3543  OH  TYR B 106     -12.733  -5.384 -32.931  1.00 92.62           O  
ATOM   3544  N   LEU B 107     -10.679 -13.080 -35.931  1.00111.61           N  
ATOM   3545  CA  LEU B 107      -9.924 -14.283 -36.170  1.00111.61           C  
ATOM   3546  C   LEU B 107     -10.608 -15.148 -37.183  1.00111.61           C  
ATOM   3547  O   LEU B 107     -11.726 -14.874 -37.615  1.00111.61           O  
ATOM   3548  CB  LEU B 107      -9.736 -15.152 -34.916  1.00111.61           C  
ATOM   3549  CG  LEU B 107      -9.109 -14.398 -33.728  1.00111.61           C  
ATOM   3550  CD1 LEU B 107     -10.146 -13.504 -33.028  1.00111.61           C  
ATOM   3551  CD2 LEU B 107      -8.379 -15.348 -32.773  1.00111.61           C  
ATOM   3552  N   GLU B 108      -9.909 -16.227 -37.595  1.00 47.79           N  
ATOM   3553  CA  GLU B 108     -10.405 -17.163 -38.564  1.00 47.79           C  
ATOM   3554  C   GLU B 108     -11.355 -18.090 -37.871  1.00 47.79           C  
ATOM   3555  O   GLU B 108     -11.341 -18.215 -36.647  1.00 47.79           O  
ATOM   3556  CB  GLU B 108      -9.294 -18.027 -39.179  1.00 47.79           C  
ATOM   3557  CG  GLU B 108      -8.255 -17.224 -39.962  1.00 47.79           C  
ATOM   3558  CD  GLU B 108      -7.119 -18.165 -40.327  1.00 47.79           C  
ATOM   3559  OE1 GLU B 108      -7.363 -19.101 -41.135  1.00 47.79           O  
ATOM   3560  OE2 GLU B 108      -5.994 -17.966 -39.796  1.00 47.79           O1-
ATOM   3561  N   ASP B 109     -12.226 -18.759 -38.652  1.00 40.66           N  
ATOM   3562  CA  ASP B 109     -13.193 -19.651 -38.084  1.00 40.66           C  
ATOM   3563  C   ASP B 109     -12.476 -20.772 -37.406  1.00 40.66           C  
ATOM   3564  O   ASP B 109     -12.837 -21.174 -36.303  1.00 40.66           O  
ATOM   3565  CB  ASP B 109     -14.138 -20.277 -39.129  1.00 40.66           C  
ATOM   3566  CG  ASP B 109     -15.101 -19.203 -39.620  1.00 40.66           C  
ATOM   3567  OD1 ASP B 109     -15.017 -18.048 -39.122  1.00 40.66           O  
ATOM   3568  OD2 ASP B 109     -15.942 -19.529 -40.500  1.00 40.66           O1-
ATOM   3569  N   ILE B 110     -11.412 -21.285 -38.046  1.00106.21           N  
ATOM   3570  CA  ILE B 110     -10.682 -22.404 -37.527  1.00106.21           C  
ATOM   3571  C   ILE B 110     -10.082 -22.005 -36.213  1.00106.21           C  
ATOM   3572  O   ILE B 110     -10.029 -22.805 -35.279  1.00106.21           O  
ATOM   3573  CB  ILE B 110      -9.612 -22.863 -38.486  1.00106.21           C  
ATOM   3574  CG1 ILE B 110      -9.152 -24.298 -38.178  1.00106.21           C  
ATOM   3575  CG2 ILE B 110      -8.484 -21.820 -38.481  1.00106.21           C  
ATOM   3576  CD1 ILE B 110      -8.478 -24.471 -36.823  1.00106.21           C  
ATOM   3577  N   GLU B 111      -9.602 -20.751 -36.104  1.00 55.25           N  
ATOM   3578  CA  GLU B 111      -8.984 -20.298 -34.887  1.00 55.25           C  
ATOM   3579  C   GLU B 111      -9.974 -20.266 -33.759  1.00 55.25           C  
ATOM   3580  O   GLU B 111      -9.672 -20.705 -32.650  1.00 55.25           O  
ATOM   3581  CB  GLU B 111      -8.365 -18.901 -35.030  1.00 55.25           C  
ATOM   3582  CG  GLU B 111      -7.125 -18.908 -35.924  1.00 55.25           C  
ATOM   3583  CD  GLU B 111      -6.592 -17.488 -36.006  1.00 55.25           C  
ATOM   3584  OE1 GLU B 111      -7.319 -16.616 -36.551  1.00 55.25           O  
ATOM   3585  OE2 GLU B 111      -5.449 -17.258 -35.532  1.00 55.25           O1-
ATOM   3586  N   ILE B 112     -11.194 -19.759 -34.013  1.00 40.40           N  
ATOM   3587  CA  ILE B 112     -12.169 -19.656 -32.966  1.00 40.40           C  
ATOM   3588  C   ILE B 112     -12.523 -21.035 -32.502  1.00 40.40           C  
ATOM   3589  O   ILE B 112     -12.608 -21.302 -31.304  1.00 40.40           O  
ATOM   3590  CB  ILE B 112     -13.422 -18.966 -33.428  1.00 40.40           C  
ATOM   3591  CG1 ILE B 112     -13.092 -17.524 -33.862  1.00 40.40           C  
ATOM   3592  CG2 ILE B 112     -14.467 -19.050 -32.301  1.00 40.40           C  
ATOM   3593  CD1 ILE B 112     -14.216 -16.834 -34.637  1.00 40.40           C  
ATOM   3594  N   PHE B 113     -12.700 -21.961 -33.459  1.00108.69           N  
ATOM   3595  CA  PHE B 113     -13.105 -23.306 -33.177  1.00108.69           C  
ATOM   3596  C   PHE B 113     -12.069 -23.972 -32.323  1.00108.69           C  
ATOM   3597  O   PHE B 113     -12.404 -24.717 -31.406  1.00108.69           O  
ATOM   3598  CB  PHE B 113     -13.331 -24.100 -34.477  1.00108.69           C  
ATOM   3599  CG  PHE B 113     -13.982 -25.403 -34.162  1.00108.69           C  
ATOM   3600  CD1 PHE B 113     -15.288 -25.435 -33.733  1.00108.69           C  
ATOM   3601  CD2 PHE B 113     -13.292 -26.587 -34.269  1.00108.69           C  
ATOM   3602  CE1 PHE B 113     -15.905 -26.627 -33.436  1.00108.69           C  
ATOM   3603  CE2 PHE B 113     -13.905 -27.783 -33.976  1.00108.69           C  
ATOM   3604  CZ  PHE B 113     -15.214 -27.805 -33.560  1.00108.69           C  
ATOM   3605  N   ALA B 114     -10.776 -23.740 -32.609  1.00 34.77           N  
ATOM   3606  CA  ALA B 114      -9.724 -24.330 -31.830  1.00 34.77           C  
ATOM   3607  C   ALA B 114      -9.767 -23.797 -30.427  1.00 34.77           C  
ATOM   3608  O   ALA B 114      -9.530 -24.532 -29.470  1.00 34.77           O  
ATOM   3609  CB  ALA B 114      -8.329 -24.027 -32.400  1.00 34.77           C  
ATOM   3610  N   LEU B 115     -10.060 -22.491 -30.267  1.00 43.24           N  
ATOM   3611  CA  LEU B 115     -10.040 -21.885 -28.965  1.00 43.24           C  
ATOM   3612  C   LEU B 115     -11.087 -22.537 -28.125  1.00 43.24           C  
ATOM   3613  O   LEU B 115     -10.840 -22.918 -26.982  1.00 43.24           O  
ATOM   3614  CB  LEU B 115     -10.340 -20.376 -29.030  1.00 43.24           C  
ATOM   3615  CG  LEU B 115     -10.317 -19.664 -27.667  1.00 43.24           C  
ATOM   3616  CD1 LEU B 115      -8.915 -19.722 -27.035  1.00 43.24           C  
ATOM   3617  CD2 LEU B 115     -10.859 -18.230 -27.783  1.00 43.24           C  
ATOM   3618  N   PHE B 116     -12.282 -22.723 -28.707  1.00 56.18           N  
ATOM   3619  CA  PHE B 116     -13.406 -23.264 -28.005  1.00 56.18           C  
ATOM   3620  C   PHE B 116     -13.071 -24.650 -27.551  1.00 56.18           C  
ATOM   3621  O   PHE B 116     -13.277 -25.003 -26.391  1.00 56.18           O  
ATOM   3622  CB  PHE B 116     -14.634 -23.349 -28.931  1.00 56.18           C  
ATOM   3623  CG  PHE B 116     -15.835 -23.777 -28.163  1.00 56.18           C  
ATOM   3624  CD1 PHE B 116     -16.602 -22.850 -27.494  1.00 56.18           C  
ATOM   3625  CD2 PHE B 116     -16.209 -25.101 -28.126  1.00 56.18           C  
ATOM   3626  CE1 PHE B 116     -17.717 -23.239 -26.790  1.00 56.18           C  
ATOM   3627  CE2 PHE B 116     -17.323 -25.498 -27.424  1.00 56.18           C  
ATOM   3628  CZ  PHE B 116     -18.079 -24.566 -26.753  1.00 56.18           C  
ATOM   3629  N   ILE B 117     -12.512 -25.466 -28.460  1.00 90.16           N  
ATOM   3630  CA  ILE B 117     -12.216 -26.836 -28.157  1.00 90.16           C  
ATOM   3631  C   ILE B 117     -11.197 -26.874 -27.074  1.00 90.16           C  
ATOM   3632  O   ILE B 117     -11.255 -27.715 -26.178  1.00 90.16           O  
ATOM   3633  CB  ILE B 117     -11.655 -27.578 -29.334  1.00 90.16           C  
ATOM   3634  CG1 ILE B 117     -12.680 -27.605 -30.478  1.00 90.16           C  
ATOM   3635  CG2 ILE B 117     -11.227 -28.974 -28.853  1.00 90.16           C  
ATOM   3636  CD1 ILE B 117     -14.002 -28.268 -30.092  1.00 90.16           C  
ATOM   3637  N   SER B 118     -10.211 -25.967 -27.145  1.00 44.76           N  
ATOM   3638  CA  SER B 118      -9.179 -25.956 -26.159  1.00 44.76           C  
ATOM   3639  C   SER B 118      -9.768 -25.625 -24.822  1.00 44.76           C  
ATOM   3640  O   SER B 118      -9.366 -26.203 -23.815  1.00 44.76           O  
ATOM   3641  CB  SER B 118      -8.057 -24.969 -26.496  1.00 44.76           C  
ATOM   3642  OG  SER B 118      -7.371 -25.447 -27.643  1.00 44.76           O  
ATOM   3643  N   CYS B 119     -10.771 -24.726 -24.775  1.00 37.28           N  
ATOM   3644  CA  CYS B 119     -11.339 -24.370 -23.505  1.00 37.28           C  
ATOM   3645  C   CYS B 119     -11.870 -25.617 -22.878  1.00 37.28           C  
ATOM   3646  O   CYS B 119     -11.680 -25.854 -21.688  1.00 37.28           O  
ATOM   3647  CB  CYS B 119     -12.508 -23.373 -23.606  1.00 37.28           C  
ATOM   3648  SG  CYS B 119     -11.965 -21.710 -24.100  1.00 37.28           S  
ATOM   3649  N   MET B 120     -12.528 -26.473 -23.674  1.00 59.01           N  
ATOM   3650  CA  MET B 120     -13.107 -27.653 -23.104  1.00 59.01           C  
ATOM   3651  C   MET B 120     -12.044 -28.546 -22.518  1.00 59.01           C  
ATOM   3652  O   MET B 120     -12.215 -29.084 -21.428  1.00 59.01           O  
ATOM   3653  CB  MET B 120     -13.857 -28.506 -24.138  1.00 59.01           C  
ATOM   3654  CG  MET B 120     -15.140 -27.872 -24.676  1.00 59.01           C  
ATOM   3655  SD  MET B 120     -15.868 -28.785 -26.068  1.00 59.01           S  
ATOM   3656  CE  MET B 120     -16.216 -30.289 -25.110  1.00 59.01           C  
ATOM   3657  N   CYS B 121     -10.951 -28.756 -23.274  1.00 94.96           N  
ATOM   3658  CA  CYS B 121      -9.851 -29.664 -23.030  1.00 94.96           C  
ATOM   3659  C   CYS B 121      -8.740 -29.222 -22.110  1.00 94.96           C  
ATOM   3660  O   CYS B 121      -7.932 -30.051 -21.695  1.00 94.96           O  
ATOM   3661  CB  CYS B 121      -9.154 -30.087 -24.333  1.00 94.96           C  
ATOM   3662  SG  CYS B 121     -10.242 -31.030 -25.442  1.00 94.96           S  
ATOM   3663  N   HIS B 122      -8.609 -27.927 -21.792  1.00102.67           N  
ATOM   3664  CA  HIS B 122      -7.364 -27.446 -21.240  1.00102.67           C  
ATOM   3665  C   HIS B 122      -6.919 -28.057 -19.931  1.00102.67           C  
ATOM   3666  O   HIS B 122      -5.718 -28.111 -19.681  1.00102.67           O  
ATOM   3667  CB  HIS B 122      -7.314 -25.915 -21.090  1.00102.67           C  
ATOM   3668  CG  HIS B 122      -8.227 -25.353 -20.041  1.00102.67           C  
ATOM   3669  CD2 HIS B 122      -7.950 -24.934 -18.777  1.00102.67           C  
ATOM   3670  ND1 HIS B 122      -9.573 -25.139 -20.222  1.00102.67           N  
ATOM   3671  CE1 HIS B 122     -10.043 -24.606 -19.067  1.00102.67           C  
ATOM   3672  NE2 HIS B 122      -9.093 -24.460 -18.160  1.00102.67           N  
ATOM   3673  N   ASP B 123      -7.844 -28.393 -19.018  1.00134.20           N  
ATOM   3674  CA  ASP B 123      -7.600 -28.937 -17.701  1.00134.20           C  
ATOM   3675  C   ASP B 123      -7.533 -30.442 -17.565  1.00134.20           C  
ATOM   3676  O   ASP B 123      -7.505 -30.926 -16.434  1.00134.20           O  
ATOM   3677  CB  ASP B 123      -8.558 -28.383 -16.638  1.00134.20           C  
ATOM   3678  CG  ASP B 123      -8.094 -26.954 -16.369  1.00134.20           C  
ATOM   3679  OD1 ASP B 123      -6.933 -26.642 -16.744  1.00134.20           O  
ATOM   3680  OD2 ASP B 123      -8.881 -26.161 -15.791  1.00134.20           O1-
ATOM   3681  N   LEU B 124      -7.588 -31.240 -18.651  1.00 88.98           N  
ATOM   3682  CA  LEU B 124      -7.723 -32.677 -18.524  1.00 88.98           C  
ATOM   3683  C   LEU B 124      -6.687 -33.267 -17.593  1.00 88.98           C  
ATOM   3684  O   LEU B 124      -7.015 -34.098 -16.748  1.00 88.98           O  
ATOM   3685  CB  LEU B 124      -7.526 -33.370 -19.885  1.00 88.98           C  
ATOM   3686  CG  LEU B 124      -8.568 -32.982 -20.951  1.00 88.98           C  
ATOM   3687  CD1 LEU B 124      -8.292 -33.686 -22.290  1.00 88.98           C  
ATOM   3688  CD2 LEU B 124      -9.997 -33.244 -20.452  1.00 88.98           C  
ATOM   3689  N   ASP B 125      -5.408 -32.900 -17.764  1.00138.68           N  
ATOM   3690  CA  ASP B 125      -4.258 -33.361 -17.026  1.00138.68           C  
ATOM   3691  C   ASP B 125      -3.973 -32.621 -15.735  1.00138.68           C  
ATOM   3692  O   ASP B 125      -2.931 -32.874 -15.138  1.00138.68           O  
ATOM   3693  CB  ASP B 125      -2.966 -33.353 -17.866  1.00138.68           C  
ATOM   3694  CG  ASP B 125      -1.974 -34.330 -17.237  1.00138.68           C  
ATOM   3695  OD1 ASP B 125      -2.384 -35.063 -16.299  1.00138.68           O  
ATOM   3696  OD2 ASP B 125      -0.794 -34.348 -17.675  1.00138.68           O1-
ATOM   3697  N   HIS B 126      -4.769 -31.613 -15.319  1.00 97.75           N  
ATOM   3698  CA  HIS B 126      -4.365 -30.811 -14.177  1.00 97.75           C  
ATOM   3699  C   HIS B 126      -4.041 -31.640 -12.957  1.00 97.75           C  
ATOM   3700  O   HIS B 126      -4.901 -32.316 -12.396  1.00 97.75           O  
ATOM   3701  CB  HIS B 126      -5.397 -29.747 -13.769  1.00 97.75           C  
ATOM   3702  CG  HIS B 126      -4.850 -28.776 -12.765  1.00 97.75           C  
ATOM   3703  CD2 HIS B 126      -4.897 -28.797 -11.405  1.00 97.75           C  
ATOM   3704  ND1 HIS B 126      -4.157 -27.633 -13.098  1.00 97.75           N  
ATOM   3705  CE1 HIS B 126      -3.824 -27.023 -11.932  1.00 97.75           C  
ATOM   3706  NE2 HIS B 126      -4.252 -27.693 -10.878  1.00 97.75           N  
ATOM   3707  N   ARG B 127      -2.742 -31.663 -12.572  1.00158.69           N  
ATOM   3708  CA  ARG B 127      -2.258 -32.391 -11.428  1.00158.69           C  
ATOM   3709  C   ARG B 127      -2.316 -31.697 -10.095  1.00158.69           C  
ATOM   3710  O   ARG B 127      -2.551 -32.349  -9.080  1.00158.69           O  
ATOM   3711  CB  ARG B 127      -0.891 -33.042 -11.678  1.00158.69           C  
ATOM   3712  CG  ARG B 127      -1.085 -34.245 -12.610  1.00158.69           C  
ATOM   3713  CD  ARG B 127       0.096 -35.213 -12.700  1.00158.69           C  
ATOM   3714  NE  ARG B 127       1.025 -34.739 -13.762  1.00158.69           N  
ATOM   3715  CZ  ARG B 127       0.974 -35.289 -15.010  1.00158.69           C  
ATOM   3716  NH1 ARG B 127       0.018 -36.212 -15.318  1.00158.69           N1+
ATOM   3717  NH2 ARG B 127       1.896 -34.928 -15.951  1.00158.69           N  
ATOM   3718  N   GLY B 128      -2.085 -30.368 -10.027  1.00 37.76           N  
ATOM   3719  CA  GLY B 128      -2.106 -29.718  -8.745  1.00 37.76           C  
ATOM   3720  C   GLY B 128      -0.741 -29.767  -8.127  1.00 37.76           C  
ATOM   3721  O   GLY B 128      -0.573 -29.411  -6.961  1.00 37.76           O  
ATOM   3722  N   THR B 129       0.283 -30.210  -8.883  1.00 54.17           N  
ATOM   3723  CA  THR B 129       1.609 -30.204  -8.332  1.00 54.17           C  
ATOM   3724  C   THR B 129       2.150 -28.839  -8.613  1.00 54.17           C  
ATOM   3725  O   THR B 129       2.480 -28.512  -9.752  1.00 54.17           O  
ATOM   3726  CB  THR B 129       2.535 -31.187  -8.994  1.00 54.17           C  
ATOM   3727  CG2 THR B 129       3.932 -31.071  -8.358  1.00 54.17           C  
ATOM   3728  OG1 THR B 129       2.032 -32.508  -8.852  1.00 54.17           O  
ATOM   3729  N   ASN B 130       2.246 -27.999  -7.560  1.00128.86           N  
ATOM   3730  CA  ASN B 130       2.711 -26.652  -7.730  1.00128.86           C  
ATOM   3731  C   ASN B 130       4.180 -26.689  -7.502  1.00128.86           C  
ATOM   3732  O   ASN B 130       4.629 -26.792  -6.362  1.00128.86           O  
ATOM   3733  CB  ASN B 130       2.184 -25.678  -6.662  1.00128.86           C  
ATOM   3734  CG  ASN B 130       0.666 -25.600  -6.703  1.00128.86           C  
ATOM   3735  ND2 ASN B 130       0.065 -25.192  -5.553  1.00128.86           N  
ATOM   3736  OD1 ASN B 130       0.033 -25.883  -7.717  1.00128.86           O  
ATOM   3737  N   ASN B 131       4.988 -26.604  -8.572  1.00160.95           N  
ATOM   3738  CA  ASN B 131       6.386 -26.706  -8.293  1.00160.95           C  
ATOM   3739  C   ASN B 131       7.108 -25.611  -9.016  1.00160.95           C  
ATOM   3740  O   ASN B 131       8.200 -25.834  -9.535  1.00160.95           O  
ATOM   3741  CB  ASN B 131       6.942 -28.044  -8.803  1.00160.95           C  
ATOM   3742  CG  ASN B 131       8.202 -28.367  -8.027  1.00160.95           C  
ATOM   3743  ND2 ASN B 131       8.821 -29.539  -8.331  1.00160.95           N  
ATOM   3744  OD1 ASN B 131       8.625 -27.595  -7.168  1.00160.95           O  
ATOM   3745  N   SER B 132       6.555 -24.383  -9.040  1.00 65.86           N  
ATOM   3746  CA  SER B 132       7.234 -23.355  -9.779  1.00 65.86           C  
ATOM   3747  C   SER B 132       7.057 -22.038  -9.097  1.00 65.86           C  
ATOM   3748  O   SER B 132       6.096 -21.814  -8.365  1.00 65.86           O  
ATOM   3749  CB  SER B 132       6.707 -23.187 -11.211  1.00 65.86           C  
ATOM   3750  OG  SER B 132       7.409 -22.146 -11.872  1.00 65.86           O  
ATOM   3751  N   PHE B 133       8.076 -21.175  -9.256  1.00 80.56           N  
ATOM   3752  CA  PHE B 133       8.162 -19.828  -8.767  1.00 80.56           C  
ATOM   3753  C   PHE B 133       7.528 -18.810  -9.676  1.00 80.56           C  
ATOM   3754  O   PHE B 133       7.140 -17.738  -9.221  1.00 80.56           O  
ATOM   3755  CB  PHE B 133       9.617 -19.412  -8.493  1.00 80.56           C  
ATOM   3756  CG  PHE B 133      10.078 -20.324  -7.408  1.00 80.56           C  
ATOM   3757  CD1 PHE B 133      10.573 -21.572  -7.713  1.00 80.56           C  
ATOM   3758  CD2 PHE B 133      10.011 -19.941  -6.087  1.00 80.56           C  
ATOM   3759  CE1 PHE B 133      11.001 -22.421  -6.719  1.00 80.56           C  
ATOM   3760  CE2 PHE B 133      10.437 -20.786  -5.090  1.00 80.56           C  
ATOM   3761  CZ  PHE B 133      10.934 -22.029  -5.405  1.00 80.56           C  
ATOM   3762  N   GLN B 134       7.429 -19.104 -10.987  1.00 79.42           N  
ATOM   3763  CA  GLN B 134       7.120 -18.099 -11.968  1.00 79.42           C  
ATOM   3764  C   GLN B 134       5.830 -17.377 -11.702  1.00 79.42           C  
ATOM   3765  O   GLN B 134       5.802 -16.149 -11.767  1.00 79.42           O  
ATOM   3766  CB  GLN B 134       7.058 -18.697 -13.383  1.00 79.42           C  
ATOM   3767  CG  GLN B 134       8.381 -19.357 -13.790  1.00 79.42           C  
ATOM   3768  CD  GLN B 134       8.244 -19.925 -15.194  1.00 79.42           C  
ATOM   3769  NE2 GLN B 134       8.605 -21.227 -15.357  1.00 79.42           N  
ATOM   3770  OE1 GLN B 134       7.833 -19.230 -16.122  1.00 79.42           O  
ATOM   3771  N   VAL B 135       4.718 -18.089 -11.451  1.00127.99           N  
ATOM   3772  CA  VAL B 135       3.484 -17.406 -11.175  1.00127.99           C  
ATOM   3773  C   VAL B 135       3.458 -16.872  -9.771  1.00127.99           C  
ATOM   3774  O   VAL B 135       2.991 -15.761  -9.521  1.00127.99           O  
ATOM   3775  CB  VAL B 135       2.271 -18.259 -11.414  1.00127.99           C  
ATOM   3776  CG1 VAL B 135       2.152 -19.324 -10.318  1.00127.99           C  
ATOM   3777  CG2 VAL B 135       1.053 -17.336 -11.538  1.00127.99           C  
ATOM   3778  N   ALA B 136       4.021 -17.636  -8.818  1.00 43.16           N  
ATOM   3779  CA  ALA B 136       3.935 -17.328  -7.415  1.00 43.16           C  
ATOM   3780  C   ALA B 136       4.500 -15.971  -7.168  1.00 43.16           C  
ATOM   3781  O   ALA B 136       3.996 -15.225  -6.330  1.00 43.16           O  
ATOM   3782  CB  ALA B 136       4.717 -18.321  -6.536  1.00 43.16           C  
ATOM   3783  N   SER B 137       5.558 -15.605  -7.906  1.00 92.94           N  
ATOM   3784  CA  SER B 137       6.198 -14.350  -7.671  1.00 92.94           C  
ATOM   3785  C   SER B 137       5.200 -13.240  -7.797  1.00 92.94           C  
ATOM   3786  O   SER B 137       5.267 -12.273  -7.041  1.00 92.94           O  
ATOM   3787  CB  SER B 137       7.356 -14.082  -8.650  1.00 92.94           C  
ATOM   3788  OG  SER B 137       6.884 -14.027  -9.989  1.00 92.94           O  
ATOM   3789  N   LYS B 138       4.299 -13.324  -8.798  1.00175.05           N  
ATOM   3790  CA  LYS B 138       3.276 -12.345  -9.045  1.00175.05           C  
ATOM   3791  C   LYS B 138       2.189 -12.409  -8.013  1.00175.05           C  
ATOM   3792  O   LYS B 138       1.846 -11.411  -7.378  1.00175.05           O  
ATOM   3793  CB  LYS B 138       2.583 -12.618 -10.393  1.00175.05           C  
ATOM   3794  CG  LYS B 138       1.781 -11.446 -10.955  1.00175.05           C  
ATOM   3795  CD  LYS B 138       2.641 -10.417 -11.689  1.00175.05           C  
ATOM   3796  CE  LYS B 138       3.936 -10.050 -10.966  1.00175.05           C  
ATOM   3797  NZ  LYS B 138       4.727  -9.122 -11.803  1.00175.05           N1+
ATOM   3798  N   SER B 139       1.608 -13.615  -7.829  1.00 56.05           N  
ATOM   3799  CA  SER B 139       0.516 -13.782  -6.913  1.00 56.05           C  
ATOM   3800  C   SER B 139       0.482 -15.218  -6.494  1.00 56.05           C  
ATOM   3801  O   SER B 139       0.539 -16.124  -7.324  1.00 56.05           O  
ATOM   3802  CB  SER B 139      -0.849 -13.471  -7.554  1.00 56.05           C  
ATOM   3803  OG  SER B 139      -1.899 -13.721  -6.631  1.00 56.05           O  
ATOM   3804  N   VAL B 140       0.362 -15.463  -5.176  1.00 34.86           N  
ATOM   3805  CA  VAL B 140       0.357 -16.806  -4.671  1.00 34.86           C  
ATOM   3806  C   VAL B 140      -0.872 -17.518  -5.150  1.00 34.86           C  
ATOM   3807  O   VAL B 140      -0.811 -18.668  -5.578  1.00 34.86           O  
ATOM   3808  CB  VAL B 140       0.345 -16.857  -3.170  1.00 34.86           C  
ATOM   3809  CG1 VAL B 140       0.277 -18.329  -2.731  1.00 34.86           C  
ATOM   3810  CG2 VAL B 140       1.578 -16.105  -2.644  1.00 34.86           C  
ATOM   3811  N   LEU B 141      -2.030 -16.834  -5.085  1.00 75.85           N  
ATOM   3812  CA  LEU B 141      -3.294 -17.415  -5.428  1.00 75.85           C  
ATOM   3813  C   LEU B 141      -3.335 -17.707  -6.898  1.00 75.85           C  
ATOM   3814  O   LEU B 141      -3.894 -18.717  -7.324  1.00 75.85           O  
ATOM   3815  CB  LEU B 141      -4.454 -16.467  -5.080  1.00 75.85           C  
ATOM   3816  CG  LEU B 141      -5.837 -17.134  -5.118  1.00 75.85           C  
ATOM   3817  CD1 LEU B 141      -5.964 -18.181  -4.000  1.00 75.85           C  
ATOM   3818  CD2 LEU B 141      -6.963 -16.090  -5.074  1.00 75.85           C  
ATOM   3819  N   ALA B 142      -2.722 -16.830  -7.716  1.00 38.64           N  
ATOM   3820  CA  ALA B 142      -2.746 -16.995  -9.142  1.00 38.64           C  
ATOM   3821  C   ALA B 142      -2.130 -18.320  -9.453  1.00 38.64           C  
ATOM   3822  O   ALA B 142      -2.571 -19.031 -10.355  1.00 38.64           O  
ATOM   3823  CB  ALA B 142      -1.931 -15.916  -9.877  1.00 38.64           C  
ATOM   3824  N   ALA B 143      -1.094 -18.693  -8.685  1.00 46.35           N  
ATOM   3825  CA  ALA B 143      -0.383 -19.920  -8.891  1.00 46.35           C  
ATOM   3826  C   ALA B 143      -1.338 -21.067  -8.748  1.00 46.35           C  
ATOM   3827  O   ALA B 143      -1.196 -22.082  -9.428  1.00 46.35           O  
ATOM   3828  CB  ALA B 143       0.736 -20.134  -7.859  1.00 46.35           C  
ATOM   3829  N   LEU B 144      -2.289 -20.970  -7.801  1.00 64.43           N  
ATOM   3830  CA  LEU B 144      -3.253 -22.014  -7.584  1.00 64.43           C  
ATOM   3831  C   LEU B 144      -4.226 -22.103  -8.724  1.00 64.43           C  
ATOM   3832  O   LEU B 144      -4.547 -23.193  -9.197  1.00 64.43           O  
ATOM   3833  CB  LEU B 144      -4.105 -21.775  -6.326  1.00 64.43           C  
ATOM   3834  CG  LEU B 144      -3.288 -21.690  -5.025  1.00 64.43           C  
ATOM   3835  CD1 LEU B 144      -4.201 -21.501  -3.801  1.00 64.43           C  
ATOM   3836  CD2 LEU B 144      -2.336 -22.886  -4.887  1.00 64.43           C  
ATOM   3837  N   TYR B 145      -4.738 -20.942  -9.179  1.00169.50           N  
ATOM   3838  CA  TYR B 145      -5.731 -20.894 -10.219  1.00169.50           C  
ATOM   3839  C   TYR B 145      -5.168 -21.376 -11.521  1.00169.50           C  
ATOM   3840  O   TYR B 145      -5.836 -22.084 -12.273  1.00169.50           O  
ATOM   3841  CB  TYR B 145      -6.282 -19.482 -10.521  1.00169.50           C  
ATOM   3842  CG  TYR B 145      -7.193 -19.028  -9.433  1.00169.50           C  
ATOM   3843  CD1 TYR B 145      -8.507 -19.438  -9.428  1.00169.50           C  
ATOM   3844  CD2 TYR B 145      -6.752 -18.199  -8.427  1.00169.50           C  
ATOM   3845  CE1 TYR B 145      -9.370 -19.033  -8.438  1.00169.50           C  
ATOM   3846  CE2 TYR B 145      -7.612 -17.790  -7.434  1.00169.50           C  
ATOM   3847  CZ  TYR B 145      -8.922 -18.207  -7.438  1.00169.50           C  
ATOM   3848  OH  TYR B 145      -9.806 -17.791  -6.420  1.00169.50           O  
ATOM   3849  N   SER B 146      -3.912 -20.996 -11.820  1.00 55.18           N  
ATOM   3850  CA  SER B 146      -3.302 -21.237 -13.100  1.00 55.18           C  
ATOM   3851  C   SER B 146      -3.290 -22.687 -13.466  1.00 55.18           C  
ATOM   3852  O   SER B 146      -3.206 -23.565 -12.610  1.00 55.18           O  
ATOM   3853  CB  SER B 146      -1.859 -20.719 -13.187  1.00 55.18           C  
ATOM   3854  OG  SER B 146      -1.326 -20.980 -14.476  1.00 55.18           O  
ATOM   3855  N   SER B 147      -3.395 -22.957 -14.787  1.00 46.52           N  
ATOM   3856  CA  SER B 147      -3.320 -24.290 -15.308  1.00 46.52           C  
ATOM   3857  C   SER B 147      -1.863 -24.633 -15.363  1.00 46.52           C  
ATOM   3858  O   SER B 147      -1.011 -23.791 -15.084  1.00 46.52           O  
ATOM   3859  CB  SER B 147      -3.902 -24.450 -16.725  1.00 46.52           C  
ATOM   3860  OG  SER B 147      -5.306 -24.235 -16.707  1.00 46.52           O  
ATOM   3861  N   GLU B 148      -1.536 -25.895 -15.704  1.00 61.26           N  
ATOM   3862  CA  GLU B 148      -0.161 -26.309 -15.735  1.00 61.26           C  
ATOM   3863  C   GLU B 148       0.147 -26.798 -17.118  1.00 61.26           C  
ATOM   3864  O   GLU B 148      -0.751 -27.006 -17.932  1.00 61.26           O  
ATOM   3865  CB  GLU B 148       0.127 -27.469 -14.769  1.00 61.26           C  
ATOM   3866  CG  GLU B 148      -0.073 -27.084 -13.302  1.00 61.26           C  
ATOM   3867  CD  GLU B 148      -0.095 -28.357 -12.469  1.00 61.26           C  
ATOM   3868  OE1 GLU B 148      -0.035 -29.460 -13.071  1.00 61.26           O  
ATOM   3869  OE2 GLU B 148      -0.184 -28.241 -11.218  1.00 61.26           O1-
ATOM   3870  N   GLY B 149       1.449 -27.015 -17.410  1.00 49.49           N  
ATOM   3871  CA  GLY B 149       1.842 -27.520 -18.695  1.00 49.49           C  
ATOM   3872  C   GLY B 149       2.957 -26.717 -19.292  1.00 49.49           C  
ATOM   3873  O   GLY B 149       3.736 -27.246 -20.084  1.00 49.49           O  
ATOM   3874  N   SER B 150       3.056 -25.414 -18.973  1.00121.74           N  
ATOM   3875  CA  SER B 150       4.109 -24.626 -19.553  1.00121.74           C  
ATOM   3876  C   SER B 150       5.417 -24.936 -18.906  1.00121.74           C  
ATOM   3877  O   SER B 150       6.427 -25.094 -19.587  1.00121.74           O  
ATOM   3878  CB  SER B 150       3.884 -23.110 -19.416  1.00121.74           C  
ATOM   3879  OG  SER B 150       4.014 -22.701 -18.063  1.00121.74           O  
ATOM   3880  N   VAL B 151       5.450 -24.919 -17.559  1.00126.25           N  
ATOM   3881  CA  VAL B 151       6.658 -25.209 -16.845  1.00126.25           C  
ATOM   3882  C   VAL B 151       6.932 -26.685 -16.822  1.00126.25           C  
ATOM   3883  O   VAL B 151       8.019 -27.128 -17.192  1.00126.25           O  
ATOM   3884  CB  VAL B 151       6.625 -24.653 -15.448  1.00126.25           C  
ATOM   3885  CG1 VAL B 151       5.526 -25.347 -14.626  1.00126.25           C  
ATOM   3886  CG2 VAL B 151       8.038 -24.754 -14.862  1.00126.25           C  
ATOM   3887  N   MET B 152       5.929 -27.491 -16.413  1.00116.16           N  
ATOM   3888  CA  MET B 152       6.089 -28.915 -16.358  1.00116.16           C  
ATOM   3889  C   MET B 152       5.153 -29.481 -17.372  1.00116.16           C  
ATOM   3890  O   MET B 152       4.043 -28.979 -17.551  1.00116.16           O  
ATOM   3891  CB  MET B 152       5.782 -29.537 -14.985  1.00116.16           C  
ATOM   3892  CG  MET B 152       6.917 -29.350 -13.970  1.00116.16           C  
ATOM   3893  SD  MET B 152       7.177 -27.646 -13.394  1.00116.16           S  
ATOM   3894  CE  MET B 152       5.716 -27.612 -12.315  1.00116.16           C  
ATOM   3895  N   GLU B 153       5.582 -30.551 -18.066  1.00 86.73           N  
ATOM   3896  CA  GLU B 153       4.808 -31.064 -19.157  1.00 86.73           C  
ATOM   3897  C   GLU B 153       3.537 -31.662 -18.659  1.00 86.73           C  
ATOM   3898  O   GLU B 153       3.512 -32.358 -17.645  1.00 86.73           O  
ATOM   3899  CB  GLU B 153       5.509 -32.165 -19.970  1.00 86.73           C  
ATOM   3900  CG  GLU B 153       5.716 -33.453 -19.176  1.00 86.73           C  
ATOM   3901  CD  GLU B 153       6.087 -34.548 -20.163  1.00 86.73           C  
ATOM   3902  OE1 GLU B 153       5.197 -34.960 -20.953  1.00 86.73           O  
ATOM   3903  OE2 GLU B 153       7.268 -34.985 -20.142  1.00 86.73           O1-
ATOM   3904  N   ARG B 154       2.440 -31.396 -19.397  1.00171.16           N  
ATOM   3905  CA  ARG B 154       1.157 -31.936 -19.078  1.00171.16           C  
ATOM   3906  C   ARG B 154       0.616 -32.565 -20.327  1.00171.16           C  
ATOM   3907  O   ARG B 154       1.092 -32.325 -21.437  1.00171.16           O  
ATOM   3908  CB  ARG B 154       0.133 -30.892 -18.594  1.00171.16           C  
ATOM   3909  CG  ARG B 154       0.481 -30.220 -17.260  1.00171.16           C  
ATOM   3910  CD  ARG B 154       0.417 -31.145 -16.038  1.00171.16           C  
ATOM   3911  NE  ARG B 154       1.819 -31.409 -15.611  1.00171.16           N  
ATOM   3912  CZ  ARG B 154       2.092 -31.722 -14.310  1.00171.16           C  
ATOM   3913  NH1 ARG B 154       1.076 -31.856 -13.409  1.00171.16           N1+
ATOM   3914  NH2 ARG B 154       3.384 -31.910 -13.912  1.00171.16           N  
ATOM   3915  N   HIS B 155      -0.331 -33.493 -20.109  1.00144.76           N  
ATOM   3916  CA  HIS B 155      -1.039 -34.346 -21.021  1.00144.76           C  
ATOM   3917  C   HIS B 155      -2.317 -33.820 -21.609  1.00144.76           C  
ATOM   3918  O   HIS B 155      -2.975 -34.577 -22.316  1.00144.76           O  
ATOM   3919  CB  HIS B 155      -1.288 -35.725 -20.400  1.00144.76           C  
ATOM   3920  CG  HIS B 155       0.030 -36.314 -19.997  1.00144.76           C  
ATOM   3921  CD2 HIS B 155       1.285 -35.859 -20.259  1.00144.76           C  
ATOM   3922  ND1 HIS B 155       0.192 -37.451 -19.240  1.00144.76           N  
ATOM   3923  CE1 HIS B 155       1.528 -37.628 -19.084  1.00144.76           C  
ATOM   3924  NE2 HIS B 155       2.233 -36.684 -19.681  1.00144.76           N  
ATOM   3925  N   HIS B 156      -2.772 -32.593 -21.288  1.00 76.10           N  
ATOM   3926  CA  HIS B 156      -4.090 -32.158 -21.695  1.00 76.10           C  
ATOM   3927  C   HIS B 156      -4.286 -32.351 -23.174  1.00 76.10           C  
ATOM   3928  O   HIS B 156      -5.278 -32.943 -23.602  1.00 76.10           O  
ATOM   3929  CB  HIS B 156      -4.313 -30.660 -21.434  1.00 76.10           C  
ATOM   3930  CG  HIS B 156      -3.880 -30.225 -20.065  1.00 76.10           C  
ATOM   3931  CD2 HIS B 156      -4.447 -30.436 -18.847  1.00 76.10           C  
ATOM   3932  ND1 HIS B 156      -2.740 -29.492 -19.825  1.00 76.10           N  
ATOM   3933  CE1 HIS B 156      -2.674 -29.296 -18.485  1.00 76.10           C  
ATOM   3934  NE2 HIS B 156      -3.690 -29.849 -17.849  1.00 76.10           N  
ATOM   3935  N   PHE B 157      -3.326 -31.887 -23.990  1.00 62.12           N  
ATOM   3936  CA  PHE B 157      -3.409 -31.966 -25.424  1.00 62.12           C  
ATOM   3937  C   PHE B 157      -3.457 -33.398 -25.865  1.00 62.12           C  
ATOM   3938  O   PHE B 157      -4.322 -33.788 -26.647  1.00 62.12           O  
ATOM   3939  CB  PHE B 157      -2.185 -31.295 -26.076  1.00 62.12           C  
ATOM   3940  CG  PHE B 157      -2.208 -31.511 -27.547  1.00 62.12           C  
ATOM   3941  CD1 PHE B 157      -3.059 -30.792 -28.352  1.00 62.12           C  
ATOM   3942  CD2 PHE B 157      -1.353 -32.422 -28.123  1.00 62.12           C  
ATOM   3943  CE1 PHE B 157      -3.068 -30.992 -29.712  1.00 62.12           C  
ATOM   3944  CE2 PHE B 157      -1.359 -32.624 -29.482  1.00 62.12           C  
ATOM   3945  CZ  PHE B 157      -2.219 -31.909 -30.282  1.00 62.12           C  
ATOM   3946  N   ALA B 158      -2.546 -34.230 -25.336  1.00 30.39           N  
ATOM   3947  CA  ALA B 158      -2.450 -35.603 -25.741  1.00 30.39           C  
ATOM   3948  C   ALA B 158      -3.736 -36.301 -25.437  1.00 30.39           C  
ATOM   3949  O   ALA B 158      -4.208 -37.111 -26.232  1.00 30.39           O  
ATOM   3950  CB  ALA B 158      -1.337 -36.360 -24.996  1.00 30.39           C  
ATOM   3951  N   GLN B 159      -4.344 -36.006 -24.274  1.00 44.17           N  
ATOM   3952  CA  GLN B 159      -5.553 -36.680 -23.908  1.00 44.17           C  
ATOM   3953  C   GLN B 159      -6.633 -36.329 -24.883  1.00 44.17           C  
ATOM   3954  O   GLN B 159      -7.481 -37.161 -25.203  1.00 44.17           O  
ATOM   3955  CB  GLN B 159      -6.035 -36.364 -22.481  1.00 44.17           C  
ATOM   3956  CG  GLN B 159      -5.083 -36.903 -21.410  1.00 44.17           C  
ATOM   3957  CD  GLN B 159      -5.720 -36.714 -20.042  1.00 44.17           C  
ATOM   3958  NE2 GLN B 159      -5.185 -35.743 -19.253  1.00 44.17           N  
ATOM   3959  OE1 GLN B 159      -6.664 -37.414 -19.681  1.00 44.17           O  
ATOM   3960  N   ALA B 160      -6.642 -35.075 -25.370  1.00 30.94           N  
ATOM   3961  CA  ALA B 160      -7.641 -34.636 -26.304  1.00 30.94           C  
ATOM   3962  C   ALA B 160      -7.527 -35.428 -27.575  1.00 30.94           C  
ATOM   3963  O   ALA B 160      -8.533 -35.837 -28.153  1.00 30.94           O  
ATOM   3964  CB  ALA B 160      -7.493 -33.150 -26.674  1.00 30.94           C  
ATOM   3965  N   ILE B 161      -6.287 -35.660 -28.042  1.00 90.26           N  
ATOM   3966  CA  ILE B 161      -6.026 -36.372 -29.262  1.00 90.26           C  
ATOM   3967  C   ILE B 161      -6.483 -37.783 -29.099  1.00 90.26           C  
ATOM   3968  O   ILE B 161      -7.067 -38.367 -30.011  1.00 90.26           O  
ATOM   3969  CB  ILE B 161      -4.562 -36.409 -29.595  1.00 90.26           C  
ATOM   3970  CG1 ILE B 161      -3.998 -34.981 -29.704  1.00 90.26           C  
ATOM   3971  CG2 ILE B 161      -4.390 -37.226 -30.884  1.00 90.26           C  
ATOM   3972  CD1 ILE B 161      -4.646 -34.141 -30.804  1.00 90.26           C  
ATOM   3973  N   ALA B 162      -6.228 -38.366 -27.916  1.00 23.96           N  
ATOM   3974  CA  ALA B 162      -6.570 -39.736 -27.680  1.00 23.96           C  
ATOM   3975  C   ALA B 162      -8.046 -39.874 -27.855  1.00 23.96           C  
ATOM   3976  O   ALA B 162      -8.514 -40.849 -28.439  1.00 23.96           O  
ATOM   3977  CB  ALA B 162      -6.220 -40.208 -26.258  1.00 23.96           C  
ATOM   3978  N   ILE B 163      -8.826 -38.898 -27.351  1.00 39.98           N  
ATOM   3979  CA  ILE B 163     -10.250 -38.969 -27.499  1.00 39.98           C  
ATOM   3980  C   ILE B 163     -10.596 -38.877 -28.955  1.00 39.98           C  
ATOM   3981  O   ILE B 163     -11.401 -39.657 -29.458  1.00 39.98           O  
ATOM   3982  CB  ILE B 163     -10.978 -37.870 -26.787  1.00 39.98           C  
ATOM   3983  CG1 ILE B 163     -10.785 -37.997 -25.270  1.00 39.98           C  
ATOM   3984  CG2 ILE B 163     -12.449 -37.908 -27.234  1.00 39.98           C  
ATOM   3985  CD1 ILE B 163     -11.255 -36.773 -24.487  1.00 39.98           C  
ATOM   3986  N   LEU B 164      -9.956 -37.950 -29.690  1.00 60.46           N  
ATOM   3987  CA  LEU B 164     -10.280 -37.761 -31.077  1.00 60.46           C  
ATOM   3988  C   LEU B 164     -10.063 -39.057 -31.787  1.00 60.46           C  
ATOM   3989  O   LEU B 164     -10.835 -39.441 -32.662  1.00 60.46           O  
ATOM   3990  CB  LEU B 164      -9.370 -36.721 -31.763  1.00 60.46           C  
ATOM   3991  CG  LEU B 164      -9.610 -35.270 -31.312  1.00 60.46           C  
ATOM   3992  CD1 LEU B 164      -8.669 -34.295 -32.041  1.00 60.46           C  
ATOM   3993  CD2 LEU B 164     -11.084 -34.878 -31.490  1.00 60.46           C  
ATOM   3994  N   ASN B 165      -8.989 -39.761 -31.410  1.00 71.85           N  
ATOM   3995  CA  ASN B 165      -8.597 -40.997 -32.017  1.00 71.85           C  
ATOM   3996  C   ASN B 165      -9.557 -42.096 -31.705  1.00 71.85           C  
ATOM   3997  O   ASN B 165      -9.558 -43.109 -32.402  1.00 71.85           O  
ATOM   3998  CB  ASN B 165      -7.178 -41.444 -31.635  1.00 71.85           C  
ATOM   3999  CG  ASN B 165      -6.230 -40.600 -32.470  1.00 71.85           C  
ATOM   4000  ND2 ASN B 165      -5.430 -39.736 -31.795  1.00 71.85           N  
ATOM   4001  OD1 ASN B 165      -6.208 -40.695 -33.697  1.00 71.85           O  
ATOM   4002  N   THR B 166     -10.357 -41.975 -30.626  1.00115.69           N  
ATOM   4003  CA  THR B 166     -11.242 -43.062 -30.326  1.00115.69           C  
ATOM   4004  C   THR B 166     -12.320 -43.115 -31.366  1.00115.69           C  
ATOM   4005  O   THR B 166     -12.771 -42.090 -31.877  1.00115.69           O  
ATOM   4006  CB  THR B 166     -11.851 -42.997 -28.961  1.00115.69           C  
ATOM   4007  CG2 THR B 166     -12.901 -41.888 -28.934  1.00115.69           C  
ATOM   4008  OG1 THR B 166     -12.458 -44.238 -28.644  1.00115.69           O  
ATOM   4009  N   HIS B 167     -12.769 -44.344 -31.695  1.00 74.44           N  
ATOM   4010  CA  HIS B 167     -13.698 -44.525 -32.771  1.00 74.44           C  
ATOM   4011  C   HIS B 167     -14.987 -43.829 -32.476  1.00 74.44           C  
ATOM   4012  O   HIS B 167     -15.521 -43.898 -31.369  1.00 74.44           O  
ATOM   4013  CB  HIS B 167     -14.019 -45.996 -33.089  1.00 74.44           C  
ATOM   4014  CG  HIS B 167     -14.807 -46.143 -34.357  1.00 74.44           C  
ATOM   4015  CD2 HIS B 167     -14.371 -46.320 -35.636  1.00 74.44           C  
ATOM   4016  ND1 HIS B 167     -16.181 -46.097 -34.431  1.00 74.44           N  
ATOM   4017  CE1 HIS B 167     -16.508 -46.247 -35.741  1.00 74.44           C  
ATOM   4018  NE2 HIS B 167     -15.442 -46.386 -36.509  1.00 74.44           N  
ATOM   4019  N   GLY B 168     -15.498 -43.112 -33.500  1.00 49.52           N  
ATOM   4020  CA  GLY B 168     -16.759 -42.428 -33.462  1.00 49.52           C  
ATOM   4021  C   GLY B 168     -16.595 -41.043 -32.907  1.00 49.52           C  
ATOM   4022  O   GLY B 168     -17.533 -40.251 -32.918  1.00 49.52           O  
ATOM   4023  N   CYS B 169     -15.432 -40.759 -32.299  1.00106.15           N  
ATOM   4024  CA  CYS B 169     -15.114 -39.494 -31.695  1.00106.15           C  
ATOM   4025  C   CYS B 169     -14.472 -38.429 -32.550  1.00106.15           C  
ATOM   4026  O   CYS B 169     -14.373 -37.290 -32.095  1.00106.15           O  
ATOM   4027  CB  CYS B 169     -14.355 -39.641 -30.371  1.00106.15           C  
ATOM   4028  SG  CYS B 169     -15.496 -40.278 -29.104  1.00106.15           S  
ATOM   4029  N   ASN B 170     -13.951 -38.731 -33.759  1.00 82.10           N  
ATOM   4030  CA  ASN B 170     -13.158 -37.719 -34.420  1.00 82.10           C  
ATOM   4031  C   ASN B 170     -14.014 -36.738 -35.173  1.00 82.10           C  
ATOM   4032  O   ASN B 170     -14.389 -36.956 -36.325  1.00 82.10           O  
ATOM   4033  CB  ASN B 170     -12.132 -38.309 -35.404  1.00 82.10           C  
ATOM   4034  CG  ASN B 170     -11.051 -37.268 -35.663  1.00 82.10           C  
ATOM   4035  ND2 ASN B 170      -9.763 -37.702 -35.578  1.00 82.10           N  
ATOM   4036  OD1 ASN B 170     -11.337 -36.100 -35.919  1.00 82.10           O  
ATOM   4037  N   ILE B 171     -14.281 -35.582 -34.530  1.00 86.18           N  
ATOM   4038  CA  ILE B 171     -15.088 -34.509 -35.034  1.00 86.18           C  
ATOM   4039  C   ILE B 171     -14.455 -33.861 -36.240  1.00 86.18           C  
ATOM   4040  O   ILE B 171     -15.154 -33.412 -37.147  1.00 86.18           O  
ATOM   4041  CB  ILE B 171     -15.375 -33.481 -33.974  1.00 86.18           C  
ATOM   4042  CG1 ILE B 171     -14.077 -32.855 -33.436  1.00 86.18           C  
ATOM   4043  CG2 ILE B 171     -16.231 -34.162 -32.893  1.00 86.18           C  
ATOM   4044  CD1 ILE B 171     -14.316 -31.737 -32.422  1.00 86.18           C  
ATOM   4045  N   PHE B 172     -13.113 -33.764 -36.243  1.00142.83           N  
ATOM   4046  CA  PHE B 172     -12.236 -33.158 -37.217  1.00142.83           C  
ATOM   4047  C   PHE B 172     -12.047 -33.996 -38.449  1.00142.83           C  
ATOM   4048  O   PHE B 172     -11.369 -33.565 -39.378  1.00142.83           O  
ATOM   4049  CB  PHE B 172     -10.835 -32.848 -36.665  1.00142.83           C  
ATOM   4050  CG  PHE B 172     -11.014 -31.948 -35.493  1.00142.83           C  
ATOM   4051  CD1 PHE B 172     -11.567 -30.697 -35.638  1.00142.83           C  
ATOM   4052  CD2 PHE B 172     -10.597 -32.346 -34.242  1.00142.83           C  
ATOM   4053  CE1 PHE B 172     -11.725 -29.869 -34.553  1.00142.83           C  
ATOM   4054  CE2 PHE B 172     -10.750 -31.524 -33.153  1.00142.83           C  
ATOM   4055  CZ  PHE B 172     -11.318 -30.283 -33.306  1.00142.83           C  
ATOM   4056  N   ASP B 173     -12.568 -35.235 -38.475  1.00 80.15           N  
ATOM   4057  CA  ASP B 173     -12.257 -36.199 -39.499  1.00 80.15           C  
ATOM   4058  C   ASP B 173     -12.391 -35.638 -40.897  1.00 80.15           C  
ATOM   4059  O   ASP B 173     -11.579 -35.960 -41.761  1.00 80.15           O  
ATOM   4060  CB  ASP B 173     -13.161 -37.442 -39.422  1.00 80.15           C  
ATOM   4061  CG  ASP B 173     -12.537 -38.518 -40.298  1.00 80.15           C  
ATOM   4062  OD1 ASP B 173     -11.291 -38.475 -40.484  1.00 80.15           O  
ATOM   4063  OD2 ASP B 173     -13.296 -39.390 -40.799  1.00 80.15           O1-
ATOM   4064  N   HIS B 174     -13.406 -34.802 -41.176  1.00 71.49           N  
ATOM   4065  CA  HIS B 174     -13.650 -34.283 -42.500  1.00 71.49           C  
ATOM   4066  C   HIS B 174     -12.556 -33.358 -42.952  1.00 71.49           C  
ATOM   4067  O   HIS B 174     -12.254 -33.288 -44.142  1.00 71.49           O  
ATOM   4068  CB  HIS B 174     -14.960 -33.484 -42.556  1.00 71.49           C  
ATOM   4069  CG  HIS B 174     -16.092 -34.228 -41.918  1.00 71.49           C  
ATOM   4070  CD2 HIS B 174     -16.665 -34.050 -40.695  1.00 71.49           C  
ATOM   4071  ND1 HIS B 174     -16.754 -35.290 -42.492  1.00 71.49           N  
ATOM   4072  CE1 HIS B 174     -17.684 -35.701 -41.593  1.00 71.49           C  
ATOM   4073  NE2 HIS B 174     -17.668 -34.978 -40.488  1.00 71.49           N  
ATOM   4074  N   PHE B 175     -11.951 -32.610 -42.010  1.00104.62           N  
ATOM   4075  CA  PHE B 175     -10.967 -31.592 -42.268  1.00104.62           C  
ATOM   4076  C   PHE B 175      -9.890 -32.089 -43.173  1.00104.62           C  
ATOM   4077  O   PHE B 175      -9.521 -33.262 -43.167  1.00104.62           O  
ATOM   4078  CB  PHE B 175     -10.275 -31.117 -40.976  1.00104.62           C  
ATOM   4079  CG  PHE B 175     -11.239 -30.325 -40.155  1.00104.62           C  
ATOM   4080  CD1 PHE B 175     -12.406 -30.889 -39.693  1.00104.62           C  
ATOM   4081  CD2 PHE B 175     -10.952 -29.024 -39.804  1.00104.62           C  
ATOM   4082  CE1 PHE B 175     -13.288 -30.162 -38.929  1.00104.62           C  
ATOM   4083  CE2 PHE B 175     -11.828 -28.294 -39.037  1.00104.62           C  
ATOM   4084  CZ  PHE B 175     -13.002 -28.860 -38.600  1.00104.62           C  
ATOM   4085  N   SER B 176      -9.366 -31.160 -44.001  1.00 30.23           N  
ATOM   4086  CA  SER B 176      -8.298 -31.450 -44.906  1.00 30.23           C  
ATOM   4087  C   SER B 176      -7.093 -31.708 -44.069  1.00 30.23           C  
ATOM   4088  O   SER B 176      -7.059 -31.376 -42.886  1.00 30.23           O  
ATOM   4089  CB  SER B 176      -7.974 -30.284 -45.855  1.00 30.23           C  
ATOM   4090  OG  SER B 176      -7.539 -29.156 -45.109  1.00 30.23           O  
ATOM   4091  N   ARG B 177      -6.065 -32.328 -44.672  1.00136.93           N  
ATOM   4092  CA  ARG B 177      -4.896 -32.686 -43.933  1.00136.93           C  
ATOM   4093  C   ARG B 177      -4.255 -31.454 -43.380  1.00136.93           C  
ATOM   4094  O   ARG B 177      -3.838 -31.439 -42.223  1.00136.93           O  
ATOM   4095  CB  ARG B 177      -3.859 -33.422 -44.798  1.00136.93           C  
ATOM   4096  CG  ARG B 177      -2.597 -33.825 -44.036  1.00136.93           C  
ATOM   4097  CD  ARG B 177      -1.671 -34.760 -44.820  1.00136.93           C  
ATOM   4098  NE  ARG B 177      -2.325 -36.098 -44.869  1.00136.93           N  
ATOM   4099  CZ  ARG B 177      -2.782 -36.603 -46.052  1.00136.93           C  
ATOM   4100  NH1 ARG B 177      -2.626 -35.889 -47.205  1.00136.93           N1+
ATOM   4101  NH2 ARG B 177      -3.383 -37.829 -46.082  1.00136.93           N  
ATOM   4102  N   LYS B 178      -4.162 -30.382 -44.185  1.00 73.32           N  
ATOM   4103  CA  LYS B 178      -3.499 -29.215 -43.689  1.00 73.32           C  
ATOM   4104  C   LYS B 178      -4.252 -28.647 -42.531  1.00 73.32           C  
ATOM   4105  O   LYS B 178      -3.653 -28.289 -41.520  1.00 73.32           O  
ATOM   4106  CB  LYS B 178      -3.350 -28.076 -44.709  1.00 73.32           C  
ATOM   4107  CG  LYS B 178      -2.630 -26.878 -44.088  1.00 73.32           C  
ATOM   4108  CD  LYS B 178      -2.193 -25.796 -45.074  1.00 73.32           C  
ATOM   4109  CE  LYS B 178      -1.476 -24.629 -44.388  1.00 73.32           C  
ATOM   4110  NZ  LYS B 178      -1.153 -23.573 -45.371  1.00 73.32           N1+
ATOM   4111  N   ASP B 179      -5.589 -28.547 -42.637  1.00 57.30           N  
ATOM   4112  CA  ASP B 179      -6.333 -27.966 -41.557  1.00 57.30           C  
ATOM   4113  C   ASP B 179      -6.291 -28.854 -40.361  1.00 57.30           C  
ATOM   4114  O   ASP B 179      -6.351 -28.369 -39.233  1.00 57.30           O  
ATOM   4115  CB  ASP B 179      -7.791 -27.624 -41.887  1.00 57.30           C  
ATOM   4116  CG  ASP B 179      -7.751 -26.292 -42.619  1.00 57.30           C  
ATOM   4117  OD1 ASP B 179      -6.631 -25.847 -42.988  1.00 57.30           O  
ATOM   4118  OD2 ASP B 179      -8.840 -25.694 -42.809  1.00 57.30           O1-
ATOM   4119  N   TYR B 180      -6.198 -30.179 -40.564  1.00 53.35           N  
ATOM   4120  CA  TYR B 180      -6.190 -31.069 -39.440  1.00 53.35           C  
ATOM   4121  C   TYR B 180      -4.993 -30.742 -38.596  1.00 53.35           C  
ATOM   4122  O   TYR B 180      -5.110 -30.549 -37.386  1.00 53.35           O  
ATOM   4123  CB  TYR B 180      -6.086 -32.542 -39.885  1.00 53.35           C  
ATOM   4124  CG  TYR B 180      -6.265 -33.442 -38.708  1.00 53.35           C  
ATOM   4125  CD1 TYR B 180      -7.521 -33.657 -38.192  1.00 53.35           C  
ATOM   4126  CD2 TYR B 180      -5.192 -34.093 -38.142  1.00 53.35           C  
ATOM   4127  CE1 TYR B 180      -7.708 -34.490 -37.115  1.00 53.35           C  
ATOM   4128  CE2 TYR B 180      -5.373 -34.929 -37.065  1.00 53.35           C  
ATOM   4129  CZ  TYR B 180      -6.632 -35.127 -36.548  1.00 53.35           C  
ATOM   4130  OH  TYR B 180      -6.821 -35.982 -35.442  1.00 53.35           O  
ATOM   4131  N   GLN B 181      -3.806 -30.625 -39.222  1.00 33.64           N  
ATOM   4132  CA  GLN B 181      -2.620 -30.331 -38.470  1.00 33.64           C  
ATOM   4133  C   GLN B 181      -2.743 -28.971 -37.875  1.00 33.64           C  
ATOM   4134  O   GLN B 181      -2.319 -28.747 -36.743  1.00 33.64           O  
ATOM   4135  CB  GLN B 181      -1.328 -30.368 -39.304  1.00 33.64           C  
ATOM   4136  CG  GLN B 181      -0.865 -31.793 -39.612  1.00 33.64           C  
ATOM   4137  CD  GLN B 181      -0.380 -32.394 -38.297  1.00 33.64           C  
ATOM   4138  NE2 GLN B 181      -0.100 -33.725 -38.296  1.00 33.64           N  
ATOM   4139  OE1 GLN B 181      -0.253 -31.693 -37.295  1.00 33.64           O  
ATOM   4140  N   ARG B 182      -3.332 -28.018 -38.617  1.00 70.39           N  
ATOM   4141  CA  ARG B 182      -3.418 -26.694 -38.078  1.00 70.39           C  
ATOM   4142  C   ARG B 182      -4.237 -26.724 -36.829  1.00 70.39           C  
ATOM   4143  O   ARG B 182      -3.885 -26.093 -35.834  1.00 70.39           O  
ATOM   4144  CB  ARG B 182      -4.063 -25.657 -39.012  1.00 70.39           C  
ATOM   4145  CG  ARG B 182      -4.104 -24.285 -38.342  1.00 70.39           C  
ATOM   4146  CD  ARG B 182      -4.767 -23.174 -39.155  1.00 70.39           C  
ATOM   4147  NE  ARG B 182      -4.767 -21.968 -38.279  1.00 70.39           N  
ATOM   4148  CZ  ARG B 182      -4.719 -20.715 -38.818  1.00 70.39           C  
ATOM   4149  NH1 ARG B 182      -4.687 -20.551 -40.172  1.00 70.39           N1+
ATOM   4150  NH2 ARG B 182      -4.706 -19.625 -37.996  1.00 70.39           N  
ATOM   4151  N   MET B 183      -5.351 -27.479 -36.839  1.00 48.66           N  
ATOM   4152  CA  MET B 183      -6.226 -27.528 -35.703  1.00 48.66           C  
ATOM   4153  C   MET B 183      -5.480 -28.079 -34.529  1.00 48.66           C  
ATOM   4154  O   MET B 183      -5.587 -27.556 -33.421  1.00 48.66           O  
ATOM   4155  CB  MET B 183      -7.453 -28.423 -35.948  1.00 48.66           C  
ATOM   4156  CG  MET B 183      -8.362 -28.574 -34.727  1.00 48.66           C  
ATOM   4157  SD  MET B 183      -9.186 -27.045 -34.202  1.00 48.66           S  
ATOM   4158  CE  MET B 183     -10.167 -26.852 -35.717  1.00 48.66           C  
ATOM   4159  N   LEU B 184      -4.698 -29.154 -34.734  1.00 93.75           N  
ATOM   4160  CA  LEU B 184      -3.954 -29.719 -33.645  1.00 93.75           C  
ATOM   4161  C   LEU B 184      -2.940 -28.732 -33.165  1.00 93.75           C  
ATOM   4162  O   LEU B 184      -2.773 -28.547 -31.960  1.00 93.75           O  
ATOM   4163  CB  LEU B 184      -3.208 -31.010 -34.022  1.00 93.75           C  
ATOM   4164  CG  LEU B 184      -4.123 -32.244 -34.114  1.00 93.75           C  
ATOM   4165  CD1 LEU B 184      -5.292 -32.015 -35.076  1.00 93.75           C  
ATOM   4166  CD2 LEU B 184      -3.309 -33.501 -34.463  1.00 93.75           C  
ATOM   4167  N   ASP B 185      -2.246 -28.052 -34.097  1.00 31.53           N  
ATOM   4168  CA  ASP B 185      -1.214 -27.138 -33.699  1.00 31.53           C  
ATOM   4169  C   ASP B 185      -1.832 -26.062 -32.869  1.00 31.53           C  
ATOM   4170  O   ASP B 185      -1.260 -25.638 -31.867  1.00 31.53           O  
ATOM   4171  CB  ASP B 185      -0.507 -26.461 -34.888  1.00 31.53           C  
ATOM   4172  CG  ASP B 185       0.338 -27.507 -35.602  1.00 31.53           C  
ATOM   4173  OD1 ASP B 185       0.312 -28.686 -35.160  1.00 31.53           O  
ATOM   4174  OD2 ASP B 185       1.025 -27.143 -36.594  1.00 31.53           O1-
ATOM   4175  N   LEU B 186      -3.026 -25.586 -33.270  1.00 54.70           N  
ATOM   4176  CA  LEU B 186      -3.677 -24.532 -32.547  1.00 54.70           C  
ATOM   4177  C   LEU B 186      -4.034 -24.997 -31.171  1.00 54.70           C  
ATOM   4178  O   LEU B 186      -3.842 -24.265 -30.201  1.00 54.70           O  
ATOM   4179  CB  LEU B 186      -4.993 -24.068 -33.204  1.00 54.70           C  
ATOM   4180  CG  LEU B 186      -4.815 -23.206 -34.466  1.00 54.70           C  
ATOM   4181  CD1 LEU B 186      -6.176 -22.803 -35.059  1.00 54.70           C  
ATOM   4182  CD2 LEU B 186      -3.941 -21.977 -34.171  1.00 54.70           C  
ATOM   4183  N   MET B 187      -4.574 -26.224 -31.045  1.00 84.96           N  
ATOM   4184  CA  MET B 187      -4.993 -26.686 -29.751  1.00 84.96           C  
ATOM   4185  C   MET B 187      -3.811 -26.825 -28.846  1.00 84.96           C  
ATOM   4186  O   MET B 187      -3.852 -26.411 -27.690  1.00 84.96           O  
ATOM   4187  CB  MET B 187      -5.727 -28.040 -29.775  1.00 84.96           C  
ATOM   4188  CG  MET B 187      -7.063 -27.998 -30.523  1.00 84.96           C  
ATOM   4189  SD  MET B 187      -8.179 -29.397 -30.192  1.00 84.96           S  
ATOM   4190  CE  MET B 187      -7.010 -30.702 -30.663  1.00 84.96           C  
ATOM   4191  N   ARG B 188      -2.702 -27.382 -29.359  1.00127.58           N  
ATOM   4192  CA  ARG B 188      -1.571 -27.622 -28.513  1.00127.58           C  
ATOM   4193  C   ARG B 188      -1.106 -26.313 -27.965  1.00127.58           C  
ATOM   4194  O   ARG B 188      -0.835 -26.192 -26.772  1.00127.58           O  
ATOM   4195  CB  ARG B 188      -0.390 -28.223 -29.291  1.00127.58           C  
ATOM   4196  CG  ARG B 188       0.841 -28.510 -28.434  1.00127.58           C  
ATOM   4197  CD  ARG B 188       2.076 -28.847 -29.270  1.00127.58           C  
ATOM   4198  NE  ARG B 188       1.666 -29.885 -30.255  1.00127.58           N  
ATOM   4199  CZ  ARG B 188       1.587 -29.570 -31.581  1.00127.58           C  
ATOM   4200  NH1 ARG B 188       1.968 -28.331 -32.011  1.00127.58           N1+
ATOM   4201  NH2 ARG B 188       1.128 -30.489 -32.478  1.00127.58           N  
ATOM   4202  N   ASP B 189      -1.000 -25.298 -28.838  1.00 59.33           N  
ATOM   4203  CA  ASP B 189      -0.496 -24.015 -28.446  1.00 59.33           C  
ATOM   4204  C   ASP B 189      -1.420 -23.283 -27.520  1.00 59.33           C  
ATOM   4205  O   ASP B 189      -0.963 -22.647 -26.573  1.00 59.33           O  
ATOM   4206  CB  ASP B 189      -0.173 -23.104 -29.639  1.00 59.33           C  
ATOM   4207  CG  ASP B 189       1.127 -23.619 -30.237  1.00 59.33           C  
ATOM   4208  OD1 ASP B 189       1.845 -24.364 -29.518  1.00 59.33           O  
ATOM   4209  OD2 ASP B 189       1.426 -23.273 -31.411  1.00 59.33           O1-
ATOM   4210  N   ILE B 190      -2.737 -23.306 -27.780  1.00146.50           N  
ATOM   4211  CA  ILE B 190      -3.635 -22.584 -26.923  1.00146.50           C  
ATOM   4212  C   ILE B 190      -3.760 -23.202 -25.564  1.00146.50           C  
ATOM   4213  O   ILE B 190      -3.792 -22.488 -24.559  1.00146.50           O  
ATOM   4214  CB  ILE B 190      -4.945 -22.215 -27.566  1.00146.50           C  
ATOM   4215  CG1 ILE B 190      -5.610 -23.394 -28.269  1.00146.50           C  
ATOM   4216  CG2 ILE B 190      -4.693 -21.007 -28.474  1.00146.50           C  
ATOM   4217  CD1 ILE B 190      -6.940 -23.007 -28.919  1.00146.50           C  
ATOM   4218  N   ILE B 191      -3.798 -24.546 -25.476  1.00 49.45           N  
ATOM   4219  CA  ILE B 191      -3.896 -25.177 -24.191  1.00 49.45           C  
ATOM   4220  C   ILE B 191      -2.698 -24.754 -23.390  1.00 49.45           C  
ATOM   4221  O   ILE B 191      -2.812 -24.375 -22.225  1.00 49.45           O  
ATOM   4222  CB  ILE B 191      -3.878 -26.676 -24.292  1.00 49.45           C  
ATOM   4223  CG1 ILE B 191      -5.120 -27.176 -25.048  1.00 49.45           C  
ATOM   4224  CG2 ILE B 191      -3.738 -27.250 -22.872  1.00 49.45           C  
ATOM   4225  CD1 ILE B 191      -5.040 -28.645 -25.459  1.00 49.45           C  
ATOM   4226  N   LEU B 192      -1.514 -24.754 -24.024  1.00 55.06           N  
ATOM   4227  CA  LEU B 192      -0.282 -24.419 -23.370  1.00 55.06           C  
ATOM   4228  C   LEU B 192      -0.379 -23.011 -22.850  1.00 55.06           C  
ATOM   4229  O   LEU B 192       0.125 -22.700 -21.773  1.00 55.06           O  
ATOM   4230  CB  LEU B 192       0.905 -24.487 -24.346  1.00 55.06           C  
ATOM   4231  CG  LEU B 192       2.271 -24.142 -23.729  1.00 55.06           C  
ATOM   4232  CD1 LEU B 192       2.684 -25.182 -22.674  1.00 55.06           C  
ATOM   4233  CD2 LEU B 192       3.338 -23.953 -24.819  1.00 55.06           C  
ATOM   4234  N   ALA B 193      -1.050 -22.126 -23.604  1.00 59.72           N  
ATOM   4235  CA  ALA B 193      -1.194 -20.726 -23.299  1.00 59.72           C  
ATOM   4236  C   ALA B 193      -1.942 -20.513 -22.013  1.00 59.72           C  
ATOM   4237  O   ALA B 193      -1.782 -19.478 -21.369  1.00 59.72           O  
ATOM   4238  CB  ALA B 193      -1.930 -19.948 -24.402  1.00 59.72           C  
ATOM   4239  N   THR B 194      -2.822 -21.452 -21.622  1.00 51.50           N  
ATOM   4240  CA  THR B 194      -3.640 -21.245 -20.456  1.00 51.50           C  
ATOM   4241  C   THR B 194      -2.776 -20.999 -19.253  1.00 51.50           C  
ATOM   4242  O   THR B 194      -3.071 -20.118 -18.444  1.00 51.50           O  
ATOM   4243  CB  THR B 194      -4.501 -22.434 -20.148  1.00 51.50           C  
ATOM   4244  CG2 THR B 194      -5.391 -22.093 -18.940  1.00 51.50           C  
ATOM   4245  OG1 THR B 194      -5.316 -22.747 -21.268  1.00 51.50           O  
ATOM   4246  N   ASP B 195      -1.677 -21.766 -19.105  1.00 83.71           N  
ATOM   4247  CA  ASP B 195      -0.814 -21.633 -17.964  1.00 83.71           C  
ATOM   4248  C   ASP B 195      -0.383 -20.198 -17.851  1.00 83.71           C  
ATOM   4249  O   ASP B 195       0.125 -19.602 -18.799  1.00 83.71           O  
ATOM   4250  CB  ASP B 195       0.444 -22.518 -18.075  1.00 83.71           C  
ATOM   4251  CG  ASP B 195       1.198 -22.542 -16.752  1.00 83.71           C  
ATOM   4252  OD1 ASP B 195       0.995 -21.615 -15.925  1.00 83.71           O  
ATOM   4253  OD2 ASP B 195       1.999 -23.496 -16.553  1.00 83.71           O1-
ATOM   4254  N   LEU B 196      -0.549 -19.617 -16.644  1.00143.22           N  
ATOM   4255  CA  LEU B 196      -0.246 -18.236 -16.386  1.00143.22           C  
ATOM   4256  C   LEU B 196       1.206 -17.954 -16.605  1.00143.22           C  
ATOM   4257  O   LEU B 196       1.567 -16.835 -16.954  1.00143.22           O  
ATOM   4258  CB  LEU B 196      -0.658 -17.748 -14.979  1.00143.22           C  
ATOM   4259  CG  LEU B 196      -2.129 -17.274 -14.885  1.00143.22           C  
ATOM   4260  CD1 LEU B 196      -3.125 -18.348 -15.346  1.00143.22           C  
ATOM   4261  CD2 LEU B 196      -2.451 -16.733 -13.483  1.00143.22           C  
ATOM   4262  N   ALA B 197       2.092 -18.938 -16.387  1.00 46.76           N  
ATOM   4263  CA  ALA B 197       3.491 -18.681 -16.573  1.00 46.76           C  
ATOM   4264  C   ALA B 197       3.702 -18.297 -18.007  1.00 46.76           C  
ATOM   4265  O   ALA B 197       4.524 -17.437 -18.313  1.00 46.76           O  
ATOM   4266  CB  ALA B 197       4.372 -19.903 -16.260  1.00 46.76           C  
ATOM   4267  N   HIS B 198       2.964 -18.941 -18.928  1.00 44.71           N  
ATOM   4268  CA  HIS B 198       3.074 -18.657 -20.330  1.00 44.71           C  
ATOM   4269  C   HIS B 198       2.641 -17.237 -20.568  1.00 44.71           C  
ATOM   4270  O   HIS B 198       3.262 -16.506 -21.340  1.00 44.71           O  
ATOM   4271  CB  HIS B 198       2.179 -19.583 -21.172  1.00 44.71           C  
ATOM   4272  CG  HIS B 198       2.399 -19.460 -22.648  1.00 44.71           C  
ATOM   4273  CD2 HIS B 198       3.107 -20.256 -23.496  1.00 44.71           C  
ATOM   4274  ND1 HIS B 198       1.865 -18.460 -23.430  1.00 44.71           N  
ATOM   4275  CE1 HIS B 198       2.272 -18.698 -24.702  1.00 44.71           C  
ATOM   4276  NE2 HIS B 198       3.028 -19.778 -24.792  1.00 44.71           N  
ATOM   4277  N   HIS B 199       1.556 -16.812 -19.895  1.00 59.33           N  
ATOM   4278  CA  HIS B 199       0.998 -15.495 -20.037  1.00 59.33           C  
ATOM   4279  C   HIS B 199       1.992 -14.458 -19.602  1.00 59.33           C  
ATOM   4280  O   HIS B 199       2.181 -13.448 -20.280  1.00 59.33           O  
ATOM   4281  CB  HIS B 199      -0.274 -15.327 -19.187  1.00 59.33           C  
ATOM   4282  CG  HIS B 199      -0.887 -13.966 -19.300  1.00 59.33           C  
ATOM   4283  CD2 HIS B 199      -1.011 -12.988 -18.364  1.00 59.33           C  
ATOM   4284  ND1 HIS B 199      -1.469 -13.468 -20.445  1.00 59.33           N  
ATOM   4285  CE1 HIS B 199      -1.912 -12.222 -20.146  1.00 59.33           C  
ATOM   4286  NE2 HIS B 199      -1.658 -11.886 -18.895  1.00 59.33           N  
ATOM   4287  N   LEU B 200       2.669 -14.676 -18.461  1.00 96.73           N  
ATOM   4288  CA  LEU B 200       3.604 -13.691 -18.004  1.00 96.73           C  
ATOM   4289  C   LEU B 200       4.723 -13.558 -18.991  1.00 96.73           C  
ATOM   4290  O   LEU B 200       5.235 -12.461 -19.202  1.00 96.73           O  
ATOM   4291  CB  LEU B 200       4.208 -13.980 -16.616  1.00 96.73           C  
ATOM   4292  CG  LEU B 200       3.256 -13.698 -15.433  1.00 96.73           C  
ATOM   4293  CD1 LEU B 200       2.065 -14.661 -15.378  1.00 96.73           C  
ATOM   4294  CD2 LEU B 200       4.032 -13.651 -14.112  1.00 96.73           C  
ATOM   4295  N   ARG B 201       5.141 -14.667 -19.625  1.00142.69           N  
ATOM   4296  CA  ARG B 201       6.243 -14.597 -20.547  1.00142.69           C  
ATOM   4297  C   ARG B 201       5.924 -13.634 -21.663  1.00142.69           C  
ATOM   4298  O   ARG B 201       6.702 -12.730 -21.959  1.00142.69           O  
ATOM   4299  CB  ARG B 201       6.510 -15.947 -21.243  1.00142.69           C  
ATOM   4300  CG  ARG B 201       7.043 -17.065 -20.342  1.00142.69           C  
ATOM   4301  CD  ARG B 201       7.251 -18.381 -21.099  1.00142.69           C  
ATOM   4302  NE  ARG B 201       7.957 -19.339 -20.202  1.00142.69           N  
ATOM   4303  CZ  ARG B 201       7.253 -20.098 -19.312  1.00142.69           C  
ATOM   4304  NH1 ARG B 201       5.907 -19.925 -19.177  1.00142.69           N1+
ATOM   4305  NH2 ARG B 201       7.897 -21.039 -18.560  1.00142.69           N  
ATOM   4306  N   ILE B 202       4.750 -13.833 -22.295  1.00 97.79           N  
ATOM   4307  CA  ILE B 202       4.185 -13.158 -23.439  1.00 97.79           C  
ATOM   4308  C   ILE B 202       3.703 -11.759 -23.179  1.00 97.79           C  
ATOM   4309  O   ILE B 202       3.481 -11.003 -24.124  1.00 97.79           O  
ATOM   4310  CB  ILE B 202       3.077 -13.929 -24.098  1.00 97.79           C  
ATOM   4311  CG1 ILE B 202       1.874 -14.115 -23.160  1.00 97.79           C  
ATOM   4312  CG2 ILE B 202       3.678 -15.248 -24.606  1.00 97.79           C  
ATOM   4313  CD1 ILE B 202       0.641 -14.665 -23.878  1.00 97.79           C  
ATOM   4314  N   PHE B 203       3.469 -11.394 -21.910  1.00 77.93           N  
ATOM   4315  CA  PHE B 203       2.759 -10.203 -21.529  1.00 77.93           C  
ATOM   4316  C   PHE B 203       3.279  -8.970 -22.212  1.00 77.93           C  
ATOM   4317  O   PHE B 203       2.480  -8.164 -22.691  1.00 77.93           O  
ATOM   4318  CB  PHE B 203       2.831  -9.975 -20.010  1.00 77.93           C  
ATOM   4319  CG  PHE B 203       1.846  -8.922 -19.633  1.00 77.93           C  
ATOM   4320  CD1 PHE B 203       0.516  -9.239 -19.484  1.00 77.93           C  
ATOM   4321  CD2 PHE B 203       2.254  -7.628 -19.411  1.00 77.93           C  
ATOM   4322  CE1 PHE B 203      -0.398  -8.276 -19.128  1.00 77.93           C  
ATOM   4323  CE2 PHE B 203       1.344  -6.660 -19.054  1.00 77.93           C  
ATOM   4324  CZ  PHE B 203       0.015  -6.983 -18.914  1.00 77.93           C  
ATOM   4325  N   LYS B 204       4.606  -8.773 -22.294  1.00 64.51           N  
ATOM   4326  CA  LYS B 204       5.113  -7.570 -22.895  1.00 64.51           C  
ATOM   4327  C   LYS B 204       4.595  -7.472 -24.297  1.00 64.51           C  
ATOM   4328  O   LYS B 204       4.163  -6.406 -24.737  1.00 64.51           O  
ATOM   4329  CB  LYS B 204       6.648  -7.559 -22.972  1.00 64.51           C  
ATOM   4330  CG  LYS B 204       7.227  -6.243 -23.490  1.00 64.51           C  
ATOM   4331  CD  LYS B 204       8.742  -6.140 -23.310  1.00 64.51           C  
ATOM   4332  CE  LYS B 204       9.190  -6.224 -21.850  1.00 64.51           C  
ATOM   4333  NZ  LYS B 204      10.668  -6.216 -21.772  1.00 64.51           N1+
ATOM   4334  N   ASP B 205       4.606  -8.599 -25.034  1.00 36.72           N  
ATOM   4335  CA  ASP B 205       4.161  -8.618 -26.399  1.00 36.72           C  
ATOM   4336  C   ASP B 205       2.705  -8.284 -26.460  1.00 36.72           C  
ATOM   4337  O   ASP B 205       2.255  -7.630 -27.400  1.00 36.72           O  
ATOM   4338  CB  ASP B 205       4.372  -9.980 -27.082  1.00 36.72           C  
ATOM   4339  CG  ASP B 205       5.860 -10.117 -27.378  1.00 36.72           C  
ATOM   4340  OD1 ASP B 205       6.474  -9.099 -27.796  1.00 36.72           O  
ATOM   4341  OD2 ASP B 205       6.400 -11.237 -27.184  1.00 36.72           O1-
ATOM   4342  N   LEU B 206       1.914  -8.740 -25.473  1.00 39.64           N  
ATOM   4343  CA  LEU B 206       0.516  -8.421 -25.495  1.00 39.64           C  
ATOM   4344  C   LEU B 206       0.371  -6.937 -25.360  1.00 39.64           C  
ATOM   4345  O   LEU B 206      -0.465  -6.324 -26.021  1.00 39.64           O  
ATOM   4346  CB  LEU B 206      -0.284  -9.082 -24.359  1.00 39.64           C  
ATOM   4347  CG  LEU B 206      -0.367 -10.614 -24.487  1.00 39.64           C  
ATOM   4348  CD1 LEU B 206      -1.242 -11.219 -23.379  1.00 39.64           C  
ATOM   4349  CD2 LEU B 206      -0.822 -11.034 -25.894  1.00 39.64           C  
ATOM   4350  N   GLN B 207       1.203  -6.318 -24.501  1.00 45.60           N  
ATOM   4351  CA  GLN B 207       1.123  -4.905 -24.266  1.00 45.60           C  
ATOM   4352  C   GLN B 207       1.393  -4.169 -25.540  1.00 45.60           C  
ATOM   4353  O   GLN B 207       0.678  -3.230 -25.883  1.00 45.60           O  
ATOM   4354  CB  GLN B 207       2.179  -4.413 -23.262  1.00 45.60           C  
ATOM   4355  CG  GLN B 207       1.890  -4.790 -21.810  1.00 45.60           C  
ATOM   4356  CD  GLN B 207       0.931  -3.744 -21.265  1.00 45.60           C  
ATOM   4357  NE2 GLN B 207      -0.081  -4.199 -20.480  1.00 45.60           N  
ATOM   4358  OE1 GLN B 207       1.074  -2.554 -21.538  1.00 45.60           O  
ATOM   4359  N   LYS B 208       2.427  -4.589 -26.287  1.00 53.76           N  
ATOM   4360  CA  LYS B 208       2.807  -3.896 -27.484  1.00 53.76           C  
ATOM   4361  C   LYS B 208       1.694  -3.983 -28.482  1.00 53.76           C  
ATOM   4362  O   LYS B 208       1.375  -3.009 -29.162  1.00 53.76           O  
ATOM   4363  CB  LYS B 208       4.083  -4.485 -28.110  1.00 53.76           C  
ATOM   4364  CG  LYS B 208       4.692  -3.633 -29.223  1.00 53.76           C  
ATOM   4365  CD  LYS B 208       6.152  -3.993 -29.517  1.00 53.76           C  
ATOM   4366  CE  LYS B 208       6.779  -3.188 -30.656  1.00 53.76           C  
ATOM   4367  NZ  LYS B 208       6.353  -3.742 -31.961  1.00 53.76           N1+
ATOM   4368  N   MET B 209       1.052  -5.161 -28.578  1.00 32.30           N  
ATOM   4369  CA  MET B 209       0.007  -5.346 -29.543  1.00 32.30           C  
ATOM   4370  C   MET B 209      -1.109  -4.394 -29.247  1.00 32.30           C  
ATOM   4371  O   MET B 209      -1.661  -3.778 -30.157  1.00 32.30           O  
ATOM   4372  CB  MET B 209      -0.586  -6.767 -29.511  1.00 32.30           C  
ATOM   4373  CG  MET B 209      -1.706  -6.993 -30.530  1.00 32.30           C  
ATOM   4374  SD  MET B 209      -2.378  -8.683 -30.550  1.00 32.30           S  
ATOM   4375  CE  MET B 209      -3.128  -8.597 -28.898  1.00 32.30           C  
ATOM   4376  N   ALA B 210      -1.464  -4.240 -27.958  1.00 35.81           N  
ATOM   4377  CA  ALA B 210      -2.565  -3.394 -27.601  1.00 35.81           C  
ATOM   4378  C   ALA B 210      -2.264  -1.982 -27.980  1.00 35.81           C  
ATOM   4379  O   ALA B 210      -3.132  -1.275 -28.487  1.00 35.81           O  
ATOM   4380  CB  ALA B 210      -2.862  -3.417 -26.094  1.00 35.81           C  
ATOM   4381  N   GLU B 211      -1.028  -1.515 -27.727  1.00 78.58           N  
ATOM   4382  CA  GLU B 211      -0.738  -0.141 -28.019  1.00 78.58           C  
ATOM   4383  C   GLU B 211      -0.764   0.118 -29.497  1.00 78.58           C  
ATOM   4384  O   GLU B 211      -1.402   1.067 -29.951  1.00 78.58           O  
ATOM   4385  CB  GLU B 211       0.620   0.309 -27.467  1.00 78.58           C  
ATOM   4386  CG  GLU B 211       1.791  -0.511 -27.994  1.00 78.58           C  
ATOM   4387  CD  GLU B 211       3.035   0.011 -27.304  1.00 78.58           C  
ATOM   4388  OE1 GLU B 211       2.945   1.086 -26.653  1.00 78.58           O  
ATOM   4389  OE2 GLU B 211       4.090  -0.664 -27.413  1.00 78.58           O1-
ATOM   4390  N   VAL B 212      -0.097  -0.738 -30.296  1.00 36.63           N  
ATOM   4391  CA  VAL B 212      -0.002  -0.525 -31.715  1.00 36.63           C  
ATOM   4392  C   VAL B 212      -1.363  -0.633 -32.329  1.00 36.63           C  
ATOM   4393  O   VAL B 212      -1.707   0.132 -33.228  1.00 36.63           O  
ATOM   4394  CB  VAL B 212       0.893  -1.520 -32.400  1.00 36.63           C  
ATOM   4395  CG1 VAL B 212       2.320  -1.347 -31.854  1.00 36.63           C  
ATOM   4396  CG2 VAL B 212       0.319  -2.934 -32.206  1.00 36.63           C  
ATOM   4397  N   GLY B 213      -2.180  -1.588 -31.851  1.00 25.23           N  
ATOM   4398  CA  GLY B 213      -3.487  -1.781 -32.408  1.00 25.23           C  
ATOM   4399  C   GLY B 213      -3.473  -3.094 -33.127  1.00 25.23           C  
ATOM   4400  O   GLY B 213      -2.537  -3.411 -33.858  1.00 25.23           O  
ATOM   4401  N   TYR B 214      -4.560  -3.872 -32.957  1.00 72.63           N  
ATOM   4402  CA  TYR B 214      -4.664  -5.199 -33.494  1.00 72.63           C  
ATOM   4403  C   TYR B 214      -4.659  -5.123 -34.991  1.00 72.63           C  
ATOM   4404  O   TYR B 214      -5.350  -4.296 -35.586  1.00 72.63           O  
ATOM   4405  CB  TYR B 214      -5.949  -5.906 -33.014  1.00 72.63           C  
ATOM   4406  CG  TYR B 214      -5.996  -7.312 -33.511  1.00 72.63           C  
ATOM   4407  CD1 TYR B 214      -5.254  -8.294 -32.896  1.00 72.63           C  
ATOM   4408  CD2 TYR B 214      -6.804  -7.655 -34.571  1.00 72.63           C  
ATOM   4409  CE1 TYR B 214      -5.301  -9.594 -33.345  1.00 72.63           C  
ATOM   4410  CE2 TYR B 214      -6.858  -8.953 -35.024  1.00 72.63           C  
ATOM   4411  CZ  TYR B 214      -6.105  -9.924 -34.412  1.00 72.63           C  
ATOM   4412  OH  TYR B 214      -6.157 -11.256 -34.875  1.00 72.63           O  
ATOM   4413  N   ASP B 215      -3.826  -5.977 -35.626  1.00 57.43           N  
ATOM   4414  CA  ASP B 215      -3.703  -6.035 -37.057  1.00 57.43           C  
ATOM   4415  C   ASP B 215      -4.134  -7.404 -37.488  1.00 57.43           C  
ATOM   4416  O   ASP B 215      -3.466  -8.401 -37.225  1.00 57.43           O  
ATOM   4417  CB  ASP B 215      -2.258  -5.819 -37.551  1.00 57.43           C  
ATOM   4418  CG  ASP B 215      -2.242  -5.658 -39.071  1.00 57.43           C  
ATOM   4419  OD1 ASP B 215      -3.059  -6.322 -39.763  1.00 57.43           O  
ATOM   4420  OD2 ASP B 215      -1.403  -4.857 -39.562  1.00 57.43           O1-
ATOM   4421  N   ARG B 216      -5.259  -7.456 -38.217  1.00 89.61           N  
ATOM   4422  CA  ARG B 216      -5.902  -8.658 -38.671  1.00 89.61           C  
ATOM   4423  C   ARG B 216      -4.983  -9.408 -39.588  1.00 89.61           C  
ATOM   4424  O   ARG B 216      -5.025 -10.635 -39.651  1.00 89.61           O  
ATOM   4425  CB  ARG B 216      -7.177  -8.313 -39.453  1.00 89.61           C  
ATOM   4426  CG  ARG B 216      -8.117  -9.480 -39.743  1.00 89.61           C  
ATOM   4427  CD  ARG B 216      -9.246  -9.059 -40.687  1.00 89.61           C  
ATOM   4428  NE  ARG B 216     -10.267 -10.141 -40.729  1.00 89.61           N  
ATOM   4429  CZ  ARG B 216     -11.307 -10.039 -41.607  1.00 89.61           C  
ATOM   4430  NH1 ARG B 216     -11.359  -8.990 -42.480  1.00 89.61           N1+
ATOM   4431  NH2 ARG B 216     -12.292 -10.982 -41.612  1.00 89.61           N  
ATOM   4432  N   ASN B 217      -4.167  -8.686 -40.376  1.00 50.12           N  
ATOM   4433  CA  ASN B 217      -3.272  -9.309 -41.309  1.00 50.12           C  
ATOM   4434  C   ASN B 217      -2.148 -10.019 -40.614  1.00 50.12           C  
ATOM   4435  O   ASN B 217      -1.676 -11.044 -41.103  1.00 50.12           O  
ATOM   4436  CB  ASN B 217      -2.667  -8.317 -42.314  1.00 50.12           C  
ATOM   4437  CG  ASN B 217      -3.787  -7.922 -43.266  1.00 50.12           C  
ATOM   4438  ND2 ASN B 217      -3.792  -6.633 -43.700  1.00 50.12           N  
ATOM   4439  OD1 ASN B 217      -4.638  -8.740 -43.612  1.00 50.12           O  
ATOM   4440  N   ASN B 218      -1.686  -9.485 -39.465  1.00 53.50           N  
ATOM   4441  CA  ASN B 218      -0.535  -9.995 -38.763  1.00 53.50           C  
ATOM   4442  C   ASN B 218      -0.856 -11.322 -38.137  1.00 53.50           C  
ATOM   4443  O   ASN B 218      -1.778 -11.444 -37.334  1.00 53.50           O  
ATOM   4444  CB  ASN B 218      -0.095  -9.032 -37.645  1.00 53.50           C  
ATOM   4445  CG  ASN B 218       1.302  -9.380 -37.156  1.00 53.50           C  
ATOM   4446  ND2 ASN B 218       2.154  -8.334 -36.982  1.00 53.50           N  
ATOM   4447  OD1 ASN B 218       1.629 -10.544 -36.935  1.00 53.50           O  
ATOM   4448  N   LYS B 219      -0.082 -12.363 -38.508  1.00111.69           N  
ATOM   4449  CA  LYS B 219      -0.272 -13.686 -37.982  1.00111.69           C  
ATOM   4450  C   LYS B 219       0.088 -13.724 -36.530  1.00111.69           C  
ATOM   4451  O   LYS B 219      -0.567 -14.403 -35.740  1.00111.69           O  
ATOM   4452  CB  LYS B 219       0.552 -14.758 -38.713  1.00111.69           C  
ATOM   4453  CG  LYS B 219      -0.078 -15.185 -40.041  1.00111.69           C  
ATOM   4454  CD  LYS B 219      -1.460 -15.822 -39.863  1.00111.69           C  
ATOM   4455  CE  LYS B 219      -2.168 -16.172 -41.173  1.00111.69           C  
ATOM   4456  NZ  LYS B 219      -2.692 -14.942 -41.809  1.00111.69           N1+
ATOM   4457  N   GLN B 220       1.148 -12.993 -36.142  1.00102.85           N  
ATOM   4458  CA  GLN B 220       1.601 -13.014 -34.783  1.00102.85           C  
ATOM   4459  C   GLN B 220       0.518 -12.461 -33.913  1.00102.85           C  
ATOM   4460  O   GLN B 220       0.299 -12.940 -32.802  1.00102.85           O  
ATOM   4461  CB  GLN B 220       2.871 -12.182 -34.552  1.00102.85           C  
ATOM   4462  CG  GLN B 220       3.460 -12.396 -33.158  1.00102.85           C  
ATOM   4463  CD  GLN B 220       3.917 -13.848 -33.073  1.00102.85           C  
ATOM   4464  NE2 GLN B 220       4.320 -14.293 -31.851  1.00102.85           N  
ATOM   4465  OE1 GLN B 220       3.918 -14.573 -34.066  1.00102.85           O  
ATOM   4466  N   HIS B 221      -0.195 -11.431 -34.401  1.00 51.75           N  
ATOM   4467  CA  HIS B 221      -1.248 -10.852 -33.623  1.00 51.75           C  
ATOM   4468  C   HIS B 221      -2.303 -11.887 -33.389  1.00 51.75           C  
ATOM   4469  O   HIS B 221      -2.893 -11.945 -32.311  1.00 51.75           O  
ATOM   4470  CB  HIS B 221      -1.902  -9.610 -34.259  1.00 51.75           C  
ATOM   4471  CG  HIS B 221      -1.052  -8.382 -34.110  1.00 51.75           C  
ATOM   4472  CD2 HIS B 221       0.179  -8.241 -33.546  1.00 51.75           C  
ATOM   4473  ND1 HIS B 221      -1.416  -7.123 -34.537  1.00 51.75           N  
ATOM   4474  CE1 HIS B 221      -0.393  -6.289 -34.213  1.00 51.75           C  
ATOM   4475  NE2 HIS B 221       0.596  -6.923 -33.609  1.00 51.75           N  
ATOM   4476  N   HIS B 222      -2.577 -12.742 -34.388  1.00 48.76           N  
ATOM   4477  CA  HIS B 222      -3.590 -13.735 -34.183  1.00 48.76           C  
ATOM   4478  C   HIS B 222      -3.185 -14.627 -33.048  1.00 48.76           C  
ATOM   4479  O   HIS B 222      -3.992 -14.908 -32.164  1.00 48.76           O  
ATOM   4480  CB  HIS B 222      -3.841 -14.618 -35.420  1.00 48.76           C  
ATOM   4481  CG  HIS B 222      -4.704 -13.954 -36.453  1.00 48.76           C  
ATOM   4482  CD2 HIS B 222      -4.379 -13.119 -37.477  1.00 48.76           C  
ATOM   4483  ND1 HIS B 222      -6.072 -14.104 -36.510  1.00 48.76           N  
ATOM   4484  CE1 HIS B 222      -6.504 -13.362 -37.558  1.00 48.76           C  
ATOM   4485  NE2 HIS B 222      -5.514 -12.745 -38.177  1.00 48.76           N  
ATOM   4486  N   ARG B 223      -1.915 -15.077 -33.030  1.00122.37           N  
ATOM   4487  CA  ARG B 223      -1.456 -15.971 -32.004  1.00122.37           C  
ATOM   4488  C   ARG B 223      -1.529 -15.302 -30.665  1.00122.37           C  
ATOM   4489  O   ARG B 223      -1.999 -15.897 -29.698  1.00122.37           O  
ATOM   4490  CB  ARG B 223      -0.001 -16.424 -32.215  1.00122.37           C  
ATOM   4491  CG  ARG B 223       0.180 -17.409 -33.373  1.00122.37           C  
ATOM   4492  CD  ARG B 223       1.646 -17.733 -33.670  1.00122.37           C  
ATOM   4493  NE  ARG B 223       2.305 -18.088 -32.381  1.00122.37           N  
ATOM   4494  CZ  ARG B 223       2.289 -19.375 -31.922  1.00122.37           C  
ATOM   4495  NH1 ARG B 223       1.681 -20.356 -32.651  1.00122.37           N1+
ATOM   4496  NH2 ARG B 223       2.885 -19.680 -30.733  1.00122.37           N  
ATOM   4497  N   LEU B 224      -1.089 -14.034 -30.576  1.00 45.35           N  
ATOM   4498  CA  LEU B 224      -1.072 -13.352 -29.312  1.00 45.35           C  
ATOM   4499  C   LEU B 224      -2.466 -13.211 -28.790  1.00 45.35           C  
ATOM   4500  O   LEU B 224      -2.722 -13.443 -27.609  1.00 45.35           O  
ATOM   4501  CB  LEU B 224      -0.436 -11.957 -29.393  1.00 45.35           C  
ATOM   4502  CG  LEU B 224       1.087 -12.007 -29.603  1.00 45.35           C  
ATOM   4503  CD1 LEU B 224       1.697 -10.602 -29.683  1.00 45.35           C  
ATOM   4504  CD2 LEU B 224       1.757 -12.867 -28.522  1.00 45.35           C  
ATOM   4505  N   LEU B 225      -3.413 -12.851 -29.670  1.00 46.44           N  
ATOM   4506  CA  LEU B 225      -4.775 -12.644 -29.269  1.00 46.44           C  
ATOM   4507  C   LEU B 225      -5.340 -13.935 -28.751  1.00 46.44           C  
ATOM   4508  O   LEU B 225      -6.050 -13.947 -27.746  1.00 46.44           O  
ATOM   4509  CB  LEU B 225      -5.669 -12.172 -30.426  1.00 46.44           C  
ATOM   4510  CG  LEU B 225      -7.137 -11.946 -30.014  1.00 46.44           C  
ATOM   4511  CD1 LEU B 225      -7.258 -10.861 -28.933  1.00 46.44           C  
ATOM   4512  CD2 LEU B 225      -8.015 -11.648 -31.241  1.00 46.44           C  
ATOM   4513  N   LEU B 226      -5.021 -15.067 -29.411  1.00 59.68           N  
ATOM   4514  CA  LEU B 226      -5.587 -16.315 -28.983  1.00 59.68           C  
ATOM   4515  C   LEU B 226      -5.170 -16.587 -27.574  1.00 59.68           C  
ATOM   4516  O   LEU B 226      -5.972 -17.065 -26.773  1.00 59.68           O  
ATOM   4517  CB  LEU B 226      -5.142 -17.538 -29.812  1.00 59.68           C  
ATOM   4518  CG  LEU B 226      -5.772 -17.627 -31.212  1.00 59.68           C  
ATOM   4519  CD1 LEU B 226      -5.287 -18.876 -31.966  1.00 59.68           C  
ATOM   4520  CD2 LEU B 226      -7.305 -17.552 -31.135  1.00 59.68           C  
ATOM   4521  N   CYS B 227      -3.898 -16.303 -27.237  1.00 35.60           N  
ATOM   4522  CA  CYS B 227      -3.430 -16.549 -25.904  1.00 35.60           C  
ATOM   4523  C   CYS B 227      -4.214 -15.701 -24.951  1.00 35.60           C  
ATOM   4524  O   CYS B 227      -4.756 -16.198 -23.966  1.00 35.60           O  
ATOM   4525  CB  CYS B 227      -1.944 -16.202 -25.719  1.00 35.60           C  
ATOM   4526  SG  CYS B 227      -0.857 -17.267 -26.715  1.00 35.60           S  
ATOM   4527  N   LEU B 228      -4.353 -14.400 -25.259  1.00 55.03           N  
ATOM   4528  CA  LEU B 228      -5.025 -13.500 -24.368  1.00 55.03           C  
ATOM   4529  C   LEU B 228      -6.425 -13.983 -24.153  1.00 55.03           C  
ATOM   4530  O   LEU B 228      -6.914 -14.017 -23.025  1.00 55.03           O  
ATOM   4531  CB  LEU B 228      -5.120 -12.080 -24.957  1.00 55.03           C  
ATOM   4532  CG  LEU B 228      -5.884 -11.070 -24.080  1.00 55.03           C  
ATOM   4533  CD1 LEU B 228      -5.167 -10.833 -22.742  1.00 55.03           C  
ATOM   4534  CD2 LEU B 228      -6.174  -9.770 -24.851  1.00 55.03           C  
ATOM   4535  N   LEU B 229      -7.104 -14.397 -25.234  1.00 47.67           N  
ATOM   4536  CA  LEU B 229      -8.474 -14.796 -25.101  1.00 47.67           C  
ATOM   4537  C   LEU B 229      -8.556 -16.005 -24.226  1.00 47.67           C  
ATOM   4538  O   LEU B 229      -9.466 -16.121 -23.408  1.00 47.67           O  
ATOM   4539  CB  LEU B 229      -9.136 -15.157 -26.445  1.00 47.67           C  
ATOM   4540  CG  LEU B 229      -9.279 -13.963 -27.408  1.00 47.67           C  
ATOM   4541  CD1 LEU B 229     -10.028 -14.369 -28.688  1.00 47.67           C  
ATOM   4542  CD2 LEU B 229      -9.910 -12.750 -26.708  1.00 47.67           C  
ATOM   4543  N   MET B 230      -7.604 -16.942 -24.379  1.00 62.62           N  
ATOM   4544  CA  MET B 230      -7.668 -18.158 -23.620  1.00 62.62           C  
ATOM   4545  C   MET B 230      -7.556 -17.859 -22.156  1.00 62.62           C  
ATOM   4546  O   MET B 230      -8.305 -18.397 -21.342  1.00 62.62           O  
ATOM   4547  CB  MET B 230      -6.542 -19.141 -23.977  1.00 62.62           C  
ATOM   4548  CG  MET B 230      -6.729 -20.499 -23.303  1.00 62.62           C  
ATOM   4549  SD  MET B 230      -8.120 -21.462 -23.966  1.00 62.62           S  
ATOM   4550  CE  MET B 230      -8.456 -22.351 -22.418  1.00 62.62           C  
ATOM   4551  N   THR B 231      -6.616 -16.974 -21.782  1.00 95.78           N  
ATOM   4552  CA  THR B 231      -6.406 -16.644 -20.403  1.00 95.78           C  
ATOM   4553  C   THR B 231      -7.631 -15.956 -19.892  1.00 95.78           C  
ATOM   4554  O   THR B 231      -8.042 -16.167 -18.752  1.00 95.78           O  
ATOM   4555  CB  THR B 231      -5.261 -15.694 -20.221  1.00 95.78           C  
ATOM   4556  CG2 THR B 231      -5.032 -15.479 -18.715  1.00 95.78           C  
ATOM   4557  OG1 THR B 231      -4.091 -16.236 -20.814  1.00 95.78           O  
ATOM   4558  N   SER B 232      -8.248 -15.105 -20.732  1.00 42.37           N  
ATOM   4559  CA  SER B 232      -9.392 -14.355 -20.309  1.00 42.37           C  
ATOM   4560  C   SER B 232     -10.474 -15.316 -19.929  1.00 42.37           C  
ATOM   4561  O   SER B 232     -11.215 -15.081 -18.976  1.00 42.37           O  
ATOM   4562  CB  SER B 232      -9.952 -13.439 -21.406  1.00 42.37           C  
ATOM   4563  OG  SER B 232      -8.985 -12.461 -21.755  1.00 42.37           O  
ATOM   4564  N   CYS B 233     -10.603 -16.418 -20.684  1.00 40.20           N  
ATOM   4565  CA  CYS B 233     -11.616 -17.403 -20.430  1.00 40.20           C  
ATOM   4566  C   CYS B 233     -11.370 -18.111 -19.129  1.00 40.20           C  
ATOM   4567  O   CYS B 233     -12.296 -18.337 -18.350  1.00 40.20           O  
ATOM   4568  CB  CYS B 233     -11.675 -18.488 -21.517  1.00 40.20           C  
ATOM   4569  SG  CYS B 233     -12.192 -17.835 -23.132  1.00 40.20           S  
ATOM   4570  N   ASP B 234     -10.104 -18.474 -18.847  1.00 78.98           N  
ATOM   4571  CA  ASP B 234      -9.803 -19.288 -17.702  1.00 78.98           C  
ATOM   4572  C   ASP B 234     -10.172 -18.572 -16.436  1.00 78.98           C  
ATOM   4573  O   ASP B 234     -10.655 -19.168 -15.476  1.00 78.98           O  
ATOM   4574  CB  ASP B 234      -8.308 -19.641 -17.624  1.00 78.98           C  
ATOM   4575  CG  ASP B 234      -8.160 -20.841 -16.705  1.00 78.98           C  
ATOM   4576  OD1 ASP B 234      -9.062 -21.715 -16.750  1.00 78.98           O  
ATOM   4577  OD2 ASP B 234      -7.154 -20.898 -15.950  1.00 78.98           O1-
ATOM   4578  N   LEU B 235      -9.876 -17.270 -16.404  1.00204.78           N  
ATOM   4579  CA  LEU B 235     -10.052 -16.363 -15.309  1.00204.78           C  
ATOM   4580  C   LEU B 235     -11.461 -15.845 -15.196  1.00204.78           C  
ATOM   4581  O   LEU B 235     -11.774 -15.122 -14.251  1.00204.78           O  
ATOM   4582  CB  LEU B 235      -9.073 -15.192 -15.428  1.00204.78           C  
ATOM   4583  CG  LEU B 235      -8.851 -14.460 -14.104  1.00204.78           C  
ATOM   4584  CD1 LEU B 235      -8.185 -15.385 -13.073  1.00204.78           C  
ATOM   4585  CD2 LEU B 235      -8.030 -13.190 -14.325  1.00204.78           C  
ATOM   4586  N   SER B 236     -12.328 -16.139 -16.183  1.00 72.53           N  
ATOM   4587  CA  SER B 236     -13.619 -15.515 -16.338  1.00 72.53           C  
ATOM   4588  C   SER B 236     -14.486 -15.589 -15.114  1.00 72.53           C  
ATOM   4589  O   SER B 236     -15.483 -14.874 -15.033  1.00 72.53           O  
ATOM   4590  CB  SER B 236     -14.418 -16.079 -17.529  1.00 72.53           C  
ATOM   4591  OG  SER B 236     -14.715 -17.452 -17.325  1.00 72.53           O  
ATOM   4592  N   ASP B 237     -14.156 -16.430 -14.121  1.00 68.29           N  
ATOM   4593  CA  ASP B 237     -14.960 -16.468 -12.925  1.00 68.29           C  
ATOM   4594  C   ASP B 237     -14.958 -15.097 -12.285  1.00 68.29           C  
ATOM   4595  O   ASP B 237     -15.927 -14.699 -11.640  1.00 68.29           O  
ATOM   4596  CB  ASP B 237     -14.429 -17.458 -11.872  1.00 68.29           C  
ATOM   4597  CG  ASP B 237     -14.738 -18.878 -12.331  1.00 68.29           C  
ATOM   4598  OD1 ASP B 237     -15.668 -19.049 -13.164  1.00 68.29           O  
ATOM   4599  OD2 ASP B 237     -14.050 -19.815 -11.845  1.00 68.29           O1-
ATOM   4600  N   GLN B 238     -13.852 -14.347 -12.440  1.00103.26           N  
ATOM   4601  CA  GLN B 238     -13.626 -13.050 -11.852  1.00103.26           C  
ATOM   4602  C   GLN B 238     -14.538 -11.999 -12.427  1.00103.26           C  
ATOM   4603  O   GLN B 238     -14.659 -10.907 -11.875  1.00103.26           O  
ATOM   4604  CB  GLN B 238     -12.170 -12.579 -12.005  1.00103.26           C  
ATOM   4605  CG  GLN B 238     -11.165 -13.549 -11.374  1.00103.26           C  
ATOM   4606  CD  GLN B 238     -11.524 -13.753  -9.906  1.00103.26           C  
ATOM   4607  NE2 GLN B 238     -11.615 -15.043  -9.479  1.00103.26           N  
ATOM   4608  OE1 GLN B 238     -11.722 -12.797  -9.158  1.00103.26           O  
ATOM   4609  N   THR B 239     -15.074 -12.244 -13.630  1.00156.52           N  
ATOM   4610  CA  THR B 239     -15.946 -11.351 -14.344  1.00156.52           C  
ATOM   4611  C   THR B 239     -17.348 -11.370 -13.783  1.00156.52           C  
ATOM   4612  O   THR B 239     -18.158 -10.501 -14.102  1.00156.52           O  
ATOM   4613  CB  THR B 239     -16.031 -11.718 -15.791  1.00156.52           C  
ATOM   4614  CG2 THR B 239     -16.741 -10.572 -16.521  1.00156.52           C  
ATOM   4615  OG1 THR B 239     -14.726 -11.851 -16.332  1.00156.52           O  
ATOM   4616  N   LYS B 240     -17.713 -12.415 -13.015  1.00118.50           N  
ATOM   4617  CA  LYS B 240     -19.057 -12.565 -12.515  1.00118.50           C  
ATOM   4618  C   LYS B 240     -19.278 -11.789 -11.252  1.00118.50           C  
ATOM   4619  O   LYS B 240     -18.508 -10.900 -10.894  1.00118.50           O  
ATOM   4620  CB  LYS B 240     -19.455 -14.028 -12.251  1.00118.50           C  
ATOM   4621  CG  LYS B 240     -19.846 -14.781 -13.523  1.00118.50           C  
ATOM   4622  CD  LYS B 240     -18.708 -14.965 -14.527  1.00118.50           C  
ATOM   4623  CE  LYS B 240     -19.151 -15.687 -15.801  1.00118.50           C  
ATOM   4624  NZ  LYS B 240     -18.025 -15.780 -16.752  1.00118.50           N1+
ATOM   4625  N   GLY B 241     -20.397 -12.109 -10.559  1.00 34.72           N  
ATOM   4626  CA  GLY B 241     -20.812 -11.418  -9.369  1.00 34.72           C  
ATOM   4627  C   GLY B 241     -19.842 -11.686  -8.258  1.00 34.72           C  
ATOM   4628  O   GLY B 241     -18.979 -12.556  -8.348  1.00 34.72           O  
ATOM   4629  N   TRP B 242     -19.990 -10.923  -7.156  1.00 78.42           N  
ATOM   4630  CA  TRP B 242     -19.125 -11.010  -6.015  1.00 78.42           C  
ATOM   4631  C   TRP B 242     -19.160 -12.382  -5.435  1.00 78.42           C  
ATOM   4632  O   TRP B 242     -18.119 -12.942  -5.093  1.00 78.42           O  
ATOM   4633  CB  TRP B 242     -19.507 -10.021  -4.902  1.00 78.42           C  
ATOM   4634  CG  TRP B 242     -18.986 -10.404  -3.536  1.00 78.42           C  
ATOM   4635  CD1 TRP B 242     -19.700 -10.910  -2.490  1.00 78.42           C  
ATOM   4636  CD2 TRP B 242     -17.615 -10.357  -3.105  1.00 78.42           C  
ATOM   4637  CE2 TRP B 242     -17.580 -10.841  -1.796  1.00 78.42           C  
ATOM   4638  CE3 TRP B 242     -16.480  -9.957  -3.748  1.00 78.42           C  
ATOM   4639  NE1 TRP B 242     -18.866 -11.173  -1.432  1.00 78.42           N  
ATOM   4640  CZ2 TRP B 242     -16.404 -10.933  -1.107  1.00 78.42           C  
ATOM   4641  CZ3 TRP B 242     -15.297 -10.040  -3.045  1.00 78.42           C  
ATOM   4642  CH2 TRP B 242     -15.260 -10.519  -1.752  1.00 78.42           C  
ATOM   4643  N   LYS B 243     -20.359 -12.972  -5.329  1.00105.03           N  
ATOM   4644  CA  LYS B 243     -20.492 -14.260  -4.721  1.00105.03           C  
ATOM   4645  C   LYS B 243     -19.654 -15.237  -5.482  1.00105.03           C  
ATOM   4646  O   LYS B 243     -19.067 -16.140  -4.892  1.00105.03           O  
ATOM   4647  CB  LYS B 243     -21.942 -14.767  -4.739  1.00105.03           C  
ATOM   4648  CG  LYS B 243     -22.884 -13.917  -3.887  1.00105.03           C  
ATOM   4649  CD  LYS B 243     -23.119 -12.507  -4.434  1.00105.03           C  
ATOM   4650  CE  LYS B 243     -24.056 -11.662  -3.568  1.00105.03           C  
ATOM   4651  NZ  LYS B 243     -24.218 -10.314  -4.157  1.00105.03           N1+
ATOM   4652  N   THR B 244     -19.576 -15.090  -6.817  1.00 39.61           N  
ATOM   4653  CA  THR B 244     -18.828 -16.027  -7.603  1.00 39.61           C  
ATOM   4654  C   THR B 244     -17.385 -16.008  -7.199  1.00 39.61           C  
ATOM   4655  O   THR B 244     -16.791 -17.061  -6.972  1.00 39.61           O  
ATOM   4656  CB  THR B 244     -18.887 -15.737  -9.075  1.00 39.61           C  
ATOM   4657  CG2 THR B 244     -18.067 -16.806  -9.819  1.00 39.61           C  
ATOM   4658  OG1 THR B 244     -20.234 -15.757  -9.524  1.00 39.61           O  
ATOM   4659  N   THR B 245     -16.778 -14.817  -7.061  1.00120.74           N  
ATOM   4660  CA  THR B 245     -15.375 -14.796  -6.765  1.00120.74           C  
ATOM   4661  C   THR B 245     -15.167 -15.439  -5.429  1.00120.74           C  
ATOM   4662  O   THR B 245     -14.200 -16.172  -5.226  1.00120.74           O  
ATOM   4663  CB  THR B 245     -14.771 -13.419  -6.758  1.00120.74           C  
ATOM   4664  CG2 THR B 245     -15.115 -12.703  -5.448  1.00120.74           C  
ATOM   4665  OG1 THR B 245     -13.362 -13.516  -6.880  1.00120.74           O  
ATOM   4666  N   ARG B 246     -16.075 -15.184  -4.468  1.00 76.24           N  
ATOM   4667  CA  ARG B 246     -15.899 -15.771  -3.173  1.00 76.24           C  
ATOM   4668  C   ARG B 246     -15.995 -17.264  -3.243  1.00 76.24           C  
ATOM   4669  O   ARG B 246     -15.171 -17.966  -2.658  1.00 76.24           O  
ATOM   4670  CB  ARG B 246     -16.911 -15.301  -2.118  1.00 76.24           C  
ATOM   4671  CG  ARG B 246     -16.656 -15.969  -0.764  1.00 76.24           C  
ATOM   4672  CD  ARG B 246     -17.467 -15.388   0.391  1.00 76.24           C  
ATOM   4673  NE  ARG B 246     -16.886 -14.051   0.702  1.00 76.24           N  
ATOM   4674  CZ  ARG B 246     -17.587 -13.153   1.455  1.00 76.24           C  
ATOM   4675  NH1 ARG B 246     -18.828 -13.476   1.923  1.00 76.24           N1+
ATOM   4676  NH2 ARG B 246     -17.048 -11.931   1.737  1.00 76.24           N  
ATOM   4677  N   LYS B 247     -16.991 -17.798  -3.978  1.00 71.65           N  
ATOM   4678  CA  LYS B 247     -17.188 -19.220  -4.016  1.00 71.65           C  
ATOM   4679  C   LYS B 247     -15.981 -19.866  -4.619  1.00 71.65           C  
ATOM   4680  O   LYS B 247     -15.485 -20.873  -4.117  1.00 71.65           O  
ATOM   4681  CB  LYS B 247     -18.398 -19.637  -4.861  1.00 71.65           C  
ATOM   4682  CG  LYS B 247     -18.779 -21.109  -4.691  1.00 71.65           C  
ATOM   4683  CD  LYS B 247     -20.119 -21.462  -5.339  1.00 71.65           C  
ATOM   4684  CE  LYS B 247     -21.273 -20.558  -4.900  1.00 71.65           C  
ATOM   4685  NZ  LYS B 247     -22.463 -20.818  -5.741  1.00 71.65           N1+
ATOM   4686  N   ILE B 248     -15.467 -19.279  -5.716  1.00100.20           N  
ATOM   4687  CA  ILE B 248     -14.323 -19.814  -6.397  1.00100.20           C  
ATOM   4688  C   ILE B 248     -13.135 -19.804  -5.488  1.00100.20           C  
ATOM   4689  O   ILE B 248     -12.351 -20.751  -5.487  1.00100.20           O  
ATOM   4690  CB  ILE B 248     -13.973 -19.092  -7.671  1.00100.20           C  
ATOM   4691  CG1 ILE B 248     -14.905 -19.527  -8.821  1.00100.20           C  
ATOM   4692  CG2 ILE B 248     -12.485 -19.339  -7.964  1.00100.20           C  
ATOM   4693  CD1 ILE B 248     -16.384 -19.212  -8.620  1.00100.20           C  
ATOM   4694  N   ALA B 249     -12.967 -18.736  -4.688  1.00 31.34           N  
ATOM   4695  CA  ALA B 249     -11.835 -18.654  -3.809  1.00 31.34           C  
ATOM   4696  C   ALA B 249     -11.890 -19.815  -2.864  1.00 31.34           C  
ATOM   4697  O   ALA B 249     -10.874 -20.445  -2.577  1.00 31.34           O  
ATOM   4698  CB  ALA B 249     -11.828 -17.372  -2.959  1.00 31.34           C  
ATOM   4699  N   GLU B 250     -13.094 -20.136  -2.367  1.00 94.43           N  
ATOM   4700  CA  GLU B 250     -13.280 -21.205  -1.430  1.00 94.43           C  
ATOM   4701  C   GLU B 250     -12.884 -22.496  -2.082  1.00 94.43           C  
ATOM   4702  O   GLU B 250     -12.233 -23.341  -1.468  1.00 94.43           O  
ATOM   4703  CB  GLU B 250     -14.759 -21.310  -1.019  1.00 94.43           C  
ATOM   4704  CG  GLU B 250     -15.073 -22.422  -0.022  1.00 94.43           C  
ATOM   4705  CD  GLU B 250     -16.530 -22.259   0.393  1.00 94.43           C  
ATOM   4706  OE1 GLU B 250     -16.784 -21.495   1.363  1.00 94.43           O  
ATOM   4707  OE2 GLU B 250     -17.408 -22.888  -0.255  1.00 94.43           O1-
ATOM   4708  N   LEU B 251     -13.254 -22.663  -3.366  1.00 44.71           N  
ATOM   4709  CA  LEU B 251     -13.015 -23.880  -4.087  1.00 44.71           C  
ATOM   4710  C   LEU B 251     -11.542 -24.122  -4.199  1.00 44.71           C  
ATOM   4711  O   LEU B 251     -11.078 -25.249  -4.028  1.00 44.71           O  
ATOM   4712  CB  LEU B 251     -13.559 -23.825  -5.528  1.00 44.71           C  
ATOM   4713  CG  LEU B 251     -15.077 -23.581  -5.621  1.00 44.71           C  
ATOM   4714  CD1 LEU B 251     -15.545 -23.544  -7.085  1.00 44.71           C  
ATOM   4715  CD2 LEU B 251     -15.865 -24.578  -4.758  1.00 44.71           C  
ATOM   4716  N   ILE B 252     -10.764 -23.064  -4.495  1.00141.05           N  
ATOM   4717  CA  ILE B 252      -9.348 -23.209  -4.676  1.00141.05           C  
ATOM   4718  C   ILE B 252      -8.720 -23.677  -3.405  1.00141.05           C  
ATOM   4719  O   ILE B 252      -7.880 -24.576  -3.419  1.00141.05           O  
ATOM   4720  CB  ILE B 252      -8.684 -21.928  -5.084  1.00141.05           C  
ATOM   4721  CG1 ILE B 252      -8.992 -21.633  -6.557  1.00141.05           C  
ATOM   4722  CG2 ILE B 252      -7.187 -22.024  -4.771  1.00141.05           C  
ATOM   4723  CD1 ILE B 252      -8.463 -22.723  -7.492  1.00141.05           C  
ATOM   4724  N   TYR B 253      -9.113 -23.082  -2.265  1.00 70.71           N  
ATOM   4725  CA  TYR B 253      -8.550 -23.500  -1.016  1.00 70.71           C  
ATOM   4726  C   TYR B 253      -8.885 -24.932  -0.780  1.00 70.71           C  
ATOM   4727  O   TYR B 253      -8.033 -25.709  -0.346  1.00 70.71           O  
ATOM   4728  CB  TYR B 253      -9.062 -22.701   0.196  1.00 70.71           C  
ATOM   4729  CG  TYR B 253      -8.263 -21.449   0.326  1.00 70.71           C  
ATOM   4730  CD1 TYR B 253      -8.419 -20.388  -0.535  1.00 70.71           C  
ATOM   4731  CD2 TYR B 253      -7.352 -21.345   1.351  1.00 70.71           C  
ATOM   4732  CE1 TYR B 253      -7.664 -19.247  -0.378  1.00 70.71           C  
ATOM   4733  CE2 TYR B 253      -6.596 -20.210   1.516  1.00 70.71           C  
ATOM   4734  CZ  TYR B 253      -6.751 -19.158   0.648  1.00 70.71           C  
ATOM   4735  OH  TYR B 253      -5.976 -17.990   0.812  1.00 70.71           O  
ATOM   4736  N   LYS B 254     -10.134 -25.334  -1.068  1.00 66.41           N  
ATOM   4737  CA  LYS B 254     -10.488 -26.698  -0.818  1.00 66.41           C  
ATOM   4738  C   LYS B 254      -9.607 -27.576  -1.646  1.00 66.41           C  
ATOM   4739  O   LYS B 254      -9.175 -28.636  -1.195  1.00 66.41           O  
ATOM   4740  CB  LYS B 254     -11.948 -27.038  -1.171  1.00 66.41           C  
ATOM   4741  CG  LYS B 254     -12.969 -26.439  -0.201  1.00 66.41           C  
ATOM   4742  CD  LYS B 254     -14.425 -26.640  -0.628  1.00 66.41           C  
ATOM   4743  CE  LYS B 254     -14.840 -25.803  -1.838  1.00 66.41           C  
ATOM   4744  NZ  LYS B 254     -16.298 -25.922  -2.055  1.00 66.41           N1+
ATOM   4745  N   GLU B 255      -9.317 -27.162  -2.890  1.00 51.40           N  
ATOM   4746  CA  GLU B 255      -8.524 -27.995  -3.747  1.00 51.40           C  
ATOM   4747  C   GLU B 255      -7.129 -28.144  -3.216  1.00 51.40           C  
ATOM   4748  O   GLU B 255      -6.598 -29.252  -3.142  1.00 51.40           O  
ATOM   4749  CB  GLU B 255      -8.413 -27.444  -5.180  1.00 51.40           C  
ATOM   4750  CG  GLU B 255      -7.588 -28.346  -6.101  1.00 51.40           C  
ATOM   4751  CD  GLU B 255      -7.628 -27.767  -7.507  1.00 51.40           C  
ATOM   4752  OE1 GLU B 255      -6.961 -26.725  -7.748  1.00 51.40           O  
ATOM   4753  OE2 GLU B 255      -8.334 -28.365  -8.361  1.00 51.40           O1-
ATOM   4754  N   PHE B 256      -6.503 -27.025  -2.810  1.00101.76           N  
ATOM   4755  CA  PHE B 256      -5.132 -27.048  -2.378  1.00101.76           C  
ATOM   4756  C   PHE B 256      -5.002 -27.865  -1.129  1.00101.76           C  
ATOM   4757  O   PHE B 256      -4.065 -28.648  -0.976  1.00101.76           O  
ATOM   4758  CB  PHE B 256      -4.593 -25.633  -2.095  1.00101.76           C  
ATOM   4759  CG  PHE B 256      -3.177 -25.765  -1.658  1.00101.76           C  
ATOM   4760  CD1 PHE B 256      -2.873 -25.945  -0.329  1.00101.76           C  
ATOM   4761  CD2 PHE B 256      -2.155 -25.713  -2.578  1.00101.76           C  
ATOM   4762  CE1 PHE B 256      -1.566 -26.070   0.078  1.00101.76           C  
ATOM   4763  CE2 PHE B 256      -0.847 -25.837  -2.176  1.00101.76           C  
ATOM   4764  CZ  PHE B 256      -0.551 -26.015  -0.846  1.00101.76           C  
ATOM   4765  N   PHE B 257      -5.969 -27.710  -0.211  1.00161.62           N  
ATOM   4766  CA  PHE B 257      -5.993 -28.344   1.075  1.00161.62           C  
ATOM   4767  C   PHE B 257      -6.177 -29.816   0.978  1.00161.62           C  
ATOM   4768  O   PHE B 257      -5.861 -30.533   1.926  1.00161.62           O  
ATOM   4769  CB  PHE B 257      -6.980 -27.717   2.072  1.00161.62           C  
ATOM   4770  CG  PHE B 257      -6.275 -26.483   2.529  1.00161.62           C  
ATOM   4771  CD1 PHE B 257      -5.381 -26.555   3.571  1.00161.62           C  
ATOM   4772  CD2 PHE B 257      -6.476 -25.274   1.906  1.00161.62           C  
ATOM   4773  CE1 PHE B 257      -4.709 -25.435   4.004  1.00161.62           C  
ATOM   4774  CE2 PHE B 257      -5.809 -24.148   2.334  1.00161.62           C  
ATOM   4775  CZ  PHE B 257      -4.925 -24.227   3.384  1.00161.62           C  
ATOM   4776  N   SER B 258      -6.705 -30.329  -0.149  1.00127.41           N  
ATOM   4777  CA  SER B 258      -6.860 -31.756  -0.311  1.00127.41           C  
ATOM   4778  C   SER B 258      -5.524 -32.424  -0.105  1.00127.41           C  
ATOM   4779  O   SER B 258      -4.518 -31.786   0.188  1.00127.41           O  
ATOM   4780  CB  SER B 258      -7.387 -32.160  -1.698  1.00127.41           C  
ATOM   4781  OG  SER B 258      -8.697 -31.643  -1.895  1.00127.41           O  
ATOM   4782  N   GLN B 259      -5.448 -33.739  -0.379  1.00 92.42           N  
ATOM   4783  CA  GLN B 259      -4.371 -34.620   0.015  1.00 92.42           C  
ATOM   4784  C   GLN B 259      -3.022 -34.028  -0.244  1.00 92.42           C  
ATOM   4785  O   GLN B 259      -2.084 -34.319   0.499  1.00 92.42           O  
ATOM   4786  CB  GLN B 259      -4.411 -35.957  -0.749  1.00 92.42           C  
ATOM   4787  CG  GLN B 259      -3.196 -36.848  -0.475  1.00 92.42           C  
ATOM   4788  CD  GLN B 259      -3.240 -37.278   0.982  1.00 92.42           C  
ATOM   4789  NE2 GLN B 259      -2.224 -38.079   1.402  1.00 92.42           N  
ATOM   4790  OE1 GLN B 259      -4.150 -36.910   1.723  1.00 92.42           O  
ATOM   4791  N   GLY B 260      -2.871 -33.186  -1.277  1.00 97.52           N  
ATOM   4792  CA  GLY B 260      -1.584 -32.603  -1.529  1.00 97.52           C  
ATOM   4793  C   GLY B 260      -1.087 -31.900  -0.299  1.00 97.52           C  
ATOM   4794  O   GLY B 260       0.110 -31.939  -0.018  1.00 97.52           O  
ATOM   4795  N   ASP B 261      -1.969 -31.226   0.471  1.00183.20           N  
ATOM   4796  CA  ASP B 261      -1.509 -30.529   1.648  1.00183.20           C  
ATOM   4797  C   ASP B 261      -0.897 -31.529   2.580  1.00183.20           C  
ATOM   4798  O   ASP B 261      -1.596 -32.249   3.290  1.00183.20           O  
ATOM   4799  CB  ASP B 261      -2.636 -29.798   2.407  1.00183.20           C  
ATOM   4800  CG  ASP B 261      -2.052 -28.967   3.554  1.00183.20           C  
ATOM   4801  OD1 ASP B 261      -1.312 -29.532   4.403  1.00183.20           O  
ATOM   4802  OD2 ASP B 261      -2.351 -27.744   3.589  1.00183.20           O1-
ATOM   4803  N   LEU B 262       0.448 -31.608   2.560  1.00141.74           N  
ATOM   4804  CA  LEU B 262       1.229 -32.505   3.366  1.00141.74           C  
ATOM   4805  C   LEU B 262       1.226 -32.130   4.815  1.00141.74           C  
ATOM   4806  O   LEU B 262       1.083 -32.991   5.683  1.00141.74           O  
ATOM   4807  CB  LEU B 262       2.709 -32.540   2.941  1.00141.74           C  
ATOM   4808  CG  LEU B 262       3.581 -33.468   3.809  1.00141.74           C  
ATOM   4809  CD1 LEU B 262       3.175 -34.942   3.648  1.00141.74           C  
ATOM   4810  CD2 LEU B 262       5.074 -33.223   3.548  1.00141.74           C  
ATOM   4811  N   GLU B 263       1.366 -30.825   5.122  1.00 87.94           N  
ATOM   4812  CA  GLU B 263       1.623 -30.432   6.480  1.00 87.94           C  
ATOM   4813  C   GLU B 263       0.493 -30.759   7.394  1.00 87.94           C  
ATOM   4814  O   GLU B 263      -0.662 -30.388   7.180  1.00 87.94           O  
ATOM   4815  CB  GLU B 263       1.977 -28.942   6.638  1.00 87.94           C  
ATOM   4816  CG  GLU B 263       3.333 -28.603   6.016  1.00 87.94           C  
ATOM   4817  CD  GLU B 263       3.636 -27.136   6.274  1.00 87.94           C  
ATOM   4818  OE1 GLU B 263       2.735 -26.422   6.788  1.00 87.94           O  
ATOM   4819  OE2 GLU B 263       4.781 -26.711   5.964  1.00 87.94           O1-
ATOM   4820  N   LYS B 264       0.835 -31.472   8.483  1.00132.80           N  
ATOM   4821  CA  LYS B 264      -0.151 -31.815   9.450  1.00132.80           C  
ATOM   4822  C   LYS B 264      -0.373 -30.546  10.200  1.00132.80           C  
ATOM   4823  O   LYS B 264       0.535 -29.723  10.308  1.00132.80           O  
ATOM   4824  CB  LYS B 264       0.308 -32.887  10.456  1.00132.80           C  
ATOM   4825  CG  LYS B 264      -0.844 -33.765  10.948  1.00132.80           C  
ATOM   4826  CD  LYS B 264      -2.036 -33.006  11.528  1.00132.80           C  
ATOM   4827  CE  LYS B 264      -3.345 -33.781  11.374  1.00132.80           C  
ATOM   4828  NZ  LYS B 264      -3.651 -33.942   9.935  1.00132.80           N1+
ATOM   4829  N   ALA B 265      -1.599 -30.340  10.709  1.00 24.51           N  
ATOM   4830  CA  ALA B 265      -1.876 -29.135  11.422  1.00 24.51           C  
ATOM   4831  C   ALA B 265      -1.076 -29.158  12.678  1.00 24.51           C  
ATOM   4832  O   ALA B 265      -0.751 -30.224  13.200  1.00 24.51           O  
ATOM   4833  CB  ALA B 265      -3.356 -28.984  11.811  1.00 24.51           C  
ATOM   4834  N   MET B 266      -0.696 -27.966  13.176  1.00 95.16           N  
ATOM   4835  CA  MET B 266       0.029 -27.945  14.406  1.00 95.16           C  
ATOM   4836  C   MET B 266      -0.971 -28.159  15.485  1.00 95.16           C  
ATOM   4837  O   MET B 266      -2.093 -27.654  15.421  1.00 95.16           O  
ATOM   4838  CB  MET B 266       0.716 -26.619  14.741  1.00 95.16           C  
ATOM   4839  CG  MET B 266       1.568 -26.741  16.004  1.00 95.16           C  
ATOM   4840  SD  MET B 266       1.919 -25.177  16.852  1.00 95.16           S  
ATOM   4841  CE  MET B 266       0.259 -25.057  17.580  1.00 95.16           C  
ATOM   4842  N   GLY B 267      -0.585 -28.954  16.499  1.00 34.94           N  
ATOM   4843  CA  GLY B 267      -1.460 -29.222  17.599  1.00 34.94           C  
ATOM   4844  C   GLY B 267      -2.397 -30.291  17.146  1.00 34.94           C  
ATOM   4845  O   GLY B 267      -3.132 -30.872  17.944  1.00 34.94           O  
ATOM   4846  N   ASN B 268      -2.326 -30.606  15.835  1.00 60.47           N  
ATOM   4847  CA  ASN B 268      -3.182 -31.546  15.178  1.00 60.47           C  
ATOM   4848  C   ASN B 268      -4.599 -31.091  15.326  1.00 60.47           C  
ATOM   4849  O   ASN B 268      -5.497 -31.900  15.558  1.00 60.47           O  
ATOM   4850  CB  ASN B 268      -3.061 -32.985  15.718  1.00 60.47           C  
ATOM   4851  CG  ASN B 268      -3.740 -33.921  14.723  1.00 60.47           C  
ATOM   4852  ND2 ASN B 268      -3.475 -35.248  14.856  1.00 60.47           N  
ATOM   4853  OD1 ASN B 268      -4.490 -33.485  13.849  1.00 60.47           O  
ATOM   4854  N   ARG B 269      -4.836 -29.764  15.224  1.00131.17           N  
ATOM   4855  CA  ARG B 269      -6.185 -29.280  15.257  1.00131.17           C  
ATOM   4856  C   ARG B 269      -6.370 -28.512  13.988  1.00131.17           C  
ATOM   4857  O   ARG B 269      -6.238 -27.289  13.943  1.00131.17           O  
ATOM   4858  CB  ARG B 269      -6.447 -28.315  16.426  1.00131.17           C  
ATOM   4859  CG  ARG B 269      -6.308 -28.970  17.801  1.00131.17           C  
ATOM   4860  CD  ARG B 269      -6.390 -27.982  18.964  1.00131.17           C  
ATOM   4861  NE  ARG B 269      -5.292 -26.992  18.778  1.00131.17           N  
ATOM   4862  CZ  ARG B 269      -5.029 -26.070  19.748  1.00131.17           C  
ATOM   4863  NH1 ARG B 269      -5.743 -26.088  20.910  1.00131.17           N1+
ATOM   4864  NH2 ARG B 269      -4.054 -25.134  19.556  1.00131.17           N  
ATOM   4865  N   PRO B 270      -6.686 -29.238  12.958  1.00 78.53           N  
ATOM   4866  CA  PRO B 270      -6.843 -28.707  11.635  1.00 78.53           C  
ATOM   4867  C   PRO B 270      -7.914 -27.661  11.543  1.00 78.53           C  
ATOM   4868  O   PRO B 270      -7.795 -26.771  10.701  1.00 78.53           O  
ATOM   4869  CB  PRO B 270      -7.182 -29.913  10.763  1.00 78.53           C  
ATOM   4870  CG  PRO B 270      -7.915 -30.854  11.737  1.00 78.53           C  
ATOM   4871  CD  PRO B 270      -7.251 -30.569  13.095  1.00 78.53           C  
ATOM   4872  N   MET B 271      -8.973 -27.751  12.369  1.00 88.46           N  
ATOM   4873  CA  MET B 271     -10.062 -26.824  12.267  1.00 88.46           C  
ATOM   4874  C   MET B 271      -9.554 -25.443  12.527  1.00 88.46           C  
ATOM   4875  O   MET B 271      -9.843 -24.513  11.776  1.00 88.46           O  
ATOM   4876  CB  MET B 271     -11.144 -27.079  13.325  1.00 88.46           C  
ATOM   4877  CG  MET B 271     -11.886 -28.405  13.165  1.00 88.46           C  
ATOM   4878  SD  MET B 271     -13.040 -28.755  14.522  1.00 88.46           S  
ATOM   4879  CE  MET B 271     -14.070 -27.298  14.187  1.00 88.46           C  
ATOM   4880  N   GLU B 272      -8.748 -25.282  13.590  1.00 88.58           N  
ATOM   4881  CA  GLU B 272      -8.304 -23.980  13.986  1.00 88.58           C  
ATOM   4882  C   GLU B 272      -7.434 -23.373  12.933  1.00 88.58           C  
ATOM   4883  O   GLU B 272      -7.589 -22.203  12.585  1.00 88.58           O  
ATOM   4884  CB  GLU B 272      -7.504 -23.984  15.305  1.00 88.58           C  
ATOM   4885  CG  GLU B 272      -8.351 -24.187  16.568  1.00 88.58           C  
ATOM   4886  CD  GLU B 272      -8.507 -25.672  16.870  1.00 88.58           C  
ATOM   4887  OE1 GLU B 272      -8.585 -26.483  15.908  1.00 88.58           O  
ATOM   4888  OE2 GLU B 272      -8.559 -26.014  18.081  1.00 88.58           O1-
ATOM   4889  N   MET B 273      -6.510 -24.171  12.377  1.00 78.91           N  
ATOM   4890  CA  MET B 273      -5.545 -23.662  11.449  1.00 78.91           C  
ATOM   4891  C   MET B 273      -6.248 -23.172  10.227  1.00 78.91           C  
ATOM   4892  O   MET B 273      -5.877 -22.144   9.664  1.00 78.91           O  
ATOM   4893  CB  MET B 273      -4.536 -24.729  10.991  1.00 78.91           C  
ATOM   4894  CG  MET B 273      -3.697 -25.337  12.120  1.00 78.91           C  
ATOM   4895  SD  MET B 273      -2.601 -24.177  12.996  1.00 78.91           S  
ATOM   4896  CE  MET B 273      -3.884 -23.523  14.099  1.00 78.91           C  
ATOM   4897  N   MET B 274      -7.298 -23.895   9.796  1.00132.53           N  
ATOM   4898  CA  MET B 274      -7.990 -23.567   8.583  1.00132.53           C  
ATOM   4899  C   MET B 274      -8.574 -22.197   8.674  1.00132.53           C  
ATOM   4900  O   MET B 274      -8.512 -21.430   7.714  1.00132.53           O  
ATOM   4901  CB  MET B 274      -9.149 -24.525   8.266  1.00132.53           C  
ATOM   4902  CG  MET B 274      -8.703 -25.833   7.618  1.00132.53           C  
ATOM   4903  SD  MET B 274      -8.284 -25.668   5.854  1.00132.53           S  
ATOM   4904  CE  MET B 274      -6.818 -24.629   6.094  1.00132.53           C  
ATOM   4905  N   ASP B 275      -9.163 -21.856   9.831  1.00 32.51           N  
ATOM   4906  CA  ASP B 275      -9.793 -20.578   9.979  1.00 32.51           C  
ATOM   4907  C   ASP B 275      -8.765 -19.497   9.860  1.00 32.51           C  
ATOM   4908  O   ASP B 275      -9.005 -18.467   9.233  1.00 32.51           O  
ATOM   4909  CB  ASP B 275     -10.472 -20.417  11.351  1.00 32.51           C  
ATOM   4910  CG  ASP B 275     -11.678 -21.346  11.398  1.00 32.51           C  
ATOM   4911  OD1 ASP B 275     -12.340 -21.511  10.339  1.00 32.51           O  
ATOM   4912  OD2 ASP B 275     -11.949 -21.908  12.492  1.00 32.51           O1-
ATOM   4913  N   ARG B 276      -7.585 -19.711  10.467  1.00115.57           N  
ATOM   4914  CA  ARG B 276      -6.534 -18.735  10.469  1.00115.57           C  
ATOM   4915  C   ARG B 276      -6.104 -18.521   9.052  1.00115.57           C  
ATOM   4916  O   ARG B 276      -5.875 -17.393   8.617  1.00115.57           O  
ATOM   4917  CB  ARG B 276      -5.303 -19.257  11.232  1.00115.57           C  
ATOM   4918  CG  ARG B 276      -5.619 -19.727  12.655  1.00115.57           C  
ATOM   4919  CD  ARG B 276      -4.521 -20.607  13.257  1.00115.57           C  
ATOM   4920  NE  ARG B 276      -3.610 -19.737  14.050  1.00115.57           N  
ATOM   4921  CZ  ARG B 276      -3.828 -19.564  15.386  1.00115.57           C  
ATOM   4922  NH1 ARG B 276      -4.864 -20.208  16.000  1.00115.57           N1+
ATOM   4923  NH2 ARG B 276      -3.000 -18.756  16.112  1.00115.57           N  
ATOM   4924  N   GLU B 277      -5.983 -19.632   8.304  1.00 78.88           N  
ATOM   4925  CA  GLU B 277      -5.525 -19.655   6.945  1.00 78.88           C  
ATOM   4926  C   GLU B 277      -6.511 -18.973   6.054  1.00 78.88           C  
ATOM   4927  O   GLU B 277      -6.134 -18.265   5.123  1.00 78.88           O  
ATOM   4928  CB  GLU B 277      -5.360 -21.093   6.431  1.00 78.88           C  
ATOM   4929  CG  GLU B 277      -4.530 -21.191   5.153  1.00 78.88           C  
ATOM   4930  CD  GLU B 277      -3.077 -20.963   5.544  1.00 78.88           C  
ATOM   4931  OE1 GLU B 277      -2.769 -21.056   6.762  1.00 78.88           O  
ATOM   4932  OE2 GLU B 277      -2.254 -20.693   4.631  1.00 78.88           O1-
ATOM   4933  N   LYS B 278      -7.810 -19.177   6.327  1.00 54.80           N  
ATOM   4934  CA  LYS B 278      -8.873 -18.655   5.517  1.00 54.80           C  
ATOM   4935  C   LYS B 278      -8.845 -17.159   5.570  1.00 54.80           C  
ATOM   4936  O   LYS B 278      -9.233 -16.487   4.616  1.00 54.80           O  
ATOM   4937  CB  LYS B 278     -10.249 -19.155   5.982  1.00 54.80           C  
ATOM   4938  CG  LYS B 278     -10.388 -20.673   5.836  1.00 54.80           C
[truncated: 34,514 more chars]
