# Supplementary material for: Structural Descriptors for Subunit Interface Regions in Homodimers: Effect of Lipid Membrane and Secondary Structure Type
Source: J Chem Inf Model. 2025 Mar 27;65(7):3117–26. doi: 10.1021/acs.jcim.4c01233 (PMC12004529; doi:10.1021/acs.jcim.4c01233)
Supplement: Supplementary file 3 — ci4c01233_si_003.tar [file ci4c01233_si_003.tar › database/alpha/2pw3_cytop.pdb]

ATOM      1  N   THR A   1      15.831  25.778  76.664  1.00 52.58           N  
ATOM      2  CA  THR A   1      16.932  26.292  75.800  1.00 52.07           C  
ATOM      3  C   THR A   1      18.047  25.259  75.674  1.00 51.31           C  
ATOM      4  O   THR A   1      18.645  25.102  74.608  1.00 51.82           O  
ATOM      5  CB  THR A   1      17.527  27.593  76.376  1.00 52.59           C  
ATOM      6  CG2 THR A   1      18.629  28.125  75.467  1.00 53.12           C  
ATOM      7  OG1 THR A   1      16.494  28.580  76.493  1.00 53.32           O  
ATOM      8  N   GLU A   2      18.321  24.557  76.769  1.00 50.11           N  
ATOM      9  CA  GLU A   2      19.359  23.534  76.788  1.00 48.48           C  
ATOM     10  C   GLU A   2      18.880  22.298  76.033  1.00 47.50           C  
ATOM     11  O   GLU A   2      19.579  21.286  75.962  1.00 47.60           O  
ATOM     12  CB  GLU A   2      19.708  23.165  78.232  1.00 49.25           C  
ATOM     13  CG  GLU A   2      20.138  24.354  79.082  1.00 50.16           C  
ATOM     14  CD  GLU A   2      20.507  23.962  80.500  1.00 50.64           C  
ATOM     15  OE1 GLU A   2      21.487  23.208  80.674  1.00 51.38           O  
ATOM     16  OE2 GLU A   2      19.815  24.407  81.441  1.00 51.29           O1-
ATOM     17  N   GLN A   3      17.677  22.390  75.477  1.00 45.80           N  
ATOM     18  CA  GLN A   3      17.092  21.298  74.709  1.00 44.32           C  
ATOM     19  C   GLN A   3      18.033  20.955  73.560  1.00 43.05           C  
ATOM     20  O   GLN A   3      18.048  19.827  73.062  1.00 41.65           O  
ATOM     21  CB  GLN A   3      15.730  21.725  74.161  1.00 44.55           C  
ATOM     22  CG  GLN A   3      15.065  20.719  73.238  1.00 45.09           C  
ATOM     23  CD  GLN A   3      13.725  21.211  72.726  1.00 45.35           C  
ATOM     24  NE2 GLN A   3      13.300  22.373  73.209  1.00 45.76           N  
ATOM     25  OE1 GLN A   3      13.078  20.555  71.911  1.00 45.83           O  
ATOM     26  N   GLU A   4      18.818  21.947  73.149  1.00 41.81           N  
ATOM     27  CA  GLU A   4      19.781  21.783  72.070  1.00 40.59           C  
ATOM     28  C   GLU A   4      20.883  20.825  72.506  1.00 38.84           C  
ATOM     29  O   GLU A   4      21.370  20.020  71.711  1.00 37.65           O  
ATOM     30  CB  GLU A   4      20.392  23.139  71.703  1.00 42.22           C  
ATOM     31  CG  GLU A   4      21.460  23.070  70.620  1.00 45.76           C  
ATOM     32  CD  GLU A   4      22.080  24.424  70.321  1.00 47.43           C  
ATOM     33  OE1 GLU A   4      22.673  25.027  71.243  1.00 48.88           O  
ATOM     34  OE2 GLU A   4      21.976  24.886  69.164  1.00 48.67           O1-
ATOM     35  N   ASP A   5      21.275  20.919  73.774  1.00 36.94           N  
ATOM     36  CA  ASP A   5      22.320  20.057  74.312  1.00 34.83           C  
ATOM     37  C   ASP A   5      21.852  18.608  74.319  1.00 31.90           C  
ATOM     38  O   ASP A   5      22.619  17.699  74.005  1.00 31.24           O  
ATOM     39  CB  ASP A   5      22.691  20.484  75.735  1.00 38.36           C  
ATOM     40  CG  ASP A   5      23.260  21.890  75.794  1.00 40.74           C  
ATOM     41  OD1 ASP A   5      24.236  22.170  75.063  1.00 42.11           O  
ATOM     42  OD2 ASP A   5      22.735  22.713  76.573  1.00 42.94           O1-
ATOM     43  N   VAL A   6      20.590  18.398  74.681  1.00 28.77           N  
ATOM     44  CA  VAL A   6      20.021  17.056  74.716  1.00 26.42           C  
ATOM     45  C   VAL A   6      19.963  16.496  73.294  1.00 25.73           C  
ATOM     46  O   VAL A   6      20.275  15.325  73.064  1.00 23.80           O  
ATOM     47  CB  VAL A   6      18.597  17.064  75.319  1.00 26.36           C  
ATOM     48  CG1 VAL A   6      18.017  15.654  75.310  1.00 26.42           C  
ATOM     49  CG2 VAL A   6      18.639  17.608  76.744  1.00 27.04           C  
ATOM     50  N   LEU A   7      19.569  17.336  72.340  1.00 23.74           N  
ATOM     51  CA  LEU A   7      19.493  16.901  70.947  1.00 21.93           C  
ATOM     52  C   LEU A   7      20.887  16.509  70.468  1.00 22.32           C  
ATOM     53  O   LEU A   7      21.065  15.468  69.838  1.00 20.84           O  
ATOM     54  CB  LEU A   7      18.940  18.018  70.055  1.00 20.68           C  
ATOM     55  CG  LEU A   7      18.972  17.730  68.549  1.00 19.41           C  
ATOM     56  CD1 LEU A   7      18.098  16.521  68.239  1.00 18.57           C  
ATOM     57  CD2 LEU A   7      18.488  18.946  67.779  1.00 21.08           C  
ATOM     58  N   ALA A   8      21.874  17.347  70.770  1.00 21.37           N  
ATOM     59  CA  ALA A   8      23.250  17.077  70.369  1.00 23.13           C  
ATOM     60  C   ALA A   8      23.748  15.774  70.985  1.00 22.94           C  
ATOM     61  O   ALA A   8      24.494  15.023  70.357  1.00 22.88           O  
ATOM     62  CB  ALA A   8      24.152  18.233  70.787  1.00 23.35           C  
ATOM     63  N   LYS A   9      23.332  15.509  72.220  1.00 22.91           N  
ATOM     64  CA  LYS A   9      23.729  14.292  72.915  1.00 23.97           C  
ATOM     65  C   LYS A   9      23.156  13.074  72.191  1.00 22.89           C  
ATOM     66  O   LYS A   9      23.870  12.107  71.925  1.00 24.36           O  
ATOM     67  CB  LYS A   9      23.223  14.324  74.361  1.00 25.27           C  
ATOM     68  CG  LYS A   9      23.653  13.135  75.207  1.00 28.40           C  
ATOM     69  CD  LYS A   9      23.076  13.216  76.614  1.00 30.73           C  
ATOM     70  CE  LYS A   9      21.554  13.133  76.601  1.00 31.85           C  
ATOM     71  NZ  LYS A   9      20.962  13.284  77.963  1.00 32.38           N1+
ATOM     72  N   GLU A  10      21.867  13.130  71.869  1.00 22.35           N  
ATOM     73  CA  GLU A  10      21.210  12.024  71.176  1.00 21.90           C  
ATOM     74  C   GLU A  10      21.839  11.752  69.810  1.00 20.82           C  
ATOM     75  O   GLU A  10      21.950  10.600  69.389  1.00 21.83           O  
ATOM     76  CB  GLU A  10      19.718  12.315  70.992  1.00 22.07           C  
ATOM     77  CG  GLU A  10      18.901  12.380  72.277  1.00 24.60           C  
ATOM     78  CD  GLU A  10      18.928  11.083  73.067  1.00 26.94           C  
ATOM     79  OE1 GLU A  10      18.892   9.998  72.444  1.00 25.30           O  
ATOM     80  OE2 GLU A  10      18.973  11.150  74.316  1.00 26.99           O1-
ATOM     81  N   LEU A  11      22.252  12.811  69.121  1.00 20.53           N  
ATOM     82  CA  LEU A  11      22.853  12.661  67.798  1.00 19.58           C  
ATOM     83  C   LEU A  11      24.228  12.002  67.844  1.00 20.96           C  
ATOM     84  O   LEU A  11      24.786  11.634  66.807  1.00 20.82           O  
ATOM     85  CB  LEU A  11      22.932  14.022  67.097  1.00 20.11           C  
ATOM     86  CG  LEU A  11      21.576  14.595  66.671  1.00 20.13           C  
ATOM     87  CD1 LEU A  11      21.739  16.042  66.244  1.00 20.58           C  
ATOM     88  CD2 LEU A  11      20.992  13.756  65.540  1.00 20.49           C  
ATOM     89  N   GLU A  12      24.779  11.854  69.044  1.00 23.39           N  
ATOM     90  CA  GLU A  12      26.075  11.206  69.193  1.00 24.44           C  
ATOM     91  C   GLU A  12      25.941   9.716  68.871  1.00 22.54           C  
ATOM     92  O   GLU A  12      26.936   9.042  68.607  1.00 21.96           O  
ATOM     93  CB  GLU A  12      26.600  11.366  70.623  1.00 27.83           C  
ATOM     94  CG  GLU A  12      27.041  12.770  70.999  1.00 32.55           C  
ATOM     95  CD  GLU A  12      27.453  12.865  72.460  1.00 35.55           C  
ATOM     96  OE1 GLU A  12      28.225  11.996  72.918  1.00 37.01           O  
ATOM     97  OE2 GLU A  12      27.009  13.805  73.151  1.00 38.36           O1-
ATOM     98  N   ASP A  13      24.709   9.207  68.892  1.00 21.66           N  
ATOM     99  CA  ASP A  13      24.463   7.791  68.610  1.00 20.82           C  
ATOM    100  C   ASP A  13      24.122   7.518  67.150  1.00 19.48           C  
ATOM    101  O   ASP A  13      23.598   6.451  66.826  1.00 18.17           O  
ATOM    102  CB  ASP A  13      23.310   7.257  69.466  1.00 24.21           C  
ATOM    103  CG  ASP A  13      23.521   7.482  70.944  1.00 27.61           C  
ATOM    104  OD1 ASP A  13      24.650   7.260  71.430  1.00 29.55           O  
ATOM    105  OD2 ASP A  13      22.542   7.867  71.620  1.00 30.22           O1-
ATOM    106  N   VAL A  14      24.421   8.468  66.271  1.00 19.36           N  
ATOM    107  CA  VAL A  14      24.118   8.320  64.851  1.00 19.28           C  
ATOM    108  C   VAL A  14      24.716   7.068  64.196  1.00 18.24           C  
ATOM    109  O   VAL A  14      24.187   6.570  63.205  1.00 17.32           O  
ATOM    110  CB  VAL A  14      24.574   9.572  64.063  1.00 21.23           C  
ATOM    111  CG1 VAL A  14      26.088   9.686  64.089  1.00 23.07           C  
ATOM    112  CG2 VAL A  14      24.055   9.509  62.640  1.00 23.56           C  
ATOM    113  N   ASN A  15      25.809   6.551  64.744  1.00 16.94           N  
ATOM    114  CA  ASN A  15      26.425   5.361  64.169  1.00 17.83           C  
ATOM    115  C   ASN A  15      25.912   4.075  64.814  1.00 17.35           C  
ATOM    116  O   ASN A  15      26.411   2.986  64.524  1.00 19.17           O  
ATOM    117  CB  ASN A  15      27.950   5.420  64.317  1.00 19.13           C  
ATOM    118  CG  ASN A  15      28.546   6.689  63.737  1.00 20.98           C  
ATOM    119  ND2 ASN A  15      29.527   7.255  64.435  1.00 24.01           N  
ATOM    120  OD1 ASN A  15      28.142   7.151  62.673  1.00 22.40           O  
ATOM    121  N   LYS A  16      24.903   4.194  65.669  1.00 17.02           N  
ATOM    122  CA  LYS A  16      24.369   3.027  66.366  1.00 16.55           C  
ATOM    123  C   LYS A  16      22.976   2.581  65.944  1.00 16.45           C  
ATOM    124  O   LYS A  16      22.094   3.401  65.705  1.00 15.32           O  
ATOM    125  CB  LYS A  16      24.351   3.285  67.875  1.00 18.54           C  
ATOM    126  CG  LYS A  16      25.697   3.698  68.452  1.00 22.69           C  
ATOM    127  CD  LYS A  16      25.596   3.963  69.945  1.00 26.25           C  
ATOM    128  CE  LYS A  16      26.925   4.443  70.504  1.00 28.31           C  
ATOM    129  NZ  LYS A  16      28.024   3.491  70.183  1.00 30.61           N1+
ATOM    130  N   TRP A  17      22.790   1.267  65.881  1.00 16.38           N  
ATOM    131  CA  TRP A  17      21.496   0.684  65.537  1.00 16.38           C  
ATOM    132  C   TRP A  17      20.644   0.891  66.784  1.00 19.51           C  
ATOM    133  O   TRP A  17      21.077   0.574  67.894  1.00 21.71           O  
ATOM    134  CB  TRP A  17      21.661  -0.812  65.258  1.00 15.90           C  
ATOM    135  CG  TRP A  17      20.575  -1.434  64.429  1.00 15.22           C  
ATOM    136  CD1 TRP A  17      19.602  -2.301  64.851  1.00 13.69           C  
ATOM    137  CD2 TRP A  17      20.408  -1.302  63.016  1.00 13.08           C  
ATOM    138  CE2 TRP A  17      19.319  -2.123  62.642  1.00 12.92           C  
ATOM    139  CE3 TRP A  17      21.075  -0.570  62.025  1.00 13.25           C  
ATOM    140  NE1 TRP A  17      18.846  -2.722  63.781  1.00 13.55           N  
ATOM    141  CZ2 TRP A  17      18.884  -2.231  61.316  1.00 12.52           C  
ATOM    142  CZ3 TRP A  17      20.645  -0.674  60.710  1.00 12.81           C  
ATOM    143  CH2 TRP A  17      19.556  -1.502  60.366  1.00 12.66           C  
ATOM    144  N   GLY A  18      19.443   1.433  66.622  1.00 19.67           N  
ATOM    145  CA  GLY A  18      18.607   1.650  67.789  1.00 19.69           C  
ATOM    146  C   GLY A  18      18.576   3.092  68.258  1.00 20.00           C  
ATOM    147  O   GLY A  18      18.128   3.384  69.370  1.00 20.52           O  
ATOM    148  N   LEU A  19      19.077   3.993  67.418  1.00 19.67           N  
ATOM    149  CA  LEU A  19      19.078   5.423  67.715  1.00 18.64           C  
ATOM    150  C   LEU A  19      17.667   5.810  68.150  1.00 18.55           C  
ATOM    151  O   LEU A  19      16.691   5.260  67.645  1.00 19.04           O  
ATOM    152  CB  LEU A  19      19.455   6.207  66.454  1.00 19.22           C  
ATOM    153  CG  LEU A  19      19.343   7.732  66.490  1.00 18.83           C  
ATOM    154  CD1 LEU A  19      20.520   8.304  67.259  1.00 23.07           C  
ATOM    155  CD2 LEU A  19      19.324   8.283  65.071  1.00 23.21           C  
ATOM    156  N   HIS A  20      17.557   6.746  69.087  1.00 17.78           N  
ATOM    157  CA  HIS A  20      16.248   7.193  69.568  1.00 18.80           C  
ATOM    158  C   HIS A  20      15.681   8.202  68.573  1.00 17.00           C  
ATOM    159  O   HIS A  20      15.591   9.387  68.873  1.00 16.23           O  
ATOM    160  CB  HIS A  20      16.391   7.863  70.939  1.00 21.83           C  
ATOM    161  CG  HIS A  20      16.926   6.960  72.009  1.00 25.84           C  
ATOM    162  CD2 HIS A  20      16.696   5.652  72.273  1.00 27.84           C  
ATOM    163  ND1 HIS A  20      17.788   7.403  72.990  1.00 27.66           N  
ATOM    164  CE1 HIS A  20      18.067   6.406  73.811  1.00 27.67           C  
ATOM    165  NE2 HIS A  20      17.417   5.332  73.399  1.00 27.17           N  
ATOM    166  N   VAL A  21      15.284   7.729  67.396  1.00 15.06           N  
ATOM    167  CA  VAL A  21      14.776   8.623  66.358  1.00 15.39           C  
ATOM    168  C   VAL A  21      13.507   9.415  66.707  1.00 14.26           C  
ATOM    169  O   VAL A  21      13.354  10.552  66.261  1.00 14.06           O  
ATOM    170  CB  VAL A  21      14.573   7.849  65.022  1.00 14.80           C  
ATOM    171  CG1 VAL A  21      13.393   6.886  65.130  1.00 15.59           C  
ATOM    172  CG2 VAL A  21      14.405   8.828  63.871  1.00 17.38           C  
ATOM    173  N   PHE A  22      12.603   8.838  67.498  1.00 14.70           N  
ATOM    174  CA  PHE A  22      11.385   9.562  67.866  1.00 13.30           C  
ATOM    175  C   PHE A  22      11.731  10.688  68.832  1.00 14.86           C  
ATOM    176  O   PHE A  22      11.140  11.765  68.780  1.00 14.90           O  
ATOM    177  CB  PHE A  22      10.360   8.611  68.496  1.00 13.47           C  
ATOM    178  CG  PHE A  22       9.853   7.570  67.547  1.00 13.91           C  
ATOM    179  CD1 PHE A  22       9.002   7.918  66.504  1.00 14.72           C  
ATOM    180  CD2 PHE A  22      10.260   6.245  67.666  1.00 15.29           C  
ATOM    181  CE1 PHE A  22       8.568   6.960  65.588  1.00 14.31           C  
ATOM    182  CE2 PHE A  22       9.830   5.281  66.753  1.00 16.06           C  
ATOM    183  CZ  PHE A  22       8.982   5.645  65.714  1.00 14.77           C  
ATOM    184  N   ARG A  23      12.699  10.430  69.705  1.00 15.06           N  
ATOM    185  CA  ARG A  23      13.156  11.417  70.675  1.00 17.48           C  
ATOM    186  C   ARG A  23      13.780  12.571  69.892  1.00 16.76           C  
ATOM    187  O   ARG A  23      13.497  13.738  70.147  1.00 17.82           O  
ATOM    188  CB  ARG A  23      14.196  10.774  71.598  1.00 19.69           C  
ATOM    189  CG  ARG A  23      14.609  11.593  72.803  1.00 26.38           C  
ATOM    190  CD  ARG A  23      15.418  10.723  73.770  1.00 30.52           C  
ATOM    191  NE  ARG A  23      14.686   9.512  74.148  1.00 32.08           N  
ATOM    192  CZ  ARG A  23      15.129   8.597  75.009  1.00 34.21           C  
ATOM    193  NH1 ARG A  23      16.310   8.744  75.592  1.00 33.17           N1+
ATOM    194  NH2 ARG A  23      14.390   7.533  75.291  1.00 35.02           N  
ATOM    195  N   ILE A  24      14.618  12.230  68.919  1.00 16.42           N  
ATOM    196  CA  ILE A  24      15.271  13.236  68.091  1.00 16.78           C  
ATOM    197  C   ILE A  24      14.249  14.059  67.311  1.00 17.35           C  
ATOM    198  O   ILE A  24      14.419  15.268  67.144  1.00 16.61           O  
ATOM    199  CB  ILE A  24      16.286  12.574  67.133  1.00 16.95           C  
ATOM    200  CG1 ILE A  24      17.506  12.126  67.943  1.00 17.93           C  
ATOM    201  CG2 ILE A  24      16.688  13.536  66.014  1.00 16.26           C  
ATOM    202  CD1 ILE A  24      18.517  11.324  67.164  1.00 18.75           C  
ATOM    203  N   ALA A  25      13.183  13.414  66.842  1.00 15.46           N  
ATOM    204  CA  ALA A  25      12.149  14.127  66.100  1.00 16.91           C  
ATOM    205  C   ALA A  25      11.524  15.208  66.981  1.00 17.93           C  
ATOM    206  O   ALA A  25      11.311  16.336  66.538  1.00 18.62           O  
ATOM    207  CB  ALA A  25      11.077  13.152  65.619  1.00 17.50           C  
ATOM    208  N   GLU A  26      11.238  14.867  68.233  1.00 19.64           N  
ATOM    209  CA  GLU A  26      10.642  15.837  69.144  1.00 20.07           C  
ATOM    210  C   GLU A  26      11.626  16.942  69.523  1.00 19.68           C  
ATOM    211  O   GLU A  26      11.295  18.125  69.463  1.00 20.90           O  
ATOM    212  CB  GLU A  26      10.136  15.138  70.409  1.00 21.43           C  
ATOM    213  CG  GLU A  26       8.960  14.203  70.163  1.00 28.12           C  
ATOM    214  CD  GLU A  26       8.320  13.722  71.451  1.00 32.28           C  
ATOM    215  OE1 GLU A  26       7.950  14.578  72.281  1.00 36.29           O  
ATOM    216  OE2 GLU A  26       8.179  12.494  71.632  1.00 35.68           O1-
ATOM    217  N   LEU A  27      12.837  16.550  69.903  1.00 17.89           N  
ATOM    218  CA  LEU A  27      13.868  17.500  70.309  1.00 18.50           C  
ATOM    219  C   LEU A  27      14.266  18.483  69.215  1.00 19.57           C  
ATOM    220  O   LEU A  27      14.700  19.597  69.505  1.00 20.87           O  
ATOM    221  CB  LEU A  27      15.113  16.746  70.776  1.00 17.82           C  
ATOM    222  CG  LEU A  27      14.945  15.879  72.024  1.00 17.98           C  
ATOM    223  CD1 LEU A  27      16.154  14.975  72.188  1.00 19.59           C  
ATOM    224  CD2 LEU A  27      14.755  16.768  73.245  1.00 20.67           C  
ATOM    225  N   SER A  28      14.122  18.068  67.961  1.00 18.71           N  
ATOM    226  CA  SER A  28      14.488  18.915  66.826  1.00 18.54           C  
ATOM    227  C   SER A  28      13.323  19.737  66.285  1.00 19.15           C  
ATOM    228  O   SER A  28      13.451  20.390  65.246  1.00 19.71           O  
ATOM    229  CB  SER A  28      15.046  18.055  65.689  1.00 18.25           C  
ATOM    230  OG  SER A  28      14.030  17.222  65.153  1.00 16.72           O  
ATOM    231  N   GLY A  29      12.192  19.712  66.980  1.00 20.02           N  
ATOM    232  CA  GLY A  29      11.040  20.463  66.511  1.00 19.43           C  
ATOM    233  C   GLY A  29      10.529  19.879  65.210  1.00 19.82           C  
ATOM    234  O   GLY A  29      10.216  20.603  64.263  1.00 20.16           O  
ATOM    235  N   ASN A  30      10.459  18.553  65.177  1.00 18.80           N  
ATOM    236  CA  ASN A  30      10.001  17.791  64.019  1.00 17.92           C  
ATOM    237  C   ASN A  30      10.883  17.953  62.782  1.00 17.02           C  
ATOM    238  O   ASN A  30      10.387  18.059  61.655  1.00 18.58           O  
ATOM    239  CB  ASN A  30       8.549  18.140  63.676  1.00 20.17           C  
ATOM    240  CG  ASN A  30       7.913  17.108  62.762  1.00 20.94           C  
ATOM    241  ND2 ASN A  30       7.094  17.565  61.824  1.00 23.03           N  
ATOM    242  OD1 ASN A  30       8.151  15.907  62.908  1.00 21.05           O  
ATOM    243  N   ARG A  31      12.195  17.962  63.006  1.00 15.76           N  
ATOM    244  CA  ARG A  31      13.172  18.071  61.928  1.00 15.75           C  
ATOM    245  C   ARG A  31      14.166  16.910  62.005  1.00 14.79           C  
ATOM    246  O   ARG A  31      15.369  17.096  61.812  1.00 13.66           O  
ATOM    247  CB  ARG A  31      13.931  19.399  62.019  1.00 17.99           C  
ATOM    248  CG  ARG A  31      13.096  20.624  61.669  1.00 21.22           C  
ATOM    249  CD  ARG A  31      12.596  20.552  60.231  1.00 22.21           C  
ATOM    250  NE  ARG A  31      11.964  21.798  59.799  1.00 23.86           N  
ATOM    251  CZ  ARG A  31      11.464  21.999  58.584  1.00 24.16           C  
ATOM    252  NH1 ARG A  31      11.519  21.036  57.672  1.00 23.26           N1+
ATOM    253  NH2 ARG A  31      10.916  23.168  58.277  1.00 25.22           N  
ATOM    254  N   PRO A  32      13.678  15.689  62.280  1.00 13.50           N  
ATOM    255  CA  PRO A  32      14.604  14.557  62.362  1.00 13.07           C  
ATOM    256  C   PRO A  32      15.388  14.287  61.083  1.00 13.44           C  
ATOM    257  O   PRO A  32      16.568  13.950  61.142  1.00 12.43           O  
ATOM    258  CB  PRO A  32      13.692  13.390  62.743  1.00 12.49           C  
ATOM    259  CG  PRO A  32      12.393  13.757  62.105  1.00 13.91           C  
ATOM    260  CD  PRO A  32      12.282  15.234  62.422  1.00 14.87           C  
ATOM    261  N   LEU A  33      14.741  14.429  59.930  1.00 13.16           N  
ATOM    262  CA  LEU A  33      15.432  14.166  58.672  1.00 12.70           C  
ATOM    263  C   LEU A  33      16.561  15.166  58.452  1.00 13.27           C  
ATOM    264  O   LEU A  33      17.667  14.790  58.055  1.00 13.83           O  
ATOM    265  CB  LEU A  33      14.449  14.207  57.495  1.00 13.25           C  
ATOM    266  CG  LEU A  33      15.067  13.916  56.121  1.00 12.53           C  
ATOM    267  CD1 LEU A  33      15.724  12.536  56.103  1.00 11.74           C  
ATOM    268  CD2 LEU A  33      13.988  14.019  55.059  1.00 13.87           C  
ATOM    269  N   THR A  34      16.290  16.435  58.735  1.00 12.18           N  
ATOM    270  CA  THR A  34      17.292  17.477  58.550  1.00 13.41           C  
ATOM    271  C   THR A  34      18.499  17.321  59.471  1.00 14.44           C  
ATOM    272  O   THR A  34      19.643  17.322  59.008  1.00 15.04           O  
ATOM    273  CB  THR A  34      16.679  18.880  58.768  1.00 13.74           C  
ATOM    274  CG2 THR A  34      17.761  19.952  58.679  1.00 17.01           C  
ATOM    275  OG1 THR A  34      15.695  19.132  57.756  1.00 14.45           O  
ATOM    276  N   VAL A  35      18.257  17.170  60.770  1.00 14.24           N  
ATOM    277  CA  VAL A  35      19.367  17.050  61.704  1.00 13.84           C  
ATOM    278  C   VAL A  35      20.149  15.749  61.567  1.00 14.50           C  
ATOM    279  O   VAL A  35      21.368  15.738  61.714  1.00 14.67           O  
ATOM    280  CB  VAL A  35      18.897  17.237  63.169  1.00 14.50           C  
ATOM    281  CG1 VAL A  35      18.222  18.591  63.317  1.00 16.03           C  
ATOM    282  CG2 VAL A  35      17.951  16.121  63.578  1.00 17.12           C  
ATOM    283  N   ILE A  36      19.465  14.650  61.272  1.00 13.41           N  
ATOM    284  CA  ILE A  36      20.161  13.379  61.115  1.00 13.19           C  
ATOM    285  C   ILE A  36      20.978  13.376  59.818  1.00 13.47           C  
ATOM    286  O   ILE A  36      22.123  12.928  59.804  1.00 14.28           O  
ATOM    287  CB  ILE A  36      19.155  12.201  61.166  1.00 13.37           C  
ATOM    288  CG1 ILE A  36      18.670  12.036  62.609  1.00 14.33           C  
ATOM    289  CG2 ILE A  36      19.803  10.910  60.663  1.00 14.38           C  
ATOM    290  CD1 ILE A  36      17.525  11.050  62.789  1.00 14.89           C  
ATOM    291  N   MET A  37      20.407  13.895  58.735  1.00 13.47           N  
ATOM    292  CA  MET A  37      21.137  13.964  57.471  1.00 12.91           C  
ATOM    293  C   MET A  37      22.355  14.874  57.630  1.00 14.46           C  
ATOM    294  O   MET A  37      23.453  14.536  57.186  1.00 14.92           O  
ATOM    295  CB  MET A  37      20.238  14.502  56.350  1.00 12.89           C  
ATOM    296  CG  MET A  37      19.350  13.456  55.681  1.00 14.60           C  
ATOM    297  SD  MET A  37      20.254  12.349  54.563  1.00 13.94           S  
ATOM    298  CE  MET A  37      20.362  13.359  53.100  1.00 14.70           C  
ATOM    299  N   HIS A  38      22.165  16.026  58.269  1.00 14.64           N  
ATOM    300  CA  HIS A  38      23.274  16.955  58.463  1.00 16.71           C  
ATOM    301  C   HIS A  38      24.379  16.295  59.284  1.00 16.37           C  
ATOM    302  O   HIS A  38      25.564  16.406  58.956  1.00 15.81           O  
ATOM    303  CB  HIS A  38      22.794  18.227  59.167  1.00 18.09           C  
ATOM    304  CG  HIS A  38      23.827  19.309  59.223  1.00 22.52           C  
ATOM    305  CD2 HIS A  38      25.042  19.414  58.632  1.00 23.35           C  
ATOM    306  ND1 HIS A  38      23.654  20.468  59.950  1.00 26.34           N  
ATOM    307  CE1 HIS A  38      24.719  21.238  59.806  1.00 26.87           C  
ATOM    308  NE2 HIS A  38      25.576  20.621  59.012  1.00 24.94           N  
ATOM    309  N   THR A  39      23.990  15.602  60.349  1.00 14.63           N  
ATOM    310  CA  THR A  39      24.958  14.927  61.202  1.00 15.83           C  
ATOM    311  C   THR A  39      25.739  13.867  60.437  1.00 15.29           C  
ATOM    312  O   THR A  39      26.954  13.755  60.587  1.00 15.87           O  
ATOM    313  CB  THR A  39      24.268  14.262  62.407  1.00 16.37           C  
ATOM    314  CG2 THR A  39      25.288  13.516  63.264  1.00 18.84           C  
ATOM    315  OG1 THR A  39      23.626  15.271  63.198  1.00 17.85           O  
ATOM    316  N   ILE A  40      25.039  13.089  59.617  1.00 14.78           N  
ATOM    317  CA  ILE A  40      25.685  12.040  58.841  1.00 15.22           C  
ATOM    318  C   ILE A  40      26.623  12.617  57.786  1.00 15.92           C  
ATOM    319  O   ILE A  40      27.703  12.074  57.546  1.00 15.74           O  
ATOM    320  CB  ILE A  40      24.623  11.127  58.184  1.00 15.91           C  
ATOM    321  CG1 ILE A  40      23.954  10.286  59.275  1.00 16.56           C  
ATOM    322  CG2 ILE A  40      25.258  10.227  57.128  1.00 16.09           C  
ATOM    323  CD1 ILE A  40      22.755   9.496  58.804  1.00 18.61           C  
ATOM    324  N   PHE A  41      26.219  13.715  57.155  1.00 16.35           N  
ATOM    325  CA  PHE A  41      27.066  14.334  56.145  1.00 17.15           C  
ATOM    326  C   PHE A  41      28.345  14.851  56.787  1.00 18.20           C  
ATOM    327  O   PHE A  41      29.412  14.769  56.190  1.00 19.38           O  
ATOM    328  CB  PHE A  41      26.330  15.472  55.432  1.00 16.12           C  
ATOM    329  CG  PHE A  41      25.538  15.019  54.235  1.00 15.86           C  
ATOM    330  CD1 PHE A  41      24.591  14.006  54.358  1.00 17.18           C  
ATOM    331  CD2 PHE A  41      25.747  15.593  52.984  1.00 17.36           C  
ATOM    332  CE1 PHE A  41      23.868  13.569  53.254  1.00 16.68           C  
ATOM    333  CE2 PHE A  41      25.029  15.164  51.870  1.00 16.49           C  
ATOM    334  CZ  PHE A  41      24.086  14.148  52.007  1.00 16.77           C  
ATOM    335  N   GLN A  42      28.236  15.374  58.005  1.00 19.20           N  
ATOM    336  CA  GLN A  42      29.412  15.872  58.718  1.00 21.86           C  
ATOM    337  C   GLN A  42      30.295  14.692  59.117  1.00 21.61           C  
ATOM    338  O   GLN A  42      31.515  14.723  58.947  1.00 22.14           O  
ATOM    339  CB  GLN A  42      28.999  16.624  59.985  1.00 24.12           C  
ATOM    340  CG  GLN A  42      28.279  17.941  59.756  1.00 29.11           C  
ATOM    341  CD  GLN A  42      27.791  18.552  61.058  1.00 32.41           C  
ATOM    342  NE2 GLN A  42      27.899  17.792  62.143  1.00 35.18           N  
ATOM    343  OE1 GLN A  42      27.318  19.689  61.089  1.00 36.12           O  
ATOM    344  N   GLU A  43      29.667  13.649  59.650  1.00 21.87           N  
ATOM    345  CA  GLU A  43      30.393  12.462  60.084  1.00 21.53           C  
ATOM    346  C   GLU A  43      31.191  11.848  58.941  1.00 21.09           C  
ATOM    347  O   GLU A  43      32.334  11.434  59.131  1.00 23.11           O  
ATOM    348  CB  GLU A  43      29.419  11.421  60.645  1.00 24.06           C  
ATOM    349  CG  GLU A  43      30.090  10.183  61.226  1.00 28.28           C  
ATOM    350  CD  GLU A  43      30.647  10.406  62.625  1.00 30.48           C  
ATOM    351  OE1 GLU A  43      30.829  11.576  63.029  1.00 31.73           O  
ATOM    352  OE2 GLU A  43      30.912   9.404  63.320  1.00 34.21           O1-
ATOM    353  N   ARG A  44      30.591  11.797  57.753  1.00 18.48           N  
ATOM    354  CA  ARG A  44      31.250  11.220  56.589  1.00 18.37           C  
ATOM    355  C   ARG A  44      32.076  12.220  55.781  1.00 18.29           C  
ATOM    356  O   ARG A  44      32.649  11.864  54.752  1.00 19.64           O  
ATOM    357  CB  ARG A  44      30.211  10.547  55.685  1.00 17.04           C  
ATOM    358  CG  ARG A  44      29.629   9.278  56.292  1.00 16.60           C  
ATOM    359  CD  ARG A  44      28.597   8.622  55.385  1.00 15.88           C  
ATOM    360  NE  ARG A  44      28.168   7.343  55.942  1.00 15.25           N  
ATOM    361  CZ  ARG A  44      28.884   6.226  55.879  1.00 16.83           C  
ATOM    362  NH1 ARG A  44      30.067   6.222  55.269  1.00 18.19           N1+
ATOM    363  NH2 ARG A  44      28.436   5.117  56.448  1.00 18.11           N  
ATOM    364  N   ASP A  45      32.124  13.465  56.252  1.00 19.17           N  
ATOM    365  CA  ASP A  45      32.887  14.530  55.599  1.00 20.79           C  
ATOM    366  C   ASP A  45      32.422  14.767  54.161  1.00 20.88           C  
ATOM    367  O   ASP A  45      33.203  15.179  53.296  1.00 20.12           O  
ATOM    368  CB  ASP A  45      34.381  14.175  55.630  1.00 23.66           C  
ATOM    369  CG  ASP A  45      35.279  15.388  55.470  1.00 28.41           C  
ATOM    370  OD1 ASP A  45      34.957  16.451  56.041  1.00 28.40           O  
ATOM    371  OD2 ASP A  45      36.320  15.273  54.788  1.00 31.85           O1-
ATOM    372  N   LEU A  46      31.137  14.522  53.918  1.00 18.58           N  
ATOM    373  CA  LEU A  46      30.562  14.686  52.591  1.00 17.51           C  
ATOM    374  C   LEU A  46      30.478  16.128  52.100  1.00 17.87           C  
ATOM    375  O   LEU A  46      30.551  16.367  50.899  1.00 18.28           O  
ATOM    376  CB  LEU A  46      29.176  14.033  52.534  1.00 17.90           C  
ATOM    377  CG  LEU A  46      29.200  12.502  52.591  1.00 18.33           C  
ATOM    378  CD1 LEU A  46      27.780  11.960  52.709  1.00 18.86           C  
ATOM    379  CD2 LEU A  46      29.882  11.953  51.345  1.00 19.52           C  
ATOM    380  N   LEU A  47      30.324  17.090  53.007  1.00 18.58           N  
ATOM    381  CA  LEU A  47      30.253  18.481  52.573  1.00 18.75           C  
ATOM    382  C   LEU A  47      31.590  18.890  51.960  1.00 19.19           C  
ATOM    383  O   LEU A  47      31.630  19.554  50.928  1.00 19.29           O  
ATOM    384  CB  LEU A  47      29.907  19.414  53.737  1.00 20.08           C  
ATOM    385  CG  LEU A  47      28.499  19.270  54.320  1.00 20.39           C  
ATOM    386  CD1 LEU A  47      28.541  18.356  55.528  1.00 20.64           C  
ATOM    387  CD2 LEU A  47      27.966  20.635  54.721  1.00 21.27           C  
ATOM    388  N   LYS A  48      32.682  18.475  52.591  1.00 21.20           N  
ATOM    389  CA  LYS A  48      34.010  18.799  52.085  1.00 22.19           C  
ATOM    390  C   LYS A  48      34.301  18.043  50.792  1.00 21.52           C  
ATOM    391  O   LYS A  48      34.728  18.630  49.799  1.00 20.81           O  
ATOM    392  CB  LYS A  48      35.072  18.447  53.130  1.00 25.04           C  
ATOM    393  CG  LYS A  48      36.501  18.699  52.677  1.00 29.62           C  
ATOM    394  CD  LYS A  48      37.481  18.391  53.800  1.00 31.90           C  
ATOM    395  CE  LYS A  48      38.908  18.738  53.412  1.00 34.83           C  
ATOM    396  NZ  LYS A  48      39.829  18.590  54.573  1.00 37.08           N1+
ATOM    397  N   THR A  49      34.061  16.735  50.806  1.00 20.37           N  
ATOM    398  CA  THR A  49      34.317  15.902  49.636  1.00 19.80           C  
ATOM    399  C   THR A  49      33.615  16.385  48.372  1.00 19.94           C  
ATOM    400  O   THR A  49      34.208  16.408  47.291  1.00 20.36           O  
ATOM    401  CB  THR A  49      33.897  14.441  49.898  1.00 20.46           C  
ATOM    402  CG2 THR A  49      34.095  13.593  48.648  1.00 19.50           C  
ATOM    403  OG1 THR A  49      34.690  13.907  50.964  1.00 21.37           O  
ATOM    404  N   PHE A  50      32.355  16.783  48.505  1.00 17.87           N  
ATOM    405  CA  PHE A  50      31.592  17.230  47.352  1.00 17.85           C  
ATOM    406  C   PHE A  50      31.341  18.728  47.299  1.00 17.91           C  
ATOM    407  O   PHE A  50      30.503  19.201  46.527  1.00 16.12           O  
ATOM    408  CB  PHE A  50      30.277  16.451  47.294  1.00 17.35           C  
ATOM    409  CG  PHE A  50      30.473  14.998  47.002  1.00 17.70           C  
ATOM    410  CD1 PHE A  50      30.885  14.589  45.737  1.00 16.14           C  
ATOM    411  CD2 PHE A  50      30.314  14.042  48.001  1.00 18.67           C  
ATOM    412  CE1 PHE A  50      31.142  13.246  45.469  1.00 17.56           C  
ATOM    413  CE2 PHE A  50      30.568  12.697  47.746  1.00 17.88           C  
ATOM    414  CZ  PHE A  50      30.984  12.297  46.478  1.00 17.65           C  
ATOM    415  N   LYS A  51      32.090  19.467  48.114  1.00 17.79           N  
ATOM    416  CA  LYS A  51      31.983  20.921  48.173  1.00 18.80           C  
ATOM    417  C   LYS A  51      30.539  21.391  48.287  1.00 18.18           C  
ATOM    418  O   LYS A  51      30.080  22.220  47.502  1.00 19.27           O  
ATOM    419  CB  LYS A  51      32.636  21.539  46.934  1.00 21.13           C  
ATOM    420  CG  LYS A  51      34.102  21.177  46.782  1.00 23.91           C  
ATOM    421  CD  LYS A  51      34.690  21.777  45.518  1.00 29.69           C  
ATOM    422  CE  LYS A  51      36.158  21.421  45.372  1.00 33.53           C  
ATOM    423  NZ  LYS A  51      36.742  22.031  44.141  1.00 36.13           N1+
ATOM    424  N   ILE A  52      29.826  20.855  49.271  1.00 16.31           N  
ATOM    425  CA  ILE A  52      28.435  21.225  49.483  1.00 17.28           C  
ATOM    426  C   ILE A  52      28.342  22.366  50.488  1.00 16.86           C  
ATOM    427  O   ILE A  52      28.762  22.223  51.636  1.00 17.92           O  
ATOM    428  CB  ILE A  52      27.617  20.044  50.048  1.00 16.26           C  
ATOM    429  CG1 ILE A  52      27.808  18.806  49.173  1.00 17.19           C  
ATOM    430  CG2 ILE A  52      26.140  20.438  50.137  1.00 15.71           C  
ATOM    431  CD1 ILE A  52      27.178  17.541  49.755  1.00 17.58           C  
ATOM    432  N   PRO A  53      27.806  23.523  50.066  1.00 17.88           N  
ATOM    433  CA  PRO A  53      27.682  24.651  50.995  1.00 19.71           C  
ATOM    434  C   PRO A  53      26.730  24.222  52.107  1.00 20.75           C  
ATOM    435  O   PRO A  53      25.663  23.662  51.834  1.00 19.70           O  
ATOM    436  CB  PRO A  53      27.087  25.758  50.125  1.00 20.13           C  
ATOM    437  CG  PRO A  53      27.553  25.409  48.740  1.00 20.67           C  
ATOM    438  CD  PRO A  53      27.391  23.907  48.705  1.00 19.66           C  
ATOM    439  N   VAL A  54      27.105  24.475  53.356  1.00 20.10           N  
ATOM    440  CA  VAL A  54      26.263  24.074  54.476  1.00 20.75           C  
ATOM    441  C   VAL A  54      24.865  24.689  54.419  1.00 20.73           C  
ATOM    442  O   VAL A  54      23.875  24.014  54.709  1.00 19.33           O  
ATOM    443  CB  VAL A  54      26.925  24.423  55.831  1.00 22.99           C  
ATOM    444  CG1 VAL A  54      26.988  25.929  56.016  1.00 25.46           C  
ATOM    445  CG2 VAL A  54      26.149  23.769  56.968  1.00 25.94           C  
ATOM    446  N   ASP A  55      24.768  25.957  54.036  1.00 19.68           N  
ATOM    447  CA  ASP A  55      23.457  26.590  53.971  1.00 21.93           C  
ATOM    448  C   ASP A  55      22.591  25.949  52.889  1.00 20.03           C  
ATOM    449  O   ASP A  55      21.371  25.864  53.032  1.00 20.53           O  
ATOM    450  CB  ASP A  55      23.585  28.099  53.722  1.00 26.86           C  
ATOM    451  CG  ASP A  55      24.232  28.425  52.392  1.00 31.81           C  
ATOM    452  OD1 ASP A  55      24.158  29.599  51.974  1.00 36.68           O  
ATOM    453  OD2 ASP A  55      24.821  27.519  51.766  1.00 37.65           O1-
ATOM    454  N   THR A  56      23.228  25.490  51.814  1.00 19.26           N  
ATOM    455  CA  THR A  56      22.520  24.847  50.711  1.00 17.35           C  
ATOM    456  C   THR A  56      21.999  23.490  51.180  1.00 17.21           C  
ATOM    457  O   THR A  56      20.860  23.116  50.894  1.00 15.56           O  
ATOM    458  CB  THR A  56      23.451  24.644  49.497  1.00 17.44           C  
ATOM    459  CG2 THR A  56      22.693  24.014  48.343  1.00 18.14           C  
ATOM    460  OG1 THR A  56      23.968  25.914  49.074  1.00 18.06           O  
ATOM    461  N   LEU A  57      22.836  22.753  51.903  1.00 16.47           N  
ATOM    462  CA  LEU A  57      22.426  21.453  52.417  1.00 15.88           C  
ATOM    463  C   LEU A  57      21.233  21.614  53.359  1.00 16.88           C  
ATOM    464  O   LEU A  57      20.232  20.908  53.238  1.00 15.41           O  
ATOM    465  CB  LEU A  57      23.576  20.785  53.173  1.00 16.47           C  
ATOM    466  CG  LEU A  57      23.243  19.438  53.819  1.00 15.54           C  
ATOM    467  CD1 LEU A  57      22.887  18.419  52.738  1.00 17.34           C  
ATOM    468  CD2 LEU A  57      24.437  18.954  54.633  1.00 17.31           C  
ATOM    469  N   ILE A  58      21.339  22.546  54.301  1.00 16.43           N  
ATOM    470  CA  ILE A  58      20.258  22.759  55.251  1.00 17.65           C  
ATOM    471  C   ILE A  58      18.974  23.219  54.565  1.00 17.12           C  
ATOM    472  O   ILE A  58      17.885  22.771  54.922  1.00 17.93           O  
ATOM    473  CB  ILE A  58      20.656  23.786  56.333  1.00 17.84           C  
ATOM    474  CG1 ILE A  58      21.830  23.242  57.154  1.00 20.80           C  
ATOM    475  CG2 ILE A  58      19.463  24.070  57.244  1.00 20.03           C  
ATOM    476  CD1 ILE A  58      22.334  24.192  58.218  1.00 23.00           C  
ATOM    477  N   THR A  59      19.099  24.101  53.575  1.00 16.41           N  
ATOM    478  CA  THR A  59      17.927  24.600  52.865  1.00 15.82           C  
ATOM    479  C   THR A  59      17.234  23.469  52.103  1.00 16.42           C  
ATOM    480  O   THR A  59      16.010  23.356  52.123  1.00 16.30           O  
ATOM    481  CB  THR A  59      18.299  25.727  51.877  1.00 17.13           C  
ATOM    482  CG2 THR A  59      17.066  26.192  51.109  1.00 17.75           C  
ATOM    483  OG1 THR A  59      18.839  26.840  52.604  1.00 19.25           O  
ATOM    484  N   TYR A  60      18.013  22.629  51.429  1.00 15.00           N  
ATOM    485  CA  TYR A  60      17.411  21.520  50.702  1.00 14.10           C  
ATOM    486  C   TYR A  60      16.764  20.530  51.666  1.00 13.85           C  
ATOM    487  O   TYR A  60      15.652  20.057  51.427  1.00 13.34           O  
ATOM    488  CB  TYR A  60      18.449  20.768  49.863  1.00 13.39           C  
ATOM    489  CG  TYR A  60      17.868  19.521  49.226  1.00 12.42           C  
ATOM    490  CD1 TYR A  60      17.030  19.607  48.114  1.00 14.61           C  
ATOM    491  CD2 TYR A  60      18.085  18.267  49.790  1.00 13.74           C  
ATOM    492  CE1 TYR A  60      16.416  18.471  47.583  1.00 13.87           C  
ATOM    493  CE2 TYR A  60      17.474  17.126  49.270  1.00 12.89           C  
ATOM    494  CZ  TYR A  60      16.641  17.235  48.169  1.00 14.24           C  
ATOM    495  OH  TYR A  60      16.018  16.117  47.657  1.00 14.75           O  
ATOM    496  N   LEU A  61      17.462  20.209  52.751  1.00 14.40           N  
ATOM    497  CA  LEU A  61      16.931  19.247  53.713  1.00 14.37           C  
ATOM    498  C   LEU A  61      15.613  19.707  54.323  1.00 14.40           C  
ATOM    499  O   LEU A  61      14.679  18.922  54.456  1.00 14.20           O  
ATOM    500  CB  LEU A  61      17.957  18.959  54.817  1.00 14.80           C  
ATOM    501  CG  LEU A  61      19.188  18.150  54.378  1.00 14.91           C  
ATOM    502  CD1 LEU A  61      20.168  18.028  55.543  1.00 15.78           C  
ATOM    503  CD2 LEU A  61      18.756  16.764  53.889  1.00 15.94           C  
ATOM    504  N   MET A  62      15.528  20.978  54.690  1.00 15.95           N  
ATOM    505  CA  MET A  62      14.290  21.476  55.264  1.00 16.20           C  
ATOM    506  C   MET A  62      13.166  21.448  54.235  1.00 14.76           C  
ATOM    507  O   MET A  62      12.023  21.138  54.566  1.00 14.18           O  
ATOM    508  CB  MET A  62      14.495  22.888  55.804  1.00 17.35           C  
ATOM    509  CG  MET A  62      15.453  22.924  56.976  1.00 20.79           C  
ATOM    510  SD  MET A  62      15.671  24.574  57.639  1.00 25.75           S  
ATOM    511  CE  MET A  62      14.162  24.754  58.575  1.00 25.62           C  
ATOM    512  N   THR A  63      13.495  21.747  52.981  1.00 14.13           N  
ATOM    513  CA  THR A  63      12.499  21.740  51.916  1.00 14.76           C  
ATOM    514  C   THR A  63      12.038  20.303  51.661  1.00 13.46           C  
ATOM    515  O   THR A  63      10.846  20.032  51.521  1.00 14.60           O  
ATOM    516  CB  THR A  63      13.080  22.338  50.619  1.00 17.04           C  
ATOM    517  CG2 THR A  63      12.034  22.353  49.516  1.00 19.15           C  
ATOM    518  OG1 THR A  63      13.513  23.680  50.876  1.00 19.59           O  
ATOM    519  N   LEU A  64      12.992  19.381  51.605  1.00 14.59           N  
ATOM    520  CA  LEU A  64      12.672  17.974  51.393  1.00 13.71           C  
ATOM    521  C   LEU A  64      11.785  17.471  52.535  1.00 13.11           C  
ATOM    522  O   LEU A  64      10.751  16.829  52.303  1.00 13.18           O  
ATOM    523  CB  LEU A  64      13.960  17.143  51.343  1.00 13.11           C  
ATOM    524  CG  LEU A  64      13.754  15.630  51.266  1.00 13.40           C  
ATOM    525  CD1 LEU A  64      13.105  15.282  49.937  1.00 12.76           C  
ATOM    526  CD2 LEU A  64      15.092  14.921  51.408  1.00 13.49           C  
ATOM    527  N   GLU A  65      12.189  17.766  53.766  1.00 13.03           N  
ATOM    528  CA  GLU A  65      11.430  17.335  54.931  1.00 13.13           C  
ATOM    529  C   GLU A  65      10.014  17.909  54.906  1.00 12.84           C  
ATOM    530  O   GLU A  65       9.057  17.226  55.279  1.00 12.99           O  
ATOM    531  CB  GLU A  65      12.159  17.739  56.219  1.00 14.18           C  
ATOM    532  CG  GLU A  65      11.528  17.172  57.482  1.00 13.98           C  
ATOM    533  CD  GLU A  65      12.536  16.887  58.580  1.00 16.35           C  
ATOM    534  OE1 GLU A  65      13.556  17.605  58.671  1.00 15.06           O  
ATOM    535  OE2 GLU A  65      12.296  15.945  59.367  1.00 15.98           O1-
ATOM    536  N   ASP A  66       9.887  19.155  54.453  1.00 13.89           N  
ATOM    537  CA  ASP A  66       8.587  19.821  54.351  1.00 14.33           C  
ATOM    538  C   ASP A  66       7.650  19.067  53.417  1.00 14.55           C  
ATOM    539  O   ASP A  66       6.435  19.133  53.572  1.00 14.97           O  
ATOM    540  CB  ASP A  66       8.736  21.239  53.786  1.00 15.68           C  
ATOM    541  CG  ASP A  66       9.310  22.225  54.778  1.00 20.29           C  
ATOM    542  OD1 ASP A  66       9.627  23.356  54.340  1.00 23.28           O  
ATOM    543  OD2 ASP A  66       9.437  21.895  55.977  1.00 22.03           O1-
ATOM    544  N   HIS A  67       8.206  18.363  52.434  1.00 13.88           N  
ATOM    545  CA  HIS A  67       7.362  17.647  51.491  1.00 13.00           C  
ATOM    546  C   HIS A  67       6.907  16.255  51.923  1.00 12.86           C  
ATOM    547  O   HIS A  67       6.218  15.560  51.176  1.00 13.89           O  
ATOM    548  CB  HIS A  67       8.007  17.648  50.098  1.00 14.79           C  
ATOM    549  CG  HIS A  67       7.889  18.970  49.400  1.00 14.46           C  
ATOM    550  CD2 HIS A  67       7.072  19.380  48.400  1.00 15.94           C  
ATOM    551  ND1 HIS A  67       8.619  20.078  49.774  1.00 16.21           N  
ATOM    552  CE1 HIS A  67       8.257  21.114  49.037  1.00 15.79           C  
ATOM    553  NE2 HIS A  67       7.319  20.718  48.195  1.00 17.32           N  
ATOM    554  N   TYR A  68       7.300  15.851  53.129  1.00 13.01           N  
ATOM    555  CA  TYR A  68       6.811  14.603  53.697  1.00 12.63           C  
ATOM    556  C   TYR A  68       5.561  15.104  54.428  1.00 13.89           C  
ATOM    557  O   TYR A  68       5.517  16.269  54.832  1.00 15.70           O  
ATOM    558  CB  TYR A  68       7.802  13.998  54.699  1.00 11.99           C  
ATOM    559  CG  TYR A  68       8.819  13.080  54.055  1.00 11.57           C  
ATOM    560  CD1 TYR A  68      10.016  13.581  53.541  1.00 11.75           C  
ATOM    561  CD2 TYR A  68       8.562  11.719  53.924  1.00 11.31           C  
ATOM    562  CE1 TYR A  68      10.936  12.736  52.907  1.00 10.99           C  
ATOM    563  CE2 TYR A  68       9.466  10.870  53.290  1.00 10.31           C  
ATOM    564  CZ  TYR A  68      10.648  11.386  52.785  1.00 11.64           C  
ATOM    565  OH  TYR A  68      11.531  10.536  52.158  1.00 11.17           O  
ATOM    566  N   HIS A  69       4.553  14.254  54.590  1.00 12.94           N  
ATOM    567  CA  HIS A  69       3.310  14.670  55.247  1.00 14.91           C  
ATOM    568  C   HIS A  69       3.278  14.398  56.743  1.00 16.41           C  
ATOM    569  O   HIS A  69       3.434  13.257  57.185  1.00 16.93           O  
ATOM    570  CB  HIS A  69       2.105  13.976  54.608  1.00 16.03           C  
ATOM    571  CG  HIS A  69       1.954  14.235  53.142  1.00 20.38           C  
ATOM    572  CD2 HIS A  69       2.819  14.729  52.225  1.00 24.24           C  
ATOM    573  ND1 HIS A  69       0.789  13.960  52.459  1.00 24.68           N  
ATOM    574  CE1 HIS A  69       0.941  14.277  51.186  1.00 25.76           C  
ATOM    575  NE2 HIS A  69       2.164  14.747  51.018  1.00 25.27           N  
ATOM    576  N   ALA A  70       3.040  15.450  57.520  1.00 19.87           N  
ATOM    577  CA  ALA A  70       2.981  15.325  58.969  1.00 21.29           C  
ATOM    578  C   ALA A  70       1.699  14.638  59.434  1.00 22.00           C  
ATOM    579  O   ALA A  70       1.608  14.206  60.581  1.00 24.37           O  
ATOM    580  CB  ALA A  70       3.102  16.703  59.618  1.00 22.84           C  
ATOM    581  N   ASP A  71       0.707  14.537  58.555  1.00 21.80           N  
ATOM    582  CA  ASP A  71      -0.543  13.889  58.933  1.00 23.13           C  
ATOM    583  C   ASP A  71      -0.639  12.437  58.470  1.00 21.65           C  
ATOM    584  O   ASP A  71      -1.724  11.856  58.419  1.00 23.84           O  
ATOM    585  CB  ASP A  71      -1.748  14.696  58.432  1.00 25.50           C  
ATOM    586  CG  ASP A  71      -1.746  14.897  56.932  1.00 28.29           C  
ATOM    587  OD1 ASP A  71      -2.681  15.559  56.431  1.00 31.68           O  
ATOM    588  OD2 ASP A  71      -0.823  14.401  56.256  1.00 28.45           O1-
ATOM    589  N   VAL A  72       0.507  11.857  58.123  1.00 17.97           N  
ATOM    590  CA  VAL A  72       0.576  10.458  57.719  1.00 17.31           C  
ATOM    591  C   VAL A  72       1.387   9.832  58.859  1.00 15.78           C  
ATOM    592  O   VAL A  72       2.513  10.242  59.130  1.00 18.32           O  
ATOM    593  CB  VAL A  72       1.279  10.310  56.348  1.00 16.21           C  
ATOM    594  CG1 VAL A  72       1.534   8.847  56.037  1.00 18.20           C  
ATOM    595  CG2 VAL A  72       0.391  10.911  55.257  1.00 15.27           C  
ATOM    596  N   ALA A  73       0.800   8.852  59.540  1.00 14.48           N  
ATOM    597  CA  ALA A  73       1.432   8.244  60.707  1.00 12.69           C  
ATOM    598  C   ALA A  73       2.745   7.496  60.533  1.00 13.45           C  
ATOM    599  O   ALA A  73       3.607   7.552  61.408  1.00 12.04           O  
ATOM    600  CB  ALA A  73       0.428   7.340  61.415  1.00 13.81           C  
ATOM    601  N   TYR A  74       2.903   6.802  59.415  1.00 13.35           N  
ATOM    602  CA  TYR A  74       4.120   6.030  59.208  1.00 12.75           C  
ATOM    603  C   TYR A  74       5.052   6.579  58.133  1.00 11.54           C  
ATOM    604  O   TYR A  74       6.221   6.856  58.411  1.00 10.83           O  
ATOM    605  CB  TYR A  74       3.761   4.587  58.870  1.00 11.93           C  
ATOM    606  CG  TYR A  74       4.970   3.698  58.704  1.00 10.82           C  
ATOM    607  CD1 TYR A  74       5.510   3.016  59.791  1.00 11.76           C  
ATOM    608  CD2 TYR A  74       5.596   3.574  57.466  1.00 11.22           C  
ATOM    609  CE1 TYR A  74       6.656   2.227  59.650  1.00 13.08           C  
ATOM    610  CE2 TYR A  74       6.739   2.796  57.313  1.00 12.86           C  
ATOM    611  CZ  TYR A  74       7.263   2.128  58.406  1.00 12.79           C  
ATOM    612  OH  TYR A  74       8.406   1.367  58.251  1.00 14.22           O  
ATOM    613  N   HIS A  75       4.540   6.722  56.911  1.00 11.83           N  
ATOM    614  CA  HIS A  75       5.351   7.217  55.797  1.00 12.39           C  
ATOM    615  C   HIS A  75       5.583   8.725  55.842  1.00 13.17           C  
ATOM    616  O   HIS A  75       5.159   9.460  54.948  1.00 14.90           O  
ATOM    617  CB  HIS A  75       4.710   6.828  54.457  1.00 12.82           C  
ATOM    618  CG  HIS A  75       4.684   5.353  54.203  1.00 12.47           C  
ATOM    619  CD2 HIS A  75       5.656   4.502  53.792  1.00 14.14           C  
ATOM    620  ND1 HIS A  75       3.555   4.583  54.385  1.00 13.91           N  
ATOM    621  CE1 HIS A  75       3.831   3.323  54.097  1.00 16.37           C  
ATOM    622  NE2 HIS A  75       5.100   3.247  53.734  1.00 16.38           N  
ATOM    623  N   ASN A  76       6.284   9.172  56.876  1.00 12.68           N  
ATOM    624  CA  ASN A  76       6.563  10.586  57.077  1.00 13.27           C  
ATOM    625  C   ASN A  76       8.059  10.862  57.206  1.00 12.83           C  
ATOM    626  O   ASN A  76       8.890   9.993  56.931  1.00 12.26           O  
ATOM    627  CB  ASN A  76       5.841  11.061  58.334  1.00 12.99           C  
ATOM    628  CG  ASN A  76       6.141  10.186  59.524  1.00 13.63           C  
ATOM    629  ND2 ASN A  76       5.095   9.720  60.204  1.00 13.60           N  
ATOM    630  OD1 ASN A  76       7.304   9.923  59.829  1.00 14.35           O  
ATOM    631  N   ASN A  77       8.391  12.076  57.629  1.00 13.28           N  
ATOM    632  CA  ASN A  77       9.776  12.496  57.779  1.00 12.46           C  
ATOM    633  C   ASN A  77      10.567  11.696  58.815  1.00 12.34           C  
ATOM    634  O   ASN A  77      11.790  11.576  58.705  1.00 12.06           O  
ATOM    635  CB  ASN A  77       9.820  13.991  58.110  1.00 13.62           C  
ATOM    636  CG  ASN A  77       9.057  14.329  59.377  1.00 15.08           C  
ATOM    637  ND2 ASN A  77       9.638  15.189  60.205  1.00 14.75           N  
ATOM    638  OD1 ASN A  77       7.949  13.831  59.602  1.00 18.59           O  
ATOM    639  N   ILE A  78       9.879  11.148  59.817  1.00 11.23           N  
ATOM    640  CA  ILE A  78      10.562  10.359  60.837  1.00 11.37           C  
ATOM    641  C   ILE A  78      10.996   9.036  60.207  1.00 11.07           C  
ATOM    642  O   ILE A  78      12.092   8.544  60.474  1.00 11.48           O  
ATOM    643  CB  ILE A  78       9.658  10.062  62.053  1.00 12.57           C  
ATOM    644  CG1 ILE A  78       9.026  11.357  62.573  1.00 14.20           C  
ATOM    645  CG2 ILE A  78      10.494   9.427  63.165  1.00 11.77           C  
ATOM    646  CD1 ILE A  78       8.026  11.130  63.700  1.00 15.67           C  
ATOM    647  N   HIS A  79      10.135   8.458  59.375  1.00 11.88           N  
ATOM    648  CA  HIS A  79      10.474   7.209  58.690  1.00 10.99           C  
ATOM    649  C   HIS A  79      11.668   7.461  57.768  1.00 10.86           C  
ATOM    650  O   HIS A  79      12.597   6.650  57.698  1.00 10.72           O  
ATOM    651  CB  HIS A  79       9.282   6.710  57.865  1.00 10.78           C  
ATOM    652  CG  HIS A  79       9.611   5.579  56.934  1.00  9.66           C  
ATOM    653  CD2 HIS A  79       9.556   5.500  55.583  1.00 11.23           C  
ATOM    654  ND1 HIS A  79      10.052   4.348  57.372  1.00 10.88           N  
ATOM    655  CE1 HIS A  79      10.254   3.558  56.330  1.00 11.15           C  
ATOM    656  NE2 HIS A  79       9.960   4.234  55.232  1.00 10.56           N  
ATOM    657  N   ALA A  80      11.637   8.582  57.053  1.00 11.22           N  
ATOM    658  CA  ALA A  80      12.732   8.923  56.151  1.00 11.17           C  
ATOM    659  C   ALA A  80      14.039   9.032  56.928  1.00 10.77           C  
ATOM    660  O   ALA A  80      15.062   8.477  56.520  1.00 11.44           O  
ATOM    661  CB  ALA A  80      12.433  10.236  55.427  1.00 11.49           C  
ATOM    662  N   ALA A  81      14.000   9.732  58.059  1.00 10.93           N  
ATOM    663  CA  ALA A  81      15.189   9.897  58.885  1.00 10.27           C  
ATOM    664  C   ALA A  81      15.694   8.539  59.366  1.00 12.03           C  
ATOM    665  O   ALA A  81      16.901   8.295  59.411  1.00 11.60           O  
ATOM    666  CB  ALA A  81      14.877  10.801  60.090  1.00 10.79           C  
ATOM    667  N   ASP A  82      14.764   7.664  59.736  1.00 10.47           N  
ATOM    668  CA  ASP A  82      15.104   6.330  60.222  1.00 12.01           C  
ATOM    669  C   ASP A  82      15.783   5.494  59.136  1.00 10.86           C  
ATOM    670  O   ASP A  82      16.783   4.817  59.400  1.00 11.05           O  
ATOM    671  CB  ASP A  82      13.824   5.644  60.730  1.00 11.62           C  
ATOM    672  CG  ASP A  82      14.064   4.242  61.266  1.00 13.39           C  
ATOM    673  OD1 ASP A  82      15.046   4.026  62.010  1.00 13.04           O  
ATOM    674  OD2 ASP A  82      13.243   3.353  60.953  1.00 13.99           O1-
ATOM    675  N   VAL A  83      15.251   5.538  57.916  1.00 11.57           N  
ATOM    676  CA  VAL A  83      15.835   4.768  56.818  1.00 10.83           C  
ATOM    677  C   VAL A  83      17.219   5.326  56.482  1.00 11.29           C  
ATOM    678  O   VAL A  83      18.158   4.569  56.233  1.00 11.84           O  
ATOM    679  CB  VAL A  83      14.901   4.774  55.585  1.00  9.53           C  
ATOM    680  CG1 VAL A  83      15.557   4.073  54.394  1.00 11.64           C  
ATOM    681  CG2 VAL A  83      13.594   4.075  55.957  1.00 11.76           C  
ATOM    682  N   VAL A  84      17.348   6.649  56.499  1.00 11.00           N  
ATOM    683  CA  VAL A  84      18.638   7.289  56.239  1.00 10.81           C  
ATOM    684  C   VAL A  84      19.683   6.815  57.258  1.00 11.36           C  
ATOM    685  O   VAL A  84      20.772   6.371  56.889  1.00 12.06           O  
ATOM    686  CB  VAL A  84      18.525   8.833  56.339  1.00 11.31           C  
ATOM    687  CG1 VAL A  84      19.905   9.443  56.547  1.00 12.24           C  
ATOM    688  CG2 VAL A  84      17.901   9.392  55.067  1.00 11.01           C  
ATOM    689  N   GLN A  85      19.347   6.908  58.541  1.00 11.34           N  
ATOM    690  CA  GLN A  85      20.277   6.516  59.597  1.00 10.80           C  
ATOM    691  C   GLN A  85      20.595   5.029  59.564  1.00 12.40           C  
ATOM    692  O   GLN A  85      21.723   4.617  59.838  1.00 12.40           O  
ATOM    693  CB  GLN A  85      19.710   6.916  60.963  1.00 11.55           C  
ATOM    694  CG  GLN A  85      20.701   6.853  62.122  1.00 13.27           C  
ATOM    695  CD  GLN A  85      20.631   5.550  62.892  1.00 14.30           C  
ATOM    696  NE2 GLN A  85      21.748   5.156  63.493  1.00 14.74           N  
ATOM    697  OE1 GLN A  85      19.578   4.914  62.965  1.00 15.07           O  
ATOM    698  N   SER A  86      19.602   4.214  59.228  1.00 11.51           N  
ATOM    699  CA  SER A  86      19.820   2.777  59.161  1.00 11.33           C  
ATOM    700  C   SER A  86      20.756   2.434  58.007  1.00 11.31           C  
ATOM    701  O   SER A  86      21.650   1.597  58.155  1.00 12.68           O  
ATOM    702  CB  SER A  86      18.479   2.062  59.018  1.00 12.68           C  
ATOM    703  OG  SER A  86      17.694   2.302  60.174  1.00 12.85           O  
ATOM    704  N   THR A  87      20.559   3.089  56.866  1.00 11.92           N  
ATOM    705  CA  THR A  87      21.416   2.871  55.706  1.00 12.10           C  
ATOM    706  C   THR A  87      22.834   3.301  56.079  1.00 13.00           C  
ATOM    707  O   THR A  87      23.802   2.626  55.739  1.00 12.29           O  
ATOM    708  CB  THR A  87      20.910   3.688  54.499  1.00 11.92           C  
ATOM    709  CG2 THR A  87      21.941   3.706  53.370  1.00 11.85           C  
ATOM    710  OG1 THR A  87      19.693   3.098  54.024  1.00 11.07           O  
ATOM    711  N   HIS A  88      22.944   4.413  56.797  1.00 12.46           N  
ATOM    712  CA  HIS A  88      24.243   4.917  57.237  1.00 13.81           C  
ATOM    713  C   HIS A  88      24.989   3.870  58.073  1.00 14.43           C  
ATOM    714  O   HIS A  88      26.197   3.684  57.918  1.00 14.68           O  
ATOM    715  CB  HIS A  88      24.043   6.203  58.040  1.00 13.70           C  
ATOM    716  CG  HIS A  88      25.244   6.623  58.823  1.00 13.72           C  
ATOM    717  CD2 HIS A  88      25.459   6.678  60.158  1.00 14.32           C  
ATOM    718  ND1 HIS A  88      26.412   7.051  58.228  1.00 15.57           N  
ATOM    719  CE1 HIS A  88      27.293   7.352  59.165  1.00 14.65           C  
ATOM    720  NE2 HIS A  88      26.740   7.134  60.345  1.00 15.76           N  
ATOM    721  N   VAL A  89      24.276   3.181  58.958  1.00 13.00           N  
ATOM    722  CA  VAL A  89      24.909   2.153  59.776  1.00 13.61           C  
ATOM    723  C   VAL A  89      25.283   0.945  58.917  1.00 14.77           C  
ATOM    724  O   VAL A  89      26.384   0.406  59.045  1.00 15.47           O  
ATOM    725  CB  VAL A  89      23.984   1.712  60.943  1.00 14.59           C  
ATOM    726  CG1 VAL A  89      24.609   0.554  61.705  1.00 13.65           C  
ATOM    727  CG2 VAL A  89      23.755   2.887  61.891  1.00 14.58           C  
ATOM    728  N   LEU A  90      24.386   0.523  58.029  1.00 13.15           N  
ATOM    729  CA  LEU A  90      24.685  -0.624  57.173  1.00 13.86           C  
ATOM    730  C   LEU A  90      25.900  -0.370  56.275  1.00 14.42           C  
ATOM    731  O   LEU A  90      26.682  -1.283  56.010  1.00 15.96           O  
ATOM    732  CB  LEU A  90      23.465  -0.999  56.322  1.00 15.64           C  
ATOM    733  CG  LEU A  90      22.243  -1.472  57.122  1.00 15.84           C  
ATOM    734  CD1 LEU A  90      21.122  -1.831  56.161  1.00 17.25           C  
ATOM    735  CD2 LEU A  90      22.601  -2.670  58.003  1.00 17.68           C  
ATOM    736  N   LEU A  91      26.062   0.868  55.815  1.00 15.54           N  
ATOM    737  CA  LEU A  91      27.195   1.223  54.958  1.00 16.79           C  
ATOM    738  C   LEU A  91      28.530   1.114  55.688  1.00 17.29           C  
ATOM    739  O   LEU A  91      29.573   0.925  55.057  1.00 19.16           O  
ATOM    740  CB  LEU A  91      27.043   2.658  54.435  1.00 15.81           C  
ATOM    741  CG  LEU A  91      26.113   2.945  53.255  1.00 17.04           C  
ATOM    742  CD1 LEU A  91      25.888   4.436  53.138  1.00 14.86           C  
ATOM    743  CD2 LEU A  91      26.722   2.404  51.967  1.00 17.06           C  
ATOM    744  N   SER A  92      28.492   1.228  57.013  1.00 17.50           N  
ATOM    745  CA  SER A  92      29.702   1.184  57.835  1.00 19.08           C  
ATOM    746  C   SER A  92      30.103  -0.210  58.292  1.00 19.23           C  
ATOM    747  O   SER A  92      31.081  -0.369  59.022  1.00 20.41           O  
ATOM    748  CB  SER A  92      29.516   2.063  59.073  1.00 21.23           C  
ATOM    749  OG  SER A  92      29.105   3.372  58.716  1.00 25.70           O  
ATOM    750  N   THR A  93      29.357  -1.218  57.863  1.00 18.72           N  
ATOM    751  CA  THR A  93      29.651  -2.579  58.277  1.00 20.59           C  
ATOM    752  C   THR A  93      31.049  -3.003  57.819  1.00 20.00           C  
ATOM    753  O   THR A  93      31.467  -2.708  56.699  1.00 18.98           O  
ATOM    754  CB  THR A  93      28.582  -3.558  57.743  1.00 20.52           C  
ATOM    755  CG2 THR A  93      28.805  -3.867  56.279  1.00 20.30           C  
ATOM    756  OG1 THR A  93      28.631  -4.769  58.506  1.00 24.31           O  
ATOM    757  N   PRO A  94      31.793  -3.694  58.694  1.00 20.96           N  
ATOM    758  CA  PRO A  94      33.150  -4.158  58.389  1.00 20.26           C  
ATOM    759  C   PRO A  94      33.310  -4.878  57.052  1.00 19.66           C  
ATOM    760  O   PRO A  94      34.289  -4.661  56.341  1.00 19.64           O  
ATOM    761  CB  PRO A  94      33.474  -5.064  59.573  1.00 21.98           C  
ATOM    762  CG  PRO A  94      32.747  -4.401  60.698  1.00 23.36           C  
ATOM    763  CD  PRO A  94      31.408  -4.069  60.067  1.00 22.03           C  
ATOM    764  N   ALA A  95      32.356  -5.738  56.715  1.00 17.50           N  
ATOM    765  CA  ALA A  95      32.410  -6.498  55.469  1.00 18.68           C  
ATOM    766  C   ALA A  95      32.350  -5.630  54.214  1.00 17.44           C  
ATOM    767  O   ALA A  95      32.618  -6.108  53.109  1.00 18.29           O  
ATOM    768  CB  ALA A  95      31.281  -7.528  55.441  1.00 19.39           C  
ATOM    769  N   LEU A  96      32.001  -4.358  54.376  1.00 17.94           N  
ATOM    770  CA  LEU A  96      31.907  -3.460  53.230  1.00 17.68           C  
ATOM    771  C   LEU A  96      32.915  -2.318  53.274  1.00 19.22           C  
ATOM    772  O   LEU A  96      32.796  -1.355  52.517  1.00 19.13           O  
ATOM    773  CB  LEU A  96      30.487  -2.883  53.133  1.00 17.18           C  
ATOM    774  CG  LEU A  96      29.377  -3.916  52.928  1.00 18.82           C  
ATOM    775  CD1 LEU A  96      28.012  -3.240  52.986  1.00 17.92           C  
ATOM    776  CD2 LEU A  96      29.571  -4.608  51.592  1.00 19.98           C  
ATOM    777  N   GLU A  97      33.912  -2.421  54.147  1.00 18.75           N  
ATOM    778  CA  GLU A  97      34.908  -1.362  54.257  1.00 20.30           C  
ATOM    779  C   GLU A  97      35.668  -1.143  52.955  1.00 19.97           C  
ATOM    780  O   GLU A  97      36.205  -2.084  52.365  1.00 20.30           O  
ATOM    781  CB  GLU A  97      35.896  -1.661  55.392  1.00 23.37           C  
ATOM    782  CG  GLU A  97      37.035  -0.652  55.499  1.00 27.78           C  
ATOM    783  CD  GLU A  97      37.883  -0.852  56.744  1.00 31.01           C  
ATOM    784  OE1 GLU A  97      38.195  -2.016  57.074  1.00 35.37           O  
ATOM    785  OE2 GLU A  97      38.248   0.156  57.385  1.00 34.02           O1-
ATOM    786  N   ALA A  98      35.692   0.114  52.516  1.00 20.32           N  
ATOM    787  CA  ALA A  98      36.380   0.522  51.295  1.00 21.32           C  
ATOM    788  C   ALA A  98      35.811  -0.077  50.011  1.00 21.02           C  
ATOM    789  O   ALA A  98      36.444  -0.005  48.958  1.00 22.77           O  
ATOM    790  CB  ALA A  98      37.871   0.194  51.404  1.00 23.60           C  
ATOM    791  N   VAL A  99      34.617  -0.654  50.084  1.00 18.31           N  
ATOM    792  CA  VAL A  99      33.996  -1.250  48.906  1.00 17.95           C  
ATOM    793  C   VAL A  99      33.351  -0.200  48.005  1.00 19.05           C  
ATOM    794  O   VAL A  99      33.548  -0.203  46.791  1.00 20.24           O  
ATOM    795  CB  VAL A  99      32.917  -2.286  49.310  1.00 18.71           C  
ATOM    796  CG1 VAL A  99      32.126  -2.734  48.087  1.00 19.31           C  
ATOM    797  CG2 VAL A  99      33.577  -3.479  49.962  1.00 18.83           C  
ATOM    798  N   PHE A 100      32.591   0.705  48.611  1.00 17.49           N  
ATOM    799  CA  PHE A 100      31.894   1.743  47.862  1.00 17.24           C  
ATOM    800  C   PHE A 100      32.612   3.087  47.823  1.00 17.01           C  
ATOM    801  O   PHE A 100      33.294   3.470  48.774  1.00 18.24           O  
ATOM    802  CB  PHE A 100      30.489   1.931  48.441  1.00 16.40           C  
ATOM    803  CG  PHE A 100      29.614   0.720  48.297  1.00 15.23           C  
ATOM    804  CD1 PHE A 100      29.202   0.290  47.038  1.00 14.83           C  
ATOM    805  CD2 PHE A 100      29.213  -0.005  49.418  1.00 16.81           C  
ATOM    806  CE1 PHE A 100      28.401  -0.847  46.895  1.00 15.19           C  
ATOM    807  CE2 PHE A 100      28.413  -1.142  49.283  1.00 15.03           C  
ATOM    808  CZ  PHE A 100      28.009  -1.560  48.020  1.00 16.51           C  
ATOM    809  N   THR A 101      32.450   3.794  46.708  1.00 17.32           N  
ATOM    810  CA  THR A 101      33.064   5.106  46.532  1.00 17.29           C  
ATOM    811  C   THR A 101      32.248   6.137  47.298  1.00 18.05           C  
ATOM    812  O   THR A 101      31.144   5.850  47.762  1.00 16.96           O  
ATOM    813  CB  THR A 101      33.076   5.535  45.053  1.00 18.15           C  
ATOM    814  CG2 THR A 101      33.789   4.501  44.195  1.00 18.32           C  
ATOM    815  OG1 THR A 101      31.728   5.684  44.592  1.00 18.54           O  
ATOM    816  N   ASP A 102      32.787   7.340  47.437  1.00 17.03           N  
ATOM    817  CA  ASP A 102      32.063   8.389  48.139  1.00 18.87           C  
ATOM    818  C   ASP A 102      30.779   8.736  47.386  1.00 17.15           C  
ATOM    819  O   ASP A 102      29.768   9.083  47.996  1.00 15.40           O  
ATOM    820  CB  ASP A 102      32.929   9.643  48.277  1.00 22.81           C  
ATOM    821  CG  ASP A 102      34.188   9.397  49.078  1.00 27.08           C  
ATOM    822  OD1 ASP A 102      34.105   8.706  50.115  1.00 29.70           O  
ATOM    823  OD2 ASP A 102      35.258   9.904  48.677  1.00 28.86           O1-
ATOM    824  N   LEU A 103      30.812   8.639  46.060  1.00 15.88           N  
ATOM    825  CA  LEU A 103      29.634   8.967  45.267  1.00 15.32           C  
ATOM    826  C   LEU A 103      28.534   7.936  45.475  1.00 16.12           C  
ATOM    827  O   LEU A 103      27.350   8.280  45.515  1.00 15.76           O  
ATOM    828  CB  LEU A 103      29.986   9.049  43.781  1.00 15.94           C  
ATOM    829  CG  LEU A 103      28.904   9.657  42.885  1.00 15.30           C  
ATOM    830  CD1 LEU A 103      28.741  11.140  43.216  1.00 16.66           C  
ATOM    831  CD2 LEU A 103      29.281   9.476  41.425  1.00 16.19           C  
ATOM    832  N   GLU A 104      28.925   6.674  45.605  1.00 14.88           N  
ATOM    833  CA  GLU A 104      27.955   5.605  45.816  1.00 14.31           C  
ATOM    834  C   GLU A 104      27.346   5.729  47.205  1.00 14.97           C  
ATOM    835  O   GLU A 104      26.153   5.471  47.399  1.00 13.92           O  
ATOM    836  CB  GLU A 104      28.629   4.242  45.617  1.00 15.21           C  
ATOM    837  CG  GLU A 104      29.095   4.055  44.174  1.00 15.24           C  
ATOM    838  CD  GLU A 104      29.974   2.843  43.965  1.00 17.12           C  
ATOM    839  OE1 GLU A 104      30.763   2.511  44.872  1.00 17.89           O  
ATOM    840  OE2 GLU A 104      29.885   2.236  42.878  1.00 20.88           O1-
ATOM    841  N   ILE A 105      28.173   6.130  48.166  1.00 14.31           N  
ATOM    842  CA  ILE A 105      27.731   6.331  49.539  1.00 13.46           C  
ATOM    843  C   ILE A 105      26.722   7.478  49.521  1.00 13.70           C  
ATOM    844  O   ILE A 105      25.632   7.370  50.084  1.00 14.07           O  
ATOM    845  CB  ILE A 105      28.936   6.684  50.453  1.00 14.94           C  
ATOM    846  CG1 ILE A 105      29.768   5.423  50.704  1.00 16.10           C  
ATOM    847  CG2 ILE A 105      28.456   7.302  51.763  1.00 16.26           C  
ATOM    848  CD1 ILE A 105      31.101   5.693  51.371  1.00 15.87           C  
ATOM    849  N   LEU A 106      27.087   8.567  48.852  1.00 13.43           N  
ATOM    850  CA  LEU A 106      26.208   9.727  48.742  1.00 13.97           C  
ATOM    851  C   LEU A 106      24.878   9.321  48.112  1.00 13.60           C  
ATOM    852  O   LEU A 106      23.816   9.737  48.567  1.00 14.34           O  
ATOM    853  CB  LEU A 106      26.872  10.809  47.887  1.00 16.14           C  
ATOM    854  CG  LEU A 106      26.068  12.090  47.662  1.00 15.46           C  
ATOM    855  CD1 LEU A 106      25.796  12.770  48.991  1.00 17.54           C  
ATOM    856  CD2 LEU A 106      26.853  13.017  46.744  1.00 17.00           C  
ATOM    857  N   ALA A 107      24.941   8.499  47.070  1.00 13.83           N  
ATOM    858  CA  ALA A 107      23.737   8.041  46.381  1.00 12.88           C  
ATOM    859  C   ALA A 107      22.810   7.254  47.303  1.00 14.15           C  
ATOM    860  O   ALA A 107      21.603   7.499  47.339  1.00 13.66           O  
ATOM    861  CB  ALA A 107      24.118   7.181  45.176  1.00 13.89           C  
ATOM    862  N   ALA A 108      23.377   6.310  48.046  1.00 13.00           N  
ATOM    863  CA  ALA A 108      22.588   5.477  48.945  1.00 13.04           C  
ATOM    864  C   ALA A 108      21.895   6.310  50.015  1.00 13.30           C  
ATOM    865  O   ALA A 108      20.718   6.102  50.311  1.00 12.70           O  
ATOM    866  CB  ALA A 108      23.480   4.421  49.596  1.00 14.35           C  
ATOM    867  N   ILE A 109      22.626   7.256  50.593  1.00 12.83           N  
ATOM    868  CA  ILE A 109      22.056   8.106  51.629  1.00 12.52           C  
ATOM    869  C   ILE A 109      21.001   9.057  51.074  1.00 11.96           C  
ATOM    870  O   ILE A 109      19.930   9.217  51.668  1.00 11.66           O  
ATOM    871  CB  ILE A 109      23.164   8.899  52.347  1.00 13.08           C  
ATOM    872  CG1 ILE A 109      24.047   7.924  53.132  1.00 15.03           C  
ATOM    873  CG2 ILE A 109      22.554   9.936  53.289  1.00 13.85           C  
ATOM    874  CD1 ILE A 109      25.295   8.547  53.720  1.00 18.27           C  
ATOM    875  N   PHE A 110      21.291   9.685  49.936  1.00 11.42           N  
ATOM    876  CA  PHE A 110      20.334  10.606  49.326  1.00 11.01           C  
ATOM    877  C   PHE A 110      19.070   9.835  48.946  1.00 11.49           C  
ATOM    878  O   PHE A 110      17.952  10.299  49.178  1.00 11.49           O  
ATOM    879  CB  PHE A 110      20.945  11.245  48.077  1.00 12.66           C  
ATOM    880  CG  PHE A 110      20.046  12.236  47.398  1.00 11.65           C  
ATOM    881  CD1 PHE A 110      19.810  13.482  47.966  1.00 13.10           C  
ATOM    882  CD2 PHE A 110      19.428  11.917  46.192  1.00 12.65           C  
ATOM    883  CE1 PHE A 110      18.968  14.402  47.341  1.00 12.13           C  
ATOM    884  CE2 PHE A 110      18.585  12.826  45.563  1.00 11.30           C  
ATOM    885  CZ  PHE A 110      18.356  14.073  46.143  1.00 12.46           C  
ATOM    886  N   ALA A 111      19.255   8.653  48.366  1.00 10.70           N  
ATOM    887  CA  ALA A 111      18.124   7.818  47.969  1.00  9.71           C  
ATOM    888  C   ALA A 111      17.248   7.515  49.185  1.00 10.85           C  
ATOM    889  O   ALA A 111      16.023   7.595  49.113  1.00 10.54           O  
ATOM    890  CB  ALA A 111      18.625   6.510  47.339  1.00 11.18           C  
ATOM    891  N   SER A 112      17.875   7.177  50.306  1.00  9.83           N  
ATOM    892  CA  SER A 112      17.129   6.872  51.524  1.00  9.94           C  
ATOM    893  C   SER A 112      16.323   8.075  51.999  1.00 11.07           C  
ATOM    894  O   SER A 112      15.177   7.938  52.425  1.00 10.77           O  
ATOM    895  CB  SER A 112      18.086   6.432  52.636  1.00 11.31           C  
ATOM    896  OG  SER A 112      18.747   5.229  52.290  1.00 12.68           O  
ATOM    897  N   ALA A 113      16.933   9.252  51.924  1.00 10.25           N  
ATOM    898  CA  ALA A 113      16.286  10.486  52.361  1.00 10.06           C  
ATOM    899  C   ALA A 113      15.046  10.866  51.559  1.00 10.65           C  
ATOM    900  O   ALA A 113      14.070  11.373  52.120  1.00 11.02           O  
ATOM    901  CB  ALA A 113      17.298  11.642  52.330  1.00 11.82           C  
ATOM    902  N   ILE A 114      15.071  10.616  50.256  1.00 10.73           N  
ATOM    903  CA  ILE A 114      13.938  10.982  49.408  1.00  9.85           C  
ATOM    904  C   ILE A 114      13.002   9.830  49.067  1.00 10.62           C  
ATOM    905  O   ILE A 114      11.958  10.055  48.454  1.00 11.03           O  
ATOM    906  CB  ILE A 114      14.408  11.566  48.041  1.00 10.63           C  
ATOM    907  CG1 ILE A 114      15.022  10.457  47.170  1.00 11.57           C  
ATOM    908  CG2 ILE A 114      15.438  12.666  48.263  1.00 10.13           C  
ATOM    909  CD1 ILE A 114      15.342  10.893  45.733  1.00 10.68           C  
ATOM    910  N   HIS A 115      13.349   8.614  49.483  1.00 11.88           N  
ATOM    911  CA  HIS A 115      12.578   7.446  49.068  1.00  9.39           C  
ATOM    912  C   HIS A 115      11.081   7.390  49.308  1.00 10.53           C  
ATOM    913  O   HIS A 115      10.399   6.616  48.640  1.00 11.32           O  
ATOM    914  CB  HIS A 115      13.225   6.158  49.592  1.00 10.36           C  
ATOM    915  CG  HIS A 115      12.635   5.663  50.873  1.00 10.66           C  
ATOM    916  CD2 HIS A 115      11.713   4.701  51.113  1.00 10.15           C  
ATOM    917  ND1 HIS A 115      12.953   6.206  52.099  1.00 12.28           N  
ATOM    918  CE1 HIS A 115      12.253   5.598  53.041  1.00 11.05           C  
ATOM    919  NE2 HIS A 115      11.492   4.681  52.470  1.00  9.43           N  
ATOM    920  N   ASN A 116      10.558   8.192  50.231  1.00 10.42           N  
ATOM    921  CA  ASN A 116       9.114   8.178  50.479  1.00 10.39           C  
ATOM    922  C   ASN A 116       8.528   9.594  50.513  1.00 11.21           C  
ATOM    923  O   ASN A 116       7.431   9.792  51.022  1.00 10.70           O  
ATOM    924  CB  ASN A 116       8.801   7.470  51.812  1.00 11.22           C  
ATOM    925  CG  ASN A 116       8.657   5.950  51.674  1.00 12.62           C  
ATOM    926  ND2 ASN A 116       8.434   5.456  50.462  1.00 15.53           N  
ATOM    927  OD1 ASN A 116       8.735   5.183  52.670  1.00 11.26           O  
ATOM    928  N   VAL A 117       9.236  10.579  49.961  1.00 10.32           N  
ATOM    929  CA  VAL A 117       8.724  11.948  50.011  1.00 11.21           C  
ATOM    930  C   VAL A 117       7.360  12.138  49.332  1.00 12.01           C  
ATOM    931  O   VAL A 117       7.081  11.577  48.275  1.00 11.29           O  
ATOM    932  CB  VAL A 117       9.766  12.960  49.444  1.00 12.60           C  
ATOM    933  CG1 VAL A 117       9.967  12.747  47.954  1.00 12.01           C  
ATOM    934  CG2 VAL A 117       9.314  14.390  49.742  1.00 11.82           C  
ATOM    935  N   ASP A 118       6.503  12.929  49.973  1.00 11.76           N  
ATOM    936  CA  ASP A 118       5.153  13.213  49.481  1.00 12.39           C  
ATOM    937  C   ASP A 118       4.278  11.962  49.417  1.00 12.72           C  
ATOM    938  O   ASP A 118       3.388  11.853  48.576  1.00 13.53           O  
ATOM    939  CB  ASP A 118       5.200  13.902  48.103  1.00 14.98           C  
ATOM    940  CG  ASP A 118       3.910  14.660  47.777  1.00 16.29           C  
ATOM    941  OD1 ASP A 118       3.272  15.179  48.717  1.00 16.18           O  
ATOM    942  OD2 ASP A 118       3.541  14.758  46.585  1.00 15.09           O1-
ATOM    943  N   HIS A 119       4.535  11.018  50.316  1.00 11.42           N  
ATOM    944  CA  HIS A 119       3.744   9.795  50.374  1.00 10.86           C  
ATOM    945  C   HIS A 119       2.371  10.191  50.917  1.00 10.85           C  
ATOM    946  O   HIS A 119       2.273  10.840  51.961  1.00 12.12           O  
ATOM    947  CB  HIS A 119       4.413   8.781  51.300  1.00 12.36           C  
ATOM    948  CG  HIS A 119       3.849   7.401  51.184  1.00 12.37           C  
ATOM    949  CD2 HIS A 119       4.403   6.246  50.740  1.00 13.64           C  
ATOM    950  ND1 HIS A 119       2.556   7.091  51.547  1.00 13.16           N  
ATOM    951  CE1 HIS A 119       2.337   5.806  51.333  1.00 14.05           C  
ATOM    952  NE2 HIS A 119       3.443   5.270  50.843  1.00 13.62           N  
ATOM    953  N   PRO A 120       1.293   9.805  50.217  1.00 12.80           N  
ATOM    954  CA  PRO A 120      -0.071  10.143  50.641  1.00 13.71           C  
ATOM    955  C   PRO A 120      -0.713   9.320  51.754  1.00 14.60           C  
ATOM    956  O   PRO A 120      -1.817   9.637  52.207  1.00 18.09           O  
ATOM    957  CB  PRO A 120      -0.856  10.056  49.337  1.00 13.61           C  
ATOM    958  CG  PRO A 120      -0.194   8.911  48.642  1.00 13.73           C  
ATOM    959  CD  PRO A 120       1.289   9.170  48.885  1.00 13.65           C  
ATOM    960  N   GLY A 121      -0.037   8.271  52.200  1.00 14.13           N  
ATOM    961  CA  GLY A 121      -0.602   7.448  53.252  1.00 15.02           C  
ATOM    962  C   GLY A 121      -1.440   6.294  52.733  1.00 15.48           C  
ATOM    963  O   GLY A 121      -2.124   5.623  53.512  1.00 16.41           O  
ATOM    964  N   VAL A 122      -1.409   6.075  51.421  1.00 13.27           N  
ATOM    965  CA  VAL A 122      -2.135   4.972  50.806  1.00 14.39           C  
ATOM    966  C   VAL A 122      -1.180   4.268  49.848  1.00 14.26           C  
ATOM    967  O   VAL A 122      -0.243   4.881  49.333  1.00 15.33           O  
ATOM    968  CB  VAL A 122      -3.403   5.450  50.060  1.00 16.13           C  
ATOM    969  CG1 VAL A 122      -4.451   5.913  51.070  1.00 17.25           C  
ATOM    970  CG2 VAL A 122      -3.065   6.581  49.105  1.00 15.59           C  
ATOM    971  N   SER A 123      -1.423   2.982  49.623  1.00 13.79           N  
ATOM    972  CA  SER A 123      -0.565   2.151  48.781  1.00 13.02           C  
ATOM    973  C   SER A 123      -0.713   2.311  47.269  1.00 14.29           C  
ATOM    974  O   SER A 123      -1.680   2.888  46.777  1.00 15.43           O  
ATOM    975  CB  SER A 123      -0.810   0.685  49.123  1.00 14.57           C  
ATOM    976  OG  SER A 123      -2.091   0.286  48.645  1.00 15.77           O  
ATOM    977  N   ASN A 124       0.264   1.780  46.537  1.00 12.35           N  
ATOM    978  CA  ASN A 124       0.220   1.809  45.079  1.00 12.67           C  
ATOM    979  C   ASN A 124      -1.057   1.148  44.584  1.00 13.80           C  
ATOM    980  O   ASN A 124      -1.700   1.648  43.667  1.00 14.49           O  
ATOM    981  CB  ASN A 124       1.394   1.043  44.468  1.00 13.37           C  
ATOM    982  CG  ASN A 124       2.632   1.887  44.322  1.00 13.22           C  
ATOM    983  ND2 ASN A 124       3.788   1.234  44.289  1.00 15.02           N  
ATOM    984  OD1 ASN A 124       2.556   3.111  44.220  1.00 14.90           O  
ATOM    985  N   GLN A 125      -1.425   0.019  45.181  1.00 14.79           N  
ATOM    986  CA  GLN A 125      -2.627  -0.670  44.723  1.00 16.19           C  
ATOM    987  C   GLN A 125      -3.873   0.176  44.924  1.00 16.64           C  
ATOM    988  O   GLN A 125      -4.769   0.172  44.084  1.00 16.43           O  
ATOM    989  CB  GLN A 125      -2.793  -2.019  45.424  1.00 18.82           C  
ATOM    990  CG  GLN A 125      -3.749  -2.945  44.687  1.00 23.62           C  
ATOM    991  CD  GLN A 125      -3.317  -3.191  43.250  1.00 26.66           C  
ATOM    992  NE2 GLN A 125      -4.164  -2.804  42.302  1.00 28.77           N  
ATOM    993  OE1 GLN A 125      -2.231  -3.716  42.996  1.00 29.11           O  
ATOM    994  N   PHE A 126      -3.932   0.906  46.033  1.00 15.44           N  
ATOM    995  CA  PHE A 126      -5.081   1.756  46.292  1.00 15.56           C  
ATOM    996  C   PHE A 126      -5.144   2.848  45.229  1.00 15.16           C  
ATOM    997  O   PHE A 126      -6.209   3.153  44.694  1.00 14.71           O  
ATOM    998  CB  PHE A 126      -4.978   2.378  47.687  1.00 15.31           C  
ATOM    999  CG  PHE A 126      -6.104   3.315  48.015  1.00 16.71           C  
ATOM   1000  CD1 PHE A 126      -6.046   4.657  47.649  1.00 16.73           C  
ATOM   1001  CD2 PHE A 126      -7.236   2.849  48.678  1.00 17.69           C  
ATOM   1002  CE1 PHE A 126      -7.101   5.522  47.938  1.00 19.82           C  
ATOM   1003  CE2 PHE A 126      -8.295   3.708  48.970  1.00 18.55           C  
ATOM   1004  CZ  PHE A 126      -8.227   5.044  48.601  1.00 18.62           C  
ATOM   1005  N   LEU A 127      -3.991   3.433  44.920  1.00 15.12           N  
ATOM   1006  CA  LEU A 127      -3.917   4.486  43.916  1.00 13.44           C  
ATOM   1007  C   LEU A 127      -4.304   3.962  42.535  1.00 14.74           C  
ATOM   1008  O   LEU A 127      -4.935   4.670  41.750  1.00 15.58           O  
ATOM   1009  CB  LEU A 127      -2.504   5.075  43.882  1.00 13.49           C  
ATOM   1010  CG  LEU A 127      -2.109   5.839  45.149  1.00 13.99           C  
ATOM   1011  CD1 LEU A 127      -0.608   6.111  45.137  1.00 16.72           C  
ATOM   1012  CD2 LEU A 127      -2.893   7.143  45.231  1.00 15.11           C  
ATOM   1013  N   ILE A 128      -3.935   2.720  42.244  1.00 14.79           N  
ATOM   1014  CA  ILE A 128      -4.273   2.124  40.956  1.00 15.80           C  
ATOM   1015  C   ILE A 128      -5.769   1.816  40.886  1.00 16.94           C  
ATOM   1016  O   ILE A 128      -6.446   2.183  39.921  1.00 18.21           O  
ATOM   1017  CB  ILE A 128      -3.482   0.813  40.725  1.00 16.53           C  
ATOM   1018  CG1 ILE A 128      -1.992   1.130  40.572  1.00 18.58           C  
ATOM   1019  CG2 ILE A 128      -3.998   0.092  39.485  1.00 16.85           C  
ATOM   1020  CD1 ILE A 128      -1.104  -0.104  40.565  1.00 18.68           C  
ATOM   1021  N   ASN A 129      -6.283   1.155  41.919  1.00 17.90           N  
ATOM   1022  CA  ASN A 129      -7.692   0.772  41.949  1.00 20.43           C  
ATOM   1023  C   ASN A 129      -8.681   1.928  41.988  1.00 20.16           C  
ATOM   1024  O   ASN A 129      -9.833   1.768  41.578  1.00 21.36           O  
ATOM   1025  CB  ASN A 129      -7.965  -0.162  43.128  1.00 21.12           C  
ATOM   1026  CG  ASN A 129      -7.197  -1.460  43.032  1.00 24.23           C  
ATOM   1027  ND2 ASN A 129      -6.996  -2.117  44.171  1.00 28.49           N  
ATOM   1028  OD1 ASN A 129      -6.799  -1.879  41.944  1.00 26.66           O  
ATOM   1029  N   THR A 130      -8.245   3.082  42.485  1.00 18.78           N  
ATOM   1030  CA  THR A 130      -9.112   4.251  42.565  1.00 19.46           C  
ATOM   1031  C   THR A 130      -8.912   5.201  41.383  1.00 22.00           C  
ATOM   1032  O   THR A 130      -9.438   6.312  41.376  1.00 23.10           O  
ATOM   1033  CB  THR A 130      -8.897   5.039  43.887  1.00 19.81           C  
ATOM   1034  CG2 THR A 130      -9.250   4.175  45.081  1.00 18.36           C  
ATOM   1035  OG1 THR A 130      -7.529   5.456  43.998  1.00 19.00           O  
ATOM   1036  N   ASN A 131      -8.144   4.756  40.392  1.00 22.05           N  
ATOM   1037  CA  ASN A 131      -7.889   5.548  39.189  1.00 23.07           C  
ATOM   1038  C   ASN A 131      -7.341   6.937  39.512  1.00 21.78           C  
ATOM   1039  O   ASN A 131      -7.751   7.933  38.914  1.00 22.73           O  
ATOM   1040  CB  ASN A 131      -9.184   5.679  38.385  1.00 24.82           C  
ATOM   1041  CG  ASN A 131      -9.913   4.358  38.245  1.00 26.46           C  
ATOM   1042  ND2 ASN A 131     -11.154   4.314  38.718  1.00 30.01           N  
ATOM   1043  OD1 ASN A 131      -9.367   3.386  37.726  1.00 27.82           O  
ATOM   1044  N   SER A 132      -6.404   6.992  40.453  1.00 19.84           N  
ATOM   1045  CA  SER A 132      -5.796   8.245  40.882  1.00 18.89           C  
ATOM   1046  C   SER A 132      -4.989   8.924  39.783  1.00 18.84           C  
ATOM   1047  O   SER A 132      -4.579   8.290  38.813  1.00 17.97           O  
ATOM   1048  CB  SER A 132      -4.873   7.990  42.071  1.00 18.90           C  
ATOM   1049  OG  SER A 132      -3.774   7.185  41.668  1.00 18.14           O  
ATOM   1050  N   GLU A 133      -4.748  10.218  39.954  1.00 19.25           N  
ATOM   1051  CA  GLU A 133      -3.972  10.967  38.981  1.00 19.98           C  
ATOM   1052  C   GLU A 133      -2.527  10.480  38.965  1.00 18.11           C  
ATOM   1053  O   GLU A 133      -1.872  10.504  37.926  1.00 17.44           O  
ATOM   1054  CB  GLU A 133      -4.036  12.461  39.296  1.00 24.43           C  
ATOM   1055  CG  GLU A 133      -5.425  13.040  39.077  1.00 30.66           C  
ATOM   1056  CD  GLU A 133      -5.888  12.908  37.634  1.00 33.85           C  
ATOM   1057  OE1 GLU A 133      -7.112  12.798  37.405  1.00 37.63           O  
ATOM   1058  OE2 GLU A 133      -5.030  12.923  36.726  1.00 35.94           O1-
ATOM   1059  N   LEU A 134      -2.031  10.031  40.115  1.00 17.34           N  
ATOM   1060  CA  LEU A 134      -0.663   9.527  40.187  1.00 15.51           C  
ATOM   1061  C   LEU A 134      -0.521   8.240  39.381  1.00 14.56           C  
ATOM   1062  O   LEU A 134       0.471   8.046  38.678  1.00 14.02           O  
ATOM   1063  CB  LEU A 134      -0.255   9.262  41.639  1.00 18.63           C  
ATOM   1064  CG  LEU A 134       0.339  10.448  42.399  1.00 22.79           C  
ATOM   1065  CD1 LEU A 134       0.611  10.056  43.842  1.00 25.07           C  
ATOM   1066  CD2 LEU A 134       1.627  10.891  41.709  1.00 21.90           C  
ATOM   1067  N   ALA A 135      -1.511   7.360  39.486  1.00 14.05           N  
ATOM   1068  CA  ALA A 135      -1.465   6.102  38.754  1.00 14.16           C  
ATOM   1069  C   ALA A 135      -1.621   6.374  37.261  1.00 14.89           C  
ATOM   1070  O   ALA A 135      -1.075   5.648  36.428  1.00 14.47           O  
ATOM   1071  CB  ALA A 135      -2.560   5.161  39.249  1.00 13.66           C  
ATOM   1072  N   LEU A 136      -2.367   7.426  36.932  1.00 15.99           N  
ATOM   1073  CA  LEU A 136      -2.581   7.812  35.542  1.00 17.02           C  
ATOM   1074  C   LEU A 136      -1.266   8.334  34.965  1.00 15.93           C  
ATOM   1075  O   LEU A 136      -0.905   8.034  33.826  1.00 17.83           O  
ATOM   1076  CB  LEU A 136      -3.649   8.906  35.461  1.00 17.83           C  
ATOM   1077  CG  LEU A 136      -3.958   9.476  34.074  1.00 21.66           C  
ATOM   1078  CD1 LEU A 136      -4.565   8.396  33.195  1.00 24.02           C  
ATOM   1079  CD2 LEU A 136      -4.918  10.656  34.211  1.00 25.12           C  
ATOM   1080  N   MET A 137      -0.550   9.112  35.765  1.00 15.85           N  
ATOM   1081  CA  MET A 137       0.725   9.675  35.340  1.00 14.70           C  
ATOM   1082  C   MET A 137       1.789   8.597  35.115  1.00 15.09           C  
ATOM   1083  O   MET A 137       2.558   8.661  34.151  1.00 14.38           O  
ATOM   1084  CB  MET A 137       1.230  10.662  36.400  1.00 14.02           C  
ATOM   1085  CG  MET A 137       2.556  11.337  36.056  1.00 16.12           C  
ATOM   1086  SD  MET A 137       2.406  12.533  34.709  1.00 18.70           S  
ATOM   1087  CE  MET A 137       1.664  13.943  35.571  1.00 20.86           C  
ATOM   1088  N   TYR A 138       1.818   7.596  35.992  1.00 13.51           N  
ATOM   1089  CA  TYR A 138       2.839   6.555  35.907  1.00 12.77           C  
ATOM   1090  C   TYR A 138       2.422   5.191  35.362  1.00 13.96           C  
ATOM   1091  O   TYR A 138       3.126   4.192  35.530  1.00 13.80           O  
ATOM   1092  CB  TYR A 138       3.514   6.427  37.276  1.00 12.46           C  
ATOM   1093  CG  TYR A 138       4.302   7.674  37.622  1.00 11.62           C  
ATOM   1094  CD1 TYR A 138       5.405   8.045  36.856  1.00 10.52           C  
ATOM   1095  CD2 TYR A 138       3.932   8.502  38.687  1.00 12.89           C  
ATOM   1096  CE1 TYR A 138       6.123   9.199  37.132  1.00 11.64           C  
ATOM   1097  CE2 TYR A 138       4.645   9.667  38.973  1.00 12.08           C  
ATOM   1098  CZ  TYR A 138       5.741  10.007  38.192  1.00 12.29           C  
ATOM   1099  OH  TYR A 138       6.477  11.136  38.465  1.00 13.24           O  
ATOM   1100  N   ASN A 139       1.272   5.149  34.707  1.00 12.97           N  
ATOM   1101  CA  ASN A 139       0.814   3.920  34.084  1.00 13.25           C  
ATOM   1102  C   ASN A 139       0.833   2.666  34.959  1.00 13.96           C  
ATOM   1103  O   ASN A 139       1.287   1.598  34.540  1.00 14.23           O  
ATOM   1104  CB  ASN A 139       1.628   3.718  32.807  1.00 13.74           C  
ATOM   1105  CG  ASN A 139       1.441   4.865  31.836  1.00 13.95           C  
ATOM   1106  ND2 ASN A 139       2.517   5.600  31.552  1.00 13.63           N  
ATOM   1107  OD1 ASN A 139       0.332   5.102  31.364  1.00 16.80           O  
ATOM   1108  N   ASP A 140       0.331   2.824  36.180  1.00 14.21           N  
ATOM   1109  CA  ASP A 140       0.202   1.744  37.157  1.00 14.76           C  
ATOM   1110  C   ASP A 140       1.457   0.983  37.588  1.00 16.53           C  
ATOM   1111  O   ASP A 140       1.347  -0.048  38.249  1.00 19.48           O  
ATOM   1112  CB  ASP A 140      -0.846   0.722  36.682  1.00 15.78           C  
ATOM   1113  CG  ASP A 140      -2.229   1.332  36.498  1.00 14.90           C  
ATOM   1114  OD1 ASP A 140      -2.477   2.421  37.050  1.00 16.12           O  
ATOM   1115  OD2 ASP A 140      -3.072   0.711  35.807  1.00 17.52           O1-
ATOM   1116  N   SER A 141       2.646   1.456  37.238  1.00 16.62           N  
ATOM   1117  CA  SER A 141       3.837   0.720  37.672  1.00 17.73           C  
ATOM   1118  C   SER A 141       4.782   1.581  38.499  1.00 15.64           C  
ATOM   1119  O   SER A 141       5.175   2.676  38.082  1.00 15.84           O  
ATOM   1120  CB  SER A 141       4.569   0.116  36.475  1.00 20.62           C  
ATOM   1121  OG  SER A 141       4.882   1.102  35.524  1.00 22.02           O  
ATOM   1122  N   SER A 142       5.139   1.062  39.673  1.00 15.86           N  
ATOM   1123  CA  SER A 142       6.003   1.755  40.628  1.00 14.26           C  
ATOM   1124  C   SER A 142       5.519   3.196  40.723  1.00 14.54           C  
ATOM   1125  O   SER A 142       6.307   4.137  40.691  1.00 12.83           O  
ATOM   1126  CB  SER A 142       7.464   1.703  40.170  1.00 13.62           C  
ATOM   1127  OG  SER A 142       7.931   0.363  40.132  1.00 15.76           O  
ATOM   1128  N   VAL A 143       4.203   3.351  40.843  1.00 14.03           N  
ATOM   1129  CA  VAL A 143       3.583   4.666  40.906  1.00 12.77           C  
ATOM   1130  C   VAL A 143       4.190   5.581  41.959  1.00 11.83           C  
ATOM   1131  O   VAL A 143       4.697   6.657  41.633  1.00 13.00           O  
ATOM   1132  CB  VAL A 143       2.060   4.542  41.135  1.00 13.06           C  
ATOM   1133  CG1 VAL A 143       1.433   5.919  41.298  1.00 13.46           C  
ATOM   1134  CG2 VAL A 143       1.421   3.821  39.951  1.00 13.92           C  
ATOM   1135  N   LEU A 144       4.151   5.167  43.219  1.00 11.03           N  
ATOM   1136  CA  LEU A 144       4.703   6.012  44.262  1.00 11.99           C  
ATOM   1137  C   LEU A 144       6.211   6.168  44.174  1.00 11.31           C  
ATOM   1138  O   LEU A 144       6.729   7.266  44.375  1.00 12.22           O  
ATOM   1139  CB  LEU A 144       4.309   5.490  45.644  1.00 12.55           C  
ATOM   1140  CG  LEU A 144       2.868   5.825  46.043  1.00 13.82           C  
ATOM   1141  CD1 LEU A 144       2.523   5.127  47.348  1.00 15.01           C  
ATOM   1142  CD2 LEU A 144       2.704   7.338  46.175  1.00 15.68           C  
ATOM   1143  N   GLU A 145       6.920   5.089  43.855  1.00 11.63           N  
ATOM   1144  CA  GLU A 145       8.374   5.170  43.773  1.00 11.62           C  
ATOM   1145  C   GLU A 145       8.841   6.188  42.729  1.00 10.91           C  
ATOM   1146  O   GLU A 145       9.788   6.951  42.966  1.00 11.39           O  
ATOM   1147  CB  GLU A 145       8.959   3.785  43.482  1.00 11.54           C  
ATOM   1148  CG  GLU A 145       8.736   2.756  44.602  1.00 13.94           C  
ATOM   1149  CD  GLU A 145       7.321   2.167  44.645  1.00 15.48           C  
ATOM   1150  OE1 GLU A 145       6.509   2.440  43.733  1.00 15.47           O  
ATOM   1151  OE2 GLU A 145       7.028   1.412  45.601  1.00 18.30           O1-
ATOM   1152  N   ASN A 146       8.180   6.203  41.576  1.00 11.59           N  
ATOM   1153  CA  ASN A 146       8.518   7.164  40.529  1.00 11.27           C  
ATOM   1154  C   ASN A 146       8.258   8.579  41.042  1.00 11.43           C  
ATOM   1155  O   ASN A 146       9.033   9.504  40.787  1.00 11.46           O  
ATOM   1156  CB  ASN A 146       7.665   6.920  39.284  1.00 10.94           C  
ATOM   1157  CG  ASN A 146       8.293   5.928  38.335  1.00 13.64           C  
ATOM   1158  ND2 ASN A 146       7.682   4.753  38.212  1.00 13.35           N  
ATOM   1159  OD1 ASN A 146       9.320   6.214  37.714  1.00 14.94           O  
ATOM   1160  N   HIS A 147       7.154   8.743  41.765  1.00 11.61           N  
ATOM   1161  CA  HIS A 147       6.786  10.045  42.304  1.00 11.74           C  
ATOM   1162  C   HIS A 147       7.788  10.531  43.350  1.00 11.82           C  
ATOM   1163  O   HIS A 147       8.196  11.691  43.322  1.00 10.72           O  
ATOM   1164  CB  HIS A 147       5.379   9.993  42.911  1.00 12.23           C  
ATOM   1165  CG  HIS A 147       4.903  11.311  43.436  1.00 12.44           C  
ATOM   1166  CD2 HIS A 147       4.539  11.697  44.681  1.00 13.08           C  
ATOM   1167  ND1 HIS A 147       4.765  12.424  42.634  1.00 13.86           N  
ATOM   1168  CE1 HIS A 147       4.335  13.439  43.363  1.00 12.98           C  
ATOM   1169  NE2 HIS A 147       4.190  13.025  44.609  1.00 13.26           N  
ATOM   1170  N   HIS A 148       8.184   9.653  44.270  1.00 11.24           N  
ATOM   1171  CA  HIS A 148       9.142  10.028  45.303  1.00 12.00           C  
ATOM   1172  C   HIS A 148      10.418  10.553  44.637  1.00 11.49           C  
ATOM   1173  O   HIS A 148      10.978  11.567  45.050  1.00 12.32           O  
ATOM   1174  CB  HIS A 148       9.496   8.830  46.201  1.00 10.87           C  
ATOM   1175  CG  HIS A 148       8.327   8.226  46.923  1.00 11.78           C  
ATOM   1176  CD2 HIS A 148       8.002   6.931  47.156  1.00 12.23           C  
ATOM   1177  ND1 HIS A 148       7.357   8.982  47.549  1.00 11.61           N  
ATOM   1178  CE1 HIS A 148       6.487   8.178  48.136  1.00 11.34           C  
ATOM   1179  NE2 HIS A 148       6.855   6.929  47.913  1.00 11.36           N  
ATOM   1180  N   LEU A 149      10.869   9.859  43.597  1.00 11.31           N  
ATOM   1181  CA  LEU A 149      12.072  10.270  42.882  1.00 11.28           C  
ATOM   1182  C   LEU A 149      11.889  11.624  42.210  1.00 12.85           C  
ATOM   1183  O   LEU A 149      12.727  12.519  42.359  1.00 11.51           O  
ATOM   1184  CB  LEU A 149      12.443   9.222  41.828  1.00 11.50           C  
ATOM   1185  CG  LEU A 149      13.154   7.968  42.340  1.00 11.71           C  
ATOM   1186  CD1 LEU A 149      13.072   6.869  41.298  1.00 11.34           C  
ATOM   1187  CD2 LEU A 149      14.605   8.316  42.679  1.00 10.90           C  
ATOM   1188  N   ALA A 150      10.794  11.775  41.471  1.00 13.05           N  
ATOM   1189  CA  ALA A 150      10.530  13.028  40.765  1.00 13.31           C  
ATOM   1190  C   ALA A 150      10.525  14.216  41.727  1.00 12.97           C  
ATOM   1191  O   ALA A 150      11.145  15.243  41.449  1.00 13.45           O  
ATOM   1192  CB  ALA A 150       9.201  12.939  40.010  1.00 13.70           C  
ATOM   1193  N   VAL A 151       9.841  14.076  42.862  1.00 12.14           N  
ATOM   1194  CA  VAL A 151       9.784  15.153  43.848  1.00 11.74           C  
ATOM   1195  C   VAL A 151      11.157  15.423  44.475  1.00 12.70           C  
ATOM   1196  O   VAL A 151      11.589  16.572  44.575  1.00 13.06           O  
ATOM   1197  CB  VAL A 151       8.767  14.826  44.963  1.00 12.50           C  
ATOM   1198  CG1 VAL A 151       8.842  15.871  46.071  1.00 11.78           C  
ATOM   1199  CG2 VAL A 151       7.360  14.769  44.374  1.00 12.32           C  
ATOM   1200  N   GLY A 152      11.842  14.359  44.886  1.00 11.75           N  
ATOM   1201  CA  GLY A 152      13.155  14.512  45.490  1.00 11.41           C  
ATOM   1202  C   GLY A 152      14.142  15.252  44.603  1.00 11.68           C  
ATOM   1203  O   GLY A 152      14.904  16.091  45.080  1.00 12.89           O  
ATOM   1204  N   PHE A 153      14.138  14.938  43.312  1.00 12.24           N  
ATOM   1205  CA  PHE A 153      15.038  15.593  42.367  1.00 11.51           C  
ATOM   1206  C   PHE A 153      14.568  17.009  42.039  1.00 13.92           C  
ATOM   1207  O   PHE A 153      15.374  17.930  41.954  1.00 14.56           O  
ATOM   1208  CB  PHE A 153      15.132  14.796  41.060  1.00 13.63           C  
ATOM   1209  CG  PHE A 153      15.978  13.556  41.152  1.00 14.27           C  
ATOM   1210  CD1 PHE A 153      17.322  13.634  41.508  1.00 17.00           C  
ATOM   1211  CD2 PHE A 153      15.435  12.310  40.855  1.00 15.93           C  
ATOM   1212  CE1 PHE A 153      18.115  12.482  41.567  1.00 17.98           C  
ATOM   1213  CE2 PHE A 153      16.216  11.157  40.910  1.00 18.43           C  
ATOM   1214  CZ  PHE A 153      17.558  11.244  41.268  1.00 18.28           C  
ATOM   1215  N   LYS A 154      13.264  17.173  41.848  1.00 13.60           N  
ATOM   1216  CA  LYS A 154      12.698  18.476  41.512  1.00 14.19           C  
ATOM   1217  C   LYS A 154      13.006  19.531  42.573  1.00 14.47           C  
ATOM   1218  O   LYS A 154      13.247  20.697  42.247  1.00 14.28           O  
ATOM   1219  CB  LYS A 154      11.181  18.350  41.332  1.00 16.49           C  
ATOM   1220  CG  LYS A 154      10.465  19.652  41.013  1.00 22.55           C  
ATOM   1221  CD  LYS A 154      10.802  20.157  39.622  1.00 25.41           C  
ATOM   1222  CE  LYS A 154       9.954  21.373  39.265  1.00 30.22           C  
ATOM   1223  NZ  LYS A 154      10.276  21.889  37.907  1.00 31.41           N1+
ATOM   1224  N   LEU A 155      13.009  19.131  43.841  1.00 14.14           N  
ATOM   1225  CA  LEU A 155      13.280  20.083  44.911  1.00 13.29           C  
ATOM   1226  C   LEU A 155      14.702  20.642  44.882  1.00 15.18           C  
ATOM   1227  O   LEU A 155      14.976  21.685  45.473  1.00 15.87           O  
ATOM   1228  CB  LEU A 155      12.975  19.445  46.270  1.00 14.12           C  
ATOM   1229  CG  LEU A 155      11.482  19.156  46.492  1.00 15.63           C  
ATOM   1230  CD1 LEU A 155      11.295  18.453  47.827  1.00 15.83           C  
ATOM   1231  CD2 LEU A 155      10.675  20.453  46.466  1.00 15.96           C  
ATOM   1232  N   LEU A 156      15.607  19.955  44.192  1.00 14.77           N  
ATOM   1233  CA  LEU A 156      16.982  20.428  44.083  1.00 15.86           C  
ATOM   1234  C   LEU A 156      17.019  21.726  43.285  1.00 17.68           C  
ATOM   1235  O   LEU A 156      17.984  22.484  43.367  1.00 17.68           O  
ATOM   1236  CB  LEU A 156      17.850  19.393  43.364  1.00 16.14           C  
ATOM   1237  CG  LEU A 156      18.145  18.088  44.095  1.00 15.32           C  
ATOM   1238  CD1 LEU A 156      18.687  17.066  43.106  1.00 13.50           C  
ATOM   1239  CD2 LEU A 156      19.146  18.340  45.210  1.00 15.39           C  
ATOM   1240  N   GLN A 157      15.962  21.975  42.518  1.00 17.64           N  
ATOM   1241  CA  GLN A 157      15.883  23.168  41.678  1.00 20.70           C  
ATOM   1242  C   GLN A 157      15.397  24.427  42.391  1.00 21.11           C  
ATOM   1243  O   GLN A 157      15.422  25.514  41.808  1.00 21.41           O  
ATOM   1244  CB  GLN A 157      14.975  22.896  40.476  1.00 23.66           C  
ATOM   1245  CG  GLN A 157      15.429  21.745  39.602  1.00 29.13           C  
ATOM   1246  CD  GLN A 157      14.449  21.441  38.481  1.00 33.05           C  
ATOM   1247  NE2 GLN A 157      13.407  22.256  38.365  1.00 34.32           N  
ATOM   1248  OE1 GLN A 157      14.629  20.483  37.728  1.00 36.16           O  
ATOM   1249  N   GLU A 158      14.947  24.287  43.635  1.00 20.27           N  
ATOM   1250  CA  GLU A 158      14.466  25.439  44.398  1.00 20.08           C  
ATOM   1251  C   GLU A 158      15.638  26.335  44.790  1.00 19.59           C  
ATOM   1252  O   GLU A 158      16.790  25.914  44.744  1.00 19.59           O  
ATOM   1253  CB  GLU A 158      13.718  24.976  45.651  1.00 20.51           C  
ATOM   1254  CG  GLU A 158      12.406  24.253  45.363  1.00 23.60           C  
ATOM   1255  CD  GLU A 158      11.415  25.111  44.594  1.00 26.92           C  
ATOM   1256  OE1 GLU A 158      11.148  24.800  43.416  1.00 28.52           O  
ATOM   1257  OE2 GLU A 158      10.905  26.099  45.167  1.00 28.62           O1-
ATOM   1258  N   GLU A 159      15.344  27.574  45.174  1.00 19.97           N  
ATOM   1259  CA  GLU A 159      16.393  28.519  45.546  1.00 20.64           C  
ATOM   1260  C   GLU A 159      17.347  27.991  46.613  1.00 18.89           C  
ATOM   1261  O   GLU A 159      16.926  27.615  47.711  1.00 18.84           O  
ATOM   1262  CB  GLU A 159      15.776  29.839  46.022  1.00 22.89           C  
ATOM   1263  CG  GLU A 159      16.795  30.832  46.572  1.00 28.25           C  
ATOM   1264  CD  GLU A 159      16.170  32.153  46.975  1.00 31.89           C  
ATOM   1265  OE1 GLU A 159      15.769  32.918  46.075  1.00 34.23           O  
ATOM   1266  OE2 GLU A 159      16.073  32.420  48.192  1.00 33.89           O1-
ATOM   1267  N   ASN A 160      18.634  27.979  46.273  1.00 18.32           N  
ATOM   1268  CA  ASN A 160      19.699  27.527  47.160  1.00 18.40           C  
ATOM   1269  C   ASN A 160      19.485  26.104  47.665  1.00 17.36           C  
ATOM   1270  O   ASN A 160      19.757  25.811  48.829  1.00 17.22           O  
ATOM   1271  CB  ASN A 160      19.829  28.466  48.363  1.00 19.74           C  
ATOM   1272  CG  ASN A 160      21.175  28.349  49.049  1.00 21.84           C  
ATOM   1273  ND2 ASN A 160      22.169  27.861  48.318  1.00 21.19           N  
ATOM   1274  OD1 ASN A 160      21.325  28.706  50.220  1.00 23.86           O  
ATOM   1275  N   CYS A 161      19.006  25.226  46.788  1.00 17.21           N  
ATOM   1276  CA  CYS A 161      18.759  23.837  47.167  1.00 16.15           C  
ATOM   1277  C   CYS A 161      19.578  22.802  46.401  1.00 17.13           C  
ATOM   1278  O   CYS A 161      19.471  21.610  46.686  1.00 15.69           O  
ATOM   1279  CB  CYS A 161      17.280  23.486  46.991  1.00 16.88           C  
ATOM   1280  SG  CYS A 161      16.168  24.166  48.223  1.00 17.80           S  
ATOM   1281  N   ASP A 162      20.382  23.220  45.428  1.00 16.39           N  
ATOM   1282  CA  ASP A 162      21.149  22.231  44.679  1.00 16.34           C  
ATOM   1283  C   ASP A 162      22.409  21.812  45.410  1.00 17.42           C  
ATOM   1284  O   ASP A 162      23.479  22.383  45.221  1.00 16.55           O  
ATOM   1285  CB  ASP A 162      21.503  22.738  43.278  1.00 18.30           C  
ATOM   1286  CG  ASP A 162      22.134  21.651  42.413  1.00 20.53           C  
ATOM   1287  OD1 ASP A 162      22.080  20.464  42.812  1.00 20.44           O  
ATOM   1288  OD2 ASP A 162      22.671  21.975  41.332  1.00 21.63           O1-
ATOM   1289  N   ILE A 163      22.278  20.790  46.247  1.00 16.46           N  
ATOM   1290  CA  ILE A 163      23.412  20.306  47.014  1.00 15.84           C  
ATOM   1291  C   ILE A 163      24.467  19.624  46.146  1.00 15.23           C  
ATOM   1292  O   ILE A 163      25.577  19.363  46.608  1.00 16.03           O  
ATOM   1293  CB  ILE A 163      22.959  19.331  48.130  1.00 15.85           C  
ATOM   1294  CG1 ILE A 163      22.260  18.112  47.525  1.00 15.79           C  
ATOM   1295  CG2 ILE A 163      22.029  20.056  49.095  1.00 17.93           C  
ATOM   1296  CD1 ILE A 163      21.857  17.071  48.565  1.00 16.47           C  
ATOM   1297  N   PHE A 164      24.131  19.349  44.890  1.00 14.85           N  
ATOM   1298  CA  PHE A 164      25.081  18.694  43.987  1.00 15.22           C  
ATOM   1299  C   PHE A 164      25.665  19.689  42.982  1.00 15.99           C  
ATOM   1300  O   PHE A 164      26.256  19.294  41.979  1.00 15.56           O  
ATOM   1301  CB  PHE A 164      24.388  17.559  43.226  1.00 16.71           C  
ATOM   1302  CG  PHE A 164      23.708  16.553  44.116  1.00 14.22           C  
ATOM   1303  CD1 PHE A 164      24.423  15.871  45.097  1.00 16.79           C  
ATOM   1304  CD2 PHE A 164      22.354  16.279  43.962  1.00 15.27           C  
ATOM   1305  CE1 PHE A 164      23.795  14.926  45.917  1.00 18.42           C  
ATOM   1306  CE2 PHE A 164      21.715  15.335  44.775  1.00 15.86           C  
ATOM   1307  CZ  PHE A 164      22.434  14.660  45.750  1.00 16.18           C  
ATOM   1308  N   GLN A 165      25.505  20.978  43.264  1.00 15.77           N  
ATOM   1309  CA  GLN A 165      25.988  22.023  42.363  1.00 17.15           C  
ATOM   1310  C   GLN A 165      27.468  21.953  42.012  1.00 17.73           C  
ATOM   1311  O   GLN A 165      27.871  22.427  40.947  1.00 18.57           O  
ATOM   1312  CB  GLN A 165      25.669  23.403  42.945  1.00 18.44           C  
ATOM   1313  CG  GLN A 165      26.350  23.697  44.267  1.00 20.61           C  
ATOM   1314  CD  GLN A 165      25.854  24.986  44.898  1.00 23.17           C  
ATOM   1315  NE2 GLN A 165      26.711  25.999  44.922  1.00 21.01           N  
ATOM   1316  OE1 GLN A 165      24.706  25.075  45.349  1.00 24.15           O  
ATOM   1317  N   ASN A 166      28.285  21.366  42.882  1.00 18.12           N  
ATOM   1318  CA  ASN A 166      29.711  21.290  42.586  1.00 18.29           C  
ATOM   1319  C   ASN A 166      30.230  19.937  42.119  1.00 18.15           C  
ATOM   1320  O   ASN A 166      31.443  19.734  42.004  1.00 19.40           O  
ATOM   1321  CB  ASN A 166      30.522  21.806  43.775  1.00 18.80           C  
ATOM   1322  CG  ASN A 166      30.326  23.292  43.990  1.00 19.18           C  
ATOM   1323  ND2 ASN A 166      30.186  23.706  45.240  1.00 20.82           N  
ATOM   1324  OD1 ASN A 166      30.304  24.061  43.027  1.00 19.95           O  
ATOM   1325  N   LEU A 167      29.321  19.003  41.851  1.00 17.74           N  
ATOM   1326  CA  LEU A 167      29.742  17.702  41.344  1.00 17.56           C  
ATOM   1327  C   LEU A 167      30.022  17.881  39.857  1.00 17.25           C  
ATOM   1328  O   LEU A 167      29.464  18.775  39.225  1.00 19.88           O  
ATOM   1329  CB  LEU A 167      28.641  16.651  41.521  1.00 16.98           C  
ATOM   1330  CG  LEU A 167      28.626  15.852  42.824  1.00 15.87           C  
ATOM   1331  CD1 LEU A 167      28.420  16.788  44.004  1.00 16.81           C  
ATOM   1332  CD2 LEU A 167      27.520  14.801  42.759  1.00 16.09           C  
ATOM   1333  N   THR A 168      30.891  17.046  39.299  1.00 17.92           N  
ATOM   1334  CA  THR A 168      31.190  17.130  37.875  1.00 18.87           C  
ATOM   1335  C   THR A 168      29.953  16.631  37.131  1.00 20.16           C  
ATOM   1336  O   THR A 168      29.062  16.038  37.738  1.00 18.82           O  
ATOM   1337  CB  THR A 168      32.390  16.240  37.495  1.00 20.05           C  
ATOM   1338  CG2 THR A 168      33.600  16.570  38.365  1.00 19.74           C  
ATOM   1339  OG1 THR A 168      32.042  14.863  37.685  1.00 19.48           O  
ATOM   1340  N   LYS A 169      29.886  16.868  35.826  1.00 19.82           N  
ATOM   1341  CA  LYS A 169      28.733  16.419  35.051  1.00 20.61           C  
ATOM   1342  C   LYS A 169      28.606  14.900  35.124  1.00 20.21           C  
ATOM   1343  O   LYS A 169      27.507  14.365  35.277  1.00 19.40           O  
ATOM   1344  CB  LYS A 169      28.868  16.858  33.592  1.00 23.65           C  
ATOM   1345  CG  LYS A 169      28.898  18.366  33.401  1.00 27.69           C  
ATOM   1346  CD  LYS A 169      29.044  18.723  31.931  1.00 31.55           C  
ATOM   1347  CE  LYS A 169      29.179  20.222  31.731  1.00 33.37           C  
ATOM   1348  NZ  LYS A 169      29.356  20.563  30.290  1.00 35.25           N1+
ATOM   1349  N   LYS A 170      29.735  14.210  35.018  1.00 19.70           N  
ATOM   1350  CA  LYS A 170      29.738  12.756  35.078  1.00 20.23           C  
ATOM   1351  C   LYS A 170      29.273  12.256  36.442  1.00 18.55           C  
ATOM   1352  O   LYS A 170      28.525  11.277  36.522  1.00 18.18           O  
ATOM   1353  CB  LYS A 170      31.133  12.207  34.756  1.00 23.25           C  
ATOM   1354  CG  LYS A 170      31.519  12.368  33.292  1.00 29.07           C  
ATOM   1355  CD  LYS A 170      32.787  11.603  32.953  1.00 31.68           C  
ATOM   1356  CE  LYS A 170      33.097  11.688  31.463  1.00 34.50           C  
ATOM   1357  NZ  LYS A 170      34.305  10.899  31.095  1.00 36.48           N1+
ATOM   1358  N   GLN A 171      29.705  12.927  37.509  1.00 17.16           N  
ATOM   1359  CA  GLN A 171      29.297  12.534  38.857  1.00 16.01           C  
ATOM   1360  C   GLN A 171      27.792  12.706  39.029  1.00 16.52           C  
ATOM   1361  O   GLN A 171      27.127  11.844  39.600  1.00 15.87           O  
ATOM   1362  CB  GLN A 171      30.036  13.356  39.917  1.00 17.48           C  
ATOM   1363  CG  GLN A 171      31.520  13.031  40.025  1.00 18.51           C  
ATOM   1364  CD  GLN A 171      32.212  13.842  41.098  1.00 18.92           C  
ATOM   1365  NE2 GLN A 171      33.036  13.181  41.904  1.00 23.33           N  
ATOM   1366  OE1 GLN A 171      32.014  15.050  41.197  1.00 18.10           O  
ATOM   1367  N   ARG A 172      27.259  13.821  38.538  1.00 15.97           N  
ATOM   1368  CA  ARG A 172      25.824  14.083  38.631  1.00 16.31           C  
ATOM   1369  C   ARG A 172      25.031  13.033  37.857  1.00 17.34           C  
ATOM   1370  O   ARG A 172      24.001  12.545  38.329  1.00 16.21           O  
ATOM   1371  CB  ARG A 172      25.507  15.484  38.092  1.00 16.93           C  
ATOM   1372  CG  ARG A 172      25.949  16.613  39.019  1.00 20.80           C  
ATOM   1373  CD  ARG A 172      26.001  17.959  38.300  1.00 23.57           C  
ATOM   1374  NE  ARG A 172      24.684  18.482  37.951  1.00 25.82           N  
ATOM   1375  CZ  ARG A 172      23.911  19.187  38.773  1.00 26.93           C  
ATOM   1376  NH1 ARG A 172      24.314  19.464  40.006  1.00 28.46           N1+
ATOM   1377  NH2 ARG A 172      22.734  19.629  38.354  1.00 27.66           N  
ATOM   1378  N   GLN A 173      25.514  12.677  36.671  1.00 17.49           N  
ATOM   1379  CA  GLN A 173      24.841  11.680  35.848  1.00 16.54           C  
ATOM   1380  C   GLN A 173      24.827  10.315  36.536  1.00 15.30           C  
ATOM   1381  O   GLN A 173      23.798   9.637  36.584  1.00 13.57           O  
ATOM   1382  CB  GLN A 173      25.540  11.572  34.488  1.00 18.35           C  
ATOM   1383  CG  GLN A 173      24.950  10.533  33.556  1.00 24.51           C  
ATOM   1384  CD  GLN A 173      25.701  10.447  32.242  1.00 28.67           C  
ATOM   1385  NE2 GLN A 173      24.997  10.690  31.141  1.00 30.21           N  
ATOM   1386  OE1 GLN A 173      26.902  10.168  32.217  1.00 30.61           O  
ATOM   1387  N   SER A 174      25.977   9.917  37.067  1.00 15.26           N  
ATOM   1388  CA  SER A 174      26.108   8.635  37.755  1.00 14.81           C  
ATOM   1389  C   SER A 174      25.248   8.602  39.017  1.00 14.28           C  
ATOM   1390  O   SER A 174      24.578   7.611  39.295  1.00 13.92           O  
ATOM   1391  CB  SER A 174      27.572   8.400  38.131  1.00 16.87           C  
ATOM   1392  OG  SER A 174      27.743   7.180  38.827  1.00 19.20           O  
ATOM   1393  N   LEU A 175      25.288   9.684  39.783  1.00 13.75           N  
ATOM   1394  CA  LEU A 175      24.513   9.773  41.018  1.00 12.87           C  
ATOM   1395  C   LEU A 175      23.018   9.660  40.725  1.00 12.51           C  
ATOM   1396  O   LEU A 175      22.306   8.918  41.400  1.00 12.54           O  
ATOM   1397  CB  LEU A 175      24.815  11.099  41.733  1.00 14.20           C  
ATOM   1398  CG  LEU A 175      24.104  11.437  43.047  1.00 17.77           C  
ATOM   1399  CD1 LEU A 175      22.699  11.955  42.780  1.00 19.65           C  
ATOM   1400  CD2 LEU A 175      24.095  10.228  43.940  1.00 22.60           C  
ATOM   1401  N   ARG A 176      22.546  10.385  39.714  1.00 12.24           N  
ATOM   1402  CA  ARG A 176      21.131  10.344  39.358  1.00 12.47           C  
ATOM   1403  C   ARG A 176      20.696   8.925  38.998  1.00 12.53           C  
ATOM   1404  O   ARG A 176      19.662   8.447  39.465  1.00 12.35           O  
ATOM   1405  CB  ARG A 176      20.843  11.293  38.189  1.00 13.06           C  
ATOM   1406  CG  ARG A 176      19.400  11.242  37.695  1.00 13.30           C  
ATOM   1407  CD  ARG A 176      19.115  12.358  36.703  1.00 15.49           C  
ATOM   1408  NE  ARG A 176      17.842  12.157  36.013  1.00 12.98           N  
ATOM   1409  CZ  ARG A 176      16.640  12.356  36.551  1.00 12.63           C  
ATOM   1410  NH1 ARG A 176      16.512  12.775  37.805  1.00 13.93           N1+
ATOM   1411  NH2 ARG A 176      15.556  12.118  35.827  1.00 14.01           N  
ATOM   1412  N   LYS A 177      21.494   8.241  38.181  1.00 11.63           N  
ATOM   1413  CA  LYS A 177      21.154   6.880  37.787  1.00 13.26           C  
ATOM   1414  C   LYS A 177      21.092   5.929  38.980  1.00 12.96           C  
ATOM   1415  O   LYS A 177      20.154   5.142  39.099  1.00 12.91           O  
ATOM   1416  CB  LYS A 177      22.158   6.342  36.761  1.00 15.46           C  
ATOM   1417  CG  LYS A 177      21.781   4.958  36.231  1.00 17.87           C  
ATOM   1418  CD  LYS A 177      22.749   4.478  35.161  1.00 21.47           C  
ATOM   1419  CE  LYS A 177      22.269   3.185  34.520  1.00 25.60           C  
ATOM   1420  NZ  LYS A 177      20.993   3.370  33.762  1.00 27.63           N1+
ATOM   1421  N   MET A 178      22.083   6.004  39.864  1.00 12.31           N  
ATOM   1422  CA  MET A 178      22.115   5.128  41.032  1.00 11.87           C  
ATOM   1423  C   MET A 178      20.936   5.382  41.966  1.00 13.06           C  
ATOM   1424  O   MET A 178      20.327   4.438  42.475  1.00 11.26           O  
ATOM   1425  CB  MET A 178      23.436   5.301  41.789  1.00 12.51           C  
ATOM   1426  CG  MET A 178      24.640   4.796  41.002  1.00 12.14           C  
ATOM   1427  SD  MET A 178      26.132   4.702  42.020  1.00 16.37           S  
ATOM   1428  CE  MET A 178      26.638   6.425  42.076  1.00 14.33           C  
ATOM   1429  N   VAL A 179      20.608   6.652  42.179  1.00 12.15           N  
ATOM   1430  CA  VAL A 179      19.491   7.003  43.051  1.00 11.83           C  
ATOM   1431  C   VAL A 179      18.183   6.454  42.481  1.00 11.67           C  
ATOM   1432  O   VAL A 179      17.362   5.907  43.219  1.00 11.11           O  
ATOM   1433  CB  VAL A 179      19.403   8.536  43.245  1.00 11.51           C  
ATOM   1434  CG1 VAL A 179      18.161   8.910  44.046  1.00 10.85           C  
ATOM   1435  CG2 VAL A 179      20.640   9.019  43.992  1.00 12.49           C  
ATOM   1436  N   ILE A 180      17.991   6.587  41.174  1.00 11.03           N  
ATOM   1437  CA  ILE A 180      16.784   6.065  40.548  1.00 11.53           C  
ATOM   1438  C   ILE A 180      16.748   4.543  40.698  1.00 11.03           C  
ATOM   1439  O   ILE A 180      15.722   3.973  41.069  1.00 11.62           O  
ATOM   1440  CB  ILE A 180      16.732   6.432  39.047  1.00 10.01           C  
ATOM   1441  CG1 ILE A 180      16.505   7.938  38.899  1.00 12.06           C  
ATOM   1442  CG2 ILE A 180      15.626   5.646  38.346  1.00 12.58           C  
ATOM   1443  CD1 ILE A 180      16.752   8.458  37.487  1.00 12.23           C  
ATOM   1444  N   ASP A 181      17.867   3.882  40.411  1.00 11.80           N  
ATOM   1445  CA  ASP A 181      17.917   2.425  40.522  1.00 12.48           C  
ATOM   1446  C   ASP A 181      17.596   1.959  41.943  1.00 11.87           C  
ATOM   1447  O   ASP A 181      16.903   0.953  42.143  1.00 13.76           O  
ATOM   1448  CB  ASP A 181      19.300   1.906  40.112  1.00 12.46           C  
ATOM   1449  CG  ASP A 181      19.528   1.945  38.614  1.00 16.51           C  
ATOM   1450  OD1 ASP A 181      20.682   1.716  38.201  1.00 17.29           O  
ATOM   1451  OD2 ASP A 181      18.567   2.193  37.849  1.00 17.45           O1-
ATOM   1452  N   ILE A 182      18.079   2.698  42.934  1.00 11.16           N  
ATOM   1453  CA  ILE A 182      17.836   2.330  44.321  1.00 12.03           C  
ATOM   1454  C   ILE A 182      16.390   2.555  44.758  1.00 12.49           C  
ATOM   1455  O   ILE A 182      15.760   1.652  45.308  1.00 12.12           O  
ATOM   1456  CB  ILE A 182      18.785   3.097  45.270  1.00 12.28           C  
ATOM   1457  CG1 ILE A 182      20.223   2.620  45.040  1.00 11.74           C  
ATOM   1458  CG2 ILE A 182      18.373   2.871  46.726  1.00 12.57           C  
ATOM   1459  CD1 ILE A 182      21.290   3.505  45.684  1.00 11.50           C  
ATOM   1460  N   VAL A 183      15.845   3.741  44.509  1.00 12.08           N  
ATOM   1461  CA  VAL A 183      14.474   3.988  44.944  1.00 12.70           C  
ATOM   1462  C   VAL A 183      13.449   3.096  44.236  1.00 13.22           C  
ATOM   1463  O   VAL A 183      12.506   2.624  44.870  1.00 13.63           O  
ATOM   1464  CB  VAL A 183      14.086   5.485  44.788  1.00 11.97           C  
ATOM   1465  CG1 VAL A 183      12.638   5.702  45.215  1.00 13.58           C  
ATOM   1466  CG2 VAL A 183      15.004   6.344  45.643  1.00 13.79           C  
ATOM   1467  N   LEU A 184      13.624   2.849  42.939  1.00 12.23           N  
ATOM   1468  CA  LEU A 184      12.675   1.993  42.227  1.00 12.23           C  
ATOM   1469  C   LEU A 184      12.683   0.580  42.804  1.00 13.97           C  
ATOM   1470  O   LEU A 184      11.678  -0.131  42.736  1.00 14.56           O  
ATOM   1471  CB  LEU A 184      12.985   1.950  40.723  1.00 13.84           C  
ATOM   1472  CG  LEU A 184      12.688   3.224  39.924  1.00 15.61           C  
ATOM   1473  CD1 LEU A 184      12.996   2.982  38.451  1.00 17.13           C  
ATOM   1474  CD2 LEU A 184      11.225   3.626  40.089  1.00 16.23           C  
ATOM   1475  N   ALA A 185      13.811   0.180  43.387  1.00 13.93           N  
ATOM   1476  CA  ALA A 185      13.934  -1.151  43.973  1.00 15.43           C  
ATOM   1477  C   ALA A 185      13.234  -1.292  45.327  1.00 16.70           C  
ATOM   1478  O   ALA A 185      13.195  -2.390  45.891  1.00 16.80           O  
ATOM   1479  CB  ALA A 185      15.411  -1.526  44.114  1.00 16.66           C  
ATOM   1480  N   THR A 186      12.699  -0.193  45.860  1.00 14.47           N  
ATOM   1481  CA  THR A 186      12.010  -0.260  47.148  1.00 14.90           C  
ATOM   1482  C   THR A 186      10.558  -0.700  46.960  1.00 15.55           C  
ATOM   1483  O   THR A 186       9.848  -0.958  47.927  1.00 14.85           O  
ATOM   1484  CB  THR A 186      12.045   1.096  47.911  1.00 17.04           C  
ATOM   1485  CG2 THR A 186      13.490   1.515  48.184  1.00 17.93           C  
ATOM   1486  OG1 THR A 186      11.379   2.112  47.148  1.00 16.46           O  
ATOM   1487  N   ASP A 187      10.131  -0.787  45.703  1.00 13.40           N  
ATOM   1488  CA  ASP A 187       8.777  -1.225  45.350  1.00 14.23           C  
ATOM   1489  C   ASP A 187       8.618  -2.665  45.849  1.00 14.66           C  
ATOM   1490  O   ASP A 187       9.335  -3.562  45.400  1.00 14.60           O  
ATOM   1491  CB  ASP A 187       8.622  -1.174  43.824  1.00 14.79           C  
ATOM   1492  CG  ASP A 187       7.228  -1.537  43.349  1.00 14.66           C  
ATOM   1493  OD1 ASP A 187       6.501  -2.257  44.063  1.00 16.75           O  
ATOM   1494  OD2 ASP A 187       6.864  -1.116  42.231  1.00 16.71           O1-
ATOM   1495  N   MET A 188       7.690  -2.898  46.776  1.00 15.00           N  
ATOM   1496  CA  MET A 188       7.511  -4.248  47.302  1.00 16.45           C  
ATOM   1497  C   MET A 188       7.163  -5.305  46.263  1.00 17.38           C  
ATOM   1498  O   MET A 188       7.355  -6.496  46.512  1.00 16.95           O  
ATOM   1499  CB  MET A 188       6.455  -4.271  48.412  1.00 17.61           C  
ATOM   1500  CG  MET A 188       6.934  -3.732  49.749  1.00 18.80           C  
ATOM   1501  SD  MET A 188       8.398  -4.603  50.397  1.00 18.75           S  
ATOM   1502  CE  MET A 188       7.717  -6.194  50.829  1.00 19.91           C  
ATOM   1503  N   SER A 189       6.658  -4.890  45.104  1.00 17.64           N  
ATOM   1504  CA  SER A 189       6.306  -5.858  44.068  1.00 19.74           C  
ATOM   1505  C   SER A 189       7.567  -6.481  43.475  1.00 19.82           C  
ATOM   1506  O   SER A 189       7.494  -7.468  42.743  1.00 22.05           O  
ATOM   1507  CB  SER A 189       5.477  -5.191  42.962  1.00 21.38           C  
ATOM   1508  OG  SER A 189       6.257  -4.294  42.196  1.00 23.06           O  
ATOM   1509  N   LYS A 190       8.721  -5.906  43.807  1.00 18.09           N  
ATOM   1510  CA  LYS A 190      10.004  -6.396  43.312  1.00 18.37           C  
ATOM   1511  C   LYS A 190      10.806  -7.115  44.392  1.00 17.65           C  
ATOM   1512  O   LYS A 190      11.906  -7.602  44.129  1.00 17.55           O  
ATOM   1513  CB  LYS A 190      10.840  -5.231  42.780  1.00 19.40           C  
ATOM   1514  CG  LYS A 190      10.125  -4.396  41.742  1.00 21.38           C  
ATOM   1515  CD  LYS A 190      10.933  -3.172  41.379  1.00 21.54           C  
ATOM   1516  CE  LYS A 190      10.176  -2.316  40.374  1.00 22.86           C  
ATOM   1517  NZ  LYS A 190      10.864  -1.020  40.132  1.00 23.23           N1+
ATOM   1518  N   HIS A 191      10.257  -7.180  45.601  1.00 16.93           N  
ATOM   1519  CA  HIS A 191      10.938  -7.818  46.726  1.00 15.50           C  
ATOM   1520  C   HIS A 191      11.417  -9.245  46.478  1.00 16.74           C  
ATOM   1521  O   HIS A 191      12.569  -9.571  46.756  1.00 15.95           O  
ATOM   1522  CB  HIS A 191      10.030  -7.810  47.963  1.00 15.23           C  
ATOM   1523  CG  HIS A 191      10.515  -8.687  49.078  1.00 13.91           C  
ATOM   1524  CD2 HIS A 191      10.164  -9.947  49.432  1.00 15.06           C  
ATOM   1525  ND1 HIS A 191      11.503  -8.303  49.960  1.00 14.54           N  
ATOM   1526  CE1 HIS A 191      11.739  -9.288  50.809  1.00 15.75           C  
ATOM   1527  NE2 HIS A 191      10.940 -10.297  50.509  1.00 15.24           N  
ATOM   1528  N   MET A 192      10.535 -10.103  45.976  1.00 18.03           N  
ATOM   1529  CA  MET A 192      10.920 -11.490  45.746  1.00 20.56           C  
ATOM   1530  C   MET A 192      12.076 -11.644  44.769  1.00 21.13           C  
ATOM   1531  O   MET A 192      13.000 -12.417  45.021  1.00 21.36           O  
ATOM   1532  CB  MET A 192       9.719 -12.314  45.283  1.00 22.96           C  
ATOM   1533  CG  MET A 192       8.721 -12.601  46.397  1.00 26.54           C  
ATOM   1534  SD  MET A 192       9.483 -13.337  47.879  1.00 31.17           S  
ATOM   1535  CE  MET A 192       8.239 -12.955  49.106  1.00 30.61           C  
ATOM   1536  N   ASN A 193      12.039 -10.909  43.662  1.00 21.39           N  
ATOM   1537  CA  ASN A 193      13.117 -10.993  42.687  1.00 22.12           C  
ATOM   1538  C   ASN A 193      14.400 -10.393  43.256  1.00 20.63           C  
ATOM   1539  O   ASN A 193      15.497 -10.886  43.000  1.00 20.03           O  
ATOM   1540  CB  ASN A 193      12.728 -10.274  41.389  1.00 24.24           C  
ATOM   1541  CG  ASN A 193      11.600 -10.973  40.652  1.00 28.69           C  
ATOM   1542  ND2 ASN A 193      10.733 -10.193  40.016  1.00 33.07           N  
ATOM   1543  OD1 ASN A 193      11.518 -12.202  40.641  1.00 31.95           O  
ATOM   1544  N   LEU A 194      14.262  -9.328  44.038  1.00 19.88           N  
ATOM   1545  CA  LEU A 194      15.425  -8.693  44.636  1.00 18.45           C  
ATOM   1546  C   LEU A 194      16.083  -9.669  45.614  1.00 18.34           C  
ATOM   1547  O   LEU A 194      17.306  -9.819  45.639  1.00 18.24           O  
ATOM   1548  CB  LEU A 194      15.004  -7.416  45.370  1.00 19.27           C  
ATOM   1549  CG  LEU A 194      16.112  -6.428  45.722  1.00 20.80           C  
ATOM   1550  CD1 LEU A 194      16.777  -5.934  44.443  1.00 18.66           C  
ATOM   1551  CD2 LEU A 194      15.526  -5.259  46.508  1.00 21.28           C  
ATOM   1552  N   LEU A 195      15.263 -10.343  46.415  1.00 16.29           N  
ATOM   1553  CA  LEU A 195      15.783 -11.296  47.390  1.00 16.35           C  
ATOM   1554  C   LEU A 195      16.417 -12.496  46.709  1.00 17.87           C  
ATOM   1555  O   LEU A 195      17.445 -13.007  47.164  1.00 16.27           O  
ATOM   1556  CB  LEU A 195      14.665 -11.768  48.328  1.00 16.08           C  
ATOM   1557  CG  LEU A 195      15.083 -12.802  49.381  1.00 17.39           C  
ATOM   1558  CD1 LEU A 195      16.264 -12.280  50.203  1.00 16.94           C  
ATOM   1559  CD2 LEU A 195      13.894 -13.115  50.274  1.00 17.95           C  
ATOM   1560  N   ALA A 196      15.800 -12.947  45.623  1.00 19.79           N  
ATOM   1561  CA  ALA A 196      16.314 -14.093  44.883  1.00 21.16           C  
ATOM   1562  C   ALA A 196      17.726 -13.812  44.396  1.00 22.17           C  
ATOM   1563  O   ALA A 196      18.603 -14.672  44.480  1.00 21.51           O  
ATOM   1564  CB  ALA A 196      15.407 -14.404  43.703  1.00 22.12           C  
ATOM   1565  N   ASP A 197      17.950 -12.602  43.891  1.00 23.14           N  
ATOM   1566  CA  ASP A 197      19.269 -12.233  43.393  1.00 23.58           C  
ATOM   1567  C   ASP A 197      20.279 -12.068  44.518  1.00 22.21           C  
ATOM   1568  O   ASP A 197      21.462 -12.371  44.350  1.00 21.78           O  
ATOM   1569  CB  ASP A 197      19.189 -10.944  42.569  1.00 27.48           C  
ATOM   1570  CG  ASP A 197      18.400 -11.125  41.288  1.00 30.98           C  
ATOM   1571  OD1 ASP A 197      18.609 -12.151  40.606  1.00 32.94           O  
ATOM   1572  OD2 ASP A 197      17.579 -10.244  40.957  1.00 34.48           O1-
ATOM   1573  N   LEU A 198      19.821 -11.583  45.668  1.00 18.82           N  
ATOM   1574  CA  LEU A 198      20.714 -11.405  46.801  1.00 18.05           C  
ATOM   1575  C   LEU A 198      21.181 -12.781  47.269  1.00 18.57           C  
ATOM   1576  O   LEU A 198      22.352 -12.971  47.611  1.00 16.73           O  
ATOM   1577  CB  LEU A 198      19.993 -10.683  47.944  1.00 17.63           C  
ATOM   1578  CG  LEU A 198      20.850 -10.379  49.172  1.00 17.89           C  
ATOM   1579  CD1 LEU A 198      21.945  -9.383  48.797  1.00 19.23           C  
ATOM   1580  CD2 LEU A 198      19.970  -9.820  50.280  1.00 16.77           C  
ATOM   1581  N   LYS A 199      20.255 -13.736  47.302  1.00 17.91           N  
ATOM   1582  CA  LYS A 199      20.589 -15.093  47.718  1.00 18.50           C  
ATOM   1583  C   LYS A 199      21.606 -15.683  46.753  1.00 18.38           C  
ATOM   1584  O   LYS A 199      22.565 -16.330  47.172  1.00 17.27           O  
ATOM   1585  CB  LYS A 199      19.343 -15.975  47.752  1.00 18.35           C  
ATOM   1586  CG  LYS A 199      18.429 -15.717  48.937  1.00 23.18           C  
ATOM   1587  CD  LYS A 199      17.249 -16.672  48.915  1.00 25.69           C  
ATOM   1588  CE  LYS A 199      16.402 -16.541  50.166  1.00 27.03           C  
ATOM   1589  NZ  LYS A 199      15.180 -17.388  50.085  1.00 30.60           N1+
ATOM   1590  N   THR A 200      21.397 -15.454  45.461  1.00 18.92           N  
ATOM   1591  CA  THR A 200      22.323 -15.960  44.453  1.00 19.67           C  
ATOM   1592  C   THR A 200      23.708 -15.360  44.695  1.00 20.71           C  
ATOM   1593  O   THR A 200      24.718 -16.058  44.616  1.00 19.95           O  
ATOM   1594  CB  THR A 200      21.844 -15.611  43.025  1.00 20.95           C  
ATOM   1595  CG2 THR A 200      22.919 -15.962  41.998  1.00 22.59           C  
ATOM   1596  OG1 THR A 200      20.647 -16.344  42.728  1.00 21.89           O  
ATOM   1597  N   MET A 201      23.759 -14.067  45.003  1.00 19.41           N  
ATOM   1598  CA  MET A 201      25.041 -13.420  45.263  1.00 19.50           C  
ATOM   1599  C   MET A 201      25.745 -14.027  46.471  1.00 20.03           C  
ATOM   1600  O   MET A 201      26.953 -14.254  46.442  1.00 21.67           O  
ATOM   1601  CB  MET A 201      24.868 -11.916  45.494  1.00 20.31           C  
ATOM   1602  CG  MET A 201      26.186 -11.233  45.854  1.00 21.18           C  
ATOM   1603  SD  MET A 201      26.073  -9.453  46.105  1.00 22.04           S  
ATOM   1604  CE  MET A 201      25.924  -8.895  44.413  1.00 22.24           C  
ATOM   1605  N   VAL A 202      24.994 -14.283  47.538  1.00 19.39           N  
ATOM   1606  CA  VAL A 202      25.573 -14.868  48.741  1.00 19.20           C  
ATOM   1607  C   VAL A 202      26.120 -16.261  48.447  1.00 20.30           C  
ATOM   1608  O   VAL A 202      27.195 -16.627  48.919  1.00 19.68           O  
ATOM   1609  CB  VAL A 202      24.525 -14.971  49.878  1.00 19.93           C  
ATOM   1610  CG1 VAL A 202      25.062 -15.831  51.015  1.00 20.65           C  
ATOM   1611  CG2 VAL A 202      24.192 -13.578  50.398  1.00 19.59           C  
ATOM   1612  N   GLU A 203      25.380 -17.030  47.657  1.00 20.07           N  
ATOM   1613  CA  GLU A 203      25.797 -18.387  47.322  1.00 21.32           C  
ATOM   1614  C   GLU A 203      27.060 -18.410  46.462  1.00 21.52           C  
ATOM   1615  O   GLU A 203      27.806 -19.390  46.477  1.00 21.61           O  
ATOM   1616  CB  GLU A 203      24.668 -19.121  46.590  1.00 22.76           C  
ATOM   1617  CG  GLU A 203      24.998 -20.564  46.214  1.00 27.11           C  
ATOM   1618  CD  GLU A 203      25.180 -21.464  47.423  1.00 28.87           C  
ATOM   1619  OE1 GLU A 203      25.620 -22.618  47.241  1.00 29.29           O  
ATOM   1620  OE2 GLU A 203      24.879 -21.025  48.553  1.00 30.45           O1-
ATOM   1621  N   THR A 204      27.298 -17.330  45.725  1.00 20.94           N  
ATOM   1622  CA  THR A 204      28.461 -17.234  44.843  1.00 20.55           C  
ATOM   1623  C   THR A 204      29.386 -16.098  45.266  1.00 21.66           C  
ATOM   1624  O   THR A 204      30.189 -15.605  44.473  1.00 21.04           O  
ATOM   1625  CB  THR A 204      28.018 -16.984  43.388  1.00 20.37           C  
ATOM   1626  CG2 THR A 204      27.119 -18.111  42.901  1.00 20.62           C  
ATOM   1627  OG1 THR A 204      27.296 -15.745  43.314  1.00 21.35           O  
ATOM   1628  N   LYS A 205      29.267 -15.698  46.526  1.00 22.29           N  
ATOM   1629  CA  LYS A 205      30.054 -14.605  47.080  1.00 24.81           C  
ATOM   1630  C   LYS A 205      31.564 -14.777  46.986  1.00 25.68           C  
ATOM   1631  O   LYS A 205      32.092 -15.877  47.135  1.00 25.87           O  
ATOM   1632  CB  LYS A 205      29.665 -14.390  48.545  1.00 27.04           C  
ATOM   1633  CG  LYS A 205      30.442 -13.289  49.250  1.00 29.38           C  
ATOM   1634  CD  LYS A 205      29.879 -13.003  50.640  1.00 32.19           C  
ATOM   1635  CE  LYS A 205      29.972 -14.210  51.560  1.00 31.86           C  
ATOM   1636  NZ  LYS A 205      29.472 -13.891  52.929  1.00 32.70           N1+
ATOM   1637  N   LYS A 206      32.251 -13.668  46.741  1.00 25.90           N  
ATOM   1638  CA  LYS A 206      33.701 -13.664  46.668  1.00 28.12           C  
ATOM   1639  C   LYS A 206      34.209 -12.526  47.539  1.00 28.12           C  
ATOM   1640  O   LYS A 206      33.658 -11.424  47.523  1.00 26.59           O  
ATOM   1641  CB  LYS A 206      34.167 -13.487  45.223  1.00 30.32           C  
ATOM   1642  CG  LYS A 206      33.844 -14.690  44.350  1.00 34.24           C  
ATOM   1643  CD  LYS A 206      34.511 -14.602  42.992  1.00 37.00           C  
ATOM   1644  CE  LYS A 206      34.363 -15.915  42.235  1.00 38.06           C  
ATOM   1645  NZ  LYS A 206      35.122 -15.906  40.961  1.00 39.60           N1+
ATOM   1646  N   VAL A 207      35.246 -12.806  48.320  1.00 29.19           N  
ATOM   1647  CA  VAL A 207      35.821 -11.808  49.207  1.00 30.81           C  
ATOM   1648  C   VAL A 207      37.254 -11.487  48.815  1.00 33.46           C  
ATOM   1649  O   VAL A 207      37.892 -12.242  48.080  1.00 33.98           O  
ATOM   1650  CB  VAL A 207      35.805 -12.291  50.668  1.00 31.12           C  
ATOM   1651  CG1 VAL A 207      34.376 -12.565  51.102  1.00 31.65           C  
ATOM   1652  CG2 VAL A 207      36.653 -13.545  50.812  1.00 32.55           C  
ATOM   1653  N   THR A 208      37.753 -10.361  49.310  1.00 34.51           N  
ATOM   1654  CA  THR A 208      39.114  -9.934  49.018  1.00 37.47           C  
ATOM   1655  C   THR A 208      40.076 -10.523  50.043  1.00 38.74           C  
ATOM   1656  O   THR A 208      39.677 -11.315  50.898  1.00 38.77           O  
ATOM   1657  CB  THR A 208      39.235  -8.404  49.058  1.00 37.11           C  
ATOM   1658  CG2 THR A 208      38.266  -7.768  48.072  1.00 37.62           C  
ATOM   1659  OG1 THR A 208      38.939  -7.937  50.380  1.00 38.79           O  
ATOM   1660  N   SER A 209      41.343 -10.131  49.953  1.00 40.81           N  
ATOM   1661  CA  SER A 209      42.364 -10.617  50.873  1.00 42.96           C  
ATOM   1662  C   SER A 209      42.036 -10.240  52.316  1.00 43.97           C  
ATOM   1663  O   SER A 209      42.516 -10.874  53.256  1.00 45.20           O  
ATOM   1664  CB  SER A 209      43.729 -10.042  50.490  1.00 43.12           C  
ATOM   1665  OG  SER A 209      44.093 -10.434  49.178  1.00 44.34           O  
ATOM   1666  N   SER A 210      41.215  -9.208  52.484  1.00 44.72           N  
ATOM   1667  CA  SER A 210      40.827  -8.749  53.814  1.00 44.90           C  
ATOM   1668  C   SER A 210      39.565  -9.439  54.320  1.00 43.50           C  
ATOM   1669  O   SER A 210      39.223  -9.341  55.500  1.00 44.56           O  
ATOM   1670  CB  SER A 210      40.603  -7.237  53.805  1.00 45.70           C  
ATOM   1671  OG  SER A 210      40.073  -6.800  55.046  1.00 48.24           O  
ATOM   1672  N   GLY A 211      38.875 -10.139  53.428  1.00 41.62           N  
ATOM   1673  CA  GLY A 211      37.655 -10.817  53.819  1.00 38.12           C  
ATOM   1674  C   GLY A 211      36.460  -9.950  53.483  1.00 36.11           C  
ATOM   1675  O   GLY A 211      35.315 -10.320  53.742  1.00 36.66           O  
ATOM   1676  N   VAL A 212      36.736  -8.785  52.905  1.00 33.05           N  
ATOM   1677  CA  VAL A 212      35.693  -7.846  52.513  1.00 29.94           C  
ATOM   1678  C   VAL A 212      35.048  -8.295  51.203  1.00 27.85           C  
ATOM   1679  O   VAL A 212      35.697  -8.913  50.362  1.00 26.29           O  
ATOM   1680  CB  VAL A 212      36.270  -6.422  52.342  1.00 31.14           C  
ATOM   1681  CG1 VAL A 212      35.225  -5.500  51.769  1.00 32.13           C  
ATOM   1682  CG2 VAL A 212      36.743  -5.890  53.686  1.00 30.27           C  
ATOM   1683  N   LEU A 213      33.764  -7.987  51.040  1.00 25.70           N  
ATOM   1684  CA  LEU A 213      33.029  -8.367  49.838  1.00 24.72           C  
ATOM   1685  C   LEU A 213      33.658  -7.782  48.574  1.00 23.79           C  
ATOM   1686  O   LEU A 213      34.059  -6.619  48.545  1.00 23.79           O  
ATOM   1687  CB  LEU A 213      31.575  -7.901  49.953  1.00 25.38           C  
ATOM   1688  CG  LEU A 213      30.604  -8.283  48.834  1.00 25.21           C  
ATOM   1689  CD1 LEU A 213      30.432  -9.798  48.775  1.00 28.54           C  
ATOM   1690  CD2 LEU A 213      29.266  -7.606  49.085  1.00 24.46           C  
ATOM   1691  N   LEU A 214      33.733  -8.601  47.529  1.00 23.86           N  
ATOM   1692  CA  LEU A 214      34.301  -8.184  46.252  1.00 23.52           C  
ATOM   1693  C   LEU A 214      33.182  -7.954  45.232  1.00 23.73           C  
ATOM   1694  O   LEU A 214      32.454  -8.886  44.881  1.00 23.23           O  
ATOM   1695  CB  LEU A 214      35.264  -9.265  45.745  1.00 26.44           C  
ATOM   1696  CG  LEU A 214      36.190  -9.000  44.553  1.00 28.56           C  
ATOM   1697  CD1 LEU A 214      37.109 -10.204  44.378  1.00 30.70           C  
ATOM   1698  CD2 LEU A 214      35.394  -8.753  43.284  1.00 30.45           C  
ATOM   1699  N   LEU A 215      33.051  -6.711  44.770  1.00 22.77           N  
ATOM   1700  CA  LEU A 215      32.042  -6.325  43.779  1.00 23.66           C  
ATOM   1701  C   LEU A 215      32.784  -5.636  42.635  1.00 24.74           C  
ATOM   1702  O   LEU A 215      33.264  -4.514  42.795  1.00 28.17           O  
ATOM   1703  CB  LEU A 215      31.037  -5.346  44.394  1.00 21.45           C  
ATOM   1704  CG  LEU A 215      30.318  -5.758  45.679  1.00 21.93           C  
ATOM   1705  CD1 LEU A 215      29.485  -4.583  46.188  1.00 20.84           C  
ATOM   1706  CD2 LEU A 215      29.437  -6.974  45.421  1.00 21.97           C  
ATOM   1707  N   ASP A 216      32.861  -6.286  41.478  1.00 25.04           N  
ATOM   1708  CA  ASP A 216      33.599  -5.708  40.356  1.00 26.16           C  
ATOM   1709  C   ASP A 216      32.810  -5.277  39.124  1.00 25.37           C  
ATOM   1710  O   ASP A 216      33.375  -5.156  38.038  1.00 25.25           O  
ATOM   1711  CB  ASP A 216      34.702  -6.673  39.917  1.00 28.09           C  
ATOM   1712  CG  ASP A 216      34.162  -8.031  39.532  1.00 30.80           C  
ATOM   1713  OD1 ASP A 216      33.084  -8.080  38.905  1.00 30.96           O  
ATOM   1714  OD2 ASP A 216      34.820  -9.046  39.846  1.00 33.68           O1-
ATOM   1715  N   ASN A 217      31.512  -5.046  39.280  1.00 23.48           N  
ATOM   1716  CA  ASN A 217      30.688  -4.605  38.161  1.00 23.19           C  
ATOM   1717  C   ASN A 217      29.510  -3.818  38.712  1.00 22.14           C  
ATOM   1718  O   ASN A 217      29.112  -4.020  39.857  1.00 21.33           O  
ATOM   1719  CB  ASN A 217      30.183  -5.800  37.348  1.00 23.98           C  
ATOM   1720  CG  ASN A 217      29.475  -6.825  38.202  1.00 25.38           C  
ATOM   1721  ND2 ASN A 217      28.154  -6.730  38.263  1.00 23.72           N  
ATOM   1722  OD1 ASN A 217      30.108  -7.688  38.814  1.00 29.02           O  
ATOM   1723  N   TYR A 218      28.957  -2.922  37.902  1.00 21.82           N  
ATOM   1724  CA  TYR A 218      27.836  -2.101  38.346  1.00 20.25           C  
ATOM   1725  C   TYR A 218      26.650  -2.937  38.812  1.00 20.67           C  
ATOM   1726  O   TYR A 218      26.061  -2.659  39.857  1.00 18.44           O  
ATOM   1727  CB  TYR A 218      27.378  -1.159  37.230  1.00 20.09           C  
ATOM   1728  CG  TYR A 218      26.266  -0.231  37.668  1.00 17.91           C  
ATOM   1729  CD1 TYR A 218      26.514   0.801  38.571  1.00 20.10           C  
ATOM   1730  CD2 TYR A 218      24.960  -0.412  37.215  1.00 18.00           C  
ATOM   1731  CE1 TYR A 218      25.488   1.631  39.016  1.00 19.00           C  
ATOM   1732  CE2 TYR A 218      23.925   0.414  37.654  1.00 17.69           C  
ATOM   1733  CZ  TYR A 218      24.200   1.433  38.553  1.00 18.47           C  
ATOM   1734  OH  TYR A 218      23.191   2.269  38.983  1.00 17.61           O  
ATOM   1735  N   SER A 219      26.297  -3.951  38.031  1.00 19.59           N  
ATOM   1736  CA  SER A 219      25.174  -4.817  38.364  1.00 19.82           C  
ATOM   1737  C   SER A 219      25.246  -5.310  39.805  1.00 19.47           C  
ATOM   1738  O   SER A 219      24.272  -5.208  40.551  1.00 18.43           O  
ATOM   1739  CB  SER A 219      25.132  -6.016  37.417  1.00 22.10           C  
ATOM   1740  OG  SER A 219      24.019  -6.845  37.701  1.00 25.12           O  
ATOM   1741  N   ASP A 220      26.393  -5.854  40.199  1.00 18.14           N  
ATOM   1742  CA  ASP A 220      26.541  -6.350  41.561  1.00 18.36           C  
ATOM   1743  C   ASP A 220      26.574  -5.225  42.587  1.00 17.02           C  
ATOM   1744  O   ASP A 220      26.009  -5.352  43.675  1.00 17.53           O  
ATOM   1745  CB  ASP A 220      27.815  -7.193  41.704  1.00 20.08           C  
ATOM   1746  CG  ASP A 220      27.687  -8.563  41.060  1.00 21.78           C  
ATOM   1747  OD1 ASP A 220      26.547  -9.035  40.859  1.00 23.79           O  
ATOM   1748  OD2 ASP A 220      28.734  -9.179  40.774  1.00 24.50           O1-
ATOM   1749  N   ARG A 221      27.240  -4.127  42.243  1.00 16.24           N  
ATOM   1750  CA  ARG A 221      27.349  -2.997  43.155  1.00 15.52           C  
ATOM   1751  C   ARG A 221      25.994  -2.363  43.438  1.00 15.11           C  
ATOM   1752  O   ARG A 221      25.644  -2.131  44.598  1.00 14.29           O  
ATOM   1753  CB  ARG A 221      28.307  -1.947  42.589  1.00 18.85           C  
ATOM   1754  CG  ARG A 221      29.747  -2.446  42.428  1.00 19.76           C  
ATOM   1755  CD  ARG A 221      30.622  -1.415  41.724  1.00 22.08           C  
ATOM   1756  NE  ARG A 221      31.111  -0.376  42.627  1.00 23.44           N  
ATOM   1757  CZ  ARG A 221      32.067  -0.564  43.532  1.00 24.82           C  
ATOM   1758  NH1 ARG A 221      32.641  -1.756  43.658  1.00 27.12           N1+
ATOM   1759  NH2 ARG A 221      32.461   0.439  44.306  1.00 25.04           N  
ATOM   1760  N   ILE A 222      25.230  -2.089  42.385  1.00 15.14           N  
ATOM   1761  CA  ILE A 222      23.920  -1.475  42.569  1.00 13.49           C  
ATOM   1762  C   ILE A 222      22.979  -2.451  43.270  1.00 15.03           C  
ATOM   1763  O   ILE A 222      22.135  -2.045  44.063  1.00 14.05           O  
ATOM   1764  CB  ILE A 222      23.300  -1.007  41.222  1.00 14.98           C  
ATOM   1765  CG1 ILE A 222      22.200   0.021  41.491  1.00 15.07           C  
ATOM   1766  CG2 ILE A 222      22.707  -2.182  40.458  1.00 15.11           C  
ATOM   1767  CD1 ILE A 222      22.674   1.239  42.257  1.00 15.09           C  
ATOM   1768  N   GLN A 223      23.145  -3.741  43.000  1.00 14.97           N  
ATOM   1769  CA  GLN A 223      22.306  -4.753  43.629  1.00 15.67           C  
ATOM   1770  C   GLN A 223      22.474  -4.705  45.148  1.00 13.71           C  
ATOM   1771  O   GLN A 223      21.497  -4.757  45.898  1.00 14.19           O  
ATOM   1772  CB  GLN A 223      22.684  -6.142  43.115  1.00 17.88           C  
ATOM   1773  CG  GLN A 223      21.721  -7.234  43.525  1.00 21.71           C  
ATOM   1774  CD  GLN A 223      22.214  -8.615  43.132  1.00 26.20           C  
ATOM   1775  NE2 GLN A 223      21.704  -9.638  43.809  1.00 28.92           N  
ATOM   1776  OE1 GLN A 223      23.037  -8.762  42.221  1.00 27.86           O  
ATOM   1777  N   VAL A 224      23.715  -4.603  45.608  1.00 13.08           N  
ATOM   1778  CA  VAL A 224      23.968  -4.545  47.041  1.00 11.11           C  
ATOM   1779  C   VAL A 224      23.384  -3.265  47.648  1.00 11.27           C  
ATOM   1780  O   VAL A 224      22.798  -3.305  48.728  1.00 13.01           O  
ATOM   1781  CB  VAL A 224      25.483  -4.628  47.344  1.00 12.69           C  
ATOM   1782  CG1 VAL A 224      25.749  -4.341  48.813  1.00 13.96           C  
ATOM   1783  CG2 VAL A 224      25.992  -6.018  46.983  1.00 15.27           C  
ATOM   1784  N   LEU A 225      23.525  -2.136  46.954  1.00 12.24           N  
ATOM   1785  CA  LEU A 225      22.982  -0.886  47.475  1.00 12.15           C  
ATOM   1786  C   LEU A 225      21.456  -0.931  47.495  1.00 11.75           C  
ATOM   1787  O   LEU A 225      20.830  -0.416  48.427  1.00 11.77           O  
ATOM   1788  CB  LEU A 225      23.466   0.308  46.646  1.00 12.48           C  
ATOM   1789  CG  LEU A 225      24.975   0.589  46.721  1.00 13.68           C  
ATOM   1790  CD1 LEU A 225      25.314   1.742  45.786  1.00 16.28           C  
ATOM   1791  CD2 LEU A 225      25.391   0.921  48.141  1.00 14.79           C  
ATOM   1792  N   GLN A 226      20.854  -1.537  46.472  1.00 12.27           N  
ATOM   1793  CA  GLN A 226      19.392  -1.657  46.429  1.00 11.01           C  
ATOM   1794  C   GLN A 226      18.892  -2.487  47.610  1.00 12.26           C  
ATOM   1795  O   GLN A 226      17.941  -2.111  48.297  1.00 13.68           O  
ATOM   1796  CB  GLN A 226      18.935  -2.322  45.127  1.00 11.33           C  
ATOM   1797  CG  GLN A 226      19.158  -1.484  43.880  1.00 12.77           C  
ATOM   1798  CD  GLN A 226      18.928  -2.276  42.617  1.00 13.83           C  
ATOM   1799  NE2 GLN A 226      18.290  -1.653  41.630  1.00 13.85           N  
ATOM   1800  OE1 GLN A 226      19.335  -3.437  42.521  1.00 15.98           O  
ATOM   1801  N   ASN A 227      19.534  -3.625  47.844  1.00 11.88           N  
ATOM   1802  CA  ASN A 227      19.133  -4.479  48.949  1.00 11.60           C  
ATOM   1803  C   ASN A 227      19.433  -3.832  50.290  1.00 11.98           C  
ATOM   1804  O   ASN A 227      18.714  -4.059  51.261  1.00 12.37           O  
ATOM   1805  CB  ASN A 227      19.825  -5.841  48.835  1.00 12.34           C  
ATOM   1806  CG  ASN A 227      19.083  -6.781  47.918  1.00 15.82           C  
ATOM   1807  ND2 ASN A 227      19.644  -7.037  46.746  1.00 18.21           N  
ATOM   1808  OD1 ASN A 227      18.006  -7.263  48.256  1.00 19.10           O  
ATOM   1809  N   MET A 228      20.490  -3.022  50.340  1.00 11.31           N  
ATOM   1810  CA  MET A 228      20.863  -2.342  51.577  1.00 11.57           C  
ATOM   1811  C   MET A 228      19.763  -1.372  51.991  1.00 11.84           C  
ATOM   1812  O   MET A 228      19.313  -1.382  53.135  1.00 12.78           O  
ATOM   1813  CB  MET A 228      22.168  -1.567  51.402  1.00 12.82           C  
ATOM   1814  CG  MET A 228      22.637  -0.886  52.674  1.00 14.42           C  
ATOM   1815  SD  MET A 228      24.126   0.095  52.442  1.00 16.26           S  
ATOM   1816  CE  MET A 228      25.348  -1.180  52.222  1.00 16.17           C  
ATOM   1817  N   VAL A 229      19.337  -0.531  51.058  1.00 10.91           N  
ATOM   1818  CA  VAL A 229      18.284   0.434  51.361  1.00 11.77           C  
ATOM   1819  C   VAL A 229      16.954  -0.276  51.619  1.00 11.55           C  
ATOM   1820  O   VAL A 229      16.174   0.161  52.461  1.00 11.23           O  
ATOM   1821  CB  VAL A 229      18.166   1.473  50.229  1.00 10.93           C  
ATOM   1822  CG1 VAL A 229      16.975   2.405  50.467  1.00 11.12           C  
ATOM   1823  CG2 VAL A 229      19.462   2.295  50.172  1.00 12.80           C  
ATOM   1824  N   HIS A 230      16.708  -1.378  50.917  1.00 11.69           N  
ATOM   1825  CA  HIS A 230      15.478  -2.159  51.105  1.00 10.98           C  
ATOM   1826  C   HIS A 230      15.495  -2.738  52.531  1.00 12.52           C  
ATOM   1827  O   HIS A 230      14.478  -2.753  53.221  1.00 10.96           O  
ATOM   1828  CB  HIS A 230      15.430  -3.265  50.037  1.00 12.27           C  
ATOM   1829  CG  HIS A 230      14.204  -4.125  50.074  1.00 11.75           C  
ATOM   1830  CD2 HIS A 230      14.071  -5.473  50.045  1.00 12.80           C  
ATOM   1831  ND1 HIS A 230      12.922  -3.614  50.056  1.00 12.49           N  
ATOM   1832  CE1 HIS A 230      12.055  -4.612  50.014  1.00 13.56           C  
ATOM   1833  NE2 HIS A 230      12.727  -5.750  50.006  1.00 14.30           N  
ATOM   1834  N   CYS A 231      16.654  -3.221  52.975  1.00 11.04           N  
ATOM   1835  CA  CYS A 231      16.771  -3.753  54.335  1.00 11.14           C  
ATOM   1836  C   CYS A 231      16.494  -2.648  55.354  1.00 11.02           C  
ATOM   1837  O   CYS A 231      15.844  -2.882  56.375  1.00 12.52           O  
ATOM   1838  CB  CYS A 231      18.176  -4.310  54.587  1.00 11.51           C  
ATOM   1839  SG  CYS A 231      18.473  -5.967  53.941  1.00 14.27           S  
ATOM   1840  N   ALA A 232      17.002  -1.446  55.079  1.00 11.29           N  
ATOM   1841  CA  ALA A 232      16.807  -0.303  55.968  1.00 10.81           C  
ATOM   1842  C   ALA A 232      15.323   0.053  56.031  1.00 11.09           C  
ATOM   1843  O   ALA A 232      14.791   0.361  57.099  1.00 11.11           O  
ATOM   1844  CB  ALA A 232      17.616   0.898  55.462  1.00 12.57           C  
ATOM   1845  N   ASP A 233      14.664   0.001  54.878  1.00 10.65           N  
ATOM   1846  CA  ASP A 233      13.237   0.314  54.785  1.00  9.96           C  
ATOM   1847  C   ASP A 233      12.430  -0.716  55.583  1.00 10.51           C  
ATOM   1848  O   ASP A 233      11.399  -0.386  56.171  1.00 13.41           O  
ATOM   1849  CB  ASP A 233      12.828   0.312  53.310  1.00 10.03           C  
ATOM   1850  CG  ASP A 233      11.488   0.991  53.048  1.00 13.20           C  
ATOM   1851  OD1 ASP A 233      11.141   1.999  53.715  1.00 10.02           O  
ATOM   1852  OD2 ASP A 233      10.795   0.521  52.126  1.00 15.47           O1-
ATOM   1853  N   LEU A 234      12.921  -1.954  55.621  1.00 10.11           N  
ATOM   1854  CA  LEU A 234      12.262  -3.045  56.344  1.00 11.85           C  
ATOM   1855  C   LEU A 234      12.998  -3.375  57.642  1.00 12.67           C  
ATOM   1856  O   LEU A 234      13.020  -4.530  58.078  1.00 14.02           O  
ATOM   1857  CB  LEU A 234      12.203  -4.296  55.455  1.00 13.94           C  
ATOM   1858  CG  LEU A 234      11.329  -4.177  54.201  1.00 15.92           C  
ATOM   1859  CD1 LEU A 234      11.525  -5.393  53.304  1.00 16.33           C  
ATOM   1860  CD2 LEU A 234       9.868  -4.033  54.613  1.00 18.73           C  
ATOM   1861  N   SER A 235      13.576  -2.361  58.282  1.00 10.86           N  
ATOM   1862  CA  SER A 235      14.339  -2.597  59.500  1.00 11.01           C  
ATOM   1863  C   SER A 235      13.595  -2.444  60.821  1.00 10.61           C  
ATOM   1864  O   SER A 235      14.149  -2.775  61.870  1.00 11.63           O  
ATOM   1865  CB  SER A 235      15.585  -1.690  59.523  1.00 11.19           C  
ATOM   1866  OG  SER A 235      15.237  -0.317  59.611  1.00 12.41           O  
ATOM   1867  N   ASN A 236      12.348  -1.970  60.789  1.00 11.95           N  
ATOM   1868  CA  ASN A 236      11.609  -1.774  62.042  1.00 11.00           C  
ATOM   1869  C   ASN A 236      11.635  -2.978  62.992  1.00 11.63           C  
ATOM   1870  O   ASN A 236      11.917  -2.828  64.180  1.00 11.02           O  
ATOM   1871  CB  ASN A 236      10.128  -1.434  61.786  1.00 14.40           C  
ATOM   1872  CG  ASN A 236       9.922  -0.108  61.090  1.00 16.93           C  
ATOM   1873  ND2 ASN A 236      10.982   0.683  60.955  1.00 16.13           N  
ATOM   1874  OD1 ASN A 236       8.801   0.204  60.685  1.00 18.91           O  
ATOM   1875  N   PRO A 237      11.322  -4.186  62.486  1.00 11.66           N  
ATOM   1876  CA  PRO A 237      11.316  -5.373  63.348  1.00 12.50           C  
ATOM   1877  C   PRO A 237      12.674  -5.800  63.903  1.00 12.61           C  
ATOM   1878  O   PRO A 237      12.739  -6.666  64.783  1.00 12.39           O  
ATOM   1879  CB  PRO A 237      10.701  -6.455  62.453  1.00 12.98           C  
ATOM   1880  CG  PRO A 237       9.907  -5.670  61.440  1.00 12.61           C  
ATOM   1881  CD  PRO A 237      10.831  -4.523  61.142  1.00 11.75           C  
ATOM   1882  N   THR A 238      13.749  -5.197  63.397  1.00 12.04           N  
ATOM   1883  CA  THR A 238      15.096  -5.538  63.861  1.00 12.01           C  
ATOM   1884  C   THR A 238      15.601  -4.570  64.925  1.00 13.01           C  
ATOM   1885  O   THR A 238      16.711  -4.726  65.431  1.00 14.50           O  
ATOM   1886  CB  THR A 238      16.134  -5.512  62.719  1.00 13.32           C  
ATOM   1887  CG2 THR A 238      15.621  -6.262  61.505  1.00 12.79           C  
ATOM   1888  OG1 THR A 238      16.417  -4.149  62.359  1.00 14.21           O  
ATOM   1889  N   LYS A 239      14.794  -3.562  65.244  1.00 12.19           N  
ATOM   1890  CA  LYS A 239      15.165  -2.552  66.237  1.00 11.21           C  
ATOM   1891  C   LYS A 239      14.684  -2.946  67.631  1.00 12.21           C  
ATOM   1892  O   LYS A 239      13.834  -3.826  67.772  1.00 12.66           O  
ATOM   1893  CB  LYS A 239      14.534  -1.201  65.865  1.00 12.33           C  
ATOM   1894  CG  LYS A 239      14.969  -0.647  64.518  1.00 12.55           C  
ATOM   1895  CD  LYS A 239      16.435  -0.240  64.542  1.00 13.26           C  
ATOM   1896  CE  LYS A 239      16.932   0.133  63.152  1.00 14.12           C  
ATOM   1897  NZ  LYS A 239      16.308   1.376  62.627  1.00 15.65           N1+
ATOM   1898  N   PRO A 240      15.243  -2.317  68.682  1.00 12.88           N  
ATOM   1899  CA  PRO A 240      14.829  -2.617  70.055  1.00 12.59           C  
ATOM   1900  C   PRO A 240      13.304  -2.539  70.102  1.00 13.03           C  
ATOM   1901  O   PRO A 240      12.700  -1.680  69.464  1.00 11.87           O  
ATOM   1902  CB  PRO A 240      15.508  -1.512  70.858  1.00 14.32           C  
ATOM   1903  CG  PRO A 240      16.818  -1.385  70.140  1.00 14.05           C  
ATOM   1904  CD  PRO A 240      16.406  -1.412  68.672  1.00 13.43           C  
ATOM   1905  N   LEU A 241      12.689  -3.432  70.865  1.00 12.40           N  
ATOM   1906  CA  LEU A 241      11.237  -3.501  70.932  1.00 12.31           C  
ATOM   1907  C   LEU A 241      10.463  -2.201  71.129  1.00 12.54           C  
ATOM   1908  O   LEU A 241       9.412  -2.020  70.509  1.00 14.13           O  
ATOM   1909  CB  LEU A 241      10.814  -4.507  72.005  1.00 11.94           C  
ATOM   1910  CG  LEU A 241       9.331  -4.882  71.979  1.00 12.20           C  
ATOM   1911  CD1 LEU A 241       9.001  -5.574  70.652  1.00 13.00           C  
ATOM   1912  CD2 LEU A 241       9.018  -5.803  73.154  1.00 12.05           C  
ATOM   1913  N   GLN A 242      10.953  -1.296  71.973  1.00 12.20           N  
ATOM   1914  CA  GLN A 242      10.209  -0.062  72.203  1.00 12.97           C  
ATOM   1915  C   GLN A 242      10.104   0.776  70.929  1.00 14.27           C  
ATOM   1916  O   GLN A 242       9.121   1.492  70.731  1.00 15.46           O  
ATOM   1917  CB  GLN A 242      10.812   0.745  73.370  1.00 14.43           C  
ATOM   1918  CG  GLN A 242      12.012   1.623  73.073  1.00 15.07           C  
ATOM   1919  CD  GLN A 242      13.270   0.851  72.753  1.00 17.79           C  
ATOM   1920  NE2 GLN A 242      14.225   1.531  72.125  1.00 18.61           N  
ATOM   1921  OE1 GLN A 242      13.397  -0.331  73.077  1.00 17.79           O  
ATOM   1922  N   LEU A 243      11.107   0.677  70.062  1.00 11.66           N  
ATOM   1923  CA  LEU A 243      11.073   1.402  68.792  1.00 12.60           C  
ATOM   1924  C   LEU A 243      10.168   0.660  67.814  1.00 12.06           C  
ATOM   1925  O   LEU A 243       9.307   1.260  67.172  1.00 12.83           O  
ATOM   1926  CB  LEU A 243      12.479   1.521  68.195  1.00 12.98           C  
ATOM   1927  CG  LEU A 243      13.435   2.501  68.876  1.00 13.99           C  
ATOM   1928  CD1 LEU A 243      14.850   2.307  68.351  1.00 14.41           C  
ATOM   1929  CD2 LEU A 243      12.952   3.927  68.618  1.00 17.77           C  
ATOM   1930  N   TYR A 244      10.362  -0.651  67.713  1.00 11.14           N  
ATOM   1931  CA  TYR A 244       9.567  -1.480  66.816  1.00 11.26           C  
ATOM   1932  C   TYR A 244       8.066  -1.313  67.085  1.00 12.24           C  
ATOM   1933  O   TYR A 244       7.288  -1.101  66.158  1.00 12.53           O  
ATOM   1934  CB  TYR A 244      10.016  -2.946  66.964  1.00 12.00           C  
ATOM   1935  CG  TYR A 244       9.244  -3.973  66.156  1.00 10.67           C  
ATOM   1936  CD1 TYR A 244       8.554  -3.624  64.993  1.00 10.92           C  
ATOM   1937  CD2 TYR A 244       9.235  -5.312  66.550  1.00 11.88           C  
ATOM   1938  CE1 TYR A 244       7.871  -4.585  64.248  1.00 11.60           C  
ATOM   1939  CE2 TYR A 244       8.563  -6.274  65.812  1.00 12.03           C  
ATOM   1940  CZ  TYR A 244       7.883  -5.908  64.668  1.00 12.59           C  
ATOM   1941  OH  TYR A 244       7.218  -6.876  63.955  1.00 14.83           O  
ATOM   1942  N   ARG A 245       7.654  -1.382  68.345  1.00 11.92           N  
ATOM   1943  CA  ARG A 245       6.235  -1.230  68.645  1.00 12.15           C  
ATOM   1944  C   ARG A 245       5.669   0.137  68.236  1.00 12.32           C  
ATOM   1945  O   ARG A 245       4.522   0.224  67.794  1.00 12.78           O  
ATOM   1946  CB  ARG A 245       5.969  -1.497  70.132  1.00 12.48           C  
ATOM   1947  CG  ARG A 245       6.110  -2.968  70.509  1.00 14.03           C  
ATOM   1948  CD  ARG A 245       5.584  -3.230  71.909  1.00 14.86           C  
ATOM   1949  NE  ARG A 245       4.151  -2.975  72.005  1.00 17.35           N  
ATOM   1950  CZ  ARG A 245       3.456  -3.053  73.135  1.00 17.62           C  
ATOM   1951  NH1 ARG A 245       4.063  -3.379  74.271  1.00 16.44           N1+
ATOM   1952  NH2 ARG A 245       2.155  -2.793  73.130  1.00 19.01           N  
ATOM   1953  N   GLN A 246       6.458   1.200  68.370  1.00 12.51           N  
ATOM   1954  CA  GLN A 246       5.977   2.525  67.974  1.00 12.35           C  
ATOM   1955  C   GLN A 246       5.789   2.553  66.454  1.00 11.65           C  
ATOM   1956  O   GLN A 246       4.831   3.132  65.948  1.00 13.26           O  
ATOM   1957  CB  GLN A 246       6.959   3.618  68.420  1.00 14.56           C  
ATOM   1958  CG  GLN A 246       6.670   5.010  67.863  1.00 19.37           C  
ATOM   1959  CD  GLN A 246       5.367   5.631  68.344  1.00 22.14           C  
ATOM   1960  NE2 GLN A 246       4.728   5.009  69.331  1.00 22.58           N  
ATOM   1961  OE1 GLN A 246       4.950   6.676  67.835  1.00 20.72           O  
ATOM   1962  N   TRP A 247       6.705   1.931  65.718  1.00 10.43           N  
ATOM   1963  CA  TRP A 247       6.571   1.876  64.264  1.00 11.51           C  
ATOM   1964  C   TRP A 247       5.337   1.070  63.870  1.00 12.36           C  
ATOM   1965  O   TRP A 247       4.617   1.438  62.941  1.00 12.68           O  
ATOM   1966  CB  TRP A 247       7.811   1.239  63.623  1.00 10.22           C  
ATOM   1967  CG  TRP A 247       9.005   2.150  63.601  1.00 10.48           C  
ATOM   1968  CD1 TRP A 247      10.223   1.924  64.180  1.00 11.78           C  
ATOM   1969  CD2 TRP A 247       9.084   3.445  62.987  1.00 11.68           C  
ATOM   1970  CE2 TRP A 247      10.380   3.948  63.240  1.00 11.67           C  
ATOM   1971  CE3 TRP A 247       8.184   4.228  62.250  1.00 12.51           C  
ATOM   1972  NE1 TRP A 247      11.052   3.002  63.969  1.00 12.44           N  
ATOM   1973  CZ2 TRP A 247      10.802   5.203  62.784  1.00 14.05           C  
ATOM   1974  CZ3 TRP A 247       8.605   5.485  61.793  1.00 15.17           C  
ATOM   1975  CH2 TRP A 247       9.903   5.955  62.067  1.00 12.95           C  
ATOM   1976  N   THR A 248       5.090  -0.032  64.572  1.00 11.69           N  
ATOM   1977  CA  THR A 248       3.939  -0.875  64.263  1.00 13.16           C  
ATOM   1978  C   THR A 248       2.638  -0.137  64.557  1.00 12.93           C  
ATOM   1979  O   THR A 248       1.688  -0.213  63.775  1.00 12.91           O  
ATOM   1980  CB  THR A 248       3.996  -2.203  65.048  1.00 12.52           C  
ATOM   1981  CG2 THR A 248       2.734  -3.033  64.812  1.00 13.71           C  
ATOM   1982  OG1 THR A 248       5.131  -2.956  64.601  1.00 15.94           O  
ATOM   1983  N   ASP A 249       2.599   0.580  65.675  1.00 12.69           N  
ATOM   1984  CA  ASP A 249       1.408   1.340  66.026  1.00 13.26           C  
ATOM   1985  C   ASP A 249       1.117   2.349  64.922  1.00 14.11           C  
ATOM   1986  O   ASP A 249      -0.035   2.552  64.539  1.00 15.55           O  
ATOM   1987  CB  ASP A 249       1.597   2.095  67.347  1.00 15.32           C  
ATOM   1988  CG  ASP A 249       1.672   1.174  68.556  1.00 19.72           C  
ATOM   1989  OD1 ASP A 249       1.225   0.008  68.465  1.00 21.59           O  
ATOM   1990  OD2 ASP A 249       2.164   1.636  69.611  1.00 21.76           O1-
ATOM   1991  N   ARG A 250       2.169   2.979  64.406  1.00 13.52           N  
ATOM   1992  CA  ARG A 250       2.017   3.979  63.358  1.00 12.78           C  
ATOM   1993  C   ARG A 250       1.558   3.408  62.024  1.00 13.87           C  
ATOM   1994  O   ARG A 250       0.666   3.966  61.376  1.00 14.67           O  
ATOM   1995  CB  ARG A 250       3.334   4.743  63.170  1.00 11.35           C  
ATOM   1996  CG  ARG A 250       3.618   5.737  64.286  1.00 12.47           C  
ATOM   1997  CD  ARG A 250       5.027   6.323  64.169  1.00 13.78           C  
ATOM   1998  NE  ARG A 250       5.256   7.402  65.127  1.00 14.92           N  
ATOM   1999  CZ  ARG A 250       4.982   8.683  64.891  1.00 14.53           C  
ATOM   2000  NH1 ARG A 250       4.469   9.058  63.722  1.00 15.52           N1+
ATOM   2001  NH2 ARG A 250       5.222   9.593  65.825  1.00 17.35           N  
ATOM   2002  N   ILE A 251       2.152   2.300  61.594  1.00 13.11           N  
ATOM   2003  CA  ILE A 251       1.741   1.752  60.317  1.00 13.23           C  
ATOM   2004  C   ILE A 251       0.327   1.180  60.397  1.00 14.31           C  
ATOM   2005  O   ILE A 251      -0.413   1.231  59.416  1.00 13.64           O  
ATOM   2006  CB  ILE A 251       2.752   0.700  59.790  1.00 13.89           C  
ATOM   2007  CG1 ILE A 251       2.618   0.599  58.270  1.00 14.16           C  
ATOM   2008  CG2 ILE A 251       2.527  -0.657  60.452  1.00 15.29           C  
ATOM   2009  CD1 ILE A 251       3.752  -0.150  57.613  1.00 17.90           C  
ATOM   2010  N   MET A 252      -0.062   0.668  61.566  1.00 14.20           N  
ATOM   2011  CA  MET A 252      -1.411   0.129  61.712  1.00 16.20           C  
ATOM   2012  C   MET A 252      -2.426   1.261  61.617  1.00 16.14           C  
ATOM   2013  O   MET A 252      -3.502   1.085  61.049  1.00 16.91           O  
ATOM   2014  CB  MET A 252      -1.571  -0.616  63.040  1.00 17.14           C  
ATOM   2015  CG  MET A 252      -0.831  -1.953  63.083  1.00 19.99           C  
ATOM   2016  SD  MET A 252      -1.196  -3.009  61.651  1.00 21.70           S  
ATOM   2017  CE  MET A 252      -2.875  -3.529  62.015  1.00 26.59           C  
ATOM   2018  N   GLU A 253      -2.080   2.424  62.163  1.00 16.27           N  
ATOM   2019  CA  GLU A 253      -2.983   3.566  62.100  1.00 16.34           C  
ATOM   2020  C   GLU A 253      -3.147   3.981  60.638  1.00 17.16           C  
ATOM   2021  O   GLU A 253      -4.253   4.278  60.182  1.00 18.32           O  
ATOM   2022  CB  GLU A 253      -2.439   4.740  62.920  1.00 18.11           C  
ATOM   2023  CG  GLU A 253      -3.256   6.021  62.774  1.00 23.09           C  
ATOM   2024  CD  GLU A 253      -2.825   7.115  63.737  1.00 26.24           C  
ATOM   2025  OE1 GLU A 253      -3.238   8.276  63.537  1.00 30.15           O  
ATOM   2026  OE2 GLU A 253      -2.085   6.819  64.698  1.00 29.49           O1-
ATOM   2027  N   GLU A 254      -2.040   3.996  59.901  1.00 15.55           N  
ATOM   2028  CA  GLU A 254      -2.090   4.375  58.496  1.00 15.24           C  
ATOM   2029  C   GLU A 254      -2.879   3.336  57.697  1.00 14.53           C  
ATOM   2030  O   GLU A 254      -3.706   3.683  56.851  1.00 16.61           O  
ATOM   2031  CB  GLU A 254      -0.667   4.513  57.943  1.00 14.86           C  
ATOM   2032  CG  GLU A 254      -0.596   5.208  56.600  1.00 16.79           C  
ATOM   2033  CD  GLU A 254       0.827   5.419  56.119  1.00 15.68           C  
ATOM   2034  OE1 GLU A 254       1.649   5.942  56.898  1.00 16.92           O  
ATOM   2035  OE2 GLU A 254       1.110   5.075  54.955  1.00 17.08           O1-
ATOM   2036  N   PHE A 255      -2.620   2.061  57.970  1.00 14.52           N  
ATOM   2037  CA  PHE A 255      -3.315   0.969  57.292  1.00 14.54           C  
ATOM   2038  C   PHE A 255      -4.815   1.024  57.556  1.00 16.30           C  
ATOM   2039  O   PHE A 255      -5.625   0.879  56.636  1.00 15.30           O  
ATOM   2040  CB  PHE A 255      -2.797  -0.393  57.764  1.00 17.28           C  
ATOM   2041  CG  PHE A 255      -1.484  -0.802  57.149  1.00 17.52           C  
ATOM   2042  CD1 PHE A 255      -0.924  -0.074  56.106  1.00 18.44           C  
ATOM   2043  CD2 PHE A 255      -0.821  -1.937  57.606  1.00 19.28           C  
ATOM   2044  CE1 PHE A 255       0.282  -0.471  55.524  1.00 20.43           C  
ATOM   2045  CE2 PHE A 255       0.384  -2.342  57.029  1.00 19.52           C  
ATOM   2046  CZ  PHE A 255       0.933  -1.604  55.986  1.00 17.70           C  
ATOM   2047  N   PHE A 256      -5.185   1.228  58.818  1.00 16.18           N  
ATOM   2048  CA  PHE A 256      -6.601   1.275  59.170  1.00 17.90           C  
ATOM   2049  C   PHE A 256      -7.333   2.411  58.462  1.00 18.09           C  
ATOM   2050  O   PHE A 256      -8.485   2.249  58.046  1.00 20.28           O  
ATOM   2051  CB  PHE A 256      -6.777   1.386  60.690  1.00 17.95           C  
ATOM   2052  CG  PHE A 256      -6.456   0.112  61.438  1.00 19.56           C  
ATOM   2053  CD1 PHE A 256      -6.471  -1.121  60.792  1.00 19.04           C  
ATOM   2054  CD2 PHE A 256      -6.175   0.145  62.800  1.00 20.50           C  
ATOM   2055  CE1 PHE A 256      -6.213  -2.301  61.487  1.00 20.39           C  
ATOM   2056  CE2 PHE A 256      -5.915  -1.030  63.504  1.00 20.86           C  
ATOM   2057  CZ  PHE A 256      -5.935  -2.253  62.847  1.00 20.41           C  
ATOM   2058  N   ARG A 257      -6.671   3.554  58.317  1.00 17.28           N  
ATOM   2059  CA  ARG A 257      -7.291   4.682  57.633  1.00 19.35           C  
ATOM   2060  C   ARG A 257      -7.500   4.355  56.157  1.00 19.20           C  
ATOM   2061  O   ARG A 257      -8.507   4.754  55.566  1.00 19.34           O  
ATOM   2062  CB  ARG A 257      -6.438   5.940  57.782  1.00 21.71           C  
ATOM   2063  CG  ARG A 257      -6.407   6.481  59.198  1.00 28.10           C  
ATOM   2064  CD  ARG A 257      -5.803   7.870  59.248  1.00 32.36           C  
ATOM   2065  NE  ARG A 257      -5.812   8.415  60.602  1.00 38.59           N  
ATOM   2066  CZ  ARG A 257      -5.421   9.646  60.914  1.00 40.17           C  
ATOM   2067  NH1 ARG A 257      -4.989  10.468  59.967  1.00 42.71           N1+
ATOM   2068  NH2 ARG A 257      -5.456  10.054  62.176  1.00 42.22           N  
ATOM   2069  N   GLN A 258      -6.551   3.642  55.551  1.00 17.01           N  
ATOM   2070  CA  GLN A 258      -6.706   3.265  54.147  1.00 16.10           C  
ATOM   2071  C   GLN A 258      -7.877   2.298  54.049  1.00 17.08           C  
ATOM   2072  O   GLN A 258      -8.663   2.348  53.105  1.00 18.34           O  
ATOM   2073  CB  GLN A 258      -5.450   2.574  53.599  1.00 16.27           C  
ATOM   2074  CG  GLN A 258      -5.637   2.089  52.155  1.00 15.66           C  
ATOM   2075  CD  GLN A 258      -4.378   1.498  51.546  1.00 15.53           C  
ATOM   2076  NE2 GLN A 258      -4.526   0.400  50.816  1.00 16.55           N  
ATOM   2077  OE1 GLN A 258      -3.286   2.037  51.720  1.00 16.84           O  
ATOM   2078  N   GLY A 259      -7.980   1.419  55.040  1.00 15.55           N  
ATOM   2079  CA  GLY A 259      -9.054   0.442  55.066  1.00 17.58           C  
ATOM   2080  C   GLY A 259     -10.412   1.105  55.184  1.00 19.26           C  
ATOM   2081  O   GLY A 259     -11.391   0.633  54.599  1.00 20.77           O  
ATOM   2082  N   ASP A 260     -10.480   2.196  55.940  1.00 20.08           N  
ATOM   2083  CA  ASP A 260     -11.743   2.909  56.102  1.00 21.15           C  
ATOM   2084  C   ASP A 260     -12.151   3.528  54.771  1.00 21.58           C  
ATOM   2085  O   ASP A 260     -13.334   3.592  54.444  1.00 23.91           O  
ATOM   2086  CB  ASP A 260     -11.627   3.997  57.173  1.00 21.69           C  
ATOM   2087  CG  ASP A 260     -11.469   3.426  58.577  1.00 22.45           C  
ATOM   2088  OD1 ASP A 260     -11.764   2.227  58.778  1.00 24.37           O  
ATOM   2089  OD2 ASP A 260     -11.066   4.186  59.483  1.00 24.68           O1-
ATOM   2090  N   ARG A 261     -11.168   3.977  53.998  1.00 20.70           N  
ATOM   2091  CA  ARG A 261     -11.451   4.569  52.698  1.00 21.13           C  
ATOM   2092  C   ARG A 261     -11.886   3.495  51.709  1.00 21.15           C  
ATOM   2093  O   ARG A 261     -12.790   3.716  50.899  1.00 22.78           O  
ATOM   2094  CB  ARG A 261     -10.221   5.319  52.180  1.00 21.19           C  
ATOM   2095  CG  ARG A 261      -9.932   6.579  52.982  1.00 22.83           C  
ATOM   2096  CD  ARG A 261      -8.623   7.235  52.603  1.00 24.42           C  
ATOM   2097  NE  ARG A 261      -8.613   7.724  51.229  1.00 26.11           N  
ATOM   2098  CZ  ARG A 261      -7.619   8.434  50.706  1.00 27.24           C  
ATOM   2099  NH1 ARG A 261      -6.559   8.735  51.447  1.00 27.21           N1+
ATOM   2100  NH2 ARG A 261      -7.681   8.841  49.446  1.00 27.69           N  
ATOM   2101  N   GLU A 262     -11.259   2.324  51.784  1.00 20.23           N  
ATOM   2102  CA  GLU A 262     -11.611   1.226  50.894  1.00 19.92           C  
ATOM   2103  C   GLU A 262     -13.017   0.715  51.210  1.00 21.68           C  
ATOM   2104  O   GLU A 262     -13.791   0.405  50.303  1.00 22.64           O  
ATOM   2105  CB  GLU A 262     -10.602   0.082  51.031  1.00 20.14           C  
ATOM   2106  CG  GLU A 262      -9.175   0.469  50.648  1.00 19.29           C  
ATOM   2107  CD  GLU A 262      -8.171  -0.639  50.924  1.00 20.27           C  
ATOM   2108  OE1 GLU A 262      -8.269  -1.281  51.991  1.00 19.68           O  
ATOM   2109  OE2 GLU A 262      -7.273  -0.860  50.082  1.00 21.14           O1-
ATOM   2110  N   ARG A 263     -13.342   0.634  52.496  1.00 23.06           N  
ATOM   2111  CA  ARG A 263     -14.653   0.150  52.920  1.00 24.34           C  
ATOM   2112  C   ARG A 263     -15.750   1.103  52.455  1.00 26.01           C  
ATOM   2113  O   ARG A 263     -16.780   0.674  51.933  1.00 27.19           O  
ATOM   2114  CB  ARG A 263     -14.705   0.012  54.446  1.00 25.68           C  
ATOM   2115  CG  ARG A 263     -15.960  -0.697  54.951  1.00 26.42           C  
ATOM   2116  CD  ARG A 263     -16.074  -0.701  56.472  1.00 26.66           C  
ATOM   2117  NE  ARG A 263     -14.948  -1.367  57.124  1.00 25.31           N  
ATOM   2118  CZ  ARG A 263     -13.909  -0.732  57.658  1.00 25.53           C  
ATOM   2119  NH1 ARG A 263     -13.847   0.592  57.624  1.00 25.38           N1+
ATOM   2120  NH2 ARG A 263     -12.928  -1.422  58.224  1.00 25.05           N  
ATOM   2121  N   GLU A 264     -15.517   2.397  52.643  1.00 26.92           N  
ATOM   2122  CA  GLU A 264     -16.480   3.421  52.254  1.00 28.01           C  
ATOM   2123  C   GLU A 264     -16.735   3.411  50.749  1.00 27.98           C  
ATOM   2124  O   GLU A 264     -17.833   3.745  50.294  1.00 25.48           O  
ATOM   2125  CB  GLU A 264     -15.970   4.797  52.689  1.00 30.98           C  
ATOM   2126  CG  GLU A 264     -16.976   5.926  52.510  1.00 36.83           C  
ATOM   2127  CD  GLU A 264     -16.493   7.234  53.111  1.00 39.55           C  
ATOM   2128  OE1 GLU A 264     -16.161   7.247  54.316  1.00 41.38           O  
ATOM   2129  OE2 GLU A 264     -16.450   8.250  52.382  1.00 42.48           O1-
ATOM   2130  N   ARG A 265     -15.718   3.027  49.981  1.00 25.90           N  
ATOM   2131  CA  ARG A 265     -15.817   2.972  48.523  1.00 26.50           C  
ATOM   2132  C   ARG A 265     -16.350   1.633  48.023  1.00 26.27           C  
ATOM   2133  O   ARG A 265     -16.478   1.425  46.817  1.00 27.17           O  
ATOM   2134  CB  ARG A 265     -14.444   3.212  47.888  1.00 26.29           C  
ATOM   2135  CG  ARG A 265     -13.949   4.643  47.923  1.00 27.44           C  
ATOM   2136  CD  ARG A 265     -12.453   4.677  47.623  1.00 29.02           C  
ATOM   2137  NE  ARG A 265     -11.944   6.024  47.387  1.00 30.49           N  
ATOM   2138  CZ  ARG A 265     -12.003   6.655  46.218  1.00 31.76           C  
ATOM   2139  NH1 ARG A 265     -12.552   6.063  45.165  1.00 32.97           N1+
ATOM   2140  NH2 ARG A 265     -11.503   7.878  46.099  1.00 32.99           N  
ATOM   2141  N   GLY A 266     -16.646   0.724  48.946  1.00 26.55           N  
ATOM   2142  CA  GLY A 266     -17.151  -0.579  48.556  1.00 26.85           C  
ATOM   2143  C   GLY A 266     -16.062  -1.451  47.959  1.00 27.85           C  
ATOM   2144  O   GLY A 266     -16.341  -2.400  47.227  1.00 29.06           O  
ATOM   2145  N   MET A 267     -14.814  -1.124  48.276  1.00 27.54           N  
ATOM   2146  CA  MET A 267     -13.663  -1.867  47.773  1.00 27.56           C  
ATOM   2147  C   MET A 267     -13.268  -2.976  48.735  1.00 27.10           C  
ATOM   2148  O   MET A 267     -13.555  -2.906  49.928  1.00 26.86           O  
ATOM   2149  CB  MET A 267     -12.461  -0.930  47.614  1.00 27.40           C  
ATOM   2150  CG  MET A 267     -12.674   0.263  46.700  1.00 28.27           C  
ATOM   2151  SD  MET A 267     -11.298   1.435  46.845  1.00 28.81           S  
ATOM   2152  CE  MET A 267      -9.979   0.508  46.057  1.00 28.35           C  
ATOM   2153  N   GLU A 268     -12.611  -4.006  48.216  1.00 28.22           N  
ATOM   2154  CA  GLU A 268     -12.143  -5.083  49.072  1.00 28.51           C  
ATOM   2155  C   GLU A 268     -11.053  -4.433  49.921  1.00 27.28           C  
ATOM   2156  O   GLU A 268     -10.189  -3.732  49.393  1.00 26.87           O  
ATOM   2157  CB  GLU A 268     -11.543  -6.215  48.239  1.00 31.50           C  
ATOM   2158  CG  GLU A 268     -11.011  -7.370  49.073  1.00 36.32           C  
ATOM   2159  CD  GLU A 268     -10.263  -8.395  48.242  1.00 39.74           C  
ATOM   2160  OE1 GLU A 268     -10.874  -8.982  47.323  1.00 41.89           O  
ATOM   2161  OE2 GLU A 268      -9.062  -8.611  48.509  1.00 42.07           O1-
ATOM   2162  N   ILE A 269     -11.098  -4.651  51.229  1.00 25.64           N  
ATOM   2163  CA  ILE A 269     -10.108  -4.060  52.123  1.00 24.43           C  
ATOM   2164  C   ILE A 269      -8.766  -4.779  52.027  1.00 24.51           C  
ATOM   2165  O   ILE A 269      -8.701  -6.008  52.052  1.00 25.14           O  
ATOM   2166  CB  ILE A 269     -10.606  -4.081  53.580  1.00 25.56           C  
ATOM   2167  CG1 ILE A 269     -11.916  -3.296  53.679  1.00 25.24           C  
ATOM   2168  CG2 ILE A 269      -9.560  -3.473  54.505  1.00 24.71           C  
ATOM   2169  CD1 ILE A 269     -12.564  -3.347  55.043  1.00 27.86           C  
ATOM   2170  N   SER A 270      -7.697  -3.997  51.915  1.00 23.79           N  
ATOM   2171  CA  SER A 270      -6.350  -4.540  51.802  1.00 22.98           C  
ATOM   2172  C   SER A 270      -5.924  -5.298  53.056  1.00 22.92           C  
ATOM   2173  O   SER A 270      -6.448  -5.071  54.145  1.00 23.68           O  
ATOM   2174  CB  SER A 270      -5.351  -3.410  51.525  1.00 22.01           C  
ATOM   2175  OG  SER A 270      -5.607  -2.788  50.278  1.00 23.25           O  
ATOM   2176  N   PRO A 271      -4.957  -6.216  52.915  1.00 23.08           N  
ATOM   2177  CA  PRO A 271      -4.476  -6.994  54.059  1.00 23.58           C  
ATOM   2178  C   PRO A 271      -4.022  -6.071  55.190  1.00 23.38           C  
ATOM   2179  O   PRO A 271      -3.345  -5.069  54.945  1.00 23.32           O  
ATOM   2180  CB  PRO A 271      -3.315  -7.790  53.468  1.00 24.35           C  
ATOM   2181  CG  PRO A 271      -3.729  -7.981  52.043  1.00 24.01           C  
ATOM   2182  CD  PRO A 271      -4.263  -6.616  51.678  1.00 23.77           C  
ATOM   2183  N   MET A 272      -4.415  -6.404  56.418  1.00 23.16           N  
ATOM   2184  CA  MET A 272      -4.045  -5.635  57.605  1.00 22.76           C  
ATOM   2185  C   MET A 272      -4.694  -4.258  57.719  1.00 21.72           C  
ATOM   2186  O   MET A 272      -4.353  -3.485  58.616  1.00 22.49           O  
ATOM   2187  CB  MET A 272      -2.524  -5.467  57.662  1.00 24.08           C  
ATOM   2188  CG  MET A 272      -1.764  -6.774  57.753  1.00 24.79           C  
ATOM   2189  SD  MET A 272       0.020  -6.521  57.728  1.00 28.11           S  
ATOM   2190  CE  MET A 272       0.255  -5.637  59.258  1.00 29.21           C  
ATOM   2191  N   CYS A 273      -5.629  -3.948  56.828  1.00 19.66           N  
ATOM   2192  CA  CYS A 273      -6.268  -2.639  56.862  1.00 18.82           C  
ATOM   2193  C   CYS A 273      -7.687  -2.606  57.432  1.00 19.45           C  
ATOM   2194  O   CYS A 273      -8.289  -1.537  57.509  1.00 19.39           O  
ATOM   2195  CB  CYS A 273      -6.267  -2.020  55.460  1.00 17.27           C  
ATOM   2196  SG  CYS A 273      -4.598  -1.684  54.798  1.00 17.96           S  
ATOM   2197  N   ASP A 274      -8.215  -3.758  57.839  1.00 21.51           N  
ATOM   2198  CA  ASP A 274      -9.572  -3.812  58.393  1.00 23.22           C  
ATOM   2199  C   ASP A 274      -9.546  -3.774  59.921  1.00 23.71           C  
ATOM   2200  O   ASP A 274      -9.295  -4.790  60.571  1.00 24.27           O  
ATOM   2201  CB  ASP A 274     -10.277  -5.084  57.925  1.00 22.78           C  
ATOM   2202  CG  ASP A 274     -11.761  -5.082  58.246  1.00 24.17           C  
ATOM   2203  OD1 ASP A 274     -12.219  -4.175  58.972  1.00 24.27           O  
ATOM   2204  OD2 ASP A 274     -12.464  -5.993  57.768  1.00 26.59           O1-
ATOM   2205  N   LYS A 275      -9.823  -2.603  60.485  1.00 23.11           N  
ATOM   2206  CA  LYS A 275      -9.810  -2.422  61.931  1.00 24.87           C  
ATOM   2207  C   LYS A 275     -10.870  -3.244  62.663  1.00 27.06           C  
ATOM   2208  O   LYS A 275     -10.809  -3.386  63.885  1.00 27.73           O  
ATOM   2209  CB  LYS A 275      -9.980  -0.939  62.279  1.00 24.60           C  
ATOM   2210  CG  LYS A 275     -11.316  -0.338  61.860  1.00 25.37           C  
ATOM   2211  CD  LYS A 275     -11.373   1.149  62.188  1.00 24.76           C  
ATOM   2212  CE  LYS A 275     -12.704   1.762  61.773  1.00 24.39           C  
ATOM   2213  NZ  LYS A 275     -12.722   3.237  61.977  1.00 24.87           N1+
ATOM   2214  N   HIS A 276     -11.835  -3.782  61.920  1.00 28.15           N  
ATOM   2215  CA  HIS A 276     -12.898  -4.586  62.522  1.00 29.92           C  
ATOM   2216  C   HIS A 276     -12.548  -6.069  62.538  1.00 30.58           C  
ATOM   2217  O   HIS A 276     -13.160  -6.853  63.266  1.00 30.76           O  
ATOM   2218  CB  HIS A 276     -14.216  -4.376  61.771  1.00 30.22           C  
ATOM   2219  CG  HIS A 276     -14.725  -2.970  61.832  1.00 31.03           C  
ATOM   2220  CD2 HIS A 276     -15.072  -2.102  60.851  1.00 31.53           C  
ATOM   2221  ND1 HIS A 276     -14.926  -2.303  63.021  1.00 31.81           N  
ATOM   2222  CE1 HIS A 276     -15.374  -1.086  62.771  1.00 31.44           C  
ATOM   2223  NE2 HIS A 276     -15.471  -0.938  61.462  1.00 31.63           N  
ATOM   2224  N   ASN A 277     -11.564  -6.447  61.730  1.00 30.42           N  
ATOM   2225  CA  ASN A 277     -11.116  -7.832  61.648  1.00 31.37           C  
ATOM   2226  C   ASN A 277      -9.592  -7.834  61.594  1.00 30.63           C  
ATOM   2227  O   ASN A 277      -8.988  -8.373  60.666  1.00 32.34           O  
ATOM   2228  CB  ASN A 277     -11.679  -8.503  60.392  1.00 33.85           C  
ATOM   2229  CG  ASN A 277     -11.321  -9.976  60.308  1.00 36.97           C  
ATOM   2230  ND2 ASN A 277     -10.599 -10.353  59.258  1.00 39.20           N  
ATOM   2231  OD1 ASN A 277     -11.690 -10.766  61.179  1.00 39.79           O  
ATOM   2232  N   ALA A 278      -8.979  -7.222  62.599  1.00 29.15           N  
ATOM   2233  CA  ALA A 278      -7.530  -7.130  62.661  1.00 27.99           C  
ATOM   2234  C   ALA A 278      -6.898  -8.073  63.674  1.00 26.82           C  
ATOM   2235  O   ALA A 278      -7.470  -8.368  64.723  1.00 27.77           O  
ATOM   2236  CB  ALA A 278      -7.119  -5.695  62.972  1.00 27.98           C  
ATOM   2237  N   SER A 279      -5.708  -8.545  63.329  1.00 25.34           N  
ATOM   2238  CA  SER A 279      -4.916  -9.423  64.177  1.00 24.33           C  
ATOM   2239  C   SER A 279      -3.506  -8.858  64.054  1.00 23.15           C  
ATOM   2240  O   SER A 279      -2.664  -9.421  63.359  1.00 23.01           O  
ATOM   2241  CB  SER A 279      -4.950 -10.861  63.657  1.00 26.50           C  
ATOM   2242  OG  SER A 279      -6.270 -11.382  63.667  1.00 32.37           O  
ATOM   2243  N   VAL A 280      -3.270  -7.730  64.718  1.00 21.16           N  
ATOM   2244  CA  VAL A 280      -1.978  -7.048  64.672  1.00 20.12           C  
ATOM   2245  C   VAL A 280      -0.788  -7.942  65.004  1.00 19.09           C  
ATOM   2246  O   VAL A 280       0.221  -7.920  64.299  1.00 19.39           O  
ATOM   2247  CB  VAL A 280      -1.970  -5.820  65.615  1.00 21.11           C  
ATOM   2248  CG1 VAL A 280      -0.581  -5.196  65.667  1.00 21.17           C  
ATOM   2249  CG2 VAL A 280      -2.982  -4.793  65.125  1.00 22.32           C  
ATOM   2250  N   GLU A 281      -0.904  -8.724  66.072  1.00 18.35           N  
ATOM   2251  CA  GLU A 281       0.177  -9.613  66.481  1.00 18.80           C  
ATOM   2252  C   GLU A 281       0.480 -10.693  65.443  1.00 18.37           C  
ATOM   2253  O   GLU A 281       1.639 -10.920  65.093  1.00 16.91           O  
ATOM   2254  CB  GLU A 281      -0.156 -10.261  67.830  1.00 19.88           C  
ATOM   2255  CG  GLU A 281      -0.329  -9.258  68.964  1.00 23.19           C  
ATOM   2256  CD  GLU A 281      -1.710  -8.628  69.001  1.00 25.06           C  
ATOM   2257  OE1 GLU A 281      -1.886  -7.636  69.738  1.00 29.22           O  
ATOM   2258  OE2 GLU A 281      -2.623  -9.127  68.308  1.00 25.16           O1-
ATOM   2259  N   LYS A 282      -0.556 -11.364  64.954  1.00 18.85           N  
ATOM   2260  CA  LYS A 282      -0.362 -12.406  63.952  1.00 20.30           C  
ATOM   2261  C   LYS A 282       0.220 -11.811  62.677  1.00 19.89           C  
ATOM   2262  O   LYS A 282       1.038 -12.441  62.003  1.00 19.90           O  
ATOM   2263  CB  LYS A 282      -1.688 -13.103  63.636  1.00 22.07           C  
ATOM   2264  CG  LYS A 282      -2.244 -13.924  64.784  1.00 26.67           C  
ATOM   2265  CD  LYS A 282      -3.604 -14.522  64.439  1.00 27.83           C  
ATOM   2266  CE  LYS A 282      -3.518 -15.477  63.260  1.00 29.77           C  
ATOM   2267  NZ  LYS A 282      -4.838 -16.117  62.980  1.00 31.08           N1+
ATOM   2268  N   SER A 283      -0.203 -10.595  62.346  1.00 19.63           N  
ATOM   2269  CA  SER A 283       0.290  -9.933  61.145  1.00 19.89           C  
ATOM   2270  C   SER A 283       1.773  -9.615  61.244  1.00 18.19           C  
ATOM   2271  O   SER A 283       2.494  -9.706  60.252  1.00 17.86           O  
ATOM   2272  CB  SER A 283      -0.498  -8.654  60.874  1.00 20.79           C  
ATOM   2273  OG  SER A 283      -1.821  -8.972  60.479  1.00 26.09           O  
ATOM   2274  N   GLN A 284       2.233  -9.238  62.433  1.00 16.53           N  
ATOM   2275  CA  GLN A 284       3.649  -8.944  62.602  1.00 15.55           C  
ATOM   2276  C   GLN A 284       4.469 -10.224  62.486  1.00 15.73           C  
ATOM   2277  O   GLN A 284       5.546 -10.229  61.886  1.00 15.32           O  
ATOM   2278  CB  GLN A 284       3.905  -8.273  63.952  1.00 15.88           C  
ATOM   2279  CG  GLN A 284       3.434  -6.831  64.000  1.00 16.53           C  
ATOM   2280  CD  GLN A 284       3.945  -6.027  62.819  1.00 15.46           C  
ATOM   2281  NE2 GLN A 284       3.024  -5.484  62.030  1.00 18.13           N  
ATOM   2282  OE1 GLN A 284       5.151  -5.899  62.615  1.00 17.62           O  
ATOM   2283  N   VAL A 285       3.972 -11.317  63.058  1.00 14.09           N  
ATOM   2284  CA  VAL A 285       4.705 -12.576  62.966  1.00 13.34           C  
ATOM   2285  C   VAL A 285       4.788 -12.980  61.496  1.00 14.80           C  
ATOM   2286  O   VAL A 285       5.832 -13.433  61.025  1.00 14.19           O  
ATOM   2287  CB  VAL A 285       4.020 -13.695  63.779  1.00 14.44           C  
ATOM   2288  CG1 VAL A 285       4.773 -15.010  63.588  1.00 14.44           C  
ATOM   2289  CG2 VAL A 285       3.998 -13.323  65.256  1.00 16.10           C  
ATOM   2290  N   GLY A 286       3.689 -12.793  60.773  1.00 14.77           N  
ATOM   2291  CA  GLY A 286       3.667 -13.125  59.358  1.00 15.54           C  
ATOM   2292  C   GLY A 286       4.623 -12.251  58.564  1.00 16.09           C  
ATOM   2293  O   GLY A 286       5.349 -12.744  57.698  1.00 16.62           O  
ATOM   2294  N   PHE A 287       4.614 -10.953  58.854  1.00 14.11           N  
ATOM   2295  CA  PHE A 287       5.490  -9.992  58.184  1.00 15.44           C  
ATOM   2296  C   PHE A 287       6.944 -10.414  58.394  1.00 13.79           C  
ATOM   2297  O   PHE A 287       7.736 -10.435  57.455  1.00 13.96           O  
ATOM   2298  CB  PHE A 287       5.240  -8.591  58.759  1.00 15.30           C  
ATOM   2299  CG  PHE A 287       6.147  -7.517  58.213  1.00 16.03           C  
ATOM   2300  CD1 PHE A 287       6.283  -7.318  56.844  1.00 16.64           C  
ATOM   2301  CD2 PHE A 287       6.821  -6.663  59.085  1.00 15.28           C  
ATOM   2302  CE1 PHE A 287       7.080  -6.277  56.348  1.00 16.54           C  
ATOM   2303  CE2 PHE A 287       7.617  -5.623  58.602  1.00 15.25           C  
ATOM   2304  CZ  PHE A 287       7.743  -5.431  57.233  1.00 16.42           C  
ATOM   2305  N   ILE A 288       7.293 -10.764  59.626  1.00 13.63           N  
ATOM   2306  CA  ILE A 288       8.658 -11.190  59.909  1.00 13.16           C  
ATOM   2307  C   ILE A 288       8.992 -12.530  59.244  1.00 13.95           C  
ATOM   2308  O   ILE A 288      10.007 -12.658  58.566  1.00 14.68           O  
ATOM   2309  CB  ILE A 288       8.900 -11.303  61.428  1.00 12.47           C  
ATOM   2310  CG1 ILE A 288       8.816  -9.912  62.068  1.00 13.23           C  
ATOM   2311  CG2 ILE A 288      10.262 -11.944  61.696  1.00 12.91           C  
ATOM   2312  CD1 ILE A 288       8.901  -9.923  63.593  1.00 13.54           C  
ATOM   2313  N   ASP A 289       8.127 -13.521  59.428  1.00 15.23           N  
ATOM   2314  CA  ASP A 289       8.365 -14.846  58.860  1.00 15.77           C  
ATOM   2315  C   ASP A 289       8.483 -14.921  57.340  1.00 16.21           C  
ATOM   2316  O   ASP A 289       9.348 -15.624  56.816  1.00 16.62           O  
ATOM   2317  CB  ASP A 289       7.263 -15.822  59.297  1.00 15.70           C  
ATOM   2318  CG  ASP A 289       7.339 -16.182  60.769  1.00 18.85           C  
ATOM   2319  OD1 ASP A 289       8.326 -15.812  61.443  1.00 17.97           O  
ATOM   2320  OD2 ASP A 289       6.401 -16.853  61.249  1.00 18.75           O1-
ATOM   2321  N   TYR A 290       7.615 -14.207  56.631  1.00 16.40           N  
ATOM   2322  CA  TYR A 290       7.613 -14.264  55.174  1.00 18.29           C  
ATOM   2323  C   TYR A 290       8.379 -13.183  54.430  1.00 18.16           C  
ATOM   2324  O   TYR A 290       8.720 -13.366  53.259  1.00 17.59           O  
ATOM   2325  CB  TYR A 290       6.173 -14.279  54.654  1.00 21.52           C  
ATOM   2326  CG  TYR A 290       5.387 -15.507  55.051  1.00 24.51           C  
ATOM   2327  CD1 TYR A 290       4.751 -15.587  56.290  1.00 26.54           C  
ATOM   2328  CD2 TYR A 290       5.306 -16.605  54.197  1.00 26.96           C  
ATOM   2329  CE1 TYR A 290       4.054 -16.732  56.668  1.00 28.27           C  
ATOM   2330  CE2 TYR A 290       4.613 -17.755  54.565  1.00 28.38           C  
ATOM   2331  CZ  TYR A 290       3.991 -17.812  55.801  1.00 29.17           C  
ATOM   2332  OH  TYR A 290       3.321 -18.956  56.170  1.00 30.15           O  
ATOM   2333  N   ILE A 291       8.654 -12.066  55.092  1.00 16.50           N  
ATOM   2334  CA  ILE A 291       9.352 -10.970  54.428  1.00 16.17           C  
ATOM   2335  C   ILE A 291      10.638 -10.490  55.090  1.00 16.05           C  
ATOM   2336  O   ILE A 291      11.724 -10.575  54.504  1.00 14.86           O  
ATOM   2337  CB  ILE A 291       8.407  -9.743  54.271  1.00 17.07           C  
ATOM   2338  CG1 ILE A 291       7.191 -10.126  53.424  1.00 20.10           C  
ATOM   2339  CG2 ILE A 291       9.152  -8.577  53.622  1.00 16.11           C  
ATOM   2340  CD1 ILE A 291       6.188  -9.008  53.242  1.00 24.47           C  
ATOM   2341  N   VAL A 292      10.521  -9.994  56.316  1.00 13.07           N  
ATOM   2342  CA  VAL A 292      11.673  -9.433  57.005  1.00 14.07           C  
ATOM   2343  C   VAL A 292      12.804 -10.396  57.351  1.00 13.65           C  
ATOM   2344  O   VAL A 292      13.970 -10.107  57.078  1.00 14.58           O  
ATOM   2345  CB  VAL A 292      11.224  -8.688  58.276  1.00 13.93           C  
ATOM   2346  CG1 VAL A 292      12.400  -7.950  58.896  1.00 14.41           C  
ATOM   2347  CG2 VAL A 292      10.122  -7.701  57.922  1.00 16.26           C  
ATOM   2348  N   HIS A 293      12.481 -11.541  57.941  1.00 14.52           N  
ATOM   2349  CA  HIS A 293      13.538 -12.473  58.304  1.00 14.11           C  
ATOM   2350  C   HIS A 293      14.210 -13.095  57.075  1.00 14.88           C  
ATOM   2351  O   HIS A 293      15.436 -13.201  57.025  1.00 13.80           O  
ATOM   2352  CB  HIS A 293      13.007 -13.551  59.259  1.00 13.64           C  
ATOM   2353  CG  HIS A 293      14.088 -14.353  59.914  1.00 15.94           C  
ATOM   2354  CD2 HIS A 293      14.692 -14.221  61.119  1.00 15.46           C  
ATOM   2355  ND1 HIS A 293      14.701 -15.420  59.293  1.00 17.80           N  
ATOM   2356  CE1 HIS A 293      15.635 -15.911  60.087  1.00 15.88           C  
ATOM   2357  NE2 HIS A 293      15.651 -15.202  61.201  1.00 18.17           N  
ATOM   2358  N   PRO A 294      13.427 -13.505  56.065  1.00 14.86           N  
ATOM   2359  CA  PRO A 294      14.089 -14.087  54.891  1.00 13.80           C  
ATOM   2360  C   PRO A 294      15.105 -13.109  54.297  1.00 14.93           C  
ATOM   2361  O   PRO A 294      16.197 -13.507  53.881  1.00 14.54           O  
ATOM   2362  CB  PRO A 294      12.922 -14.376  53.956  1.00 15.05           C  
ATOM   2363  CG  PRO A 294      11.856 -14.802  54.925  1.00 16.13           C  
ATOM   2364  CD  PRO A 294      11.975 -13.758  56.026  1.00 13.86           C  
ATOM   2365  N   LEU A 295      14.747 -11.829  54.276  1.00 13.42           N  
ATOM   2366  CA  LEU A 295      15.632 -10.791  53.748  1.00 13.73           C  
ATOM   2367  C   LEU A 295      16.848 -10.564  54.643  1.00 12.86           C  
ATOM   2368  O   LEU A 295      17.991 -10.615  54.188  1.00 13.67           O  
ATOM   2369  CB  LEU A 295      14.868  -9.469  53.601  1.00 12.17           C  
ATOM   2370  CG  LEU A 295      15.708  -8.255  53.185  1.00 13.47           C  
ATOM   2371  CD1 LEU A 295      16.335  -8.502  51.815  1.00 14.36           C  
ATOM   2372  CD2 LEU A 295      14.824  -7.017  53.149  1.00 14.32           C  
ATOM   2373  N   TRP A 296      16.602 -10.313  55.925  1.00 12.68           N  
ATOM   2374  CA  TRP A 296      17.689 -10.046  56.851  1.00 12.73           C  
ATOM   2375  C   TRP A 296      18.626 -11.212  57.115  1.00 14.06           C  
ATOM   2376  O   TRP A 296      19.805 -11.011  57.384  1.00 14.58           O  
ATOM   2377  CB  TRP A 296      17.135  -9.502  58.166  1.00 13.05           C  
ATOM   2378  CG  TRP A 296      16.940  -8.026  58.099  1.00 12.93           C  
ATOM   2379  CD1 TRP A 296      15.784  -7.352  57.814  1.00 14.44           C  
ATOM   2380  CD2 TRP A 296      17.952  -7.036  58.271  1.00 13.07           C  
ATOM   2381  CE2 TRP A 296      17.344  -5.777  58.078  1.00 12.96           C  
ATOM   2382  CE3 TRP A 296      19.320  -7.090  58.569  1.00 14.33           C  
ATOM   2383  NE1 TRP A 296      16.021  -5.998  57.799  1.00 14.79           N  
ATOM   2384  CZ2 TRP A 296      18.058  -4.580  58.177  1.00 13.83           C  
ATOM   2385  CZ3 TRP A 296      20.030  -5.899  58.666  1.00 14.81           C  
ATOM   2386  CH2 TRP A 296      19.394  -4.660  58.470  1.00 14.51           C  
ATOM   2387  N   GLU A 297      18.100 -12.428  57.053  1.00 14.14           N  
ATOM   2388  CA  GLU A 297      18.931 -13.608  57.262  1.00 15.80           C  
ATOM   2389  C   GLU A 297      19.914 -13.679  56.093  1.00 15.74           C  
ATOM   2390  O   GLU A 297      21.079 -14.049  56.263  1.00 16.02           O  
ATOM   2391  CB  GLU A 297      18.034 -14.847  57.299  1.00 18.14           C  
ATOM   2392  CG  GLU A 297      18.735 -16.167  57.490  1.00 25.67           C  
ATOM   2393  CD  GLU A 297      17.737 -17.305  57.598  1.00 25.54           C  
ATOM   2394  OE1 GLU A 297      16.866 -17.414  56.708  1.00 29.57           O  
ATOM   2395  OE2 GLU A 297      17.823 -18.084  58.569  1.00 31.73           O1-
ATOM   2396  N   THR A 298      19.446 -13.293  54.910  1.00 14.64           N  
ATOM   2397  CA  THR A 298      20.286 -13.319  53.718  1.00 14.89           C  
ATOM   2398  C   THR A 298      21.321 -12.195  53.773  1.00 14.72           C  
ATOM   2399  O   THR A 298      22.484 -12.400  53.427  1.00 14.89           O  
ATOM   2400  CB  THR A 298      19.427 -13.203  52.446  1.00 14.75           C  
ATOM   2401  CG2 THR A 298      20.299 -13.303  51.195  1.00 15.62           C  
ATOM   2402  OG1 THR A 298      18.467 -14.271  52.428  1.00 15.83           O  
ATOM   2403  N   TRP A 299      20.908 -11.007  54.212  1.00 13.38           N  
ATOM   2404  CA  TRP A 299      21.853  -9.904  54.327  1.00 13.39           C  
ATOM   2405  C   TRP A 299      22.935 -10.264  55.346  1.00 14.25           C  
ATOM   2406  O   TRP A 299      24.122  -9.990  55.134  1.00 15.59           O  
ATOM   2407  CB  TRP A 299      21.129  -8.619  54.763  1.00 12.75           C  
ATOM   2408  CG  TRP A 299      22.058  -7.449  54.919  1.00 14.26           C  
ATOM   2409  CD1 TRP A 299      22.656  -7.022  56.069  1.00 14.94           C  
ATOM   2410  CD2 TRP A 299      22.559  -6.612  53.869  1.00 15.33           C  
ATOM   2411  CE2 TRP A 299      23.462  -5.700  54.457  1.00 15.14           C  
ATOM   2412  CE3 TRP A 299      22.332  -6.547  52.487  1.00 14.41           C  
ATOM   2413  NE1 TRP A 299      23.503  -5.970  55.800  1.00 16.34           N  
ATOM   2414  CZ2 TRP A 299      24.143  -4.730  53.706  1.00 14.45           C  
ATOM   2415  CZ3 TRP A 299      23.011  -5.582  51.739  1.00 16.90           C  
ATOM   2416  CH2 TRP A 299      23.906  -4.689  52.356  1.00 14.62           C  
ATOM   2417  N   ALA A 300      22.518 -10.875  56.453  1.00 14.60           N  
ATOM   2418  CA  ALA A 300      23.446 -11.276  57.508  1.00 15.00           C  
ATOM   2419  C   ALA A 300      24.488 -12.250  56.964  1.00 17.11           C  
ATOM   2420  O   ALA A 300      25.654 -12.195  57.352  1.00 18.05           O  
ATOM   2421  CB  ALA A 300      22.684 -11.911  58.667  1.00 15.40           C  
ATOM   2422  N   ASP A 301      24.068 -13.144  56.075  1.00 18.28           N  
ATOM   2423  CA  ASP A 301      25.009 -14.094  55.483  1.00 19.69           C  
ATOM   2424  C   ASP A 301      26.001 -13.348  54.586  1.00 20.85           C  
ATOM   2425  O   ASP A 301      27.192 -13.660  54.569  1.00 20.38           O  
ATOM   2426  CB  ASP A 301      24.275 -15.161  54.663  1.00 22.78           C  
ATOM   2427  CG  ASP A 301      23.614 -16.220  55.533  1.00 28.28           C  
ATOM   2428  OD1 ASP A 301      24.122 -16.484  56.642  1.00 31.27           O  
ATOM   2429  OD2 ASP A 301      22.595 -16.801  55.099  1.00 32.74           O1-
ATOM   2430  N   LEU A 302      25.511 -12.350  53.856  1.00 18.70           N  
ATOM   2431  CA  LEU A 302      26.367 -11.567  52.964  1.00 18.28           C  
ATOM   2432  C   LEU A 302      27.476 -10.846  53.727  1.00 18.23           C  
ATOM   2433  O   LEU A 302      28.620 -10.791  53.268  1.00 20.38           O  
ATOM   2434  CB  LEU A 302      25.536 -10.529  52.198  1.00 17.95           C  
ATOM   2435  CG  LEU A 302      26.303  -9.664  51.190  1.00 17.80           C  
ATOM   2436  CD1 LEU A 302      26.686 -10.516  49.991  1.00 21.32           C  
ATOM   2437  CD2 LEU A 302      25.443  -8.479  50.745  1.00 18.89           C  
ATOM   2438  N   VAL A 303      27.140 -10.294  54.890  1.00 17.35           N  
ATOM   2439  CA  VAL A 303      28.115  -9.557  55.693  1.00 17.53           C  
ATOM   2440  C   VAL A 303      28.529 -10.270  56.977  1.00 17.24           C  
ATOM   2441  O   VAL A 303      29.062  -9.644  57.888  1.00 18.65           O  
ATOM   2442  CB  VAL A 303      27.576  -8.162  56.076  1.00 17.63           C  
ATOM   2443  CG1 VAL A 303      27.196  -7.397  54.826  1.00 15.83           C  
ATOM   2444  CG2 VAL A 303      26.369  -8.298  57.008  1.00 17.43           C  
ATOM   2445  N   HIS A 304      28.298 -11.578  57.040  1.00 21.11           N  
ATOM   2446  CA  HIS A 304      28.636 -12.351  58.233  1.00 22.04           C  
ATOM   2447  C   HIS A 304      30.039 -12.054  58.764  1.00 23.00           C  
ATOM   2448  O   HIS A 304      31.001 -11.979  57.997  1.00 23.06           O  
ATOM   2449  CB  HIS A 304      28.494 -13.847  57.942  1.00 23.71           C  
ATOM   2450  CG  HIS A 304      28.674 -14.714  59.149  1.00 24.82           C  
ATOM   2451  CD2 HIS A 304      27.769 -15.255  59.999  1.00 26.22           C  
ATOM   2452  ND1 HIS A 304      29.915 -15.077  59.627  1.00 26.84           N  
ATOM   2453  CE1 HIS A 304      29.767 -15.804  60.721  1.00 25.88           C  
ATOM   2454  NE2 HIS A 304      28.475 -15.927  60.968  1.00 28.36           N  
ATOM   2455  N   PRO A 305      30.176 -11.902  60.093  1.00 22.55           N  
ATOM   2456  CA  PRO A 305      29.129 -11.992  61.120  1.00 22.17           C  
ATOM   2457  C   PRO A 305      28.632 -10.627  61.604  1.00 20.87           C  
ATOM   2458  O   PRO A 305      28.004 -10.524  62.655  1.00 20.38           O  
ATOM   2459  CB  PRO A 305      29.834 -12.749  62.231  1.00 22.82           C  
ATOM   2460  CG  PRO A 305      31.186 -12.089  62.212  1.00 23.72           C  
ATOM   2461  CD  PRO A 305      31.512 -11.977  60.716  1.00 23.49           C  
ATOM   2462  N   ASP A 306      28.914  -9.593  60.821  1.00 19.78           N  
ATOM   2463  CA  ASP A 306      28.559  -8.217  61.151  1.00 19.93           C  
ATOM   2464  C   ASP A 306      27.156  -7.942  61.683  1.00 18.32           C  
ATOM   2465  O   ASP A 306      26.992  -7.160  62.619  1.00 19.27           O  
ATOM   2466  CB  ASP A 306      28.773  -7.324  59.929  1.00 22.15           C  
ATOM   2467  CG  ASP A 306      30.208  -7.318  59.444  1.00 26.11           C  
ATOM   2468  OD1 ASP A 306      31.021  -8.123  59.945  1.00 27.25           O  
ATOM   2469  OD2 ASP A 306      30.516  -6.506  58.547  1.00 25.87           O1-
ATOM   2470  N   ALA A 307      26.152  -8.572  61.084  1.00 17.61           N  
ATOM   2471  CA  ALA A 307      24.766  -8.321  61.471  1.00 17.65           C  
ATOM   2472  C   ALA A 307      24.150  -9.326  62.428  1.00 18.67           C  
ATOM   2473  O   ALA A 307      22.929  -9.355  62.595  1.00 17.03           O  
ATOM   2474  CB  ALA A 307      23.901  -8.221  60.219  1.00 17.66           C  
ATOM   2475  N   GLN A 308      24.978 -10.140  63.069  1.00 17.96           N  
ATOM   2476  CA  GLN A 308      24.446 -11.141  63.983  1.00 18.88           C  
ATOM   2477  C   GLN A 308      23.562 -10.577  65.100  1.00 17.77           C  
ATOM   2478  O   GLN A 308      22.543 -11.177  65.438  1.00 18.11           O  
ATOM   2479  CB  GLN A 308      25.585 -11.958  64.592  1.00 20.61           C  
ATOM   2480  CG  GLN A 308      25.102 -13.173  65.372  1.00 26.17           C  
ATOM   2481  CD  GLN A 308      24.270 -14.112  64.519  1.00 28.96           C  
ATOM   2482  NE2 GLN A 308      23.013 -14.304  64.903  1.00 29.66           N  
ATOM   2483  OE1 GLN A 308      24.751 -14.659  63.524  1.00 31.68           O  
ATOM   2484  N   ASP A 309      23.939  -9.434  65.668  1.00 17.37           N  
ATOM   2485  CA  ASP A 309      23.154  -8.836  66.745  1.00 19.16           C  
ATOM   2486  C   ASP A 309      21.822  -8.305  66.234  1.00 18.44           C  
ATOM   2487  O   ASP A 309      20.810  -8.368  66.936  1.00 19.06           O  
ATOM   2488  CB  ASP A 309      23.928  -7.704  67.426  1.00 22.50           C  
ATOM   2489  CG  ASP A 309      25.151  -8.200  68.172  1.00 27.22           C  
ATOM   2490  OD1 ASP A 309      25.077  -9.291  68.775  1.00 29.90           O  
ATOM   2491  OD2 ASP A 309      26.180  -7.494  68.169  1.00 29.97           O1-
ATOM   2492  N   ILE A 310      21.824  -7.777  65.015  1.00 17.31           N  
ATOM   2493  CA  ILE A 310      20.598  -7.256  64.423  1.00 15.61           C  
ATOM   2494  C   ILE A 310      19.640  -8.423  64.183  1.00 15.35           C  
ATOM   2495  O   ILE A 310      18.449  -8.338  64.493  1.00 15.59           O  
ATOM   2496  CB  ILE A 310      20.899  -6.520  63.088  1.00 15.56           C  
ATOM   2497  CG1 ILE A 310      21.681  -5.234  63.378  1.00 15.44           C  
ATOM   2498  CG2 ILE A 310      19.596  -6.192  62.353  1.00 15.15           C  
ATOM   2499  CD1 ILE A 310      22.170  -4.508  62.137  1.00 17.07           C  
ATOM   2500  N   LEU A 311      20.169  -9.519  63.647  1.00 15.96           N  
ATOM   2501  CA  LEU A 311      19.352 -10.700  63.376  1.00 16.01           C  
ATOM   2502  C   LEU A 311      18.832 -11.283  64.690  1.00 16.24           C  
ATOM   2503  O   LEU A 311      17.686 -11.723  64.766  1.00 16.84           O  
ATOM   2504  CB  LEU A 311      20.175 -11.746  62.616  1.00 18.68           C  
ATOM   2505  CG  LEU A 311      19.435 -12.935  61.994  1.00 18.69           C  
ATOM   2506  CD1 LEU A 311      18.387 -12.437  61.011  1.00 20.55           C  
ATOM   2507  CD2 LEU A 311      20.437 -13.843  61.283  1.00 19.72           C  
ATOM   2508  N   ASP A 312      19.668 -11.279  65.727  1.00 16.73           N  
ATOM   2509  CA  ASP A 312      19.237 -11.802  67.023  1.00 17.91           C  
ATOM   2510  C   ASP A 312      18.058 -11.002  67.572  1.00 16.31           C  
ATOM   2511  O   ASP A 312      17.122 -11.571  68.135  1.00 16.83           O  
ATOM   2512  CB  ASP A 312      20.381 -11.775  68.043  1.00 20.47           C  
ATOM   2513  CG  ASP A 312      21.443 -12.828  67.771  1.00 23.47           C  
ATOM   2514  OD1 ASP A 312      21.161 -13.811  67.048  1.00 25.61           O  
ATOM   2515  OD2 ASP A 312      22.563 -12.678  68.302  1.00 27.34           O1-
ATOM   2516  N   THR A 313      18.102  -9.683  67.409  1.00 15.93           N  
ATOM   2517  CA  THR A 313      17.026  -8.823  67.896  1.00 14.88           C  
ATOM   2518  C   THR A 313      15.743  -9.108  67.131  1.00 14.00           C  
ATOM   2519  O   THR A 313      14.658  -9.167  67.709  1.00 14.57           O  
ATOM   2520  CB  THR A 313      17.394  -7.339  67.737  1.00 14.31           C  
ATOM   2521  CG2 THR A 313      16.296  -6.450  68.300  1.00 14.97           C  
ATOM   2522  OG1 THR A 313      18.613  -7.082  68.442  1.00 19.27           O  
ATOM   2523  N   LEU A 314      15.869  -9.268  65.821  1.00 13.50           N  
ATOM   2524  CA  LEU A 314      14.715  -9.564  64.987  1.00 13.09           C  
ATOM   2525  C   LEU A 314      14.044 -10.851  65.457  1.00 13.87           C  
ATOM   2526  O   LEU A 314      12.819 -10.914  65.584  1.00 14.12           O  
ATOM   2527  CB  LEU A 314      15.142  -9.724  63.528  1.00 13.82           C  
ATOM   2528  CG  LEU A 314      14.057 -10.194  62.555  1.00 12.44           C  
ATOM   2529  CD1 LEU A 314      12.910  -9.192  62.527  1.00 12.38           C  
ATOM   2530  CD2 LEU A 314      14.649 -10.351  61.161  1.00 13.59           C  
ATOM   2531  N   GLU A 315      14.849 -11.879  65.705  1.00 14.01           N  
ATOM   2532  CA  GLU A 315      14.310 -13.161  66.148  1.00 15.48           C  
ATOM   2533  C   GLU A 315      13.670 -13.038  67.531  1.00 16.03           C  
ATOM   2534  O   GLU A 315      12.633 -13.650  67.799  1.00 14.88           O  
ATOM   2535  CB  GLU A 315      15.419 -14.224  66.122  1.00 16.63           C  
ATOM   2536  CG  GLU A 315      15.907 -14.491  64.691  1.00 17.13           C  
ATOM   2537  CD  GLU A 315      17.062 -15.470  64.593  1.00 20.80           C  
ATOM   2538  OE1 GLU A 315      17.426 -15.825  63.449  1.00 21.16           O  
ATOM   2539  OE2 GLU A 315      17.608 -15.880  65.642  1.00 21.74           O1-
ATOM   2540  N   ASP A 316      14.270 -12.232  68.403  1.00 15.12           N  
ATOM   2541  CA  ASP A 316      13.702 -12.034  69.734  1.00 14.36           C  
ATOM   2542  C   ASP A 316      12.362 -11.319  69.618  1.00 14.72           C  
ATOM   2543  O   ASP A 316      11.406 -11.653  70.319  1.00 15.75           O  
ATOM   2544  CB  ASP A 316      14.635 -11.203  70.623  1.00 15.15           C  
ATOM   2545  CG  ASP A 316      15.815 -12.000  71.139  1.00 19.32           C  
ATOM   2546  OD1 ASP A 316      15.803 -13.242  71.006  1.00 20.58           O  
ATOM   2547  OD2 ASP A 316      16.749 -11.381  71.693  1.00 22.88           O1-
ATOM   2548  N   ASN A 317      12.288 -10.329  68.733  1.00 14.57           N  
ATOM   2549  CA  ASN A 317      11.042  -9.590  68.559  1.00 13.74           C  
ATOM   2550  C   ASN A 317       9.946 -10.480  67.975  1.00 14.64           C  
ATOM   2551  O   ASN A 317       8.768 -10.342  68.324  1.00 15.27           O  
ATOM   2552  CB  ASN A 317      11.271  -8.362  67.674  1.00 14.42           C  
ATOM   2553  CG  ASN A 317      12.028  -7.257  68.394  1.00 14.86           C  
ATOM   2554  ND2 ASN A 317      12.582  -6.325  67.628  1.00 12.45           N  
ATOM   2555  OD1 ASN A 317      12.096  -7.230  69.627  1.00 16.67           O  
ATOM   2556  N   ARG A 318      10.333 -11.391  67.087  1.00 13.76           N  
ATOM   2557  CA  ARG A 318       9.372 -12.309  66.487  1.00 15.21           C  
ATOM   2558  C   ARG A 318       8.821 -13.197  67.596  1.00 15.69           C  
ATOM   2559  O   ARG A 318       7.618 -13.428  67.673  1.00 15.35           O  
ATOM   2560  CB  ARG A 318      10.055 -13.154  65.407  1.00 15.20           C  
ATOM   2561  CG  ARG A 318       9.122 -14.020  64.565  1.00 17.08           C  
ATOM   2562  CD  ARG A 318       8.795 -15.349  65.226  1.00 19.12           C  
ATOM   2563  NE  ARG A 318       7.985 -16.174  64.335  1.00 18.50           N  
ATOM   2564  CZ  ARG A 318       7.345 -17.278  64.708  1.00 19.33           C  
ATOM   2565  NH1 ARG A 318       7.417 -17.700  65.965  1.00 19.59           N1+
ATOM   2566  NH2 ARG A 318       6.621 -17.950  63.824  1.00 19.80           N  
ATOM   2567  N   GLU A 319       9.705 -13.683  68.461  1.00 15.73           N  
ATOM   2568  CA  GLU A 319       9.282 -14.536  69.567  1.00 17.31           C  
ATOM   2569  C   GLU A 319       8.348 -13.769  70.497  1.00 16.76           C  
ATOM   2570  O   GLU A 319       7.363 -14.319  70.991  1.00 16.66           O  
ATOM   2571  CB  GLU A 319      10.500 -15.041  70.344  1.00 19.56           C  
ATOM   2572  CG  GLU A 319      10.156 -15.855  71.581  1.00 26.87           C  
ATOM   2573  CD  GLU A 319      11.387 -16.306  72.346  1.00 31.45           C  
ATOM   2574  OE1 GLU A 319      12.202 -15.440  72.729  1.00 33.68           O  
ATOM   2575  OE2 GLU A 319      11.537 -17.526  72.569  1.00 35.52           O1-
ATOM   2576  N   TRP A 320       8.643 -12.491  70.724  1.00 15.56           N  
ATOM   2577  CA  TRP A 320       7.807 -11.685  71.604  1.00 14.84           C  
ATOM   2578  C   TRP A 320       6.393 -11.537  71.049  1.00 16.52           C  
ATOM   2579  O   TRP A 320       5.413 -11.797  71.749  1.00 17.29           O  
ATOM   2580  CB  TRP A 320       8.410 -10.293  71.816  1.00 14.58           C  
ATOM   2581  CG  TRP A 320       7.636  -9.497  72.828  1.00 13.18           C  
ATOM   2582  CD1 TRP A 320       7.739  -9.580  74.187  1.00 14.43           C  
ATOM   2583  CD2 TRP A 320       6.579  -8.565  72.561  1.00 13.09           C  
ATOM   2584  CE2 TRP A 320       6.085  -8.126  73.809  1.00 14.73           C  
ATOM   2585  CE3 TRP A 320       6.001  -8.060  71.386  1.00 14.27           C  
ATOM   2586  NE1 TRP A 320       6.809  -8.761  74.783  1.00 15.13           N  
ATOM   2587  CZ2 TRP A 320       5.037  -7.203  73.919  1.00 15.31           C  
ATOM   2588  CZ3 TRP A 320       4.960  -7.142  71.493  1.00 15.09           C  
ATOM   2589  CH2 TRP A 320       4.489  -6.723  72.756  1.00 15.25           C  
ATOM   2590  N   TYR A 321       6.278 -11.119  69.792  1.00 14.43           N  
ATOM   2591  CA  TYR A 321       4.960 -10.950  69.198  1.00 15.33           C  
ATOM   2592  C   TYR A 321       4.199 -12.271  69.167  1.00 16.36           C  
ATOM   2593  O   TYR A 321       2.995 -12.304  69.415  1.00 18.22           O  
ATOM   2594  CB  TYR A 321       5.080 -10.359  67.788  1.00 15.55           C  
ATOM   2595  CG  TYR A 321       4.862  -8.862  67.750  1.00 16.15           C  
ATOM   2596  CD1 TYR A 321       3.590  -8.324  67.937  1.00 16.68           C  
ATOM   2597  CD2 TYR A 321       5.921  -7.982  67.541  1.00 16.26           C  
ATOM   2598  CE1 TYR A 321       3.374  -6.951  67.915  1.00 17.03           C  
ATOM   2599  CE2 TYR A 321       5.716  -6.599  67.520  1.00 15.74           C  
ATOM   2600  CZ  TYR A 321       4.438  -6.094  67.706  1.00 16.09           C  
ATOM   2601  OH  TYR A 321       4.214  -4.735  67.678  1.00 17.05           O  
ATOM   2602  N   GLN A 322       4.906 -13.358  68.882  1.00 17.44           N  
ATOM   2603  CA  GLN A 322       4.285 -14.675  68.829  1.00 19.25           C  
ATOM   2604  C   GLN A 322       3.725 -15.051  70.193  1.00 19.52           C  
ATOM   2605  O   GLN A 322       2.661 -15.658  70.280  1.00 20.74           O  
ATOM   2606  CB  GLN A 322       5.314 -15.722  68.389  1.00 18.80           C  
ATOM   2607  CG  GLN A 322       4.815 -17.166  68.377  1.00 20.22           C  
ATOM   2608  CD  GLN A 322       3.627 -17.371  67.458  1.00 21.59           C  
ATOM   2609  NE2 GLN A 322       2.701 -18.230  67.874  1.00 24.69           N  
ATOM   2610  OE1 GLN A 322       3.544 -16.777  66.384  1.00 22.73           O  
ATOM   2611  N   SER A 323       4.437 -14.675  71.253  1.00 19.99           N  
ATOM   2612  CA  SER A 323       4.019 -15.002  72.616  1.00 22.51           C  
ATOM   2613  C   SER A 323       2.730 -14.309  73.042  1.00 25.24           C  
ATOM   2614  O   SER A 323       2.074 -14.745  73.990  1.00 26.30           O  
ATOM   2615  CB  SER A 323       5.130 -14.658  73.615  1.00 21.85           C  
ATOM   2616  OG  SER A 323       5.211 -13.261  73.847  1.00 21.25           O  
ATOM   2617  N   THR A 324       2.366 -13.233  72.351  1.00 26.71           N  
ATOM   2618  CA  THR A 324       1.150 -12.506  72.688  1.00 30.90           C  
ATOM   2619  C   THR A 324      -0.059 -13.149  72.015  1.00 33.45           C  
ATOM   2620  O   THR A 324      -1.192 -12.706  72.206  1.00 34.88           O  
ATOM   2621  CB  THR A 324       1.230 -11.025  72.252  1.00 29.69           C  
ATOM   2622  CG2 THR A 324       2.454 -10.353  72.866  1.00 29.42           C  
ATOM   2623  OG1 THR A 324       1.313 -10.947  70.824  1.00 31.00           O  
ATOM   2624  N   ILE A 325       0.187 -14.199  71.235  1.00 34.89           N  
ATOM   2625  CA  ILE A 325      -0.891 -14.888  70.533  1.00 37.39           C  
ATOM   2626  C   ILE A 325      -1.483 -16.071  71.303  1.00 39.70           C  
ATOM   2627  O   ILE A 325      -2.702 -16.222  71.359  1.00 41.15           O  
ATOM   2628  CB  ILE A 325      -0.433 -15.397  69.148  1.00 35.70           C  
ATOM   2629  CG1 ILE A 325       0.150 -14.246  68.325  1.00 34.23           C  
ATOM   2630  CG2 ILE A 325      -1.619 -16.000  68.404  1.00 36.46           C  
ATOM   2631  CD1 ILE A 325       0.684 -14.679  66.973  1.00 33.66           C  
ATOM   2632  N   PRO A 326      -0.634 -16.935  71.891  1.00 41.58           N  
ATOM   2633  CA  PRO A 326      -1.142 -18.090  72.642  1.00 43.90           C  
ATOM   2634  C   PRO A 326      -2.156 -17.687  73.710  1.00 45.63           C  
ATOM   2635  O   PRO A 326      -1.801 -17.435  74.862  1.00 45.65           O  
ATOM   2636  CB  PRO A 326       0.126 -18.694  73.237  1.00 43.52           C  
ATOM   2637  CG  PRO A 326       1.142 -18.403  72.184  1.00 43.61           C  
ATOM   2638  CD  PRO A 326       0.837 -16.962  71.843  1.00 42.16           C  
ATOM   2639  N   GLN A 327      -3.421 -17.635  73.308  1.00 47.56           N  
ATOM   2640  CA  GLN A 327      -4.511 -17.253  74.195  1.00 49.44           C  
ATOM   2641  C   GLN A 327      -5.346 -18.469  74.575  1.00 50.09           C  
ATOM   2642  O   GLN A 327      -5.504 -18.718  75.789  1.00 50.56           O  
ATOM   2643  CB  GLN A 327      -5.390 -16.213  73.499  1.00 49.66           C  
ATOM   2644  CG  GLN A 327      -4.630 -14.968  73.067  1.00 50.00           C  
ATOM   2645  CD  GLN A 327      -5.226 -14.317  71.833  1.00 50.08           C  
ATOM   2646  NE2 GLN A 327      -5.587 -13.045  71.950  1.00 49.21           N  
ATOM   2647  OE1 GLN A 327      -5.353 -14.951  70.784  1.00 49.67           O  
ATOM   2648  OXT GLN A 327      -5.831 -19.156  73.650  1.00 51.22           O1-
TER
ATOM   2649  N   GLN B   1     -14.907  16.876  -2.882  1.00 56.43           N  
ATOM   2650  CA  GLN B   1     -13.814  16.513  -1.934  1.00 56.36           C  
ATOM   2651  C   GLN B   1     -14.215  15.324  -1.071  1.00 56.13           C  
ATOM   2652  O   GLN B   1     -13.505  14.319  -1.015  1.00 56.28           O  
ATOM   2653  CB  GLN B   1     -13.479  17.702  -1.032  1.00 56.60           C  
ATOM   2654  CG  GLN B   1     -12.402  17.406  -0.001  1.00 57.28           C  
ATOM   2655  CD  GLN B   1     -12.143  18.574   0.929  1.00 57.85           C  
ATOM   2656  NE2 GLN B   1     -12.874  19.665   0.728  1.00 57.68           N  
ATOM   2657  OE1 GLN B   1     -11.296  18.498   1.819  1.00 57.96           O  
ATOM   2658  N   GLU B   2     -15.354  15.447  -0.396  1.00 55.77           N  
ATOM   2659  CA  GLU B   2     -15.850  14.381   0.465  1.00 55.23           C  
ATOM   2660  C   GLU B   2     -16.026  13.084  -0.316  1.00 54.78           C  
ATOM   2661  O   GLU B   2     -16.034  11.997   0.263  1.00 54.63           O  
ATOM   2662  CB  GLU B   2     -17.181  14.789   1.099  1.00 55.69           C  
ATOM   2663  CG  GLU B   2     -17.075  15.970   2.050  1.00 56.55           C  
ATOM   2664  CD  GLU B   2     -18.413  16.363   2.643  1.00 57.11           C  
ATOM   2665  OE1 GLU B   2     -19.059  15.503   3.280  1.00 57.74           O  
ATOM   2666  OE2 GLU B   2     -18.820  17.531   2.474  1.00 57.51           O1-
ATOM   2667  N   ASP B   3     -16.168  13.206  -1.633  1.00 54.03           N  
ATOM   2668  CA  ASP B   3     -16.333  12.040  -2.491  1.00 53.29           C  
ATOM   2669  C   ASP B   3     -14.980  11.393  -2.759  1.00 52.02           C  
ATOM   2670  O   ASP B   3     -14.871  10.169  -2.843  1.00 52.18           O  
ATOM   2671  CB  ASP B   3     -16.988  12.440  -3.816  1.00 54.34           C  
ATOM   2672  CG  ASP B   3     -18.411  12.933  -3.637  1.00 55.77           C  
ATOM   2673  OD1 ASP B   3     -19.232  12.183  -3.066  1.00 55.51           O  
ATOM   2674  OD2 ASP B   3     -18.709  14.068  -4.067  1.00 56.72           O1-
ATOM   2675  N   VAL B   4     -13.951  12.224  -2.892  1.00 50.43           N  
ATOM   2676  CA  VAL B   4     -12.603  11.731  -3.141  1.00 49.23           C  
ATOM   2677  C   VAL B   4     -12.076  11.057  -1.878  1.00 48.22           C  
ATOM   2678  O   VAL B   4     -11.515   9.962  -1.934  1.00 48.21           O  
ATOM   2679  CB  VAL B   4     -11.649  12.880  -3.532  1.00 49.42           C  
ATOM   2680  CG1 VAL B   4     -10.276  12.324  -3.872  1.00 48.89           C  
ATOM   2681  CG2 VAL B   4     -12.220  13.649  -4.712  1.00 49.86           C  
ATOM   2682  N   LEU B   5     -12.265  11.719  -0.741  1.00 47.15           N  
ATOM   2683  CA  LEU B   5     -11.821  11.184   0.541  1.00 46.18           C  
ATOM   2684  C   LEU B   5     -12.473   9.831   0.794  1.00 45.87           C  
ATOM   2685  O   LEU B   5     -11.815   8.879   1.212  1.00 45.57           O  
ATOM   2686  CB  LEU B   5     -12.185  12.152   1.671  1.00 46.02           C  
ATOM   2687  CG  LEU B   5     -11.919  11.683   3.106  1.00 45.99           C  
ATOM   2688  CD1 LEU B   5     -10.447  11.341   3.278  1.00 45.56           C  
ATOM   2689  CD2 LEU B   5     -12.333  12.775   4.081  1.00 45.40           C  
ATOM   2690  N   ALA B   6     -13.774   9.753   0.533  1.00 45.39           N  
ATOM   2691  CA  ALA B   6     -14.525   8.520   0.730  1.00 45.23           C  
ATOM   2692  C   ALA B   6     -13.959   7.387  -0.120  1.00 45.10           C  
ATOM   2693  O   ALA B   6     -13.920   6.236   0.314  1.00 44.70           O  
ATOM   2694  CB  ALA B   6     -15.990   8.747   0.387  1.00 45.05           C  
ATOM   2695  N   LYS B   7     -13.523   7.719  -1.331  1.00 45.32           N  
ATOM   2696  CA  LYS B   7     -12.964   6.724  -2.240  1.00 45.22           C  
ATOM   2697  C   LYS B   7     -11.585   6.258  -1.779  1.00 44.70           C  
ATOM   2698  O   LYS B   7     -11.265   5.072  -1.857  1.00 43.93           O  
ATOM   2699  CB  LYS B   7     -12.874   7.298  -3.657  1.00 46.44           C  
ATOM   2700  CG  LYS B   7     -12.330   6.322  -4.689  1.00 47.95           C  
ATOM   2701  CD  LYS B   7     -12.437   6.885  -6.100  1.00 49.19           C  
ATOM   2702  CE  LYS B   7     -13.891   7.093  -6.503  1.00 49.40           C  
ATOM   2703  NZ  LYS B   7     -14.021   7.638  -7.883  1.00 50.92           N1+
ATOM   2704  N   GLU B   8     -10.770   7.195  -1.304  1.00 43.81           N  
ATOM   2705  CA  GLU B   8      -9.435   6.858  -0.824  1.00 43.45           C  
ATOM   2706  C   GLU B   8      -9.524   5.946   0.394  1.00 42.33           C  
ATOM   2707  O   GLU B   8      -8.711   5.038   0.560  1.00 41.83           O  
ATOM   2708  CB  GLU B   8      -8.659   8.126  -0.459  1.00 43.87           C  
ATOM   2709  CG  GLU B   8      -8.227   8.960  -1.653  1.00 45.74           C  
ATOM   2710  CD  GLU B   8      -7.335   8.190  -2.608  1.00 46.73           C  
ATOM   2711  OE1 GLU B   8      -6.289   7.671  -2.164  1.00 46.57           O  
ATOM   2712  OE2 GLU B   8      -7.679   8.104  -3.805  1.00 48.46           O1-
ATOM   2713  N   LEU B   9     -10.521   6.191   1.240  1.00 41.78           N  
ATOM   2714  CA  LEU B   9     -10.717   5.392   2.445  1.00 41.08           C  
ATOM   2715  C   LEU B   9     -11.190   3.979   2.123  1.00 40.87           C  
ATOM   2716  O   LEU B   9     -11.215   3.113   2.997  1.00 40.79           O  
ATOM   2717  CB  LEU B   9     -11.722   6.074   3.378  1.00 40.33           C  
ATOM   2718  CG  LEU B   9     -11.265   7.391   4.012  1.00 39.79           C  
ATOM   2719  CD1 LEU B   9     -12.398   7.994   4.824  1.00 39.69           C  
ATOM   2720  CD2 LEU B   9     -10.050   7.137   4.895  1.00 39.94           C  
ATOM   2721  N   GLU B  10     -11.565   3.749   0.868  1.00 40.89           N  
ATOM   2722  CA  GLU B  10     -12.024   2.430   0.446  1.00 40.47           C  
ATOM   2723  C   GLU B  10     -10.886   1.416   0.497  1.00 39.00           C  
ATOM   2724  O   GLU B  10     -11.122   0.210   0.511  1.00 38.27           O  
ATOM   2725  CB  GLU B  10     -12.591   2.483  -0.976  1.00 41.93           C  
ATOM   2726  CG  GLU B  10     -13.902   3.240  -1.107  1.00 44.95           C  
ATOM   2727  CD  GLU B  10     -14.496   3.128  -2.500  1.00 45.98           C  
ATOM   2728  OE1 GLU B  10     -14.696   1.988  -2.970  1.00 47.41           O  
ATOM   2729  OE2 GLU B  10     -14.764   4.177  -3.123  1.00 47.55           O1-
ATOM   2730  N   ASP B  11      -9.652   1.911   0.520  1.00 38.02           N  
ATOM   2731  CA  ASP B  11      -8.483   1.039   0.571  1.00 36.76           C  
ATOM   2732  C   ASP B  11      -7.947   0.909   1.991  1.00 35.97           C  
ATOM   2733  O   ASP B  11      -6.799   0.512   2.196  1.00 34.59           O  
ATOM   2734  CB  ASP B  11      -7.378   1.580  -0.340  1.00 38.94           C  
ATOM   2735  CG  ASP B  11      -7.769   1.561  -1.803  1.00 41.31           C  
ATOM   2736  OD1 ASP B  11      -8.092   0.469  -2.318  1.00 42.99           O  
ATOM   2737  OD2 ASP B  11      -7.750   2.637  -2.438  1.00 42.51           O1-
ATOM   2738  N   VAL B  12      -8.785   1.238   2.968  1.00 34.71           N  
ATOM   2739  CA  VAL B  12      -8.394   1.166   4.372  1.00 34.18           C  
ATOM   2740  C   VAL B  12      -7.825  -0.199   4.758  1.00 33.09           C  
ATOM   2741  O   VAL B  12      -7.038  -0.306   5.696  1.00 33.09           O  
ATOM   2742  CB  VAL B  12      -9.591   1.485   5.297  1.00 34.98           C  
ATOM   2743  CG1 VAL B  12     -10.687   0.447   5.109  1.00 35.62           C  
ATOM   2744  CG2 VAL B  12      -9.135   1.528   6.745  1.00 35.14           C  
ATOM   2745  N   ASN B  13      -8.222  -1.241   4.036  1.00 32.54           N  
ATOM   2746  CA  ASN B  13      -7.746  -2.589   4.329  1.00 31.36           C  
ATOM   2747  C   ASN B  13      -6.510  -2.960   3.518  1.00 31.07           C  
ATOM   2748  O   ASN B  13      -6.043  -4.099   3.573  1.00 30.43           O  
ATOM   2749  CB  ASN B  13      -8.853  -3.610   4.051  1.00 32.79           C  
ATOM   2750  CG  ASN B  13     -10.108  -3.341   4.853  1.00 34.52           C  
ATOM   2751  ND2 ASN B  13     -11.243  -3.248   4.167  1.00 35.97           N  
ATOM   2752  OD1 ASN B  13     -10.060  -3.222   6.077  1.00 35.20           O  
ATOM   2753  N   LYS B  14      -5.972  -1.998   2.777  1.00 31.02           N  
ATOM   2754  CA  LYS B  14      -4.803  -2.257   1.947  1.00 30.95           C  
ATOM   2755  C   LYS B  14      -3.500  -1.637   2.441  1.00 29.48           C  
ATOM   2756  O   LYS B  14      -3.463  -0.495   2.899  1.00 28.33           O  
ATOM   2757  CB  LYS B  14      -5.069  -1.788   0.514  1.00 32.59           C  
ATOM   2758  CG  LYS B  14      -6.250  -2.475  -0.156  1.00 35.30           C  
ATOM   2759  CD  LYS B  14      -6.436  -1.982  -1.582  1.00 37.58           C  
ATOM   2760  CE  LYS B  14      -7.623  -2.659  -2.252  1.00 38.85           C  
ATOM   2761  NZ  LYS B  14      -7.773  -2.224  -3.670  1.00 41.38           N1+
ATOM   2762  N   TRP B  15      -2.431  -2.417   2.333  1.00 28.96           N  
ATOM   2763  CA  TRP B  15      -1.097  -1.984   2.722  1.00 28.50           C  
ATOM   2764  C   TRP B  15      -0.647  -1.022   1.632  1.00 29.87           C  
ATOM   2765  O   TRP B  15      -0.530  -1.407   0.467  1.00 31.20           O  
ATOM   2766  CB  TRP B  15      -0.164  -3.195   2.779  1.00 27.34           C  
ATOM   2767  CG  TRP B  15       1.128  -2.970   3.504  1.00 26.06           C  
ATOM   2768  CD1 TRP B  15       2.345  -2.682   2.954  1.00 25.50           C  
ATOM   2769  CD2 TRP B  15       1.337  -3.053   4.919  1.00 25.21           C  
ATOM   2770  CE2 TRP B  15       2.708  -2.811   5.155  1.00 24.29           C  
ATOM   2771  CE3 TRP B  15       0.497  -3.311   6.011  1.00 24.71           C  
ATOM   2772  NE1 TRP B  15       3.300  -2.588   3.939  1.00 24.59           N  
ATOM   2773  CZ2 TRP B  15       3.261  -2.819   6.442  1.00 23.56           C  
ATOM   2774  CZ3 TRP B  15       1.045  -3.319   7.290  1.00 24.47           C  
ATOM   2775  CH2 TRP B  15       2.416  -3.074   7.493  1.00 23.88           C  
ATOM   2776  N   GLY B  16      -0.406   0.229   2.003  1.00 29.40           N  
ATOM   2777  CA  GLY B  16       0.010   1.211   1.021  1.00 27.80           C  
ATOM   2778  C   GLY B  16      -1.042   2.285   0.826  1.00 27.87           C  
ATOM   2779  O   GLY B  16      -1.015   3.024  -0.157  1.00 26.87           O  
ATOM   2780  N   LEU B  17      -1.979   2.360   1.765  1.00 26.93           N  
ATOM   2781  CA  LEU B  17      -3.036   3.360   1.723  1.00 27.74           C  
ATOM   2782  C   LEU B  17      -2.407   4.731   1.488  1.00 28.07           C  
ATOM   2783  O   LEU B  17      -1.313   5.007   1.984  1.00 29.37           O  
ATOM   2784  CB  LEU B  17      -3.794   3.362   3.053  1.00 27.06           C  
ATOM   2785  CG  LEU B  17      -4.887   4.412   3.259  1.00 27.00           C  
ATOM   2786  CD1 LEU B  17      -6.047   4.147   2.306  1.00 28.90           C  
ATOM   2787  CD2 LEU B  17      -5.367   4.361   4.701  1.00 28.68           C  
ATOM   2788  N   HIS B  18      -3.088   5.583   0.728  1.00 28.45           N  
ATOM   2789  CA  HIS B  18      -2.581   6.925   0.446  1.00 28.48           C  
ATOM   2790  C   HIS B  18      -2.879   7.814   1.651  1.00 27.17           C  
ATOM   2791  O   HIS B  18      -3.698   8.731   1.578  1.00 27.38           O  
ATOM   2792  CB  HIS B  18      -3.253   7.490  -0.810  1.00 30.59           C  
ATOM   2793  CG  HIS B  18      -2.987   6.692  -2.049  1.00 33.13           C  
ATOM   2794  CD2 HIS B  18      -2.187   5.620  -2.267  1.00 33.75           C  
ATOM   2795  ND1 HIS B  18      -3.584   6.975  -3.259  1.00 34.76           N  
ATOM   2796  CE1 HIS B  18      -3.164   6.112  -4.168  1.00 35.44           C  
ATOM   2797  NE2 HIS B  18      -2.316   5.280  -3.592  1.00 34.71           N  
ATOM   2798  N   VAL B  19      -2.198   7.538   2.759  1.00 26.38           N  
ATOM   2799  CA  VAL B  19      -2.408   8.279   3.995  1.00 24.31           C  
ATOM   2800  C   VAL B  19      -2.157   9.781   3.884  1.00 23.26           C  
ATOM   2801  O   VAL B  19      -2.832  10.573   4.539  1.00 22.55           O  
ATOM   2802  CB  VAL B  19      -1.546   7.693   5.140  1.00 22.40           C  
ATOM   2803  CG1 VAL B  19      -0.070   7.962   4.882  1.00 24.37           C  
ATOM   2804  CG2 VAL B  19      -1.985   8.277   6.469  1.00 21.59           C  
ATOM   2805  N   PHE B  20      -1.195  10.181   3.059  1.00 23.51           N  
ATOM   2806  CA  PHE B  20      -0.913  11.602   2.898  1.00 23.61           C  
ATOM   2807  C   PHE B  20      -2.047  12.282   2.146  1.00 25.76           C  
ATOM   2808  O   PHE B  20      -2.396  13.425   2.440  1.00 25.12           O  
ATOM   2809  CB  PHE B  20       0.411  11.804   2.161  1.00 22.30           C  
ATOM   2810  CG  PHE B  20       1.608  11.379   2.960  1.00 21.50           C  
ATOM   2811  CD1 PHE B  20       1.961  12.066   4.117  1.00 21.69           C  
ATOM   2812  CD2 PHE B  20       2.365  10.280   2.576  1.00 20.83           C  
ATOM   2813  CE1 PHE B  20       3.053  11.661   4.883  1.00 21.59           C  
ATOM   2814  CE2 PHE B  20       3.460   9.867   3.335  1.00 21.74           C  
ATOM   2815  CZ  PHE B  20       3.801  10.560   4.490  1.00 20.62           C  
ATOM   2816  N   ARG B  21      -2.621  11.576   1.175  1.00 27.12           N  
ATOM   2817  CA  ARG B  21      -3.736  12.117   0.405  1.00 29.13           C  
ATOM   2818  C   ARG B  21      -4.937  12.270   1.330  1.00 28.61           C  
ATOM   2819  O   ARG B  21      -5.642  13.277   1.288  1.00 28.37           O  
ATOM   2820  CB  ARG B  21      -4.099  11.182  -0.752  1.00 32.03           C  
ATOM   2821  CG  ARG B  21      -3.108  11.184  -1.904  1.00 37.56           C  
ATOM   2822  CD  ARG B  21      -3.046  12.547  -2.582  1.00 42.16           C  
ATOM   2823  NE  ARG B  21      -2.221  12.526  -3.789  1.00 45.56           N  
ATOM   2824  CZ  ARG B  21      -0.922  12.241  -3.807  1.00 47.83           C  
ATOM   2825  NH1 ARG B  21      -0.285  11.948  -2.680  1.00 49.17           N1+
ATOM   2826  NH2 ARG B  21      -0.257  12.247  -4.956  1.00 48.25           N  
ATOM   2827  N   ILE B  22      -5.153  11.262   2.170  1.00 28.87           N  
ATOM   2828  CA  ILE B  22      -6.261  11.269   3.119  1.00 28.81           C  
ATOM   2829  C   ILE B  22      -6.126  12.425   4.106  1.00 29.43           C  
ATOM   2830  O   ILE B  22      -7.117  13.060   4.467  1.00 28.99           O  
ATOM   2831  CB  ILE B  22      -6.329   9.935   3.895  1.00 29.42           C  
ATOM   2832  CG1 ILE B  22      -6.671   8.798   2.926  1.00 29.74           C  
ATOM   2833  CG2 ILE B  22      -7.366  10.025   5.010  1.00 29.65           C  
ATOM   2834  CD1 ILE B  22      -6.669   7.423   3.548  1.00 29.97           C  
ATOM   2835  N   ALA B  23      -4.899  12.698   4.538  1.00 29.14           N  
ATOM   2836  CA  ALA B  23      -4.654  13.788   5.474  1.00 30.64           C  
ATOM   2837  C   ALA B  23      -5.020  15.122   4.829  1.00 32.09           C  
ATOM   2838  O   ALA B  23      -5.529  16.025   5.491  1.00 32.51           O  
ATOM   2839  CB  ALA B  23      -3.187  13.796   5.902  1.00 30.32           C  
ATOM   2840  N   GLU B  24      -4.759  15.238   3.531  1.00 34.21           N  
ATOM   2841  CA  GLU B  24      -5.065  16.459   2.794  1.00 36.69           C  
ATOM   2842  C   GLU B  24      -6.571  16.600   2.589  1.00 36.25           C  
ATOM   2843  O   GLU B  24      -7.156  17.646   2.875  1.00 36.90           O  
ATOM   2844  CB  GLU B  24      -4.378  16.435   1.425  1.00 39.05           C  
ATOM   2845  CG  GLU B  24      -2.868  16.283   1.472  1.00 43.37           C  
ATOM   2846  CD  GLU B  24      -2.265  16.094   0.091  1.00 46.21           C  
ATOM   2847  OE1 GLU B  24      -2.482  16.967  -0.777  1.00 48.37           O  
ATOM   2848  OE2 GLU B  24      -1.576  15.074  -0.128  1.00 47.78           O1-
ATOM   2849  N   LEU B  25      -7.185  15.530   2.097  1.00 35.86           N  
ATOM   2850  CA  LEU B  25      -8.616  15.498   1.813  1.00 35.70           C  
ATOM   2851  C   LEU B  25      -9.520  15.565   3.041  1.00 35.65           C  
ATOM   2852  O   LEU B  25     -10.734  15.722   2.910  1.00 36.36           O  
ATOM   2853  CB  LEU B  25      -8.949  14.235   1.017  1.00 35.67           C  
ATOM   2854  CG  LEU B  25      -8.184  14.040  -0.297  1.00 36.27           C  
ATOM   2855  CD1 LEU B  25      -8.423  12.635  -0.827  1.00 35.72           C  
ATOM   2856  CD2 LEU B  25      -8.624  15.085  -1.309  1.00 37.35           C  
ATOM   2857  N   SER B  26      -8.940  15.450   4.230  1.00 35.03           N  
ATOM   2858  CA  SER B  26      -9.733  15.484   5.455  1.00 34.20           C  
ATOM   2859  C   SER B  26      -9.487  16.728   6.300  1.00 33.73           C  
ATOM   2860  O   SER B  26      -9.969  16.816   7.428  1.00 34.26           O  
ATOM   2861  CB  SER B  26      -9.445  14.240   6.298  1.00 34.90           C  
ATOM   2862  OG  SER B  26      -8.091  14.216   6.718  1.00 34.92           O  
ATOM   2863  N   GLY B  27      -8.745  17.688   5.758  1.00 33.09           N  
ATOM   2864  CA  GLY B  27      -8.454  18.897   6.508  1.00 33.27           C  
ATOM   2865  C   GLY B  27      -7.479  18.576   7.625  1.00 32.41           C  
ATOM   2866  O   GLY B  27      -7.576  19.107   8.731  1.00 33.81           O  
ATOM   2867  N   ASN B  28      -6.534  17.696   7.312  1.00 32.28           N  
ATOM   2868  CA  ASN B  28      -5.511  17.236   8.243  1.00 30.40           C  
ATOM   2869  C   ASN B  28      -6.108  16.523   9.449  1.00 29.76           C  
ATOM   2870  O   ASN B  28      -5.763  16.805  10.597  1.00 29.02           O  
ATOM   2871  CB  ASN B  28      -4.618  18.392   8.704  1.00 31.95           C  
ATOM   2872  CG  ASN B  28      -3.381  17.906   9.444  1.00 31.30           C  
ATOM   2873  ND2 ASN B  28      -2.991  18.622  10.492  1.00 32.15           N  
ATOM   2874  OD1 ASN B  28      -2.779  16.899   9.067  1.00 30.29           O  
ATOM   2875  N   ARG B  29      -7.014  15.593   9.166  1.00 26.43           N  
ATOM   2876  CA  ARG B  29      -7.664  14.793  10.194  1.00 26.12           C  
ATOM   2877  C   ARG B  29      -7.554  13.322   9.807  1.00 24.34           C  
ATOM   2878  O   ARG B  29      -8.526  12.577   9.905  1.00 24.97           O  
ATOM   2879  CB  ARG B  29      -9.143  15.175  10.317  1.00 25.76           C  
ATOM   2880  CG  ARG B  29      -9.393  16.524  10.964  1.00 26.28           C  
ATOM   2881  CD  ARG B  29      -9.022  16.491  12.437  1.00 27.42           C  
ATOM   2882  NE  ARG B  29      -9.338  17.745  13.113  1.00 30.06           N  
ATOM   2883  CZ  ARG B  29      -9.110  17.971  14.401  1.00 29.18           C  
ATOM   2884  NH1 ARG B  29      -8.563  17.026  15.152  1.00 30.07           N1+
ATOM   2885  NH2 ARG B  29      -9.430  19.139  14.939  1.00 29.75           N  
ATOM   2886  N   PRO B  30      -6.362  12.880   9.368  1.00 22.67           N  
ATOM   2887  CA  PRO B  30      -6.206  11.477   8.980  1.00 21.15           C  
ATOM   2888  C   PRO B  30      -6.459  10.493  10.120  1.00 21.23           C  
ATOM   2889  O   PRO B  30      -7.057   9.443   9.915  1.00 20.17           O  
ATOM   2890  CB  PRO B  30      -4.769  11.419   8.471  1.00 21.52           C  
ATOM   2891  CG  PRO B  30      -4.082  12.416   9.338  1.00 20.69           C  
ATOM   2892  CD  PRO B  30      -5.061  13.572   9.337  1.00 22.94           C  
ATOM   2893  N   LEU B  31      -6.004  10.833  11.321  1.00 20.90           N  
ATOM   2894  CA  LEU B  31      -6.196   9.946  12.460  1.00 21.30           C  
ATOM   2895  C   LEU B  31      -7.678   9.740  12.764  1.00 21.12           C  
ATOM   2896  O   LEU B  31      -8.125   8.609  12.954  1.00 22.16           O  
ATOM   2897  CB  LEU B  31      -5.485  10.499  13.703  1.00 20.25           C  
ATOM   2898  CG  LEU B  31      -5.534   9.616  14.958  1.00 20.59           C  
ATOM   2899  CD1 LEU B  31      -4.963   8.240  14.656  1.00 20.30           C  
ATOM   2900  CD2 LEU B  31      -4.755  10.281  16.078  1.00 19.53           C  
ATOM   2901  N   THR B  32      -8.436  10.831  12.798  1.00 22.94           N  
ATOM   2902  CA  THR B  32      -9.866  10.757  13.089  1.00 24.75           C  
ATOM   2903  C   THR B  32     -10.652   9.993  12.028  1.00 26.04           C  
ATOM   2904  O   THR B  32     -11.400   9.070  12.354  1.00 27.72           O  
ATOM   2905  CB  THR B  32     -10.486  12.161  13.239  1.00 24.74           C  
ATOM   2906  CG2 THR B  32     -11.998  12.063  13.410  1.00 24.80           C  
ATOM   2907  OG1 THR B  32      -9.931  12.809  14.389  1.00 24.39           O  
ATOM   2908  N   VAL B  33     -10.487  10.370  10.763  1.00 26.53           N  
ATOM   2909  CA  VAL B  33     -11.217   9.700   9.693  1.00 26.84           C  
ATOM   2910  C   VAL B  33     -10.806   8.242   9.521  1.00 26.91           C  
ATOM   2911  O   VAL B  33     -11.651   7.384   9.273  1.00 27.77           O  
ATOM   2912  CB  VAL B  33     -11.062  10.441   8.339  1.00 26.20           C  
ATOM   2913  CG1 VAL B  33     -11.582  11.864   8.470  1.00 27.98           C  
ATOM   2914  CG2 VAL B  33      -9.606  10.437   7.891  1.00 27.27           C  
ATOM   2915  N   ILE B  34      -9.515   7.951   9.664  1.00 26.58           N  
ATOM   2916  CA  ILE B  34      -9.046   6.576   9.519  1.00 25.61           C  
ATOM   2917  C   ILE B  34      -9.475   5.705  10.700  1.00 26.15           C  
ATOM   2918  O   ILE B  34      -9.878   4.557  10.513  1.00 27.01           O  
ATOM   2919  CB  ILE B  34      -7.503   6.524   9.345  1.00 26.63           C  
ATOM   2920  CG1 ILE B  34      -7.126   7.126   7.985  1.00 26.32           C  
ATOM   2921  CG2 ILE B  34      -7.006   5.089   9.439  1.00 25.30           C  
ATOM   2922  CD1 ILE B  34      -5.633   7.170   7.704  1.00 27.09           C  
ATOM   2923  N   MET B  35      -9.393   6.241  11.914  1.00 25.45           N  
ATOM   2924  CA  MET B  35      -9.810   5.485  13.093  1.00 26.19           C  
ATOM   2925  C   MET B  35     -11.308   5.206  13.006  1.00 26.33           C  
ATOM   2926  O   MET B  35     -11.759   4.095  13.279  1.00 26.75           O  
ATOM   2927  CB  MET B  35      -9.516   6.268  14.377  1.00 25.74           C  
ATOM   2928  CG  MET B  35      -8.105   6.093  14.926  1.00 24.94           C  
ATOM   2929  SD  MET B  35      -7.840   4.475  15.683  1.00 24.48           S  
ATOM   2930  CE  MET B  35      -8.464   4.762  17.352  1.00 23.63           C  
ATOM   2931  N   HIS B  36     -12.073   6.222  12.623  1.00 27.47           N  
ATOM   2932  CA  HIS B  36     -13.521   6.082  12.503  1.00 28.86           C  
ATOM   2933  C   HIS B  36     -13.848   5.008  11.470  1.00 29.60           C  
ATOM   2934  O   HIS B  36     -14.637   4.099  11.733  1.00 29.77           O  
ATOM   2935  CB  HIS B  36     -14.150   7.414  12.081  1.00 30.62           C  
ATOM   2936  CG  HIS B  36     -15.648   7.408  12.092  1.00 32.49           C  
ATOM   2937  CD2 HIS B  36     -16.533   6.527  12.616  1.00 33.46           C  
ATOM   2938  ND1 HIS B  36     -16.400   8.413  11.523  1.00 34.88           N  
ATOM   2939  CE1 HIS B  36     -17.684   8.151  11.695  1.00 35.35           C  
ATOM   2940  NE2 HIS B  36     -17.792   7.012  12.355  1.00 34.52           N  
ATOM   2941  N   THR B  37     -13.232   5.118  10.297  1.00 28.41           N  
ATOM   2942  CA  THR B  37     -13.450   4.157   9.222  1.00 29.84           C  
ATOM   2943  C   THR B  37     -13.151   2.739   9.696  1.00 29.25           C  
ATOM   2944  O   THR B  37     -13.923   1.814   9.441  1.00 30.37           O  
ATOM   2945  CB  THR B  37     -12.558   4.477   8.001  1.00 28.05           C  
ATOM   2946  CG2 THR B  37     -12.754   3.438   6.905  1.00 29.91           C  
ATOM   2947  OG1 THR B  37     -12.894   5.774   7.490  1.00 30.87           O  
ATOM   2948  N   ILE B  38     -12.030   2.573  10.390  1.00 29.67           N  
ATOM   2949  CA  ILE B  38     -11.633   1.267  10.899  1.00 28.65           C  
ATOM   2950  C   ILE B  38     -12.609   0.741  11.948  1.00 30.30           C  
ATOM   2951  O   ILE B  38     -12.915  -0.453  11.976  1.00 30.71           O  
ATOM   2952  CB  ILE B  38     -10.211   1.318  11.504  1.00 29.59           C  
ATOM   2953  CG1 ILE B  38      -9.191   1.549  10.388  1.00 29.36           C  
ATOM   2954  CG2 ILE B  38      -9.907   0.030  12.255  1.00 28.92           C  
ATOM   2955  CD1 ILE B  38      -7.751   1.609  10.860  1.00 30.49           C  
ATOM   2956  N   PHE B  39     -13.092   1.626  12.815  1.00 31.19           N  
ATOM   2957  CA  PHE B  39     -14.041   1.223  13.846  1.00 32.57           C  
ATOM   2958  C   PHE B  39     -15.347   0.764  13.208  1.00 33.20           C  
ATOM   2959  O   PHE B  39     -15.964  -0.197  13.668  1.00 34.07           O  
ATOM   2960  CB  PHE B  39     -14.308   2.377  14.818  1.00 31.53           C  
ATOM   2961  CG  PHE B  39     -13.382   2.401  16.006  1.00 31.54           C  
ATOM   2962  CD1 PHE B  39     -12.003   2.490  15.834  1.00 30.81           C  
ATOM   2963  CD2 PHE B  39     -13.891   2.327  17.300  1.00 30.02           C  
ATOM   2964  CE1 PHE B  39     -11.146   2.507  16.933  1.00 30.38           C  
ATOM   2965  CE2 PHE B  39     -13.043   2.343  18.406  1.00 30.76           C  
ATOM   2966  CZ  PHE B  39     -11.667   2.433  18.221  1.00 30.79           C  
ATOM   2967  N   GLN B  40     -15.763   1.451  12.148  1.00 34.40           N  
ATOM   2968  CA  GLN B  40     -16.990   1.094  11.443  1.00 36.35           C  
ATOM   2969  C   GLN B  40     -16.781  -0.218  10.697  1.00 36.82           C  
ATOM   2970  O   GLN B  40     -17.680  -1.056  10.628  1.00 37.54           O  
ATOM   2971  CB  GLN B  40     -17.380   2.184  10.441  1.00 37.53           C  
ATOM   2972  CG  GLN B  40     -17.733   3.523  11.059  1.00 40.80           C  
ATOM   2973  CD  GLN B  40     -18.285   4.500  10.037  1.00 43.21           C  
ATOM   2974  NE2 GLN B  40     -17.580   5.608   9.833  1.00 44.97           N  
ATOM   2975  OE1 GLN B  40     -19.334   4.260   9.435  1.00 45.09           O  
ATOM   2976  N   GLU B  41     -15.585  -0.385  10.139  1.00 36.94           N  
ATOM   2977  CA  GLU B  41     -15.232  -1.587   9.390  1.00 37.61           C  
ATOM   2978  C   GLU B  41     -15.231  -2.820  10.286  1.00 37.46           C  
ATOM   2979  O   GLU B  41     -15.583  -3.917   9.850  1.00 37.57           O  
ATOM   2980  CB  GLU B  41     -13.848  -1.419   8.755  1.00 39.18           C  
ATOM   2981  CG  GLU B  41     -13.352  -2.634   7.982  1.00 41.75           C  
ATOM   2982  CD  GLU B  41     -14.193  -2.932   6.755  1.00 43.74           C  
ATOM   2983  OE1 GLU B  41     -14.326  -2.037   5.893  1.00 44.28           O  
ATOM   2984  OE2 GLU B  41     -14.720  -4.061   6.651  1.00 45.52           O1-
ATOM   2985  N   ARG B  42     -14.829  -2.637  11.539  1.00 36.50           N  
ATOM   2986  CA  ARG B  42     -14.777  -3.738  12.491  1.00 36.02           C  
ATOM   2987  C   ARG B  42     -16.001  -3.775  13.402  1.00 36.12           C  
ATOM   2988  O   ARG B  42     -16.064  -4.579  14.329  1.00 36.28           O  
ATOM   2989  CB  ARG B  42     -13.502  -3.640  13.335  1.00 35.44           C  
ATOM   2990  CG  ARG B  42     -12.228  -3.918  12.552  1.00 35.68           C  
ATOM   2991  CD  ARG B  42     -10.983  -3.753  13.412  1.00 35.92           C  
ATOM   2992  NE  ARG B  42      -9.779  -4.188  12.708  1.00 34.97           N  
ATOM   2993  CZ  ARG B  42      -9.526  -5.447  12.365  1.00 35.58           C  
ATOM   2994  NH1 ARG B  42     -10.393  -6.405  12.663  1.00 35.10           N1+
ATOM   2995  NH2 ARG B  42      -8.411  -5.750  11.713  1.00 34.55           N  
ATOM   2996  N   ASP B  43     -16.972  -2.907  13.128  1.00 37.34           N  
ATOM   2997  CA  ASP B  43     -18.197  -2.836  13.923  1.00 38.24           C  
ATOM   2998  C   ASP B  43     -17.901  -2.691  15.412  1.00 37.57           C  
ATOM   2999  O   ASP B  43     -18.572  -3.296  16.249  1.00 37.02           O  
ATOM   3000  CB  ASP B  43     -19.054  -4.085  13.694  1.00 41.25           C  
ATOM   3001  CG  ASP B  43     -19.704  -4.105  12.324  1.00 44.59           C  
ATOM   3002  OD1 ASP B  43     -18.971  -4.085  11.311  1.00 46.67           O  
ATOM   3003  OD2 ASP B  43     -20.951  -4.141  12.261  1.00 46.97           O1-
ATOM   3004  N   LEU B  44     -16.900  -1.881  15.740  1.00 35.88           N  
ATOM   3005  CA  LEU B  44     -16.518  -1.672  17.130  1.00 35.06           C  
ATOM   3006  C   LEU B  44     -17.456  -0.737  17.891  1.00 35.17           C  
ATOM   3007  O   LEU B  44     -17.536  -0.805  19.116  1.00 35.71           O  
ATOM   3008  CB  LEU B  44     -15.085  -1.135  17.205  1.00 34.35           C  
ATOM   3009  CG  LEU B  44     -13.980  -2.110  16.790  1.00 33.59           C  
ATOM   3010  CD1 LEU B  44     -12.635  -1.399  16.785  1.00 33.57           C  
ATOM   3011  CD2 LEU B  44     -13.955  -3.289  17.745  1.00 32.92           C  
ATOM   3012  N   LEU B  45     -18.160   0.135  17.176  1.00 36.21           N  
ATOM   3013  CA  LEU B  45     -19.077   1.060  17.835  1.00 36.99           C  
ATOM   3014  C   LEU B  45     -20.281   0.316  18.401  1.00 37.79           C  
ATOM   3015  O   LEU B  45     -20.703   0.566  19.530  1.00 37.04           O  
ATOM   3016  CB  LEU B  45     -19.551   2.147  16.864  1.00 38.23           C  
ATOM   3017  CG  LEU B  45     -18.487   3.090  16.293  1.00 38.81           C  
ATOM   3018  CD1 LEU B  45     -17.677   2.361  15.231  1.00 40.00           C  
ATOM   3019  CD2 LEU B  45     -19.157   4.313  15.689  1.00 40.09           C  
ATOM   3020  N   LYS B  46     -20.829  -0.604  17.615  1.00 38.35           N  
ATOM   3021  CA  LYS B  46     -21.980  -1.383  18.050  1.00 38.71           C  
ATOM   3022  C   LYS B  46     -21.563  -2.420  19.090  1.00 38.55           C  
ATOM   3023  O   LYS B  46     -22.250  -2.619  20.093  1.00 38.60           O  
ATOM   3024  CB  LYS B  46     -22.627  -2.080  16.850  1.00 40.15           C  
ATOM   3025  CG  LYS B  46     -23.864  -2.896  17.196  1.00 41.58           C  
ATOM   3026  CD  LYS B  46     -24.537  -3.440  15.945  1.00 42.93           C  
ATOM   3027  CE  LYS B  46     -25.782  -4.240  16.296  1.00 43.87           C  
ATOM   3028  NZ  LYS B  46     -26.499  -4.716  15.079  1.00 45.38           N1+
ATOM   3029  N   THR B  47     -20.430  -3.070  18.851  1.00 37.68           N  
ATOM   3030  CA  THR B  47     -19.921  -4.090  19.761  1.00 37.54           C  
ATOM   3031  C   THR B  47     -19.677  -3.568  21.176  1.00 37.74           C  
ATOM   3032  O   THR B  47     -20.046  -4.218  22.153  1.00 37.45           O  
ATOM   3033  CB  THR B  47     -18.604  -4.694  19.233  1.00 37.82           C  
ATOM   3034  CG2 THR B  47     -18.043  -5.701  20.225  1.00 37.94           C  
ATOM   3035  OG1 THR B  47     -18.843  -5.346  17.980  1.00 38.85           O  
ATOM   3036  N   PHE B  48     -19.052  -2.398  21.283  1.00 36.70           N  
ATOM   3037  CA  PHE B  48     -18.752  -1.809  22.585  1.00 36.56           C  
ATOM   3038  C   PHE B  48     -19.662  -0.632  22.921  1.00 37.44           C  
ATOM   3039  O   PHE B  48     -19.328   0.200  23.766  1.00 36.69           O  
ATOM   3040  CB  PHE B  48     -17.286  -1.364  22.631  1.00 35.51           C  
ATOM   3041  CG  PHE B  48     -16.307  -2.504  22.586  1.00 32.85           C  
ATOM   3042  CD1 PHE B  48     -16.175  -3.368  23.669  1.00 32.37           C  
ATOM   3043  CD2 PHE B  48     -15.532  -2.729  21.453  1.00 33.14           C  
ATOM   3044  CE1 PHE B  48     -15.287  -4.442  23.625  1.00 31.33           C  
ATOM   3045  CE2 PHE B  48     -14.640  -3.801  21.398  1.00 30.81           C  
ATOM   3046  CZ  PHE B  48     -14.518  -4.658  22.485  1.00 31.75           C  
ATOM   3047  N   LYS B  49     -20.813  -0.571  22.258  1.00 38.33           N  
ATOM   3048  CA  LYS B  49     -21.783   0.496  22.483  1.00 39.61           C  
ATOM   3049  C   LYS B  49     -21.105   1.855  22.600  1.00 39.45           C  
ATOM   3050  O   LYS B  49     -21.294   2.571  23.584  1.00 39.56           O  
ATOM   3051  CB  LYS B  49     -22.587   0.217  23.755  1.00 40.45           C  
ATOM   3052  CG  LYS B  49     -23.383  -1.075  23.721  1.00 43.25           C  
ATOM   3053  CD  LYS B  49     -24.167  -1.257  25.009  1.00 44.74           C  
ATOM   3054  CE  LYS B  49     -24.980  -2.539  24.992  1.00 45.99           C  
ATOM   3055  NZ  LYS B  49     -25.775  -2.697  26.243  1.00 47.08           N1+
ATOM   3056  N   ILE B  50     -20.315   2.206  21.592  1.00 39.40           N  
ATOM   3057  CA  ILE B  50     -19.608   3.477  21.584  1.00 38.65           C  
ATOM   3058  C   ILE B  50     -20.387   4.538  20.813  1.00 38.95           C  
ATOM   3059  O   ILE B  50     -20.508   4.466  19.589  1.00 39.62           O  
ATOM   3060  CB  ILE B  50     -18.208   3.332  20.943  1.00 38.63           C  
ATOM   3061  CG1 ILE B  50     -17.437   2.199  21.625  1.00 38.19           C  
ATOM   3062  CG2 ILE B  50     -17.441   4.643  21.067  1.00 37.51           C  
ATOM   3063  CD1 ILE B  50     -16.074   1.922  21.015  1.00 38.55           C  
ATOM   3064  N   PRO B  51     -20.938   5.533  21.523  1.00 38.81           N  
ATOM   3065  CA  PRO B  51     -21.696   6.594  20.855  1.00 39.08           C  
ATOM   3066  C   PRO B  51     -20.824   7.242  19.782  1.00 39.29           C  
ATOM   3067  O   PRO B  51     -19.693   7.646  20.057  1.00 38.96           O  
ATOM   3068  CB  PRO B  51     -22.023   7.550  21.998  1.00 38.36           C  
ATOM   3069  CG  PRO B  51     -22.165   6.624  23.165  1.00 38.38           C  
ATOM   3070  CD  PRO B  51     -20.989   5.692  22.987  1.00 38.19           C  
ATOM   3071  N   VAL B  52     -21.346   7.328  18.564  1.00 39.56           N  
ATOM   3072  CA  VAL B  52     -20.600   7.915  17.456  1.00 39.80           C  
ATOM   3073  C   VAL B  52     -20.030   9.282  17.816  1.00 39.33           C  
ATOM   3074  O   VAL B  52     -18.878   9.584  17.505  1.00 39.13           O  
ATOM   3075  CB  VAL B  52     -21.487   8.053  16.195  1.00 40.35           C  
ATOM   3076  CG1 VAL B  52     -22.678   8.955  16.485  1.00 40.96           C  
ATOM   3077  CG2 VAL B  52     -20.664   8.602  15.038  1.00 40.80           C  
ATOM   3078  N   ASP B  53     -20.837  10.105  18.477  1.00 38.81           N  
ATOM   3079  CA  ASP B  53     -20.404  11.437  18.871  1.00 39.10           C  
ATOM   3080  C   ASP B  53     -19.251  11.388  19.870  1.00 37.85           C  
ATOM   3081  O   ASP B  53     -18.393  12.270  19.879  1.00 37.67           O  
ATOM   3082  CB  ASP B  53     -21.583  12.216  19.462  1.00 42.54           C  
ATOM   3083  CG  ASP B  53     -22.355  11.415  20.494  1.00 44.93           C  
ATOM   3084  OD1 ASP B  53     -21.769  11.060  21.539  1.00 47.40           O  
ATOM   3085  OD2 ASP B  53     -23.551  11.136  20.259  1.00 47.49           O1-
ATOM   3086  N   THR B  54     -19.230  10.353  20.705  1.00 36.52           N  
ATOM   3087  CA  THR B  54     -18.178  10.201  21.705  1.00 34.65           C  
ATOM   3088  C   THR B  54     -16.858   9.836  21.033  1.00 34.00           C  
ATOM   3089  O   THR B  54     -15.819  10.444  21.306  1.00 33.05           O  
ATOM   3090  CB  THR B  54     -18.534   9.103  22.726  1.00 35.27           C  
ATOM   3091  CG2 THR B  54     -17.476   9.027  23.822  1.00 33.57           C  
ATOM   3092  OG1 THR B  54     -19.802   9.402  23.321  1.00 35.08           O  
ATOM   3093  N   LEU B  55     -16.907   8.842  20.152  1.00 32.37           N  
ATOM   3094  CA  LEU B  55     -15.721   8.394  19.431  1.00 31.39           C  
ATOM   3095  C   LEU B  55     -15.078   9.539  18.655  1.00 31.09           C  
ATOM   3096  O   LEU B  55     -13.869   9.765  18.748  1.00 29.83           O  
ATOM   3097  CB  LEU B  55     -16.085   7.273  18.457  1.00 30.46           C  
ATOM   3098  CG  LEU B  55     -14.939   6.760  17.580  1.00 29.71           C  
ATOM   3099  CD1 LEU B  55     -13.877   6.126  18.462  1.00 28.91           C  
ATOM   3100  CD2 LEU B  55     -15.461   5.754  16.567  1.00 30.06           C  
ATOM   3101  N   ILE B  56     -15.890  10.258  17.887  1.00 30.61           N  
ATOM   3102  CA  ILE B  56     -15.390  11.369  17.092  1.00 29.70           C  
ATOM   3103  C   ILE B  56     -14.810  12.467  17.974  1.00 28.93           C  
ATOM   3104  O   ILE B  56     -13.776  13.050  17.649  1.00 28.32           O  
ATOM   3105  CB  ILE B  56     -16.503  11.976  16.210  1.00 31.28           C  
ATOM   3106  CG1 ILE B  56     -17.131  10.889  15.334  1.00 31.73           C  
ATOM   3107  CG2 ILE B  56     -15.932  13.088  15.348  1.00 30.81           C  
ATOM   3108  CD1 ILE B  56     -16.141  10.135  14.467  1.00 34.08           C  
ATOM   3109  N   THR B  57     -15.477  12.746  19.090  1.00 26.93           N  
ATOM   3110  CA  THR B  57     -15.016  13.775  20.011  1.00 26.34           C  
ATOM   3111  C   THR B  57     -13.648  13.399  20.575  1.00 25.51           C  
ATOM   3112  O   THR B  57     -12.734  14.225  20.619  1.00 24.56           O  
ATOM   3113  CB  THR B  57     -16.010  13.970  21.177  1.00 27.20           C  
ATOM   3114  CG2 THR B  57     -15.501  15.029  22.140  1.00 26.61           C  
ATOM   3115  OG1 THR B  57     -17.280  14.390  20.656  1.00 27.90           O  
ATOM   3116  N   TYR B  58     -13.506  12.151  21.004  1.00 25.52           N  
ATOM   3117  CA  TYR B  58     -12.232  11.704  21.548  1.00 23.84           C  
ATOM   3118  C   TYR B  58     -11.148  11.747  20.478  1.00 24.96           C  
ATOM   3119  O   TYR B  58     -10.067  12.288  20.706  1.00 23.17           O  
ATOM   3120  CB  TYR B  58     -12.328  10.277  22.090  1.00 23.02           C  
ATOM   3121  CG  TYR B  58     -10.979   9.752  22.527  1.00 21.61           C  
ATOM   3122  CD1 TYR B  58     -10.369  10.228  23.687  1.00 21.64           C  
ATOM   3123  CD2 TYR B  58     -10.273   8.850  21.733  1.00 21.80           C  
ATOM   3124  CE1 TYR B  58      -9.089   9.826  24.041  1.00 20.27           C  
ATOM   3125  CE2 TYR B  58      -8.986   8.441  22.076  1.00 20.69           C  
ATOM   3126  CZ  TYR B  58      -8.401   8.936  23.231  1.00 20.63           C  
ATOM   3127  OH  TYR B  58      -7.123   8.557  23.562  1.00 18.49           O  
ATOM   3128  N   LEU B  59     -11.444  11.173  19.313  1.00 24.63           N  
ATOM   3129  CA  LEU B  59     -10.484  11.133  18.213  1.00 24.44           C  
ATOM   3130  C   LEU B  59      -9.975  12.509  17.799  1.00 24.54           C  
ATOM   3131  O   LEU B  59      -8.778  12.685  17.574  1.00 23.47           O  
ATOM   3132  CB  LEU B  59     -11.089  10.416  17.001  1.00 23.88           C  
ATOM   3133  CG  LEU B  59     -11.313   8.904  17.140  1.00 23.84           C  
ATOM   3134  CD1 LEU B  59     -11.976   8.366  15.880  1.00 24.43           C  
ATOM   3135  CD2 LEU B  59      -9.987   8.199  17.376  1.00 24.42           C  
ATOM   3136  N   MET B  60     -10.875  13.482  17.689  1.00 23.81           N  
ATOM   3137  CA  MET B  60     -10.464  14.828  17.309  1.00 24.78           C  
ATOM   3138  C   MET B  60      -9.590  15.426  18.403  1.00 24.07           C  
ATOM   3139  O   MET B  60      -8.614  16.124  18.124  1.00 23.12           O  
ATOM   3140  CB  MET B  60     -11.686  15.719  17.074  1.00 28.38           C  
ATOM   3141  CG  MET B  60     -12.525  15.301  15.877  1.00 34.14           C  
ATOM   3142  SD  MET B  60     -13.864  16.461  15.536  1.00 40.81           S  
ATOM   3143  CE  MET B  60     -12.973  17.734  14.642  1.00 39.46           C  
ATOM   3144  N   THR B  61      -9.946  15.143  19.652  1.00 21.85           N  
ATOM   3145  CA  THR B  61      -9.193  15.642  20.795  1.00 20.65           C  
ATOM   3146  C   THR B  61      -7.797  15.017  20.788  1.00 19.22           C  
ATOM   3147  O   THR B  61      -6.793  15.715  20.943  1.00 18.68           O  
ATOM   3148  CB  THR B  61      -9.918  15.298  22.116  1.00 22.15           C  
ATOM   3149  CG2 THR B  61      -9.170  15.868  23.305  1.00 23.85           C  
ATOM   3150  OG1 THR B  61     -11.238  15.858  22.089  1.00 24.23           O  
ATOM   3151  N   LEU B  62      -7.743  13.703  20.599  1.00 19.37           N  
ATOM   3152  CA  LEU B  62      -6.473  12.983  20.551  1.00 18.45           C  
ATOM   3153  C   LEU B  62      -5.611  13.532  19.417  1.00 18.88           C  
ATOM   3154  O   LEU B  62      -4.425  13.821  19.599  1.00 18.81           O  
ATOM   3155  CB  LEU B  62      -6.720  11.492  20.315  1.00 17.53           C  
ATOM   3156  CG  LEU B  62      -5.469  10.627  20.138  1.00 16.73           C  
ATOM   3157  CD1 LEU B  62      -4.625  10.685  21.408  1.00 17.61           C  
ATOM   3158  CD2 LEU B  62      -5.874   9.196  19.826  1.00 17.20           C  
ATOM   3159  N   GLU B  63      -6.214  13.675  18.241  1.00 18.94           N  
ATOM   3160  CA  GLU B  63      -5.489  14.182  17.082  1.00 19.07           C  
ATOM   3161  C   GLU B  63      -4.964  15.595  17.331  1.00 19.17           C  
ATOM   3162  O   GLU B  63      -3.870  15.943  16.887  1.00 19.46           O  
ATOM   3163  CB  GLU B  63      -6.395  14.143  15.846  1.00 20.10           C  
ATOM   3164  CG  GLU B  63      -5.727  14.589  14.557  1.00 22.42           C  
ATOM   3165  CD  GLU B  63      -6.292  13.881  13.336  1.00 24.42           C  
ATOM   3166  OE1 GLU B  63      -7.525  13.686  13.276  1.00 27.58           O  
ATOM   3167  OE2 GLU B  63      -5.504  13.526  12.433  1.00 24.55           O1-
ATOM   3168  N   ASP B  64      -5.739  16.400  18.052  1.00 18.99           N  
ATOM   3169  CA  ASP B  64      -5.343  17.768  18.376  1.00 19.80           C  
ATOM   3170  C   ASP B  64      -4.076  17.793  19.219  1.00 19.13           C  
ATOM   3171  O   ASP B  64      -3.335  18.775  19.204  1.00 19.84           O  
ATOM   3172  CB  ASP B  64      -6.453  18.483  19.160  1.00 21.67           C  
ATOM   3173  CG  ASP B  64      -7.600  18.940  18.280  1.00 24.54           C  
ATOM   3174  OD1 ASP B  64      -8.663  19.290  18.840  1.00 26.79           O  
ATOM   3175  OD2 ASP B  64      -7.442  18.962  17.043  1.00 24.00           O1-
ATOM   3176  N   HIS B  65      -3.823  16.717  19.958  1.00 18.28           N  
ATOM   3177  CA  HIS B  65      -2.642  16.677  20.809  1.00 18.03           C  
ATOM   3178  C   HIS B  65      -1.368  16.175  20.138  1.00 17.50           C  
ATOM   3179  O   HIS B  65      -0.335  16.017  20.792  1.00 17.33           O  
ATOM   3180  CB  HIS B  65      -2.935  15.899  22.097  1.00 18.44           C  
ATOM   3181  CG  HIS B  65      -3.755  16.673  23.083  1.00 18.55           C  
ATOM   3182  CD2 HIS B  65      -3.411  17.293  24.236  1.00 19.99           C  
ATOM   3183  ND1 HIS B  65      -5.100  16.921  22.902  1.00 20.14           N  
ATOM   3184  CE1 HIS B  65      -5.547  17.662  23.900  1.00 18.10           C  
ATOM   3185  NE2 HIS B  65      -4.543  17.902  24.724  1.00 20.74           N  
ATOM   3186  N   TYR B  66      -1.452  15.909  18.838  1.00 16.40           N  
ATOM   3187  CA  TYR B  66      -0.277  15.531  18.065  1.00 16.61           C  
ATOM   3188  C   TYR B  66       0.142  16.885  17.493  1.00 17.86           C  
ATOM   3189  O   TYR B  66      -0.719  17.695  17.132  1.00 19.13           O  
ATOM   3190  CB  TYR B  66      -0.630  14.553  16.939  1.00 15.46           C  
ATOM   3191  CG  TYR B  66      -0.571  13.102  17.358  1.00 15.24           C  
ATOM   3192  CD1 TYR B  66      -1.700  12.435  17.838  1.00 14.12           C  
ATOM   3193  CD2 TYR B  66       0.623  12.389  17.271  1.00 12.47           C  
ATOM   3194  CE1 TYR B  66      -1.635  11.086  18.216  1.00 13.15           C  
ATOM   3195  CE2 TYR B  66       0.699  11.050  17.642  1.00 12.43           C  
ATOM   3196  CZ  TYR B  66      -0.432  10.401  18.113  1.00 13.56           C  
ATOM   3197  OH  TYR B  66      -0.338   9.068  18.472  1.00 14.27           O  
ATOM   3198  N   HIS B  67       1.444  17.144  17.426  1.00 18.22           N  
ATOM   3199  CA  HIS B  67       1.933  18.428  16.929  1.00 18.92           C  
ATOM   3200  C   HIS B  67       2.011  18.530  15.405  1.00 20.01           C  
ATOM   3201  O   HIS B  67       2.676  17.731  14.745  1.00 20.60           O  
ATOM   3202  CB  HIS B  67       3.312  18.735  17.526  1.00 18.44           C  
ATOM   3203  CG  HIS B  67       3.352  18.697  19.024  1.00 20.09           C  
ATOM   3204  CD2 HIS B  67       2.486  18.185  19.932  1.00 21.79           C  
ATOM   3205  ND1 HIS B  67       4.403  19.214  19.750  1.00 21.24           N  
ATOM   3206  CE1 HIS B  67       4.183  19.026  21.039  1.00 21.55           C  
ATOM   3207  NE2 HIS B  67       3.026  18.404  21.177  1.00 21.91           N  
ATOM   3208  N   ALA B  68       1.342  19.538  14.857  1.00 22.76           N  
ATOM   3209  CA  ALA B  68       1.332  19.748  13.416  1.00 24.65           C  
ATOM   3210  C   ALA B  68       2.658  20.323  12.918  1.00 24.85           C  
ATOM   3211  O   ALA B  68       2.935  20.298  11.719  1.00 26.84           O  
ATOM   3212  CB  ALA B  68       0.178  20.675  13.030  1.00 25.22           C  
ATOM   3213  N   ASP B  69       3.481  20.836  13.829  1.00 24.59           N  
ATOM   3214  CA  ASP B  69       4.765  21.392  13.416  1.00 23.72           C  
ATOM   3215  C   ASP B  69       5.941  20.432  13.614  1.00 22.90           C  
ATOM   3216  O   ASP B  69       7.102  20.842  13.607  1.00 23.96           O  
ATOM   3217  CB  ASP B  69       5.039  22.732  14.116  1.00 24.47           C  
ATOM   3218  CG  ASP B  69       5.105  22.615  15.622  1.00 27.40           C  
ATOM   3219  OD1 ASP B  69       5.547  23.590  16.265  1.00 28.48           O  
ATOM   3220  OD2 ASP B  69       4.713  21.563  16.168  1.00 28.11           O1-
ATOM   3221  N   VAL B  70       5.625  19.152  13.800  1.00 19.99           N  
ATOM   3222  CA  VAL B  70       6.632  18.103  13.943  1.00 18.56           C  
ATOM   3223  C   VAL B  70       6.478  17.297  12.649  1.00 18.93           C  
ATOM   3224  O   VAL B  70       5.417  16.739  12.379  1.00 18.58           O  
ATOM   3225  CB  VAL B  70       6.354  17.224  15.187  1.00 18.13           C  
ATOM   3226  CG1 VAL B  70       7.249  15.992  15.184  1.00 19.79           C  
ATOM   3227  CG2 VAL B  70       6.602  18.042  16.450  1.00 19.54           C  
ATOM   3228  N   ALA B  71       7.536  17.257  11.848  1.00 18.65           N  
ATOM   3229  CA  ALA B  71       7.508  16.589  10.547  1.00 16.78           C  
ATOM   3230  C   ALA B  71       7.156  15.107  10.486  1.00 16.60           C  
ATOM   3231  O   ALA B  71       6.457  14.679   9.568  1.00 16.01           O  
ATOM   3232  CB  ALA B  71       8.839  16.819   9.827  1.00 18.63           C  
ATOM   3233  N   TYR B  72       7.637  14.324  11.445  1.00 15.00           N  
ATOM   3234  CA  TYR B  72       7.383  12.891  11.417  1.00 13.34           C  
ATOM   3235  C   TYR B  72       6.429  12.373  12.488  1.00 13.48           C  
ATOM   3236  O   TYR B  72       5.397  11.783  12.168  1.00 13.84           O  
ATOM   3237  CB  TYR B  72       8.712  12.130  11.505  1.00 12.18           C  
ATOM   3238  CG  TYR B  72       8.562  10.633  11.366  1.00 12.72           C  
ATOM   3239  CD1 TYR B  72       8.601  10.018  10.111  1.00 14.59           C  
ATOM   3240  CD2 TYR B  72       8.340   9.835  12.487  1.00 14.17           C  
ATOM   3241  CE1 TYR B  72       8.419   8.638   9.980  1.00 13.69           C  
ATOM   3242  CE2 TYR B  72       8.155   8.463  12.369  1.00 13.67           C  
ATOM   3243  CZ  TYR B  72       8.196   7.873  11.115  1.00 13.90           C  
ATOM   3244  OH  TYR B  72       8.015   6.516  11.006  1.00 16.17           O  
ATOM   3245  N   HIS B  73       6.771  12.586  13.754  1.00 14.93           N  
ATOM   3246  CA  HIS B  73       5.937  12.099  14.850  1.00 14.02           C  
ATOM   3247  C   HIS B  73       4.674  12.928  15.067  1.00 14.17           C  
ATOM   3248  O   HIS B  73       4.500  13.553  16.114  1.00 15.90           O  
ATOM   3249  CB  HIS B  73       6.747  12.051  16.149  1.00 12.94           C  
ATOM   3250  CG  HIS B  73       7.893  11.092  16.108  1.00 13.33           C  
ATOM   3251  CD2 HIS B  73       7.934   9.747  16.258  1.00 14.18           C  
ATOM   3252  ND1 HIS B  73       9.190  11.491  15.864  1.00 14.84           N  
ATOM   3253  CE1 HIS B  73       9.980  10.433  15.868  1.00 14.54           C  
ATOM   3254  NE2 HIS B  73       9.243   9.362  16.104  1.00 14.77           N  
ATOM   3255  N   ASN B  74       3.783  12.899  14.083  1.00 14.51           N  
ATOM   3256  CA  ASN B  74       2.542  13.664  14.139  1.00 14.05           C  
ATOM   3257  C   ASN B  74       1.319  12.771  13.926  1.00 15.15           C  
ATOM   3258  O   ASN B  74       1.425  11.547  13.933  1.00 15.95           O  
ATOM   3259  CB  ASN B  74       2.573  14.747  13.064  1.00 15.74           C  
ATOM   3260  CG  ASN B  74       2.883  14.180  11.697  1.00 14.94           C  
ATOM   3261  ND2 ASN B  74       3.850  14.778  11.008  1.00 15.65           N  
ATOM   3262  OD1 ASN B  74       2.264  13.210  11.268  1.00 17.23           O  
ATOM   3263  N   ASN B  75       0.164  13.400  13.721  1.00 16.75           N  
ATOM   3264  CA  ASN B  75      -1.086  12.675  13.513  1.00 17.30           C  
ATOM   3265  C   ASN B  75      -1.098  11.787  12.267  1.00 17.10           C  
ATOM   3266  O   ASN B  75      -1.814  10.787  12.227  1.00 17.93           O  
ATOM   3267  CB  ASN B  75      -2.257  13.665  13.468  1.00 18.88           C  
ATOM   3268  CG  ASN B  75      -2.100  14.715  12.377  1.00 20.20           C  
ATOM   3269  ND2 ASN B  75      -3.173  14.966  11.636  1.00 22.56           N  
ATOM   3270  OD1 ASN B  75      -1.031  15.299  12.212  1.00 22.67           O  
ATOM   3271  N   ILE B  76      -0.319  12.143  11.249  1.00 17.44           N  
ATOM   3272  CA  ILE B  76      -0.281  11.328  10.041  1.00 16.51           C  
ATOM   3273  C   ILE B  76       0.445  10.020  10.359  1.00 15.97           C  
ATOM   3274  O   ILE B  76       0.035   8.947   9.917  1.00 15.53           O  
ATOM   3275  CB  ILE B  76       0.429  12.055   8.871  1.00 17.29           C  
ATOM   3276  CG1 ILE B  76      -0.152  13.462   8.692  1.00 19.84           C  
ATOM   3277  CG2 ILE B  76       0.224  11.271   7.583  1.00 17.28           C  
ATOM   3278  CD1 ILE B  76       0.524  14.278   7.584  1.00 20.94           C  
ATOM   3279  N   HIS B  77       1.520  10.111  11.141  1.00 14.70           N  
ATOM   3280  CA  HIS B  77       2.262   8.924  11.536  1.00 14.50           C  
ATOM   3281  C   HIS B  77       1.354   8.042  12.392  1.00 14.63           C  
ATOM   3282  O   HIS B  77       1.338   6.821  12.238  1.00 14.72           O  
ATOM   3283  CB  HIS B  77       3.507   9.315  12.343  1.00 14.95           C  
ATOM   3284  CG  HIS B  77       4.184   8.158  13.013  1.00 14.27           C  
ATOM   3285  CD2 HIS B  77       4.408   7.896  14.323  1.00 13.22           C  
ATOM   3286  ND1 HIS B  77       4.729   7.102  12.314  1.00 13.35           N  
ATOM   3287  CE1 HIS B  77       5.260   6.241  13.163  1.00 15.04           C  
ATOM   3288  NE2 HIS B  77       5.080   6.699  14.390  1.00 12.72           N  
ATOM   3289  N   ALA B  78       0.600   8.666  13.295  1.00 15.01           N  
ATOM   3290  CA  ALA B  78      -0.309   7.917  14.156  1.00 15.13           C  
ATOM   3291  C   ALA B  78      -1.338   7.186  13.307  1.00 15.20           C  
ATOM   3292  O   ALA B  78      -1.585   6.002  13.511  1.00 15.59           O  
ATOM   3293  CB  ALA B  78      -1.008   8.852  15.132  1.00 15.81           C  
ATOM   3294  N   ALA B  79      -1.924   7.896  12.347  1.00 17.28           N  
ATOM   3295  CA  ALA B  79      -2.935   7.307  11.474  1.00 17.68           C  
ATOM   3296  C   ALA B  79      -2.343   6.148  10.681  1.00 17.85           C  
ATOM   3297  O   ALA B  79      -2.999   5.129  10.464  1.00 19.16           O  
ATOM   3298  CB  ALA B  79      -3.486   8.364  10.526  1.00 17.22           C  
ATOM   3299  N   ASP B  80      -1.095   6.312  10.254  1.00 17.41           N  
ATOM   3300  CA  ASP B  80      -0.391   5.296   9.481  1.00 16.90           C  
ATOM   3301  C   ASP B  80      -0.109   4.041  10.313  1.00 18.08           C  
ATOM   3302  O   ASP B  80      -0.231   2.920   9.821  1.00 19.22           O  
ATOM   3303  CB  ASP B  80       0.914   5.896   8.932  1.00 17.87           C  
ATOM   3304  CG  ASP B  80       1.756   4.888   8.175  1.00 17.97           C  
ATOM   3305  OD1 ASP B  80       1.205   4.143   7.335  1.00 19.77           O  
ATOM   3306  OD2 ASP B  80       2.982   4.851   8.410  1.00 20.09           O1-
ATOM   3307  N   VAL B  81       0.259   4.225  11.577  1.00 15.61           N  
ATOM   3308  CA  VAL B  81       0.536   3.084  12.439  1.00 16.65           C  
ATOM   3309  C   VAL B  81      -0.779   2.372  12.754  1.00 16.27           C  
ATOM   3310  O   VAL B  81      -0.829   1.146  12.807  1.00 18.88           O  
ATOM   3311  CB  VAL B  81       1.247   3.531  13.739  1.00 16.66           C  
ATOM   3312  CG1 VAL B  81       1.418   2.356  14.688  1.00 18.33           C  
ATOM   3313  CG2 VAL B  81       2.613   4.107  13.392  1.00 17.00           C  
ATOM   3314  N   VAL B  82      -1.840   3.150  12.938  1.00 17.38           N  
ATOM   3315  CA  VAL B  82      -3.165   2.595  13.217  1.00 18.25           C  
ATOM   3316  C   VAL B  82      -3.659   1.758  12.041  1.00 19.47           C  
ATOM   3317  O   VAL B  82      -4.139   0.639  12.225  1.00 19.30           O  
ATOM   3318  CB  VAL B  82      -4.196   3.712  13.476  1.00 19.00           C  
ATOM   3319  CG1 VAL B  82      -5.620   3.153  13.371  1.00 21.37           C  
ATOM   3320  CG2 VAL B  82      -3.977   4.301  14.857  1.00 18.87           C  
ATOM   3321  N   GLN B  83      -3.541   2.309  10.837  1.00 20.34           N  
ATOM   3322  CA  GLN B  83      -3.986   1.609   9.639  1.00 20.41           C  
ATOM   3323  C   GLN B  83      -3.100   0.396   9.382  1.00 20.05           C  
ATOM   3324  O   GLN B  83      -3.577  -0.647   8.939  1.00 19.80           O  
ATOM   3325  CB  GLN B  83      -3.965   2.560   8.437  1.00 21.01           C  
ATOM   3326  CG  GLN B  83      -4.652   2.033   7.172  1.00 22.21           C  
ATOM   3327  CD  GLN B  83      -3.712   1.266   6.262  1.00 24.97           C  
ATOM   3328  NE2 GLN B  83      -4.243   0.264   5.560  1.00 22.89           N  
ATOM   3329  OE1 GLN B  83      -2.527   1.587   6.169  1.00 23.99           O  
ATOM   3330  N   SER B  84      -1.807   0.523   9.667  1.00 18.72           N  
ATOM   3331  CA  SER B  84      -0.894  -0.593   9.459  1.00 18.60           C  
ATOM   3332  C   SER B  84      -1.199  -1.732  10.429  1.00 20.17           C  
ATOM   3333  O   SER B  84      -1.143  -2.906  10.058  1.00 20.26           O  
ATOM   3334  CB  SER B  84       0.556  -0.134   9.613  1.00 19.75           C  
ATOM   3335  OG  SER B  84       0.890   0.786   8.586  1.00 19.92           O  
ATOM   3336  N   THR B  85      -1.526  -1.387  11.671  1.00 18.99           N  
ATOM   3337  CA  THR B  85      -1.862  -2.400  12.663  1.00 19.63           C  
ATOM   3338  C   THR B  85      -3.177  -3.058  12.257  1.00 20.16           C  
ATOM   3339  O   THR B  85      -3.343  -4.268  12.396  1.00 21.17           O  
ATOM   3340  CB  THR B  85      -2.000  -1.778  14.069  1.00 19.89           C  
ATOM   3341  CG2 THR B  85      -2.569  -2.795  15.060  1.00 19.96           C  
ATOM   3342  OG1 THR B  85      -0.707  -1.360  14.523  1.00 19.69           O  
ATOM   3343  N   HIS B  86      -4.098  -2.251  11.741  1.00 22.05           N  
ATOM   3344  CA  HIS B  86      -5.401  -2.737  11.296  1.00 23.08           C  
ATOM   3345  C   HIS B  86      -5.247  -3.799  10.211  1.00 24.73           C  
ATOM   3346  O   HIS B  86      -5.973  -4.798  10.198  1.00 25.02           O  
ATOM   3347  CB  HIS B  86      -6.240  -1.572  10.768  1.00 24.51           C  
ATOM   3348  CG  HIS B  86      -7.432  -1.996   9.970  1.00 26.35           C  
ATOM   3349  CD2 HIS B  86      -7.757  -1.780   8.673  1.00 27.50           C  
ATOM   3350  ND1 HIS B  86      -8.454  -2.755  10.499  1.00 28.13           N  
ATOM   3351  CE1 HIS B  86      -9.357  -2.987   9.562  1.00 26.83           C  
ATOM   3352  NE2 HIS B  86      -8.958  -2.407   8.445  1.00 27.52           N  
ATOM   3353  N   VAL B  87      -4.302  -3.584   9.300  1.00 23.39           N  
ATOM   3354  CA  VAL B  87      -4.068  -4.534   8.220  1.00 23.66           C  
ATOM   3355  C   VAL B  87      -3.401  -5.791   8.760  1.00 23.59           C  
ATOM   3356  O   VAL B  87      -3.791  -6.908   8.409  1.00 24.81           O  
ATOM   3357  CB  VAL B  87      -3.180  -3.922   7.108  1.00 22.82           C  
ATOM   3358  CG1 VAL B  87      -2.818  -4.985   6.086  1.00 24.64           C  
ATOM   3359  CG2 VAL B  87      -3.914  -2.781   6.431  1.00 25.18           C  
ATOM   3360  N   LEU B  88      -2.403  -5.617   9.623  1.00 23.77           N  
ATOM   3361  CA  LEU B  88      -1.704  -6.760  10.199  1.00 23.87           C  
ATOM   3362  C   LEU B  88      -2.644  -7.611  11.055  1.00 25.18           C  
ATOM   3363  O   LEU B  88      -2.415  -8.808  11.231  1.00 27.03           O  
ATOM   3364  CB  LEU B  88      -0.508  -6.293  11.038  1.00 24.09           C  
ATOM   3365  CG  LEU B  88       0.628  -5.596  10.277  1.00 22.68           C  
ATOM   3366  CD1 LEU B  88       1.714  -5.175  11.255  1.00 22.60           C  
ATOM   3367  CD2 LEU B  88       1.207  -6.532   9.221  1.00 24.11           C  
ATOM   3368  N   LEU B  89      -3.697  -6.992  11.584  1.00 25.07           N  
ATOM   3369  CA  LEU B  89      -4.669  -7.708  12.408  1.00 26.30           C  
ATOM   3370  C   LEU B  89      -5.554  -8.605  11.549  1.00 27.81           C  
ATOM   3371  O   LEU B  89      -6.167  -9.547  12.053  1.00 28.29           O  
ATOM   3372  CB  LEU B  89      -5.551  -6.727  13.188  1.00 25.27           C  
ATOM   3373  CG  LEU B  89      -4.974  -6.087  14.455  1.00 26.25           C  
ATOM   3374  CD1 LEU B  89      -5.921  -5.020  14.957  1.00 23.62           C  
ATOM   3375  CD2 LEU B  89      -4.751  -7.148  15.521  1.00 25.29           C  
ATOM   3376  N   SER B  90      -5.622  -8.304  10.255  1.00 28.47           N  
ATOM   3377  CA  SER B  90      -6.432  -9.086   9.327  1.00 28.89           C  
ATOM   3378  C   SER B  90      -5.604 -10.177   8.659  1.00 29.74           C  
ATOM   3379  O   SER B  90      -6.052 -10.810   7.699  1.00 30.65           O  
ATOM   3380  CB  SER B  90      -7.039  -8.179   8.255  1.00 31.30           C  
ATOM   3381  OG  SER B  90      -7.916  -7.224   8.826  1.00 34.41           O  
ATOM   3382  N   THR B  91      -4.394 -10.391   9.168  1.00 29.04           N  
ATOM   3383  CA  THR B  91      -3.504 -11.412   8.629  1.00 29.08           C  
ATOM   3384  C   THR B  91      -4.206 -12.766   8.710  1.00 28.50           C  
ATOM   3385  O   THR B  91      -4.635 -13.182   9.784  1.00 29.34           O  
ATOM   3386  CB  THR B  91      -2.190 -11.484   9.436  1.00 28.94           C  
ATOM   3387  CG2 THR B  91      -1.279 -12.566   8.883  1.00 28.51           C  
ATOM   3388  OG1 THR B  91      -1.514 -10.221   9.368  1.00 31.63           O  
ATOM   3389  N   PRO B  92      -4.335 -13.469   7.574  1.00 28.50           N  
ATOM   3390  CA  PRO B  92      -4.997 -14.777   7.563  1.00 28.73           C  
ATOM   3391  C   PRO B  92      -4.523 -15.720   8.668  1.00 28.30           C  
ATOM   3392  O   PRO B  92      -5.326 -16.429   9.279  1.00 28.97           O  
ATOM   3393  CB  PRO B  92      -4.676 -15.305   6.170  1.00 28.53           C  
ATOM   3394  CG  PRO B  92      -4.707 -14.053   5.345  1.00 28.90           C  
ATOM   3395  CD  PRO B  92      -3.922 -13.081   6.212  1.00 28.51           C  
ATOM   3396  N   ALA B  93      -3.220 -15.723   8.926  1.00 27.36           N  
ATOM   3397  CA  ALA B  93      -2.646 -16.586   9.952  1.00 26.19           C  
ATOM   3398  C   ALA B  93      -3.052 -16.179  11.370  1.00 27.14           C  
ATOM   3399  O   ALA B  93      -2.833 -16.928  12.322  1.00 27.11           O  
ATOM   3400  CB  ALA B  93      -1.129 -16.598   9.828  1.00 25.61           C  
ATOM   3401  N   LEU B  94      -3.642 -14.997  11.509  1.00 27.64           N  
ATOM   3402  CA  LEU B  94      -4.069 -14.511  12.820  1.00 28.76           C  
ATOM   3403  C   LEU B  94      -5.589 -14.395  12.906  1.00 30.06           C  
ATOM   3404  O   LEU B  94      -6.127 -13.816  13.853  1.00 29.87           O  
ATOM   3405  CB  LEU B  94      -3.430 -13.147  13.108  1.00 28.27           C  
ATOM   3406  CG  LEU B  94      -1.899 -13.102  13.118  1.00 28.08           C  
ATOM   3407  CD1 LEU B  94      -1.424 -11.665  13.312  1.00 26.75           C  
ATOM   3408  CD2 LEU B  94      -1.366 -13.996  14.224  1.00 28.16           C  
ATOM   3409  N   GLU B  95      -6.280 -14.961  11.922  1.00 31.31           N  
ATOM   3410  CA  GLU B  95      -7.734 -14.904  11.888  1.00 32.56           C  
ATOM   3411  C   GLU B  95      -8.382 -15.475  13.147  1.00 32.03           C  
ATOM   3412  O   GLU B  95      -8.080 -16.595  13.566  1.00 32.83           O  
ATOM   3413  CB  GLU B  95      -8.263 -15.650  10.661  1.00 35.38           C  
ATOM   3414  CG  GLU B  95      -9.779 -15.692  10.579  1.00 39.68           C  
ATOM   3415  CD  GLU B  95     -10.274 -16.502   9.402  1.00 42.84           C  
ATOM   3416  OE1 GLU B  95      -9.865 -17.676   9.275  1.00 45.76           O  
ATOM   3417  OE2 GLU B  95     -11.076 -15.968   8.607  1.00 44.99           O1-
ATOM   3418  N   ALA B  96      -9.273 -14.686  13.742  1.00 31.22           N  
ATOM   3419  CA  ALA B  96     -10.003 -15.080  14.942  1.00 29.79           C  
ATOM   3420  C   ALA B  96      -9.113 -15.419  16.136  1.00 29.99           C  
ATOM   3421  O   ALA B  96      -9.560 -16.074  17.078  1.00 30.90           O  
ATOM   3422  CB  ALA B  96     -10.919 -16.262  14.623  1.00 28.51           C  
ATOM   3423  N   VAL B  97      -7.862 -14.972  16.102  1.00 29.60           N  
ATOM   3424  CA  VAL B  97      -6.932 -15.238  17.196  1.00 28.77           C  
ATOM   3425  C   VAL B  97      -7.132 -14.261  18.354  1.00 28.97           C  
ATOM   3426  O   VAL B  97      -6.860 -14.591  19.510  1.00 28.95           O  
ATOM   3427  CB  VAL B  97      -5.461 -15.148  16.713  1.00 30.78           C  
ATOM   3428  CG1 VAL B  97      -4.506 -15.247  17.900  1.00 30.35           C  
ATOM   3429  CG2 VAL B  97      -5.171 -16.262  15.719  1.00 29.00           C  
ATOM   3430  N   PHE B  98      -7.619 -13.063  18.043  1.00 26.73           N  
ATOM   3431  CA  PHE B  98      -7.831 -12.041  19.063  1.00 25.56           C  
ATOM   3432  C   PHE B  98      -9.295 -11.660  19.253  1.00 25.45           C  
ATOM   3433  O   PHE B  98     -10.088 -11.707  18.314  1.00 25.72           O  
ATOM   3434  CB  PHE B  98      -7.025 -10.789  18.703  1.00 24.22           C  
ATOM   3435  CG  PHE B  98      -5.550 -11.040  18.567  1.00 22.92           C  
ATOM   3436  CD1 PHE B  98      -4.770 -11.306  19.686  1.00 22.05           C  
ATOM   3437  CD2 PHE B  98      -4.943 -11.030  17.316  1.00 22.40           C  
ATOM   3438  CE1 PHE B  98      -3.408 -11.561  19.565  1.00 20.70           C  
ATOM   3439  CE2 PHE B  98      -3.577 -11.286  17.182  1.00 21.65           C  
ATOM   3440  CZ  PHE B  98      -2.811 -11.551  18.306  1.00 19.91           C  
ATOM   3441  N   THR B  99      -9.641 -11.273  20.480  1.00 25.52           N  
ATOM   3442  CA  THR B  99     -11.000 -10.856  20.806  1.00 26.81           C  
ATOM   3443  C   THR B  99     -11.209  -9.423  20.338  1.00 27.27           C  
ATOM   3444  O   THR B  99     -10.252  -8.731  19.983  1.00 27.44           O  
ATOM   3445  CB  THR B  99     -11.252 -10.896  22.322  1.00 27.40           C  
ATOM   3446  CG2 THR B  99     -10.994 -12.290  22.868  1.00 27.10           C  
ATOM   3447  OG1 THR B  99     -10.384  -9.961  22.975  1.00 27.90           O  
ATOM   3448  N   ASP B 100     -12.460  -8.975  20.342  1.00 28.58           N  
ATOM   3449  CA  ASP B 100     -12.772  -7.617  19.919  1.00 30.07           C  
ATOM   3450  C   ASP B 100     -12.122  -6.599  20.853  1.00 29.65           C  
ATOM   3451  O   ASP B 100     -11.764  -5.498  20.432  1.00 28.60           O  
ATOM   3452  CB  ASP B 100     -14.287  -7.406  19.895  1.00 32.41           C  
ATOM   3453  CG  ASP B 100     -14.987  -8.346  18.935  1.00 34.58           C  
ATOM   3454  OD1 ASP B 100     -14.671  -8.305  17.727  1.00 34.68           O  
ATOM   3455  OD2 ASP B 100     -15.852  -9.124  19.390  1.00 36.75           O1-
ATOM   3456  N   LEU B 101     -11.974  -6.972  22.122  1.00 28.51           N  
ATOM   3457  CA  LEU B 101     -11.366  -6.088  23.109  1.00 26.99           C  
ATOM   3458  C   LEU B 101      -9.865  -5.963  22.869  1.00 27.45           C  
ATOM   3459  O   LEU B 101      -9.301  -4.875  22.977  1.00 26.68           O  
ATOM   3460  CB  LEU B 101     -11.611  -6.615  24.526  1.00 26.63           C  
ATOM   3461  CG  LEU B 101     -11.133  -5.710  25.667  1.00 26.71           C  
ATOM   3462  CD1 LEU B 101     -11.957  -4.431  25.677  1.00 26.58           C  
ATOM   3463  CD2 LEU B 101     -11.266  -6.433  26.993  1.00 28.18           C  
ATOM   3464  N   GLU B 102      -9.218  -7.080  22.553  1.00 27.33           N  
ATOM   3465  CA  GLU B 102      -7.784  -7.073  22.292  1.00 27.78           C  
ATOM   3466  C   GLU B 102      -7.505  -6.305  21.006  1.00 27.88           C  
ATOM   3467  O   GLU B 102      -6.491  -5.614  20.886  1.00 26.03           O  
ATOM   3468  CB  GLU B 102      -7.262  -8.506  22.185  1.00 28.31           C  
ATOM   3469  CG  GLU B 102      -7.498  -9.321  23.444  1.00 29.67           C  
ATOM   3470  CD  GLU B 102      -7.080 -10.770  23.297  1.00 31.33           C  
ATOM   3471  OE1 GLU B 102      -7.435 -11.391  22.272  1.00 31.09           O  
ATOM   3472  OE2 GLU B 102      -6.407 -11.291  24.212  1.00 32.13           O1-
ATOM   3473  N   ILE B 103      -8.411  -6.431  20.042  1.00 27.75           N  
ATOM   3474  CA  ILE B 103      -8.272  -5.726  18.777  1.00 28.43           C  
ATOM   3475  C   ILE B 103      -8.398  -4.236  19.068  1.00 28.57           C  
ATOM   3476  O   ILE B 103      -7.632  -3.422  18.550  1.00 26.95           O  
ATOM   3477  CB  ILE B 103      -9.372  -6.156  17.776  1.00 28.43           C  
ATOM   3478  CG1 ILE B 103      -9.113  -7.593  17.321  1.00 29.77           C  
ATOM   3479  CG2 ILE B 103      -9.414  -5.204  16.587  1.00 29.88           C  
ATOM   3480  CD1 ILE B 103     -10.178  -8.147  16.387  1.00 30.59           C  
ATOM   3481  N   LEU B 104      -9.365  -3.895  19.914  1.00 28.24           N  
ATOM   3482  CA  LEU B 104      -9.611  -2.510  20.300  1.00 27.45           C  
ATOM   3483  C   LEU B 104      -8.378  -1.933  20.988  1.00 27.23           C  
ATOM   3484  O   LEU B 104      -8.046  -0.763  20.806  1.00 26.39           O  
ATOM   3485  CB  LEU B 104     -10.808  -2.435  21.251  1.00 27.60           C  
ATOM   3486  CG  LEU B 104     -11.244  -1.047  21.731  1.00 27.30           C  
ATOM   3487  CD1 LEU B 104     -11.752  -0.229  20.556  1.00 28.03           C  
ATOM   3488  CD2 LEU B 104     -12.330  -1.194  22.788  1.00 28.90           C  
ATOM   3489  N   ALA B 105      -7.702  -2.766  21.774  1.00 26.62           N  
ATOM   3490  CA  ALA B 105      -6.510  -2.342  22.500  1.00 26.19           C  
ATOM   3491  C   ALA B 105      -5.332  -2.076  21.571  1.00 26.59           C  
ATOM   3492  O   ALA B 105      -4.630  -1.073  21.722  1.00 25.71           O  
ATOM   3493  CB  ALA B 105      -6.124  -3.394  23.530  1.00 27.73           C  
ATOM   3494  N   ALA B 106      -5.116  -2.980  20.620  1.00 24.99           N  
ATOM   3495  CA  ALA B 106      -4.012  -2.848  19.670  1.00 24.66           C  
ATOM   3496  C   ALA B 106      -4.177  -1.598  18.817  1.00 23.45           C  
ATOM   3497  O   ALA B 106      -3.207  -0.884  18.546  1.00 22.16           O  
ATOM   3498  CB  ALA B 106      -3.940  -4.088  18.774  1.00 23.00           C  
ATOM   3499  N   ILE B 107      -5.410  -1.341  18.392  1.00 22.28           N  
ATOM   3500  CA  ILE B 107      -5.709  -0.174  17.572  1.00 22.94           C  
ATOM   3501  C   ILE B 107      -5.648   1.100  18.411  1.00 22.03           C  
ATOM   3502  O   ILE B 107      -5.104   2.112  17.970  1.00 21.18           O  
ATOM   3503  CB  ILE B 107      -7.101  -0.302  16.916  1.00 23.97           C  
ATOM   3504  CG1 ILE B 107      -7.132  -1.545  16.025  1.00 26.53           C  
ATOM   3505  CG2 ILE B 107      -7.413   0.942  16.094  1.00 25.64           C  
ATOM   3506  CD1 ILE B 107      -8.472  -1.802  15.364  1.00 25.90           C  
ATOM   3507  N   PHE B 108      -6.202   1.052  19.621  1.00 21.03           N  
ATOM   3508  CA  PHE B 108      -6.169   2.213  20.503  1.00 18.56           C  
ATOM   3509  C   PHE B 108      -4.717   2.547  20.834  1.00 17.66           C  
ATOM   3510  O   PHE B 108      -4.316   3.711  20.804  1.00 17.32           O  
ATOM   3511  CB  PHE B 108      -6.926   1.933  21.805  1.00 18.76           C  
ATOM   3512  CG  PHE B 108      -6.996   3.117  22.728  1.00 17.17           C  
ATOM   3513  CD1 PHE B 108      -7.804   4.208  22.421  1.00 17.05           C  
ATOM   3514  CD2 PHE B 108      -6.241   3.150  23.896  1.00 17.00           C  
ATOM   3515  CE1 PHE B 108      -7.862   5.319  23.263  1.00 16.71           C  
ATOM   3516  CE2 PHE B 108      -6.290   4.254  24.746  1.00 16.04           C  
ATOM   3517  CZ  PHE B 108      -7.101   5.341  24.430  1.00 16.32           C  
ATOM   3518  N   ALA B 109      -3.935   1.520  21.150  1.00 16.22           N  
ATOM   3519  CA  ALA B 109      -2.526   1.712  21.479  1.00 16.51           C  
ATOM   3520  C   ALA B 109      -1.803   2.377  20.315  1.00 17.23           C  
ATOM   3521  O   ALA B 109      -0.998   3.286  20.514  1.00 17.05           O  
ATOM   3522  CB  ALA B 109      -1.876   0.383  21.800  1.00 16.57           C  
ATOM   3523  N   SER B 110      -2.096   1.924  19.100  1.00 16.03           N  
ATOM   3524  CA  SER B 110      -1.461   2.491  17.914  1.00 16.42           C  
ATOM   3525  C   SER B 110      -1.829   3.960  17.746  1.00 15.77           C  
ATOM   3526  O   SER B 110      -0.985   4.790  17.394  1.00 15.48           O  
ATOM   3527  CB  SER B 110      -1.882   1.714  16.659  1.00 16.67           C  
ATOM   3528  OG  SER B 110      -1.382   0.389  16.680  1.00 18.95           O  
ATOM   3529  N   ALA B 111      -3.089   4.288  18.009  1.00 16.62           N  
ATOM   3530  CA  ALA B 111      -3.560   5.659  17.866  1.00 16.22           C  
ATOM   3531  C   ALA B 111      -2.898   6.649  18.820  1.00 16.74           C  
ATOM   3532  O   ALA B 111      -2.600   7.781  18.435  1.00 17.84           O  
ATOM   3533  CB  ALA B 111      -5.082   5.705  18.042  1.00 16.61           C  
ATOM   3534  N   ILE B 112      -2.658   6.225  20.057  1.00 15.81           N  
ATOM   3535  CA  ILE B 112      -2.058   7.106  21.058  1.00 14.61           C  
ATOM   3536  C   ILE B 112      -0.552   6.933  21.258  1.00 14.69           C  
ATOM   3537  O   ILE B 112       0.059   7.702  21.998  1.00 13.87           O  
ATOM   3538  CB  ILE B 112      -2.701   6.895  22.458  1.00 14.74           C  
ATOM   3539  CG1 ILE B 112      -2.226   5.563  23.053  1.00 13.95           C  
ATOM   3540  CG2 ILE B 112      -4.227   6.899  22.344  1.00 14.62           C  
ATOM   3541  CD1 ILE B 112      -2.632   5.335  24.512  1.00 13.41           C  
ATOM   3542  N   HIS B 113       0.053   5.956  20.587  1.00 14.43           N  
ATOM   3543  CA  HIS B 113       1.468   5.664  20.819  1.00 13.62           C  
ATOM   3544  C   HIS B 113       2.516   6.769  20.703  1.00 12.73           C  
ATOM   3545  O   HIS B 113       3.612   6.611  21.247  1.00 12.93           O  
ATOM   3546  CB  HIS B 113       1.910   4.453  19.988  1.00 13.03           C  
ATOM   3547  CG  HIS B 113       2.570   4.808  18.694  1.00 13.95           C  
ATOM   3548  CD2 HIS B 113       3.878   4.868  18.352  1.00 14.28           C  
ATOM   3549  ND1 HIS B 113       1.862   5.181  17.572  1.00 15.11           N  
ATOM   3550  CE1 HIS B 113       2.708   5.454  16.593  1.00 15.66           C  
ATOM   3551  NE2 HIS B 113       3.938   5.272  17.040  1.00 12.74           N  
ATOM   3552  N   ASN B 114       2.208   7.867  20.017  1.00 12.32           N  
ATOM   3553  CA  ASN B 114       3.175   8.971  19.900  1.00 11.56           C  
ATOM   3554  C   ASN B 114       2.527  10.331  20.193  1.00 12.80           C  
ATOM   3555  O   ASN B 114       3.077  11.368  19.829  1.00 13.06           O  
ATOM   3556  CB  ASN B 114       3.799   9.013  18.488  1.00 12.14           C  
ATOM   3557  CG  ASN B 114       4.999   8.068  18.320  1.00 12.72           C  
ATOM   3558  ND2 ASN B 114       5.632   7.658  19.415  1.00 15.36           N  
ATOM   3559  OD1 ASN B 114       5.396   7.704  17.187  1.00 12.22           O  
ATOM   3560  N   VAL B 115       1.381  10.342  20.871  1.00 11.70           N  
ATOM   3561  CA  VAL B 115       0.693  11.607  21.133  1.00 12.13           C  
ATOM   3562  C   VAL B 115       1.518  12.608  21.958  1.00 13.25           C  
ATOM   3563  O   VAL B 115       2.192  12.243  22.924  1.00 13.59           O  
ATOM   3564  CB  VAL B 115      -0.711  11.353  21.781  1.00 12.14           C  
ATOM   3565  CG1 VAL B 115      -0.568  10.812  23.200  1.00 12.54           C  
ATOM   3566  CG2 VAL B 115      -1.530  12.633  21.765  1.00 13.46           C  
ATOM   3567  N   ASP B 116       1.474  13.872  21.541  1.00 12.18           N  
ATOM   3568  CA  ASP B 116       2.200  14.961  22.195  1.00 13.45           C  
ATOM   3569  C   ASP B 116       3.714  14.804  22.087  1.00 13.99           C  
ATOM   3570  O   ASP B 116       4.457  15.251  22.961  1.00 14.70           O  
ATOM   3571  CB  ASP B 116       1.795  15.092  23.672  1.00 14.21           C  
ATOM   3572  CG  ASP B 116       2.109  16.473  24.245  1.00 16.31           C  
ATOM   3573  OD1 ASP B 116       2.045  17.461  23.482  1.00 17.80           O  
ATOM   3574  OD2 ASP B 116       2.401  16.585  25.456  1.00 17.07           O1-
ATOM   3575  N   HIS B 117       4.169  14.173  21.008  1.00 13.56           N  
ATOM   3576  CA  HIS B 117       5.603  13.990  20.791  1.00 13.88           C  
ATOM   3577  C   HIS B 117       6.169  15.370  20.472  1.00 15.23           C  
ATOM   3578  O   HIS B 117       5.640  16.083  19.623  1.00 16.01           O  
ATOM   3579  CB  HIS B 117       5.851  13.035  19.620  1.00 12.81           C  
ATOM   3580  CG  HIS B 117       7.249  12.506  19.556  1.00 12.79           C  
ATOM   3581  CD2 HIS B 117       7.735  11.252  19.722  1.00 13.25           C  
ATOM   3582  ND1 HIS B 117       8.341  13.309  19.299  1.00 13.19           N  
ATOM   3583  CE1 HIS B 117       9.438  12.570  19.309  1.00 12.80           C  
ATOM   3584  NE2 HIS B 117       9.097  11.319  19.564  1.00 14.22           N  
ATOM   3585  N   PRO B 118       7.254  15.764  21.153  1.00 15.07           N  
ATOM   3586  CA  PRO B 118       7.875  17.077  20.936  1.00 15.91           C  
ATOM   3587  C   PRO B 118       8.814  17.211  19.743  1.00 16.99           C  
ATOM   3588  O   PRO B 118       9.266  18.315  19.433  1.00 18.40           O  
ATOM   3589  CB  PRO B 118       8.591  17.326  22.255  1.00 16.36           C  
ATOM   3590  CG  PRO B 118       9.077  15.951  22.612  1.00 15.32           C  
ATOM   3591  CD  PRO B 118       7.862  15.080  22.308  1.00 15.41           C  
ATOM   3592  N   GLY B 119       9.116  16.103  19.079  1.00 14.59           N  
ATOM   3593  CA  GLY B 119      10.013  16.177  17.939  1.00 15.96           C  
ATOM   3594  C   GLY B 119      11.459  15.886  18.297  1.00 15.92           C  
ATOM   3595  O   GLY B 119      12.352  16.035  17.458  1.00 16.67           O  
ATOM   3596  N   VAL B 120      11.698  15.493  19.545  1.00 14.66           N  
ATOM   3597  CA  VAL B 120      13.046  15.142  19.996  1.00 15.27           C  
ATOM   3598  C   VAL B 120      12.998  13.792  20.706  1.00 16.03           C  
ATOM   3599  O   VAL B 120      11.950  13.392  21.221  1.00 16.75           O  
ATOM   3600  CB  VAL B 120      13.651  16.220  20.937  1.00 16.50           C  
ATOM   3601  CG1 VAL B 120      14.001  17.468  20.133  1.00 16.51           C  
ATOM   3602  CG2 VAL B 120      12.679  16.561  22.052  1.00 16.47           C  
ATOM   3603  N   SER B 121      14.130  13.095  20.729  1.00 14.31           N  
ATOM   3604  CA  SER B 121      14.225  11.756  21.318  1.00 14.34           C  
ATOM   3605  C   SER B 121      14.325  11.673  22.838  1.00 14.01           C  
ATOM   3606  O   SER B 121      14.581  12.663  23.516  1.00 14.31           O  
ATOM   3607  CB  SER B 121      15.431  11.022  20.728  1.00 15.76           C  
ATOM   3608  OG  SER B 121      16.641  11.585  21.225  1.00 17.44           O  
ATOM   3609  N   ASN B 122      14.142  10.460  23.355  1.00 14.01           N  
ATOM   3610  CA  ASN B 122      14.242  10.223  24.790  1.00 14.76           C  
ATOM   3611  C   ASN B 122      15.621  10.636  25.273  1.00 16.43           C  
ATOM   3612  O   ASN B 122      15.748  11.330  26.278  1.00 17.14           O  
ATOM   3613  CB  ASN B 122      14.047   8.743  25.127  1.00 15.40           C  
ATOM   3614  CG  ASN B 122      12.595   8.377  25.333  1.00 14.48           C  
ATOM   3615  ND2 ASN B 122      12.261   7.116  25.087  1.00 17.85           N  
ATOM   3616  OD1 ASN B 122      11.786   9.214  25.729  1.00 15.24           O  
ATOM   3617  N   GLN B 123      16.654  10.207  24.552  1.00 16.76           N  
ATOM   3618  CA  GLN B 123      18.015  10.541  24.952  1.00 18.45           C  
ATOM   3619  C   GLN B 123      18.216  12.051  25.038  1.00 17.87           C  
ATOM   3620  O   GLN B 123      18.884  12.540  25.950  1.00 18.03           O  
ATOM   3621  CB  GLN B 123      19.028   9.927  23.983  1.00 20.88           C  
ATOM   3622  CG  GLN B 123      20.412   9.785  24.592  1.00 26.42           C  
ATOM   3623  CD  GLN B 123      20.381   9.031  25.913  1.00 28.67           C  
ATOM   3624  NE2 GLN B 123      20.752   9.711  26.993  1.00 30.67           N  
ATOM   3625  OE1 GLN B 123      20.019   7.854  25.962  1.00 32.37           O  
ATOM   3626  N   PHE B 124      17.640  12.793  24.095  1.00 18.60           N  
ATOM   3627  CA  PHE B 124      17.760  14.248  24.105  1.00 17.21           C  
ATOM   3628  C   PHE B 124      17.073  14.817  25.345  1.00 17.85           C  
ATOM   3629  O   PHE B 124      17.629  15.660  26.045  1.00 16.53           O  
ATOM   3630  CB  PHE B 124      17.143  14.847  22.833  1.00 18.26           C  
ATOM   3631  CG  PHE B 124      17.180  16.352  22.787  1.00 17.49           C  
ATOM   3632  CD1 PHE B 124      16.175  17.107  23.382  1.00 18.81           C  
ATOM   3633  CD2 PHE B 124      18.236  17.017  22.165  1.00 18.42           C  
ATOM   3634  CE1 PHE B 124      16.214  18.495  23.360  1.00 19.46           C  
ATOM   3635  CE2 PHE B 124      18.287  18.408  22.137  1.00 17.52           C  
ATOM   3636  CZ  PHE B 124      17.278  19.151  22.734  1.00 19.25           C  
ATOM   3637  N   LEU B 125      15.864  14.340  25.619  1.00 16.27           N  
ATOM   3638  CA  LEU B 125      15.112  14.799  26.778  1.00 16.24           C  
ATOM   3639  C   LEU B 125      15.848  14.477  28.079  1.00 16.25           C  
ATOM   3640  O   LEU B 125      15.782  15.241  29.043  1.00 17.50           O  
ATOM   3641  CB  LEU B 125      13.721  14.153  26.779  1.00 15.17           C  
ATOM   3642  CG  LEU B 125      12.827  14.609  25.625  1.00 14.62           C  
ATOM   3643  CD1 LEU B 125      11.593  13.721  25.525  1.00 14.59           C  
ATOM   3644  CD2 LEU B 125      12.431  16.052  25.841  1.00 14.85           C  
ATOM   3645  N   ILE B 126      16.545  13.347  28.098  1.00 17.00           N  
ATOM   3646  CA  ILE B 126      17.294  12.926  29.280  1.00 17.92           C  
ATOM   3647  C   ILE B 126      18.549  13.774  29.447  1.00 18.98           C  
ATOM   3648  O   ILE B 126      18.806  14.309  30.525  1.00 19.78           O  
ATOM   3649  CB  ILE B 126      17.723  11.449  29.172  1.00 17.97           C  
ATOM   3650  CG1 ILE B 126      16.498  10.542  29.277  1.00 18.81           C  
ATOM   3651  CG2 ILE B 126      18.737  11.105  30.268  1.00 18.74           C  
ATOM   3652  CD1 ILE B 126      16.798   9.092  28.970  1.00 20.12           C  
ATOM   3653  N   ASN B 127      19.318  13.899  28.370  1.00 20.58           N  
ATOM   3654  CA  ASN B 127      20.561  14.666  28.406  1.00 22.02           C  
ATOM   3655  C   ASN B 127      20.374  16.158  28.646  1.00 22.28           C  
ATOM   3656  O   ASN B 127      21.312  16.840  29.065  1.00 25.52           O  
ATOM   3657  CB  ASN B 127      21.357  14.462  27.114  1.00 25.03           C  
ATOM   3658  CG  ASN B 127      21.830  13.036  26.940  1.00 26.52           C  
ATOM   3659  ND2 ASN B 127      22.031  12.628  25.693  1.00 30.66           N  
ATOM   3660  OD1 ASN B 127      22.027  12.310  27.916  1.00 28.43           O  
ATOM   3661  N   THR B 128      19.177  16.670  28.380  1.00 21.28           N  
ATOM   3662  CA  THR B 128      18.904  18.086  28.590  1.00 20.68           C  
ATOM   3663  C   THR B 128      18.172  18.330  29.904  1.00 22.15           C  
ATOM   3664  O   THR B 128      17.701  19.439  30.168  1.00 22.18           O  
ATOM   3665  CB  THR B 128      18.070  18.685  27.438  1.00 20.06           C  
ATOM   3666  CG2 THR B 128      18.861  18.652  26.138  1.00 20.08           C  
ATOM   3667  OG1 THR B 128      16.853  17.942  27.281  1.00 18.96           O  
ATOM   3668  N   ASN B 129      18.077  17.287  30.722  1.00 22.66           N  
ATOM   3669  CA  ASN B 129      17.418  17.387  32.020  1.00 23.16           C  
ATOM   3670  C   ASN B 129      16.044  18.032  31.883  1.00 21.73           C  
ATOM   3671  O   ASN B 129      15.686  18.913  32.657  1.00 22.98           O  
ATOM   3672  CB  ASN B 129      18.280  18.222  32.972  1.00 26.05           C  
ATOM   3673  CG  ASN B 129      19.746  17.853  32.899  1.00 29.96           C  
ATOM   3674  ND2 ASN B 129      20.585  18.831  32.572  1.00 33.26           N  
ATOM   3675  OD1 ASN B 129      20.122  16.703  33.128  1.00 31.55           O  
ATOM   3676  N   SER B 130      15.276  17.577  30.898  1.00 20.07           N  
ATOM   3677  CA  SER B 130      13.942  18.106  30.632  1.00 18.34           C  
ATOM   3678  C   SER B 130      12.956  17.772  31.743  1.00 18.74           C  
ATOM   3679  O   SER B 130      13.199  16.874  32.547  1.00 17.83           O  
ATOM   3680  CB  SER B 130      13.410  17.524  29.324  1.00 17.09           C  
ATOM   3681  OG  SER B 130      13.221  16.124  29.460  1.00 17.45           O  
ATOM   3682  N   GLU B 131      11.836  18.489  31.774  1.00 18.37           N  
ATOM   3683  CA  GLU B 131      10.814  18.234  32.781  1.00 19.70           C  
ATOM   3684  C   GLU B 131      10.208  16.854  32.570  1.00 16.98           C  
ATOM   3685  O   GLU B 131       9.850  16.170  33.533  1.00 18.07           O  
ATOM   3686  CB  GLU B 131       9.724  19.307  32.725  1.00 23.86           C  
ATOM   3687  CG  GLU B 131      10.206  20.662  33.209  1.00 29.24           C  
ATOM   3688  CD  GLU B 131      10.633  20.638  34.667  1.00 33.48           C  
ATOM   3689  OE1 GLU B 131      11.602  21.347  35.018  1.00 35.89           O  
ATOM   3690  OE2 GLU B 131       9.995  19.916  35.467  1.00 34.35           O1-
ATOM   3691  N   LEU B 132      10.100  16.441  31.311  1.00 16.86           N  
ATOM   3692  CA  LEU B 132       9.553  15.127  30.994  1.00 15.79           C  
ATOM   3693  C   LEU B 132      10.435  14.030  31.583  1.00 14.60           C  
ATOM   3694  O   LEU B 132       9.942  13.068  32.173  1.00 13.50           O  
ATOM   3695  CB  LEU B 132       9.454  14.936  29.479  1.00 18.26           C  
ATOM   3696  CG  LEU B 132       8.166  15.422  28.814  1.00 21.84           C  
ATOM   3697  CD1 LEU B 132       8.290  15.328  27.297  1.00 24.29           C  
ATOM   3698  CD2 LEU B 132       7.007  14.572  29.313  1.00 24.25           C  
ATOM   3699  N   ALA B 133      11.743  14.176  31.412  1.00 14.86           N  
ATOM   3700  CA  ALA B 133      12.684  13.195  31.925  1.00 14.02           C  
ATOM   3701  C   ALA B 133      12.694  13.208  33.447  1.00 14.76           C  
ATOM   3702  O   ALA B 133      12.894  12.173  34.078  1.00 14.74           O  
ATOM   3703  CB  ALA B 133      14.078  13.474  31.382  1.00 15.78           C  
ATOM   3704  N   LEU B 134      12.480  14.386  34.028  1.00 14.63           N  
ATOM   3705  CA  LEU B 134      12.446  14.535  35.482  1.00 13.68           C  
ATOM   3706  C   LEU B 134      11.217  13.812  36.034  1.00 14.57           C  
ATOM   3707  O   LEU B 134      11.283  13.146  37.062  1.00 15.84           O  
ATOM   3708  CB  LEU B 134      12.390  16.021  35.857  1.00 16.06           C  
ATOM   3709  CG  LEU B 134      12.243  16.376  37.340  1.00 21.43           C  
ATOM   3710  CD1 LEU B 134      13.444  15.865  38.118  1.00 23.12           C  
ATOM   3711  CD2 LEU B 134      12.117  17.885  37.484  1.00 23.62           C  
ATOM   3712  N   MET B 135      10.097  13.941  35.332  1.00 13.66           N  
ATOM   3713  CA  MET B 135       8.859  13.296  35.746  1.00 13.45           C  
ATOM   3714  C   MET B 135       8.959  11.779  35.686  1.00 12.38           C  
ATOM   3715  O   MET B 135       8.509  11.080  36.595  1.00 13.23           O  
ATOM   3716  CB  MET B 135       7.706  13.741  34.839  1.00 13.12           C  
ATOM   3717  CG  MET B 135       6.360  13.102  35.176  1.00 14.62           C  
ATOM   3718  SD  MET B 135       5.655  13.762  36.696  1.00 17.47           S  
ATOM   3719  CE  MET B 135       5.000  15.337  36.117  1.00 18.18           C  
ATOM   3720  N   TYR B 136       9.567  11.274  34.614  1.00 13.23           N  
ATOM   3721  CA  TYR B 136       9.663   9.836  34.399  1.00 11.32           C  
ATOM   3722  C   TYR B 136      10.970   9.128  34.721  1.00 11.71           C  
ATOM   3723  O   TYR B 136      11.167   7.971  34.341  1.00 12.95           O  
ATOM   3724  CB  TYR B 136       9.219   9.533  32.967  1.00 11.18           C  
ATOM   3725  CG  TYR B 136       7.741   9.781  32.783  1.00 11.38           C  
ATOM   3726  CD1 TYR B 136       6.807   9.021  33.486  1.00 11.99           C  
ATOM   3727  CD2 TYR B 136       7.274  10.800  31.953  1.00 13.32           C  
ATOM   3728  CE1 TYR B 136       5.447   9.266  33.375  1.00 13.20           C  
ATOM   3729  CE2 TYR B 136       5.905  11.058  31.835  1.00 13.91           C  
ATOM   3730  CZ  TYR B 136       5.001  10.282  32.550  1.00 13.57           C  
ATOM   3731  OH  TYR B 136       3.653  10.513  32.440  1.00 14.42           O  
ATOM   3732  N   ASN B 137      11.855   9.823  35.425  1.00 12.42           N  
ATOM   3733  CA  ASN B 137      13.117   9.242  35.859  1.00 12.43           C  
ATOM   3734  C   ASN B 137      13.949   8.576  34.772  1.00 13.13           C  
ATOM   3735  O   ASN B 137      14.484   7.485  34.964  1.00 13.61           O  
ATOM   3736  CB  ASN B 137      12.827   8.272  37.001  1.00 13.45           C  
ATOM   3737  CG  ASN B 137      12.167   8.968  38.168  1.00 13.20           C  
ATOM   3738  ND2 ASN B 137      10.942   8.567  38.501  1.00 12.57           N  
ATOM   3739  OD1 ASN B 137      12.745   9.879  38.748  1.00 14.80           O  
ATOM   3740  N   ASP B 138      14.046   9.260  33.635  1.00 12.86           N  
ATOM   3741  CA  ASP B 138      14.831   8.808  32.482  1.00 15.22           C  
ATOM   3742  C   ASP B 138      14.473   7.425  31.938  1.00 16.10           C  
ATOM   3743  O   ASP B 138      15.213   6.871  31.125  1.00 19.33           O  
ATOM   3744  CB  ASP B 138      16.332   8.823  32.826  1.00 14.45           C  
ATOM   3745  CG  ASP B 138      16.817  10.181  33.301  1.00 16.16           C  
ATOM   3746  OD1 ASP B 138      16.142  11.194  33.033  1.00 15.47           O  
ATOM   3747  OD2 ASP B 138      17.891  10.240  33.936  1.00 16.28           O1-
ATOM   3748  N   SER B 139      13.337   6.882  32.359  1.00 15.09           N  
ATOM   3749  CA  SER B 139      12.922   5.538  31.949  1.00 16.38           C  
ATOM   3750  C   SER B 139      11.712   5.568  31.014  1.00 15.65           C  
ATOM   3751  O   SER B 139      10.622   5.944  31.442  1.00 15.84           O  
ATOM   3752  CB  SER B 139      12.582   4.723  33.203  1.00 15.75           C  
ATOM   3753  OG  SER B 139      13.645   4.775  34.141  1.00 25.47           O  
ATOM   3754  N   SER B 140      11.903   5.155  29.758  1.00 15.29           N  
ATOM   3755  CA  SER B 140      10.830   5.166  28.750  1.00 15.15           C  
ATOM   3756  C   SER B 140      10.038   6.462  28.895  1.00 14.93           C  
ATOM   3757  O   SER B 140       8.806   6.461  28.991  1.00 13.55           O  
ATOM   3758  CB  SER B 140       9.908   3.956  28.928  1.00 16.94           C  
ATOM   3759  OG  SER B 140      10.581   2.745  28.604  1.00 17.78           O  
ATOM   3760  N   VAL B 141      10.769   7.571  28.895  1.00 12.49           N  
ATOM   3761  CA  VAL B 141      10.190   8.898  29.079  1.00 12.44           C  
ATOM   3762  C   VAL B 141       9.011   9.234  28.175  1.00 11.77           C  
ATOM   3763  O   VAL B 141       7.910   9.487  28.660  1.00 12.47           O  
ATOM   3764  CB  VAL B 141      11.274   9.992  28.923  1.00 11.54           C  
ATOM   3765  CG1 VAL B 141      10.659  11.371  29.101  1.00 11.12           C  
ATOM   3766  CG2 VAL B 141      12.379   9.786  29.963  1.00 13.85           C  
ATOM   3767  N   LEU B 142       9.225   9.243  26.864  1.00 12.59           N  
ATOM   3768  CA  LEU B 142       8.133   9.584  25.958  1.00 12.46           C  
ATOM   3769  C   LEU B 142       7.008   8.555  25.941  1.00 12.22           C  
ATOM   3770  O   LEU B 142       5.832   8.927  25.907  1.00 13.10           O  
ATOM   3771  CB  LEU B 142       8.667   9.801  24.541  1.00 13.07           C  
ATOM   3772  CG  LEU B 142       9.377  11.143  24.333  1.00 14.13           C  
ATOM   3773  CD1 LEU B 142      10.091  11.140  22.993  1.00 17.29           C  
ATOM   3774  CD2 LEU B 142       8.361  12.280  24.405  1.00 15.05           C  
ATOM   3775  N   GLU B 143       7.358   7.273  25.974  1.00 13.02           N  
ATOM   3776  CA  GLU B 143       6.344   6.221  25.956  1.00 12.63           C  
ATOM   3777  C   GLU B 143       5.379   6.389  27.133  1.00 13.08           C  
ATOM   3778  O   GLU B 143       4.158   6.292  26.967  1.00 13.37           O  
ATOM   3779  CB  GLU B 143       7.007   4.843  25.998  1.00 14.49           C  
ATOM   3780  CG  GLU B 143       7.852   4.497  24.762  1.00 15.52           C  
ATOM   3781  CD  GLU B 143       9.170   5.256  24.693  1.00 17.72           C  
ATOM   3782  OE1 GLU B 143       9.633   5.766  25.734  1.00 17.97           O  
ATOM   3783  OE2 GLU B 143       9.753   5.324  23.592  1.00 21.35           O1-
ATOM   3784  N   ASN B 144       5.926   6.641  28.318  1.00 12.97           N  
ATOM   3785  CA  ASN B 144       5.097   6.844  29.503  1.00 13.00           C  
ATOM   3786  C   ASN B 144       4.193   8.054  29.297  1.00 13.09           C  
ATOM   3787  O   ASN B 144       3.013   8.031  29.649  1.00 12.87           O  
ATOM   3788  CB  ASN B 144       5.970   7.062  30.743  1.00 14.44           C  
ATOM   3789  CG  ASN B 144       6.310   5.765  31.450  1.00 14.25           C  
ATOM   3790  ND2 ASN B 144       7.584   5.392  31.434  1.00 16.02           N  
ATOM   3791  OD1 ASN B 144       5.431   5.101  32.001  1.00 14.59           O  
ATOM   3792  N   HIS B 145       4.753   9.114  28.725  1.00 12.22           N  
ATOM   3793  CA  HIS B 145       3.989  10.324  28.473  1.00 12.19           C  
ATOM   3794  C   HIS B 145       2.878  10.102  27.443  1.00 12.46           C  
ATOM   3795  O   HIS B 145       1.751  10.573  27.636  1.00 11.78           O  
ATOM   3796  CB  HIS B 145       4.921  11.435  27.989  1.00 13.30           C  
ATOM   3797  CG  HIS B 145       4.232  12.744  27.771  1.00 14.02           C  
ATOM   3798  CD2 HIS B 145       4.092  13.506  26.660  1.00 14.45           C  
ATOM   3799  ND1 HIS B 145       3.585  13.418  28.783  1.00 14.44           N  
ATOM   3800  CE1 HIS B 145       3.076  14.539  28.307  1.00 15.41           C  
ATOM   3801  NE2 HIS B 145       3.369  14.618  27.022  1.00 13.26           N  
ATOM   3802  N   HIS B 146       3.187   9.400  26.353  1.00 10.15           N  
ATOM   3803  CA  HIS B 146       2.184   9.150  25.319  1.00 11.73           C  
ATOM   3804  C   HIS B 146       0.992   8.426  25.944  1.00 12.84           C  
ATOM   3805  O   HIS B 146      -0.163   8.752  25.673  1.00 12.49           O  
ATOM   3806  CB  HIS B 146       2.755   8.300  24.172  1.00 11.56           C  
ATOM   3807  CG  HIS B 146       3.929   8.914  23.466  1.00 12.97           C  
ATOM   3808  CD2 HIS B 146       5.091   8.364  23.039  1.00 11.49           C  
ATOM   3809  ND1 HIS B 146       3.965  10.235  23.072  1.00 12.69           N  
ATOM   3810  CE1 HIS B 146       5.099  10.472  22.433  1.00 13.43           C  
ATOM   3811  NE2 HIS B 146       5.801   9.352  22.398  1.00 12.63           N  
ATOM   3812  N   LEU B 147       1.279   7.439  26.785  1.00 12.58           N  
ATOM   3813  CA  LEU B 147       0.217   6.690  27.453  1.00 12.47           C  
ATOM   3814  C   LEU B 147      -0.587   7.575  28.399  1.00 12.83           C  
ATOM   3815  O   LEU B 147      -1.816   7.552  28.381  1.00 13.89           O  
ATOM   3816  CB  LEU B 147       0.808   5.530  28.249  1.00 12.75           C  
ATOM   3817  CG  LEU B 147       1.195   4.294  27.442  1.00 11.56           C  
ATOM   3818  CD1 LEU B 147       2.157   3.425  28.237  1.00 13.75           C  
ATOM   3819  CD2 LEU B 147      -0.073   3.523  27.074  1.00 13.21           C  
ATOM   3820  N   ALA B 148       0.107   8.350  29.229  1.00 12.52           N  
ATOM   3821  CA  ALA B 148      -0.566   9.216  30.190  1.00 13.29           C  
ATOM   3822  C   ALA B 148      -1.519  10.186  29.499  1.00 14.22           C  
ATOM   3823  O   ALA B 148      -2.650  10.375  29.937  1.00 16.41           O  
ATOM   3824  CB  ALA B 148       0.465   9.980  31.019  1.00 14.49           C  
ATOM   3825  N   VAL B 149      -1.066  10.794  28.408  1.00 13.05           N  
ATOM   3826  CA  VAL B 149      -1.902  11.741  27.682  1.00 13.43           C  
ATOM   3827  C   VAL B 149      -3.077  11.032  27.008  1.00 15.10           C  
ATOM   3828  O   VAL B 149      -4.223  11.485  27.096  1.00 15.88           O  
ATOM   3829  CB  VAL B 149      -1.077  12.500  26.615  1.00 12.57           C  
ATOM   3830  CG1 VAL B 149      -1.990  13.363  25.756  1.00 15.11           C  
ATOM   3831  CG2 VAL B 149      -0.028  13.366  27.301  1.00 15.40           C  
ATOM   3832  N   GLY B 150      -2.792   9.920  26.338  1.00 14.05           N  
ATOM   3833  CA  GLY B 150      -3.843   9.176  25.666  1.00 16.07           C  
ATOM   3834  C   GLY B 150      -4.978   8.788  26.594  1.00 16.27           C  
ATOM   3835  O   GLY B 150      -6.152   8.909  26.236  1.00 16.64           O  
ATOM   3836  N   PHE B 151      -4.635   8.325  27.790  1.00 15.33           N  
ATOM   3837  CA  PHE B 151      -5.648   7.925  28.764  1.00 15.62           C  
ATOM   3838  C   PHE B 151      -6.332   9.130  29.399  1.00 16.56           C  
ATOM   3839  O   PHE B 151      -7.544   9.125  29.607  1.00 18.25           O  
ATOM   3840  CB  PHE B 151      -5.027   7.064  29.870  1.00 14.89           C  
ATOM   3841  CG  PHE B 151      -4.701   5.657  29.446  1.00 16.89           C  
ATOM   3842  CD1 PHE B 151      -5.682   4.827  28.908  1.00 18.49           C  
ATOM   3843  CD2 PHE B 151      -3.415   5.154  29.604  1.00 17.39           C  
ATOM   3844  CE1 PHE B 151      -5.381   3.514  28.534  1.00 19.65           C  
ATOM   3845  CE2 PHE B 151      -3.104   3.846  29.235  1.00 20.22           C  
ATOM   3846  CZ  PHE B 151      -4.090   3.024  28.699  1.00 18.05           C  
ATOM   3847  N   LYS B 152      -5.562  10.167  29.709  1.00 15.97           N  
ATOM   3848  CA  LYS B 152      -6.140  11.351  30.339  1.00 17.63           C  
ATOM   3849  C   LYS B 152      -7.207  12.020  29.479  1.00 17.98           C  
ATOM   3850  O   LYS B 152      -8.196  12.538  30.005  1.00 18.02           O  
ATOM   3851  CB  LYS B 152      -5.048  12.368  30.678  1.00 19.40           C  
ATOM   3852  CG  LYS B 152      -5.571  13.592  31.417  1.00 25.21           C  
ATOM   3853  CD  LYS B 152      -4.449  14.544  31.789  1.00 29.48           C  
ATOM   3854  CE  LYS B 152      -4.979  15.730  32.584  1.00 32.73           C  
ATOM   3855  NZ  LYS B 152      -5.680  15.291  33.825  1.00 35.44           N1+
ATOM   3856  N   LEU B 153      -7.020  12.005  28.163  1.00 17.45           N  
ATOM   3857  CA  LEU B 153      -7.984  12.634  27.264  1.00 17.58           C  
ATOM   3858  C   LEU B 153      -9.357  11.961  27.284  1.00 20.35           C  
ATOM   3859  O   LEU B 153     -10.357  12.571  26.902  1.00 21.38           O  
ATOM   3860  CB  LEU B 153      -7.430  12.670  25.837  1.00 18.49           C  
ATOM   3861  CG  LEU B 153      -6.217  13.594  25.670  1.00 18.24           C  
ATOM   3862  CD1 LEU B 153      -5.671  13.480  24.259  1.00 18.67           C  
ATOM   3863  CD2 LEU B 153      -6.616  15.034  25.980  1.00 19.71           C  
ATOM   3864  N   LEU B 154      -9.401  10.709  27.728  1.00 20.65           N  
ATOM   3865  CA  LEU B 154     -10.664   9.980  27.818  1.00 21.32           C  
ATOM   3866  C   LEU B 154     -11.565  10.639  28.864  1.00 23.58           C  
ATOM   3867  O   LEU B 154     -12.783  10.445  28.859  1.00 25.27           O  
ATOM   3868  CB  LEU B 154     -10.412   8.525  28.222  1.00 21.20           C  
ATOM   3869  CG  LEU B 154      -9.679   7.616  27.233  1.00 19.91           C  
ATOM   3870  CD1 LEU B 154      -9.268   6.336  27.941  1.00 19.82           C  
ATOM   3871  CD2 LEU B 154     -10.571   7.320  26.036  1.00 20.63           C  
ATOM   3872  N   GLN B 155     -10.960  11.419  29.758  1.00 24.03           N  
ATOM   3873  CA  GLN B 155     -11.699  12.093  30.824  1.00 26.39           C  
ATOM   3874  C   GLN B 155     -12.307  13.435  30.423  1.00 25.70           C  
ATOM   3875  O   GLN B 155     -12.952  14.095  31.241  1.00 27.14           O  
ATOM   3876  CB  GLN B 155     -10.790  12.291  32.041  1.00 26.82           C  
ATOM   3877  CG  GLN B 155     -10.254  10.990  32.619  1.00 31.50           C  
ATOM   3878  CD  GLN B 155      -9.335  11.205  33.808  1.00 33.64           C  
ATOM   3879  NE2 GLN B 155      -9.171  12.459  34.214  1.00 34.36           N  
ATOM   3880  OE1 GLN B 155      -8.779  10.252  34.356  1.00 36.27           O  
ATOM   3881  N   GLU B 156     -12.099  13.846  29.177  1.00 26.02           N  
ATOM   3882  CA  GLU B 156     -12.653  15.110  28.702  1.00 27.11           C  
ATOM   3883  C   GLU B 156     -14.137  14.917  28.397  1.00 27.48           C  
ATOM   3884  O   GLU B 156     -14.584  13.797  28.161  1.00 27.72           O  
ATOM   3885  CB  GLU B 156     -11.902  15.584  27.455  1.00 28.40           C  
ATOM   3886  CG  GLU B 156     -10.441  15.922  27.724  1.00 31.36           C  
ATOM   3887  CD  GLU B 156     -10.272  17.146  28.607  1.00 34.95           C  
ATOM   3888  OE1 GLU B 156      -9.172  17.330  29.171  1.00 36.60           O  
ATOM   3889  OE2 GLU B 156     -11.233  17.934  28.729  1.00 36.32           O1-
ATOM   3890  N   GLU B 157     -14.898  16.006  28.407  1.00 28.95           N  
ATOM   3891  CA  GLU B 157     -16.333  15.927  28.158  1.00 29.99           C  
ATOM   3892  C   GLU B 157     -16.705  15.142  26.902  1.00 29.60           C  
ATOM   3893  O   GLU B 157     -16.304  15.489  25.790  1.00 30.02           O  
ATOM   3894  CB  GLU B 157     -16.938  17.332  28.090  1.00 32.48           C  
ATOM   3895  CG  GLU B 157     -18.456  17.329  27.969  1.00 38.15           C  
ATOM   3896  CD  GLU B 157     -19.069  18.699  28.191  1.00 41.54           C  
ATOM   3897  OE1 GLU B 157     -20.314  18.806  28.138  1.00 43.79           O  
ATOM   3898  OE2 GLU B 157     -18.311  19.666  28.421  1.00 43.62           O1-
ATOM   3899  N   ASN B 158     -17.479  14.079  27.102  1.00 29.69           N  
ATOM   3900  CA  ASN B 158     -17.940  13.212  26.023  1.00 28.98           C  
ATOM   3901  C   ASN B 158     -16.785  12.576  25.254  1.00 28.55           C  
ATOM   3902  O   ASN B 158     -16.824  12.486  24.026  1.00 28.41           O  
ATOM   3903  CB  ASN B 158     -18.825  13.999  25.051  1.00 31.11           C  
ATOM   3904  CG  ASN B 158     -19.650  13.096  24.150  1.00 32.91           C  
ATOM   3905  ND2 ASN B 158     -19.668  11.805  24.461  1.00 34.97           N  
ATOM   3906  OD1 ASN B 158     -20.270  13.556  23.191  1.00 35.13           O  
ATOM   3907  N   CYS B 159     -15.763  12.131  25.979  1.00 27.07           N  
ATOM   3908  CA  CYS B 159     -14.601  11.502  25.358  1.00 27.18           C  
ATOM   3909  C   CYS B 159     -14.334  10.079  25.835  1.00 27.17           C  
ATOM   3910  O   CYS B 159     -13.451   9.406  25.306  1.00 26.12           O  
ATOM   3911  CB  CYS B 159     -13.346  12.342  25.599  1.00 26.65           C  
ATOM   3912  SG  CYS B 159     -13.186  13.769  24.520  1.00 26.11           S  
ATOM   3913  N   ASP B 160     -15.085   9.615  26.829  1.00 28.00           N  
ATOM   3914  CA  ASP B 160     -14.872   8.267  27.343  1.00 28.45           C  
ATOM   3915  C   ASP B 160     -15.491   7.207  26.435  1.00 28.84           C  
ATOM   3916  O   ASP B 160     -16.631   6.785  26.638  1.00 29.12           O  
ATOM   3917  CB  ASP B 160     -15.445   8.135  28.757  1.00 29.18           C  
ATOM   3918  CG  ASP B 160     -15.061   6.824  29.416  1.00 30.41           C  
ATOM   3919  OD1 ASP B 160     -14.394   5.997  28.755  1.00 30.73           O  
ATOM   3920  OD2 ASP B 160     -15.424   6.617  30.593  1.00 31.43           O1-
ATOM   3921  N   ILE B 161     -14.724   6.774  25.439  1.00 28.58           N  
ATOM   3922  CA  ILE B 161     -15.186   5.773  24.484  1.00 29.31           C  
ATOM   3923  C   ILE B 161     -15.273   4.370  25.076  1.00 30.03           C  
ATOM   3924  O   ILE B 161     -15.757   3.443  24.425  1.00 30.90           O  
ATOM   3925  CB  ILE B 161     -14.266   5.730  23.240  1.00 28.59           C  
ATOM   3926  CG1 ILE B 161     -12.848   5.325  23.649  1.00 28.04           C  
ATOM   3927  CG2 ILE B 161     -14.249   7.092  22.566  1.00 28.34           C  
ATOM   3928  CD1 ILE B 161     -11.889   5.190  22.479  1.00 27.09           C  
ATOM   3929  N   PHE B 162     -14.807   4.211  26.309  1.00 29.34           N  
ATOM   3930  CA  PHE B 162     -14.846   2.911  26.969  1.00 30.91           C  
ATOM   3931  C   PHE B 162     -15.880   2.919  28.091  1.00 31.01           C  
ATOM   3932  O   PHE B 162     -15.940   1.997  28.904  1.00 31.36           O  
ATOM   3933  CB  PHE B 162     -13.468   2.568  27.540  1.00 30.00           C  
ATOM   3934  CG  PHE B 162     -12.362   2.605  26.521  1.00 30.24           C  
ATOM   3935  CD1 PHE B 162     -12.454   1.867  25.344  1.00 29.62           C  
ATOM   3936  CD2 PHE B 162     -11.222   3.372  26.743  1.00 29.24           C  
ATOM   3937  CE1 PHE B 162     -11.426   1.892  24.400  1.00 30.74           C  
ATOM   3938  CE2 PHE B 162     -10.188   3.403  25.806  1.00 30.04           C  
ATOM   3939  CZ  PHE B 162     -10.290   2.662  24.633  1.00 29.58           C  
ATOM   3940  N   GLN B 163     -16.696   3.966  28.115  1.00 32.59           N  
ATOM   3941  CA  GLN B 163     -17.724   4.131  29.137  1.00 34.16           C  
ATOM   3942  C   GLN B 163     -18.645   2.929  29.302  1.00 35.52           C  
ATOM   3943  O   GLN B 163     -19.092   2.636  30.413  1.00 35.66           O  
ATOM   3944  CB  GLN B 163     -18.560   5.375  28.834  1.00 34.95           C  
ATOM   3945  CG  GLN B 163     -19.316   5.316  27.519  1.00 37.33           C  
ATOM   3946  CD  GLN B 163     -20.015   6.620  27.196  1.00 38.07           C  
ATOM   3947  NE2 GLN B 163     -21.342   6.600  27.216  1.00 38.52           N  
ATOM   3948  OE1 GLN B 163     -19.370   7.637  26.939  1.00 38.64           O  
ATOM   3949  N   ASN B 164     -18.928   2.226  28.211  1.00 36.50           N  
ATOM   3950  CA  ASN B 164     -19.815   1.073  28.293  1.00 37.70           C  
ATOM   3951  C   ASN B 164     -19.126  -0.282  28.415  1.00 37.86           C  
ATOM   3952  O   ASN B 164     -19.766  -1.322  28.261  1.00 38.48           O  
ATOM   3953  CB  ASN B 164     -20.785   1.067  27.108  1.00 38.28           C  
ATOM   3954  CG  ASN B 164     -21.787   2.202  27.179  1.00 38.50           C  
ATOM   3955  ND2 ASN B 164     -21.943   2.928  26.081  1.00 39.54           N  
ATOM   3956  OD1 ASN B 164     -22.418   2.420  28.214  1.00 40.28           O  
ATOM   3957  N   LEU B 165     -17.826  -0.276  28.693  1.00 38.08           N  
ATOM   3958  CA  LEU B 165     -17.091  -1.524  28.872  1.00 38.24           C  
ATOM   3959  C   LEU B 165     -17.176  -1.899  30.348  1.00 38.63           C  
ATOM   3960  O   LEU B 165     -17.257  -1.023  31.210  1.00 39.95           O  
ATOM   3961  CB  LEU B 165     -15.619  -1.364  28.467  1.00 37.33           C  
ATOM   3962  CG  LEU B 165     -15.250  -1.481  26.985  1.00 36.05           C  
ATOM   3963  CD1 LEU B 165     -15.916  -0.378  26.183  1.00 35.66           C  
ATOM   3964  CD2 LEU B 165     -13.737  -1.407  26.841  1.00 36.05           C  
ATOM   3965  N   THR B 166     -17.164  -3.194  30.646  1.00 39.85           N  
ATOM   3966  CA  THR B 166     -17.241  -3.633  32.035  1.00 40.60           C  
ATOM   3967  C   THR B 166     -15.968  -3.244  32.777  1.00 41.23           C  
ATOM   3968  O   THR B 166     -14.922  -3.027  32.164  1.00 41.04           O  
ATOM   3969  CB  THR B 166     -17.433  -5.159  32.142  1.00 40.72           C  
ATOM   3970  CG2 THR B 166     -18.623  -5.605  31.306  1.00 40.77           C  
ATOM   3971  OG1 THR B 166     -16.254  -5.828  31.680  1.00 40.73           O  
ATOM   3972  N   LYS B 167     -16.067  -3.152  34.100  1.00 41.54           N  
ATOM   3973  CA  LYS B 167     -14.933  -2.783  34.939  1.00 40.99           C  
ATOM   3974  C   LYS B 167     -13.700  -3.621  34.607  1.00 40.83           C  
ATOM   3975  O   LYS B 167     -12.587  -3.096  34.532  1.00 39.54           O  
ATOM   3976  CB  LYS B 167     -15.305  -2.960  36.414  1.00 42.58           C  
ATOM   3977  CG  LYS B 167     -14.246  -2.499  37.400  1.00 43.63           C  
ATOM   3978  CD  LYS B 167     -14.692  -2.780  38.829  1.00 44.42           C  
ATOM   3979  CE  LYS B 167     -13.639  -2.362  39.842  1.00 45.63           C  
ATOM   3980  NZ  LYS B 167     -14.044  -2.716  41.233  1.00 45.98           N1+
ATOM   3981  N   LYS B 168     -13.898  -4.921  34.407  1.00 39.35           N  
ATOM   3982  CA  LYS B 168     -12.793  -5.812  34.075  1.00 39.11           C  
ATOM   3983  C   LYS B 168     -12.275  -5.567  32.665  1.00 37.50           C  
ATOM   3984  O   LYS B 168     -11.070  -5.631  32.424  1.00 37.74           O  
ATOM   3985  CB  LYS B 168     -13.213  -7.276  34.210  1.00 40.34           C  
ATOM   3986  CG  LYS B 168     -12.935  -7.888  35.574  1.00 42.01           C  
ATOM   3987  CD  LYS B 168     -12.047  -9.122  35.446  1.00 43.64           C  
ATOM   3988  CE  LYS B 168     -12.676 -10.172  34.536  1.00 43.38           C  
ATOM   3989  NZ  LYS B 168     -11.812 -11.375  34.377  1.00 42.83           N1+
ATOM   3990  N   GLN B 169     -13.184  -5.300  31.732  1.00 36.71           N  
ATOM   3991  CA  GLN B 169     -12.780  -5.041  30.354  1.00 35.26           C  
ATOM   3992  C   GLN B 169     -11.919  -3.783  30.303  1.00 33.94           C  
ATOM   3993  O   GLN B 169     -10.951  -3.715  29.548  1.00 33.10           O  
ATOM   3994  CB  GLN B 169     -14.006  -4.879  29.446  1.00 35.44           C  
ATOM   3995  CG  GLN B 169     -14.797  -6.166  29.231  1.00 36.43           C  
ATOM   3996  CD  GLN B 169     -15.920  -6.005  28.222  1.00 36.61           C  
ATOM   3997  NE2 GLN B 169     -15.938  -6.870  27.213  1.00 37.93           N  
ATOM   3998  OE1 GLN B 169     -16.765  -5.119  28.349  1.00 36.62           O  
ATOM   3999  N   ARG B 170     -12.271  -2.793  31.118  1.00 31.77           N  
ATOM   4000  CA  ARG B 170     -11.519  -1.541  31.172  1.00 30.86           C  
ATOM   4001  C   ARG B 170     -10.140  -1.781  31.781  1.00 29.85           C  
ATOM   4002  O   ARG B 170      -9.140  -1.239  31.309  1.00 28.34           O  
ATOM   4003  CB  ARG B 170     -12.286  -0.502  31.994  1.00 32.43           C  
ATOM   4004  CG  ARG B 170     -13.614  -0.088  31.379  1.00 35.31           C  
ATOM   4005  CD  ARG B 170     -14.502   0.620  32.395  1.00 37.76           C  
ATOM   4006  NE  ARG B 170     -13.956   1.903  32.828  1.00 40.10           N  
ATOM   4007  CZ  ARG B 170     -13.940   3.002  32.080  1.00 41.28           C  
ATOM   4008  NH1 ARG B 170     -14.442   2.982  30.854  1.00 42.04           N1+
ATOM   4009  NH2 ARG B 170     -13.425   4.126  32.562  1.00 42.31           N  
ATOM   4010  N   GLN B 171     -10.092  -2.594  32.834  1.00 29.40           N  
ATOM   4011  CA  GLN B 171      -8.833  -2.919  33.496  1.00 28.01           C  
ATOM   4012  C   GLN B 171      -7.940  -3.705  32.540  1.00 27.55           C  
ATOM   4013  O   GLN B 171      -6.736  -3.458  32.451  1.00 26.10           O  
ATOM   4014  CB  GLN B 171      -9.094  -3.751  34.761  1.00 30.65           C  
ATOM   4015  CG  GLN B 171      -7.842  -4.400  35.351  1.00 33.99           C  
ATOM   4016  CD  GLN B 171      -8.123  -5.188  36.624  1.00 36.88           C  
ATOM   4017  NE2 GLN B 171      -7.281  -4.999  37.634  1.00 37.48           N  
ATOM   4018  OE1 GLN B 171      -9.077  -5.964  36.692  1.00 38.37           O  
ATOM   4019  N   SER B 172      -8.543  -4.654  31.830  1.00 25.86           N  
ATOM   4020  CA  SER B 172      -7.819  -5.486  30.875  1.00 25.36           C  
ATOM   4021  C   SER B 172      -7.266  -4.643  29.729  1.00 23.74           C  
ATOM   4022  O   SER B 172      -6.093  -4.761  29.367  1.00 24.54           O  
ATOM   4023  CB  SER B 172      -8.747  -6.564  30.312  1.00 28.04           C  
ATOM   4024  OG  SER B 172      -8.077  -7.363  29.352  1.00 29.42           O  
ATOM   4025  N   LEU B 173      -8.121  -3.799  29.163  1.00 22.82           N  
ATOM   4026  CA  LEU B 173      -7.735  -2.927  28.058  1.00 20.92           C  
ATOM   4027  C   LEU B 173      -6.586  -2.005  28.463  1.00 21.27           C  
ATOM   4028  O   LEU B 173      -5.609  -1.872  27.730  1.00 19.95           O  
ATOM   4029  CB  LEU B 173      -8.936  -2.092  27.613  1.00 23.78           C  
ATOM   4030  CG  LEU B 173      -8.747  -1.082  26.481  1.00 25.29           C  
ATOM   4031  CD1 LEU B 173      -8.429  -1.795  25.190  1.00 28.38           C  
ATOM   4032  CD2 LEU B 173     -10.017  -0.274  26.327  1.00 28.33           C  
ATOM   4033  N   ARG B 174      -6.698  -1.380  29.633  1.00 20.71           N  
ATOM   4034  CA  ARG B 174      -5.655  -0.472  30.108  1.00 19.07           C  
ATOM   4035  C   ARG B 174      -4.309  -1.183  30.213  1.00 17.95           C  
ATOM   4036  O   ARG B 174      -3.278  -0.659  29.780  1.00 17.66           O  
ATOM   4037  CB  ARG B 174      -6.044   0.118  31.470  1.00 17.92           C  
ATOM   4038  CG  ARG B 174      -4.994   1.040  32.091  1.00 16.43           C  
ATOM   4039  CD  ARG B 174      -5.525   1.691  33.364  1.00 16.16           C  
ATOM   4040  NE  ARG B 174      -4.462   2.334  34.131  1.00 15.89           N  
ATOM   4041  CZ  ARG B 174      -3.851   3.461  33.777  1.00 15.72           C  
ATOM   4042  NH1 ARG B 174      -4.198   4.091  32.661  1.00 16.97           N1+
ATOM   4043  NH2 ARG B 174      -2.877   3.948  34.533  1.00 14.86           N  
ATOM   4044  N   LYS B 175      -4.316  -2.382  30.784  1.00 17.34           N  
ATOM   4045  CA  LYS B 175      -3.091  -3.149  30.938  1.00 19.19           C  
ATOM   4046  C   LYS B 175      -2.458  -3.490  29.593  1.00 19.59           C  
ATOM   4047  O   LYS B 175      -1.248  -3.322  29.411  1.00 19.24           O  
ATOM   4048  CB  LYS B 175      -3.367  -4.439  31.714  1.00 21.74           C  
ATOM   4049  CG  LYS B 175      -2.135  -5.288  31.928  1.00 25.37           C  
ATOM   4050  CD  LYS B 175      -2.448  -6.512  32.767  1.00 28.45           C  
ATOM   4051  CE  LYS B 175      -1.175  -7.258  33.121  1.00 30.79           C  
ATOM   4052  NZ  LYS B 175      -0.234  -6.393  33.890  1.00 32.70           N1+
ATOM   4053  N   MET B 176      -3.275  -3.963  28.658  1.00 19.73           N  
ATOM   4054  CA  MET B 176      -2.781  -4.333  27.336  1.00 19.41           C  
ATOM   4055  C   MET B 176      -2.173  -3.135  26.611  1.00 18.81           C  
ATOM   4056  O   MET B 176      -1.085  -3.238  26.038  1.00 18.68           O  
ATOM   4057  CB  MET B 176      -3.908  -4.937  26.488  1.00 22.43           C  
ATOM   4058  CG  MET B 176      -4.437  -6.268  27.016  1.00 24.87           C  
ATOM   4059  SD  MET B 176      -5.568  -7.091  25.864  1.00 26.30           S  
ATOM   4060  CE  MET B 176      -7.077  -6.194  26.169  1.00 26.15           C  
ATOM   4061  N   VAL B 177      -2.865  -2.002  26.652  1.00 18.13           N  
ATOM   4062  CA  VAL B 177      -2.386  -0.793  25.983  1.00 15.57           C  
ATOM   4063  C   VAL B 177      -1.042  -0.331  26.541  1.00 16.38           C  
ATOM   4064  O   VAL B 177      -0.136   0.032  25.784  1.00 15.18           O  
ATOM   4065  CB  VAL B 177      -3.426   0.342  26.091  1.00 15.06           C  
ATOM   4066  CG1 VAL B 177      -2.863   1.637  25.514  1.00 15.64           C  
ATOM   4067  CG2 VAL B 177      -4.698  -0.055  25.335  1.00 15.75           C  
ATOM   4068  N   ILE B 178      -0.910  -0.339  27.864  1.00 15.85           N  
ATOM   4069  CA  ILE B 178       0.336   0.063  28.499  1.00 15.53           C  
ATOM   4070  C   ILE B 178       1.449  -0.893  28.067  1.00 16.69           C  
ATOM   4071  O   ILE B 178       2.546  -0.465  27.705  1.00 16.48           O  
ATOM   4072  CB  ILE B 178       0.199   0.043  30.040  1.00 15.51           C  
ATOM   4073  CG1 ILE B 178      -0.759   1.154  30.481  1.00 14.54           C  
ATOM   4074  CG2 ILE B 178       1.563   0.218  30.697  1.00 16.18           C  
ATOM   4075  CD1 ILE B 178      -1.131   1.101  31.954  1.00 15.76           C  
ATOM   4076  N   ASP B 179       1.152  -2.190  28.091  1.00 17.88           N  
ATOM   4077  CA  ASP B 179       2.123  -3.205  27.696  1.00 19.62           C  
ATOM   4078  C   ASP B 179       2.596  -2.976  26.259  1.00 17.73           C  
ATOM   4079  O   ASP B 179       3.786  -3.069  25.962  1.00 20.69           O  
ATOM   4080  CB  ASP B 179       1.500  -4.603  27.805  1.00 21.40           C  
ATOM   4081  CG  ASP B 179       1.386  -5.092  29.242  1.00 24.81           C  
ATOM   4082  OD1 ASP B 179       0.746  -6.148  29.458  1.00 25.13           O  
ATOM   4083  OD2 ASP B 179       1.936  -4.437  30.151  1.00 23.44           O1-
ATOM   4084  N   ILE B 180       1.655  -2.668  25.374  1.00 18.22           N  
ATOM   4085  CA  ILE B 180       1.973  -2.444  23.971  1.00 17.58           C  
ATOM   4086  C   ILE B 180       2.791  -1.173  23.727  1.00 17.85           C  
ATOM   4087  O   ILE B 180       3.855  -1.227  23.111  1.00 17.41           O  
ATOM   4088  CB  ILE B 180       0.685  -2.399  23.117  1.00 18.73           C  
ATOM   4089  CG1 ILE B 180      -0.018  -3.764  23.176  1.00 19.76           C  
ATOM   4090  CG2 ILE B 180       1.023  -2.023  21.672  1.00 19.27           C  
ATOM   4091  CD1 ILE B 180      -1.364  -3.808  22.473  1.00 20.79           C  
ATOM   4092  N   VAL B 181       2.312  -0.033  24.214  1.00 16.50           N  
ATOM   4093  CA  VAL B 181       3.037   1.214  23.983  1.00 15.88           C  
ATOM   4094  C   VAL B 181       4.428   1.249  24.604  1.00 15.61           C  
ATOM   4095  O   VAL B 181       5.365   1.769  23.994  1.00 15.73           O  
ATOM   4096  CB  VAL B 181       2.220   2.430  24.458  1.00 13.59           C  
ATOM   4097  CG1 VAL B 181       3.003   3.723  24.221  1.00 14.51           C  
ATOM   4098  CG2 VAL B 181       0.908   2.482  23.687  1.00 13.20           C  
ATOM   4099  N   LEU B 182       4.581   0.712  25.810  1.00 15.52           N  
ATOM   4100  CA  LEU B 182       5.902   0.712  26.423  1.00 16.73           C  
ATOM   4101  C   LEU B 182       6.870  -0.096  25.565  1.00 17.22           C  
ATOM   4102  O   LEU B 182       8.069   0.169  25.563  1.00 18.04           O  
ATOM   4103  CB  LEU B 182       5.851   0.128  27.838  1.00 17.08           C  
ATOM   4104  CG  LEU B 182       5.227   1.013  28.915  1.00 19.03           C  
ATOM   4105  CD1 LEU B 182       5.339   0.302  30.252  1.00 19.85           C  
ATOM   4106  CD2 LEU B 182       5.938   2.361  28.978  1.00 19.64           C  
ATOM   4107  N   ALA B 183       6.337  -1.062  24.821  1.00 17.83           N  
ATOM   4108  CA  ALA B 183       7.158  -1.919  23.964  1.00 18.81           C  
ATOM   4109  C   ALA B 183       7.656  -1.231  22.694  1.00 18.91           C  
ATOM   4110  O   ALA B 183       8.468  -1.801  21.960  1.00 20.89           O  
ATOM   4111  CB  ALA B 183       6.383  -3.188  23.596  1.00 20.64           C  
ATOM   4112  N   THR B 184       7.170  -0.021  22.421  1.00 17.45           N  
ATOM   4113  CA  THR B 184       7.611   0.702  21.229  1.00 17.69           C  
ATOM   4114  C   THR B 184       8.931   1.425  21.473  1.00 17.81           C  
ATOM   4115  O   THR B 184       9.533   1.959  20.544  1.00 18.85           O  
ATOM   4116  CB  THR B 184       6.564   1.734  20.749  1.00 18.29           C  
ATOM   4117  CG2 THR B 184       5.264   1.037  20.394  1.00 18.06           C  
ATOM   4118  OG1 THR B 184       6.330   2.708  21.771  1.00 17.73           O  
ATOM   4119  N   ASP B 185       9.370   1.444  22.727  1.00 16.67           N  
ATOM   4120  CA  ASP B 185      10.633   2.082  23.106  1.00 18.07           C  
ATOM   4121  C   ASP B 185      11.766   1.365  22.363  1.00 18.63           C  
ATOM   4122  O   ASP B 185      12.021   0.187  22.607  1.00 20.23           O  
ATOM   4123  CB  ASP B 185      10.826   1.940  24.620  1.00 18.66           C  
ATOM   4124  CG  ASP B 185      12.062   2.654  25.135  1.00 19.22           C  
ATOM   4125  OD1 ASP B 185      13.014   2.858  24.357  1.00 20.09           O  
ATOM   4126  OD2 ASP B 185      12.086   2.994  26.343  1.00 20.00           O1-
ATOM   4127  N   MET B 186      12.449   2.068  21.461  1.00 18.89           N  
ATOM   4128  CA  MET B 186      13.528   1.445  20.696  1.00 20.74           C  
ATOM   4129  C   MET B 186      14.635   0.802  21.529  1.00 20.95           C  
ATOM   4130  O   MET B 186      15.342  -0.083  21.045  1.00 20.68           O  
ATOM   4131  CB  MET B 186      14.144   2.454  19.722  1.00 22.80           C  
ATOM   4132  CG  MET B 186      13.337   2.672  18.448  1.00 24.05           C  
ATOM   4133  SD  MET B 186      13.064   1.153  17.495  1.00 22.35           S  
ATOM   4134  CE  MET B 186      14.699   0.831  16.852  1.00 26.52           C  
ATOM   4135  N   SER B 187      14.798   1.232  22.776  1.00 21.01           N  
ATOM   4136  CA  SER B 187      15.836   0.644  23.617  1.00 22.21           C  
ATOM   4137  C   SER B 187      15.465  -0.789  23.999  1.00 22.20           C  
ATOM   4138  O   SER B 187      16.281  -1.521  24.555  1.00 24.37           O  
ATOM   4139  CB  SER B 187      16.061   1.486  24.879  1.00 22.88           C  
ATOM   4140  OG  SER B 187      14.974   1.383  25.779  1.00 23.94           O  
ATOM   4141  N   LYS B 188      14.236  -1.192  23.684  1.00 21.09           N  
ATOM   4142  CA  LYS B 188      13.766  -2.539  23.993  1.00 22.13           C  
ATOM   4143  C   LYS B 188      13.643  -3.398  22.733  1.00 21.79           C  
ATOM   4144  O   LYS B 188      13.225  -4.557  22.799  1.00 22.72           O  
ATOM   4145  CB  LYS B 188      12.405  -2.470  24.682  1.00 22.29           C  
ATOM   4146  CG  LYS B 188      12.382  -1.584  25.913  1.00 23.91           C  
ATOM   4147  CD  LYS B 188      10.965  -1.368  26.408  1.00 26.59           C  
ATOM   4148  CE  LYS B 188      10.943  -0.414  27.595  1.00 28.10           C  
ATOM   4149  NZ  LYS B 188       9.559  -0.080  28.028  1.00 27.99           N1+
ATOM   4150  N   HIS B 189      14.011  -2.827  21.590  1.00 20.87           N  
ATOM   4151  CA  HIS B 189      13.916  -3.528  20.313  1.00 20.56           C  
ATOM   4152  C   HIS B 189      14.623  -4.880  20.257  1.00 20.49           C  
ATOM   4153  O   HIS B 189      14.022  -5.884  19.866  1.00 20.18           O  
ATOM   4154  CB  HIS B 189      14.453  -2.638  19.186  1.00 20.39           C  
ATOM   4155  CG  HIS B 189      14.624  -3.354  17.882  1.00 19.58           C  
ATOM   4156  CD2 HIS B 189      15.730  -3.849  17.280  1.00 20.23           C  
ATOM   4157  ND1 HIS B 189      13.564  -3.680  17.063  1.00 19.39           N  
ATOM   4158  CE1 HIS B 189      14.010  -4.349  16.014  1.00 21.67           C  
ATOM   4159  NE2 HIS B 189      15.322  -4.465  16.122  1.00 18.69           N  
ATOM   4160  N   MET B 190      15.897  -4.902  20.636  1.00 22.02           N  
ATOM   4161  CA  MET B 190      16.676  -6.136  20.586  1.00 25.02           C  
ATOM   4162  C   MET B 190      16.120  -7.273  21.439  1.00 26.20           C  
ATOM   4163  O   MET B 190      16.133  -8.428  21.014  1.00 26.60           O  
ATOM   4164  CB  MET B 190      18.131  -5.863  20.969  1.00 27.09           C  
ATOM   4165  CG  MET B 190      18.908  -5.039  19.944  1.00 31.30           C  
ATOM   4166  SD  MET B 190      18.923  -5.767  18.278  1.00 34.88           S  
ATOM   4167  CE  MET B 190      19.217  -4.310  17.275  1.00 34.65           C  
ATOM   4168  N   ASN B 191      15.640  -6.956  22.638  1.00 26.82           N  
ATOM   4169  CA  ASN B 191      15.081  -7.985  23.511  1.00 26.20           C  
ATOM   4170  C   ASN B 191      13.737  -8.450  22.964  1.00 25.51           C  
ATOM   4171  O   ASN B 191      13.416  -9.639  23.003  1.00 25.51           O  
ATOM   4172  CB  ASN B 191      14.897  -7.449  24.934  1.00 29.90           C  
ATOM   4173  CG  ASN B 191      16.210  -7.078  25.592  1.00 32.97           C  
ATOM   4174  ND2 ASN B 191      16.269  -5.881  26.163  1.00 36.23           N  
ATOM   4175  OD1 ASN B 191      17.159  -7.862  25.594  1.00 35.38           O  
ATOM   4176  N   LEU B 192      12.958  -7.504  22.449  1.00 24.28           N  
ATOM   4177  CA  LEU B 192      11.650  -7.807  21.886  1.00 23.99           C  
ATOM   4178  C   LEU B 192      11.795  -8.716  20.667  1.00 24.70           C  
ATOM   4179  O   LEU B 192      11.018  -9.655  20.488  1.00 25.21           O  
ATOM   4180  CB  LEU B 192      10.938  -6.509  21.494  1.00 24.58           C  
ATOM   4181  CG  LEU B 192       9.481  -6.600  21.035  1.00 27.38           C  
ATOM   4182  CD1 LEU B 192       8.604  -7.118  22.166  1.00 27.85           C  
ATOM   4183  CD2 LEU B 192       9.010  -5.220  20.600  1.00 27.72           C  
ATOM   4184  N   LEU B 193      12.788  -8.431  19.830  1.00 24.30           N  
ATOM   4185  CA  LEU B 193      13.035  -9.234  18.638  1.00 24.53           C  
ATOM   4186  C   LEU B 193      13.534 -10.617  19.041  1.00 25.99           C  
ATOM   4187  O   LEU B 193      13.111 -11.628  18.481  1.00 24.47           O  
ATOM   4188  CB  LEU B 193      14.075  -8.556  17.742  1.00 25.28           C  
ATOM   4189  CG  LEU B 193      14.527  -9.324  16.497  1.00 24.35           C  
ATOM   4190  CD1 LEU B 193      13.320  -9.696  15.644  1.00 24.89           C  
ATOM   4191  CD2 LEU B 193      15.503  -8.468  15.706  1.00 27.04           C  
ATOM   4192  N   ALA B 194      14.438 -10.646  20.015  1.00 26.79           N  
ATOM   4193  CA  ALA B 194      15.003 -11.898  20.505  1.00 29.12           C  
ATOM   4194  C   ALA B 194      13.902 -12.842  20.972  1.00 30.21           C  
ATOM   4195  O   ALA B 194      13.936 -14.042  20.688  1.00 30.66           O  
ATOM   4196  CB  ALA B 194      15.970 -11.619  21.649  1.00 29.31           C  
ATOM   4197  N   ASP B 195      12.924 -12.298  21.690  1.00 30.22           N  
ATOM   4198  CA  ASP B 195      11.821 -13.108  22.187  1.00 30.69           C  
ATOM   4199  C   ASP B 195      10.876 -13.508  21.065  1.00 29.98           C  
ATOM   4200  O   ASP B 195      10.236 -14.558  21.131  1.00 28.85           O  
ATOM   4201  CB  ASP B 195      11.047 -12.358  23.276  1.00 33.10           C  
ATOM   4202  CG  ASP B 195      11.881 -12.118  24.522  1.00 36.43           C  
ATOM   4203  OD1 ASP B 195      12.618 -13.041  24.929  1.00 37.58           O  
ATOM   4204  OD2 ASP B 195      11.793 -11.014  25.102  1.00 38.19           O1-
ATOM   4205  N   LEU B 196      10.783 -12.672  20.035  1.00 28.00           N  
ATOM   4206  CA  LEU B 196       9.913 -12.980  18.906  1.00 28.78           C  
ATOM   4207  C   LEU B 196      10.478 -14.202  18.197  1.00 28.51           C  
ATOM   4208  O   LEU B 196       9.743 -15.118  17.831  1.00 28.98           O  
ATOM   4209  CB  LEU B 196       9.848 -11.803  17.929  1.00 27.46           C  
ATOM   4210  CG  LEU B 196       8.920 -12.001  16.726  1.00 28.19           C  
ATOM   4211  CD1 LEU B 196       7.498 -12.235  17.205  1.00 28.71           C  
ATOM   4212  CD2 LEU B 196       8.983 -10.778  15.818  1.00 27.90           C  
ATOM   4213  N   LYS B 197      11.793 -14.206  18.009  1.00 29.71           N  
ATOM   4214  CA  LYS B 197      12.462 -15.322  17.353  1.00 30.13           C  
ATOM   4215  C   LYS B 197      12.187 -16.605  18.126  1.00 31.01           C  
ATOM   4216  O   LYS B 197      11.882 -17.643  17.537  1.00 31.63           O  
ATOM   4217  CB  LYS B 197      13.969 -15.070  17.282  1.00 30.24           C  
ATOM   4218  CG  LYS B 197      14.365 -13.935  16.348  1.00 31.24           C  
ATOM   4219  CD  LYS B 197      15.869 -13.731  16.347  1.00 31.55           C  
ATOM   4220  CE  LYS B 197      16.285 -12.625  15.391  1.00 32.53           C  
ATOM   4221  NZ  LYS B 197      17.764 -12.416  15.407  1.00 33.54           N1+
ATOM   4222  N   THR B 198      12.293 -16.524  19.449  1.00 31.58           N  
ATOM   4223  CA  THR B 198      12.045 -17.674  20.307  1.00 32.45           C  
ATOM   4224  C   THR B 198      10.645 -18.226  20.056  1.00 32.80           C  
ATOM   4225  O   THR B 198      10.454 -19.438  19.964  1.00 33.61           O  
ATOM   4226  CB  THR B 198      12.189 -17.294  21.795  1.00 31.92           C  
ATOM   4227  CG2 THR B 198      11.773 -18.453  22.689  1.00 32.77           C  
ATOM   4228  OG1 THR B 198      13.554 -16.950  22.068  1.00 33.68           O  
ATOM   4229  N   MET B 199       9.667 -17.333  19.936  1.00 32.83           N  
ATOM   4230  CA  MET B 199       8.292 -17.745  19.682  1.00 33.00           C  
ATOM   4231  C   MET B 199       8.170 -18.457  18.338  1.00 34.32           C  
ATOM   4232  O   MET B 199       7.467 -19.462  18.217  1.00 33.80           O  
ATOM   4233  CB  MET B 199       7.357 -16.534  19.701  1.00 33.30           C  
ATOM   4234  CG  MET B 199       5.923 -16.868  19.315  1.00 31.68           C  
ATOM   4235  SD  MET B 199       4.783 -15.479  19.466  1.00 35.20           S  
ATOM   4236  CE  MET B 199       4.366 -15.583  21.203  1.00 32.92           C  
ATOM   4237  N   VAL B 200       8.853 -17.929  17.327  1.00 34.66           N  
ATOM   4238  CA  VAL B 200       8.818 -18.518  15.994  1.00 35.51           C  
ATOM   4239  C   VAL B 200       9.410 -19.926  15.990  1.00 36.47           C  
ATOM   4240  O   VAL B 200       8.876 -20.830  15.346  1.00 36.66           O  
ATOM   4241  CB  VAL B 200       9.593 -17.645  14.976  1.00 35.35           C  
ATOM   4242  CG1 VAL B 200       9.711 -18.369  13.641  1.00 34.91           C  
ATOM   4243  CG2 VAL B 200       8.879 -16.316  14.784  1.00 34.85           C  
ATOM   4244  N   GLU B 201      10.509 -20.107  16.714  1.00 37.45           N  
ATOM   4245  CA  GLU B 201      11.177 -21.402  16.785  1.00 39.77           C  
ATOM   4246  C   GLU B 201      10.307 -22.504  17.382  1.00 40.32           C  
ATOM   4247  O   GLU B 201      10.476 -23.679  17.054  1.00 39.98           O  
ATOM   4248  CB  GLU B 201      12.464 -21.288  17.606  1.00 41.48           C  
ATOM   4249  CG  GLU B 201      13.523 -20.390  16.998  1.00 44.87           C  
ATOM   4250  CD  GLU B 201      14.792 -20.356  17.825  1.00 47.05           C  
ATOM   4251  OE1 GLU B 201      15.377 -21.435  18.056  1.00 48.74           O  
ATOM   4252  OE2 GLU B 201      15.204 -19.254  18.246  1.00 49.33           O1-
ATOM   4253  N   THR B 202       9.379 -22.128  18.255  1.00 40.22           N  
ATOM   4254  CA  THR B 202       8.509 -23.106  18.900  1.00 41.10           C  
ATOM   4255  C   THR B 202       7.045 -22.926  18.522  1.00 40.94           C  
ATOM   4256  O   THR B 202       6.164 -23.532  19.130  1.00 40.68           O  
ATOM   4257  CB  THR B 202       8.619 -23.012  20.435  1.00 41.32           C  
ATOM   4258  CG2 THR B 202      10.070 -23.126  20.873  1.00 42.11           C  
ATOM   4259  OG1 THR B 202       8.097 -21.752  20.875  1.00 43.26           O  
ATOM   4260  N   LYS B 203       6.789 -22.101  17.513  1.00 40.88           N  
ATOM   4261  CA  LYS B 203       5.422 -21.836  17.081  1.00 41.44           C  
ATOM   4262  C   LYS B 203       4.656 -23.098  16.701  1.00 41.36           C  
ATOM   4263  O   LYS B 203       5.241 -24.100  16.288  1.00 41.43           O  
ATOM   4264  CB  LYS B 203       5.414 -20.871  15.892  1.00 41.41           C  
ATOM   4265  CG  LYS B 203       5.905 -21.480  14.589  1.00 42.51           C  
ATOM   4266  CD  LYS B 203       5.594 -20.569  13.413  1.00 42.05           C  
ATOM   4267  CE  LYS B 203       5.913 -21.243  12.091  1.00 42.90           C  
ATOM   4268  NZ  LYS B 203       5.514 -20.395  10.934  1.00 41.88           N1+
ATOM   4269  N   LYS B 204       3.338 -23.033  16.848  1.00 40.78           N  
ATOM   4270  CA  LYS B 204       2.461 -24.144  16.508  1.00 41.02           C  
ATOM   4271  C   LYS B 204       1.253 -23.586  15.770  1.00 40.14           C  
ATOM   4272  O   LYS B 204       0.632 -22.623  16.220  1.00 40.01           O  
ATOM   4273  CB  LYS B 204       2.021 -24.883  17.773  1.00 42.56           C  
ATOM   4274  CG  LYS B 204       3.165 -25.570  18.498  1.00 44.03           C  
ATOM   4275  CD  LYS B 204       2.677 -26.390  19.678  1.00 46.20           C  
ATOM   4276  CE  LYS B 204       3.837 -27.097  20.364  1.00 46.75           C  
ATOM   4277  NZ  LYS B 204       3.385 -27.921  21.518  1.00 48.04           N1+
ATOM   4278  N   VAL B 205       0.927 -24.184  14.630  1.00 38.89           N  
ATOM   4279  CA  VAL B 205      -0.201 -23.722  13.831  1.00 39.39           C  
ATOM   4280  C   VAL B 205      -1.175 -24.847  13.508  1.00 39.42           C  
ATOM   4281  O   VAL B 205      -0.891 -26.020  13.747  1.00 39.62           O  
ATOM   4282  CB  VAL B 205       0.280 -23.098  12.504  1.00 39.42           C  
ATOM   4283  CG1 VAL B 205       1.195 -21.915  12.787  1.00 39.02           C  
ATOM   4284  CG2 VAL B 205       1.006 -24.145  11.670  1.00 39.52           C  
ATOM   4285  N   THR B 206      -2.327 -24.475  12.958  1.00 40.27           N  
ATOM   4286  CA  THR B 206      -3.349 -25.442  12.588  1.00 40.49           C  
ATOM   4287  C   THR B 206      -3.041 -25.986  11.199  1.00 41.38           C  
ATOM   4288  O   THR B 206      -2.069 -25.574  10.564  1.00 40.83           O  
ATOM   4289  CB  THR B 206      -4.748 -24.797  12.554  1.00 40.66           C  
ATOM   4290  CG2 THR B 206      -5.036 -24.084  13.865  1.00 40.31           C  
ATOM   4291  OG1 THR B 206      -4.812 -23.851  11.479  1.00 40.16           O  
ATOM   4292  N   SER B 207      -3.874 -26.910  10.732  1.00 41.79           N  
ATOM   4293  CA  SER B 207      -3.695 -27.507   9.416  1.00 43.16           C  
ATOM   4294  C   SER B 207      -3.763 -26.444   8.326  1.00 42.49           C  
ATOM   4295  O   SER B 207      -3.094 -26.553   7.298  1.00 43.31           O  
ATOM   4296  CB  SER B 207      -4.772 -28.566   9.168  1.00 43.93           C  
ATOM   4297  OG  SER B 207      -4.656 -29.117   7.867  1.00 46.57           O  
ATOM   4298  N   SER B 208      -4.572 -25.415   8.559  1.00 42.14           N  
ATOM   4299  CA  SER B 208      -4.739 -24.335   7.593  1.00 41.20           C  
ATOM   4300  C   SER B 208      -3.682 -23.244   7.732  1.00 40.72           C  
ATOM   4301  O   SER B 208      -3.677 -22.277   6.969  1.00 40.32           O  
ATOM   4302  CB  SER B 208      -6.134 -23.720   7.730  1.00 42.45           C  
ATOM   4303  OG  SER B 208      -7.137 -24.670   7.413  1.00 42.50           O  
ATOM   4304  N   GLY B 209      -2.794 -23.398   8.710  1.00 39.44           N  
ATOM   4305  CA  GLY B 209      -1.741 -22.419   8.911  1.00 38.03           C  
ATOM   4306  C   GLY B 209      -2.074 -21.272   9.848  1.00 37.46           C  
ATOM   4307  O   GLY B 209      -1.416 -20.230   9.807  1.00 37.34           O  
ATOM   4308  N   VAL B 210      -3.090 -21.446  10.689  1.00 35.51           N  
ATOM   4309  CA  VAL B 210      -3.472 -20.400  11.634  1.00 34.81           C  
ATOM   4310  C   VAL B 210      -2.677 -20.554  12.928  1.00 33.65           C  
ATOM   4311  O   VAL B 210      -2.607 -21.641  13.502  1.00 33.92           O  
ATOM   4312  CB  VAL B 210      -4.986 -20.448  11.947  1.00 35.02           C  
ATOM   4313  CG1 VAL B 210      -5.336 -19.408  13.004  1.00 34.25           C  
ATOM   4314  CG2 VAL B 210      -5.783 -20.187  10.676  1.00 34.65           C  
ATOM   4315  N   LEU B 211      -2.076 -19.456  13.379  1.00 32.63           N  
ATOM   4316  CA  LEU B 211      -1.258 -19.457  14.589  1.00 31.48           C  
ATOM   4317  C   LEU B 211      -2.034 -19.833  15.848  1.00 31.82           C  
ATOM   4318  O   LEU B 211      -3.170 -19.397  16.047  1.00 32.94           O  
ATOM   4319  CB  LEU B 211      -0.612 -18.082  14.783  1.00 31.27           C  
ATOM   4320  CG  LEU B 211       0.457 -17.976  15.873  1.00 31.46           C  
ATOM   4321  CD1 LEU B 211       1.674 -18.802  15.476  1.00 30.89           C  
ATOM   4322  CD2 LEU B 211       0.848 -16.519  16.065  1.00 31.78           C  
ATOM   4323  N   LEU B 212      -1.405 -20.642  16.696  1.00 29.53           N  
ATOM   4324  CA  LEU B 212      -2.016 -21.087  17.945  1.00 30.26           C  
ATOM   4325  C   LEU B 212      -1.356 -20.427  19.152  1.00 28.85           C  
ATOM   4326  O   LEU B 212      -0.205 -20.717  19.476  1.00 29.44           O  
ATOM   4327  CB  LEU B 212      -1.905 -22.610  18.079  1.00 30.26           C  
ATOM   4328  CG  LEU B 212      -2.757 -23.454  17.130  1.00 30.73           C  
ATOM   4329  CD1 LEU B 212      -2.335 -24.912  17.224  1.00 32.22           C  
ATOM   4330  CD2 LEU B 212      -4.232 -23.287  17.484  1.00 31.10           C  
ATOM   4331  N   LEU B 213      -2.091 -19.534  19.809  1.00 28.64           N  
ATOM   4332  CA  LEU B 213      -1.588 -18.842  20.990  1.00 28.59           C  
ATOM   4333  C   LEU B 213      -2.262 -19.477  22.202  1.00 28.25           C  
ATOM   4334  O   LEU B 213      -3.439 -19.836  22.140  1.00 30.20           O  
ATOM   4335  CB  LEU B 213      -1.905 -17.347  20.897  1.00 27.44           C  
ATOM   4336  CG  LEU B 213      -1.325 -16.675  19.644  1.00 29.06           C  
ATOM   4337  CD1 LEU B 213      -1.647 -15.187  19.651  1.00 28.49           C  
ATOM   4338  CD2 LEU B 213       0.184 -16.895  19.595  1.00 28.24           C  
ATOM   4339  N   ASP B 214      -1.528 -19.602  23.304  1.00 27.82           N  
ATOM   4340  CA  ASP B 214      -2.064 -20.267  24.491  1.00 26.89           C  
ATOM   4341  C   ASP B 214      -2.453 -19.426  25.707  1.00 28.02           C  
ATOM   4342  O   ASP B 214      -3.186 -19.900  26.575  1.00 29.13           O  
ATOM   4343  CB  ASP B 214      -1.079 -21.354  24.938  1.00 25.75           C  
ATOM   4344  CG  ASP B 214      -1.664 -22.273  25.986  1.00 25.87           C  
ATOM   4345  OD1 ASP B 214      -2.823 -22.691  25.812  1.00 22.99           O  
ATOM   4346  OD2 ASP B 214      -0.970 -22.589  26.974  1.00 26.76           O1-
ATOM   4347  N   ASN B 215      -1.982 -18.188  25.780  1.00 29.13           N  
ATOM   4348  CA  ASN B 215      -2.294 -17.358  26.938  1.00 27.82           C  
ATOM   4349  C   ASN B 215      -2.091 -15.881  26.648  1.00 27.90           C  
ATOM   4350  O   ASN B 215      -1.746 -15.502  25.530  1.00 26.48           O  
ATOM   4351  CB  ASN B 215      -1.397 -17.769  28.101  1.00 28.65           C  
ATOM   4352  CG  ASN B 215       0.058 -17.844  27.698  1.00 30.04           C  
ATOM   4353  ND2 ASN B 215       0.695 -18.977  27.972  1.00 30.13           N  
ATOM   4354  OD1 ASN B 215       0.605 -16.893  27.138  1.00 31.49           O  
ATOM   4355  N   TYR B 216      -2.300 -15.054  27.669  1.00 27.41           N  
ATOM   4356  CA  TYR B 216      -2.134 -13.613  27.526  1.00 28.16           C  
ATOM   4357  C   TYR B 216      -0.704 -13.274  27.127  1.00 28.73           C  
ATOM   4358  O   TYR B 216      -0.472 -12.395  26.299  1.00 27.49           O  
ATOM   4359  CB  TYR B 216      -2.459 -12.898  28.836  1.00 28.60           C  
ATOM   4360  CG  TYR B 216      -2.279 -11.399  28.753  1.00 28.26           C  
ATOM   4361  CD1 TYR B 216      -3.176 -10.611  28.036  1.00 29.33           C  
ATOM   4362  CD2 TYR B 216      -1.195 -10.773  29.369  1.00 28.19           C  
ATOM   4363  CE1 TYR B 216      -3.000  -9.231  27.933  1.00 28.91           C  
ATOM   4364  CE2 TYR B 216      -1.009  -9.395  29.271  1.00 28.76           C  
ATOM   4365  CZ  TYR B 216      -1.915  -8.632  28.553  1.00 29.00           C  
ATOM   4366  OH  TYR B 216      -1.741  -7.270  28.457  1.00 28.20           O  
ATOM   4367  N   SER B 217       0.257 -13.967  27.727  1.00 28.92           N  
ATOM   4368  CA  SER B 217       1.658 -13.719  27.421  1.00 29.59           C  
ATOM   4369  C   SER B 217       1.902 -13.826  25.919  1.00 29.69           C  
ATOM   4370  O   SER B 217       2.537 -12.954  25.321  1.00 30.29           O  
ATOM   4371  CB  SER B 217       2.547 -14.715  28.164  1.00 31.28           C  
ATOM   4372  OG  SER B 217       3.917 -14.447  27.917  1.00 35.08           O  
ATOM   4373  N   ASP B 218       1.390 -14.892  25.310  1.00 28.62           N  
ATOM   4374  CA  ASP B 218       1.556 -15.097  23.874  1.00 27.55           C  
ATOM   4375  C   ASP B 218       0.813 -14.047  23.061  1.00 26.66           C  
ATOM   4376  O   ASP B 218       1.352 -13.495  22.102  1.00 26.88           O  
ATOM   4377  CB  ASP B 218       1.044 -16.480  23.447  1.00 27.61           C  
ATOM   4378  CG  ASP B 218       1.853 -17.618  24.038  1.00 30.16           C  
ATOM   4379  OD1 ASP B 218       3.059 -17.426  24.298  1.00 29.77           O  
ATOM   4380  OD2 ASP B 218       1.281 -18.716  24.221  1.00 31.75           O1-
ATOM   4381  N   ARG B 219      -0.435 -13.786  23.435  1.00 25.27           N  
ATOM   4382  CA  ARG B 219      -1.246 -12.823  22.713  1.00 25.62           C  
ATOM   4383  C   ARG B 219      -0.708 -11.397  22.791  1.00 25.67           C  
ATOM   4384  O   ARG B 219      -0.701 -10.687  21.784  1.00 25.85           O  
ATOM   4385  CB  ARG B 219      -2.699 -12.882  23.202  1.00 26.81           C  
ATOM   4386  CG  ARG B 219      -3.370 -14.234  22.937  1.00 28.32           C  
ATOM   4387  CD  ARG B 219      -4.891 -14.139  22.996  1.00 31.15           C  
ATOM   4388  NE  ARG B 219      -5.372 -13.764  24.320  1.00 32.99           N  
ATOM   4389  CZ  ARG B 219      -5.334 -14.559  25.384  1.00 35.49           C  
ATOM   4390  NH1 ARG B 219      -4.836 -15.785  25.284  1.00 36.77           N1+
ATOM   4391  NH2 ARG B 219      -5.791 -14.126  26.552  1.00 35.28           N  
ATOM   4392  N   ILE B 220      -0.243 -10.982  23.968  1.00 24.36           N  
ATOM   4393  CA  ILE B 220       0.285  -9.628  24.121  1.00 24.08           C  
ATOM   4394  C   ILE B 220       1.639  -9.483  23.424  1.00 25.96           C  
ATOM   4395  O   ILE B 220       1.958  -8.423  22.882  1.00 24.84           O  
ATOM   4396  CB  ILE B 220       0.425  -9.227  25.622  1.00 23.85           C  
ATOM   4397  CG1 ILE B 220       0.527  -7.703  25.748  1.00 21.87           C  
ATOM   4398  CG2 ILE B 220       1.672  -9.853  26.234  1.00 22.49           C  
ATOM   4399  CD1 ILE B 220      -0.692  -6.964  25.228  1.00 21.76           C  
ATOM   4400  N   GLN B 221       2.431 -10.550  23.432  1.00 27.06           N  
ATOM   4401  CA  GLN B 221       3.739 -10.525  22.788  1.00 28.47           C  
ATOM   4402  C   GLN B 221       3.562 -10.299  21.288  1.00 27.83           C  
ATOM   4403  O   GLN B 221       4.269  -9.491  20.683  1.00 28.11           O  
ATOM   4404  CB  GLN B 221       4.474 -11.844  23.022  1.00 30.84           C  
ATOM   4405  CG  GLN B 221       5.930 -11.811  22.598  1.00 34.18           C  
ATOM   4406  CD  GLN B 221       6.576 -13.179  22.643  1.00 36.95           C  
ATOM   4407  NE2 GLN B 221       7.271 -13.540  21.569  1.00 38.74           N  
ATOM   4408  OE1 GLN B 221       6.458 -13.902  23.633  1.00 37.87           O  
ATOM   4409  N   VAL B 222       2.615 -11.015  20.691  1.00 26.68           N  
ATOM   4410  CA  VAL B 222       2.345 -10.872  19.264  1.00 26.15           C  
ATOM   4411  C   VAL B 222       1.845  -9.456  18.984  1.00 25.31           C  
ATOM   4412  O   VAL B 222       2.202  -8.848  17.975  1.00 22.43           O  
ATOM   4413  CB  VAL B 222       1.274 -11.883  18.784  1.00 25.92           C  
ATOM   4414  CG1 VAL B 222       0.893 -11.597  17.340  1.00 25.55           C  
ATOM   4415  CG2 VAL B 222       1.803 -13.304  18.910  1.00 26.38           C  
ATOM   4416  N   LEU B 223       1.024  -8.931  19.888  1.00 23.82           N  
ATOM   4417  CA  LEU B 223       0.482  -7.588  19.718  1.00 23.21           C  
ATOM   4418  C   LEU B 223       1.552  -6.515  19.867  1.00 22.41           C  
ATOM   4419  O   LEU B 223       1.525  -5.511  19.157  1.00 21.92           O  
ATOM   4420  CB  LEU B 223      -0.654  -7.339  20.714  1.00 24.71           C  
ATOM   4421  CG  LEU B 223      -1.922  -8.160  20.461  1.00 25.34           C  
ATOM   4422  CD1 LEU B 223      -2.966  -7.813  21.507  1.00 25.68           C  
ATOM   4423  CD2 LEU B 223      -2.458  -7.878  19.065  1.00 25.32           C  
ATOM   4424  N   GLN B 224       2.491  -6.724  20.785  1.00 20.49           N  
ATOM   4425  CA  GLN B 224       3.569  -5.761  20.982  1.00 21.93           C  
ATOM   4426  C   GLN B 224       4.404  -5.711  19.710  1.00 23.01           C  
ATOM   4427  O   GLN B 224       4.731  -4.635  19.208  1.00 21.91           O  
ATOM   4428  CB  GLN B 224       4.454  -6.172  22.157  1.00 22.46           C  
ATOM   4429  CG  GLN B 224       3.765  -6.094  23.510  1.00 21.44           C  
ATOM   4430  CD  GLN B 224       4.619  -6.672  24.613  1.00 22.83           C  
ATOM   4431  NE2 GLN B 224       4.783  -5.923  25.703  1.00 23.41           N  
ATOM   4432  OE1 GLN B 224       5.124  -7.786  24.490  1.00 24.40           O  
ATOM   4433  N   ASN B 225       4.745  -6.886  19.192  1.00 22.32           N  
ATOM   4434  CA  ASN B 225       5.540  -6.974  17.975  1.00 22.26           C  
ATOM   4435  C   ASN B 225       4.781  -6.456  16.771  1.00 21.55           C  
ATOM   4436  O   ASN B 225       5.370  -5.841  15.877  1.00 20.89           O  
ATOM   4437  CB  ASN B 225       5.978  -8.418  17.736  1.00 22.79           C  
ATOM   4438  CG  ASN B 225       7.173  -8.797  18.570  1.00 24.28           C  
ATOM   4439  ND2 ASN B 225       6.950  -9.621  19.590  1.00 26.80           N  
ATOM   4440  OD1 ASN B 225       8.286  -8.341  18.316  1.00 22.74           O  
ATOM   4441  N   MET B 226       3.476  -6.699  16.744  1.00 20.49           N  
ATOM   4442  CA  MET B 226       2.649  -6.244  15.639  1.00 21.12           C  
ATOM   4443  C   MET B 226       2.720  -4.722  15.552  1.00 20.03           C  
ATOM   4444  O   MET B 226       3.031  -4.164  14.501  1.00 20.83           O  
ATOM   4445  CB  MET B 226       1.196  -6.683  15.841  1.00 22.82           C  
ATOM   4446  CG  MET B 226       0.286  -6.333  14.676  1.00 23.19           C  
ATOM   4447  SD  MET B 226      -1.457  -6.670  15.000  1.00 25.39           S  
ATOM   4448  CE  MET B 226      -1.469  -8.477  14.902  1.00 24.57           C  
ATOM   4449  N   VAL B 227       2.449  -4.052  16.667  1.00 18.86           N  
ATOM   4450  CA  VAL B 227       2.480  -2.596  16.694  1.00 16.25           C  
ATOM   4451  C   VAL B 227       3.895  -2.054  16.471  1.00 17.02           C  
ATOM   4452  O   VAL B 227       4.066  -0.998  15.868  1.00 16.83           O  
ATOM   4453  CB  VAL B 227       1.907  -2.060  18.026  1.00 15.94           C  
ATOM   4454  CG1 VAL B 227       2.010  -0.536  18.078  1.00 17.06           C  
ATOM   4455  CG2 VAL B 227       0.450  -2.482  18.153  1.00 17.62           C  
ATOM   4456  N   HIS B 228       4.902  -2.774  16.950  1.00 17.32           N  
ATOM   4457  CA  HIS B 228       6.290  -2.356  16.768  1.00 17.76           C  
ATOM   4458  C   HIS B 228       6.615  -2.424  15.271  1.00 18.43           C  
ATOM   4459  O   HIS B 228       7.275  -1.535  14.723  1.00 17.07           O  
ATOM   4460  CB  HIS B 228       7.207  -3.275  17.579  1.00 19.16           C  
ATOM   4461  CG  HIS B 228       8.661  -2.933  17.486  1.00 18.03           C  
ATOM   4462  CD2 HIS B 228       9.740  -3.709  17.230  1.00 20.05           C  
ATOM   4463  ND1 HIS B 228       9.148  -1.664  17.719  1.00 20.65           N  
ATOM   4464  CE1 HIS B 228      10.464  -1.675  17.614  1.00 19.09           C  
ATOM   4465  NE2 HIS B 228      10.849  -2.904  17.319  1.00 20.32           N  
ATOM   4466  N   CYS B 229       6.141  -3.482  14.614  1.00 18.43           N  
ATOM   4467  CA  CYS B 229       6.345  -3.651  13.175  1.00 18.86           C  
ATOM   4468  C   CYS B 229       5.641  -2.530  12.419  1.00 18.60           C  
ATOM   4469  O   CYS B 229       6.166  -2.000  11.434  1.00 18.08           O  
ATOM   4470  CB  CYS B 229       5.783  -4.995  12.701  1.00 19.18           C  
ATOM   4471  SG  CYS B 229       6.848  -6.411  13.005  1.00 22.06           S  
ATOM   4472  N   ALA B 230       4.443  -2.177  12.879  1.00 17.45           N  
ATOM   4473  CA  ALA B 230       3.668  -1.118  12.250  1.00 16.56           C  
ATOM   4474  C   ALA B 230       4.420   0.205  12.382  1.00 15.81           C  
ATOM   4475  O   ALA B 230       4.443   1.012  11.457  1.00 16.33           O  
ATOM   4476  CB  ALA B 230       2.292  -1.013  12.909  1.00 18.59           C  
ATOM   4477  N   ASP B 231       5.044   0.412  13.537  1.00 15.33           N  
ATOM   4478  CA  ASP B 231       5.801   1.635  13.798  1.00 15.25           C  
ATOM   4479  C   ASP B 231       7.036   1.691  12.889  1.00 16.42           C  
ATOM   4480  O   ASP B 231       7.466   2.771  12.466  1.00 16.47           O  
ATOM   4481  CB  ASP B 231       6.192   1.656  15.283  1.00 15.46           C  
ATOM   4482  CG  ASP B 231       6.634   3.030  15.774  1.00 15.97           C  
ATOM   4483  OD1 ASP B 231       6.026   4.057  15.394  1.00 15.13           O  
ATOM   4484  OD2 ASP B 231       7.588   3.065  16.579  1.00 18.33           O1-
ATOM   4485  N   LEU B 232       7.587   0.522  12.568  1.00 15.04           N  
ATOM   4486  CA  LEU B 232       8.767   0.421  11.709  1.00 17.14           C  
ATOM   4487  C   LEU B 232       8.382  -0.111  10.325  1.00 15.58           C  
ATOM   4488  O   LEU B 232       9.134  -0.868   9.711  1.00 17.49           O  
ATOM   4489  CB  LEU B 232       9.798  -0.517  12.350  1.00 18.52           C  
ATOM   4490  CG  LEU B 232      10.418  -0.066  13.679  1.00 20.07           C  
ATOM   4491  CD1 LEU B 232      11.328  -1.162  14.229  1.00 20.88           C  
ATOM   4492  CD2 LEU B 232      11.200   1.224  13.467  1.00 21.57           C  
ATOM   4493  N   SER B 233       7.222   0.307   9.832  1.00 15.55           N  
ATOM   4494  CA  SER B 233       6.737  -0.165   8.538  1.00 16.65           C  
ATOM   4495  C   SER B 233       7.010   0.739   7.337  1.00 16.68           C  
ATOM   4496  O   SER B 233       6.764   0.336   6.205  1.00 16.26           O  
ATOM   4497  CB  SER B 233       5.231  -0.443   8.620  1.00 15.67           C  
ATOM   4498  OG  SER B 233       4.489   0.744   8.840  1.00 17.10           O  
ATOM   4499  N   ASN B 234       7.515   1.948   7.568  1.00 15.41           N  
ATOM   4500  CA  ASN B 234       7.780   2.864   6.455  1.00 16.41           C  
ATOM   4501  C   ASN B 234       8.554   2.231   5.291  1.00 15.75           C  
ATOM   4502  O   ASN B 234       8.149   2.343   4.134  1.00 15.61           O  
ATOM   4503  CB  ASN B 234       8.564   4.091   6.934  1.00 17.17           C  
ATOM   4504  CG  ASN B 234       7.787   4.963   7.907  1.00 20.42           C  
ATOM   4505  ND2 ASN B 234       6.485   4.725   8.042  1.00 19.77           N  
ATOM   4506  OD1 ASN B 234       8.364   5.853   8.525  1.00 21.77           O  
ATOM   4507  N   PRO B 235       9.688   1.574   5.582  1.00 15.05           N  
ATOM   4508  CA  PRO B 235      10.490   0.948   4.522  1.00 16.43           C  
ATOM   4509  C   PRO B 235       9.799  -0.180   3.755  1.00 18.01           C  
ATOM   4510  O   PRO B 235      10.292  -0.609   2.711  1.00 18.08           O  
ATOM   4511  CB  PRO B 235      11.731   0.454   5.267  1.00 17.96           C  
ATOM   4512  CG  PRO B 235      11.815   1.374   6.465  1.00 17.75           C  
ATOM   4513  CD  PRO B 235      10.376   1.475   6.881  1.00 16.41           C  
ATOM   4514  N   THR B 236       8.668  -0.663   4.264  1.00 17.54           N  
ATOM   4515  CA  THR B 236       7.941  -1.750   3.600  1.00 17.83           C  
ATOM   4516  C   THR B 236       6.762  -1.256   2.760  1.00 18.70           C  
ATOM   4517  O   THR B 236       6.022  -2.059   2.181  1.00 20.18           O  
ATOM   4518  CB  THR B 236       7.384  -2.770   4.620  1.00 19.47           C  
ATOM   4519  CG2 THR B 236       8.428  -3.103   5.671  1.00 18.53           C  
ATOM   4520  OG1 THR B 236       6.228  -2.220   5.262  1.00 19.22           O  
ATOM   4521  N   LYS B 237       6.581   0.058   2.704  1.00 17.80           N  
ATOM   4522  CA  LYS B 237       5.491   0.656   1.943  1.00 17.52           C  
ATOM   4523  C   LYS B 237       5.954   1.016   0.538  1.00 18.99           C  
ATOM   4524  O   LYS B 237       7.154   1.005   0.251  1.00 17.27           O  
ATOM   4525  CB  LYS B 237       4.999   1.929   2.636  1.00 19.17           C  
ATOM   4526  CG  LYS B 237       4.457   1.710   4.036  1.00 18.64           C  
ATOM   4527  CD  LYS B 237       3.271   0.757   4.015  1.00 21.55           C  
ATOM   4528  CE  LYS B 237       2.737   0.489   5.419  1.00 22.09           C  
ATOM   4529  NZ  LYS B 237       2.206   1.721   6.071  1.00 23.60           N1+
ATOM   4530  N   PRO B 238       5.004   1.319  -0.364  1.00 19.70           N  
ATOM   4531  CA  PRO B 238       5.380   1.689  -1.731  1.00 19.24           C  
ATOM   4532  C   PRO B 238       6.440   2.784  -1.633  1.00 19.57           C  
ATOM   4533  O   PRO B 238       6.335   3.680  -0.795  1.00 19.41           O  
ATOM   4534  CB  PRO B 238       4.068   2.193  -2.315  1.00 21.18           C  
ATOM   4535  CG  PRO B 238       3.066   1.275  -1.669  1.00 20.99           C  
ATOM   4536  CD  PRO B 238       3.537   1.230  -0.225  1.00 20.17           C  
ATOM   4537  N   LEU B 239       7.455   2.711  -2.486  1.00 19.64           N  
ATOM   4538  CA  LEU B 239       8.552   3.674  -2.455  1.00 18.10           C  
ATOM   4539  C   LEU B 239       8.136   5.135  -2.347  1.00 19.45           C  
ATOM   4540  O   LEU B 239       8.761   5.911  -1.623  1.00 18.07           O  
ATOM   4541  CB  LEU B 239       9.446   3.487  -3.681  1.00 17.64           C  
ATOM   4542  CG  LEU B 239      10.719   4.334  -3.686  1.00 18.66           C  
ATOM   4543  CD1 LEU B 239      11.572   3.986  -2.477  1.00 18.60           C  
ATOM   4544  CD2 LEU B 239      11.490   4.083  -4.974  1.00 19.48           C  
ATOM   4545  N   GLN B 240       7.088   5.517  -3.070  1.00 20.39           N  
ATOM   4546  CA  GLN B 240       6.612   6.894  -3.042  1.00 22.92           C  
ATOM   4547  C   GLN B 240       6.277   7.331  -1.617  1.00 23.03           C  
ATOM   4548  O   GLN B 240       6.559   8.464  -1.225  1.00 23.61           O  
ATOM   4549  CB  GLN B 240       5.378   7.039  -3.937  1.00 27.58           C  
ATOM   4550  CG  GLN B 240       4.833   8.452  -4.025  1.00 33.36           C  
ATOM   4551  CD  GLN B 240       3.613   8.548  -4.925  1.00 37.79           C  
ATOM   4552  NE2 GLN B 240       3.739   9.296  -6.016  1.00 39.60           N  
ATOM   4553  OE1 GLN B 240       2.571   7.952  -4.644  1.00 41.47           O  
ATOM   4554  N   LEU B 241       5.674   6.429  -0.848  1.00 20.73           N  
ATOM   4555  CA  LEU B 241       5.313   6.726   0.533  1.00 20.10           C  
ATOM   4556  C   LEU B 241       6.552   6.681   1.425  1.00 18.37           C  
ATOM   4557  O   LEU B 241       6.778   7.576   2.239  1.00 18.23           O  
ATOM   4558  CB  LEU B 241       4.278   5.718   1.040  1.00 21.07           C  
ATOM   4559  CG  LEU B 241       2.899   5.755   0.373  1.00 22.45           C  
ATOM   4560  CD1 LEU B 241       2.068   4.580   0.864  1.00 23.05           C  
ATOM   4561  CD2 LEU B 241       2.207   7.076   0.690  1.00 25.21           C  
ATOM   4562  N   TYR B 242       7.352   5.635   1.260  1.00 16.15           N  
ATOM   4563  CA  TYR B 242       8.570   5.469   2.046  1.00 16.03           C  
ATOM   4564  C   TYR B 242       9.466   6.705   1.949  1.00 15.85           C  
ATOM   4565  O   TYR B 242       9.957   7.210   2.964  1.00 15.38           O  
ATOM   4566  CB  TYR B 242       9.312   4.213   1.570  1.00 15.07           C  
ATOM   4567  CG  TYR B 242      10.652   3.935   2.231  1.00 13.43           C  
ATOM   4568  CD1 TYR B 242      10.975   4.468   3.485  1.00 14.09           C  
ATOM   4569  CD2 TYR B 242      11.586   3.106   1.612  1.00 13.47           C  
ATOM   4570  CE1 TYR B 242      12.197   4.180   4.094  1.00 14.93           C  
ATOM   4571  CE2 TYR B 242      12.799   2.807   2.214  1.00 15.20           C  
ATOM   4572  CZ  TYR B 242      13.102   3.348   3.451  1.00 15.27           C  
ATOM   4573  OH  TYR B 242      14.313   3.056   4.030  1.00 16.08           O  
ATOM   4574  N   ARG B 243       9.670   7.205   0.737  1.00 16.74           N  
ATOM   4575  CA  ARG B 243      10.513   8.382   0.559  1.00 16.66           C  
ATOM   4576  C   ARG B 243       9.955   9.608   1.275  1.00 16.85           C  
ATOM   4577  O   ARG B 243      10.716  10.420   1.794  1.00 17.24           O  
ATOM   4578  CB  ARG B 243      10.708   8.670  -0.929  1.00 16.67           C  
ATOM   4579  CG  ARG B 243      11.527   7.595  -1.622  1.00 18.13           C  
ATOM   4580  CD  ARG B 243      11.578   7.811  -3.120  1.00 21.12           C  
ATOM   4581  NE  ARG B 243      12.357   8.991  -3.469  1.00 23.58           N  
ATOM   4582  CZ  ARG B 243      12.517   9.434  -4.711  1.00 25.24           C  
ATOM   4583  NH1 ARG B 243      11.948   8.792  -5.723  1.00 26.14           N1+
ATOM   4584  NH2 ARG B 243      13.253  10.513  -4.941  1.00 26.41           N  
ATOM   4585  N   GLN B 244       8.634   9.750   1.301  1.00 16.93           N  
ATOM   4586  CA  GLN B 244       8.032  10.883   1.994  1.00 17.24           C  
ATOM   4587  C   GLN B 244       8.276  10.757   3.495  1.00 16.12           C  
ATOM   4588  O   GLN B 244       8.566  11.741   4.169  1.00 15.92           O  
ATOM   4589  CB  GLN B 244       6.529  10.957   1.725  1.00 19.42           C  
ATOM   4590  CG  GLN B 244       6.169  11.333   0.299  1.00 23.66           C  
ATOM   4591  CD  GLN B 244       4.701  11.674   0.158  1.00 25.32           C  
ATOM   4592  NE2 GLN B 244       3.972  10.857  -0.588  1.00 27.29           N  
ATOM   4593  OE1 GLN B 244       4.225  12.659   0.724  1.00 27.15           O  
ATOM   4594  N   TRP B 245       8.154   9.541   4.019  1.00 15.54           N  
ATOM   4595  CA  TRP B 245       8.389   9.319   5.440  1.00 15.66           C  
ATOM   4596  C   TRP B 245       9.843   9.619   5.780  1.00 15.36           C  
ATOM   4597  O   TRP B 245      10.134  10.223   6.807  1.00 15.05           O  
ATOM   4598  CB  TRP B 245       8.043   7.875   5.826  1.00 15.27           C  
ATOM   4599  CG  TRP B 245       6.568   7.636   5.911  1.00 17.41           C  
ATOM   4600  CD1 TRP B 245       5.840   6.726   5.200  1.00 16.95           C  
ATOM   4601  CD2 TRP B 245       5.636   8.336   6.744  1.00 17.23           C  
ATOM   4602  CE2 TRP B 245       4.356   7.798   6.482  1.00 17.64           C  
ATOM   4603  CE3 TRP B 245       5.759   9.366   7.688  1.00 17.19           C  
ATOM   4604  NE1 TRP B 245       4.507   6.819   5.537  1.00 18.70           N  
ATOM   4605  CZ2 TRP B 245       3.202   8.259   7.130  1.00 17.83           C  
ATOM   4606  CZ3 TRP B 245       4.608   9.825   8.334  1.00 17.88           C  
ATOM   4607  CH2 TRP B 245       3.347   9.269   8.049  1.00 17.82           C  
ATOM   4608  N   THR B 246      10.757   9.209   4.907  1.00 16.00           N  
ATOM   4609  CA  THR B 246      12.176   9.452   5.139  1.00 16.24           C  
ATOM   4610  C   THR B 246      12.495  10.945   5.136  1.00 16.54           C  
ATOM   4611  O   THR B 246      13.234  11.428   5.995  1.00 15.03           O  
ATOM   4612  CB  THR B 246      13.031   8.723   4.087  1.00 16.53           C  
ATOM   4613  CG2 THR B 246      14.500   9.052   4.259  1.00 17.71           C  
ATOM   4614  OG1 THR B 246      12.855   7.308   4.245  1.00 18.78           O  
ATOM   4615  N   ASP B 247      11.938  11.677   4.178  1.00 16.38           N  
ATOM   4616  CA  ASP B 247      12.173  13.115   4.122  1.00 18.77           C  
ATOM   4617  C   ASP B 247      11.692  13.763   5.414  1.00 18.61           C  
ATOM   4618  O   ASP B 247      12.353  14.646   5.963  1.00 19.57           O  
ATOM   4619  CB  ASP B 247      11.438  13.749   2.939  1.00 20.24           C  
ATOM   4620  CG  ASP B 247      12.106  13.462   1.610  1.00 25.17           C  
ATOM   4621  OD1 ASP B 247      13.318  13.173   1.603  1.00 29.50           O  
ATOM   4622  OD2 ASP B 247      11.421  13.547   0.570  1.00 28.42           O1-
ATOM   4623  N   ARG B 248      10.542  13.314   5.904  1.00 17.47           N  
ATOM   4624  CA  ARG B 248       9.979  13.866   7.128  1.00 16.37           C  
ATOM   4625  C   ARG B 248      10.800  13.571   8.379  1.00 16.27           C  
ATOM   4626  O   ARG B 248      11.039  14.471   9.186  1.00 17.27           O  
ATOM   4627  CB  ARG B 248       8.540  13.371   7.322  1.00 16.77           C  
ATOM   4628  CG  ARG B 248       7.523  14.106   6.459  1.00 17.19           C  
ATOM   4629  CD  ARG B 248       6.193  13.376   6.416  1.00 18.13           C  
ATOM   4630  NE  ARG B 248       5.165  14.143   5.717  1.00 19.21           N  
ATOM   4631  CZ  ARG B 248       4.465  15.131   6.268  1.00 19.28           C  
ATOM   4632  NH1 ARG B 248       4.677  15.477   7.530  1.00 19.66           N1+
ATOM   4633  NH2 ARG B 248       3.545  15.773   5.556  1.00 21.94           N  
ATOM   4634  N   ILE B 249      11.244  12.328   8.546  1.00 14.37           N  
ATOM   4635  CA  ILE B 249      12.009  12.004   9.740  1.00 15.29           C  
ATOM   4636  C   ILE B 249      13.381  12.672   9.710  1.00 16.87           C  
ATOM   4637  O   ILE B 249      13.890  13.075  10.746  1.00 16.09           O  
ATOM   4638  CB  ILE B 249      12.142  10.466   9.944  1.00 15.05           C  
ATOM   4639  CG1 ILE B 249      12.411  10.178  11.422  1.00 18.05           C  
ATOM   4640  CG2 ILE B 249      13.256   9.898   9.073  1.00 16.71           C  
ATOM   4641  CD1 ILE B 249      12.173   8.740  11.818  1.00 19.21           C  
ATOM   4642  N   MET B 250      13.966  12.815   8.524  1.00 18.33           N  
ATOM   4643  CA  MET B 250      15.271  13.463   8.428  1.00 19.24           C  
ATOM   4644  C   MET B 250      15.163  14.926   8.831  1.00 19.83           C  
ATOM   4645  O   MET B 250      16.063  15.467   9.473  1.00 20.71           O  
ATOM   4646  CB  MET B 250      15.832  13.350   7.010  1.00 19.28           C  
ATOM   4647  CG  MET B 250      16.308  11.953   6.652  1.00 21.36           C  
ATOM   4648  SD  MET B 250      17.483  11.274   7.853  1.00 24.11           S  
ATOM   4649  CE  MET B 250      16.737   9.688   8.191  1.00 26.18           C  
ATOM   4650  N   GLU B 251      14.063  15.568   8.455  1.00 19.39           N  
ATOM   4651  CA  GLU B 251      13.869  16.966   8.819  1.00 21.79           C  
ATOM   4652  C   GLU B 251      13.790  17.068  10.338  1.00 20.76           C  
ATOM   4653  O   GLU B 251      14.417  17.931  10.951  1.00 19.80           O  
ATOM   4654  CB  GLU B 251      12.588  17.521   8.188  1.00 24.00           C  
ATOM   4655  CG  GLU B 251      12.281  18.957   8.606  1.00 30.05           C  
ATOM   4656  CD  GLU B 251      11.213  19.617   7.750  1.00 33.61           C  
ATOM   4657  OE1 GLU B 251      10.070  19.113   7.705  1.00 37.73           O  
ATOM   4658  OE2 GLU B 251      11.519  20.651   7.120  1.00 39.16           O1-
ATOM   4659  N   GLU B 252      13.024  16.173  10.951  1.00 19.32           N  
ATOM   4660  CA  GLU B 252      12.888  16.185  12.396  1.00 18.29           C  
ATOM   4661  C   GLU B 252      14.245  15.934  13.064  1.00 19.26           C  
ATOM   4662  O   GLU B 252      14.601  16.600  14.038  1.00 18.45           O  
ATOM   4663  CB  GLU B 252      11.870  15.124  12.829  1.00 18.74           C  
ATOM   4664  CG  GLU B 252      11.336  15.327  14.227  1.00 19.53           C  
ATOM   4665  CD  GLU B 252      10.251  14.334  14.591  1.00 18.89           C  
ATOM   4666  OE1 GLU B 252       9.258  14.225  13.840  1.00 18.39           O  
ATOM   4667  OE2 GLU B 252      10.392  13.674  15.637  1.00 18.96           O1-
ATOM   4668  N   PHE B 253      15.003  14.982  12.528  1.00 18.79           N  
ATOM   4669  CA  PHE B 253      16.318  14.648  13.065  1.00 18.68           C  
ATOM   4670  C   PHE B 253      17.283  15.825  12.984  1.00 19.35           C  
ATOM   4671  O   PHE B 253      17.964  16.142  13.956  1.00 18.24           O  
ATOM   4672  CB  PHE B 253      16.930  13.468  12.307  1.00 19.16           C  
ATOM   4673  CG  PHE B 253      16.378  12.126  12.700  1.00 20.40           C  
ATOM   4674  CD1 PHE B 253      15.463  12.003  13.741  1.00 21.54           C  
ATOM   4675  CD2 PHE B 253      16.795  10.978  12.033  1.00 21.65           C  
ATOM   4676  CE1 PHE B 253      14.974  10.752  14.114  1.00 22.78           C  
ATOM   4677  CE2 PHE B 253      16.311   9.722  12.400  1.00 22.67           C  
ATOM   4678  CZ  PHE B 253      15.401   9.613  13.440  1.00 22.25           C  
ATOM   4679  N   PHE B 254      17.350  16.457  11.818  1.00 20.81           N  
ATOM   4680  CA  PHE B 254      18.252  17.590  11.634  1.00 20.84           C  
ATOM   4681  C   PHE B 254      17.937  18.723  12.601  1.00 22.34           C  
ATOM   4682  O   PHE B 254      18.847  19.386  13.104  1.00 21.42           O  
ATOM   4683  CB  PHE B 254      18.198  18.098  10.189  1.00 23.42           C  
ATOM   4684  CG  PHE B 254      18.747  17.124   9.176  1.00 23.68           C  
ATOM   4685  CD1 PHE B 254      19.762  16.234   9.516  1.00 22.91           C  
ATOM   4686  CD2 PHE B 254      18.266  17.120   7.870  1.00 26.14           C  
ATOM   4687  CE1 PHE B 254      20.293  15.355   8.571  1.00 24.60           C  
ATOM   4688  CE2 PHE B 254      18.788  16.246   6.916  1.00 25.43           C  
ATOM   4689  CZ  PHE B 254      19.803  15.362   7.267  1.00 25.39           C  
ATOM   4690  N   ARG B 255      16.655  18.948  12.868  1.00 22.28           N  
ATOM   4691  CA  ARG B 255      16.273  20.001  13.800  1.00 23.85           C  
ATOM   4692  C   ARG B 255      16.749  19.656  15.208  1.00 23.05           C  
ATOM   4693  O   ARG B 255      17.106  20.545  15.979  1.00 22.65           O  
ATOM   4694  CB  ARG B 255      14.757  20.217  13.788  1.00 25.06           C  
ATOM   4695  CG  ARG B 255      14.241  20.809  12.488  1.00 29.58           C  
ATOM   4696  CD  ARG B 255      12.742  21.047  12.537  1.00 32.15           C  
ATOM   4697  NE  ARG B 255      12.252  21.667  11.310  1.00 37.36           N  
ATOM   4698  CZ  ARG B 255      10.975  21.951  11.072  1.00 40.31           C  
ATOM   4699  NH1 ARG B 255      10.049  21.669  11.981  1.00 41.68           N1+
ATOM   4700  NH2 ARG B 255      10.622  22.519   9.925  1.00 42.49           N  
ATOM   4701  N   GLN B 256      16.760  18.369  15.551  1.00 21.97           N  
ATOM   4702  CA  GLN B 256      17.230  17.974  16.875  1.00 20.61           C  
ATOM   4703  C   GLN B 256      18.742  18.149  16.923  1.00 21.18           C  
ATOM   4704  O   GLN B 256      19.298  18.601  17.925  1.00 21.65           O  
ATOM   4705  CB  GLN B 256      16.890  16.515  17.185  1.00 20.97           C  
ATOM   4706  CG  GLN B 256      17.480  16.051  18.517  1.00 22.04           C  
ATOM   4707  CD  GLN B 256      17.113  14.627  18.872  1.00 20.99           C  
ATOM   4708  NE2 GLN B 256      18.093  13.856  19.334  1.00 22.45           N  
ATOM   4709  OE1 GLN B 256      15.957  14.227  18.748  1.00 21.66           O  
ATOM   4710  N   GLY B 257      19.399  17.782  15.828  1.00 20.45           N  
ATOM   4711  CA  GLY B 257      20.841  17.904  15.751  1.00 20.00           C  
ATOM   4712  C   GLY B 257      21.280  19.347  15.895  1.00 20.76           C  
ATOM   4713  O   GLY B 257      22.306  19.626  16.519  1.00 20.88           O  
ATOM   4714  N   ASP B 258      20.515  20.268  15.316  1.00 20.75           N  
ATOM   4715  CA  ASP B 258      20.855  21.681  15.414  1.00 21.37           C  
ATOM   4716  C   ASP B 258      20.802  22.116  16.871  1.00 22.10           C  
ATOM   4717  O   ASP B 258      21.629  22.908  17.323  1.00 23.31           O  
ATOM   4718  CB  ASP B 258      19.896  22.540  14.580  1.00 21.40           C  
ATOM   4719  CG  ASP B 258      20.088  22.347  13.083  1.00 22.94           C  
ATOM   4720  OD1 ASP B 258      21.134  21.799  12.683  1.00 25.79           O  
ATOM   4721  OD2 ASP B 258      19.198  22.756  12.307  1.00 24.90           O1-
ATOM   4722  N   ARG B 259      19.829  21.594  17.610  1.00 21.10           N  
ATOM   4723  CA  ARG B 259      19.694  21.940  19.019  1.00 19.77           C  
ATOM   4724  C   ARG B 259      20.829  21.330  19.831  1.00 19.80           C  
ATOM   4725  O   ARG B 259      21.342  21.955  20.761  1.00 20.54           O  
ATOM   4726  CB  ARG B 259      18.336  21.470  19.547  1.00 21.89           C  
ATOM   4727  CG  ARG B 259      17.176  22.206  18.900  1.00 21.28           C  
ATOM   4728  CD  ARG B 259      15.833  21.580  19.215  1.00 25.31           C  
ATOM   4729  NE  ARG B 259      15.501  21.629  20.635  1.00 27.77           N  
ATOM   4730  CZ  ARG B 259      14.310  21.300  21.126  1.00 29.83           C  
ATOM   4731  NH1 ARG B 259      13.343  20.902  20.309  1.00 28.73           N1+
ATOM   4732  NH2 ARG B 259      14.085  21.367  22.432  1.00 29.52           N  
ATOM   4733  N   GLU B 260      21.228  20.114  19.477  1.00 20.17           N  
ATOM   4734  CA  GLU B 260      22.313  19.455  20.182  1.00 20.63           C  
ATOM   4735  C   GLU B 260      23.615  20.211  19.926  1.00 21.35           C  
ATOM   4736  O   GLU B 260      24.405  20.425  20.844  1.00 22.78           O  
ATOM   4737  CB  GLU B 260      22.440  17.997  19.724  1.00 21.12           C  
ATOM   4738  CG  GLU B 260      21.182  17.171  19.971  1.00 21.61           C  
ATOM   4739  CD  GLU B 260      21.306  15.749  19.454  1.00 21.31           C  
ATOM   4740  OE1 GLU B 260      21.854  15.569  18.348  1.00 21.05           O  
ATOM   4741  OE2 GLU B 260      20.845  14.814  20.143  1.00 21.77           O1-
ATOM   4742  N   ARG B 261      23.826  20.632  18.683  1.00 20.79           N  
ATOM   4743  CA  ARG B 261      25.041  21.367  18.331  1.00 22.90           C  
ATOM   4744  C   ARG B 261      25.109  22.685  19.100  1.00 23.86           C  
ATOM   4745  O   ARG B 261      26.148  23.040  19.664  1.00 23.73           O  
ATOM   4746  CB  ARG B 261      25.077  21.651  16.825  1.00 22.78           C  
ATOM   4747  CG  ARG B 261      26.397  22.257  16.348  1.00 24.15           C  
ATOM   4748  CD  ARG B 261      26.394  22.596  14.859  1.00 24.26           C  
ATOM   4749  NE  ARG B 261      26.098  21.440  14.013  1.00 25.43           N  
ATOM   4750  CZ  ARG B 261      24.895  21.161  13.520  1.00 25.12           C  
ATOM   4751  NH1 ARG B 261      23.866  21.955  13.783  1.00 25.95           N1+
ATOM   4752  NH2 ARG B 261      24.720  20.088  12.759  1.00 24.60           N  
ATOM   4753  N   GLU B 262      23.991  23.403  19.118  1.00 25.29           N  
ATOM   4754  CA  GLU B 262      23.895  24.687  19.804  1.00 27.34           C  
ATOM   4755  C   GLU B 262      24.159  24.551  21.302  1.00 26.82           C  
ATOM   4756  O   GLU B 262      24.761  25.431  21.919  1.00 25.81           O  
ATOM   4757  CB  GLU B 262      22.507  25.284  19.573  1.00 30.15           C  
ATOM   4758  CG  GLU B 262      22.271  26.610  20.259  1.00 34.99           C  
ATOM   4759  CD  GLU B 262      20.876  27.139  19.998  1.00 38.31           C  
ATOM   4760  OE1 GLU B 262      20.516  27.289  18.810  1.00 40.23           O  
ATOM   4761  OE2 GLU B 262      20.142  27.400  20.976  1.00 41.05           O1-
ATOM   4762  N   ARG B 263      23.700  23.447  21.883  1.00 26.40           N  
ATOM   4763  CA  ARG B 263      23.888  23.192  23.307  1.00 26.68           C  
ATOM   4764  C   ARG B 263      25.281  22.651  23.598  1.00 27.32           C  
ATOM   4765  O   ARG B 263      25.671  22.513  24.759  1.00 29.17           O  
ATOM   4766  CB  ARG B 263      22.842  22.191  23.802  1.00 25.67           C  
ATOM   4767  CG  ARG B 263      21.456  22.781  23.983  1.00 26.81           C  
ATOM   4768  CD  ARG B 263      20.422  21.688  24.208  1.00 27.01           C  
ATOM   4769  NE  ARG B 263      19.150  22.230  24.676  1.00 29.97           N  
ATOM   4770  CZ  ARG B 263      18.873  22.491  25.950  1.00 30.47           C  
ATOM   4771  NH1 ARG B 263      19.776  22.253  26.893  1.00 29.19           N1+
ATOM   4772  NH2 ARG B 263      17.694  22.996  26.281  1.00 31.35           N  
ATOM   4773  N   GLY B 264      26.026  22.344  22.542  1.00 27.85           N  
ATOM   4774  CA  GLY B 264      27.367  21.816  22.714  1.00 26.72           C  
ATOM   4775  C   GLY B 264      27.348  20.338  23.044  1.00 28.07           C  
ATOM   4776  O   GLY B 264      28.318  19.795  23.577  1.00 27.68           O  
ATOM   4777  N   MET B 265      26.233  19.687  22.727  1.00 27.95           N  
ATOM   4778  CA  MET B 265      26.070  18.262  22.985  1.00 28.45           C  
ATOM   4779  C   MET B 265      26.575  17.443  21.808  1.00 28.12           C  
ATOM   4780  O   MET B 265      26.751  17.961  20.705  1.00 28.59           O  
ATOM   4781  CB  MET B 265      24.594  17.927  23.191  1.00 28.13           C  
ATOM   4782  CG  MET B 265      23.912  18.655  24.326  1.00 28.99           C  
ATOM   4783  SD  MET B 265      22.125  18.462  24.179  1.00 29.14           S  
ATOM   4784  CE  MET B 265      21.934  16.717  24.557  1.00 31.13           C  
ATOM   4785  N   GLU B 266      26.806  16.158  22.052  1.00 28.94           N  
ATOM   4786  CA  GLU B 266      27.246  15.255  21.001  1.00 29.70           C  
ATOM   4787  C   GLU B 266      26.013  15.078  20.125  1.00 29.04           C  
ATOM   4788  O   GLU B 266      24.920  14.826  20.636  1.00 29.01           O  
ATOM   4789  CB  GLU B 266      27.668  13.912  21.603  1.00 32.13           C  
ATOM   4790  CG  GLU B 266      28.095  12.871  20.583  1.00 35.91           C  
ATOM   4791  CD  GLU B 266      28.514  11.565  21.229  1.00 38.85           C  
ATOM   4792  OE1 GLU B 266      29.506  11.568  21.990  1.00 39.89           O  
ATOM   4793  OE2 GLU B 266      27.852  10.536  20.978  1.00 40.52           O1-
ATOM   4794  N   ILE B 267      26.177  15.227  18.815  1.00 27.36           N  
ATOM   4795  CA  ILE B 267      25.047  15.091  17.904  1.00 26.25           C  
ATOM   4796  C   ILE B 267      24.658  13.634  17.697  1.00 26.39           C  
ATOM   4797  O   ILE B 267      25.508  12.783  17.430  1.00 26.78           O  
ATOM   4798  CB  ILE B 267      25.352  15.751  16.545  1.00 25.84           C  
ATOM   4799  CG1 ILE B 267      25.680  17.232  16.764  1.00 26.13           C  
ATOM   4800  CG2 ILE B 267      24.150  15.620  15.617  1.00 27.32           C  
ATOM   4801  CD1 ILE B 267      26.018  17.991  15.501  1.00 29.27           C  
ATOM   4802  N   SER B 268      23.363  13.360  17.825  1.00 25.20           N  
ATOM   4803  CA  SER B 268      22.829  12.011  17.674  1.00 25.57           C  
ATOM   4804  C   SER B 268      22.979  11.472  16.259  1.00 24.61           C  
ATOM   4805  O   SER B 268      23.037  12.231  15.294  1.00 24.70           O  
ATOM   4806  CB  SER B 268      21.351  11.987  18.070  1.00 25.24           C  
ATOM   4807  OG  SER B 268      21.188  12.292  19.443  1.00 24.59           O  
ATOM   4808  N   PRO B 269      23.046  10.139  16.120  1.00 25.42           N  
ATOM   4809  CA  PRO B 269      23.190   9.521  14.800  1.00 25.36           C  
ATOM   4810  C   PRO B 269      22.145  10.048  13.816  1.00 25.92           C  
ATOM   4811  O   PRO B 269      20.965  10.159  14.157  1.00 24.90           O  
ATOM   4812  CB  PRO B 269      23.009   8.034  15.098  1.00 25.89           C  
ATOM   4813  CG  PRO B 269      23.596   7.903  16.471  1.00 26.16           C  
ATOM   4814  CD  PRO B 269      23.029   9.116  17.182  1.00 26.08           C  
ATOM   4815  N   MET B 270      22.595  10.393  12.610  1.00 26.14           N  
ATOM   4816  CA  MET B 270      21.721  10.896  11.549  1.00 25.64           C  
ATOM   4817  C   MET B 270      21.136  12.282  11.795  1.00 25.60           C  
ATOM   4818  O   MET B 270      20.282  12.741  11.035  1.00 26.83           O  
ATOM   4819  CB  MET B 270      20.565   9.920  11.310  1.00 27.08           C  
ATOM   4820  CG  MET B 270      20.986   8.501  11.002  1.00 25.88           C  
ATOM   4821  SD  MET B 270      19.559   7.394  10.954  1.00 28.52           S  
ATOM   4822  CE  MET B 270      19.249   7.189  12.707  1.00 26.57           C  
ATOM   4823  N   CYS B 271      21.589  12.961  12.843  1.00 23.52           N  
ATOM   4824  CA  CYS B 271      21.050  14.280  13.142  1.00 22.23           C  
ATOM   4825  C   CYS B 271      21.934  15.452  12.737  1.00 22.32           C  
ATOM   4826  O   CYS B 271      21.530  16.600  12.884  1.00 22.45           O  
ATOM   4827  CB  CYS B 271      20.715  14.378  14.632  1.00 19.24           C  
ATOM   4828  SG  CYS B 271      19.377  13.264  15.136  1.00 20.69           S  
ATOM   4829  N   ASP B 272      23.127  15.163  12.222  1.00 23.30           N  
ATOM   4830  CA  ASP B 272      24.054  16.215  11.798  1.00 24.34           C  
ATOM   4831  C   ASP B 272      23.913  16.470  10.299  1.00 24.89           C  
ATOM   4832  O   ASP B 272      24.455  15.725   9.482  1.00 25.28           O  
ATOM   4833  CB  ASP B 272      25.496  15.807  12.117  1.00 23.68           C  
ATOM   4834  CG  ASP B 272      26.490  16.940  11.895  1.00 25.16           C  
ATOM   4835  OD1 ASP B 272      26.076  18.027  11.440  1.00 24.08           O  
ATOM   4836  OD2 ASP B 272      27.691  16.737  12.178  1.00 26.90           O1-
ATOM   4837  N   LYS B 273      23.197  17.532   9.946  1.00 24.70           N  
ATOM   4838  CA  LYS B 273      22.969  17.874   8.547  1.00 26.67           C  
ATOM   4839  C   LYS B 273      24.247  18.221   7.783  1.00 28.09           C  
ATOM   4840  O   LYS B 273      24.244  18.253   6.552  1.00 28.14           O  
ATOM   4841  CB  LYS B 273      21.986  19.044   8.448  1.00 26.08           C  
ATOM   4842  CG  LYS B 273      22.505  20.347   9.054  1.00 26.66           C  
ATOM   4843  CD  LYS B 273      21.435  21.428   9.029  1.00 26.61           C  
ATOM   4844  CE  LYS B 273      21.914  22.702   9.708  1.00 27.82           C  
ATOM   4845  NZ  LYS B 273      20.828  23.718   9.785  1.00 28.51           N1+
ATOM   4846  N   HIS B 274      25.333  18.477   8.507  1.00 29.36           N  
ATOM   4847  CA  HIS B 274      26.602  18.823   7.867  1.00 30.47           C  
ATOM   4848  C   HIS B 274      27.465  17.598   7.591  1.00 31.77           C  
ATOM   4849  O   HIS B 274      28.502  17.691   6.933  1.00 32.30           O  
ATOM   4850  CB  HIS B 274      27.382  19.812   8.735  1.00 29.63           C  
ATOM   4851  CG  HIS B 274      26.661  21.100   8.973  1.00 29.70           C  
ATOM   4852  CD2 HIS B 274      26.355  21.752  10.120  1.00 29.78           C  
ATOM   4853  ND1 HIS B 274      26.160  21.872   7.948  1.00 29.39           N  
ATOM   4854  CE1 HIS B 274      25.575  22.944   8.452  1.00 30.30           C  
ATOM   4855  NE2 HIS B 274      25.680  22.896   9.768  1.00 29.11           N  
ATOM   4856  N   ASN B 275      27.036  16.450   8.101  1.00 31.83           N  
ATOM   4857  CA  ASN B 275      27.761  15.204   7.899  1.00 33.42           C  
ATOM   4858  C   ASN B 275      26.720  14.100   7.820  1.00 32.35           C  
ATOM   4859  O   ASN B 275      26.807  13.091   8.520  1.00 34.00           O  
ATOM   4860  CB  ASN B 275      28.713  14.941   9.068  1.00 35.88           C  
ATOM   4861  CG  ASN B 275      29.686  13.809   8.788  1.00 39.88           C  
ATOM   4862  ND2 ASN B 275      30.978  14.108   8.874  1.00 40.91           N  
ATOM   4863  OD1 ASN B 275      29.283  12.679   8.500  1.00 41.76           O  
ATOM   4864  N   ALA B 276      25.727  14.308   6.963  1.00 31.04           N  
ATOM   4865  CA  ALA B 276      24.647  13.345   6.800  1.00 29.34           C  
ATOM   4866  C   ALA B 276      24.711  12.588   5.483  1.00 28.46           C  
ATOM   4867  O   ALA B 276      25.114  13.130   4.455  1.00 29.68           O  
ATOM   4868  CB  ALA B 276      23.307  14.055   6.917  1.00 29.58           C  
ATOM   4869  N   SER B 277      24.311  11.324   5.536  1.00 25.57           N  
ATOM   4870  CA  SER B 277      24.266  10.458   4.367  1.00 24.88           C  
ATOM   4871  C   SER B 277      22.925   9.751   4.489  1.00 21.37           C  
ATOM   4872  O   SER B 277      22.854   8.612   4.945  1.00 22.20           O  
ATOM   4873  CB  SER B 277      25.406   9.440   4.405  1.00 26.93           C  
ATOM   4874  OG  SER B 277      26.668  10.084   4.366  1.00 33.27           O  
ATOM   4875  N   VAL B 278      21.867  10.449   4.093  1.00 21.10           N  
ATOM   4876  CA  VAL B 278      20.507   9.924   4.186  1.00 19.94           C  
ATOM   4877  C   VAL B 278      20.323   8.537   3.584  1.00 19.94           C  
ATOM   4878  O   VAL B 278      19.733   7.649   4.212  1.00 19.20           O  
ATOM   4879  CB  VAL B 278      19.503  10.888   3.522  1.00 20.71           C  
ATOM   4880  CG1 VAL B 278      18.103  10.295   3.560  1.00 21.36           C  
ATOM   4881  CG2 VAL B 278      19.531  12.238   4.236  1.00 22.02           C  
ATOM   4882  N   GLU B 279      20.828   8.351   2.370  1.00 19.07           N  
ATOM   4883  CA  GLU B 279      20.692   7.071   1.689  1.00 17.83           C  
ATOM   4884  C   GLU B 279      21.415   5.944   2.419  1.00 18.03           C  
ATOM   4885  O   GLU B 279      20.850   4.872   2.629  1.00 17.88           O  
ATOM   4886  CB  GLU B 279      21.202   7.192   0.250  1.00 18.47           C  
ATOM   4887  CG  GLU B 279      20.424   8.208  -0.584  1.00 22.23           C  
ATOM   4888  CD  GLU B 279      20.822   9.649  -0.300  1.00 24.60           C  
ATOM   4889  OE1 GLU B 279      20.074  10.564  -0.709  1.00 27.93           O  
ATOM   4890  OE2 GLU B 279      21.885   9.868   0.319  1.00 25.58           O1-
ATOM   4891  N   LYS B 280      22.662   6.184   2.811  1.00 17.93           N  
ATOM   4892  CA  LYS B 280      23.420   5.171   3.528  1.00 18.87           C  
ATOM   4893  C   LYS B 280      22.716   4.837   4.837  1.00 18.44           C  
ATOM   4894  O   LYS B 280      22.705   3.684   5.271  1.00 18.49           O  
ATOM   4895  CB  LYS B 280      24.836   5.669   3.816  1.00 20.10           C  
ATOM   4896  CG  LYS B 280      25.735   5.724   2.595  1.00 25.63           C  
ATOM   4897  CD  LYS B 280      27.075   6.355   2.947  1.00 28.48           C  
ATOM   4898  CE  LYS B 280      27.993   6.446   1.736  1.00 31.80           C  
ATOM   4899  NZ  LYS B 280      28.441   5.106   1.263  1.00 33.54           N1+
ATOM   4900  N   SER B 281      22.128   5.854   5.460  1.00 18.25           N  
ATOM   4901  CA  SER B 281      21.415   5.669   6.717  1.00 19.01           C  
ATOM   4902  C   SER B 281      20.206   4.766   6.530  1.00 17.93           C  
ATOM   4903  O   SER B 281      19.930   3.918   7.376  1.00 19.23           O  
ATOM   4904  CB  SER B 281      20.964   7.018   7.287  1.00 20.27           C  
ATOM   4905  OG  SER B 281      22.074   7.794   7.709  1.00 27.13           O  
ATOM   4906  N   GLN B 282      19.483   4.940   5.428  1.00 17.51           N  
ATOM   4907  CA  GLN B 282      18.309   4.102   5.186  1.00 17.10           C  
ATOM   4908  C   GLN B 282      18.702   2.648   4.969  1.00 17.70           C  
ATOM   4909  O   GLN B 282      18.049   1.738   5.486  1.00 18.01           O  
ATOM   4910  CB  GLN B 282      17.501   4.614   3.987  1.00 17.52           C  
ATOM   4911  CG  GLN B 282      16.766   5.910   4.263  1.00 17.82           C  
ATOM   4912  CD  GLN B 282      15.944   5.840   5.538  1.00 18.65           C  
ATOM   4913  NE2 GLN B 282      16.251   6.713   6.487  1.00 21.36           N  
ATOM   4914  OE1 GLN B 282      15.047   5.007   5.669  1.00 19.72           O  
ATOM   4915  N   VAL B 283      19.764   2.421   4.206  1.00 16.79           N  
ATOM   4916  CA  VAL B 283      20.221   1.060   3.963  1.00 17.97           C  
ATOM   4917  C   VAL B 283      20.622   0.419   5.292  1.00 18.72           C  
ATOM   4918  O   VAL B 283      20.298  -0.739   5.555  1.00 17.60           O  
ATOM   4919  CB  VAL B 283      21.416   1.045   2.987  1.00 17.90           C  
ATOM   4920  CG1 VAL B 283      21.999  -0.360   2.885  1.00 18.70           C  
ATOM   4921  CG2 VAL B 283      20.952   1.529   1.616  1.00 18.55           C  
ATOM   4922  N   GLY B 284      21.314   1.182   6.131  1.00 19.60           N  
ATOM   4923  CA  GLY B 284      21.731   0.664   7.424  1.00 19.94           C  
ATOM   4924  C   GLY B 284      20.539   0.390   8.321  1.00 19.46           C  
ATOM   4925  O   GLY B 284      20.500  -0.611   9.043  1.00 20.62           O  
ATOM   4926  N   PHE B 285      19.560   1.288   8.275  1.00 19.02           N  
ATOM   4927  CA  PHE B 285      18.350   1.152   9.072  1.00 18.51           C  
ATOM   4928  C   PHE B 285      17.631  -0.141   8.694  1.00 18.75           C  
ATOM   4929  O   PHE B 285      17.173  -0.891   9.558  1.00 20.40           O  
ATOM   4930  CB  PHE B 285      17.445   2.366   8.831  1.00 19.00           C  
ATOM   4931  CG  PHE B 285      16.130   2.313   9.557  1.00 18.07           C  
ATOM   4932  CD1 PHE B 285      16.081   2.092  10.932  1.00 20.35           C  
ATOM   4933  CD2 PHE B 285      14.939   2.533   8.872  1.00 16.65           C  
ATOM   4934  CE1 PHE B 285      14.863   2.094  11.613  1.00 20.81           C  
ATOM   4935  CE2 PHE B 285      13.717   2.538   9.542  1.00 17.88           C  
ATOM   4936  CZ  PHE B 285      13.681   2.318  10.918  1.00 18.69           C  
ATOM   4937  N   ILE B 286      17.545  -0.409   7.396  1.00 17.41           N  
ATOM   4938  CA  ILE B 286      16.884  -1.617   6.924  1.00 18.10           C
[truncated: 27,703 more chars]
