# Supplementary material for: Structural Descriptors for Subunit Interface Regions in Homodimers: Effect of Lipid Membrane and Secondary Structure Type
Source: J Chem Inf Model. 2025 Mar 27;65(7):3117–26. doi: 10.1021/acs.jcim.4c01233 (PMC12004529; doi:10.1021/acs.jcim.4c01233)
Supplement: Supplementary file 3 — ci4c01233_si_003.tar [file ci4c01233_si_003.tar › database/alpha/1j93_cytop.pdb]

ATOM      1  N   THR A   1     114.253  20.252  33.225  1.00 60.00           N  
ATOM      2  CA  THR A   1     114.379  18.914  32.565  1.00 60.00           C  
ATOM      3  C   THR A   1     113.346  18.741  31.434  1.00 59.40           C  
ATOM      4  O   THR A   1     112.192  19.170  31.561  1.00 60.00           O  
ATOM      5  CB  THR A   1     114.206  17.759  33.605  1.00 60.00           C  
ATOM      6  CG2 THR A   1     115.234  17.899  34.747  1.00 60.00           C  
ATOM      7  OG1 THR A   1     112.871  17.780  34.141  1.00 60.00           O  
ATOM      8  N   GLN A   2     113.767  18.111  30.335  1.00 57.65           N  
ATOM      9  CA  GLN A   2     112.898  17.879  29.181  1.00 54.62           C  
ATOM     10  C   GLN A   2     112.428  16.430  29.092  1.00 51.55           C  
ATOM     11  O   GLN A   2     113.093  15.522  29.596  1.00 51.55           O  
ATOM     12  CB  GLN A   2     113.629  18.253  27.897  1.00 55.39           C  
ATOM     13  CG  GLN A   2     113.862  19.743  27.757  1.00 57.57           C  
ATOM     14  CD  GLN A   2     112.854  20.410  26.840  1.00 59.36           C  
ATOM     15  NE2 GLN A   2     111.661  20.691  27.368  1.00 60.00           N  
ATOM     16  OE1 GLN A   2     113.140  20.668  25.668  1.00 59.65           O  
ATOM     17  N   PRO A   3     111.273  16.194  28.440  1.00 48.40           N  
ATOM     18  CA  PRO A   3     110.743  14.829  28.309  1.00 45.17           C  
ATOM     19  C   PRO A   3     111.688  13.901  27.546  1.00 42.91           C  
ATOM     20  O   PRO A   3     112.451  14.340  26.680  1.00 42.09           O  
ATOM     21  CB  PRO A   3     109.402  15.019  27.599  1.00 45.65           C  
ATOM     22  CG  PRO A   3     109.480  16.372  26.963  1.00 46.02           C  
ATOM     23  CD  PRO A   3     110.407  17.197  27.794  1.00 46.84           C  
ATOM     24  N   LEU A   4     111.631  12.616  27.874  1.00 40.42           N  
ATOM     25  CA  LEU A   4     112.499  11.640  27.245  1.00 37.88           C  
ATOM     26  C   LEU A   4     112.484  11.743  25.728  1.00 38.38           C  
ATOM     27  O   LEU A   4     113.539  11.852  25.101  1.00 39.27           O  
ATOM     28  CB  LEU A   4     112.106  10.228  27.675  1.00 36.76           C  
ATOM     29  CG  LEU A   4     113.031   9.103  27.198  1.00 36.31           C  
ATOM     30  CD1 LEU A   4     114.435   9.318  27.728  1.00 35.77           C  
ATOM     31  CD2 LEU A   4     112.488   7.765  27.672  1.00 38.27           C  
ATOM     32  N   LEU A   5     111.287  11.725  25.146  1.00 37.68           N  
ATOM     33  CA  LEU A   5     111.129  11.787  23.698  1.00 36.24           C  
ATOM     34  C   LEU A   5     111.990  12.858  23.063  1.00 34.55           C  
ATOM     35  O   LEU A   5     112.687  12.598  22.091  1.00 35.75           O  
ATOM     36  CB  LEU A   5     109.664  12.029  23.337  1.00 36.44           C  
ATOM     37  CG  LEU A   5     109.194  11.569  21.957  1.00 35.21           C  
ATOM     38  CD1 LEU A   5     107.838  10.891  22.068  1.00 31.07           C  
ATOM     39  CD2 LEU A   5     109.114  12.770  21.033  1.00 33.79           C  
ATOM     40  N   LEU A   6     111.957  14.057  23.629  1.00 33.67           N  
ATOM     41  CA  LEU A   6     112.722  15.167  23.097  1.00 33.17           C  
ATOM     42  C   LEU A   6     114.230  14.974  23.171  1.00 34.71           C  
ATOM     43  O   LEU A   6     114.956  15.411  22.279  1.00 35.68           O  
ATOM     44  CB  LEU A   6     112.329  16.460  23.807  1.00 34.34           C  
ATOM     45  CG  LEU A   6     111.349  17.352  23.040  1.00 36.46           C  
ATOM     46  CD1 LEU A   6     110.209  16.522  22.503  1.00 38.21           C  
ATOM     47  CD2 LEU A   6     110.813  18.434  23.954  1.00 37.91           C  
ATOM     48  N   ASP A   7     114.714  14.330  24.226  1.00 36.53           N  
ATOM     49  CA  ASP A   7     116.152  14.108  24.350  1.00 38.63           C  
ATOM     50  C   ASP A   7     116.619  13.071  23.342  1.00 37.42           C  
ATOM     51  O   ASP A   7     117.636  13.249  22.674  1.00 37.17           O  
ATOM     52  CB  ASP A   7     116.498  13.644  25.761  1.00 41.76           C  
ATOM     53  CG  ASP A   7     116.409  14.766  26.768  1.00 45.94           C  
ATOM     54  OD1 ASP A   7     116.531  15.941  26.351  1.00 47.54           O  
ATOM     55  OD2 ASP A   7     116.213  14.474  27.966  1.00 46.99           O1-
ATOM     56  N   ALA A   8     115.863  11.984  23.254  1.00 36.90           N  
ATOM     57  CA  ALA A   8     116.153  10.901  22.328  1.00 36.04           C  
ATOM     58  C   ALA A   8     116.285  11.490  20.932  1.00 36.52           C  
ATOM     59  O   ALA A   8     117.281  11.273  20.238  1.00 38.06           O  
ATOM     60  CB  ALA A   8     115.022   9.890  22.357  1.00 33.45           C  
ATOM     61  N   VAL A   9     115.274  12.256  20.537  1.00 36.01           N  
ATOM     62  CA  VAL A   9     115.247  12.877  19.224  1.00 35.55           C  
ATOM     63  C   VAL A   9     116.417  13.826  19.023  1.00 38.79           C  
ATOM     64  O   VAL A   9     117.076  13.801  17.983  1.00 40.87           O  
ATOM     65  CB  VAL A   9     113.934  13.654  19.003  1.00 31.73           C  
ATOM     66  CG1 VAL A   9     114.087  14.616  17.846  1.00 32.75           C  
ATOM     67  CG2 VAL A   9     112.813  12.694  18.720  1.00 28.69           C  
ATOM     68  N   ARG A  10     116.670  14.666  20.020  1.00 41.32           N  
ATOM     69  CA  ARG A  10     117.761  15.624  19.935  1.00 42.33           C  
ATOM     70  C   ARG A  10     119.090  14.905  19.915  1.00 42.95           C  
ATOM     71  O   ARG A  10     120.128  15.527  19.712  1.00 44.42           O  
ATOM     72  CB  ARG A  10     117.721  16.584  21.117  1.00 43.67           C  
ATOM     73  CG  ARG A  10     117.162  17.943  20.768  1.00 44.48           C  
ATOM     74  CD  ARG A  10     115.874  18.212  21.517  1.00 46.17           C  
ATOM     75  NE  ARG A  10     115.281  19.488  21.123  1.00 48.81           N  
ATOM     76  CZ  ARG A  10     114.294  20.089  21.782  1.00 49.71           C  
ATOM     77  NH1 ARG A  10     113.790  19.527  22.870  1.00 51.52           N1+
ATOM     78  NH2 ARG A  10     113.807  21.247  21.355  1.00 50.17           N  
ATOM     79  N   GLY A  11     119.059  13.596  20.133  1.00 41.78           N  
ATOM     80  CA  GLY A  11     120.292  12.839  20.120  1.00 41.44           C  
ATOM     81  C   GLY A  11     120.992  12.815  21.461  1.00 41.27           C  
ATOM     82  O   GLY A  11     122.127  12.356  21.559  1.00 41.34           O  
ATOM     83  N   LYS A  12     120.328  13.319  22.493  1.00 41.68           N  
ATOM     84  CA  LYS A  12     120.902  13.315  23.830  1.00 42.98           C  
ATOM     85  C   LYS A  12     120.860  11.877  24.334  1.00 43.28           C  
ATOM     86  O   LYS A  12     119.999  11.099  23.931  1.00 43.34           O  
ATOM     87  CB  LYS A  12     120.092  14.208  24.763  1.00 44.30           C  
ATOM     88  CG  LYS A  12     120.531  15.661  24.757  1.00 47.11           C  
ATOM     89  CD  LYS A  12     119.373  16.598  25.095  1.00 51.06           C  
ATOM     90  CE  LYS A  12     119.819  18.057  25.074  1.00 53.33           C  
ATOM     91  NZ  LYS A  12     119.024  18.909  24.135  1.00 55.04           N1+
ATOM     92  N   GLU A  13     121.791  11.525  25.213  1.00 42.27           N  
ATOM     93  CA  GLU A  13     121.850  10.173  25.747  1.00 39.86           C  
ATOM     94  C   GLU A  13     120.636   9.907  26.613  1.00 38.75           C  
ATOM     95  O   GLU A  13     120.290  10.724  27.459  1.00 39.51           O  
ATOM     96  CB  GLU A  13     123.124   9.992  26.575  1.00 40.63           C  
ATOM     97  CG  GLU A  13     123.658   8.575  26.612  0.50 39.52           C  
ATOM     98  CD  GLU A  13     124.611   8.361  27.765  0.50 39.09           C  
ATOM     99  OE1 GLU A  13     125.240   9.346  28.205  0.50 38.23           O  
ATOM    100  OE2 GLU A  13     124.728   7.211  28.234  0.50 39.09           O1-
ATOM    101  N   VAL A  14     119.980   8.772  26.387  1.00 38.26           N  
ATOM    102  CA  VAL A  14     118.802   8.394  27.162  1.00 36.18           C  
ATOM    103  C   VAL A  14     119.034   6.986  27.715  1.00 36.66           C  
ATOM    104  O   VAL A  14     119.878   6.257  27.204  1.00 36.95           O  
ATOM    105  CB  VAL A  14     117.511   8.444  26.286  1.00 35.22           C  
ATOM    106  CG1 VAL A  14     117.187   9.892  25.917  1.00 33.86           C  
ATOM    107  CG2 VAL A  14     117.682   7.617  25.027  1.00 34.21           C  
ATOM    108  N   GLU A  15     118.306   6.610  28.766  1.00 38.48           N  
ATOM    109  CA  GLU A  15     118.463   5.289  29.386  1.00 39.96           C  
ATOM    110  C   GLU A  15     117.510   4.267  28.799  1.00 38.34           C  
ATOM    111  O   GLU A  15     117.635   3.063  29.043  1.00 35.92           O  
ATOM    112  CB  GLU A  15     118.216   5.372  30.886  1.00 44.57           C  
ATOM    113  CG  GLU A  15     116.829   5.858  31.254  1.00 51.68           C  
ATOM    114  CD  GLU A  15     116.622   5.920  32.761  1.00 57.43           C  
ATOM    115  OE1 GLU A  15     117.634   6.016  33.501  1.00 58.19           O  
ATOM    116  OE2 GLU A  15     115.448   5.871  33.204  1.00 60.00           O1-
ATOM    117  N   ARG A  16     116.544   4.762  28.038  1.00 37.27           N  
ATOM    118  CA  ARG A  16     115.571   3.902  27.394  1.00 36.11           C  
ATOM    119  C   ARG A  16     114.942   4.641  26.219  1.00 34.59           C  
ATOM    120  O   ARG A  16     115.022   5.864  26.125  1.00 33.98           O  
ATOM    121  CB  ARG A  16     114.497   3.471  28.393  1.00 37.21           C  
ATOM    122  CG  ARG A  16     113.875   4.607  29.182  1.00 38.41           C  
ATOM    123  CD  ARG A  16     112.500   4.216  29.697  1.00 38.63           C  
ATOM    124  NE  ARG A  16     111.708   5.398  30.005  1.00 41.19           N  
ATOM    125  CZ  ARG A  16     110.548   5.702  29.428  1.00 40.54           C  
ATOM    126  NH1 ARG A  16     110.026   4.908  28.501  1.00 40.28           N1+
ATOM    127  NH2 ARG A  16     109.916   6.815  29.777  1.00 39.65           N  
ATOM    128  N   PRO A  17     114.327   3.895  25.288  1.00 33.34           N  
ATOM    129  CA  PRO A  17     113.683   4.501  24.117  1.00 32.11           C  
ATOM    130  C   PRO A  17     112.296   5.057  24.413  1.00 30.64           C  
ATOM    131  O   PRO A  17     111.423   4.336  24.883  1.00 30.43           O  
ATOM    132  CB  PRO A  17     113.612   3.343  23.122  1.00 32.90           C  
ATOM    133  CG  PRO A  17     113.525   2.114  23.983  1.00 32.49           C  
ATOM    134  CD  PRO A  17     114.234   2.422  25.282  1.00 32.49           C  
ATOM    135  N   PRO A  18     112.069   6.352  24.146  1.00 30.81           N  
ATOM    136  CA  PRO A  18     110.722   6.854  24.436  1.00 32.07           C  
ATOM    137  C   PRO A  18     109.740   5.984  23.659  1.00 33.15           C  
ATOM    138  O   PRO A  18     110.087   5.460  22.604  1.00 35.40           O  
ATOM    139  CB  PRO A  18     110.751   8.293  23.920  1.00 30.55           C  
ATOM    140  CG  PRO A  18     111.960   8.374  23.044  1.00 30.78           C  
ATOM    141  CD  PRO A  18     112.939   7.389  23.582  1.00 30.60           C  
ATOM    142  N   VAL A  19     108.526   5.815  24.165  1.00 32.70           N  
ATOM    143  CA  VAL A  19     107.573   4.975  23.467  1.00 33.23           C  
ATOM    144  C   VAL A  19     106.135   5.443  23.544  1.00 35.51           C  
ATOM    145  O   VAL A  19     105.693   5.962  24.565  1.00 39.82           O  
ATOM    146  CB  VAL A  19     107.620   3.537  24.008  1.00 32.89           C  
ATOM    147  CG1 VAL A  19     107.196   3.523  25.463  1.00 34.62           C  
ATOM    148  CG2 VAL A  19     106.711   2.636  23.186  1.00 34.14           C  
ATOM    149  N   TRP A  20     105.417   5.258  22.440  1.00 34.39           N  
ATOM    150  CA  TRP A  20     104.000   5.583  22.346  1.00 33.10           C  
ATOM    151  C   TRP A  20     103.440   4.875  21.112  1.00 34.13           C  
ATOM    152  O   TRP A  20     104.191   4.479  20.221  1.00 34.11           O  
ATOM    153  CB  TRP A  20     103.765   7.099  22.303  1.00 29.04           C  
ATOM    154  CG  TRP A  20     104.178   7.782  21.071  1.00 26.94           C  
ATOM    155  CD1 TRP A  20     105.443   8.112  20.709  1.00 26.79           C  
ATOM    156  CD2 TRP A  20     103.324   8.267  20.031  1.00 25.20           C  
ATOM    157  CE2 TRP A  20     104.145   8.876  19.069  1.00 24.71           C  
ATOM    158  CE3 TRP A  20     101.936   8.232  19.825  1.00 24.63           C  
ATOM    159  NE1 TRP A  20     105.437   8.772  19.507  1.00 24.87           N  
ATOM    160  CZ2 TRP A  20     103.631   9.468  17.905  1.00 26.64           C  
ATOM    161  CZ3 TRP A  20     101.423   8.818  18.670  1.00 22.97           C  
ATOM    162  CH2 TRP A  20     102.272   9.424  17.724  1.00 24.62           C  
ATOM    163  N   LEU A  21     102.130   4.672  21.088  1.00 35.90           N  
ATOM    164  CA  LEU A  21     101.493   3.986  19.975  1.00 37.76           C  
ATOM    165  C   LEU A  21     100.624   4.964  19.201  1.00 40.89           C  
ATOM    166  O   LEU A  21      99.996   5.845  19.782  1.00 41.84           O  
ATOM    167  CB  LEU A  21     100.669   2.806  20.502  1.00 36.14           C  
ATOM    168  CG  LEU A  21     101.466   1.825  21.374  1.00 36.07           C  
ATOM    169  CD1 LEU A  21     100.671   0.572  21.628  1.00 36.60           C  
ATOM    170  CD2 LEU A  21     102.767   1.465  20.681  1.00 37.41           C  
ATOM    171  N   MET A  22     100.598   4.805  17.884  1.00 43.85           N  
ATOM    172  CA  MET A  22      99.837   5.695  17.020  1.00 47.07           C  
ATOM    173  C   MET A  22      98.383   5.300  16.785  1.00 48.52           C  
ATOM    174  O   MET A  22      97.964   4.184  17.103  1.00 47.86           O  
ATOM    175  CB  MET A  22     100.518   5.801  15.662  1.00 48.88           C  
ATOM    176  CG  MET A  22     101.672   6.763  15.606  1.00 52.03           C  
ATOM    177  SD  MET A  22     102.314   6.904  13.926  1.00 56.09           S  
ATOM    178  CE  MET A  22     101.849   5.305  13.233  1.00 53.53           C  
ATOM    179  N   ARG A  23      97.634   6.238  16.201  1.00 51.15           N  
ATOM    180  CA  ARG A  23      96.227   6.051  15.861  1.00 53.39           C  
ATOM    181  C   ARG A  23      95.387   5.813  17.099  1.00 54.81           C  
ATOM    182  O   ARG A  23      95.168   4.668  17.485  1.00 56.48           O  
ATOM    183  CB  ARG A  23      96.095   4.871  14.898  1.00 54.78           C  
ATOM    184  CG  ARG A  23      94.693   4.400  14.624  1.00 56.38           C  
ATOM    185  CD  ARG A  23      94.393   4.531  13.146  1.00 57.82           C  
ATOM    186  NE  ARG A  23      92.996   4.883  12.885  1.00 59.88           N  
ATOM    187  CZ  ARG A  23      92.276   5.751  13.600  1.00 60.00           C  
ATOM    188  NH1 ARG A  23      92.807   6.383  14.641  1.00 60.00           N1+
ATOM    189  NH2 ARG A  23      91.013   6.003  13.262  1.00 60.00           N  
ATOM    190  N   GLN A  24      95.893   6.671  18.011  1.00 60.00           N  
ATOM    191  CA  GLN A  24      95.327   6.607  19.349  1.00 60.00           C  
ATOM    192  C   GLN A  24      93.845   6.885  19.242  1.00 60.00           C  
ATOM    193  O   GLN A  24      93.312   7.862  19.768  1.00 60.00           O  
ATOM    194  CB  GLN A  24      96.030   7.569  20.316  1.00 60.00           C  
ATOM    195  CG  GLN A  24      96.148   9.008  19.865  1.00 60.00           C  
ATOM    196  CD  GLN A  24      97.179   9.770  20.670  1.00 60.00           C  
ATOM    197  NE2 GLN A  24      96.747  10.842  21.320  1.00 60.00           N  
ATOM    198  OE1 GLN A  24      98.353   9.399  20.711  1.00 60.00           O  
ATOM    199  N   ALA A  25      93.192   5.960  18.549  1.00 60.00           N  
ATOM    200  CA  ALA A  25      91.778   6.025  18.266  1.00 60.00           C  
ATOM    201  C   ALA A  25      90.868   6.169  19.471  1.00 60.00           C  
ATOM    202  O   ALA A  25      90.977   5.423  20.449  1.00 60.00           O  
ATOM    203  CB  ALA A  25      91.361   4.811  17.447  1.00 60.00           C  
ATOM    204  N   GLY A  26      89.994   7.171  19.405  1.00 60.00           N  
ATOM    205  CA  GLY A  26      88.991   7.347  20.438  1.00 60.00           C  
ATOM    206  C   GLY A  26      88.046   6.194  20.152  1.00 60.00           C  
ATOM    207  O   GLY A  26      87.146   5.872  20.927  1.00 60.00           O  
ATOM    208  N   ARG A  27      88.297   5.577  18.997  1.00 60.00           N  
ATOM    209  CA  ARG A  27      87.576   4.438  18.482  1.00 60.00           C  
ATOM    210  C   ARG A  27      88.377   3.144  18.706  1.00 60.00           C  
ATOM    211  O   ARG A  27      88.662   2.418  17.752  1.00 60.00           O  
ATOM    212  CB  ARG A  27      87.293   4.650  16.992  1.00 60.00           C  
ATOM    213  CG  ARG A  27      86.293   3.699  16.375  1.00 60.00           C  
ATOM    214  CD  ARG A  27      85.807   4.249  15.050  1.00 60.00           C  
ATOM    215  NE  ARG A  27      86.833   4.193  14.013  1.00 60.00           N  
ATOM    216  CZ  ARG A  27      86.877   3.273  13.056  1.00 60.00           C  
ATOM    217  NH1 ARG A  27      85.945   2.332  13.005  1.00 60.00           N1+
ATOM    218  NH2 ARG A  27      87.849   3.293  12.154  1.00 60.00           N  
ATOM    219  N   TYR A  28      89.069   3.111  19.841  1.00 60.00           N  
ATOM    220  CA  TYR A  28      89.865   1.957  20.260  1.00 60.00           C  
ATOM    221  C   TYR A  28      89.452   1.705  21.702  1.00 60.00           C  
ATOM    222  O   TYR A  28      89.457   0.571  22.185  1.00 60.00           O  
ATOM    223  CB  TYR A  28      91.375   2.250  20.175  1.00 60.00           C  
ATOM    224  CG  TYR A  28      92.262   1.281  20.951  1.00 60.00           C  
ATOM    225  CD1 TYR A  28      92.449   1.434  22.326  1.00 60.00           C  
ATOM    226  CD2 TYR A  28      92.925   0.227  20.312  1.00 60.00           C  
ATOM    227  CE1 TYR A  28      93.172   0.503  23.067  1.00 60.00           C  
ATOM    228  CE2 TYR A  28      93.655  -0.714  21.048  1.00 60.00           C  
ATOM    229  CZ  TYR A  28      93.770  -0.568  22.424  1.00 60.00           C  
ATOM    230  OH  TYR A  28      94.479  -1.496  23.155  1.00 60.00           O  
ATOM    231  N   MET A  29      89.226   2.804  22.411  1.00 60.00           N  
ATOM    232  CA  MET A  29      88.815   2.774  23.800  1.00 60.00           C  
ATOM    233  C   MET A  29      87.293   2.921  23.904  1.00 60.00           C  
ATOM    234  O   MET A  29      86.726   2.844  24.998  1.00 60.00           O  
ATOM    235  CB  MET A  29      89.521   3.907  24.567  1.00 60.00           C  
ATOM    236  CG  MET A  29      89.065   4.086  26.014  1.00 60.00           C  
ATOM    237  SD  MET A  29      90.418   4.362  27.190  1.00 60.00           S  
ATOM    238  CE  MET A  29      90.436   6.148  27.290  1.00 60.00           C  
ATOM    239  N   LYS A  30      86.639   3.113  22.756  1.00 60.00           N  
ATOM    240  CA  LYS A  30      85.185   3.285  22.691  1.00 60.00           C  
ATOM    241  C   LYS A  30      84.794   4.591  23.396  1.00 60.00           C  
ATOM    242  O   LYS A  30      83.623   4.815  23.722  1.00 60.00           O  
ATOM    243  CB  LYS A  30      84.472   2.087  23.345  1.00 60.00           C  
ATOM    244  CG  LYS A  30      83.263   1.553  22.573  1.00 60.00           C  
ATOM    245  CD  LYS A  30      82.701   0.280  23.206  1.00 60.00           C  
ATOM    246  CE  LYS A  30      82.495  -0.812  22.163  1.00 60.00           C  
ATOM    247  NZ  LYS A  30      81.082  -0.896  21.694  1.00 60.00           N1+
ATOM    248  N   SER A  31      85.791   5.447  23.624  1.00 60.00           N  
ATOM    249  CA  SER A  31      85.588   6.737  24.283  1.00 60.00           C  
ATOM    250  C   SER A  31      85.184   7.815  23.274  1.00 60.00           C  
ATOM    251  O   SER A  31      84.490   8.772  23.624  1.00 60.00           O  
ATOM    252  CB  SER A  31      86.864   7.166  25.022  1.00 60.00           C  
ATOM    253  OG  SER A  31      86.854   6.722  26.370  1.00 60.00           O  
ATOM    254  N   TYR A  32      85.630   7.665  22.027  1.00 60.00           N  
ATOM    255  CA  TYR A  32      85.271   8.621  20.980  1.00 60.00           C  
ATOM    256  C   TYR A  32      83.961   8.128  20.380  1.00 60.00           C  
ATOM    257  O   TYR A  32      83.213   8.897  19.783  1.00 60.00           O  
ATOM    258  CB  TYR A  32      86.364   8.691  19.897  1.00 60.00           C  
ATOM    259  CG  TYR A  32      85.888   8.407  18.480  1.00 60.00           C  
ATOM    260  CD1 TYR A  32      85.515   7.116  18.090  1.00 60.00           C  
ATOM    261  CD2 TYR A  32      85.792   9.429  17.535  1.00 60.00           C  
ATOM    262  CE1 TYR A  32      85.055   6.855  16.797  1.00 60.00           C  
ATOM    263  CE2 TYR A  32      85.333   9.171  16.240  1.00 60.00           C  
ATOM    264  CZ  TYR A  32      84.966   7.886  15.880  1.00 60.00           C  
ATOM    265  OH  TYR A  32      84.495   7.631  14.611  1.00 60.00           O  
ATOM    266  N   GLN A  33      83.706   6.833  20.553  1.00 60.00           N  
ATOM    267  CA  GLN A  33      82.499   6.184  20.049  1.00 60.00           C  
ATOM    268  C   GLN A  33      81.243   6.622  20.808  1.00 60.00           C  
ATOM    269  O   GLN A  33      80.154   6.689  20.227  1.00 60.00           O  
ATOM    270  CB  GLN A  33      82.643   4.661  20.152  1.00 60.00           C  
ATOM    271  CG  GLN A  33      83.697   4.060  19.236  1.00 60.00           C  
ATOM    272  CD  GLN A  33      83.294   2.693  18.720  1.00 60.00           C  
ATOM    273  NE2 GLN A  33      83.417   2.495  17.414  1.00 60.00           N  
ATOM    274  OE1 GLN A  33      82.870   1.826  19.488  1.00 60.00           O  
ATOM    275  N   LEU A  34      81.417   6.895  22.145  1.00 60.00           N  
ATOM    276  CA  LEU A  34      80.297   7.340  22.989  1.00 60.00           C  
ATOM    277  C   LEU A  34      80.081   8.852  22.831  1.00 60.00           C  
ATOM    278  O   LEU A  34      78.948   9.347  22.905  1.00 60.00           O  
ATOM    279  CB  LEU A  34      80.592   7.034  24.461  1.00 60.00           C  
ATOM    280  CG  LEU A  34      80.543   5.538  24.791  1.00 60.00           C  
ATOM    281  CD1 LEU A  34      80.663   5.253  26.291  1.00 60.00           C  
ATOM    282  CD2 LEU A  34      79.242   4.865  24.347  1.00 60.00           C  
ATOM    283  N   LEU A  35      81.189   9.548  22.616  1.00 60.00           N  
ATOM    284  CA  LEU A  35      81.186  11.014  22.433  1.00 60.00           C  
ATOM    285  C   LEU A  35      80.784  11.365  20.998  1.00 60.00           C  
ATOM    286  O   LEU A  35      80.339  12.488  20.717  1.00 60.00           O  
ATOM    287  CB  LEU A  35      82.582  11.600  22.690  1.00 60.00           C  
ATOM    288  CG  LEU A  35      83.132  11.299  24.086  1.00 60.00           C  
ATOM    289  CD1 LEU A  35      84.621  11.630  24.220  1.00 60.00           C  
ATOM    290  CD2 LEU A  35      82.431  12.090  25.193  1.00 60.00           C  
ATOM    291  N   CYS A  36      80.959  10.381  20.135  1.00 60.00           N  
ATOM    292  CA  CYS A  36      80.648  10.505  18.703  1.00 60.00           C  
ATOM    293  C   CYS A  36      79.149  10.311  18.459  1.00 60.00           C  
ATOM    294  O   CYS A  36      78.568  10.907  17.539  1.00 60.00           O  
ATOM    295  CB  CYS A  36      81.416   9.447  17.908  1.00 60.00           C  
ATOM    296  SG  CYS A  36      81.436   9.785  16.078  1.00 60.00           S  
ATOM    297  N   GLU A  37      78.542   9.465  19.390  1.00 60.00           N  
ATOM    298  CA  GLU A  37      77.102   9.192  19.292  1.00 60.00           C  
ATOM    299  C   GLU A  37      76.316  10.519  19.510  1.00 60.00           C  
ATOM    300  O   GLU A  37      75.302  10.761  18.833  1.00 60.00           O  
ATOM    301  CB  GLU A  37      76.716   8.127  20.320  1.00 60.00           C  
ATOM    302  CG  GLU A  37      77.256   6.730  19.945  1.00 60.00           C  
ATOM    303  CD  GLU A  37      76.153   5.710  19.631  1.00 60.00           C  
ATOM    304  OE1 GLU A  37      75.666   5.625  18.437  1.00 60.00           O  
ATOM    305  OE2 GLU A  37      75.709   4.934  20.561  1.00 60.00           O1-
ATOM    306  N   LYS A  38      76.813  11.366  20.468  1.00 60.00           N  
ATOM    307  CA  LYS A  38      76.205  12.720  20.746  1.00 60.00           C  
ATOM    308  C   LYS A  38      76.684  13.698  19.590  1.00 60.00           C  
ATOM    309  O   LYS A  38      77.816  14.214  19.687  1.00 60.00           O  
ATOM    310  CB  LYS A  38      76.601  13.224  22.134  1.00 60.00           C  
ATOM    311  CG  LYS A  38      75.756  12.583  23.251  1.00 60.00           C  
ATOM    312  CD  LYS A  38      74.253  12.540  22.929  1.00 60.00           C  
ATOM    313  CE  LYS A  38      73.501  11.448  23.703  1.00 60.00           C  
ATOM    314  NZ  LYS A  38      72.038  11.610  23.659  1.00 60.00           N1+
ATOM    315  N   TYR A  39      75.670  13.700  18.723  1.00 60.00           N  
ATOM    316  CA  TYR A  39      75.311  14.267  17.337  1.00 60.00           C  
ATOM    317  C   TYR A  39      76.304  15.121  16.455  1.00 60.00           C  
ATOM    318  O   TYR A  39      76.849  14.641  15.467  1.00 60.00           O  
ATOM    319  CB  TYR A  39      73.981  14.935  17.508  1.00 60.00           C  
ATOM    320  CG  TYR A  39      73.065  13.728  17.849  1.00 60.00           C  
ATOM    321  CD1 TYR A  39      72.622  12.859  16.832  1.00 60.00           C  
ATOM    322  CD2 TYR A  39      72.694  13.455  19.176  1.00 60.00           C  
ATOM    323  CE1 TYR A  39      71.861  11.716  17.144  1.00 60.00           C  
ATOM    324  CE2 TYR A  39      71.920  12.308  19.481  1.00 60.00           C  
ATOM    325  CZ  TYR A  39      71.520  11.433  18.461  1.00 60.00           C  
ATOM    326  OH  TYR A  39      70.815  10.301  18.757  1.00 60.00           O  
ATOM    327  N   PRO A  40      76.915  16.275  16.456  1.00 60.00           N  
ATOM    328  CA  PRO A  40      77.740  16.595  15.270  1.00 60.00           C  
ATOM    329  C   PRO A  40      78.780  15.514  14.959  1.00 60.00           C  
ATOM    330  O   PRO A  40      79.453  15.005  15.908  1.00 60.00           O  
ATOM    331  CB  PRO A  40      78.357  17.912  15.591  1.00 60.00           C  
ATOM    332  CG  PRO A  40      77.841  18.337  16.964  1.00 60.00           C  
ATOM    333  CD  PRO A  40      76.898  17.278  17.508  1.00 60.00           C  
ATOM    334  N   LEU A  41      78.854  15.224  13.643  1.00 60.00           N  
ATOM    335  CA  LEU A  41      79.773  14.221  13.039  1.00 60.00           C  
ATOM    336  C   LEU A  41      81.053  14.915  12.541  1.00 60.00           C  
ATOM    337  O   LEU A  41      82.153  14.340  12.569  1.00 60.00           O  
ATOM    338  CB  LEU A  41      79.084  13.542  11.840  1.00 60.00           C  
ATOM    339  CG  LEU A  41      79.196  12.014  11.846  1.00 60.00           C  
ATOM    340  CD1 LEU A  41      77.834  11.316  11.782  1.00 60.00           C  
ATOM    341  CD2 LEU A  41      79.996  11.467  10.659  1.00 60.00           C  
ATOM    342  N   PHE A  42      80.856  16.122  11.934  1.00 60.00           N  
ATOM    343  CA  PHE A  42      81.963  16.948  11.444  1.00 60.00           C  
ATOM    344  C   PHE A  42      82.584  17.689  12.627  1.00 60.00           C  
ATOM    345  O   PHE A  42      83.779  17.554  12.912  1.00 60.00           O  
ATOM    346  CB  PHE A  42      81.471  17.974  10.417  1.00 60.00           C  
ATOM    347  CG  PHE A  42      82.621  18.741   9.740  1.00 60.00           C  
ATOM    348  CD1 PHE A  42      83.781  18.061   9.343  1.00 60.00           C  
ATOM    349  CD2 PHE A  42      82.514  20.122   9.518  1.00 60.00           C  
ATOM    350  CE1 PHE A  42      84.828  18.759   8.727  1.00 60.00           C  
ATOM    351  CE2 PHE A  42      83.562  20.818   8.901  1.00 60.00           C  
ATOM    352  CZ  PHE A  42      84.718  20.137   8.506  1.00 60.00           C  
ATOM    353  N   ARG A  43      81.631  18.171  13.470  1.00 60.00           N  
ATOM    354  CA  ARG A  43      81.995  18.846  14.713  1.00 60.00           C  
ATOM    355  C   ARG A  43      82.464  17.880  15.794  1.00 60.00           C  
ATOM    356  O   ARG A  43      83.130  18.316  16.732  1.00 60.00           O  
ATOM    357  CB  ARG A  43      80.827  19.677  15.244  1.00 60.00           C  
ATOM    358  CG  ARG A  43      80.391  20.804  14.328  1.00 60.00           C  
ATOM    359  CD  ARG A  43      78.945  21.191  14.603  1.00 60.00           C  
ATOM    360  NE  ARG A  43      78.843  22.331  15.511  1.00 60.00           N  
ATOM    361  CZ  ARG A  43      78.313  23.505  15.183  1.00 60.00           C  
ATOM    362  NH1 ARG A  43      77.830  23.702  13.963  1.00 60.00           N1+
ATOM    363  NH2 ARG A  43      78.224  24.470  16.089  1.00 60.00           N  
ATOM    364  N   ASP A  44      82.019  16.627  15.708  1.00 99.00           N  
ATOM    365  CA  ASP A  44      82.361  15.592  16.683  1.00 99.00           C  
ATOM    366  C   ASP A  44      83.804  15.113  16.532  1.00 99.00           C  
ATOM    367  O   ASP A  44      84.547  15.033  17.513  1.00 99.00           O  
ATOM    368  CB  ASP A  44      81.393  14.407  16.543  1.00 99.00           C  
ATOM    369  CG  ASP A  44      81.517  13.404  17.679  1.00 99.00           C  
ATOM    370  OD1 ASP A  44      80.901  13.627  18.744  1.00 99.83           O  
ATOM    371  OD2 ASP A  44      82.212  12.381  17.501  1.00 99.00           O1-
ATOM    372  N   ARG A  45      84.187  14.774  15.305  1.00 99.00           N  
ATOM    373  CA  ARG A  45      85.538  14.299  15.034  1.00 99.00           C  
ATOM    374  C   ARG A  45      86.473  15.402  14.542  1.00 99.00           C  
ATOM    375  O   ARG A  45      86.359  15.874  13.408  1.00 99.00           O  
ATOM    376  CB  ARG A  45      85.510  13.128  14.045  1.00 99.00           C  
ATOM    377  CG  ARG A  45      84.702  13.377  12.776  1.00 99.00           C  
ATOM    378  CD  ARG A  45      84.947  12.285  11.745  1.00 99.00           C  
ATOM    379  NE  ARG A  45      84.607  10.958  12.255  1.00 99.00           N  
ATOM    380  CZ  ARG A  45      84.836   9.821  11.606  1.00 99.00           C  
ATOM    381  NH1 ARG A  45      85.409   9.838  10.409  1.00 99.00           N1+
ATOM    382  NH2 ARG A  45      84.497   8.664  12.156  1.00 99.00           N  
ATOM    383  N   SER A  46      87.396  15.801  15.414  1.00 99.00           N  
ATOM    384  CA  SER A  46      88.388  16.835  15.119  1.00 99.00           C  
ATOM    385  C   SER A  46      87.814  18.234  14.875  1.00 99.00           C  
ATOM    386  O   SER A  46      87.752  18.700  13.734  1.00 99.00           O  
ATOM    387  CB  SER A  46      89.265  16.411  13.933  1.00 99.00           C  
ATOM    388  OG  SER A  46      89.982  15.217  14.213  1.00 99.00           O  
ATOM    389  N   GLU A  47      87.431  18.912  15.956  1.00 99.00           N  
ATOM    390  CA  GLU A  47      86.886  20.267  15.873  1.00 99.00           C  
ATOM    391  C   GLU A  47      86.876  20.952  17.241  1.00 99.00           C  
ATOM    392  O   GLU A  47      87.658  21.876  17.481  1.00 99.00           O  
ATOM    393  CB  GLU A  47      85.469  20.256  15.282  1.00 99.00           C  
ATOM    394  CG  GLU A  47      85.113  21.509  14.473  1.00 99.00           C  
ATOM    395  CD  GLU A  47      84.558  22.644  15.322  1.00 99.00           C  
ATOM    396  OE1 GLU A  47      85.315  23.594  15.617  1.00 99.00           O  
ATOM    397  OE2 GLU A  47      83.360  22.602  15.672  1.00 99.00           O1-
ATOM    398  N   ASN A  48      86.011  20.485  18.141  1.00 99.28           N  
ATOM    399  CA  ASN A  48      85.903  21.068  19.478  1.00 99.10           C  
ATOM    400  C   ASN A  48      87.166  20.874  20.316  1.00 91.22           C  
ATOM    401  O   ASN A  48      87.963  19.963  20.073  1.00 93.30           O  
ATOM    402  CB  ASN A  48      84.676  20.520  20.224  1.00 99.57           C  
ATOM    403  CG  ASN A  48      84.875  19.103  20.736  1.00 99.57           C  
ATOM    404  ND2 ASN A  48      85.189  18.977  22.020  1.00 99.00           N  
ATOM    405  OD1 ASN A  48      84.719  18.135  19.995  1.00 99.00           O  
ATOM    406  N   VAL A  49      87.351  21.757  21.292  1.00 87.53           N  
ATOM    407  CA  VAL A  49      88.514  21.710  22.170  1.00 85.19           C  
ATOM    408  C   VAL A  49      88.396  20.635  23.248  1.00 83.08           C  
ATOM    409  O   VAL A  49      89.370  19.936  23.540  1.00 84.52           O  
ATOM    410  CB  VAL A  49      88.762  23.079  22.851  1.00 84.88           C  
ATOM    411  CG1 VAL A  49      90.111  23.081  23.563  1.00 83.68           C  
ATOM    412  CG2 VAL A  49      88.704  24.198  21.822  1.00 86.86           C  
ATOM    413  N   ASP A  50      87.208  20.502  23.834  1.00 79.79           N  
ATOM    414  CA  ASP A  50      87.004  19.521  24.896  1.00 76.99           C  
ATOM    415  C   ASP A  50      86.970  18.093  24.425  1.00 73.61           C  
ATOM    416  O   ASP A  50      87.193  17.194  25.215  1.00 73.57           O  
ATOM    417  CB  ASP A  50      85.725  19.813  25.682  1.00 79.55           C  
ATOM    418  CG  ASP A  50      85.968  20.666  26.908  1.00 81.55           C  
ATOM    419  OD1 ASP A  50      86.573  21.756  26.735  1.00 82.92           O  
ATOM    420  OD2 ASP A  50      85.561  20.281  28.034  1.00 84.17           O1-
ATOM    421  N   LEU A  51      86.685  17.885  23.149  1.00 69.99           N  
ATOM    422  CA  LEU A  51      86.591  16.533  22.624  1.00 67.38           C  
ATOM    423  C   LEU A  51      87.903  16.178  21.925  1.00 64.63           C  
ATOM    424  O   LEU A  51      88.228  15.013  21.663  1.00 64.18           O  
ATOM    425  CB  LEU A  51      85.419  16.443  21.654  1.00 67.28           C  
ATOM    426  CG  LEU A  51      85.218  15.079  20.996  1.00 68.31           C  
ATOM    427  CD1 LEU A  51      84.589  14.068  21.975  1.00 66.06           C  
ATOM    428  CD2 LEU A  51      84.360  15.299  19.761  1.00 67.03           C  
ATOM    429  N   VAL A  52      88.664  17.241  21.655  1.00 61.39           N  
ATOM    430  CA  VAL A  52      89.953  17.101  21.030  1.00 58.68           C  
ATOM    431  C   VAL A  52      90.874  16.710  22.155  1.00 58.76           C  
ATOM    432  O   VAL A  52      91.589  15.714  22.049  1.00 60.12           O  
ATOM    433  CB  VAL A  52      90.463  18.424  20.390  1.00 57.48           C  
ATOM    434  CG1 VAL A  52      91.982  18.389  20.314  1.00 56.25           C  
ATOM    435  CG2 VAL A  52      89.921  18.569  18.981  1.00 58.82           C  
ATOM    436  N   VAL A  53      90.822  17.489  23.237  1.00 57.20           N  
ATOM    437  CA  VAL A  53      91.637  17.274  24.425  1.00 55.29           C  
ATOM    438  C   VAL A  53      91.365  15.906  25.017  1.00 56.64           C  
ATOM    439  O   VAL A  53      92.263  15.273  25.580  1.00 56.87           O  
ATOM    440  CB  VAL A  53      91.322  18.339  25.502  1.00 52.26           C  
ATOM    441  CG1 VAL A  53      92.125  18.066  26.757  1.00 49.32           C  
ATOM    442  CG2 VAL A  53      91.625  19.731  24.961  1.00 51.50           C  
ATOM    443  N   GLU A  54      90.130  15.440  24.877  1.00 58.16           N  
ATOM    444  CA  GLU A  54      89.755  14.141  25.416  1.00 59.56           C  
ATOM    445  C   GLU A  54      90.214  12.980  24.551  1.00 58.59           C  
ATOM    446  O   GLU A  54      90.781  12.012  25.064  1.00 59.83           O  
ATOM    447  CB  GLU A  54      88.240  14.059  25.620  1.00 62.27           C  
ATOM    448  CG  GLU A  54      87.845  13.017  26.660  1.00 68.96           C  
ATOM    449  CD  GLU A  54      86.351  12.760  26.713  1.00 73.27           C  
ATOM    450  OE1 GLU A  54      85.585  13.507  26.060  1.00 75.40           O  
ATOM    451  OE2 GLU A  54      85.946  11.805  27.414  1.00 75.41           O1-
ATOM    452  N   ILE A  55      89.962  13.066  23.246  1.00 60.00           N  
ATOM    453  CA  ILE A  55      90.372  12.004  22.335  1.00 53.09           C  
ATOM    454  C   ILE A  55      91.889  11.919  22.392  1.00 51.51           C  
ATOM    455  O   ILE A  55      92.460  10.831  22.483  1.00 52.52           O  
ATOM    456  CB  ILE A  55      89.966  12.294  20.862  1.00 54.12           C  
ATOM    457  CG1 ILE A  55      88.444  12.427  20.708  1.00 54.53           C  
ATOM    458  CG2 ILE A  55      90.465  11.173  19.972  1.00 52.17           C  
ATOM    459  CD1 ILE A  55      87.623  11.983  21.901  1.00 57.76           C  
ATOM    460  N   SER A  56      92.535  13.087  22.350  1.00 47.80           N  
ATOM    461  CA  SER A  56      93.986  13.167  22.378  1.00 45.67           C  
ATOM    462  C   SER A  56      94.545  12.523  23.622  1.00 45.70           C  
ATOM    463  O   SER A  56      95.517  11.774  23.563  1.00 46.72           O  
ATOM    464  CB  SER A  56      94.425  14.621  22.342  1.00 44.10           C  
ATOM    465  OG  SER A  56      94.069  15.208  21.111  1.00 45.68           O  
ATOM    466  N   LEU A  57      93.907  12.831  24.743  1.00 45.15           N  
ATOM    467  CA  LEU A  57      94.298  12.346  26.057  1.00 43.42           C  
ATOM    468  C   LEU A  57      93.930  10.901  26.357  1.00 43.30           C  
ATOM    469  O   LEU A  57      94.430  10.325  27.322  1.00 42.67           O  
ATOM    470  CB  LEU A  57      93.660  13.238  27.121  1.00 43.33           C  
ATOM    471  CG  LEU A  57      94.520  13.959  28.151  1.00 42.80           C  
ATOM    472  CD1 LEU A  57      95.973  13.936  27.736  1.00 43.59           C  
ATOM    473  CD2 LEU A  57      94.018  15.378  28.283  1.00 43.46           C  
ATOM    474  N   GLN A  58      93.049  10.319  25.550  1.00 44.86           N  
ATOM    475  CA  GLN A  58      92.604   8.944  25.773  1.00 48.08           C  
ATOM    476  C   GLN A  58      93.728   7.961  26.114  1.00 48.71           C  
ATOM    477  O   GLN A  58      93.682   7.285  27.143  1.00 49.61           O  
ATOM    478  CB  GLN A  58      91.826   8.436  24.556  1.00 50.11           C  
ATOM    479  CG  GLN A  58      90.330   8.298  24.789  1.00 54.29           C  
ATOM    480  CD  GLN A  58      89.526   8.304  23.493  1.00 58.39           C  
ATOM    481  NE2 GLN A  58      88.963   9.457  23.154  1.00 60.00           N  
ATOM    482  OE1 GLN A  58      89.412   7.285  22.810  1.00 60.00           O  
ATOM    483  N   PRO A  59      94.749   7.859  25.253  1.00 48.16           N  
ATOM    484  CA  PRO A  59      95.851   6.932  25.536  1.00 47.88           C  
ATOM    485  C   PRO A  59      96.724   7.318  26.744  1.00 48.72           C  
ATOM    486  O   PRO A  59      97.191   6.451  27.487  1.00 49.17           O  
ATOM    487  CB  PRO A  59      96.642   6.921  24.234  1.00 46.99           C  
ATOM    488  CG  PRO A  59      96.333   8.229  23.606  1.00 46.21           C  
ATOM    489  CD  PRO A  59      94.934   8.565  23.975  1.00 45.79           C  
ATOM    490  N   TRP A  60      96.935   8.616  26.939  1.00 48.58           N  
ATOM    491  CA  TRP A  60      97.759   9.101  28.045  1.00 48.89           C  
ATOM    492  C   TRP A  60      97.339   8.557  29.404  1.00 49.72           C  
ATOM    493  O   TRP A  60      98.179   8.146  30.207  1.00 50.19           O  
ATOM    494  CB  TRP A  60      97.726  10.630  28.097  1.00 48.01           C  
ATOM    495  CG  TRP A  60      98.287  11.209  29.369  1.00 46.86           C  
ATOM    496  CD1 TRP A  60      97.605  11.915  30.319  1.00 46.10           C  
ATOM    497  CD2 TRP A  60      99.645  11.147  29.822  1.00 46.43           C  
ATOM    498  CE2 TRP A  60      99.711  11.833  31.048  1.00 45.49           C  
ATOM    499  CE3 TRP A  60     100.812  10.571  29.301  1.00 45.50           C  
ATOM    500  NE1 TRP A  60      98.452  12.294  31.331  1.00 45.34           N  
ATOM    501  CZ2 TRP A  60     100.897  11.965  31.769  1.00 45.08           C  
ATOM    502  CZ3 TRP A  60     101.989  10.703  30.018  1.00 45.16           C  
ATOM    503  CH2 TRP A  60     102.023  11.392  31.239  1.00 45.82           C  
ATOM    504  N   LYS A  61      96.035   8.566  29.656  1.00 50.11           N  
ATOM    505  CA  LYS A  61      95.487   8.105  30.922  1.00 50.02           C  
ATOM    506  C   LYS A  61      95.700   6.619  31.197  1.00 49.24           C  
ATOM    507  O   LYS A  61      96.078   6.232  32.301  1.00 49.54           O  
ATOM    508  CB  LYS A  61      93.995   8.441  30.979  1.00 51.80           C  
ATOM    509  CG  LYS A  61      93.703   9.941  30.912  1.00 53.04           C  
ATOM    510  CD  LYS A  61      92.219  10.220  30.666  1.00 57.25           C  
ATOM    511  CE  LYS A  61      91.817  11.627  31.106  1.00 58.12           C  
ATOM    512  NZ  LYS A  61      92.946  12.598  31.006  1.00 59.50           N1+
ATOM    513  N   VAL A  62      95.474   5.782  30.197  1.00 47.38           N  
ATOM    514  CA  VAL A  62      95.637   4.352  30.400  1.00 46.78           C  
ATOM    515  C   VAL A  62      97.081   3.860  30.510  1.00 45.29           C  
ATOM    516  O   VAL A  62      97.384   3.006  31.350  1.00 45.17           O  
ATOM    517  CB  VAL A  62      94.945   3.544  29.276  1.00 47.68           C  
ATOM    518  CG1 VAL A  62      94.475   2.202  29.816  1.00 48.11           C  
ATOM    519  CG2 VAL A  62      93.773   4.323  28.712  1.00 48.70           C  
ATOM    520  N   PHE A  63      97.975   4.388  29.677  1.00 43.98           N  
ATOM    521  CA  PHE A  63      99.359   3.918  29.693  1.00 41.80           C  
ATOM    522  C   PHE A  63     100.454   4.950  29.935  1.00 40.63           C  
ATOM    523  O   PHE A  63     101.628   4.594  30.079  1.00 40.56           O  
ATOM    524  CB  PHE A  63      99.667   3.185  28.389  1.00 41.28           C  
ATOM    525  CG  PHE A  63      98.679   2.112  28.045  1.00 41.16           C  
ATOM    526  CD1 PHE A  63      98.753   0.860  28.647  1.00 41.59           C  
ATOM    527  CD2 PHE A  63      97.694   2.341  27.088  1.00 40.58           C  
ATOM    528  CE1 PHE A  63      97.858  -0.156  28.297  1.00 41.81           C  
ATOM    529  CE2 PHE A  63      96.794   1.337  26.729  1.00 40.33           C  
ATOM    530  CZ  PHE A  63      96.877   0.086  27.333  1.00 40.60           C  
ATOM    531  N   ARG A  64     100.092   6.221  29.975  1.00 38.88           N  
ATOM    532  CA  ARG A  64     101.094   7.254  30.204  1.00 39.45           C  
ATOM    533  C   ARG A  64     102.287   7.127  29.254  1.00 38.82           C  
ATOM    534  O   ARG A  64     103.427   6.998  29.703  1.00 39.56           O  
ATOM    535  CB  ARG A  64     101.616   7.184  31.638  1.00 41.39           C  
ATOM    536  CG  ARG A  64     100.555   7.247  32.717  1.00 45.40           C  
ATOM    537  CD  ARG A  64     101.131   7.815  34.006  1.00 46.56           C  
ATOM    538  NE  ARG A  64     100.428   9.029  34.413  1.00 49.62           N  
ATOM    539  CZ  ARG A  64     101.002  10.221  34.548  1.00 50.87           C  
ATOM    540  NH1 ARG A  64     102.302  10.368  34.312  1.00 52.73           N1+
ATOM    541  NH2 ARG A  64     100.273  11.267  34.926  1.00 51.54           N  
ATOM    542  N   PRO A  65     102.040   7.162  27.932  1.00 38.05           N  
ATOM    543  CA  PRO A  65     103.107   7.055  26.928  1.00 36.36           C  
ATOM    544  C   PRO A  65     104.039   8.266  26.947  1.00 35.08           C  
ATOM    545  O   PRO A  65     103.681   9.317  27.474  1.00 36.46           O  
ATOM    546  CB  PRO A  65     102.353   6.944  25.603  1.00 36.99           C  
ATOM    547  CG  PRO A  65     100.926   6.667  25.969  1.00 38.42           C  
ATOM    548  CD  PRO A  65     100.717   7.297  27.302  1.00 38.95           C  
ATOM    549  N   ASP A  66     105.228   8.115  26.366  1.00 32.14           N  
ATOM    550  CA  ASP A  66     106.208   9.192  26.324  1.00 31.06           C  
ATOM    551  C   ASP A  66     105.822  10.269  25.324  1.00 31.28           C  
ATOM    552  O   ASP A  66     106.468  11.314  25.247  1.00 32.14           O  
ATOM    553  CB  ASP A  66     107.592   8.634  25.985  1.00 30.83           C  
ATOM    554  CG  ASP A  66     108.094   7.662  27.036  1.00 31.09           C  
ATOM    555  OD1 ASP A  66     108.164   8.065  28.212  1.00 33.64           O  
ATOM    556  OD2 ASP A  66     108.409   6.499  26.703  1.00 31.42           O1-
ATOM    557  N   GLY A  67     104.763  10.017  24.559  1.00 31.44           N  
ATOM    558  CA  GLY A  67     104.312  10.998  23.587  1.00 31.81           C  
ATOM    559  C   GLY A  67     102.802  10.997  23.450  1.00 32.95           C  
ATOM    560  O   GLY A  67     102.171   9.942  23.485  1.00 34.41           O  
ATOM    561  N   VAL A  68     102.208  12.175  23.315  1.00 32.75           N  
ATOM    562  CA  VAL A  68     100.759  12.273  23.153  1.00 31.69           C  
ATOM    563  C   VAL A  68     100.543  13.209  21.991  1.00 29.64           C  
ATOM    564  O   VAL A  68     100.947  14.367  22.052  1.00 28.04           O  
ATOM    565  CB  VAL A  68     100.069  12.863  24.408  1.00 33.36           C  
ATOM    566  CG1 VAL A  68      98.583  13.026  24.150  1.00 31.62           C  
ATOM    567  CG2 VAL A  68     100.288  11.941  25.604  1.00 33.46           C  
ATOM    568  N   ILE A  69      99.914  12.711  20.934  1.00 30.08           N  
ATOM    569  CA  ILE A  69      99.692  13.529  19.745  1.00 30.11           C  
ATOM    570  C   ILE A  69      98.314  14.189  19.656  1.00 30.84           C  
ATOM    571  O   ILE A  69      97.312  13.637  20.120  1.00 29.64           O  
ATOM    572  CB  ILE A  69      99.939  12.697  18.463  1.00 27.92           C  
ATOM    573  CG1 ILE A  69     100.158  13.625  17.267  1.00 28.44           C  
ATOM    574  CG2 ILE A  69      98.783  11.773  18.216  1.00 25.45           C  
ATOM    575  CD1 ILE A  69     100.951  12.991  16.139  1.00 27.95           C  
ATOM    576  N   LEU A  70      98.281  15.375  19.053  1.00 32.28           N  
ATOM    577  CA  LEU A  70      97.049  16.133  18.879  1.00 35.38           C  
ATOM    578  C   LEU A  70      96.117  15.396  17.941  1.00 39.04           C  
ATOM    579  O   LEU A  70      96.509  15.016  16.844  1.00 41.01           O  
ATOM    580  CB  LEU A  70      97.353  17.504  18.282  1.00 34.43           C  
ATOM    581  CG  LEU A  70      96.155  18.268  17.721  1.00 34.93           C  
ATOM    582  CD1 LEU A  70      95.370  18.858  18.873  1.00 34.55           C  
ATOM    583  CD2 LEU A  70      96.623  19.371  16.789  1.00 32.88           C  
ATOM    584  N   PHE A  71      94.881  15.191  18.369  1.00 42.52           N  
ATOM    585  CA  PHE A  71      93.913  14.509  17.533  1.00 45.28           C  
ATOM    586  C   PHE A  71      93.147  15.542  16.711  1.00 46.56           C  
ATOM    587  O   PHE A  71      92.145  16.092  17.168  1.00 47.43           O  
ATOM    588  CB  PHE A  71      92.945  13.708  18.399  1.00 47.25           C  
ATOM    589  CG  PHE A  71      91.874  13.006  17.617  1.00 51.19           C  
ATOM    590  CD1 PHE A  71      92.110  11.752  17.053  1.00 52.58           C  
ATOM    591  CD2 PHE A  71      90.629  13.598  17.434  1.00 52.55           C  
ATOM    592  CE1 PHE A  71      91.119  11.099  16.316  1.00 54.10           C  
ATOM    593  CE2 PHE A  71      89.633  12.952  16.698  1.00 52.75           C  
ATOM    594  CZ  PHE A  71      89.881  11.702  16.139  1.00 53.08           C  
ATOM    595  N   SER A  72      93.632  15.812  15.504  1.00 46.69           N  
ATOM    596  CA  SER A  72      92.998  16.779  14.615  1.00 45.01           C  
ATOM    597  C   SER A  72      93.163  16.331  13.166  1.00 46.08           C  
ATOM    598  O   SER A  72      94.280  16.066  12.724  1.00 47.80           O  
ATOM    599  CB  SER A  72      93.635  18.158  14.797  1.00 42.95           C  
ATOM    600  OG  SER A  72      92.729  19.203  14.486  1.00 41.47           O  
ATOM    601  N   ASP A  73      92.052  16.246  12.435  1.00 45.59           N  
ATOM    602  CA  ASP A  73      92.073  15.835  11.035  1.00 44.65           C  
ATOM    603  C   ASP A  73      92.928  16.802  10.238  1.00 42.36           C  
ATOM    604  O   ASP A  73      92.677  18.002  10.236  1.00 41.92           O  
ATOM    605  CB  ASP A  73      90.652  15.823  10.462  1.00 48.50           C  
ATOM    606  CG  ASP A  73      90.569  15.126   9.107  1.00 50.33           C  
ATOM    607  OD1 ASP A  73      91.199  15.613   8.145  1.00 51.96           O  
ATOM    608  OD2 ASP A  73      89.871  14.093   9.003  1.00 51.92           O1-
ATOM    609  N   ILE A  74      93.929  16.266   9.551  1.00 40.35           N  
ATOM    610  CA  ILE A  74      94.841  17.079   8.764  1.00 37.70           C  
ATOM    611  C   ILE A  74      94.149  17.980   7.744  1.00 37.92           C  
ATOM    612  O   ILE A  74      94.762  18.922   7.249  1.00 37.78           O  
ATOM    613  CB  ILE A  74      95.873  16.194   8.027  1.00 35.45           C  
ATOM    614  CG1 ILE A  74      95.163  15.157   7.159  1.00 32.68           C  
ATOM    615  CG2 ILE A  74      96.740  15.467   9.030  1.00 33.28           C  
ATOM    616  CD1 ILE A  74      95.876  14.850   5.859  1.00 29.06           C  
ATOM    617  N   LEU A  75      92.879  17.707   7.441  1.00 38.65           N  
ATOM    618  CA  LEU A  75      92.137  18.505   6.456  1.00 38.73           C  
ATOM    619  C   LEU A  75      91.504  19.752   7.044  1.00 38.87           C  
ATOM    620  O   LEU A  75      91.141  20.681   6.318  1.00 39.93           O  
ATOM    621  CB  LEU A  75      91.048  17.662   5.792  1.00 37.64           C  
ATOM    622  CG  LEU A  75      91.561  16.463   4.995  1.00 37.87           C  
ATOM    623  CD1 LEU A  75      90.386  15.561   4.611  1.00 36.91           C  
ATOM    624  CD2 LEU A  75      92.312  16.955   3.761  1.00 36.22           C  
ATOM    625  N   THR A  76      91.372  19.767   8.363  1.00 38.91           N  
ATOM    626  CA  THR A  76      90.791  20.898   9.065  1.00 40.08           C  
ATOM    627  C   THR A  76      91.133  22.273   8.461  1.00 40.63           C  
ATOM    628  O   THR A  76      90.256  23.116   8.275  1.00 44.77           O  
ATOM    629  CB  THR A  76      91.224  20.871  10.534  1.00 39.42           C  
ATOM    630  CG2 THR A  76      90.671  22.071  11.280  1.00 37.76           C  
ATOM    631  OG1 THR A  76      90.753  19.662  11.139  1.00 40.68           O  
ATOM    632  N   PRO A  77      92.413  22.525   8.154  1.00 39.30           N  
ATOM    633  CA  PRO A  77      92.752  23.831   7.582  1.00 38.39           C  
ATOM    634  C   PRO A  77      92.111  24.155   6.235  1.00 38.09           C  
ATOM    635  O   PRO A  77      92.121  25.313   5.807  1.00 39.68           O  
ATOM    636  CB  PRO A  77      94.279  23.799   7.480  1.00 36.71           C  
ATOM    637  CG  PRO A  77      94.703  22.698   8.367  1.00 37.40           C  
ATOM    638  CD  PRO A  77      93.609  21.687   8.328  1.00 38.29           C  
ATOM    639  N   LEU A  78      91.559  23.153   5.563  1.00 36.25           N  
ATOM    640  CA  LEU A  78      90.966  23.394   4.251  1.00 37.13           C  
ATOM    641  C   LEU A  78      89.944  24.529   4.268  1.00 38.18           C  
ATOM    642  O   LEU A  78      90.044  25.474   3.483  1.00 38.95           O  
ATOM    643  CB  LEU A  78      90.326  22.107   3.703  1.00 35.03           C  
ATOM    644  CG  LEU A  78      91.266  21.053   3.092  1.00 34.47           C  
ATOM    645  CD1 LEU A  78      90.513  20.169   2.110  1.00 32.10           C  
ATOM    646  CD2 LEU A  78      92.423  21.734   2.381  1.00 33.85           C  
ATOM    647  N   SER A  79      88.976  24.439   5.175  1.00 39.73           N  
ATOM    648  CA  SER A  79      87.927  25.446   5.291  1.00 40.36           C  
ATOM    649  C   SER A  79      88.489  26.857   5.326  1.00 40.15           C  
ATOM    650  O   SER A  79      88.107  27.702   4.520  1.00 41.75           O  
ATOM    651  CB  SER A  79      87.099  25.192   6.552  1.00 42.11           C  
ATOM    652  OG  SER A  79      86.616  23.855   6.596  1.00 44.44           O  
ATOM    653  N   GLY A  80      89.402  27.105   6.258  1.00 39.67           N  
ATOM    654  CA  GLY A  80      89.995  28.423   6.375  1.00 41.12           C  
ATOM    655  C   GLY A  80      90.864  28.824   5.197  1.00 41.99           C  
ATOM    656  O   GLY A  80      91.187  30.001   5.015  1.00 42.24           O  
ATOM    657  N   MET A  81      91.255  27.847   4.388  1.00 43.06           N  
ATOM    658  CA  MET A  81      92.089  28.129   3.232  1.00 44.78           C  
ATOM    659  C   MET A  81      91.230  28.353   1.994  1.00 45.83           C  
ATOM    660  O   MET A  81      91.748  28.528   0.892  1.00 47.40           O  
ATOM    661  CB  MET A  81      93.050  26.972   2.989  1.00 45.36           C  
ATOM    662  CG  MET A  81      94.258  26.976   3.905  1.00 44.90           C  
ATOM    663  SD  MET A  81      95.522  25.866   3.304  1.00 45.13           S  
ATOM    664  CE  MET A  81      96.308  26.916   2.080  1.00 41.40           C  
ATOM    665  N   ASN A  82      89.914  28.337   2.191  1.00 46.22           N  
ATOM    666  CA  ASN A  82      88.933  28.539   1.121  1.00 44.46           C  
ATOM    667  C   ASN A  82      88.663  27.305   0.270  1.00 42.69           C  
ATOM    668  O   ASN A  82      88.322  27.419  -0.905  1.00 43.15           O  
ATOM    669  CB  ASN A  82      89.348  29.698   0.205  1.00 45.70           C  
ATOM    670  CG  ASN A  82      88.181  30.258  -0.607  1.00 47.55           C  
ATOM    671  ND2 ASN A  82      86.962  29.816  -0.293  1.00 46.93           N  
ATOM    672  OD1 ASN A  82      88.378  31.081  -1.505  1.00 49.21           O  
ATOM    673  N   ILE A  83      88.813  26.126   0.854  1.00 41.27           N  
ATOM    674  CA  ILE A  83      88.547  24.908   0.113  1.00 39.95           C  
ATOM    675  C   ILE A  83      87.464  24.161   0.872  1.00 41.10           C  
ATOM    676  O   ILE A  83      87.745  23.318   1.729  1.00 42.55           O  
ATOM    677  CB  ILE A  83      89.819  24.044  -0.039  1.00 38.85           C  
ATOM    678  CG1 ILE A  83      90.822  24.773  -0.936  1.00 38.06           C  
ATOM    679  CG2 ILE A  83      89.473  22.697  -0.673  1.00 39.20           C  
ATOM    680  CD1 ILE A  83      92.234  24.764  -0.418  1.00 41.95           C  
ATOM    681  N   PRO A  84      86.193  24.480   0.567  1.00 40.98           N  
ATOM    682  CA  PRO A  84      85.027  23.868   1.203  1.00 38.97           C  
ATOM    683  C   PRO A  84      85.027  22.363   1.098  1.00 38.20           C  
ATOM    684  O   PRO A  84      85.266  21.808   0.033  1.00 37.86           O  
ATOM    685  CB  PRO A  84      83.848  24.498   0.468  1.00 38.63           C  
ATOM    686  CG  PRO A  84      84.387  25.791  -0.062  1.00 38.32           C  
ATOM    687  CD  PRO A  84      85.795  25.483  -0.440  1.00 40.44           C  
ATOM    688  N   PHE A  85      84.759  21.714   2.221  1.00 39.54           N  
ATOM    689  CA  PHE A  85      84.715  20.265   2.276  1.00 42.40           C  
ATOM    690  C   PHE A  85      83.907  19.842   3.497  1.00 44.90           C  
ATOM    691  O   PHE A  85      83.473  20.694   4.275  1.00 44.94           O  
ATOM    692  CB  PHE A  85      86.140  19.702   2.368  1.00 41.63           C  
ATOM    693  CG  PHE A  85      86.692  19.657   3.776  1.00 39.14           C  
ATOM    694  CD1 PHE A  85      87.040  20.828   4.446  1.00 38.67           C  
ATOM    695  CD2 PHE A  85      86.849  18.446   4.438  1.00 37.22           C  
ATOM    696  CE1 PHE A  85      87.533  20.785   5.752  1.00 35.46           C  
ATOM    697  CE2 PHE A  85      87.341  18.401   5.739  1.00 34.84           C  
ATOM    698  CZ  PHE A  85      87.682  19.570   6.393  1.00 33.76           C  
ATOM    699  N   ASP A  86      83.709  18.532   3.650  1.00 47.91           N  
ATOM    700  CA  ASP A  86      82.985  17.957   4.786  1.00 52.13           C  
ATOM    701  C   ASP A  86      83.190  16.443   4.793  1.00 53.71           C  
ATOM    702  O   ASP A  86      83.535  15.856   3.768  1.00 54.57           O  
ATOM    703  CB  ASP A  86      81.490  18.275   4.696  1.00 55.46           C  
ATOM    704  CG  ASP A  86      80.769  18.116   6.035  1.00 57.78           C  
ATOM    705  OD1 ASP A  86      81.205  17.283   6.863  1.00 58.75           O  
ATOM    706  OD2 ASP A  86      79.765  18.831   6.255  1.00 59.66           O1-
ATOM    707  N   ILE A  87      82.990  15.813   5.945  1.00 55.85           N  
ATOM    708  CA  ILE A  87      83.156  14.370   6.052  1.00 58.26           C  
ATOM    709  C   ILE A  87      81.805  13.695   5.913  1.00 58.56           C  
ATOM    710  O   ILE A  87      81.067  13.564   6.883  1.00 60.00           O  
ATOM    711  CB  ILE A  87      83.774  13.963   7.413  1.00 59.66           C  
ATOM    712  CG1 ILE A  87      85.119  14.668   7.611  1.00 60.00           C  
ATOM    713  CG2 ILE A  87      83.927  12.441   7.479  1.00 59.66           C  
ATOM    714  CD1 ILE A  87      86.257  14.094   6.784  1.00 60.00           C  
ATOM    715  N   ILE A  88      81.480  13.275   4.698  1.00 58.48           N  
ATOM    716  CA  ILE A  88      80.211  12.614   4.436  1.00 58.76           C  
ATOM    717  C   ILE A  88      80.250  11.187   4.978  1.00 59.27           C  
ATOM    718  O   ILE A  88      81.218  10.458   4.761  1.00 60.00           O  
ATOM    719  CB  ILE A  88      79.905  12.591   2.915  1.00 59.23           C  
ATOM    720  CG1 ILE A  88      79.405  13.970   2.467  1.00 60.00           C  
ATOM    721  CG2 ILE A  88      78.867  11.512   2.599  1.00 60.00           C  
ATOM    722  CD1 ILE A  88      78.250  14.528   3.317  1.00 60.00           C  
ATOM    723  N   LYS A  89      79.189  10.796   5.676  1.00 60.00           N  
ATOM    724  CA  LYS A  89      79.093   9.463   6.267  1.00 60.00           C  
ATOM    725  C   LYS A  89      79.215   8.335   5.248  1.00 60.00           C  
ATOM    726  O   LYS A  89      78.297   8.094   4.454  1.00 60.00           O  
ATOM    727  CB  LYS A  89      77.767   9.320   7.016  1.00 60.00           C  
ATOM    728  CG  LYS A  89      77.815   9.791   8.457  1.00 60.00           C  
ATOM    729  CD  LYS A  89      76.615   9.263   9.241  1.00 60.00           C  
ATOM    730  CE  LYS A  89      76.858   9.333  10.752  1.00 60.00           C  
ATOM    731  NZ  LYS A  89      75.695   9.952  11.477  1.00 60.00           N1+
ATOM    732  N   GLY A  90      80.350   7.643   5.283  1.00 60.00           N  
ATOM    733  CA  GLY A  90      80.564   6.537   4.368  1.00 60.00           C  
ATOM    734  C   GLY A  90      81.531   6.846   3.241  1.00 60.00           C  
ATOM    735  O   GLY A  90      82.224   5.948   2.755  1.00 60.00           O  
ATOM    736  N   LYS A  91      81.574   8.108   2.819  1.00 60.00           N  
ATOM    737  CA  LYS A  91      82.467   8.523   1.743  1.00 59.69           C  
ATOM    738  C   LYS A  91      83.730   9.143   2.333  1.00 58.62           C  
ATOM    739  O   LYS A  91      84.753   9.268   1.657  1.00 60.00           O  
ATOM    740  CB  LYS A  91      81.766   9.538   0.829  1.00 60.00           C  
ATOM    741  CG  LYS A  91      82.232   9.507  -0.627  1.00 60.00           C  
ATOM    742  CD  LYS A  91      82.124   8.106  -1.239  1.00 60.00           C  
ATOM    743  CE  LYS A  91      83.094   7.920  -2.414  1.00 60.00           C  
ATOM    744  NZ  LYS A  91      83.576   6.506  -2.545  1.00 60.00           N1+
ATOM    745  N   GLY A  92      83.658   9.505   3.607  1.00 56.27           N  
ATOM    746  CA  GLY A  92      84.793  10.120   4.257  1.00 53.99           C  
ATOM    747  C   GLY A  92      84.866  11.576   3.842  1.00 53.08           C  
ATOM    748  O   GLY A  92      83.849  12.267   3.806  1.00 53.48           O  
ATOM    749  N   PRO A  93      86.060  12.073   3.502  1.00 52.06           N  
ATOM    750  CA  PRO A  93      86.176  13.474   3.099  1.00 50.83           C  
ATOM    751  C   PRO A  93      85.725  13.714   1.672  1.00 50.08           C  
ATOM    752  O   PRO A  93      85.885  12.859   0.804  1.00 50.61           O  
ATOM    753  CB  PRO A  93      87.658  13.776   3.285  1.00 51.16           C  
ATOM    754  CG  PRO A  93      88.334  12.458   3.055  1.00 51.72           C  
ATOM    755  CD  PRO A  93      87.360  11.376   3.472  1.00 52.38           C  
ATOM    756  N   VAL A  94      85.165  14.892   1.440  1.00 48.61           N  
ATOM    757  CA  VAL A  94      84.705  15.264   0.119  1.00 47.26           C  
ATOM    758  C   VAL A  94      84.863  16.763  -0.041  1.00 45.34           C  
ATOM    759  O   VAL A  94      84.274  17.536   0.712  1.00 45.14           O  
ATOM    760  CB  VAL A  94      83.220  14.857  -0.090  1.00 49.97           C  
ATOM    761  CG1 VAL A  94      82.448  15.956  -0.805  1.00 49.09           C  
ATOM    762  CG2 VAL A  94      83.151  13.571  -0.901  1.00 52.30           C  
ATOM    763  N   ILE A  95      85.693  17.170  -0.994  1.00 44.27           N  
ATOM    764  CA  ILE A  95      85.898  18.584  -1.254  1.00 45.58           C  
ATOM    765  C   ILE A  95      84.852  18.828  -2.309  1.00 47.09           C  
ATOM    766  O   ILE A  95      84.773  18.084  -3.285  1.00 47.57           O  
ATOM    767  CB  ILE A  95      87.313  18.876  -1.811  1.00 44.48           C  
ATOM    768  CG1 ILE A  95      88.336  18.833  -0.673  1.00 43.72           C  
ATOM    769  CG2 ILE A  95      87.365  20.270  -2.432  1.00 44.29           C  
ATOM    770  CD1 ILE A  95      88.566  17.449  -0.091  1.00 42.23           C  
ATOM    771  N   PHE A  96      84.034  19.854  -2.107  1.00 48.27           N  
ATOM    772  CA  PHE A  96      82.955  20.144  -3.039  1.00 49.82           C  
ATOM    773  C   PHE A  96      83.403  20.620  -4.411  1.00 49.95           C  
ATOM    774  O   PHE A  96      82.817  20.232  -5.421  1.00 51.39           O  
ATOM    775  CB  PHE A  96      81.985  21.146  -2.408  1.00 49.44           C  
ATOM    776  CG  PHE A  96      81.509  20.739  -1.042  1.00 47.35           C  
ATOM    777  CD1 PHE A  96      81.172  19.412  -0.776  1.00 47.08           C  
ATOM    778  CD2 PHE A  96      81.433  21.673  -0.010  1.00 47.04           C  
ATOM    779  CE1 PHE A  96      80.770  19.023   0.501  1.00 47.04           C  
ATOM    780  CE2 PHE A  96      81.032  21.294   1.273  1.00 45.56           C  
ATOM    781  CZ  PHE A  96      80.702  19.968   1.530  1.00 46.83           C  
ATOM    782  N   ASP A  97      84.439  21.446  -4.462  1.00 49.31           N  
ATOM    783  CA  ASP A  97      84.923  21.927  -5.749  1.00 49.19           C  
ATOM    784  C   ASP A  97      86.407  21.602  -5.959  1.00 47.70           C  
ATOM    785  O   ASP A  97      87.269  22.448  -5.738  1.00 48.01           O  
ATOM    786  CB  ASP A  97      84.699  23.436  -5.850  1.00 51.64           C  
ATOM    787  CG  ASP A  97      83.773  23.813  -6.993  1.00 55.20           C  
ATOM    788  OD1 ASP A  97      82.977  22.944  -7.425  1.00 57.07           O  
ATOM    789  OD2 ASP A  97      83.840  24.976  -7.461  1.00 56.91           O1-
ATOM    790  N   PRO A  98      86.721  20.369  -6.390  1.00 45.10           N  
ATOM    791  CA  PRO A  98      88.110  19.946  -6.622  1.00 44.78           C  
ATOM    792  C   PRO A  98      88.921  20.883  -7.514  1.00 44.43           C  
ATOM    793  O   PRO A  98      88.536  21.151  -8.648  1.00 44.93           O  
ATOM    794  CB  PRO A  98      87.965  18.555  -7.232  1.00 44.22           C  
ATOM    795  CG  PRO A  98      86.640  18.069  -6.726  1.00 42.89           C  
ATOM    796  CD  PRO A  98      85.763  19.287  -6.674  1.00 43.58           C  
ATOM    797  N   LEU A  99      90.046  21.372  -6.995  1.00 43.86           N  
ATOM    798  CA  LEU A  99      90.898  22.286  -7.745  1.00 42.56           C  
ATOM    799  C   LEU A  99      91.278  21.595  -9.044  1.00 43.88           C  
ATOM    800  O   LEU A  99      91.412  20.368  -9.077  1.00 44.51           O  
ATOM    801  CB  LEU A  99      92.157  22.626  -6.946  1.00 42.57           C  
ATOM    802  CG  LEU A  99      92.099  23.306  -5.570  1.00 41.82           C  
ATOM    803  CD1 LEU A  99      92.403  24.780  -5.722  1.00 41.29           C  
ATOM    804  CD2 LEU A  99      90.749  23.110  -4.919  1.00 42.77           C  
ATOM    805  N   ARG A 100      91.450  22.377 -10.110  1.00 43.70           N  
ATOM    806  CA  ARG A 100      91.793  21.812 -11.411  1.00 44.03           C  
ATOM    807  C   ARG A 100      92.543  22.764 -12.330  1.00 44.85           C  
ATOM    808  O   ARG A 100      93.232  22.328 -13.257  1.00 46.74           O  
ATOM    809  CB  ARG A 100      90.522  21.351 -12.127  1.00 45.38           C  
ATOM    810  CG  ARG A 100      90.565  19.922 -12.612  1.00 46.58           C  
ATOM    811  CD  ARG A 100      90.501  18.985 -11.439  1.00 47.44           C  
ATOM    812  NE  ARG A 100      89.914  17.710 -11.807  1.00 49.71           N  
ATOM    813  CZ  ARG A 100      89.447  16.842 -10.922  1.00 51.15           C  
ATOM    814  NH1 ARG A 100      89.504  17.135  -9.629  1.00 52.17           N1+
ATOM    815  NH2 ARG A 100      88.918  15.697 -11.330  1.00 53.05           N  
ATOM    816  N   THR A 101      92.410  24.060 -12.083  1.00 44.13           N  
ATOM    817  CA  THR A 101      93.064  25.048 -12.927  1.00 43.37           C  
ATOM    818  C   THR A 101      93.903  26.013 -12.115  1.00 43.62           C  
ATOM    819  O   THR A 101      93.755  26.109 -10.901  1.00 43.72           O  
ATOM    820  CB  THR A 101      92.023  25.861 -13.688  1.00 43.86           C  
ATOM    821  CG2 THR A 101      91.287  24.988 -14.682  1.00 43.50           C  
ATOM    822  OG1 THR A 101      91.078  26.396 -12.753  1.00 44.83           O  
ATOM    823  N   ALA A 102      94.788  26.734 -12.790  1.00 42.80           N  
ATOM    824  CA  ALA A 102      95.621  27.701 -12.106  1.00 43.05           C  
ATOM    825  C   ALA A 102      94.673  28.680 -11.425  1.00 44.40           C  
ATOM    826  O   ALA A 102      94.908  29.128 -10.303  1.00 45.30           O  
ATOM    827  CB  ALA A 102      96.493  28.420 -13.106  1.00 42.23           C  
ATOM    828  N   ALA A 103      93.585  28.986 -12.120  1.00 45.19           N  
ATOM    829  CA  ALA A 103      92.576  29.905 -11.628  1.00 45.27           C  
ATOM    830  C   ALA A 103      92.010  29.444 -10.295  1.00 45.66           C  
ATOM    831  O   ALA A 103      91.781  30.258  -9.407  1.00 46.50           O  
ATOM    832  CB  ALA A 103      91.470  30.032 -12.647  1.00 46.04           C  
ATOM    833  N   ASP A 104      91.770  28.146 -10.159  1.00 46.57           N  
ATOM    834  CA  ASP A 104      91.241  27.598  -8.915  1.00 48.90           C  
ATOM    835  C   ASP A 104      92.272  27.738  -7.797  1.00 49.93           C  
ATOM    836  O   ASP A 104      91.929  28.072  -6.660  1.00 51.26           O  
ATOM    837  CB  ASP A 104      90.896  26.119  -9.088  1.00 50.81           C  
ATOM    838  CG  ASP A 104      89.686  25.902  -9.967  1.00 54.06           C  
ATOM    839  OD1 ASP A 104      88.810  26.793 -10.010  1.00 56.09           O  
ATOM    840  OD2 ASP A 104      89.612  24.836 -10.613  1.00 56.12           O1-
ATOM    841  N   VAL A 105      93.534  27.480  -8.133  1.00 49.36           N  
ATOM    842  CA  VAL A 105      94.626  27.557  -7.173  1.00 47.36           C  
ATOM    843  C   VAL A 105      94.782  28.968  -6.636  1.00 48.60           C  
ATOM    844  O   VAL A 105      94.965  29.165  -5.433  1.00 48.81           O  
ATOM    845  CB  VAL A 105      95.955  27.110  -7.813  1.00 45.03           C  
ATOM    846  CG1 VAL A 105      97.092  27.256  -6.820  1.00 44.01           C  
ATOM    847  CG2 VAL A 105      95.845  25.670  -8.257  1.00 43.78           C  
ATOM    848  N   GLU A 106      94.699  29.946  -7.529  1.00 49.16           N  
ATOM    849  CA  GLU A 106      94.837  31.342  -7.136  1.00 50.24           C  
ATOM    850  C   GLU A 106      93.769  31.733  -6.119  1.00 49.83           C  
ATOM    851  O   GLU A 106      93.980  32.618  -5.296  1.00 50.02           O  
ATOM    852  CB  GLU A 106      94.749  32.248  -8.368  1.00 52.16           C  
ATOM    853  CG  GLU A 106      95.567  33.528  -8.255  1.00 56.62           C  
ATOM    854  CD  GLU A 106      96.962  33.395  -8.846  1.00 59.23           C  
ATOM    855  OE1 GLU A 106      97.077  33.217 -10.077  1.00 60.00           O  
ATOM    856  OE2 GLU A 106      97.943  33.478  -8.079  1.00 60.00           O1-
ATOM    857  N   LYS A 107      92.627  31.059  -6.170  1.00 50.14           N  
ATOM    858  CA  LYS A 107      91.533  31.345  -5.250  1.00 50.75           C  
ATOM    859  C   LYS A 107      91.891  30.949  -3.817  1.00 49.70           C  
ATOM    860  O   LYS A 107      91.434  31.580  -2.857  1.00 49.47           O  
ATOM    861  CB  LYS A 107      90.270  30.589  -5.681  1.00 52.66           C  
ATOM    862  CG  LYS A 107      89.506  31.214  -6.851  1.00 56.18           C  
ATOM    863  CD  LYS A 107      88.385  30.283  -7.340  1.00 57.26           C  
ATOM    864  CE  LYS A 107      87.192  31.067  -7.883  1.00 58.95           C  
ATOM    865  NZ  LYS A 107      85.901  30.648  -7.254  1.00 60.00           N1+
ATOM    866  N   VAL A 108      92.710  29.906  -3.689  1.00 48.84           N  
ATOM    867  CA  VAL A 108      93.130  29.368  -2.392  1.00 47.08           C  
ATOM    868  C   VAL A 108      93.641  30.456  -1.460  1.00 46.31           C  
ATOM    869  O   VAL A 108      94.461  31.281  -1.857  1.00 47.55           O  
ATOM    870  CB  VAL A 108      94.218  28.272  -2.577  1.00 46.95           C  
ATOM    871  CG1 VAL A 108      94.569  27.632  -1.240  1.00 46.04           C  
ATOM    872  CG2 VAL A 108      93.712  27.206  -3.540  1.00 46.70           C  
ATOM    873  N   ARG A 109      93.146  30.451  -0.222  1.00 44.57           N  
ATOM    874  CA  ARG A 109      93.519  31.445   0.780  1.00 43.99           C  
ATOM    875  C   ARG A 109      94.556  30.977   1.811  1.00 43.33           C  
ATOM    876  O   ARG A 109      94.478  29.864   2.355  1.00 43.61           O  
ATOM    877  CB  ARG A 109      92.267  31.913   1.519  0.50 45.51           C  
ATOM    878  CG  ARG A 109      91.571  33.104   0.896  0.50 47.44           C  
ATOM    879  CD  ARG A 109      92.147  34.399   1.365  0.50 51.11           C  
ATOM    880  NE  ARG A 109      92.803  35.090   0.285  0.50 54.24           N  
ATOM    881  CZ  ARG A 109      92.386  36.227  -0.231  0.50 55.85           C  
ATOM    882  NH1 ARG A 109      91.309  36.803   0.254  0.50 56.50           N1+
ATOM    883  NH2 ARG A 109      93.079  36.830  -1.197  0.50 56.84           N  
ATOM    884  N   GLU A 110      95.519  31.847   2.097  1.00 41.97           N  
ATOM    885  CA  GLU A 110      96.550  31.509   3.071  1.00 42.11           C  
ATOM    886  C   GLU A 110      95.929  31.285   4.444  1.00 42.34           C  
ATOM    887  O   GLU A 110      95.189  32.126   4.953  1.00 43.19           O  
ATOM    888  CB  GLU A 110      97.605  32.614   3.160  1.00 40.15           C  
ATOM    889  CG  GLU A 110      98.707  32.333   4.177  1.00 40.00           C  
ATOM    890  CD  GLU A 110      99.876  33.285   4.041  1.00 40.29           C  
ATOM    891  OE1 GLU A 110     100.381  33.433   2.912  1.00 40.82           O  
ATOM    892  OE2 GLU A 110     100.288  33.888   5.056  1.00 42.83           O1-
ATOM    893  N   PHE A 111      96.237  30.144   5.037  1.00 42.51           N  
ATOM    894  CA  PHE A 111      95.719  29.775   6.346  1.00 43.43           C  
ATOM    895  C   PHE A 111      96.149  30.735   7.459  1.00 45.20           C  
ATOM    896  O   PHE A 111      97.257  31.274   7.444  1.00 45.46           O  
ATOM    897  CB  PHE A 111      96.195  28.362   6.678  1.00 42.79           C  
ATOM    898  CG  PHE A 111      95.442  27.704   7.789  1.00 42.38           C  
ATOM    899  CD1 PHE A 111      94.057  27.700   7.803  1.00 41.60           C  
ATOM    900  CD2 PHE A 111      96.122  27.049   8.806  1.00 42.57           C  
ATOM    901  CE1 PHE A 111      93.357  27.047   8.813  1.00 41.52           C  
ATOM    902  CE2 PHE A 111      95.432  26.394   9.822  1.00 43.02           C  
ATOM    903  CZ  PHE A 111      94.046  26.393   9.824  1.00 42.09           C  
ATOM    904  N   ILE A 112      95.248  30.943   8.415  1.00 46.77           N  
ATOM    905  CA  ILE A 112      95.489  31.788   9.586  1.00 47.44           C  
ATOM    906  C   ILE A 112      94.905  30.983  10.748  1.00 47.61           C  
ATOM    907  O   ILE A 112      93.752  31.169  11.139  1.00 49.02           O  
ATOM    908  CB  ILE A 112      94.756  33.141   9.494  1.00 47.39           C  
ATOM    909  CG1 ILE A 112      95.381  34.013   8.402  1.00 48.17           C  
ATOM    910  CG2 ILE A 112      94.848  33.861  10.827  1.00 47.37           C  
ATOM    911  CD1 ILE A 112      94.386  34.546   7.397  1.00 47.07           C  
ATOM    912  N   PRO A 113      95.707  30.075  11.315  1.00 46.89           N  
ATOM    913  CA  PRO A 113      95.317  29.204  12.429  1.00 47.07           C  
ATOM    914  C   PRO A 113      94.621  29.888  13.599  1.00 47.18           C  
ATOM    915  O   PRO A 113      93.566  29.436  14.039  1.00 45.96           O  
ATOM    916  CB  PRO A 113      96.632  28.539  12.849  1.00 47.25           C  
ATOM    917  CG  PRO A 113      97.717  29.353  12.187  1.00 44.66           C  
ATOM    918  CD  PRO A 113      97.111  29.868  10.930  1.00 45.61           C  
ATOM    919  N   GLU A 114      95.212  30.968  14.104  1.00 49.43           N  
ATOM    920  CA  GLU A 114      94.631  31.690  15.232  1.00 52.08           C  
ATOM    921  C   GLU A 114      93.181  32.054  14.951  1.00 52.88           C  
ATOM    922  O   GLU A 114      92.321  31.992  15.834  1.00 52.94           O  
ATOM    923  CB  GLU A 114      95.422  32.969  15.522  1.00 52.17           C  
ATOM    924  CG  GLU A 114      96.879  32.908  15.127  1.00 56.43           C  
ATOM    925  CD  GLU A 114      97.119  33.411  13.722  1.00 58.52           C  
ATOM    926  OE1 GLU A 114      96.854  34.610  13.462  1.00 59.52           O  
ATOM    927  OE2 GLU A 114      97.574  32.606  12.879  1.00 59.47           O1-
ATOM    928  N   LYS A 115      92.913  32.427  13.708  1.00 53.46           N  
ATOM    929  CA  LYS A 115      91.576  32.815  13.320  1.00 54.33           C  
ATOM    930  C   LYS A 115      90.686  31.643  12.918  1.00 54.13           C  
ATOM    931  O   LYS A 115      89.521  31.596  13.306  1.00 53.72           O  
ATOM    932  CB  LYS A 115      91.648  33.822  12.176  1.00 55.59           C  
ATOM    933  CG  LYS A 115      90.348  34.559  11.923  1.00 58.07           C  
ATOM    934  CD  LYS A 115      89.976  34.536  10.447  1.00 58.64           C  
ATOM    935  CE  LYS A 115      90.997  35.303   9.621  1.00 59.70           C  
ATOM    936  NZ  LYS A 115      90.411  35.853   8.367  1.00 60.00           N1+
ATOM    937  N   SER A 116      91.235  30.690  12.166  1.00 53.72           N  
ATOM    938  CA  SER A 116      90.455  29.549  11.689  1.00 52.44           C  
ATOM    939  C   SER A 116      90.357  28.320  12.591  1.00 51.65           C  
ATOM    940  O   SER A 116      89.385  27.574  12.505  1.00 52.25           O  
ATOM    941  CB  SER A 116      90.962  29.114  10.312  1.00 52.38           C  
ATOM    942  OG  SER A 116      90.827  30.158   9.368  1.00 49.93           O  
ATOM    943  N   VAL A 117      91.354  28.086  13.436  1.00 51.15           N  
ATOM    944  CA  VAL A 117      91.320  26.924  14.334  1.00 50.70           C  
ATOM    945  C   VAL A 117      91.902  27.292  15.694  1.00 50.38           C  
ATOM    946  O   VAL A 117      92.858  26.671  16.163  1.00 50.39           O  
ATOM    947  CB  VAL A 117      92.128  25.727  13.761  1.00 50.36           C  
ATOM    948  CG1 VAL A 117      91.310  25.007  12.699  1.00 49.99           C  
ATOM    949  CG2 VAL A 117      93.459  26.213  13.185  1.00 49.39           C  
ATOM    950  N   PRO A 118      91.311  28.298  16.357  1.00 49.69           N  
ATOM    951  CA  PRO A 118      91.825  28.708  17.663  1.00 48.14           C  
ATOM    952  C   PRO A 118      91.726  27.570  18.660  1.00 45.76           C  
ATOM    953  O   PRO A 118      92.528  27.470  19.593  1.00 44.47           O  
ATOM    954  CB  PRO A 118      90.934  29.892  18.048  1.00 49.14           C  
ATOM    955  CG  PRO A 118      90.271  30.318  16.780  1.00 48.60           C  
ATOM    956  CD  PRO A 118      90.123  29.076  15.972  1.00 48.98           C  
ATOM    957  N   TYR A 119      90.748  26.702  18.451  1.00 43.72           N  
ATOM    958  CA  TYR A 119      90.560  25.595  19.362  1.00 44.47           C  
ATOM    959  C   TYR A 119      91.735  24.631  19.343  1.00 46.06           C  
ATOM    960  O   TYR A 119      92.010  23.948  20.332  1.00 47.00           O  
ATOM    961  CB  TYR A 119      89.255  24.873  19.043  1.00 45.91           C  
ATOM    962  CG  TYR A 119      89.167  24.245  17.677  1.00 49.05           C  
ATOM    963  CD1 TYR A 119      88.900  25.019  16.546  1.00 50.14           C  
ATOM    964  CD2 TYR A 119      89.276  22.859  17.523  1.00 50.69           C  
ATOM    965  CE1 TYR A 119      88.733  24.424  15.293  1.00 51.92           C  
ATOM    966  CE2 TYR A 119      89.112  22.254  16.280  1.00 52.60           C  
ATOM    967  CZ  TYR A 119      88.838  23.037  15.170  1.00 53.50           C  
ATOM    968  OH  TYR A 119      88.645  22.422  13.953  1.00 56.70           O  
ATOM    969  N   VAL A 120      92.438  24.581  18.219  1.00 46.62           N  
ATOM    970  CA  VAL A 120      93.594  23.703  18.095  1.00 45.30           C  
ATOM    971  C   VAL A 120      94.680  24.199  19.050  1.00 43.51           C  
ATOM    972  O   VAL A 120      95.217  23.435  19.844  1.00 41.24           O  
ATOM    973  CB  VAL A 120      94.140  23.704  16.634  1.00 47.20           C  
ATOM    974  CG1 VAL A 120      95.582  23.212  16.603  1.00 47.06           C  
ATOM    975  CG2 VAL A 120      93.259  22.817  15.743  1.00 46.09           C  
ATOM    976  N   GLY A 121      94.983  25.489  18.977  1.00 44.08           N  
ATOM    977  CA  GLY A 121      96.007  26.050  19.835  1.00 45.87           C  
ATOM    978  C   GLY A 121      95.641  25.999  21.302  1.00 47.19           C  
ATOM    979  O   GLY A 121      96.513  26.020  22.171  1.00 48.17           O  
ATOM    980  N   GLU A 122      94.345  25.935  21.578  1.00 48.65           N  
ATOM    981  CA  GLU A 122      93.836  25.884  22.943  1.00 49.02           C  
ATOM    982  C   GLU A 122      93.947  24.467  23.481  1.00 47.84           C  
ATOM    983  O   GLU A 122      94.354  24.246  24.624  1.00 47.83           O  
ATOM    984  CB  GLU A 122      92.374  26.325  22.956  1.00 52.01           C  
ATOM    985  CG  GLU A 122      91.933  27.050  24.209  1.00 56.33           C  
ATOM    986  CD  GLU A 122      90.465  27.432  24.143  1.00 59.77           C  
ATOM    987  OE1 GLU A 122      90.055  27.994  23.097  1.00 60.00           O  
ATOM    988  OE2 GLU A 122      89.733  27.164  25.127  1.00 60.00           O1-
ATOM    989  N   ALA A 123      93.574  23.502  22.653  1.00 46.51           N  
ATOM    990  CA  ALA A 123      93.640  22.110  23.064  1.00 46.59           C  
ATOM    991  C   ALA A 123      95.094  21.752  23.350  1.00 46.35           C  
ATOM    992  O   ALA A 123      95.391  20.983  24.267  1.00 46.70           O  
ATOM    993  CB  ALA A 123      93.070  21.215  21.966  1.00 45.20           C  
ATOM    994  N   LEU A 124      96.002  22.332  22.571  1.00 44.76           N  
ATOM    995  CA  LEU A 124      97.421  22.067  22.737  1.00 43.88           C  
ATOM    996  C   LEU A 124      97.974  22.629  24.044  1.00 43.83           C  
ATOM    997  O   LEU A 124      98.772  21.973  24.709  1.00 44.00           O  
ATOM    998  CB  LEU A 124      98.200  22.630  21.547  1.00 42.93           C  
ATOM    999  CG  LEU A 124      98.242  21.716  20.315  1.00 42.50           C  
ATOM   1000  CD1 LEU A 124      98.981  22.422  19.186  1.00 42.80           C  
ATOM   1001  CD2 LEU A 124      98.926  20.396  20.663  1.00 40.41           C  
ATOM   1002  N   THR A 125      97.555  23.836  24.414  1.00 43.65           N  
ATOM   1003  CA  THR A 125      98.019  24.445  25.658  1.00 43.60           C  
ATOM   1004  C   THR A 125      97.445  23.657  26.841  1.00 43.14           C  
ATOM   1005  O   THR A 125      98.071  23.544  27.892  1.00 42.94           O  
ATOM   1006  CB  THR A 125      97.576  25.916  25.751  1.00 44.30           C  
ATOM   1007  CG2 THR A 125      98.537  26.815  24.991  1.00 43.33           C  
ATOM   1008  OG1 THR A 125      96.273  26.051  25.172  1.00 47.88           O  
ATOM   1009  N   ILE A 126      96.255  23.101  26.654  1.00 43.21           N  
ATOM   1010  CA  ILE A 126      95.603  22.300  27.685  1.00 43.05           C  
ATOM   1011  C   ILE A 126      96.341  20.966  27.815  1.00 42.85           C  
ATOM   1012  O   ILE A 126      96.712  20.548  28.912  1.00 42.46           O  
ATOM   1013  CB  ILE A 126      94.127  22.015  27.309  1.00 44.27           C  
ATOM   1014  CG1 ILE A 126      93.256  23.229  27.633  1.00 44.54           C  
ATOM   1015  CG2 ILE A 126      93.620  20.785  28.052  1.00 43.88           C  
ATOM   1016  CD1 ILE A 126      91.937  23.258  26.876  1.00 43.61           C  
ATOM   1017  N   LEU A 127      96.537  20.297  26.684  1.00 43.61           N  
ATOM   1018  CA  LEU A 127      97.231  19.012  26.654  1.00 43.85           C  
ATOM   1019  C   LEU A 127      98.590  19.146  27.322  1.00 44.07           C  
ATOM   1020  O   LEU A 127      99.019  18.252  28.053  1.00 44.56           O  
ATOM   1021  CB  LEU A 127      97.425  18.543  25.208  1.00 43.51           C  
ATOM   1022  CG  LEU A 127      96.277  17.775  24.542  1.00 44.44           C  
ATOM   1023  CD1 LEU A 127      96.714  17.293  23.168  1.00 44.41           C  
ATOM   1024  CD2 LEU A 127      95.866  16.599  25.407  1.00 42.53           C  
ATOM   1025  N   ARG A 128      99.254  20.270  27.060  1.00 43.16           N  
ATOM   1026  CA  ARG A 128     100.570  20.562  27.622  1.00 43.93           C  
ATOM   1027  C   ARG A 128     100.528  20.586  29.148  1.00 45.82           C  
ATOM   1028  O   ARG A 128     101.424  20.057  29.808  1.00 46.45           O  
ATOM   1029  CB  ARG A 128     101.075  21.918  27.120  1.00 42.15           C  
ATOM   1030  CG  ARG A 128     102.219  21.857  26.106  1.00 42.22           C  
ATOM   1031  CD  ARG A 128     103.308  20.863  26.503  1.00 40.23           C  
ATOM   1032  NE  ARG A 128     104.452  21.501  27.155  1.00 40.79           N  
ATOM   1033  CZ  ARG A 128     105.211  22.443  26.602  1.00 41.44           C  
ATOM   1034  NH1 ARG A 128     104.957  22.878  25.375  1.00 41.77           N1+
ATOM   1035  NH2 ARG A 128     106.234  22.946  27.277  1.00 40.14           N  
ATOM   1036  N   LYS A 129      99.490  21.207  29.702  1.00 48.10           N  
ATOM   1037  CA  LYS A 129      99.336  21.302  31.151  1.00 49.88           C  
ATOM   1038  C   LYS A 129      98.969  19.955  31.759  1.00 50.33           C  
ATOM   1039  O   LYS A 129      99.448  19.595  32.833  1.00 51.22           O  
ATOM   1040  CB  LYS A 129      98.267  22.340  31.496  1.00 51.53           C  
ATOM   1041  CG  LYS A 129      98.433  23.647  30.738  1.00 55.19           C  
ATOM   1042  CD  LYS A 129      97.467  24.722  31.226  1.00 57.72           C  
ATOM   1043  CE  LYS A 129      98.111  26.106  31.172  1.00 59.30           C  
ATOM   1044  NZ  LYS A 129      97.100  27.186  31.007  1.00 60.00           N1+
ATOM   1045  N   GLU A 130      98.124  19.207  31.060  1.00 50.89           N  
ATOM   1046  CA  GLU A 130      97.697  17.896  31.521  1.00 51.42           C  
ATOM   1047  C   GLU A 130      98.869  16.939  31.704  1.00 51.26           C  
ATOM   1048  O   GLU A 130      99.012  16.307  32.750  1.00 50.80           O  
ATOM   1049  CB  GLU A 130      96.715  17.296  30.520  1.00 54.43           C  
ATOM   1050  CG  GLU A 130      95.329  17.040  31.072  1.00 57.94           C  
ATOM   1051  CD  GLU A 130      95.068  17.772  32.370  1.00 59.94           C  
ATOM   1052  OE1 GLU A 130      95.489  17.252  33.431  1.00 60.00           O  
ATOM   1053  OE2 GLU A 130      94.445  18.859  32.319  1.00 59.11           O1-
ATOM   1054  N   VAL A 131      99.707  16.839  30.679  1.00 51.33           N  
ATOM   1055  CA  VAL A 131     100.866  15.949  30.707  1.00 51.08           C  
ATOM   1056  C   VAL A 131     101.950  16.414  31.681  1.00 51.03           C  
ATOM   1057  O   VAL A 131     102.681  15.597  32.243  1.00 50.30           O  
ATOM   1058  CB  VAL A 131     101.475  15.809  29.296  1.00 50.45           C  
ATOM   1059  CG1 VAL A 131     102.876  15.238  29.377  1.00 50.99           C  
ATOM   1060  CG2 VAL A 131     100.598  14.915  28.446  1.00 49.20           C  
ATOM   1061  N   ASN A 132     102.057  17.725  31.866  1.00 52.61           N  
ATOM   1062  CA  ASN A 132     103.041  18.299  32.783  1.00 54.30           C  
ATOM   1063  C   ASN A 132     104.463  17.784  32.551  1.00 53.99           C  
ATOM   1064  O   ASN A 132     105.101  17.233  33.451  1.00 52.87           O  
ATOM   1065  CB  ASN A 132     102.618  18.028  34.227  1.00 55.96           C  
ATOM   1066  CG  ASN A 132     103.135  19.074  35.187  1.00 57.84           C  
ATOM   1067  ND2 ASN A 132     102.615  19.062  36.408  1.00 58.40           N  
ATOM   1068  OD1 ASN A 132     103.995  19.888  34.836  1.00 58.06           O  
ATOM   1069  N   ASN A 133     104.942  17.983  31.329  1.00 55.10           N  
ATOM   1070  CA  ASN A 133     106.276  17.573  30.911  1.00 55.66           C  
ATOM   1071  C   ASN A 133     106.701  16.185  31.373  1.00 55.56           C  
ATOM   1072  O   ASN A 133     107.883  15.924  31.621  1.00 55.05           O  
ATOM   1073  CB  ASN A 133     107.298  18.615  31.348  1.00 57.58           C  
ATOM   1074  CG  ASN A 133     107.503  19.697  30.299  1.00 59.83           C  
ATOM   1075  ND2 ASN A 133     108.692  19.725  29.701  1.00 60.00           N  
ATOM   1076  OD1 ASN A 133     106.600  20.496  30.024  1.00 60.00           O  
ATOM   1077  N   GLN A 134     105.717  15.298  31.471  1.00 55.05           N  
ATOM   1078  CA  GLN A 134     105.936  13.913  31.857  1.00 54.98           C  
ATOM   1079  C   GLN A 134     105.833  13.081  30.580  1.00 54.25           C  
ATOM   1080  O   GLN A 134     105.868  11.846  30.611  1.00 56.06           O  
ATOM   1081  CB  GLN A 134     104.863  13.470  32.847  1.00 57.02           C  
ATOM   1082  CG  GLN A 134     105.223  12.214  33.622  1.00 59.86           C  
ATOM   1083  CD  GLN A 134     104.927  12.355  35.102  1.00 60.00           C  
ATOM   1084  NE2 GLN A 134     104.764  11.218  35.788  1.00 60.00           N  
ATOM   1085  OE1 GLN A 134     104.840  13.478  35.628  1.00 60.00           O  
ATOM   1086  N   ALA A 135     105.687  13.791  29.464  1.00 50.98           N  
ATOM   1087  CA  ALA A 135     105.573  13.212  28.127  1.00 47.29           C  
ATOM   1088  C   ALA A 135     105.710  14.385  27.169  1.00 44.97           C  
ATOM   1089  O   ALA A 135     105.643  15.541  27.585  1.00 46.47           O  
ATOM   1090  CB  ALA A 135     104.211  12.545  27.946  1.00 46.96           C  
ATOM   1091  N   ALA A 136     105.911  14.108  25.891  1.00 40.93           N  
ATOM   1092  CA  ALA A 136     106.035  15.203  24.944  1.00 35.78           C  
ATOM   1093  C   ALA A 136     104.706  15.358  24.225  1.00 32.60           C  
ATOM   1094  O   ALA A 136     104.060  14.363  23.881  1.00 30.75           O  
ATOM   1095  CB  ALA A 136     107.156  14.922  23.941  1.00 35.76           C  
ATOM   1096  N   VAL A 137     104.284  16.600  24.032  1.00 31.06           N  
ATOM   1097  CA  VAL A 137     103.040  16.862  23.322  1.00 31.39           C  
ATOM   1098  C   VAL A 137     103.428  17.100  21.866  1.00 31.02           C  
ATOM   1099  O   VAL A 137     104.211  18.005  21.553  1.00 30.87           O  
ATOM   1100  CB  VAL A 137     102.298  18.102  23.881  1.00 31.11           C  
ATOM   1101  CG1 VAL A 137     101.147  18.485  22.960  1.00 30.18           C  
ATOM   1102  CG2 VAL A 137     101.764  17.800  25.281  1.00 30.27           C  
ATOM   1103  N   LEU A 138     102.877  16.264  20.988  1.00 29.54           N  
ATOM   1104  CA  LEU A 138     103.155  16.317  19.556  1.00 28.51           C  
ATOM   1105  C   LEU A 138     102.066  16.953  18.691  1.00 28.66           C  
ATOM   1106  O   LEU A 138     100.890  16.580  18.765  1.00 30.65           O  
ATOM   1107  CB  LEU A 138     103.428  14.898  19.037  1.00 25.74           C  
ATOM   1108  CG  LEU A 138     104.319  14.020  19.914  1.00 24.58           C  
ATOM   1109  CD1 LEU A 138     104.357  12.618  19.357  1.00 24.23           C  
ATOM   1110  CD2 LEU A 138     105.708  14.619  19.982  1.00 22.05           C  
ATOM   1111  N   GLY A 139     102.473  17.904  17.858  1.00 29.01           N  
ATOM   1112  CA  GLY A 139     101.528  18.545  16.965  1.00 29.98           C  
ATOM   1113  C   GLY A 139     101.261  17.584  15.822  1.00 31.26           C  
ATOM   1114  O   GLY A 139     101.793  16.470  15.812  1.00 32.92           O  
ATOM   1115  N   PHE A 140     100.449  17.997  14.855  1.00 29.72           N  
ATOM   1116  CA  PHE A 140     100.135  17.134  13.727  1.00 28.84           C  
ATOM   1117  C   PHE A 140      99.565  17.954  12.581  1.00 28.98           C  
ATOM   1118  O   PHE A 140      98.546  18.624  12.739  1.00 30.84           O  
ATOM   1119  CB  PHE A 140      99.129  16.068  14.162  1.00 29.91           C  
ATOM   1120  CG  PHE A 140      98.822  15.041  13.100  1.00 33.00           C  
ATOM   1121  CD1 PHE A 140      99.829  14.242  12.569  1.00 34.57           C  
ATOM   1122  CD2 PHE A 140      97.518  14.853  12.648  1.00 33.51           C  
ATOM   1123  CE1 PHE A 140      99.545  13.264  11.604  1.00 34.88           C  
ATOM   1124  CE2 PHE A 140      97.227  13.880  11.685  1.00 35.25           C  
ATOM   1125  CZ  PHE A 140      98.244  13.085  11.164  1.00 34.16           C  
ATOM   1126  N   VAL A 141     100.224  17.911  11.430  1.00 26.58           N  
ATOM   1127  CA  VAL A 141      99.754  18.652  10.275  1.00 27.31           C  
ATOM   1128  C   VAL A 141      99.869  17.788   9.042  1.00 28.12           C  
ATOM   1129  O   VAL A 141     100.595  16.803   9.039  1.00 31.06           O  
ATOM   1130  CB  VAL A 141     100.580  19.919  10.040  1.00 27.72           C  
ATOM   1131  CG1 VAL A 141     100.603  20.777  11.290  1.00 26.10           C  
ATOM   1132  CG2 VAL A 141     101.987  19.535   9.629  1.00 29.52           C  
ATOM   1133  N   GLY A 142      99.148  18.161   7.991  1.00 27.51           N  
ATOM   1134  CA  GLY A 142      99.199  17.409   6.757  1.00 25.03           C  
ATOM   1135  C   GLY A 142     100.248  18.027   5.863  1.00 25.76           C  
ATOM   1136  O   GLY A 142     100.496  19.232   5.940  1.00 25.02           O  
ATOM   1137  N   ALA A 143     100.869  17.212   5.017  1.00 26.06           N  
ATOM   1138  CA  ALA A 143     101.896  17.716   4.120  1.00 26.28           C  
ATOM   1139  C   ALA A 143     101.283  18.237   2.833  1.00 27.00           C  
ATOM   1140  O   ALA A 143     100.189  17.826   2.435  1.00 25.59           O  
ATOM   1141  CB  ALA A 143     102.910  16.625   3.812  1.00 27.04           C  
ATOM   1142  N   PRO A 144     102.002  19.139   2.149  1.00 27.81           N  
ATOM   1143  CA  PRO A 144     101.555  19.747   0.892  1.00 28.39           C  
ATOM   1144  C   PRO A 144     101.029  18.775  -0.166  1.00 30.97           C  
ATOM   1145  O   PRO A 144      99.936  18.979  -0.697  1.00 32.38           O  
ATOM   1146  CB  PRO A 144     102.779  20.518   0.408  1.00 25.61           C  
ATOM   1147  CG  PRO A 144     103.539  20.816   1.660  1.00 26.65           C  
ATOM   1148  CD  PRO A 144     103.335  19.625   2.548  1.00 26.10           C  
ATOM   1149  N   PHE A 145     101.784  17.722  -0.477  1.00 30.57           N  
ATOM   1150  CA  PHE A 145     101.324  16.791  -1.491  1.00 28.76           C  
ATOM   1151  C   PHE A 145     100.092  16.007  -1.090  1.00 29.00           C  
ATOM   1152  O   PHE A 145      99.150  15.904  -1.871  1.00 28.90           O  
ATOM   1153  CB  PHE A 145     102.413  15.806  -1.894  1.00 28.69           C  
ATOM   1154  CG  PHE A 145     101.995  14.910  -3.020  1.00 29.18           C  
ATOM   1155  CD1 PHE A 145     102.008  15.367  -4.329  1.00 29.50           C  
ATOM   1156  CD2 PHE A 145     101.503  13.640  -2.765  1.00 30.83           C  
ATOM   1157  CE1 PHE A 145     101.527  14.570  -5.367  1.00 30.48           C  
ATOM   1158  CE2 PHE A 145     101.019  12.838  -3.799  1.00 30.50           C  
ATOM   1159  CZ  PHE A 145     101.029  13.307  -5.102  1.00 28.56           C  
ATOM   1160  N   THR A 146     100.098  15.433   0.110  1.00 29.74           N  
ATOM   1161  CA  THR A 146      98.943  14.666   0.564  1.00 29.77           C  
ATOM   1162  C   THR A 146      97.719  15.573   0.577  1.00 30.58           C  
ATOM   1163  O   THR A 146      96.626  15.159   0.203  1.00 31.68           O  
ATOM   1164  CB  THR A 146      99.160  14.086   1.973  1.00 28.90           C  
ATOM   1165  CG2 THR A 146      97.840  13.631   2.570  1.00 28.88           C  
ATOM   1166  OG1 THR A 146     100.031  12.952   1.889  1.00 30.89           O  
ATOM   1167  N   LEU A 147      97.918  16.816   0.998  1.00 31.78           N  
ATOM   1168  CA  LEU A 147      96.836  17.788   1.047  1.00 33.12           C  
ATOM   1169  C   LEU A 147      96.312  18.058  -0.366  1.00 35.08           C  
ATOM   1170  O   LEU A 147      95.136  17.861  -0.646  1.00 36.11           O  
ATOM   1171  CB  LEU A 147      97.333  19.087   1.692  1.00 31.83           C  
ATOM   1172  CG  LEU A 147      96.844  19.446   3.102  1.00 31.46           C  
ATOM   1173  CD1 LEU A 147      96.400  18.216   3.846  1.00 31.94           C  
ATOM   1174  CD2 LEU A 147      97.956  20.132   3.855  1.00 31.53           C  
ATOM   1175  N   ALA A 148      97.192  18.503  -1.256  1.00 37.02           N  
ATOM   1176  CA  ALA A 148      96.801  18.780  -2.630  1.00 37.20           C  
ATOM   1177  C   ALA A 148      96.109  17.559  -3.216  1.00 38.23           C  
ATOM   1178  O   ALA A 148      95.177  17.683  -3.996  1.00 39.63           O  
ATOM   1179  CB  ALA A 148      98.017  19.126  -3.454  1.00 37.33           C  
ATOM   1180  N   SER A 149      96.569  16.376  -2.834  1.00 39.50           N  
ATOM   1181  CA  SER A 149      95.981  15.140  -3.327  1.00 40.27           C  
ATOM   1182  C   SER A 149      94.496  15.064  -2.990  1.00 40.58           C  
ATOM   1183  O   SER A 149      93.679  14.653  -3.814  1.00 41.15           O  
ATOM   1184  CB  SER A 149      96.688  13.937  -2.708  1.00 41.16           C  
ATOM   1185  OG  SER A 149      97.386  13.195  -3.688  1.00 44.59           O  
ATOM   1186  N   TYR A 150      94.152  15.453  -1.768  1.00 38.45           N  
ATOM   1187  CA  TYR A 150      92.770  15.408  -1.331  1.00 36.38           C  
ATOM   1188  C   TYR A 150      91.910  16.425  -2.057  1.00 36.59           C  
ATOM   1189  O   TYR A 150      90.811  16.099  -2.502  1.00 37.78           O  
ATOM   1190  CB  TYR A 150      92.683  15.652   0.176  1.00 34.60           C  
ATOM   1191  CG  TYR A 150      92.794  14.386   0.993  1.00 34.73           C  
ATOM   1192  CD1 TYR A 150      91.720  13.504   1.098  1.00 33.98           C  
ATOM   1193  CD2 TYR A 150      93.986  14.049   1.630  1.00 34.11           C  
ATOM   1194  CE1 TYR A 150      91.830  12.315   1.812  1.00 35.35           C  
ATOM   1195  CE2 TYR A 150      94.107  12.865   2.347  1.00 35.85           C  
ATOM   1196  CZ  TYR A 150      93.029  11.999   2.431  1.00 37.46           C  
ATOM   1197  OH  TYR A 150      93.157  10.804   3.115  1.00 39.83           O  
ATOM   1198  N   VAL A 151      92.406  17.649  -2.189  1.00 35.91           N  
ATOM   1199  CA  VAL A 151      91.627  18.687  -2.836  1.00 35.35           C  
ATOM   1200  C   VAL A 151      91.528  18.546  -4.343  1.00 36.02           C  
ATOM   1201  O   VAL A 151      90.594  19.062  -4.947  1.00 37.05           O  
ATOM   1202  CB  VAL A 151      92.156  20.082  -2.484  1.00 34.85           C  
ATOM   1203  CG1 VAL A 151      92.386  20.167  -0.998  1.00 35.67           C  
ATOM   1204  CG2 VAL A 151      93.423  20.368  -3.243  1.00 36.40           C  
ATOM   1205  N   VAL A 152      92.475  17.852  -4.962  1.00 36.37           N  
ATOM   1206  CA  VAL A 152      92.411  17.666  -6.408  1.00 36.75           C  
ATOM   1207  C   VAL A 152      91.586  16.418  -6.720  1.00 38.40           C  
ATOM   1208  O   VAL A 152      90.788  16.418  -7.656  1.00 38.70           O  
ATOM   1209  CB  VAL A 152      93.819  17.525  -7.040  1.00 36.32           C  
ATOM   1210  CG1 VAL A 152      93.722  16.890  -8.433  1.00 34.82           C  
ATOM   1211  CG2 VAL A 152      94.479  18.897  -7.134  1.00 36.61           C  
ATOM   1212  N   GLU A 153      91.776  15.360  -5.937  1.00 38.93           N  
ATOM   1213  CA  GLU A 153      91.030  14.123  -6.138  1.00 39.42           C  
ATOM   1214  C   GLU A 153      89.576  14.308  -5.712  1.00 40.01           C  
ATOM   1215  O   GLU A 153      88.704  13.536  -6.112  1.00 40.02           O  
ATOM   1216  CB  GLU A 153      91.643  12.983  -5.320  1.00 40.29           C  
ATOM   1217  CG  GLU A 153      92.969  12.459  -5.851  1.00 45.28           C  
ATOM   1218  CD  GLU A 153      92.844  11.771  -7.204  1.00 46.93           C  
ATOM   1219  OE1 GLU A 153      91.793  11.145  -7.463  1.00 48.32           O  
ATOM   1220  OE2 GLU A 153      93.802  11.859  -8.008  1.00 47.23           O1-
ATOM   1221  N   GLY A 154      89.323  15.328  -4.896  1.00 41.43           N  
ATOM   1222  CA  GLY A 154      87.974  15.585  -4.420  1.00 42.30           C  
ATOM   1223  C   GLY A 154      87.699  14.859  -3.112  1.00 43.61           C  
ATOM   1224  O   GLY A 154      86.714  15.139  -2.423  1.00 45.27           O  
ATOM   1225  N   GLY A 155      88.580  13.919  -2.773  1.00 43.48           N  
ATOM   1226  CA  GLY A 155      88.441  13.157  -1.544  1.00 42.01           C  
ATOM   1227  C   GLY A 155      89.404  11.980  -1.479  1.00 41.85           C  
ATOM   1228  O   GLY A 155      90.398  11.928  -2.204  1.00 42.47           O  
ATOM   1229  N   SER A 156      89.125  11.028  -0.603  1.00 41.21           N  
ATOM   1230  CA  SER A 156      89.991   9.867  -0.499  1.00 41.82           C  
ATOM   1231  C   SER A 156      90.127   9.237  -1.877  1.00 41.08           C  
ATOM   1232  O   SER A 156      89.175   9.203  -2.650  1.00 42.16           O  
ATOM   1233  CB  SER A 156      89.404   8.853   0.475  1.00 41.63           C  
ATOM   1234  OG  SER A 156      89.728   9.219   1.802  1.00 45.80           O  
ATOM   1235  N   SER A 157      91.318   8.741  -2.179  1.00 40.42           N  
ATOM   1236  CA  SER A 157      91.575   8.117  -3.463  1.00 37.56           C  
ATOM   1237  C   SER A 157      92.421   6.869  -3.285  1.00 37.66           C  
ATOM   1238  O   SER A 157      93.172   6.745  -2.319  1.00 39.22           O  
ATOM   1239  CB  SER A 157      92.294   9.104  -4.382  1.00 36.24           C  
ATOM   1240  OG  SER A 157      92.594   8.510  -5.629  1.00 36.24           O  
ATOM   1241  N   LYS A 158      92.296   5.937  -4.216  1.00 38.81           N  
ATOM   1242  CA  LYS A 158      93.074   4.712  -4.153  1.00 40.39           C  
ATOM   1243  C   LYS A 158      93.907   4.565  -5.427  1.00 40.81           C  
ATOM   1244  O   LYS A 158      94.819   3.738  -5.497  1.00 41.34           O  
ATOM   1245  CB  LYS A 158      92.140   3.508  -3.951  1.00 40.39           C  
ATOM   1246  CG  LYS A 158      91.818   2.708  -5.201  1.00 41.05           C  
ATOM   1247  CD  LYS A 158      91.095   1.418  -4.847  0.00 41.01           C  
ATOM   1248  CE  LYS A 158      90.271   0.905  -6.016  0.00 41.14           C  
ATOM   1249  NZ  LYS A 158      89.836  -0.502  -5.807  0.00 41.22           N1+
ATOM   1250  N   ASN A 159      93.599   5.402  -6.417  1.00 40.73           N  
ATOM   1251  CA  ASN A 159      94.290   5.379  -7.701  1.00 40.59           C  
ATOM   1252  C   ASN A 159      95.018   6.690  -7.999  1.00 39.39           C  
ATOM   1253  O   ASN A 159      96.005   6.701  -8.732  1.00 40.18           O  
ATOM   1254  CB  ASN A 159      93.295   5.069  -8.824  1.00 42.10           C  
ATOM   1255  CG  ASN A 159      92.782   3.640  -8.769  1.00 41.37           C  
ATOM   1256  ND2 ASN A 159      91.458   3.478  -8.665  1.00 42.64           N  
ATOM   1257  OD1 ASN A 159      93.566   2.693  -8.818  1.00 41.02           O  
ATOM   1258  N   PHE A 160      94.523   7.789  -7.445  1.00 39.26           N  
ATOM   1259  CA  PHE A 160      95.153   9.100  -7.619  1.00 39.17           C  
ATOM   1260  C   PHE A 160      95.431   9.517  -9.070  1.00 38.99           C  
ATOM   1261  O   PHE A 160      96.392  10.247  -9.349  1.00 39.30           O  
ATOM   1262  CB  PHE A 160      96.468   9.146  -6.823  1.00 41.06           C  
ATOM   1263  CG  PHE A 160      96.348   8.653  -5.398  1.00 39.84           C  
ATOM   1264  CD1 PHE A 160      96.402   7.292  -5.109  1.00 40.32           C  
ATOM   1265  CD2 PHE A 160      96.172   9.551  -4.351  1.00 39.92           C  
ATOM   1266  CE1 PHE A 160      96.280   6.832  -3.798  1.00 41.16           C  
ATOM   1267  CE2 PHE A 160      96.048   9.103  -3.038  1.00 41.07           C  
ATOM   1268  CZ  PHE A 160      96.101   7.739  -2.761  1.00 40.76           C  
ATOM   1269  N   THR A 161      94.576   9.078  -9.986  1.00 38.16           N  
ATOM   1270  CA  THR A 161      94.747   9.395 -11.399  1.00 35.11           C  
ATOM   1271  C   THR A 161      94.500  10.868 -11.707  1.00 34.28           C  
ATOM   1272  O   THR A 161      94.943  11.374 -12.733  1.00 34.42           O  
ATOM   1273  CB  THR A 161      93.812   8.540 -12.271  1.00 34.00           C  
ATOM   1274  CG2 THR A 161      93.557   7.192 -11.616  1.00 31.01           C  
ATOM   1275  OG1 THR A 161      92.562   9.218 -12.431  1.00 36.18           O  
ATOM   1276  N   LYS A 162      93.802  11.563 -10.818  1.00 34.61           N  
ATOM   1277  CA  LYS A 162      93.514  12.975 -11.038  1.00 35.73           C  
ATOM   1278  C   LYS A 162      94.663  13.862 -10.598  1.00 35.29           C  
ATOM   1279  O   LYS A 162      95.020  14.821 -11.286  1.00 37.38           O  
ATOM   1280  CB  LYS A 162      92.244  13.377 -10.295  1.00 38.53           C  
ATOM   1281  CG  LYS A 162      90.975  12.794 -10.904  1.00 44.17           C  
ATOM   1282  CD  LYS A 162      90.010  12.310  -9.830  1.00 49.98           C  
ATOM   1283  CE  LYS A 162      88.548  12.456 -10.268  1.00 53.96           C  
ATOM   1284  NZ  LYS A 162      87.580  12.203  -9.143  1.00 55.34           N1+
ATOM   1285  N   ILE A 163      95.247  13.550  -9.446  1.00 32.56           N  
ATOM   1286  CA  ILE A 163      96.359  14.341  -8.953  1.00 28.79           C  
ATOM   1287  C   ILE A 163      97.572  14.076  -9.836  1.00 26.17           C  
ATOM   1288  O   ILE A 163      98.312  14.997 -10.172  1.00 25.84           O  
ATOM   1289  CB  ILE A 163      96.681  13.994  -7.481  1.00 29.75           C  
ATOM   1290  CG1 ILE A 163      97.908  14.779  -7.018  1.00 29.13           C  
ATOM   1291  CG2 ILE A 163      96.902  12.499  -7.335  1.00 29.62           C  
ATOM   1292  CD1 ILE A 163      97.586  16.137  -6.457  1.00 28.43           C  
ATOM   1293  N   LYS A 164      97.756  12.815 -10.227  1.00 26.02           N  
ATOM   1294  CA  LYS A 164      98.874  12.435 -11.086  1.00 26.18           C  
ATOM   1295  C   LYS A 164      98.711  13.017 -12.480  1.00 27.87           C  
ATOM   1296  O   LYS A 164      99.684  13.434 -13.097  1.00 29.02           O  
ATOM   1297  CB  LYS A 164      99.000  10.913 -11.176  1.00 24.97           C  
ATOM   1298  CG  LYS A 164      99.236  10.244  -9.833  1.00 24.62           C  
ATOM   1299  CD  LYS A 164     100.223   9.094  -9.938  1.00 24.06           C  
ATOM   1300  CE  LYS A 164     100.704   8.644  -8.572  1.00 19.84           C  
ATOM   1301  NZ  LYS A 164     100.731   7.167  -8.475  1.00 20.31           N1+
ATOM   1302  N   ARG A 165      97.483  13.039 -12.991  1.00 31.04           N  
ATOM   1303  CA  ARG A 165      97.249  13.617 -14.306  1.00 31.88           C  
ATOM   1304  C   ARG A 165      97.647  15.089 -14.204  1.00 32.31           C  
ATOM   1305  O   ARG A 165      98.312  15.623 -15.089  1.00 33.15           O  
ATOM   1306  CB  ARG A 165      95.776  13.492 -14.701  1.00 35.69           C  
ATOM   1307  CG  ARG A 165      95.446  14.007 -16.100  1.00 39.55           C  
ATOM   1308  CD  ARG A 165      94.299  15.006 -16.075  1.00 42.63           C  
ATOM   1309  NE  ARG A 165      94.777  16.376 -16.258  1.00 47.76           N  
ATOM   1310  CZ  ARG A 165      94.334  17.434 -15.574  1.00 51.05           C  
ATOM   1311  NH1 ARG A 165      93.398  17.292 -14.640  1.00 50.26           N1+
ATOM   1312  NH2 ARG A 165      94.840  18.643 -15.820  1.00 51.80           N  
ATOM   1313  N   LEU A 166      97.260  15.743 -13.110  1.00 32.95           N  
ATOM   1314  CA  LEU A 166      97.610  17.150 -12.926  1.00 33.95           C  
ATOM   1315  C   LEU A 166      99.122  17.299 -12.796  1.00 33.73           C  
ATOM   1316  O   LEU A 166      99.726  18.192 -13.385  1.00 35.21           O  
ATOM   1317  CB  LEU A 166      96.920  17.720 -11.683  1.00 34.65           C  
ATOM   1318  CG  LEU A 166      96.842  19.253 -11.647  1.00 35.20           C  
ATOM   1319  CD1 LEU A 166      95.865  19.754 -12.689  1.00 34.07           C  
ATOM   1320  CD2 LEU A 166      96.413  19.711 -10.270  1.00 35.52           C  
ATOM   1321  N   ALA A 167      99.733  16.415 -12.019  1.00 33.18           N  
ATOM   1322  CA  ALA A 167     101.176  16.433 -11.816  1.00 31.92           C  
ATOM   1323  C   ALA A 167     101.943  16.188 -13.113  1.00 31.43           C  
ATOM   1324  O   ALA A 167     102.889  16.906 -13.442  1.00 31.27           O  
ATOM   1325  CB  ALA A 167     101.550  15.369 -10.811  1.00 30.34           C  
ATOM   1326  N   PHE A 168     101.513  15.161 -13.837  1.00 31.85           N  
ATOM   1327  CA  PHE A 168     102.151  14.743 -15.076  1.00 31.41           C  
ATOM   1328  C   PHE A 168     101.681  15.395 -16.373  1.00 32.49           C  
ATOM   1329  O   PHE A 168     102.227  15.101 -17.433  1.00 33.81           O  
ATOM   1330  CB  PHE A 168     102.031  13.226 -15.213  1.00 29.48           C  
ATOM   1331  CG  PHE A 168     102.451  12.469 -13.982  1.00 29.33           C  
ATOM   1332  CD1 PHE A 168     103.334  13.033 -13.062  1.00 29.29           C  
ATOM   1333  CD2 PHE A 168     101.991  11.178 -13.757  1.00 27.02           C  
ATOM   1334  CE1 PHE A 168     103.751  12.315 -11.938  1.00 28.81           C  
ATOM   1335  CE2 PHE A 168     102.402  10.452 -12.637  1.00 26.11           C  
ATOM   1336  CZ  PHE A 168     103.285  11.020 -11.725  1.00 28.29           C  
ATOM   1337  N   ALA A 169     100.676  16.261 -16.311  1.00 34.80           N  
ATOM   1338  CA  ALA A 169     100.194  16.926 -17.522  1.00 35.99           C  
ATOM   1339  C   ALA A 169     100.192  18.450 -17.378  1.00 37.85           C  
ATOM   1340  O   ALA A 169     100.412  19.180 -18.351  1.00 37.95           O  
ATOM   1341  CB  ALA A 169      98.807  16.433 -17.868  1.00 36.70           C  
ATOM   1342  N   GLU A 170      99.950  18.924 -16.156  1.00 38.85           N  
ATOM   1343  CA  GLU A 170      99.927  20.358 -15.862  1.00 39.27           C  
ATOM   1344  C   GLU A 170     100.681  20.639 -14.556  1.00 38.31           C  
ATOM   1345  O   GLU A 170     100.123  21.178 -13.607  1.00 40.06           O  
ATOM   1346  CB  GLU A 170      98.483  20.831 -15.733  1.00 40.09           C  
ATOM   1347  CG  GLU A 170      97.654  20.618 -16.976  1.00 43.48           C  
ATOM   1348  CD  GLU A 170      96.496  21.581 -17.040  1.00 46.29           C  
ATOM   1349  OE1 GLU A 170      96.744  22.787 -17.274  1.00 45.34           O  
ATOM   1350  OE2 GLU A 170      95.342  21.135 -16.848  1.00 47.59           O1-
ATOM   1351  N   PRO A 171     101.976  20.311 -14.512  1.00 36.04           N  
ATOM   1352  CA  PRO A 171     102.789  20.522 -13.312  1.00 33.73           C  
ATOM   1353  C   PRO A 171     102.795  21.923 -12.713  1.00 32.03           C  
ATOM   1354  O   PRO A 171     102.809  22.071 -11.493  1.00 30.25           O  
ATOM   1355  CB  PRO A 171     104.188  20.071 -13.739  1.00 34.15           C  
ATOM   1356  CG  PRO A 171     104.168  20.115 -15.227  1.00 34.32           C  
ATOM   1357  CD  PRO A 171     102.773  19.754 -15.617  1.00 36.05           C  
ATOM   1358  N   LYS A 172     102.785  22.949 -13.553  1.00 31.63           N  
ATOM   1359  CA  LYS A 172     102.813  24.312 -13.042  1.00 33.48           C  
ATOM   1360  C   LYS A 172     101.640  24.585 -12.096  1.00 35.15           C  
ATOM   1361  O   LYS A 172     101.798  25.250 -11.071  1.00 38.51           O  
ATOM   1362  CB  LYS A 172     102.797  25.314 -14.196  1.00 33.29           C  
ATOM   1363  CG  LYS A 172     104.108  25.419 -14.958  1.00 33.75           C  
ATOM   1364  CD  LYS A 172     103.996  26.395 -16.128  1.00 35.31           C  
ATOM   1365  CE  LYS A 172     105.267  26.412 -16.963  1.00 36.79           C  
ATOM   1366  NZ  LYS A 172     105.382  27.648 -17.787  1.00 40.36           N1+
ATOM   1367  N   VAL A 173     100.467  24.067 -12.442  1.00 35.19           N  
ATOM   1368  CA  VAL A 173      99.275  24.254 -11.631  1.00 34.98           C  
ATOM   1369  C   VAL A 173      99.449  23.566 -10.280  1.00 34.76           C  
ATOM   1370  O   VAL A 173      99.171  24.148  -9.237  1.00 34.92           O  
ATOM   1371  CB  VAL A 173      98.023  23.657 -12.335  1.00 35.77           C  
ATOM   1372  CG1 VAL A 173      96.778  23.957 -11.521  1.00 35.05           C  
ATOM   1373  CG2 VAL A 173      97.879  24.230 -13.738  1.00 34.74           C  
ATOM   1374  N   LEU A 174      99.917  22.323 -10.305  1.00 34.03           N  
ATOM   1375  CA  LEU A 174     100.111  21.570  -9.080  1.00 32.21           C  
ATOM   1376  C   LEU A 174     101.208  22.170  -8.226  1.00 33.69           C  
ATOM   1377  O   LEU A 174     101.111  22.164  -7.003  1.00 35.98           O  
ATOM   1378  CB  LEU A 174     100.449  20.116  -9.393  1.00 27.83           C  
ATOM   1379  CG  LEU A 174     100.738  19.236  -8.174  1.00 26.66           C  
ATOM   1380  CD1 LEU A 174      99.588  19.296  -7.207  1.00 26.91           C  
ATOM   1381  CD2 LEU A 174     100.962  17.820  -8.618  1.00 23.72           C  
ATOM   1382  N   HIS A 175     102.249  22.693  -8.866  1.00 33.50           N  
ATOM   1383  CA  HIS A 175     103.360  23.286  -8.135  1.00 34.04           C  
ATOM   1384  C   HIS A 175     102.904  24.539  -7.410  1.00 34.38           C  
ATOM   1385  O   HIS A 175     103.383  24.855  -6.320  1.00 36.53           O  
ATOM   1386  CB  HIS A 175     104.511  23.636  -9.087  1.00 33.59           C  
ATOM   1387  CG  HIS A 175     105.440  22.491  -9.361  1.00 34.50           C  
ATOM   1388  CD2 HIS A 175     105.802  21.897 -10.524  1.00 32.91           C  
ATOM   1389  ND1 HIS A 175     106.090  21.798  -8.359  1.00 34.58           N  
ATOM   1390  CE1 HIS A 175     106.808  20.829  -8.893  1.00 33.08           C  
ATOM   1391  NE2 HIS A 175     106.651  20.866 -10.203  1.00 33.82           N  
ATOM   1392  N   ALA A 176     101.975  25.256  -8.021  1.00 34.55           N  
ATOM   1393  CA  ALA A 176     101.464  26.477  -7.423  1.00 35.44           C  
ATOM   1394  C   ALA A 176     100.611  26.143  -6.204  1.00 35.47           C  
ATOM   1395  O   ALA A 176     100.633  26.853  -5.203  1.00 35.29           O  
ATOM   1396  CB  ALA A 176     100.649  27.253  -8.449  1.00 36.18           C  
ATOM   1397  N   LEU A 177      99.857  25.053  -6.295  1.00 34.93           N  
ATOM   1398  CA  LEU A 177      99.012  24.626  -5.196  1.00 34.39           C  
ATOM   1399  C   LEU A 177      99.871  24.049  -4.073  1.00 35.80           C  
ATOM   1400  O   LEU A 177      99.582  24.269  -2.895  1.00 37.33           O  
ATOM   1401  CB  LEU A 177      98.026  23.565  -5.676  1.00 35.20           C  
ATOM   1402  CG  LEU A 177      97.155  22.946  -4.581  1.00 35.42           C  
ATOM   1403  CD1 LEU A 177      96.255  24.029  -3.999  1.00 35.62           C  
ATOM   1404  CD2 LEU A 177      96.335  21.790  -5.150  1.00 34.68           C  
ATOM   1405  N   LEU A 178     100.919  23.303  -4.440  1.00 34.59           N  
ATOM   1406  CA  LEU A 178     101.817  22.696  -3.457  1.00 31.75           C  
ATOM   1407  C   LEU A 178     102.518  23.796  -2.678  1.00 31.69           C  
ATOM   1408  O   LEU A 178     102.781  23.668  -1.482  1.00 31.75           O  
ATOM   1409  CB  LEU A 178     102.861  21.817  -4.150  1.00 29.87           C  
ATOM   1410  CG  LEU A 178     102.360  20.563  -4.866  1.00 29.96           C  
ATOM   1411  CD1 LEU A 178     103.501  19.952  -5.653  1.00 30.52           C  
ATOM   1412  CD2 LEU A 178     101.811  19.560  -3.873  1.00 28.77           C  
ATOM   1413  N   GLN A 179     102.816  24.883  -3.372  1.00 32.78           N  
ATOM   1414  CA  GLN A 179     103.478  26.015  -2.763  1.00 34.68           C  
ATOM   1415  C   GLN A 179     102.572  26.610  -1.691  1.00 35.67           C  
ATOM   1416  O   GLN A 179     103.006  26.872  -0.567  1.00 37.10           O  
ATOM   1417  CB  GLN A 179     103.780  27.061  -3.826  1.00 36.29           C  
ATOM   1418  CG  GLN A 179     104.206  28.384  -3.257  1.00 39.81           C  
ATOM   1419  CD  GLN A 179     105.427  28.251  -2.386  1.00 42.02           C  
ATOM   1420  NE2 GLN A 179     105.226  28.329  -1.073  1.00 42.45           N  
ATOM   1421  OE1 GLN A 179     106.543  28.073  -2.881  1.00 42.36           O  
ATOM   1422  N   LYS A 180     101.308  26.812  -2.047  1.00 34.79           N  
ATOM   1423  CA  LYS A 180     100.326  27.376  -1.131  1.00 35.03           C  
ATOM   1424  C   LYS A 180     100.187  26.546   0.139  1.00 34.51           C  
ATOM   1425  O   LYS A 180     100.056  27.092   1.234  1.00 35.64           O  
ATOM   1426  CB  LYS A 180      98.958  27.496  -1.819  1.00 37.23           C  
ATOM   1427  CG  LYS A 180      98.348  28.904  -1.754  1.00 39.14           C  
ATOM   1428  CD  LYS A 180      97.584  29.256  -3.030  1.00 42.43           C  
ATOM   1429  CE  LYS A 180      97.729  30.734  -3.394  1.00 44.62           C  
ATOM   1430  NZ  LYS A 180      97.034  31.636  -2.435  1.00 45.09           N1+
ATOM   1431  N   PHE A 181     100.207  25.228  -0.004  1.00 34.09           N  
ATOM   1432  CA  PHE A 181     100.079  24.345   1.149  1.00 33.35           C  
ATOM   1433  C   PHE A 181     101.344  24.358   1.991  1.00 35.32           C  
ATOM   1434  O   PHE A 181     101.291  24.193   3.214  1.00 36.55           O  
ATOM   1435  CB  PHE A 181      99.783  22.917   0.694  1.00 33.17           C  
ATOM   1436  CG  PHE A 181      98.331  22.660   0.425  1.00 33.37           C  
ATOM   1437  CD1 PHE A 181      97.357  23.132   1.295  1.00 32.71           C  
ATOM   1438  CD2 PHE A 181      97.935  21.972  -0.713  1.00 33.60           C  
ATOM   1439  CE1 PHE A 181      96.013  22.926   1.031  1.00 33.12           C  
ATOM   1440  CE2 PHE A 181      96.591  21.763  -0.983  1.00 33.90           C  
ATOM   1441  CZ  PHE A 181      95.629  22.241  -0.111  1.00 33.40           C  
ATOM   1442  N   ALA A 182     102.486  24.554   1.337  1.00 35.02           N  
ATOM   1443  CA  ALA A 182     103.753  24.580   2.045  1.00 34.48           C  
ATOM   1444  C   ALA A 182     103.793  25.808   2.949  1.00 34.13           C  
ATOM   1445  O   ALA A 182     104.025  25.698   4.154  1.00 34.38           O  
ATOM   1446  CB  ALA A 182     104.904  24.604   1.053  1.00 32.32           C  
ATOM   1447  N   THR A 183     103.546  26.973   2.364  1.00 34.37           N  
ATOM   1448  CA  THR A 183     103.553  28.223   3.112  1.00 34.81           C  
ATOM   1449  C   THR A 183     102.540  28.197   4.254  1.00 34.82           C  
ATOM   1450  O   THR A 183     102.822  28.660   5.360  1.00 36.24           O  
ATOM   1451  CB  THR A 183     103.231  29.411   2.182  1.00 35.52           C  
ATOM   1452  CG2 THR A 183     103.310  30.732   2.936  1.00 35.32           C  
ATOM   1453  OG1 THR A 183     104.169  29.431   1.101  1.00 37.38           O  
ATOM   1454  N   SER A 184     101.364  27.648   3.977  1.00 34.92           N  
ATOM   1455  CA  SER A 184     100.291  27.563   4.959  1.00 35.07           C  
ATOM   1456  C   SER A 184     100.535  26.537   6.055  1.00 35.24           C  
ATOM   1457  O   SER A 184     100.194  26.778   7.211  1.00 36.16           O  
ATOM   1458  CB  SER A 184      98.972  27.231   4.269  1.00 34.58           C  
ATOM   1459  OG  SER A 184      98.245  28.407   3.991  1.00 37.55           O  
ATOM   1460  N   MET A 185     101.100  25.387   5.700  1.00 34.24           N  
ATOM   1461  CA  MET A 185     101.353  24.357   6.697  1.00 32.97           C  
ATOM   1462  C   MET A 185     102.540  24.727   7.586  1.00 32.91           C  
ATOM   1463  O   MET A 185     102.646  24.257   8.719  1.00 33.60           O  
ATOM   1464  CB  MET A 185     101.586  23.012   6.018  1.00 32.83           C  
ATOM   1465  CG  MET A 185     100.310  22.326   5.578  1.00 34.60           C  
ATOM   1466  SD  MET A 185      98.928  22.481   6.747  1.00 36.12           S  
ATOM   1467  CE  MET A 185      98.119  23.991   6.164  1.00 34.44           C  
ATOM   1468  N   ALA A 186     103.433  25.567   7.076  1.00 32.11           N  
ATOM   1469  CA  ALA A 186     104.572  26.001   7.873  1.00 33.04           C  
ATOM   1470  C   ALA A 186     103.979  26.862   8.984  1.00 33.23           C  
ATOM   1471  O   ALA A 186     104.251  26.647  10.165  1.00 34.14           O  
ATOM   1472  CB  ALA A 186     105.545  26.821   7.024  1.00 33.47           C  
ATOM   1473  N   LYS A 187     103.155  27.829   8.591  1.00 33.53           N  
ATOM   1474  CA  LYS A 187     102.491  28.721   9.537  1.00 34.11           C  
ATOM   1475  C   LYS A 187     101.750  27.917  10.603  1.00 33.97           C  
ATOM   1476  O   LYS A 187     101.797  28.240  11.793  1.00 34.78           O  
ATOM   1477  CB  LYS A 187     101.493  29.614   8.805  1.00 33.97           C  
ATOM   1478  CG  LYS A 187     102.141  30.706   7.981  1.00 35.81           C  
ATOM   1479  CD  LYS A 187     101.099  31.560   7.277  1.00 37.70           C  
ATOM   1480  CE  LYS A 187     100.464  32.571   8.220  1.00 37.71           C  
ATOM   1481  NZ  LYS A 187      99.098  32.931   7.763  1.00 36.86           N1+
ATOM   1482  N   TYR A 188     101.065  26.868  10.161  1.00 34.13           N  
ATOM   1483  CA  TYR A 188     100.306  26.010  11.055  1.00 35.10           C  
ATOM   1484  C   TYR A 188     101.215  25.330  12.066  1.00 36.65           C  
ATOM   1485  O   TYR A 188     100.826  25.116  13.212  1.00 38.40           O  
ATOM   1486  CB  TYR A 188      99.565  24.952  10.247  1.00 33.97           C  
ATOM   1487  CG  TYR A 188      98.427  24.283  10.983  1.00 33.15           C  
ATOM   1488  CD1 TYR A 188      97.908  24.824  12.164  1.00 33.11           C  
ATOM   1489  CD2 TYR A 188      97.855  23.114  10.486  1.00 31.27           C  
ATOM   1490  CE1 TYR A 188      96.846  24.212  12.827  1.00 32.57           C  
ATOM   1491  CE2 TYR A 188      96.801  22.497  11.136  1.00 32.62           C  
ATOM   1492  CZ  TYR A 188      96.296  23.049  12.307  1.00 33.91           C  
ATOM   1493  OH  TYR A 188      95.239  22.439  12.945  1.00 33.61           O  
ATOM   1494  N   ILE A 189     102.423  24.979  11.636  1.00 36.03           N  
ATOM   1495  CA  ILE A 189     103.377  24.326  12.519  1.00 33.61           C  
ATOM   1496  C   ILE A 189     103.832  25.307  13.593  1.00 33.76           C  
ATOM   1497  O   ILE A 189     103.965  24.941  14.759  1.00 33.74           O  
ATOM   1498  CB  ILE A 189     104.598  23.812  11.723  1.00 32.64           C  
ATOM   1499  CG1 ILE A 189     104.127  22.754  10.724  1.00 32.92           C  
ATOM   1500  CG2 ILE A 189     105.658  23.254  12.668  1.00 30.69           C  
ATOM   1501  CD1 ILE A 189     105.188  21.761  10.289  1.00 32.68           C  
ATOM   1502  N   ARG A 190     104.069  26.553  13.200  1.00 33.75           N  
ATOM   1503  CA  ARG A 190     104.494  27.573  14.148  1.00 33.63           C  
ATOM   1504  C   ARG A 190     103.391  27.843  15.168  1.00 35.01           C  
ATOM   1505  O   ARG A 190     103.668  28.090  16.342  1.00 37.55           O  
ATOM   1506  CB  ARG A 190     104.822  28.861  13.415  1.00 32.97           C  
ATOM   1507  CG  ARG A 190     105.957  28.736  12.434  1.00 34.05           C  
ATOM   1508  CD  ARG A 190     106.316  30.096  11.891  1.00 33.14           C  
ATOM   1509  NE  ARG A 190     107.336  30.018  10.857  1.00 36.82           N  
ATOM   1510  CZ  ARG A 190     107.082  30.133   9.562  1.00 40.01           C  
ATOM   1511  NH1 ARG A 190     105.835  30.331   9.148  1.00 40.94           N1+
ATOM   1512  NH2 ARG A 190     108.075  30.054   8.687  1.00 43.51           N  
ATOM   1513  N   TYR A 191     102.140  27.798  14.713  1.00 34.76           N  
ATOM   1514  CA  TYR A 191     100.996  28.035  15.587  1.00 33.42           C  
ATOM   1515  C   TYR A 191     100.928  26.967  16.664  1.00 33.02           C  
ATOM   1516  O   TYR A 191     100.837  27.284  17.842  1.00 35.25           O  
ATOM   1517  CB  TYR A 191      99.690  28.030  14.777  1.00 34.45           C  
ATOM   1518  CG  TYR A 191      98.428  28.118  15.620  1.00 34.75           C  
ATOM   1519  CD1 TYR A 191      98.073  29.305  16.251  1.00 35.44           C  
ATOM   1520  CD2 TYR A 191      97.608  27.007  15.804  1.00 36.10           C  
ATOM   1521  CE1 TYR A 191      96.938  29.388  17.044  1.00 35.25           C  
ATOM   1522  CE2 TYR A 191      96.465  27.079  16.598  1.00 36.51           C  
ATOM   1523  CZ  TYR A 191      96.137  28.274  17.220  1.00 36.73           C  
ATOM   1524  OH  TYR A 191      95.014  28.356  18.025  1.00 39.16           O  
ATOM   1525  N   GLN A 192     100.973  25.705  16.253  1.00 32.58           N  
ATOM   1526  CA  GLN A 192     100.911  24.582  17.178  1.00 32.40           C  
ATOM   1527  C   GLN A 192     102.098  24.558  18.137  1.00 33.59           C  
ATOM   1528  O   GLN A 192     101.952  24.193  19.299  1.00 35.62           O  
ATOM   1529  CB  GLN A 192     100.866  23.265  16.405  1.00 30.87           C  
ATOM   1530  CG  GLN A 192      99.674  23.107  15.487  1.00 30.97           C  
ATOM   1531  CD  GLN A 192      99.453  21.662  15.068  1.00 30.62           C  
ATOM   1532  NE2 GLN A 192      98.559  21.450  14.108  1.00 28.48           N  
ATOM   1533  OE1 GLN A 192     100.084  20.749  15.601  1.00 31.84           O  
ATOM   1534  N   ALA A 193     103.277  24.923  17.652  1.00 33.48           N  
ATOM   1535  CA  ALA A 193     104.455  24.935  18.507  1.00 33.67           C  
ATOM   1536  C   ALA A 193     104.271  26.054  19.513  1.00 34.14           C  
ATOM   1537  O   ALA A 193     104.573  25.906  20.697  1.00 35.27           O  
ATOM   1538  CB  ALA A 193     105.699  25.180  17.684  1.00 33.76           C  
ATOM   1539  N   ASP A 194     103.770  27.179  19.017  1.00 34.19           N  
ATOM   1540  CA  ASP A 194     103.519  28.347  19.838  1.00 33.84           C  
ATOM   1541  C   ASP A 194     102.418  28.053  20.864  1.00 33.89           C  
ATOM   1542  O   ASP A 194     102.332  28.722  21.892  1.00 35.36           O  
ATOM   1543  CB  ASP A 194     103.093  29.520  18.948  1.00 34.62           C  
ATOM   1544  CG  ASP A 194     104.262  30.160  18.237  1.00 37.30           C  
ATOM   1545  OD1 ASP A 194     105.407  29.743  18.513  1.00 39.15           O  
ATOM   1546  OD2 ASP A 194     104.042  31.075  17.408  1.00 37.92           O1-
ATOM   1547  N   SER A 195     101.589  27.047  20.585  1.00 33.49           N  
ATOM   1548  CA  SER A 195     100.477  26.669  21.464  1.00 32.81           C  
ATOM   1549  C   SER A 195     100.785  25.523  22.405  1.00 32.86           C  
ATOM   1550  O   SER A 195      99.879  25.006  23.060  1.00 33.39           O  
ATOM   1551  CB  SER A 195      99.250  26.276  20.639  1.00 33.10           C  
ATOM   1552  OG  SER A 195      98.592  27.415  20.119  1.00 35.65           O  
ATOM   1553  N   GLY A 196     102.049  25.111  22.461  1.00 34.43           N  
ATOM   1554  CA  GLY A 196     102.417  24.022  23.346  1.00 34.57           C  
ATOM   1555  C   GLY A 196     103.015  22.778  22.712  1.00 34.43           C  
ATOM   1556  O   GLY A 196     103.569  21.944  23.423  1.00 36.58           O  
ATOM   1557  N   ALA A 197     102.903  22.629  21.394  1.00 32.92           N  
ATOM   1558  CA  ALA A 197     103.462  21.461  20.720  1.00 31.14           C  
ATOM   1559  C   ALA A 197     104.974  21.495  20.864  1.00 31.01           C  
ATOM   1560  O   ALA A 197     105.601  22.510  20.591  1.00 32.26           O  
ATOM   1561  CB  ALA A 197     103.078  21.471  19.265  1.00 31.71           C  
ATOM   1562  N   GLN A 198     105.566  20.387  21.283  1.00 31.68           N  
ATOM   1563  CA  GLN A 198     107.018  20.344  21.473  1.00 32.20           C  
ATOM   1564  C   GLN A 198     107.753  19.623  20.348  1.00 30.74           C  
ATOM   1565  O   GLN A 198     108.982  19.530  20.333  1.00 30.76           O  
ATOM   1566  CB  GLN A 198     107.329  19.686  22.817  1.00 33.19           C  
ATOM   1567  CG  GLN A 198     106.320  20.051  23.888  1.00 32.54           C  
ATOM   1568  CD  GLN A 198     106.663  19.460  25.217  1.00 31.63           C  
ATOM   1569  NE2 GLN A 198     107.547  20.136  25.951  1.00 33.37           N  
ATOM   1570  OE1 GLN A 198     106.145  18.404  25.591  1.00 32.62           O  
ATOM   1571  N   ALA A 199     106.967  19.110  19.414  1.00 30.34           N  
ATOM   1572  CA  ALA A 199     107.459  18.401  18.246  1.00 29.84           C  
ATOM   1573  C   ALA A 199     106.221  18.270  17.377  1.00 29.85           C  
ATOM   1574  O   ALA A 199     105.126  18.054  17.901  1.00 30.65           O  
ATOM   1575  CB  ALA A 199     107.977  17.029  18.640  1.00 26.44           C  
ATOM   1576  N   VAL A 200     106.362  18.431  16.068  1.00 29.17           N  
ATOM   1577  CA  VAL A 200     105.196  18.304  15.201  1.00 27.85           C  
ATOM   1578  C   VAL A 200     105.418  17.221  14.168  1.00 28.29           C  
ATOM   1579  O   VAL A 200     106.462  17.176  13.522  1.00 30.11           O  
ATOM   1580  CB  VAL A 200     104.875  19.627  14.477  1.00 27.41           C  
ATOM   1581  CG1 VAL A 200     103.705  19.432  13.545  1.00 25.60           C  
ATOM   1582  CG2 VAL A 200     104.552  20.708  15.492  1.00 26.63           C  
ATOM   1583  N   GLN A 201     104.432  16.341  14.029  1.00 27.59           N  
ATOM   1584  CA  GLN A 201     104.500  15.258  13.061  1.00 28.94           C  
ATOM   1585  C   GLN A 201     103.770  15.678  11.784  1.00 30.31           C  
ATOM   1586  O   GLN A 201     102.628  16.135  11.834  1.00 28.92           O  
ATOM   1587  CB  GLN A 201     103.854  14.004  13.642  1.00 29.70           C  
ATOM   1588  CG  GLN A 201     103.855  12.824  12.708  1.00 29.75           C  
ATOM   1589  CD  GLN A 201     103.712  11.510  13.437  1.00 30.60           C  
ATOM   1590  NE2 GLN A 201     102.825  10.655  12.944  1.00 31.04           N  
ATOM   1591  OE1 GLN A 201     104.391  11.258  14.431  1.00 33.72           O  
ATOM   1592  N   ILE A 202     104.447  15.513  10.648  1.00 31.83           N  
ATOM   1593  CA  ILE A 202     103.920  15.867   9.329  1.00 31.49           C  
ATOM   1594  C   ILE A 202     103.481  14.631   8.542  1.00 30.70           C  
ATOM   1595  O   ILE A 202     104.278  13.724   8.296  1.00 32.45           O  
ATOM   1596  CB  ILE A 202     104.984  16.626   8.516  1.00 30.91           C  
ATOM   1597  CG1 ILE A 202     105.511  17.801   9.342  1.00 30.37           C  
ATOM   1598  CG2 ILE A 202     104.400  17.104   7.198  1.00 31.39           C  
ATOM   1599  CD1 ILE A 202     106.626  18.557   8.677  1.00 31.69           C  
ATOM   1600  N   PHE A 203     102.216  14.610   8.138  1.00 28.99           N  
ATOM   1601  CA  PHE A 203     101.650  13.482   7.406  1.00 27.65           C  
ATOM   1602  C   PHE A 203     101.709  13.656   5.891  1.00 27.48           C  
ATOM   1603  O   PHE A 203     101.159  14.619   5.349  1.00 27.15           O  
ATOM   1604  CB  PHE A 203     100.196  13.285   7.842  1.00 27.98           C  
ATOM   1605  CG  PHE A 203      99.544  12.076   7.241  1.00 27.90           C  
ATOM   1606  CD1 PHE A 203      98.976  12.135   5.969  1.00 27.01           C  
ATOM   1607  CD2 PHE A 203      99.503  10.873   7.938  1.00 26.86           C  
ATOM   1608  CE1 PHE A 203      98.376  11.009   5.396  1.00 26.93           C  
ATOM   1609  CE2 PHE A 203      98.906   9.742   7.371  1.00 27.34           C  
ATOM   1610  CZ  PHE A 203      98.343   9.817   6.096  1.00 25.69           C  
ATOM   1611  N   ASP A 204     102.366  12.718   5.209  1.00 26.45           N  
ATOM   1612  CA  ASP A 204     102.486  12.770   3.748  1.00 28.13           C  
ATOM   1613  C   ASP A 204     102.529  11.375   3.152  1.00 28.45           C  
ATOM   1614  O   ASP A 204     103.215  11.131   2.152  1.00 28.43           O  
ATOM   1615  CB  ASP A 204     103.751  13.530   3.325  1.00 28.18           C  
ATOM   1616  CG  ASP A 204     103.602  14.205   1.974  1.00 29.23           C  
ATOM   1617  OD1 ASP A 204     102.529  14.050   1.353  1.00 31.06           O  
ATOM   1618  OD2 ASP A 204     104.548  14.894   1.533  1.00 28.16           O1-
ATOM   1619  N   SER A 205     101.791  10.460   3.764  1.00 28.70           N  
ATOM   1620  CA  SER A 205     101.768   9.090   3.300  1.00 29.36           C  
ATOM   1621  C   SER A 205     101.363   8.979   1.838  1.00 31.24           C  
ATOM   1622  O   SER A 205     101.826   8.083   1.136  1.00 32.79           O  
ATOM   1623  CB  SER A 205     100.818   8.270   4.162  1.00 30.46           C  
ATOM   1624  OG  SER A 205     101.292   8.193   5.494  1.00 32.34           O  
ATOM   1625  N   TRP A 206     100.517   9.889   1.370  1.00 31.60           N  
ATOM   1626  CA  TRP A 206     100.065   9.826  -0.019  1.00 34.02           C  
ATOM   1627  C   TRP A 206     101.162  10.108  -1.039  1.00 33.06           C  
ATOM   1628  O   TRP A 206     101.060   9.711  -2.207  1.00 32.19           O  
ATOM   1629  CB  TRP A 206      98.891  10.783  -0.245  1.00 38.39           C  
ATOM   1630  CG  TRP A 206      97.627  10.384   0.474  1.00 44.21           C  
ATOM   1631  CD1 TRP A 206      96.526  11.163   0.679  1.00 45.52           C  
ATOM   1632  CD2 TRP A 206      97.359   9.128   1.109  1.00 46.12           C  
ATOM   1633  CE2 TRP A 206      96.069   9.224   1.690  1.00 47.56           C  
ATOM   1634  CE3 TRP A 206      98.075   7.931   1.257  1.00 47.41           C  
ATOM   1635  NE1 TRP A 206      95.588  10.475   1.410  1.00 47.20           N  
ATOM   1636  CZ2 TRP A 206      95.486   8.170   2.402  1.00 48.82           C  
ATOM   1637  CZ3 TRP A 206      97.496   6.881   1.966  1.00 49.63           C  
ATOM   1638  CH2 TRP A 206      96.210   7.010   2.529  1.00 49.75           C  
ATOM   1639  N   ALA A 207     102.214  10.790  -0.601  1.00 31.89           N  
ATOM   1640  CA  ALA A 207     103.310  11.112  -1.494  1.00 30.15           C  
ATOM   1641  C   ALA A 207     104.107   9.859  -1.848  1.00 28.97           C  
ATOM   1642  O   ALA A 207     104.867   9.865  -2.815  1.00 28.83           O  
ATOM   1643  CB  ALA A 207     104.205  12.167  -0.861  1.00 31.17           C  
ATOM   1644  N   THR A 208     103.928   8.782  -1.079  1.00 28.44           N  
ATOM   1645  CA  THR A 208     104.635   7.532  -1.366  1.00 28.53           C  
ATOM   1646  C   THR A 208     103.926   6.763  -2.483  1.00 29.43           C  
ATOM   1647  O   THR A 208     104.227   5.598  -2.755  1.00 28.92           O  
ATOM   1648  CB  THR A 208     104.736   6.619  -0.133  1.00 26.67           C  
ATOM   1649  CG2 THR A 208     105.357   7.356   1.020  1.00 25.52           C  
ATOM   1650  OG1 THR A 208     103.433   6.170   0.237  1.00 28.81           O  
ATOM   1651  N   GLU A 209     102.971   7.420  -3.119  1.00 31.01           N  
ATOM   1652  CA  GLU A 209     102.251   6.815  -4.224  1.00 32.41           C  
ATOM   1653  C   GLU A 209     103.049   7.209  -5.452  1.00 32.65           C  
ATOM   1654  O   GLU A 209     102.862   6.656  -6.537  1.00 33.46           O  
ATOM   1655  CB  GLU A 209     100.848   7.405  -4.330  1.00 34.03           C  
ATOM   1656  CG  GLU A 209      99.867   6.862  -3.314  1.00 36.05           C  
ATOM   1657  CD  GLU A 209      99.824   5.349  -3.319  1.00 38.19           C  
ATOM   1658  OE1 GLU A 209     100.005   4.749  -4.400  1.00 42.06           O  
ATOM   1659  OE2 GLU A 209      99.612   4.758  -2.241  1.00 41.44           O1-
ATOM   1660  N   LEU A 210     103.940   8.180  -5.251  1.00 30.71           N  
ATOM   1661  CA  LEU A 210     104.791   8.728  -6.299  1.00 27.77           C  
ATOM   1662  C   LEU A 210     106.095   7.974  -6.469  1.00 28.61           C  
ATOM   1663  O   LEU A 210     106.683   7.513  -5.487  1.00 28.56           O  
ATOM   1664  CB  LEU A 210     105.151  10.172  -5.975  1.00 25.29           C  
ATOM   1665  CG  LEU A 210     104.074  11.243  -6.007  1.00 25.54           C  
ATOM   1666  CD1 LEU A 210     104.644  12.526  -5.401  1.00 23.82           C  
ATOM   1667  CD2 LEU A 210     103.617  11.479  -7.436  1.00 24.29           C  
ATOM   1668  N   SER A 211     106.551   7.872  -7.715  1.00 28.17           N  
ATOM   1669  CA  SER A 211     107.822   7.227  -8.010  1.00 26.63           C  
ATOM   1670  C   SER A 211     108.843   8.194  -7.431  1.00 26.29           C  
ATOM   1671  O   SER A 211     108.629   9.405  -7.449  1.00 26.36           O  
ATOM   1672  CB  SER A 211     108.022   7.110  -9.521  1.00 25.35           C  
ATOM   1673  OG  SER A 211     107.281   6.028 -10.053  1.00 27.63           O  
ATOM   1674  N   PRO A 212     109.953   7.679  -6.886  1.00 25.73           N  
ATOM   1675  CA  PRO A 212     110.993   8.530  -6.303  1.00 24.68           C  
ATOM   1676  C   PRO A 212     111.324   9.813  -7.064  1.00 24.30           C  
ATOM   1677  O   PRO A 212     111.412  10.877  -6.450  1.00 25.30           O  
ATOM   1678  CB  PRO A 212     112.179   7.585  -6.179  1.00 23.14           C  
ATOM   1679  CG  PRO A 212     111.524   6.279  -5.869  1.00 23.08           C  
ATOM   1680  CD  PRO A 212     110.291   6.251  -6.749  1.00 25.32           C  
ATOM   1681  N   VAL A 213     111.504   9.734  -8.381  1.00 25.90           N  
ATOM   1682  CA  VAL A 213     111.808  10.943  -9.158  1.00 26.23           C  
ATOM   1683  C   VAL A 213     110.620  11.906  -9.144  1.00 25.78           C  
ATOM   1684  O   VAL A 213     110.791  13.117  -9.254  1.00 26.76           O  
ATOM   1685  CB  VAL A 213     112.175  10.640 -10.648  1.00 26.32           C  
ATOM   1686  CG1 VAL A 213     113.539   9.986 -10.726  1.00 25.87           C  
ATOM   1687  CG2 VAL A 213     111.130   9.752 -11.290  1.00 26.15           C  
ATOM   1688  N   ASP A 214     109.413  11.367  -9.014  1.00 26.69           N  
ATOM   1689  CA  ASP A 214     108.222  12.207  -8.967  1.00 25.38           C  
ATOM   1690  C   ASP A 214     108.132  12.788  -7.554  1.00 25.59           C  
ATOM   1691  O   ASP A 214     107.811  13.973  -7.357  1.00 24.85           O  
ATOM   1692  CB  ASP A 214     106.987  11.373  -9.307  1.00 24.66           C  
ATOM   1693  CG  ASP A 214     106.922  11.023 -10.787  1.00 27.11           C  
ATOM   1694  OD1 ASP A 214     107.293  11.897 -11.603  1.00 26.79           O  
ATOM   1695  OD2 ASP A 214     106.512   9.889 -11.138  1.00 25.58           O1-
ATOM   1696  N   PHE A 215     108.454  11.940  -6.577  1.00 25.36           N  
ATOM   1697  CA  PHE A 215     108.449  12.342  -5.180  1.00 24.99           C  
ATOM   1698  C   PHE A 215     109.447  13.484  -5.035  1.00 24.88           C  
ATOM   1699  O   PHE A 215     109.207  14.453  -4.315  1.00 25.72           O  
ATOM   1700  CB  PHE A 215     108.864  11.168  -4.283  1.00 24.16           C  
ATOM   1701  CG  PHE A 215     109.034  11.543  -2.829  1.00 25.84           C  
ATOM   1702  CD1 PHE A 215     107.956  11.484  -1.948  1.00 25.21           C  
ATOM   1703  CD2 PHE A 215     110.269  11.978  -2.348  1.00 24.94           C  
ATOM   1704  CE1 PHE A 215     108.104  11.856  -0.612  1.00 24.72           C  
ATOM   1705  CE2 PHE A 215     110.433  12.354  -1.014  1.00 23.63           C  
ATOM   1706  CZ  PHE A 215     109.350  12.294  -0.145  1.00 26.55           C  
ATOM   1707  N   GLU A 216     110.562  13.368  -5.746  1.00 25.55           N  
ATOM   1708  CA  GLU A 216     111.598  14.383  -5.694  1.00 24.22           C  
ATOM   1709  C   GLU A 216     111.118  15.705  -6.222  1.00 23.65           C  
ATOM   1710  O   GLU A 216     111.736  16.728  -5.968  1.00 23.34           O  
ATOM   1711  CB  GLU A 216     112.812  13.946  -6.496  1.00 22.88           C  
ATOM   1712  CG  GLU A 216     113.701  12.994  -5.741  1.00 23.84           C  
ATOM   1713  CD  GLU A 216     114.737  12.353  -6.629  1.00 25.51           C  
ATOM   1714  OE1 GLU A 216     114.804  12.728  -7.820  1.00 28.12           O  
ATOM   1715  OE2 GLU A 216     115.480  11.478  -6.137  1.00 25.28           O1-
ATOM   1716  N   GLU A 217     110.009  15.701  -6.950  1.00 26.24           N  
ATOM   1717  CA  GLU A 217     109.516  16.949  -7.506  1.00 26.06           C  
ATOM   1718  C   GLU A 217     108.221  17.482  -6.914  1.00 25.32           C  
ATOM   1719  O   GLU A 217     108.048  18.691  -6.787  1.00 25.66           O  
ATOM   1720  CB  GLU A 217     109.348  16.823  -9.019  1.00 25.28           C  
ATOM   1721  CG  GLU A 217     108.645  18.008  -9.641  1.00 25.76           C  
ATOM   1722  CD  GLU A 217     108.501  17.888 -11.135  1.00 28.14           C  
ATOM   1723  OE1 GLU A 217     108.956  16.879 -11.711  1.00 33.10           O  
ATOM   1724  OE2 GLU A 217     107.926  18.809 -11.739  1.00 27.45           O1-
ATOM   1725  N   PHE A 218     107.310  16.600  -6.538  1.00 25.85           N  
ATOM   1726  CA  PHE A 218     106.038  17.078  -6.024  1.00 26.74           C  
ATOM   1727  C   PHE A 218     105.814  16.919  -4.522  1.00 26.21           C  
ATOM   1728  O   PHE A 218     104.741  17.244  -4.015  1.00 27.69           O  
ATOM   1729  CB  PHE A 218     104.902  16.414  -6.813  1.00 25.72           C  
ATOM   1730  CG  PHE A 218     104.946  16.707  -8.293  1.00 25.58           C  
ATOM   1731  CD1 PHE A 218     104.605  17.969  -8.778  1.00 23.94           C  
ATOM   1732  CD2 PHE A 218     105.338  15.722  -9.204  1.00 24.65           C  
ATOM   1733  CE1 PHE A 218     104.653  18.245 -10.146  1.00 21.08           C  
ATOM   1734  CE2 PHE A 218     105.390  15.993 -10.580  1.00 21.35           C  
ATOM   1735  CZ  PHE A 218     105.047  17.258 -11.049  1.00 22.00           C  
ATOM   1736  N   SER A 219     106.814  16.427  -3.805  1.00 24.92           N  
ATOM   1737  CA  SER A 219     106.676  16.273  -2.366  1.00 24.47           C  
ATOM   1738  C   SER A 219     107.925  16.779  -1.661  1.00 24.88           C  
ATOM   1739  O   SER A 219     107.883  17.776  -0.940  1.00 26.72           O  
ATOM   1740  CB  SER A 219     106.437  14.809  -2.000  1.00 24.71           C  
ATOM   1741  OG  SER A 219     106.404  14.646  -0.594  1.00 25.45           O  
ATOM   1742  N   LEU A 220     109.041  16.100  -1.893  1.00 24.19           N  
ATOM   1743  CA  LEU A 220     110.310  16.455  -1.264  1.00 24.82           C  
ATOM   1744  C   LEU A 220     110.586  17.961  -1.188  1.00 26.71           C  
ATOM   1745  O   LEU A 220     110.863  18.501  -0.113  1.00 28.74           O  
ATOM   1746  CB  LEU A 220     111.451  15.747  -1.997  1.00 24.39           C  
ATOM   1747  CG  LEU A 220     112.905  15.930  -1.557  1.00 25.40           C  
ATOM   1748  CD1 LEU A 220     113.003  16.362  -0.120  1.00 25.29           C  
ATOM   1749  CD2 LEU A 220     113.622  14.614  -1.752  1.00 24.81           C  
ATOM   1750  N   PRO A 221     110.513  18.662  -2.326  1.00 25.47           N  
ATOM   1751  CA  PRO A 221     110.770  20.106  -2.324  1.00 24.99           C  
ATOM   1752  C   PRO A 221     109.930  20.918  -1.337  1.00 26.15           C  
ATOM   1753  O   PRO A 221     110.428  21.836  -0.701  1.00 26.77           O  
ATOM   1754  CB  PRO A 221     110.493  20.523  -3.768  1.00 22.85           C  
ATOM   1755  CG  PRO A 221     110.633  19.290  -4.554  1.00 21.11           C  
ATOM   1756  CD  PRO A 221     110.194  18.166  -3.674  1.00 24.02           C  
ATOM   1757  N   TYR A 222     108.654  20.573  -1.215  1.00 28.49           N  
ATOM   1758  CA  TYR A 222     107.745  21.296  -0.343  1.00 28.55           C  
ATOM   1759  C   TYR A 222     107.846  20.884   1.122  1.00 28.62           C  
ATOM   1760  O   TYR A 222     107.553  21.676   2.018  1.00 29.76           O  
ATOM   1761  CB  TYR A 222     106.337  21.132  -0.898  1.00 27.94           C  
ATOM   1762  CG  TYR A 222     106.263  21.683  -2.304  1.00 28.71           C  
ATOM   1763  CD1 TYR A 222     106.155  23.057  -2.526  1.00 30.79           C  
ATOM   1764  CD2 TYR A 222     106.351  20.848  -3.411  1.00 27.76           C  
ATOM   1765  CE1 TYR A 222     106.146  23.588  -3.819  1.00 31.42           C  
ATOM   1766  CE2 TYR A 222     106.343  21.366  -4.710  1.00 27.83           C  
ATOM   1767  CZ  TYR A 222     106.239  22.739  -4.905  1.00 30.91           C  
ATOM   1768  OH  TYR A 222     106.241  23.273  -6.176  1.00 32.62           O  
ATOM   1769  N   LEU A 223     108.266  19.650   1.367  1.00 27.94           N  
ATOM   1770  CA  LEU A 223     108.466  19.185   2.731  1.00 27.20           C  
ATOM   1771  C   LEU A 223     109.707  19.934   3.218  1.00 28.45           C  
ATOM   1772  O   LEU A 223     109.765  20.413   4.347  1.00 29.94           O  
ATOM   1773  CB  LEU A 223     108.747  17.690   2.740  1.00 24.70           C  
ATOM   1774  CG  LEU A 223     107.537  16.776   2.584  1.00 24.53           C  
ATOM   1775  CD1 LEU A 223     108.013  15.338   2.526  1.00 25.51           C  
ATOM   1776  CD2 LEU A 223     106.586  16.969   3.749  1.00 24.44           C  
ATOM   1777  N   LYS A 224     110.696  20.043   2.335  1.00 30.11           N  
ATOM   1778  CA  LYS A 224     111.943  20.724   2.644  1.00 31.15           C  
ATOM   1779  C   LYS A 224     111.692  22.200   2.923  1.00 32.26           C  
ATOM   1780  O   LYS A 224     112.289  22.782   3.833  1.00 33.89           O  
ATOM   1781  CB  LYS A 224     112.925  20.578   1.480  1.00 31.69           C  
ATOM   1782  CG  LYS A 224     114.361  20.974   1.819  1.00 34.76           C  
ATOM   1783  CD  LYS A 224     115.233  21.087   0.570  1.00 36.61           C  
ATOM   1784  CE  LYS A 224     116.724  21.168   0.919  1.00 38.64           C  
ATOM   1785  NZ  LYS A 224     117.200  22.559   1.171  1.00 40.30           N1+
ATOM   1786  N   GLN A 225     110.814  22.809   2.138  1.00 32.35           N  
ATOM   1787  CA  GLN A 225     110.506  24.220   2.329  1.00 32.89           C  
ATOM   1788  C   GLN A 225     109.946  24.463   3.728  1.00 32.76           C  
ATOM   1789  O   GLN A 225     110.340  25.411   4.416  1.00 32.02           O  
ATOM   1790  CB  GLN A 225     109.491  24.695   1.286  1.00 34.60           C  
ATOM   1791  CG  GLN A 225     109.575  26.192   0.972  1.00 39.18           C  
ATOM   1792  CD  GLN A 225     108.377  26.712   0.180  1.00 42.19           C  
ATOM   1793  NE2 GLN A 225     107.339  27.137   0.890  1.00 44.67           N  
ATOM   1794  OE1 GLN A 225     108.393  26.735  -1.054  1.00 43.55           O  
ATOM   1795  N   ILE A 226     109.025  23.603   4.147  1.00 31.80           N  
ATOM   1796  CA  ILE A 226     108.429  23.754   5.460  1.00 30.66           C  
ATOM   1797  C   ILE A 226     109.539  23.638   6.506  1.00 31.56           C  
ATOM   1798  O   ILE A 226     109.723  24.523   7.344  1.00 33.66           O  
ATOM   1799  CB  ILE A 226     107.329  22.687   5.699  1.00 27.31           C  
ATOM   1800  CG1 ILE A 226     106.160  22.920   4.740  1.00 23.93           C  
ATOM   1801  CG2 ILE A 226     106.827  22.762   7.123  1.00 25.05           C  
ATOM   1802  CD1 ILE A 226     105.120  21.809   4.765  1.00 22.72           C  
ATOM   1803  N   VAL A 227     110.310  22.563   6.438  1.00 31.02           N  
ATOM   1804  CA  VAL A 227     111.373  22.391   7.412  1.00 31.17           C  
ATOM   1805  C   VAL A 227     112.318  23.584   7.451  1.00 30.32           C  
ATOM   1806  O   VAL A 227     112.580  24.123   8.512  1.00 31.81           O  
ATOM   1807  CB  VAL A 227     112.194  21.113   7.136  1.00 31.96           C  
ATOM   1808  CG1 VAL A 227     113.411  21.066   8.061  1.00 30.50           C  
ATOM   1809  CG2 VAL A 227     111.315  19.875   7.342  1.00 31.38           C  
ATOM   1810  N   ASP A 228     112.822  24.004   6.298  1.00 30.56           N  
ATOM   1811  CA  ASP A 228     113.756  25.122   6.258  1.00 30.37           C  
ATOM   1812  C   ASP A 228     113.155  26.391   6.823  1.00 30.39           C  
ATOM   1813  O   ASP A 228     113.821  27.151   7.524  1.00 29.75           O  
ATOM   1814  CB  ASP A 228     114.203  25.385   4.822  1.00 31.52           C  
ATOM   1815  CG  ASP A 228     115.081  24.276   4.266  1.00 35.56           C  
ATOM   1816  OD1 ASP A 228     115.629  23.481   5.062  1.00 36.33           O  
ATOM   1817  OD2 ASP A 228     115.223  24.201   3.023  1.00 39.53           O1-
ATOM   1818  N   SER A 229     111.892  26.620   6.500  1.00 32.51           N  
ATOM   1819  CA  SER A 229     111.190  27.810   6.945  1.00 33.34           C  
ATOM   1820  C   SER A 229     110.928  27.774   8.431  1.00 34.46           C  
ATOM   1821  O   SER A 229     111.118  28.767   9.126  1.00 34.46           O  
ATOM   1822  CB  SER A 229     109.867  27.943   6.210  1.00 33.75           C  
ATOM   1823  OG  SER A 229     109.493  29.301   6.105  1.00 37.72           O  
ATOM   1824  N   VAL A 230     110.489  26.623   8.920  1.00 35.35           N  
ATOM   1825  CA  VAL A 230     110.198  26.470  10.334  1.00 35.08           C  
ATOM   1826  C   VAL A 230     111.460  26.496  11.182  1.00 36.01           C  
ATOM   1827  O   VAL A 230     111.481  27.088  12.257  1.00 36.25           O  
ATOM   1828  CB  VAL A 230     109.438  25.163  10.584  1.00 36.30           C  
ATOM   1829  CG1 VAL A 230     109.326  24.891  12.091  1.00 35.79           C  
ATOM   1830  CG2 VAL A 230     108.052  25.256   9.944  1.00 35.40           C  
ATOM   1831  N   LYS A 231     112.511  25.849  10.695  1.00 37.06           N  
ATOM   1832  CA  LYS A 231     113.783  25.803  11.401  1.00 37.90           C  
ATOM   1833  C   LYS A 231     114.312  27.213  11.590  1.00 38.10           C  
ATOM   1834  O   LYS A 231     115.102  27.482  12.492  1.00 40.86           O  
ATOM   1835  CB  LYS A 231     114.801  25.001  10.597  1.00 40.91           C  
ATOM   1836  CG  LYS A 231     115.637  24.064  11.440  1.00 46.71           C  
ATOM   1837  CD  LYS A 231     115.826  22.725  10.746  1.00 51.40           C  
ATOM   1838  CE  LYS A 231     116.388  21.680  11.701  1.00 54.61           C  
ATOM   1839  NZ  LYS A 231     116.721  20.401  11.004  1.00 55.30           N1+
ATOM   1840  N   LEU A 232     113.866  28.119  10.731  1.00 36.61           N  
ATOM   1841  CA  LEU A 232     114.321  29.491  10.794  1.00 33.26           C  
ATOM   1842  C   LEU A 232     113.696  30.248  11.962  1.00 33.72           C  
ATOM   1843  O   LEU A 232     114.373  31.021  12.634  1.00 33.71           O  
ATOM   1844  CB  LEU A 232     113.994  30.188   9.475  1.00 32.80           C  
ATOM   1845  CG  LEU A 232     115.113  30.877   8.689  1.00 32.47           C  
ATOM   1846  CD1 LEU A 232     116.333  30.003   8.605  1.00 31.91           C  
ATOM   1847  CD2 LEU A 232     114.603  31.192   7.291  1.00 34.40           C  
ATOM   1848  N   THR A 233     112.411  30.015  12.214  1.00 34.16           N  
ATOM   1849  CA  THR A 233     111.707  30.711  13.286  1.00 33.51           C  
ATOM   1850  C   THR A 233     111.622  29.904  14.577  1.00 32.86           C  
ATOM   1851  O   THR A 233     111.560  30.481  15.657  1.00 33.11           O  
ATOM   1852  CB  THR A 233     110.271  31.103  12.858  1.00 34.78           C  
ATOM   1853  CG2 THR A 233     110.295  32.102  11.715  1.00 36.37           C  
ATOM   1854  OG1 THR A 233     109.571  29.936  12.424  1.00 33.88           O  
ATOM   1855  N   HIS A 234     111.607  28.578  14.464  1.00 32.92           N  
ATOM   1856  CA  HIS A 234     111.544  27.691  15.625  1.00 32.94           C  
ATOM   1857  C   HIS A 234     112.670  26.674  15.507  1.00 34.87           C  
ATOM   1858  O   HIS A 234     112.440  25.467  15.385  1.00 36.10           O  
ATOM   1859  CB  HIS A 234     110.195  26.992  15.672  1.00 31.37           C  
ATOM   1860  CG  HIS A 234     109.040  27.940  15.695  1.00 32.74           C  
ATOM   1861  CD2 HIS A 234     108.689  28.935  14.847  1.00 32.52           C  
ATOM   1862  ND1 HIS A 234     108.111  27.960  16.713  1.00 33.06           N  
ATOM   1863  CE1 HIS A 234     107.240  28.928  16.492  1.00 33.48           C  
ATOM   1864  NE2 HIS A 234     107.567  29.534  15.366  1.00 34.26           N  
ATOM   1865  N   PRO A 235     113.915  27.160  15.566  1.00 34.76           N  
ATOM   1866  CA  PRO A 235     115.138  26.367  15.461  1.00 35.36           C  
ATOM   1867  C   PRO A 235     115.187  25.045  16.201  1.00 37.08           C  
ATOM   1868  O   PRO A 235     115.763  24.074  15.704  1.00 38.48           O  
ATOM   1869  CB  PRO A 235     116.234  27.324  15.942  1.00 34.29           C  
ATOM   1870  CG  PRO A 235     115.517  28.531  16.486  1.00 34.14           C  
ATOM   1871  CD  PRO A 235     114.216  28.583  15.791  1.00 34.01           C  
ATOM   1872  N   ASN A 236     114.585  24.991  17.377  1.00 37.35           N  
ATOM   1873  CA  ASN A 236     114.652  23.765  18.151  1.00 37.98           C  
ATOM   1874  C   ASN A 236     113.435  22.871  18.113  1.00 35.48           C  
ATOM   1875  O   ASN A 236     113.394  21.861  18.809  1.00 35.77           O  
ATOM   1876  CB  ASN A 236     115.009  24.104  19.596  1.00 42.22           C  
ATOM   1877  CG  ASN A 236     116.347  24.816  19.701  1.00 45.79           C  
ATOM   1878  ND2 ASN A 236     116.314  26.073  20.141  1.00 47.40           N  
ATOM   1879  OD1 ASN A 236     117.400  24.247  19.376  1.00 45.68           O  
ATOM   1880  N   LEU A 237     112.448  23.221  17.294  1.00 32.97           N  
ATOM   1881  CA  LEU A 237     111.246  22.402  17.206  1.00 32.68           C  
ATOM   1882  C   LEU A 237     111.469  21.186  16.326  1.00 32.03           C  
ATOM   1883  O   LEU A 237     111.632  21.310  15.110  1.00 33.88           O  
ATOM   1884  CB  LEU A 237     110.083  23.203  16.641  1.00 32.33           C  
ATOM   1885  CG  LEU A 237     108.816  22.355  16.521  1.00 30.37           C  
ATOM   1886  CD1 LEU A 237     108.144  22.233  17.883  1.00 28.52           C  
ATOM   1887  CD2 LEU A 237     107.878  22.994  15.511  1.00 30.87           C  
ATOM   1888  N   PRO A 238     111.485  19.991  16.927  1.00 30.10           N  
ATOM   1889  CA  PRO A 238     111.691  18.776  16.141  1.00 30.57           C  
ATOM   1890  C   PRO A 238     110.515  18.515  15.212  1.00 31.21           C  
ATOM   1891  O   PRO A 238     109.365  18.677  15.609  1.00 33.49           O  
ATOM   1892  CB  PRO A 238     111.833  17.677  17.197  1.00 28.94           C  
ATOM   1893  CG  PRO A 238     112.030  18.391  18.493  1.00 29.48           C  
ATOM   1894  CD  PRO A 238     111.334  19.697  18.358  1.00 30.71           C  
ATOM   1895  N   LEU A 239     110.805  18.117  13.977  1.00 30.39           N  
ATOM   1896  CA  LEU A 239     109.759  17.808  13.008  1.00 29.42           C  
ATOM   1897  C   LEU A 239     109.820  16.312  12.688  1.00 29.98           C  
ATOM   1898  O   LEU A 239     110.896  15.770  12.450  1.00 31.70           O  
ATOM   1899  CB  LEU A 239     109.960  18.633  11.739  1.00 27.37           C  
ATOM   1900  CG  LEU A 239     109.899  20.147  11.959  1.00 25.19           C  
ATOM   1901  CD1 LEU A 239     110.037  20.881  10.634  1.00 24.19           C  
ATOM   1902  CD2 LEU A 239     108.575  20.505  12.618  1.00 27.16           C  
ATOM   1903  N   ILE A 240     108.671  15.644  12.699  1.00 28.81           N  
ATOM   1904  CA  ILE A 240     108.625  14.212  12.416  1.00 27.29           C  
ATOM   1905  C   ILE A 240     107.882  13.918  11.121  1.00 27.85           C  
ATOM   1906  O   ILE A 240     106.722  14.301  10.970  1.00 27.32           O  
ATOM   1907  CB  ILE A 240     107.908  13.432  13.530  1.00 24.40           C  
ATOM   1908  CG1 ILE A 240     108.476  13.812  14.893  1.00 24.49           C  
ATOM   1909  CG2 ILE A 240     108.064  11.944  13.293  1.00 21.50           C  
ATOM   1910  CD1 ILE A 240     107.743  13.171  16.044  1.00 24.28           C  
ATOM   1911  N   LEU A 241     108.542  13.226  10.193  1.00 27.36           N  
ATOM   1912  CA  LEU A 241     107.894  12.892   8.935  1.00 26.39           C  
ATOM   1913  C   LEU A 241     107.317  11.498   9.015  1.00 26.58           C  
ATOM   1914  O   LEU A 241     107.996  10.555   9.413  1.00 25.80           O  
ATOM   1915  CB  LEU A 241     108.869  12.976   7.757  1.00 28.14           C  
ATOM   1916  CG  LEU A 241     108.270  12.677   6.369  1.00 27.81           C  
ATOM   1917  CD1 LEU A 241     107.152  13.675   6.062  1.00 23.69           C  
ATOM   1918  CD2 LEU A 241     109.372  12.731   5.295  1.00 23.07           C  
ATOM   1919  N   TYR A 242     106.043  11.391   8.662  1.00 27.33           N  
ATOM   1920  CA  TYR A 242     105.350  10.120   8.661  1.00 27.37           C  
ATOM   1921  C   TYR A 242     104.786   9.947   7.270  1.00 26.87           C  
ATOM   1922  O   TYR A 242     104.065  10.804   6.763  1.00 26.23           O  
ATOM   1923  CB  TYR A 242     104.204  10.104   9.679  1.00 31.51           C  
ATOM   1924  CG  TYR A 242     103.476   8.784   9.692  1.00 35.17           C  
ATOM   1925  CD1 TYR A 242     104.029   7.677  10.327  1.00 38.00           C  
ATOM   1926  CD2 TYR A 242     102.296   8.610   8.975  1.00 36.45           C  
ATOM   1927  CE1 TYR A 242     103.436   6.418  10.233  1.00 40.67           C  
ATOM   1928  CE2 TYR A 242     101.691   7.357   8.873  1.00 37.01           C  
ATOM   1929  CZ  TYR A 242     102.267   6.261   9.500  1.00 40.15           C  
ATOM   1930  OH  TYR A 242     101.710   5.006   9.365  1.00 42.79           O  
ATOM   1931  N   ALA A 243     105.127   8.833   6.650  1.00 26.60           N  
ATOM   1932  CA  ALA A 243     104.660   8.539   5.312  1.00 27.65           C  
ATOM   1933  C   ALA A 243     104.790   7.033   5.139  1.00 29.46           C  
ATOM   1934  O   ALA A 243     105.885   6.532   4.901  1.00 31.53           O  
ATOM   1935  CB  ALA A 243     105.525   9.268   4.303  1.00 24.63           C  
ATOM   1936  N   SER A 244     103.688   6.302   5.281  1.00 30.38           N  
ATOM   1937  CA  SER A 244     103.754   4.856   5.135  1.00 32.31           C  
ATOM   1938  C   SER A 244     104.013   4.491   3.682  1.00 29.75           C  
ATOM   1939  O   SER A 244     103.628   5.221   2.771  1.00 29.54           O  
ATOM   1940  CB  SER A 244     102.462   4.200   5.621  1.00 33.27           C  
ATOM   1941  OG  SER A 244     101.353   4.942   5.181  1.00 41.60           O  
ATOM   1942  N   GLY A 245     104.675   3.360   3.472  1.00 28.38           N  
ATOM   1943  CA  GLY A 245     104.979   2.936   2.124  1.00 29.03           C  
ATOM   1944  C   GLY A 245     106.132   3.743   1.570  1.00 29.81           C  
ATOM   1945  O   GLY A 245     106.150   4.071   0.385  1.00 32.01           O  
ATOM   1946  N   SER A 246     107.101   4.059   2.428  1.00 28.32           N  
ATOM   1947  CA  SER A 246     108.260   4.847   2.025  1.00 26.20           C  
ATOM   1948  C   SER A 246     109.477   3.973   1.749  1.00 26.64           C  
ATOM   1949  O   SER A 246     110.580   4.475   1.526  1.00 26.97           O  
ATOM   1950  CB  SER A 246     108.593   5.857   3.112  1.00 24.47           C  
ATOM   1951  OG  SER A 246     108.940   5.183   4.302  1.00 27.26           O  
ATOM   1952  N   GLY A 247     109.259   2.662   1.754  1.00 26.02           N  
ATOM   1953  CA  GLY A 247     110.326   1.711   1.507  1.00 26.02           C  
ATOM   1954  C   GLY A 247     111.257   2.008   0.345  1.00 27.42           C  
ATOM   1955  O   GLY A 247     112.430   1.637   0.377  1.00 30.83           O  
ATOM   1956  N   GLY A 248     110.758   2.673  -0.687  1.00 25.70           N  
ATOM   1957  CA  GLY A 248     111.610   2.975  -1.824  1.00 23.60           C  
ATOM   1958  C   GLY A 248     112.114   4.405  -1.833  1.00 24.27           C  
ATOM   1959  O   GLY A 248     112.870   4.798  -2.728  1.00 23.52           O  
ATOM   1960  N   LEU A 249     111.707   5.179  -0.827  1.00 22.93           N  
ATOM   1961  CA  LEU A 249     112.095   6.581  -0.718  1.00 21.66           C  
ATOM   1962  C   LEU A 249     113.019   6.891   0.445  1.00 19.66           C  
ATOM   1963  O   LEU A 249     113.440   8.030   0.622  1.00 21.77           O  
ATOM   1964  CB  LEU A 249     110.850   7.454  -0.566  1.00 22.56           C  
ATOM   1965  CG  LEU A 249     109.839   7.453  -1.702  1.00 22.29           C  
ATOM   1966  CD1 LEU A 249     108.539   8.046  -1.198  1.00 23.53           C  
ATOM   1967  CD2 LEU A 249     110.378   8.255  -2.875  1.00 22.98           C  
ATOM   1968  N   LEU A 250     113.331   5.885   1.244  1.00 20.17           N  
ATOM   1969  CA  LEU A 250     114.163   6.095   2.415  1.00 20.90           C  
ATOM   1970  C   LEU A 250     115.329   7.046   2.228  1.00 22.43           C  
ATOM   1971  O   LEU A 250     115.438   8.040   2.942  1.00 24.73           O  
ATOM   1972  CB  LEU A 250     114.658   4.752   2.942  1.00 19.56           C  
ATOM   1973  CG  LEU A 250     113.549   3.943   3.621  1.00 18.18           C  
ATOM   1974  CD1 LEU A 250     114.179   2.942   4.573  1.00 17.52           C  
ATOM   1975  CD2 LEU A 250     112.589   4.869   4.378  1.00 16.46           C  
ATOM   1976  N   GLU A 251     116.189   6.764   1.264  1.00 24.63           N  
ATOM   1977  CA  GLU A 251     117.354   7.606   1.042  1.00 24.50           C  
ATOM   1978  C   GLU A 251     117.062   9.084   0.828  1.00 26.65           C  
ATOM   1979  O   GLU A 251     117.915   9.920   1.123  1.00 29.38           O  
ATOM   1980  CB  GLU A 251     118.175   7.077  -0.132  1.00 24.83           C  
ATOM   1981  CG  GLU A 251     118.925   5.788   0.169  1.00 23.07           C  
ATOM   1982  CD  GLU A 251     118.044   4.579   0.085  1.00 22.43           C  
ATOM   1983  OE1 GLU A 251     116.859   4.727  -0.263  1.00 25.06           O  
ATOM   1984  OE2 GLU A 251     118.535   3.474   0.369  1.00 27.07           O1-
ATOM   1985  N   ARG A 252     115.876   9.428   0.330  1.00 26.91           N  
ATOM   1986  CA  ARG A 252     115.587  10.839   0.118  1.00 27.09           C  
ATOM   1987  C   ARG A 252     114.869  11.521   1.268  1.00 26.78           C  
ATOM   1988  O   ARG A 252     114.858  12.747   1.342  1.00 27.48           O  
ATOM   1989  CB  ARG A 252     114.779  11.081  -1.168  1.00 29.31           C  
ATOM   1990  CG  ARG A 252     114.349   9.866  -1.937  1.00 29.38           C  
ATOM   1991  CD  ARG A 252     114.851   9.897  -3.372  1.00 28.42           C  
ATOM   1992  NE  ARG A 252     115.285   8.554  -3.743  1.00 30.71           N  
ATOM   1993  CZ  ARG A 252     115.706   8.190  -4.946  1.00 28.54           C  
ATOM   1994  NH1 ARG A 252     115.763   9.064  -5.937  1.00 27.75           N1+
ATOM   1995  NH2 ARG A 252     116.063   6.934  -5.148  1.00 28.06           N  
ATOM   1996  N   LEU A 253     114.277  10.757   2.177  1.00 25.60           N  
ATOM   1997  CA  LEU A 253     113.561  11.385   3.285  1.00 24.66           C  
ATOM   1998  C   LEU A 253     114.436  12.360   4.086  1.00 25.60           C  
ATOM   1999  O   LEU A 253     114.038  13.496   4.362  1.00 26.00           O  
ATOM   2000  CB  LEU A 253     112.965  10.304   4.188  1.00 22.03           C  
ATOM   2001  CG  LEU A 253     112.020   9.337   3.463  1.00 18.40           C  
ATOM   2002  CD1 LEU A 253     111.237   8.546   4.457  1.00 14.65           C  
ATOM   2003  CD2 LEU A 253     111.080  10.113   2.557  1.00 18.18           C  
ATOM   2004  N   PRO A 254     115.650  11.933   4.461  1.00 26.36           N  
ATOM   2005  CA  PRO A 254     116.530  12.823   5.225  1.00 25.56           C  
ATOM   2006  C   PRO A 254     116.795  14.149   4.524  1.00 27.04           C  
ATOM   2007  O   PRO A 254     117.007  15.172   5.169  1.00 29.58           O  
ATOM   2008  CB  PRO A 254     117.807  12.009   5.388  1.00 23.05           C  
ATOM   2009  CG  PRO A 254     117.372  10.605   5.233  1.00 24.22           C  
ATOM   2010  CD  PRO A 254     116.272  10.618   4.231  1.00 26.28           C  
ATOM   2011  N   LEU A 255     116.782  14.137   3.200  1.00 28.36           N  
ATOM   2012  CA  LEU A 255     117.046  15.356   2.454  1.00 27.99           C  
ATOM   2013  C   LEU A 255     116.009  16.446   2.712  1.00 27.68           C  
ATOM   2014  O   LEU A 255     116.223  17.599   2.354  1.00 27.36           O  
ATOM   2015  CB  LEU A 255     117.140  15.042   0.958  1.00 28.34           C  
ATOM   2016  CG  LEU A 255     118.198  13.988   0.602  1.00 28.25           C  
ATOM   2017  CD1 LEU A 255     118.021  13.498  -0.827  1.00 28.79           C  
ATOM   2018  CD2 LEU A 255     119.566  14.600   0.775  1.00 27.98           C  
ATOM   2019  N   THR A 256     114.891  16.085   3.339  1.00 28.86           N  
ATOM   2020  CA  THR A 256     113.845  17.065   3.644  1.00 28.47           C  
ATOM   2021  C   THR A 256     114.319  17.910   4.807  1.00 29.41           C  
ATOM   2022  O   THR A 256     113.887  19.045   4.972  1.00 29.70           O  
ATOM   2023  CB  THR A 256     112.533  16.406   4.088  1.00 26.71           C  
ATOM   2024  CG2 THR A 256     111.984  15.506   2.992  1.00 27.19           C  
ATOM   2025  OG1 THR A 256     112.765  15.636   5.277  1.00 25.68           O  
ATOM   2026  N   GLY A 257     115.208  17.340   5.616  1.00 29.23           N  
ATOM   2027  CA  GLY A 257     115.727  18.057   6.762  1.00 28.77           C  
ATOM   2028  C   GLY A 257     114.992  17.736   8.052  1.00 29.26           C  
ATOM   2029  O   GLY A 257     115.342  18.250   9.111  1.00 29.27           O  
ATOM   2030  N   VAL A 258     113.976  16.884   7.973  1.00 29.45           N  
ATOM   2031  CA  VAL A 258     113.207  16.527   9.158  1.00 28.49           C  
ATOM   2032  C   VAL A 258     114.114  15.897  10.199  1.00 28.97           C  
ATOM   2033  O   VAL A 258     115.051  15.192   9.859  1.00 29.61           O  
ATOM   2034  CB  VAL A 258     112.051  15.539   8.821  1.00 27.48           C  
ATOM   2035  CG1 VAL A 258     110.921  16.306   8.141  1.00 25.45           C  
ATOM   2036  CG2 VAL A 258     112.553  14.388   7.931  1.00 24.24           C  
ATOM   2037  N   ASP A 259     113.831  16.157  11.471  1.00 30.23           N  
ATOM   2038  CA  ASP A 259     114.629  15.612  12.566  1.00 30.15           C  
ATOM   2039  C   ASP A 259     114.390  14.124  12.784  1.00 29.23           C  
ATOM   2040  O   ASP A 259     115.292  13.403  13.216  1.00 30.61           O  
ATOM   2041  CB  ASP A 259     114.333  16.361  13.864  1.00 30.52           C  
ATOM   2042  CG  ASP A 259     114.464  17.853  13.710  1.00 32.97           C  
ATOM   2043  OD1 ASP A 259     113.456  18.502  13.368  1.00 37.89           O  
ATOM   2044  OD2 ASP A 259     115.571  18.384  13.925  1.00 33.47           O1-
ATOM   2045  N   VAL A 260     113.178  13.660  12.507  1.00 27.61           N  
ATOM   2046  CA  VAL A 260     112.881  12.248  12.686  1.00 25.54           C  
ATOM   2047  C   VAL A 260     111.970  11.680  11.601  1.00 24.18           C  
ATOM   2048  O   VAL A 260     111.033  12.335  11.145  1.00 25.39           O  
ATOM   2049  CB  VAL A 260     112.306  11.979  14.125  1.00 25.47           C  
ATOM   2050  CG1 VAL A 260     111.834  13.277  14.750  1.00 23.37           C  
ATOM   2051  CG2 VAL A 260     111.213  10.935  14.090  1.00 23.87           C  
ATOM   2052  N   VAL A 261     112.284  10.465  11.166  1.00 24.09           N  
ATOM   2053  CA  VAL A 261     111.513   9.786  10.135  1.00 23.87           C  
ATOM   2054  C   VAL A 261     110.779   8.602  10.737  1.00 25.06           C  
ATOM   2055  O   VAL A 261     111.376   7.734  11.378  1.00 25.29           O  
ATOM   2056  CB  VAL A 261     112.418   9.275   8.985  1.00 23.09           C  
ATOM   2057  CG1 VAL A 261     111.664   8.272   8.141  1.00 17.86           C  
ATOM   2058  CG2 VAL A 261     112.870  10.441   8.116  1.00 21.68           C  
ATOM   2059  N   SER A 262     109.470   8.583  10.535  1.00 27.15           N  
ATOM   2060  CA  SER A 262     108.644   7.508  11.046  1.00 29.07           C  
ATOM   2061  C   SER A 262     108.671   6.419   9.989  1.00 29.84           C  
ATOM   2062  O   SER A 262     108.201   6.625   8.875  1.00 30.82           O  
ATOM   2063  CB  SER A 262     107.215   8.016  11.257  1.00 28.61           C  
ATOM   2064  OG  SER A 262     106.582   7.371  12.351  1.00 26.64           O  
ATOM   2065  N   LEU A 263     109.242   5.272  10.339  1.00 30.91           N  
ATOM   2066  CA  LEU A 263     109.340   4.141   9.421  1.00 31.90           C  
ATOM   2067  C   LEU A 263     108.136   3.212   9.570  1.00 32.88           C  
ATOM   2068  O   LEU A 263     107.656   3.011  10.688  1.00 33.44           O  
ATOM   2069  CB  LEU A 263     110.610   3.329   9.711  1.00 32.60           C  
ATOM   2070  CG  LEU A 263     111.983   3.782   9.217  1.00 33.68           C  
ATOM   2071  CD1 LEU A 263     112.970   2.650   9.459  1.00 33.97           C  
ATOM   2072  CD2 LEU A 263     111.942   4.140   7.738  1.00 34.63           C  
ATOM   2073  N   ASP A 264     107.647   2.644   8.463  1.00 33.21           N  
ATOM   2074  CA  ASP A 264     106.517   1.724   8.552  1.00 32.37           C  
ATOM   2075  C   ASP A 264     107.104   0.347   8.796  1.00 31.07           C  
ATOM   2076  O   ASP A 264     108.315   0.193   8.793  1.00 30.95           O  
ATOM   2077  CB  ASP A 264     105.638   1.765   7.285  1.00 34.24           C  
ATOM   2078  CG  ASP A 264     106.361   1.304   6.035  1.00 34.74           C  
ATOM   2079  OD1 ASP A 264     106.899   0.178   6.031  1.00 37.34           O  
ATOM   2080  OD2 ASP A 264     106.372   2.071   5.047  1.00 32.81           O1-
ATOM   2081  N   TRP A 265     106.265  -0.650   9.023  1.00 30.06           N  
ATOM   2082  CA  TRP A 265     106.757  -1.986   9.319  1.00 28.91           C  
ATOM   2083  C   TRP A 265     107.314  -2.802   8.144  1.00 29.20           C  
ATOM   2084  O   TRP A 265     107.910  -3.863   8.367  1.00 28.22           O  
ATOM   2085  CB  TRP A 265     105.655  -2.791  10.010  1.00 28.57           C  
ATOM   2086  CG  TRP A 265     104.585  -3.218   9.069  1.00 28.62           C  
ATOM   2087  CD1 TRP A 265     104.434  -4.452   8.507  1.00 27.95           C  
ATOM   2088  CD2 TRP A 265     103.553  -2.399   8.519  1.00 28.42           C  
ATOM   2089  CE2 TRP A 265     102.813  -3.201   7.627  1.00 28.82           C  
ATOM   2090  CE3 TRP A 265     103.185  -1.057   8.698  1.00 31.56           C  
ATOM   2091  NE1 TRP A 265     103.372  -4.452   7.639  1.00 27.33           N  
ATOM   2092  CZ2 TRP A 265     101.720  -2.714   6.907  1.00 31.08           C  
ATOM   2093  CZ3 TRP A 265     102.097  -0.567   7.985  1.00 33.79           C  
ATOM   2094  CH2 TRP A 265     101.380  -1.396   7.096  1.00 35.35           C  
ATOM   2095  N   THR A 266     107.131  -2.333   6.909  1.00 28.20           N  
ATOM   2096  CA  THR A 266     107.627  -3.082   5.758  1.00 28.06           C  
ATOM   2097  C   THR A 266     109.143  -2.959   5.579  1.00 29.80           C  
ATOM   2098  O   THR A 266     109.759  -3.750   4.861  1.00 30.39           O  
ATOM   2099  CB  THR A 266     106.946  -2.639   4.463  1.00 26.81           C  
ATOM   2100  CG2 THR A 266     105.449  -2.606   4.647  1.00 26.26           C  
ATOM   2101  OG1 THR A 266     107.414  -1.337   4.100  1.00 26.15           O  
ATOM   2102  N   VAL A 267     109.740  -1.968   6.233  1.00 29.14           N  
ATOM   2103  CA  VAL A 267     111.178  -1.761   6.168  1.00 28.90           C  
ATOM   2104  C   VAL A 267     111.774  -2.270   7.477  1.00 29.63           C  
ATOM   2105  O   VAL A 267     111.329  -1.877   8.551  1.00 31.60           O  
ATOM   2106  CB  VAL A 267     111.524  -0.257   6.008  1.00 27.91           C  
ATOM   2107  CG1 VAL A 267     113.002  -0.031   6.220  1.00 24.94           C  
ATOM   2108  CG2 VAL A 267     111.122   0.224   4.626  1.00 26.67           C  
ATOM   2109  N   ASP A 268     112.767  -3.150   7.399  1.00 28.80           N  
ATOM   2110  CA  ASP A 268     113.393  -3.665   8.609  1.00 27.76           C  
ATOM   2111  C   ASP A 268     114.115  -2.533   9.327  1.00 28.01           C  
ATOM   2112  O   ASP A 268     114.709  -1.668   8.687  1.00 28.95           O  
ATOM   2113  CB  ASP A 268     114.381  -4.773   8.277  1.00 25.91           C  
ATOM   2114  CG  ASP A 268     115.037  -5.339   9.511  1.00 26.40           C  
ATOM   2115  OD1 ASP A 268     114.363  -6.084  10.251  1.00 26.97           O  
ATOM   2116  OD2 ASP A 268     116.220  -5.029   9.745  1.00 29.96           O1-
ATOM   2117  N   MET A 269     114.060  -2.538  10.659  1.00 27.46           N  
ATOM   2118  CA  MET A 269     114.685  -1.486  11.442  1.00 25.85           C  
ATOM   2119  C   MET A 269     116.152  -1.312  11.110  1.00 26.89           C  
ATOM   2120  O   MET A 269     116.615  -0.188  10.917  1.00 29.29           O  
ATOM   2121  CB  MET A 269     114.541  -1.762  12.936  1.00 26.19           C  
ATOM   2122  CG  MET A 269     115.096  -0.642  13.803  1.00 28.82           C  
ATOM   2123  SD  MET A 269     114.467   1.003  13.358  1.00 29.71           S  
ATOM   2124  CE  MET A 269     112.949   0.998  14.253  1.00 26.74           C  
ATOM   2125  N   ALA A 270     116.890  -2.414  11.051  1.00 24.80           N  
ATOM   2126  CA  ALA A 270     118.302  -2.330  10.744  1.00 24.27           C  
ATOM   2127  C   ALA A 270     118.498  -1.701   9.373  1.00 25.04           C  
ATOM   2128  O   ALA A 270     119.330  -0.813   9.202  1.00 26.96           O  
ATOM   2129  CB  ALA A 270     118.918  -3.707  10.781  1.00 26.86           C  
ATOM   2130  N   ASP A 271     117.718  -2.150   8.397  1.00 25.87           N  
ATOM   2131  CA  ASP A 271     117.828  -1.625   7.035  1.00 26.77           C  
ATOM   2132  C   ASP A 271     117.530  -0.139   7.001  1.00 26.91           C  
ATOM   2133  O   ASP A 271     118.252   0.642   6.376  1.00 27.63           O  
ATOM   2134  CB  ASP A 271     116.845  -2.331   6.097  1.00 28.76           C  
ATOM   2135  CG  ASP A 271     117.236  -3.766   5.798  1.00 29.19           C  
ATOM   2136  OD1 ASP A 271     118.399  -4.142   6.070  1.00 30.45           O  
ATOM   2137  OD2 ASP A 271     116.376  -4.518   5.285  1.00 28.01           O1-
ATOM   2138  N   GLY A 272     116.434   0.236   7.654  1.00 26.70           N  
ATOM   2139  CA  GLY A 272     116.027   1.626   7.695  1.00 26.53           C  
ATOM   2140  C   GLY A 272     117.055   2.495   8.381  1.00 25.13           C  
ATOM   2141  O   GLY A 272     117.352   3.594   7.902  1.00 26.34           O  
ATOM   2142  N   ARG A 273     117.598   2.011   9.496  1.00 24.85           N  
ATOM   2143  CA  ARG A 273     118.601   2.764  10.238  1.00 27.15           C  
ATOM   2144  C   ARG A 273     119.820   3.005   9.353  1.00 27.91           C  
ATOM   2145  O   ARG A 273     120.465   4.060   9.424  1.00 28.98           O  
ATOM   2146  CB  ARG A 273     119.008   2.011  11.513  1.00 27.94           C  
ATOM   2147  CG  ARG A 273     120.074   2.719  12.363  1.00 32.71           C  
ATOM   2148  CD  ARG A 273     119.528   3.944  13.124  1.00 38.05           C  
ATOM   2149  NE  ARG A 273     119.589   5.162  12.312  1.00 37.73           N  
ATOM   2150  CZ  ARG A 273     119.238   6.374  12.729  1.00 36.60           C  
ATOM   2151  NH1 ARG A 273     118.792   6.565  13.964  1.00 36.62           N1+
ATOM   2152  NH2 ARG A 273     119.332   7.401  11.894  1.00 35.99           N  
ATOM   2153  N   ARG A 274     120.128   2.029   8.504  1.00 27.53           N  
ATOM   2154  CA  ARG A 274     121.269   2.154   7.606  1.00 27.13           C  
ATOM   2155  C   ARG A 274     120.969   3.058   6.414  1.00 28.18           C  
ATOM   2156  O   ARG A 274     121.714   3.998   6.140  1.00 29.44           O  
ATOM   2157  CB  ARG A 274     121.701   0.778   7.105  1.00 25.87           C  
ATOM   2158  CG  ARG A 274     122.981   0.800   6.296  1.00 29.24           C  
ATOM   2159  CD  ARG A 274     123.198  -0.518   5.584  1.00 30.64           C  
ATOM   2160  NE  ARG A 274     122.069  -0.831   4.716  1.00 34.94           N  
ATOM   2161  CZ  ARG A 274     121.178  -1.789   4.954  1.00 35.80           C  
ATOM   2162  NH1 ARG A 274     121.282  -2.545   6.045  1.00 35.52           N1+
ATOM   2163  NH2 ARG A 274     120.177  -1.990   4.099  1.00 35.10           N  
ATOM   2164  N   ARG A 275     119.866   2.775   5.720  1.00 28.36           N  
ATOM   2165  CA  ARG A 275     119.465   3.526   4.532  1.00 26.36           C  
ATOM   2166  C   ARG A 275     119.140   4.986   4.774  1.00 26.87           C  
ATOM   2167  O   ARG A 275     119.239   5.803   3.858  1.00 24.90           O  
ATOM   2168  CB  ARG A 275     118.267   2.848   3.861  1.00 26.62           C  
ATOM   2169  CG  ARG A 275     118.523   1.400   3.473  1.00 25.73           C  
ATOM   2170  CD  ARG A 275     117.313   0.791   2.778  1.00 26.44           C  
ATOM   2171  NE  ARG A 275     116.736   1.699   1.789  1.00 24.92           N  
ATOM   2172  CZ  ARG A 275     115.488   1.614   1.337  1.00 24.56           C  
ATOM   2173  NH1 ARG A 275     114.683   0.656   1.783  1.00 21.75           N1+
ATOM   2174  NH2 ARG A 275     115.044   2.492   0.447  1.00 22.50           N  
ATOM   2175  N   LEU A 276     118.758   5.326   5.999  1.00 28.40           N  
ATOM   2176  CA  LEU A 276     118.423   6.713   6.309  1.00 29.59           C  
ATOM   2177  C   LEU A 276     119.647   7.559   6.655  1.00 32.16           C  
ATOM   2178  O   LEU A 276     119.591   8.788   6.638  1.00 32.26           O  
ATOM   2179  CB  LEU A 276     117.437   6.775   7.476  1.00 25.31           C  
ATOM   2180  CG  LEU A 276     116.002   6.338   7.203  1.00 23.22           C  
ATOM   2181  CD1 LEU A 276     115.281   6.067   8.510  1.00 21.13           C  
ATOM   2182  CD2 LEU A 276     115.305   7.418   6.431  1.00 20.58           C  
ATOM   2183  N   GLY A 277     120.759   6.909   6.967  1.00 34.37           N  
ATOM   2184  CA  GLY A 277     121.932   7.673   7.332  1.00 36.90           C  
ATOM   2185  C   GLY A 277     121.992   7.636   8.839  1.00 38.88           C  
ATOM   2186  O   GLY A 277     121.078   7.102   9.471  1.00 39.74           O  
ATOM   2187  N   PRO A 278     123.040   8.199   9.452  1.00 40.84           N  
ATOM   2188  CA  PRO A 278     123.172   8.191  10.912  1.00 42.48           C  
ATOM   2189  C   PRO A 278     122.642   9.369  11.730  1.00 42.63           C  
ATOM   2190  O   PRO A 278     122.459   9.235  12.938  1.00 44.05           O  
ATOM   2191  CB  PRO A 278     124.676   8.012  11.115  1.00 41.75           C  
ATOM   2192  CG  PRO A 278     125.315   8.536   9.795  1.00 41.09           C  
ATOM   2193  CD  PRO A 278     124.204   8.834   8.815  1.00 41.13           C  
ATOM   2194  N   ASN A 279     122.391  10.508  11.096  1.00 42.60           N  
ATOM   2195  CA  ASN A 279     121.938  11.692  11.826  1.00 42.43           C  
ATOM   2196  C   ASN A 279     120.471  11.764  12.234  1.00 40.72           C  
ATOM   2197  O   ASN A 279     120.147  12.162  13.348  1.00 43.11           O  
ATOM   2198  CB  ASN A 279     122.287  12.942  11.027  1.00 45.87           C  
ATOM   2199  CG  ASN A 279     123.626  12.825  10.340  1.00 48.78           C  
ATOM   2200  ND2 ASN A 279     123.735  13.407   9.149  1.00 50.81           N  
ATOM   2201  OD1 ASN A 279     124.556  12.212  10.871  1.00 50.78           O  
ATOM   2202  N   VAL A 280     119.582  11.390  11.331  1.00 37.98           N  
ATOM   2203  CA  VAL A 280     118.154  11.446  11.600  1.00 34.16           C  
ATOM   2204  C   VAL A 280     117.705  10.484  12.716  1.00 31.77           C  
ATOM   2205  O   VAL A 280     118.349   9.470  12.972  1.00 32.08           O  
ATOM   2206  CB  VAL A 280     117.391  11.173  10.272  1.00 34.24           C  
ATOM   2207  CG1 VAL A 280     116.924   9.743  10.196  1.00 34.91           C  
ATOM   2208  CG2 VAL A 280     116.239  12.101  10.150  1.00 36.92           C  
ATOM   2209  N   ALA A 281     116.618  10.820  13.402  1.00 29.31           N  
ATOM   2210  CA  ALA A 281     116.081   9.950  14.442  1.00 27.34           C  
ATOM   2211  C   ALA A 281     115.000   9.107  13.761  1.00 28.13           C  
ATOM   2212  O   ALA A 281     114.568   9.434  12.656  1.00 27.82           O  
ATOM   2213  CB  ALA A 281     115.484  10.764  15.550  1.00 25.31           C  
ATOM   2214  N   ILE A 282     114.546   8.037  14.405  1.00 26.90           N  
ATOM   2215  CA  ILE A 282     113.537   7.171  13.792  1.00 26.35           C  
ATOM   2216  C   ILE A 282     112.375   6.875  14.724  1.00 27.57           C  
ATOM   2217  O   ILE A 282     112.581   6.588  15.908  1.00 28.36           O  
ATOM   2218  CB  ILE A 282     114.192   5.835  13.356  1.00 24.77           C  
ATOM   2219  CG1 ILE A 282     115.417   6.141  12.490  1.00 26.95           C  
ATOM   2220  CG2 ILE A 282     113.181   4.957  12.651  1.00 24.93           C  
ATOM   2221  CD1 ILE A 282     115.892   5.013  11.609  1.00 25.91           C  
ATOM   2222  N   GLN A 283     111.152   6.934  14.208  1.00 29.28           N  
ATOM   2223  CA  GLN A 283     110.002   6.629  15.045  1.00 31.50           C  
ATOM   2224  C   GLN A 283     109.487   5.212  14.814  1.00 34.06           C  
ATOM   2225  O   GLN A 283     109.235   4.815  13.673  1.00 32.75           O  
ATOM   2226  CB  GLN A 283     108.875   7.621  14.812  1.00 32.38           C  
ATOM   2227  CG  GLN A 283     107.700   7.370  15.727  1.00 32.42           C  
ATOM   2228  CD  GLN A 283     106.892   8.608  15.974  1.00 33.07           C  
ATOM   2229  NE2 GLN A 283     106.031   8.953  15.024  1.00 31.26           N  
ATOM   2230  OE1 GLN A 283     107.036   9.257  17.012  1.00 33.66           O  
ATOM   2231  N   GLY A 284     109.371   4.485  15.923  1.00 37.54           N  
ATOM   2232  CA  GLY A 284     108.904   3.107  16.019  1.00 36.74           C  
ATOM   2233  C   GLY A 284     108.689   2.371  14.736  1.00 36.08           C  
ATOM   2234  O   GLY A 284     108.192   2.924  13.776  1.00 39.56           O  
ATOM   2235  N   ASN A 285     109.017   1.091  14.719  1.00 34.24           N  
ATOM   2236  CA  ASN A 285     108.862   0.347  13.480  1.00 32.07           C  
ATOM   2237  C   ASN A 285     107.855  -0.817  13.464  1.00 31.97           C  
ATOM   2238  O   ASN A 285     107.402  -1.243  12.404  1.00 33.22           O  
ATOM   2239  CB  ASN A 285     110.249  -0.177  13.120  1.00 32.68           C  
ATOM   2240  CG  ASN A 285     110.250  -1.060  11.941  1.00 31.00           C  
ATOM   2241  ND2 ASN A 285     110.592  -2.323  12.146  1.00 36.42           N  
ATOM   2242  OD1 ASN A 285     109.965  -0.621  10.838  1.00 30.51           O  
ATOM   2243  N   VAL A 286     107.516  -1.323  14.645  1.00 29.09           N  
ATOM   2244  CA  VAL A 286     106.632  -2.476  14.788  1.00 26.86           C  
ATOM   2245  C   VAL A 286     105.343  -2.543  13.994  1.00 26.82           C  
ATOM   2246  O   VAL A 286     104.561  -1.600  13.939  1.00 28.19           O  
ATOM   2247  CB  VAL A 286     106.291  -2.716  16.256  1.00 27.28           C  
ATOM   2248  CG1 VAL A 286     106.005  -4.172  16.485  1.00 24.75           C  
ATOM   2249  CG2 VAL A 286     107.456  -2.271  17.126  1.00 31.00           C  
ATOM   2250  N   ASP A 287     105.140  -3.708  13.386  1.00 26.36           N  
ATOM   2251  CA  ASP A 287     103.964  -3.989  12.592  1.00 26.63           C  
ATOM   2252  C   ASP A 287     102.798  -4.091  13.552  1.00 28.01           C  
ATOM   2253  O   ASP A 287     102.832  -4.874  14.500  1.00 27.51           O  
ATOM   2254  CB  ASP A 287     104.139  -5.327  11.847  1.00 27.07           C  
ATOM   2255  CG  ASP A 287     102.842  -5.821  11.158  1.00 28.65           C  
ATOM   2256  OD1 ASP A 287     101.892  -5.032  10.986  1.00 30.52           O  
ATOM   2257  OD2 ASP A 287     102.773  -7.011  10.776  1.00 30.49           O1-
ATOM   2258  N   PRO A 288     101.751  -3.287  13.324  1.00 29.80           N  
ATOM   2259  CA  PRO A 288     100.573  -3.317  14.194  1.00 31.23           C  
ATOM   2260  C   PRO A 288      99.977  -4.735  14.309  1.00 32.34           C  
ATOM   2261  O   PRO A 288      99.411  -5.102  15.340  1.00 35.95           O  
ATOM   2262  CB  PRO A 288      99.607  -2.336  13.519  1.00 30.61           C  
ATOM   2263  CG  PRO A 288     100.474  -1.437  12.711  1.00 29.48           C  
ATOM   2264  CD  PRO A 288     101.614  -2.292  12.241  1.00 29.39           C  
ATOM   2265  N   GLY A 289     100.121  -5.527  13.258  1.00 31.40           N  
ATOM   2266  CA  GLY A 289      99.573  -6.868  13.284  1.00 30.81           C  
ATOM   2267  C   GLY A 289     100.288  -7.795  14.239  1.00 32.35           C  
ATOM   2268  O   GLY A 289      99.798  -8.885  14.534  1.00 32.33           O  
ATOM   2269  N   VAL A 290     101.449  -7.368  14.722  1.00 33.07           N  
ATOM   2270  CA  VAL A 290     102.247  -8.164  15.649  1.00 30.25           C  
ATOM   2271  C   VAL A 290     101.540  -8.256  17.000  1.00 29.10           C  
ATOM   2272  O   VAL A 290     101.688  -9.230  17.736  1.00 28.00           O  
ATOM   2273  CB  VAL A 290     103.643  -7.526  15.826  1.00 30.87           C  
ATOM   2274  CG1 VAL A 290     104.376  -8.166  16.994  1.00 31.30           C  
ATOM   2275  CG2 VAL A 290     104.441  -7.675  14.538  1.00 27.49           C  
ATOM   2276  N   LEU A 291     100.757  -7.233  17.314  1.00 28.58           N  
ATOM   2277  CA  LEU A 291     100.025  -7.186  18.569  1.00 29.17           C  
ATOM   2278  C   LEU A 291      98.932  -8.245  18.641  1.00 30.09           C  
ATOM   2279  O   LEU A 291      98.208  -8.325  19.631  1.00 31.49           O  
ATOM   2280  CB  LEU A 291      99.415  -5.801  18.753  1.00 29.08           C  
ATOM   2281  CG  LEU A 291     100.459  -4.694  18.894  1.00 30.35           C  
ATOM   2282  CD1 LEU A 291      99.797  -3.320  18.943  1.00 29.85           C  
ATOM   2283  CD2 LEU A 291     101.258  -4.941  20.164  1.00 33.01           C  
ATOM   2284  N   PHE A 292      98.806  -9.044  17.588  1.00 29.37           N  
ATOM   2285  CA  PHE A 292      97.804 -10.099  17.558  1.00 30.32           C  
ATOM   2286  C   PHE A 292      98.481 -11.418  17.855  1.00 31.80           C  
ATOM   2287  O   PHE A 292      97.830 -12.461  17.910  1.00 33.43           O  
ATOM   2288  CB  PHE A 292      97.132 -10.181  16.191  1.00 29.65           C  
ATOM   2289  CG  PHE A 292      96.085  -9.140  15.975  1.00 29.74           C  
ATOM   2290  CD1 PHE A 292      96.422  -7.901  15.454  1.00 29.98           C  
ATOM   2291  CD2 PHE A 292      94.765  -9.388  16.308  1.00 30.38           C  
ATOM   2292  CE1 PHE A 292      95.457  -6.916  15.271  1.00 29.02           C  
ATOM   2293  CE2 PHE A 292      93.796  -8.412  16.128  1.00 31.04           C  
ATOM   2294  CZ  PHE A 292      94.141  -7.175  15.609  1.00 29.10           C  
ATOM   2295  N   GLY A 293      99.795 -11.365  18.043  1.00 33.38           N  
ATOM   2296  CA  GLY A 293     100.547 -12.571  18.329  1.00 34.84           C  
ATOM   2297  C   GLY A 293     100.664 -12.879  19.812  1.00 36.39           C  
ATOM   2298  O   GLY A 293     100.108 -12.176  20.654  1.00 36.64           O  
ATOM   2299  N   SER A 294     101.382 -13.949  20.131  1.00 37.53           N  
ATOM   2300  CA  SER A 294     101.594 -14.339  21.518  1.00 38.78           C  
ATOM   2301  C   SER A 294     102.396 -13.231  22.196  1.00 39.04           C  
ATOM   2302  O   SER A 294     103.087 -12.462  21.526  1.00 39.02           O  
ATOM   2303  CB  SER A 294     102.382 -15.649  21.582  1.00 39.31           C  
ATOM   2304  OG  SER A 294     103.705 -15.486  21.093  1.00 39.50           O  
ATOM   2305  N   LYS A 295     102.316 -13.150  23.518  1.00 38.64           N  
ATOM   2306  CA  LYS A 295     103.056 -12.124  24.238  1.00 37.10           C  
ATOM   2307  C   LYS A 295     104.538 -12.295  23.964  1.00 35.09           C  
ATOM   2308  O   LYS A 295     105.259 -11.327  23.738  1.00 35.87           O  
ATOM   2309  CB  LYS A 295     102.796 -12.230  25.741  1.00 39.27           C  
ATOM   2310  CG  LYS A 295     101.324 -12.245  26.123  1.00 43.72           C  
ATOM   2311  CD  LYS A 295     100.873 -10.916  26.713  1.00 45.71           C  
ATOM   2312  CE  LYS A 295      99.392 -10.960  27.105  1.00 49.50           C  
ATOM   2313  NZ  LYS A 295      98.538 -11.711  26.122  1.00 51.32           N1+
ATOM   2314  N   GLU A 296     104.994 -13.538  23.992  1.00 33.13           N  
ATOM   2315  CA  GLU A 296     106.396 -13.819  23.742  1.00 33.64           C  
ATOM   2316  C   GLU A 296     106.787 -13.185  22.413  1.00 33.38           C  
ATOM   2317  O   GLU A 296     107.791 -12.477  22.307  1.00 31.96           O  
ATOM   2318  CB  GLU A 296     106.616 -15.329  23.693  1.00 37.32           C  
ATOM   2319  CG  GLU A 296     108.061 -15.755  23.865  1.00 43.65           C  
ATOM   2320  CD  GLU A 296     108.374 -17.076  23.166  1.00 48.74           C  
ATOM   2321  OE1 GLU A 296     107.439 -17.674  22.579  1.00 50.10           O  
ATOM   2322  OE2 GLU A 296     109.555 -17.510  23.200  1.00 52.68           O1-
ATOM   2323  N   PHE A 297     105.967 -13.438  21.400  1.00 32.99           N  
ATOM   2324  CA  PHE A 297     106.205 -12.899  20.075  1.00 32.68           C  
ATOM   2325  C   PHE A 297     106.345 -11.375  20.107  1.00 32.38           C  
ATOM   2326  O   PHE A 297     107.326 -10.827  19.600  1.00 32.88           O  
ATOM   2327  CB  PHE A 297     105.070 -13.307  19.130  1.00 33.23           C  
ATOM   2328  CG  PHE A 297     105.344 -12.983  17.694  1.00 33.71           C  
ATOM   2329  CD1 PHE A 297     104.988 -11.745  17.173  1.00 33.83           C  
ATOM   2330  CD2 PHE A 297     105.998 -13.902  16.872  1.00 31.71           C  
ATOM   2331  CE1 PHE A 297     105.281 -11.423  15.856  1.00 33.19           C  
ATOM   2332  CE2 PHE A 297     106.295 -13.594  15.561  1.00 30.71           C  
ATOM   2333  CZ  PHE A 297     105.941 -12.354  15.049  1.00 32.73           C  
ATOM   2334  N   ILE A 298     105.369 -10.688  20.694  1.00 31.66           N  
ATOM   2335  CA  ILE A 298     105.432  -9.237  20.772  1.00 30.85           C  
ATOM   2336  C   ILE A 298     106.752  -8.802  21.424  1.00 32.43           C  
ATOM   2337  O   ILE A 298     107.402  -7.858  20.962  1.00 33.31           O  
ATOM   2338  CB  ILE A 298     104.266  -8.662  21.602  1.00 30.36           C  
ATOM   2339  CG1 ILE A 298     102.988  -8.640  20.776  1.00 30.56           C  
ATOM   2340  CG2 ILE A 298     104.569  -7.231  22.008  1.00 28.63           C  
ATOM   2341  CD1 ILE A 298     102.171  -9.863  20.928  1.00 32.02           C  
ATOM   2342  N   THR A 299     107.143  -9.493  22.494  1.00 32.60           N  
ATOM   2343  CA  THR A 299     108.375  -9.164  23.205  1.00 32.83           C  
ATOM   2344  C   THR A 299     109.594  -9.310  22.293  1.00 34.35           C  
ATOM   2345  O   THR A 299     110.467  -8.437  22.237  1.00 34.31           O  
ATOM   2346  CB  THR A 299     108.559 -10.065  24.433  1.00 30.74           C  
ATOM   2347  CG2 THR A 299     109.922  -9.834  25.061  1.00 29.47           C  
ATOM   2348  OG1 THR A 299     107.551  -9.759  25.401  1.00 31.56           O  
ATOM   2349  N   ASN A 300     109.658 -10.418  21.571  1.00 35.66           N  
ATOM   2350  CA  ASN A 300     110.771 -10.637  20.662  1.00 34.89           C  
ATOM   2351  C   ASN A 300     110.855  -9.527  19.629  1.00 32.92           C  
ATOM   2352  O   ASN A 300     111.933  -9.029  19.325  1.00 33.17           O  
ATOM   2353  CB  ASN A 300     110.610 -11.977  19.959  1.00 37.40           C  
ATOM   2354  CG  ASN A 300     110.718 -13.137  20.912  1.00 40.24           C  
ATOM   2355  ND2 ASN A 300     109.948 -14.189  20.660  1.00 41.81           N  
ATOM   2356  OD1 ASN A 300     111.487 -13.088  21.878  1.00 41.53           O  
ATOM   2357  N   ARG A 301     109.711  -9.123  19.102  1.00 32.04           N  
ATOM   2358  CA  ARG A 301     109.705  -8.089  18.089  1.00 31.45           C  
ATOM   2359  C   ARG A 301     110.104  -6.727  18.607  1.00 30.65           C  
ATOM   2360  O   ARG A 301     110.764  -5.971  17.899  1.00 32.12           O  
ATOM   2361  CB  ARG A 301     108.337  -7.997  17.424  1.00 31.13           C  
ATOM   2362  CG  ARG A 301     108.330  -7.052  16.229  1.00 31.20           C  
ATOM   2363  CD  ARG A 301     109.428  -7.402  15.228  1.00 29.86           C  
ATOM   2364  NE  ARG A 301     109.392  -8.814  14.869  1.00 28.26           N  
ATOM   2365  CZ  ARG A 301     108.624  -9.323  13.914  1.00 29.26           C  
ATOM   2366  NH1 ARG A 301     107.807  -8.539  13.217  1.00 29.11           N1+
ATOM   2367  NH2 ARG A 301     108.663 -10.619  13.666  1.00 29.90           N  
ATOM   2368  N   ILE A 302     109.696  -6.403  19.828  1.00 29.58           N  
ATOM   2369  CA  ILE A 302     110.050  -5.108  20.393  1.00 28.43           C  
ATOM   2370  C   ILE A 302     111.551  -5.129  20.614  1.00 28.95           C  
ATOM   2371  O   ILE A 302     112.254  -4.155  20.337  1.00 29.58           O  
ATOM   2372  CB  ILE A 302     109.355  -4.860  21.749  1.00 28.03           C  
ATOM   2373  CG1 ILE A 302     107.868  -4.579  21.542  1.00 25.57           C  
ATOM   2374  CG2 ILE A 302     110.007  -3.685  22.464  1.00 27.39           C  
ATOM   2375  CD1 ILE A 302     107.047  -4.724  22.819  1.00 22.84           C  
ATOM   2376  N   ASN A 303     112.038  -6.261  21.099  1.00 29.29           N  
ATOM   2377  CA  ASN A 303     113.457  -6.419  21.360  1.00 29.81           C  
ATOM   2378  C   ASN A 303     114.293  -6.295  20.090  1.00 30.29           C  
ATOM   2379  O   ASN A 303     115.298  -5.586  20.062  1.00 30.33           O  
ATOM   2380  CB  ASN A 303     113.711  -7.769  22.024  1.00 30.09           C  
ATOM   2381  CG  ASN A 303     113.472  -7.726  23.514  1.00 31.34           C  
ATOM   2382  ND2 ASN A 303     113.165  -8.875  24.114  1.00 31.29           N  
ATOM   2383  OD1 ASN A 303     113.558  -6.665  24.121  1.00 32.73           O  
ATOM   2384  N   ASP A 304     113.878  -6.991  19.040  1.00 30.29           N  
ATOM   2385  CA  ASP A 304     114.601  -6.965  17.777  1.00 30.89           C  
ATOM   2386  C   ASP A 304     114.611  -5.536  17.243  1.00 30.70           C  
ATOM   2387  O   ASP A 304     115.635  -5.028  16.782  1.00 30.68           O  
ATOM   2388  CB  ASP A 304     113.909  -7.910  16.784  1.00 34.00           C  
ATOM   2389  CG  ASP A 304     114.701  -8.107  15.492  1.00 37.31           C  
ATOM   2390  OD1 ASP A 304     115.817  -8.680  15.542  1.00 38.22           O  
ATOM   2391  OD2 ASP A 304     114.192  -7.692  14.426  1.00 35.65           O1-
ATOM   2392  N   THR A 305     113.458  -4.888  17.336  1.00 29.19           N  
ATOM   2393  CA  THR A 305     113.294  -3.534  16.845  1.00 26.25           C  
ATOM   2394  C   THR A 305     114.161  -2.515  17.570  1.00 26.42           C  
ATOM   2395  O   THR A 305     114.713  -1.601  16.947  1.00 24.51           O  
ATOM   2396  CB  THR A 305     111.838  -3.126  16.952  1.00 25.61           C  
ATOM   2397  CG2 THR A 305     111.610  -1.799  16.286  1.00 25.09           C  
ATOM   2398  OG1 THR A 305     111.029  -4.124  16.323  1.00 23.84           O  
ATOM   2399  N   VAL A 306     114.277  -2.660  18.886  1.00 26.39           N  
ATOM   2400  CA  VAL A 306     115.091  -1.732  19.655  1.00 27.13           C  
ATOM   2401  C   VAL A 306     116.569  -2.071  19.455  1.00 27.75           C  
ATOM   2402  O   VAL A 306     117.422  -1.183  19.395  1.00 28.50           O  
ATOM   2403  CB  VAL A 306     114.723  -1.768  21.155  1.00 27.42           C  
ATOM   2404  CG1 VAL A 306     115.655  -0.864  21.937  1.00 29.01           C  
ATOM   2405  CG2 VAL A 306     113.291  -1.290  21.347  1.00 26.69           C  
ATOM   2406  N   LYS A 307     116.875  -3.356  19.320  1.00 29.28           N  
ATOM   2407  CA  LYS A 307     118.255  -3.763  19.105  1.00 30.12           C  
ATOM   2408  C   LYS A 307     118.766  -3.135  17.818  1.00 29.04           C  
ATOM   2409  O   LYS A 307     119.813  -2.494  17.794  1.00 29.41           O  
ATOM   2410  CB  LYS A 307     118.353  -5.285  19.000  1.00 34.07           C  
ATOM   2411  CG  LYS A 307     119.410  -5.908  19.916  1.00 41.03           C  
ATOM   2412  CD  LYS A 307     120.143  -7.063  19.244  1.00 44.61           C  
ATOM   2413  CE  LYS A 307     121.657  -6.974  19.481  1.00 48.07           C  
ATOM   2414  NZ  LYS A 307     122.294  -8.296  19.791  1.00 49.59           N1+
ATOM   2415  N   LYS A 308     118.005  -3.312  16.747  1.00 27.78           N  
ATOM   2416  CA  LYS A 308     118.377  -2.791  15.445  1.00 25.71           C  
ATOM   2417  C   LYS A 308     118.383  -1.272  15.351  1.00 26.87           C  
ATOM   2418  O   LYS A 308     119.163  -0.704  14.600  1.00 28.54           O  
ATOM   2419  CB  LYS A 308     117.440  -3.373  14.388  1.00 24.37           C  
ATOM   2420  CG  LYS A 308     117.520  -4.892  14.301  1.00 20.54           C  
ATOM   2421  CD  LYS A 308     116.399  -5.453  13.476  1.00 20.00           C  
ATOM   2422  CE  LYS A 308     116.868  -6.648  12.705  1.00 18.52           C  
ATOM   2423  NZ  LYS A 308     115.754  -7.600  12.468  1.00 19.68           N1+
ATOM   2424  N   ALA A 309     117.519  -0.613  16.115  1.00 28.97           N  
ATOM   2425  CA  ALA A 309     117.429   0.847  16.089  1.00 29.02           C  
ATOM   2426  C   ALA A 309     118.633   1.513  16.720  1.00 31.19           C  
ATOM   2427  O   ALA A 309     119.009   2.623  16.338  1.00 32.36           O  
ATOM   2428  CB  ALA A 309     116.168   1.305  16.806  1.00 28.67           C  
ATOM   2429  N   GLY A 310     119.223   0.845  17.704  1.00 32.90           N  
ATOM   2430  CA  GLY A 310     120.375   1.412  18.377  1.00 33.95           C  
ATOM   2431  C   GLY A 310     119.997   1.967  19.735  1.00 34.17           C  
ATOM   2432  O   GLY A 310     118.819   2.001  20.081  1.00 34.25           O  
ATOM   2433  N   LYS A 311     120.993   2.397  20.508  1.00 34.10           N  
ATOM   2434  CA  LYS A 311     120.748   2.946  21.840  1.00 33.87           C  
ATOM   2435  C   LYS A 311     120.614   4.462  21.817  1.00 34.69           C  
ATOM   2436  O   LYS A 311     121.444   5.173  22.373  1.00 37.05           O  
ATOM   2437  CB  LYS A 311     121.882   2.555  22.791  1.00 32.00           C  
ATOM   2438  CG  LYS A 311     121.982   1.066  23.037  1.00 31.20           C  
ATOM   2439  CD  LYS A 311     123.317   0.697  23.669  1.00 32.41           C  
ATOM   2440  CE  LYS A 311     123.443  -0.812  23.842  1.00 33.09           C  
ATOM   2441  NZ  LYS A 311     122.441  -1.349  24.813  1.00 34.17           N1+
ATOM   2442  N   GLY A 312     119.562   4.955  21.179  1.00 34.35           N  
ATOM   2443  CA  GLY A 312     119.364   6.386  21.110  1.00 34.03           C  
ATOM   2444  C   GLY A 312     118.736   6.781  19.794  1.00 34.47           C  
ATOM   2445  O   GLY A 312     118.582   5.953  18.893  1.00 35.00           O  
ATOM   2446  N   LYS A 313     118.364   8.049  19.687  1.00 33.08           N  
ATOM   2447  CA  LYS A 313     117.753   8.564  18.472  1.00 32.41           C  
ATOM   2448  C   LYS A 313     116.612   7.683  17.982  1.00 31.12           C  
ATOM   2449  O   LYS A 313     116.411   7.542  16.778  1.00 32.78           O  
ATOM   2450  CB  LYS A 313     118.804   8.672  17.375  1.00 31.43           C  
ATOM   2451  CG  LYS A 313     119.676   9.902  17.482  1.00 33.87           C  
ATOM   2452  CD  LYS A 313     120.810   9.817  16.486  1.00 37.23           C  
ATOM   2453  CE  LYS A 313     121.214  11.189  16.002  1.00 40.13           C  
ATOM   2454  NZ  LYS A 313     122.667  11.217  15.644  1.00 43.27           N1+
ATOM   2455  N   HIS A 314     115.853   7.106  18.909  1.00 30.09           N  
ATOM   2456  CA  HIS A 314     114.765   6.228  18.524  1.00 28.81           C  
ATOM   2457  C   HIS A 314     113.543   6.352  19.403  1.00 30.04           C  
ATOM   2458  O   HIS A 314     113.635   6.253  20.621  1.00 31.14           O  
ATOM   2459  CB  HIS A 314     115.244   4.780  18.555  1.00 26.39           C  
ATOM   2460  CG  HIS A 314     114.164   3.780  18.277  1.00 24.03           C  
ATOM   2461  CD2 HIS A 314     113.139   3.791  17.393  1.00 23.32           C  
ATOM   2462  ND1 HIS A 314     114.077   2.581  18.950  1.00 22.25           N  
ATOM   2463  CE1 HIS A 314     113.042   1.895  18.491  1.00 22.39           C  
ATOM   2464  NE2 HIS A 314     112.457   2.610  17.546  1.00 23.95           N  
ATOM   2465  N   ILE A 315     112.394   6.570  18.775  1.00 30.55           N  
ATOM   2466  CA  ILE A 315     111.138   6.655  19.497  1.00 29.31           C  
ATOM   2467  C   ILE A 315     110.409   5.392  19.111  1.00 29.93           C  
ATOM   2468  O   ILE A 315     109.905   5.313  18.003  1.00 31.50           O  
ATOM   2469  CB  ILE A 315     110.287   7.832  19.030  1.00 27.81           C  
ATOM   2470  CG1 ILE A 315     110.939   9.142  19.434  1.00 27.95           C  
ATOM   2471  CG2 ILE A 315     108.909   7.744  19.630  1.00 24.17           C  
ATOM   2472  CD1 ILE A 315     110.609  10.262  18.488  1.00 30.78           C  
ATOM   2473  N   LEU A 316     110.371   4.400  19.999  1.00 29.73           N  
ATOM   2474  CA  LEU A 316     109.681   3.144  19.700  1.00 28.73           C  
ATOM   2475  C   LEU A 316     108.201   3.432  19.448  1.00 29.51           C  
ATOM   2476  O   LEU A 316     107.600   4.257  20.133  1.00 32.22           O  
ATOM   2477  CB  LEU A 316     109.848   2.162  20.862  1.00 28.14           C  
ATOM   2478  CG  LEU A 316     109.080   0.838  20.810  1.00 28.44           C  
ATOM   2479  CD1 LEU A 316     109.581  -0.051  19.677  1.00 27.77           C  
ATOM   2480  CD2 LEU A 316     109.251   0.131  22.138  1.00 27.65           C  
ATOM   2481  N   ASN A 317     107.618   2.753  18.468  1.00 27.97           N  
ATOM   2482  CA  ASN A 317     106.222   2.961  18.107  1.00 27.20           C  
ATOM   2483  C   ASN A 317     105.911   1.879  17.087  1.00 27.89           C  
ATOM   2484  O   ASN A 317     106.745   1.016  16.833  1.00 29.19           O  
ATOM   2485  CB  ASN A 317     106.053   4.350  17.465  1.00 25.06           C  
ATOM   2486  CG  ASN A 317     104.625   4.872  17.540  1.00 25.87           C  
ATOM   2487  ND2 ASN A 317     104.479   6.168  17.783  1.00 26.63           N  
ATOM   2488  OD1 ASN A 317     103.671   4.124  17.380  1.00 27.74           O  
ATOM   2489  N   LEU A 318     104.715   1.914  16.516  1.00 28.85           N  
ATOM   2490  CA  LEU A 318     104.346   0.936  15.501  1.00 30.75           C  
ATOM   2491  C   LEU A 318     104.680   1.559  14.153  1.00 33.30           C  
ATOM   2492  O   LEU A 318     105.040   2.738  14.086  1.00 31.76           O  
ATOM   2493  CB  LEU A 318     102.845   0.622  15.550  1.00 27.44           C  
ATOM   2494  CG  LEU A 318     102.190   0.138  16.849  1.00 27.69           C  
ATOM   2495  CD1 LEU A 318     100.718  -0.132  16.571  1.00 26.29           C  
ATOM   2496  CD2 LEU A 318     102.863  -1.127  17.384  1.00 26.58           C  
ATOM   2497  N   GLY A 319     104.562   0.777  13.083  1.00 35.66           N  
ATOM   2498  CA  GLY A 319     104.841   1.307  11.757  1.00 38.31           C  
ATOM   2499  C   GLY A 319     103.594   1.992  11.225  1.00 39.42           C  
ATOM   2500  O   GLY A 319     103.639   2.784  10.277  1.00 39.91           O  
ATOM   2501  N   HIS A 320     102.473   1.675  11.860  1.00 42.03           N  
ATOM   2502  CA  HIS A 320     101.170   2.231  11.504  1.00 44.39           C  
ATOM   2503  C   HIS A 320     100.305   2.342  12.760  1.00 45.17           C  
ATOM   2504  O   HIS A 320     100.818   2.273  13.876  1.00 47.00           O  
ATOM   2505  CB  HIS A 320     100.485   1.326  10.483  1.00 46.86           C  
ATOM   2506  CG  HIS A 320      99.461   2.032   9.653  1.00 50.48           C  
ATOM   2507  CD2 HIS A 320      98.131   1.809   9.502  1.00 51.37           C  
ATOM   2508  ND1 HIS A 320      99.763   3.120   8.874  1.00 51.53           N  
ATOM   2509  CE1 HIS A 320      98.663   3.546   8.273  1.00 52.29           C  
ATOM   2510  NE2 HIS A 320      97.663   2.770   8.640  1.00 52.32           N  
ATOM   2511  N   GLY A 321      99.000   2.515  12.586  1.00 44.50           N  
ATOM   2512  CA  GLY A 321      98.124   2.620  13.741  1.00 43.23           C  
ATOM   2513  C   GLY A 321      97.635   1.287  14.289  1.00 43.90           C  
ATOM   2514  O   GLY A 321      97.611   0.279  13.578  1.00 44.43           O  
ATOM   2515  N   ILE A 322      97.246   1.276  15.561  1.00 44.07           N  
ATOM   2516  CA  ILE A 322      96.749   0.056  16.189  1.00 44.69           C  
ATOM   2517  C   ILE A 322      95.526  -0.440  15.427  1.00 44.68           C  
ATOM   2518  O   ILE A 322      94.552   0.299  15.253  1.00 43.63           O  
ATOM   2519  CB  ILE A 322      96.314   0.297  17.650  1.00 45.24           C  
ATOM   2520  CG1 ILE A 322      97.080   1.475  18.244  1.00 47.30           C  
ATOM   2521  CG2 ILE A 322      96.519  -0.958  18.468  1.00 45.10           C  
ATOM   2522  CD1 ILE A 322      98.474   1.145  18.662  1.00 51.17           C  
ATOM   2523  N   LYS A 323      95.576  -1.691  14.979  1.00 45.91           N  
ATOM   2524  CA  LYS A 323      94.467  -2.273  14.238  1.00 46.74           C  
ATOM   2525  C   LYS A 323      93.257  -2.326  15.148  1.00 47.60           C  
ATOM   2526  O   LYS A 323      93.377  -2.594  16.341  1.00 47.27           O  
ATOM   2527  CB  LYS A 323      94.826  -3.672  13.745  1.00 47.07           C  
ATOM   2528  CG  LYS A 323      95.950  -3.678  12.727  1.00 47.95           C  
ATOM   2529  CD  LYS A 323      95.451  -4.035  11.341  1.00 48.96           C  
ATOM   2530  CE  LYS A 323      96.425  -3.572  10.267  1.00 49.08           C  
ATOM   2531  NZ  LYS A 323      96.175  -2.161   9.870  1.00 47.38           N1+
ATOM   2532  N   VAL A 324      92.092  -2.081  14.562  1.00 48.63           N  
ATOM   2533  CA  VAL A 324      90.830  -2.040  15.285  1.00 49.20           C  
ATOM   2534  C   VAL A 324      90.511  -3.129  16.311  1.00 49.69           C  
ATOM   2535  O   VAL A 324      90.070  -2.811  17.419  1.00 52.88           O  
ATOM   2536  CB  VAL A 324      89.657  -1.939  14.296  1.00 49.38           C  
ATOM   2537  CG1 VAL A 324      88.342  -2.201  15.011  1.00 50.99           C  
ATOM   2538  CG2 VAL A 324      89.647  -0.555  13.660  1.00 49.27           C  
ATOM   2539  N   GLY A 325      90.718  -4.397  15.972  1.00 48.13           N  
ATOM   2540  CA  GLY A 325      90.382  -5.449  16.927  1.00 46.00           C  
ATOM   2541  C   GLY A 325      91.494  -5.980  17.818  1.00 45.26           C  
ATOM   2542  O   GLY A 325      91.449  -7.141  18.244  1.00 43.73           O  
ATOM   2543  N   THR A 326      92.480  -5.134  18.118  1.00 44.41           N  
ATOM   2544  CA  THR A 326      93.623  -5.529  18.945  1.00 43.37           C  
ATOM   2545  C   THR A 326      93.246  -5.780  20.399  1.00 42.67           C  
ATOM   2546  O   THR A 326      92.582  -4.954  21.026  1.00 43.03           O  
ATOM   2547  CB  THR A 326      94.747  -4.447  18.935  1.00 42.03           C  
ATOM   2548  CG2 THR A 326      95.984  -4.957  19.660  1.00 38.63           C  
ATOM   2549  OG1 THR A 326      95.096  -4.113  17.587  1.00 41.95           O  
ATOM   2550  N   PRO A 327      93.661  -6.931  20.951  1.00 41.21           N  
ATOM   2551  CA  PRO A 327      93.358  -7.257  22.347  1.00 41.32           C  
ATOM   2552  C   PRO A 327      94.025  -6.206  23.231  1.00 42.73           C  
ATOM   2553  O   PRO A 327      95.231  -5.988  23.126  1.00 43.49           O  
ATOM   2554  CB  PRO A 327      93.977  -8.640  22.536  1.00 40.11           C  
ATOM   2555  CG  PRO A 327      94.150  -9.176  21.170  1.00 38.83           C  
ATOM   2556  CD  PRO A 327      94.422  -8.003  20.294  1.00 40.54           C  
ATOM   2557  N   GLU A 328      93.251  -5.546  24.088  1.00 43.54           N  
ATOM   2558  CA  GLU A 328      93.818  -4.510  24.945  1.00 43.83           C  
ATOM   2559  C   GLU A 328      94.987  -5.034  25.770  1.00 44.03           C  
ATOM   2560  O   GLU A 328      95.934  -4.300  26.053  1.00 43.27           O  
ATOM   2561  CB  GLU A 328      92.746  -3.924  25.873  1.00 43.43           C  
ATOM   2562  CG  GLU A 328      92.528  -2.428  25.699  0.00 43.97           C  
ATOM   2563  CD  GLU A 328      91.578  -1.846  26.728  0.00 44.09           C  
ATOM   2564  OE1 GLU A 328      90.352  -1.866  26.486  0.00 44.24           O  
ATOM   2565  OE2 GLU A 328      92.057  -1.369  27.778  0.00 44.24           O1-
ATOM   2566  N   GLU A 329      94.932  -6.309  26.140  1.00 44.00           N  
ATOM   2567  CA  GLU A 329      95.988  -6.902  26.949  1.00 45.49           C  
ATOM   2568  C   GLU A 329      97.335  -6.941  26.242  1.00 45.14           C  
ATOM   2569  O   GLU A 329      98.370  -6.632  26.845  1.00 45.00           O  
ATOM   2570  CB  GLU A 329      95.584  -8.308  27.385  1.00 48.09           C  
ATOM   2571  CG  GLU A 329      95.701  -9.366  26.315  1.00 52.32           C  
ATOM   2572  CD  GLU A 329      95.396 -10.748  26.858  1.00 56.00           C  
ATOM   2573  OE1 GLU A 329      96.151 -11.227  27.738  1.00 58.02           O  
ATOM   2574  OE2 GLU A 329      94.396 -11.354  26.413  1.00 58.84           O1-
ATOM   2575  N   ASN A 330      97.323  -7.326  24.970  1.00 44.19           N  
ATOM   2576  CA  ASN A 330      98.552  -7.382  24.187  1.00 43.56           C  
ATOM   2577  C   ASN A 330      99.092  -5.958  24.040  1.00 43.16           C  
ATOM   2578  O   ASN A 330     100.287  -5.736  23.839  1.00 44.13           O  
ATOM   2579  CB  ASN A 330      98.274  -7.987  22.814  1.00 42.57           C  
ATOM   2580  CG  ASN A 330      98.235  -9.497  22.846  1.00 42.75           C  
ATOM   2581  ND2 ASN A 330      98.159 -10.110  21.674  1.00 41.87           N  
ATOM   2582  OD1 ASN A 330      98.278 -10.110  23.916  1.00 42.75           O  
ATOM   2583  N   PHE A 331      98.189  -4.995  24.159  1.00 41.92           N  
ATOM   2584  CA  PHE A 331      98.530  -3.586  24.066  1.00 40.51           C  
ATOM   2585  C   PHE A 331      99.231  -3.153  25.351  1.00 39.95           C  
ATOM   2586  O   PHE A 331     100.225  -2.430  25.322  1.00 39.24           O  
ATOM   2587  CB  PHE A 331      97.256  -2.787  23.883  1.00 40.58           C  
ATOM   2588  CG  PHE A 331      97.468  -1.432  23.307  1.00 42.62           C  
ATOM   2589  CD1 PHE A 331      97.983  -0.403  24.085  1.00 43.46           C  
ATOM   2590  CD2 PHE A 331      97.068  -1.154  22.007  1.00 43.92           C  
ATOM   2591  CE1 PHE A 331      98.085   0.891  23.577  0.00 43.28           C  
ATOM   2592  CE2 PHE A 331      97.167   0.135  21.491  0.00 43.40           C  
ATOM   2593  CZ  PHE A 331      97.674   1.159  22.278  0.00 43.46           C  
ATOM   2594  N   ALA A 332      98.702  -3.602  26.482  1.00 39.18           N  
ATOM   2595  CA  ALA A 332      99.283  -3.271  27.775  1.00 37.95           C  
ATOM   2596  C   ALA A 332     100.652  -3.923  27.846  1.00 37.03           C  
ATOM   2597  O   ALA A 332     101.617  -3.347  28.360  1.00 36.25           O  
ATOM   2598  CB  ALA A 332      98.400  -3.800  28.890  1.00 38.96           C  
ATOM   2599  N   HIS A 333     100.726  -5.138  27.322  1.00 36.01           N  
ATOM   2600  CA  HIS A 333     101.973  -5.871  27.329  1.00 35.57           C  
ATOM   2601  C   HIS A 333     103.057  -5.115  26.567  1.00 34.99           C  
ATOM   2602  O   HIS A 333     104.203  -5.044  27.011  1.00 35.12           O  
ATOM   2603  CB  HIS A 333     101.772  -7.246  26.710  1.00 34.84           C  
ATOM   2604  CG  HIS A 333     103.025  -8.050  26.638  1.00 37.45           C  
ATOM   2605  CD2 HIS A 333     103.811  -8.571  27.609  1.00 38.89           C  
ATOM   2606  ND1 HIS A 333     103.630  -8.378  25.441  1.00 39.34           N  
ATOM   2607  CE1 HIS A 333     104.735  -9.065  25.684  1.00 39.58           C  
ATOM   2608  NE2 HIS A 333     104.864  -9.194  26.990  1.00 40.95           N  
ATOM   2609  N   PHE A 334     102.693  -4.543  25.422  1.00 33.18           N  
ATOM   2610  CA  PHE A 334     103.651  -3.807  24.621  1.00 32.36           C  
ATOM   2611  C   PHE A 334     104.275  -2.680  25.434  1.00 33.33           C  
ATOM   2612  O   PHE A 334     105.493  -2.470  25.396  1.00 34.24           O  
ATOM   2613  CB  PHE A 334     102.970  -3.234  23.375  1.00 32.27           C  
ATOM   2614  CG  PHE A 334     103.906  -2.469  22.465  1.00 32.90           C  
ATOM   2615  CD1 PHE A 334     104.216  -1.137  22.723  1.00 32.81           C  
ATOM   2616  CD2 PHE A 334     104.486  -3.084  21.355  1.00 33.40           C  
ATOM   2617  CE1 PHE A 334     105.092  -0.424  21.891  1.00 34.14           C  
ATOM   2618  CE2 PHE A 334     105.366  -2.376  20.515  1.00 33.41           C  
ATOM   2619  CZ  PHE A 334     105.666  -1.046  20.788  1.00 32.87           C  
ATOM   2620  N   PHE A 335     103.442  -1.947  26.166  1.00 32.67           N  
ATOM   2621  CA  PHE A 335     103.945  -0.848  26.976  1.00 30.65           C  
ATOM   2622  C   PHE A 335     104.749  -1.357  28.161  1.00 31.42           C  
ATOM   2623  O   PHE A 335     105.712  -0.723  28.577  1.00 32.36           O  
ATOM   2624  CB  PHE A 335     102.791   0.015  27.464  1.00 30.22           C  
ATOM   2625  CG  PHE A 335     102.419   1.100  26.506  1.00 30.06           C  
ATOM   2626  CD1 PHE A 335     103.311   2.128  26.223  1.00 30.49           C  
ATOM   2627  CD2 PHE A 335     101.187   1.090  25.864  1.00 32.28           C  
ATOM   2628  CE1 PHE A 335     102.987   3.134  25.314  1.00 29.27           C  
ATOM   2629  CE2 PHE A 335     100.851   2.095  24.949  1.00 31.61           C  
ATOM   2630  CZ  PHE A 335     101.758   3.119  24.676  1.00 30.71           C  
ATOM   2631  N   GLU A 336     104.353  -2.506  28.697  1.00 31.87           N  
ATOM   2632  CA  GLU A 336     105.055  -3.087  29.829  1.00 32.15           C  
ATOM   2633  C   GLU A 336     106.472  -3.425  29.410  1.00 31.95           C  
ATOM   2634  O   GLU A 336     107.429  -2.976  30.030  1.00 34.47           O  
ATOM   2635  CB  GLU A 336     104.343  -4.351  30.320  1.00 33.05           C  
ATOM   2636  CG  GLU A 336     104.996  -4.997  31.541  1.00 37.57           C  
ATOM   2637  CD  GLU A 336     104.230  -6.213  32.044  1.00 40.72           C  
ATOM   2638  OE1 GLU A 336     103.072  -6.395  31.599  1.00 43.52           O  
ATOM   2639  OE2 GLU A 336     104.774  -6.983  32.877  1.00 41.74           O1-
ATOM   2640  N   ILE A 337     106.607  -4.213  28.349  1.00 31.52           N  
ATOM   2641  CA  ILE A 337     107.924  -4.593  27.874  1.00 29.44           C  
ATOM   2642  C   ILE A 337     108.683  -3.346  27.464  1.00 30.23           C  
ATOM   2643  O   ILE A 337     109.814  -3.138  27.881  1.00 31.90           O  
ATOM   2644  CB  ILE A 337     107.834  -5.536  26.656  1.00 28.85           C  
ATOM   2645  CG1 ILE A 337     107.197  -6.867  27.065  1.00 24.86           C  
ATOM   2646  CG2 ILE A 337     109.221  -5.760  26.062  1.00 25.54           C  
ATOM   2647  CD1 ILE A 337     107.898  -7.577  28.190  1.00 25.49           C  
ATOM   2648  N   ALA A 338     108.039  -2.504  26.664  1.00 30.83           N  
ATOM   2649  CA  ALA A 338     108.657  -1.281  26.167  1.00 30.05           C  
ATOM   2650  C   ALA A 338     109.235  -0.375  27.233  1.00 31.27           C  
ATOM   2651  O   ALA A 338     110.365   0.107  27.108  1.00 32.51           O  
ATOM   2652  CB  ALA A 338     107.658  -0.498  25.331  1.00 28.32           C  
ATOM   2653  N   LYS A 339     108.454  -0.127  28.278  1.00 32.04           N  
ATOM   2654  CA  LYS A 339     108.881   0.760  29.351  1.00 30.25           C  
ATOM   2655  C   LYS A 339     109.959   0.175  30.264  1.00 30.51           C  
ATOM   2656  O   LYS A 339     110.648   0.917  30.958  1.00 30.31           O  
ATOM   2657  CB  LYS A 339     107.665   1.182  30.180  1.00 28.88           C  
ATOM   2658  CG  LYS A 339     106.630   1.981  29.400  1.00 26.97           C  
ATOM   2659  CD  LYS A 339     106.339   3.328  30.062  1.00 29.13           C  
ATOM   2660  CE  LYS A 339     104.948   3.875  29.694  1.00 29.76           C  
ATOM   2661  NZ  LYS A 339     103.883   3.520  30.695  1.00 29.44           N1+
ATOM   2662  N   GLY A 340     110.104  -1.148  30.260  1.00 31.52           N  
ATOM   2663  CA  GLY A 340     111.102  -1.779  31.106  1.00 33.49           C  
ATOM   2664  C   GLY A 340     112.454  -1.935  30.433  1.00 34.23           C  
ATOM   2665  O   GLY A 340     113.401  -2.478  31.015  1.00 34.46           O  
ATOM   2666  N   LEU A 341     112.549  -1.458  29.199  1.00 34.45           N  
ATOM   2667  CA  LEU A 341     113.784  -1.555  28.434  1.00 33.25           C  
ATOM   2668  C   LEU A 341     114.770  -0.510  28.906  1.00 32.75           C  
ATOM   2669  O   LEU A 341     114.390   0.629  29.160  1.00 32.79           O  
ATOM   2670  CB  LEU A 341     113.506  -1.341  26.943  1.00 34.39           C  
ATOM   2671  CG  LEU A 341     112.609  -2.358  26.228  1.00 35.39           C  
ATOM   2672  CD1 LEU A 341     112.403  -1.923  24.784  1.00 36.51           C  
ATOM   2673  CD2 LEU A 341     113.241  -3.737  26.276  1.00 34.19           C  
ATOM   2674  N   ARG A 342     116.034  -0.905  29.025  1.00 30.84           N  
ATOM   2675  CA  ARG A 342     117.092   0.005  29.441  1.00 28.16           C  
ATOM   2676  C   ARG A 342     118.280  -0.188  28.513  1.00 27.20           C  
ATOM   2677  O   ARG A 342     118.757  -1.306  28.328  1.00 24.86           O  
ATOM   2678  CB  ARG A 342     117.517  -0.279  30.882  1.00 28.54           C  
ATOM   2679  CG  ARG A 342     116.481   0.108  31.914  1.00 29.63           C  
ATOM   2680  CD  ARG A 342     116.179   1.595  31.880  1.00 29.01           C  
ATOM   2681  NE  ARG A 342     115.207   1.953  32.908  1.00 30.94           N  
ATOM   2682  CZ  ARG A 342     113.910   1.696  32.817  1.00 31.74           C  
ATOM   2683  NH1 ARG A 342     113.436   1.081  31.746  1.00 32.76           N1+
ATOM   2684  NH2 ARG A 342     113.090   2.051  33.789  1.00 31.45           N  
ATOM   2685  N   TYR A 343     118.753   0.902  27.924  1.00 28.24           N  
ATOM   2686  CA  TYR A 343     119.888   0.820  27.019  1.00 31.76           C  
ATOM   2687  C   TYR A 343     121.140   0.350  27.777  1.00 34.92           C  
ATOM   2688  O   TYR A 343     121.297   0.757  28.952  1.00 35.89           O  
ATOM   2689  CB  TYR A 343     120.142   2.187  26.375  1.00 30.06           C  
ATOM   2690  CG  TYR A 343     119.137   2.580  25.309  1.00 28.91           C  
ATOM   2691  CD1 TYR A 343     118.621   1.632  24.419  1.00 28.03           C  
ATOM   2692  CD2 TYR A 343     118.727   3.909  25.167  1.00 26.49           C  
ATOM   2693  CE1 TYR A 343     117.725   2.000  23.413  1.00 25.83           C  
ATOM   2694  CE2 TYR A 343     117.833   4.283  24.167  1.00 25.70           C  
ATOM   2695  CZ  TYR A 343     117.340   3.324  23.294  1.00 25.10           C  
ATOM   2696  OH  TYR A 343     116.479   3.695  22.287  1.00 26.24           O  
ATOM   2697  OXT TYR A 343     121.947  -0.418  27.194  1.00 36.10           O1-
TER
ATOM   2698  N   THR B   1     114.253 -20.252 -33.225  1.00 60.00           N  
ATOM   2699  CA  THR B   1     114.379 -18.914 -32.565  1.00 60.00           C  
ATOM   2700  C   THR B   1     113.346 -18.741 -31.434  1.00 59.40           C  
ATOM   2701  O   THR B   1     112.192 -19.170 -31.561  1.00 60.00           O  
ATOM   2702  CB  THR B   1     114.206 -17.759 -33.605  1.00 60.00           C  
ATOM   2703  CG2 THR B   1     115.234 -17.899 -34.747  1.00 60.00           C  
ATOM   2704  OG1 THR B   1     112.871 -17.780 -34.141  1.00 60.00           O  
ATOM   2705  N   GLN B   2     113.767 -18.111 -30.335  1.00 57.65           N  
ATOM   2706  CA  GLN B   2     112.898 -17.879 -29.181  1.00 54.62           C  
ATOM   2707  C   GLN B   2     112.428 -16.430 -29.092  1.00 51.55           C  
ATOM   2708  O   GLN B   2     113.093 -15.522 -29.596  1.00 51.55           O  
ATOM   2709  CB  GLN B   2     113.629 -18.253 -27.897  1.00 55.39           C  
ATOM   2710  CG  GLN B   2     113.862 -19.743 -27.757  1.00 57.57           C  
ATOM   2711  CD  GLN B   2     112.854 -20.410 -26.840  1.00 59.36           C  
ATOM   2712  NE2 GLN B   2     111.661 -20.691 -27.368  1.00 60.00           N  
ATOM   2713  OE1 GLN B   2     113.140 -20.668 -25.668  1.00 59.65           O  
ATOM   2714  N   PRO B   3     111.273 -16.194 -28.440  1.00 48.40           N  
ATOM   2715  CA  PRO B   3     110.743 -14.829 -28.309  1.00 45.17           C  
ATOM   2716  C   PRO B   3     111.688 -13.901 -27.546  1.00 42.91           C  
ATOM   2717  O   PRO B   3     112.451 -14.340 -26.680  1.00 42.09           O  
ATOM   2718  CB  PRO B   3     109.402 -15.019 -27.599  1.00 45.65           C  
ATOM   2719  CG  PRO B   3     109.480 -16.372 -26.963  1.00 46.02           C  
ATOM   2720  CD  PRO B   3     110.407 -17.197 -27.794  1.00 46.84           C  
ATOM   2721  N   LEU B   4     111.631 -12.616 -27.874  1.00 40.42           N  
ATOM   2722  CA  LEU B   4     112.499 -11.640 -27.245  1.00 37.88           C  
ATOM   2723  C   LEU B   4     112.484 -11.743 -25.728  1.00 38.38           C  
ATOM   2724  O   LEU B   4     113.539 -11.852 -25.101  1.00 39.27           O  
ATOM   2725  CB  LEU B   4     112.106 -10.228 -27.675  1.00 36.76           C  
ATOM   2726  CG  LEU B   4     113.031  -9.103 -27.198  1.00 36.31           C  
ATOM   2727  CD1 LEU B   4     114.435  -9.318 -27.728  1.00 35.77           C  
ATOM   2728  CD2 LEU B   4     112.488  -7.765 -27.672  1.00 38.27           C  
ATOM   2729  N   LEU B   5     111.287 -11.725 -25.146  1.00 37.68           N  
ATOM   2730  CA  LEU B   5     111.129 -11.787 -23.698  1.00 36.24           C  
ATOM   2731  C   LEU B   5     111.990 -12.858 -23.063  1.00 34.55           C  
ATOM   2732  O   LEU B   5     112.687 -12.598 -22.091  1.00 35.75           O  
ATOM   2733  CB  LEU B   5     109.664 -12.029 -23.337  1.00 36.44           C  
ATOM   2734  CG  LEU B   5     109.194 -11.569 -21.957  1.00 35.21           C  
ATOM   2735  CD1 LEU B   5     107.838 -10.891 -22.068  1.00 31.07           C  
ATOM   2736  CD2 LEU B   5     109.114 -12.770 -21.033  1.00 33.79           C  
ATOM   2737  N   LEU B   6     111.957 -14.057 -23.629  1.00 33.67           N  
ATOM   2738  CA  LEU B   6     112.722 -15.167 -23.097  1.00 33.17           C  
ATOM   2739  C   LEU B   6     114.230 -14.974 -23.171  1.00 34.71           C  
ATOM   2740  O   LEU B   6     114.956 -15.411 -22.279  1.00 35.68           O  
ATOM   2741  CB  LEU B   6     112.329 -16.460 -23.807  1.00 34.34           C  
ATOM   2742  CG  LEU B   6     111.349 -17.352 -23.040  1.00 36.46           C  
ATOM   2743  CD1 LEU B   6     110.209 -16.522 -22.503  1.00 38.21           C  
ATOM   2744  CD2 LEU B   6     110.813 -18.434 -23.954  1.00 37.91           C  
ATOM   2745  N   ASP B   7     114.714 -14.330 -24.226  1.00 36.53           N  
ATOM   2746  CA  ASP B   7     116.152 -14.108 -24.350  1.00 38.63           C  
ATOM   2747  C   ASP B   7     116.619 -13.071 -23.342  1.00 37.42           C  
ATOM   2748  O   ASP B   7     117.636 -13.249 -22.674  1.00 37.17           O  
ATOM   2749  CB  ASP B   7     116.498 -13.644 -25.761  1.00 41.76           C  
ATOM   2750  CG  ASP B   7     116.409 -14.766 -26.768  1.00 45.94           C  
ATOM   2751  OD1 ASP B   7     116.531 -15.941 -26.351  1.00 47.54           O  
ATOM   2752  OD2 ASP B   7     116.213 -14.474 -27.966  1.00 46.99           O1-
ATOM   2753  N   ALA B   8     115.863 -11.984 -23.254  1.00 36.90           N  
ATOM   2754  CA  ALA B   8     116.153 -10.901 -22.328  1.00 36.04           C  
ATOM   2755  C   ALA B   8     116.285 -11.490 -20.932  1.00 36.52           C  
ATOM   2756  O   ALA B   8     117.281 -11.273 -20.238  1.00 38.06           O  
ATOM   2757  CB  ALA B   8     115.022  -9.890 -22.357  1.00 33.45           C  
ATOM   2758  N   VAL B   9     115.274 -12.256 -20.537  1.00 36.01           N  
ATOM   2759  CA  VAL B   9     115.247 -12.877 -19.224  1.00 35.55           C  
ATOM   2760  C   VAL B   9     116.417 -13.826 -19.023  1.00 38.79           C  
ATOM   2761  O   VAL B   9     117.076 -13.801 -17.983  1.00 40.87           O  
ATOM   2762  CB  VAL B   9     113.934 -13.654 -19.003  1.00 31.73           C  
ATOM   2763  CG1 VAL B   9     114.087 -14.616 -17.846  1.00 32.75           C  
ATOM   2764  CG2 VAL B   9     112.813 -12.694 -18.720  1.00 28.69           C  
ATOM   2765  N   ARG B  10     116.670 -14.666 -20.020  1.00 41.32           N  
ATOM   2766  CA  ARG B  10     117.761 -15.624 -19.935  1.00 42.33           C  
ATOM   2767  C   ARG B  10     119.090 -14.905 -19.915  1.00 42.95           C  
ATOM   2768  O   ARG B  10     120.128 -15.527 -19.712  1.00 44.42           O  
ATOM   2769  CB  ARG B  10     117.721 -16.584 -21.117  1.00 43.67           C  
ATOM   2770  CG  ARG B  10     117.162 -17.943 -20.768  1.00 44.48           C  
ATOM   2771  CD  ARG B  10     115.874 -18.212 -21.517  1.00 46.17           C  
ATOM   2772  NE  ARG B  10     115.281 -19.488 -21.123  1.00 48.81           N  
ATOM   2773  CZ  ARG B  10     114.294 -20.089 -21.782  1.00 49.71           C  
ATOM   2774  NH1 ARG B  10     113.790 -19.527 -22.870  1.00 51.52           N1+
ATOM   2775  NH2 ARG B  10     113.807 -21.247 -21.355  1.00 50.17           N  
ATOM   2776  N   GLY B  11     119.059 -13.596 -20.133  1.00 41.78           N  
ATOM   2777  CA  GLY B  11     120.292 -12.839 -20.120  1.00 41.44           C  
ATOM   2778  C   GLY B  11     120.992 -12.815 -21.461  1.00 41.27           C  
ATOM   2779  O   GLY B  11     122.127 -12.356 -21.559  1.00 41.34           O  
ATOM   2780  N   LYS B  12     120.328 -13.319 -22.493  1.00 41.68           N  
ATOM   2781  CA  LYS B  12     120.902 -13.315 -23.830  1.00 42.98           C  
ATOM   2782  C   LYS B  12     120.860 -11.877 -24.334  1.00 43.28           C  
ATOM   2783  O   LYS B  12     119.999 -11.099 -23.931  1.00 43.34           O  
ATOM   2784  CB  LYS B  12     120.092 -14.208 -24.763  1.00 44.30           C  
ATOM   2785  CG  LYS B  12     120.531 -15.661 -24.757  1.00 47.11           C  
ATOM   2786  CD  LYS B  12     119.373 -16.598 -25.095  1.00 51.06           C  
ATOM   2787  CE  LYS B  12     119.819 -18.057 -25.074  1.00 53.33           C  
ATOM   2788  NZ  LYS B  12     119.024 -18.909 -24.135  1.00 55.04           N1+
ATOM   2789  N   GLU B  13     121.791 -11.525 -25.213  1.00 42.27           N  
ATOM   2790  CA  GLU B  13     121.850 -10.173 -25.747  1.00 39.86           C  
ATOM   2791  C   GLU B  13     120.636  -9.907 -26.613  1.00 38.75           C  
ATOM   2792  O   GLU B  13     120.290 -10.724 -27.459  1.00 39.51           O  
ATOM   2793  CB  GLU B  13     123.124  -9.992 -26.575  1.00 40.63           C  
ATOM   2794  CG  GLU B  13     123.658  -8.575 -26.612  0.50 39.52           C  
ATOM   2795  CD  GLU B  13     124.611  -8.361 -27.765  0.50 39.09           C  
ATOM   2796  OE1 GLU B  13     125.240  -9.346 -28.205  0.50 38.23           O  
ATOM   2797  OE2 GLU B  13     124.728  -7.211 -28.234  0.50 39.09           O1-
ATOM   2798  N   VAL B  14     119.980  -8.772 -26.387  1.00 38.26           N  
ATOM   2799  CA  VAL B  14     118.802  -8.394 -27.162  1.00 36.18           C  
ATOM   2800  C   VAL B  14     119.034  -6.986 -27.715  1.00 36.66           C  
ATOM   2801  O   VAL B  14     119.878  -6.257 -27.204  1.00 36.95           O  
ATOM   2802  CB  VAL B  14     117.511  -8.444 -26.286  1.00 35.22           C  
ATOM   2803  CG1 VAL B  14     117.187  -9.892 -25.917  1.00 33.86           C  
ATOM   2804  CG2 VAL B  14     117.682  -7.617 -25.027  1.00 34.21           C  
ATOM   2805  N   GLU B  15     118.306  -6.610 -28.766  1.00 38.48           N  
ATOM   2806  CA  GLU B  15     118.463  -5.289 -29.386  1.00 39.96           C  
ATOM   2807  C   GLU B  15     117.510  -4.267 -28.799  1.00 38.34           C  
ATOM   2808  O   GLU B  15     117.635  -3.063 -29.043  1.00 35.92           O  
ATOM   2809  CB  GLU B  15     118.216  -5.372 -30.886  1.00 44.57           C  
ATOM   2810  CG  GLU B  15     116.829  -5.858 -31.254  1.00 51.68           C  
ATOM   2811  CD  GLU B  15     116.622  -5.920 -32.761  1.00 57.43           C  
ATOM   2812  OE1 GLU B  15     117.634  -6.016 -33.501  1.00 58.19           O  
ATOM   2813  OE2 GLU B  15     115.448  -5.871 -33.204  1.00 60.00           O1-
ATOM   2814  N   ARG B  16     116.544  -4.762 -28.038  1.00 37.27           N  
ATOM   2815  CA  ARG B  16     115.571  -3.902 -27.394  1.00 36.11           C  
ATOM   2816  C   ARG B  16     114.942  -4.641 -26.219  1.00 34.59           C  
ATOM   2817  O   ARG B  16     115.022  -5.864 -26.125  1.00 33.98           O  
ATOM   2818  CB  ARG B  16     114.497  -3.471 -28.393  1.00 37.21           C  
ATOM   2819  CG  ARG B  16     113.875  -4.607 -29.182  1.00 38.41           C  
ATOM   2820  CD  ARG B  16     112.500  -4.216 -29.697  1.00 38.63           C  
ATOM   2821  NE  ARG B  16     111.708  -5.398 -30.005  1.00 41.19           N  
ATOM   2822  CZ  ARG B  16     110.548  -5.702 -29.428  1.00 40.54           C  
ATOM   2823  NH1 ARG B  16     110.026  -4.908 -28.501  1.00 40.28           N1+
ATOM   2824  NH2 ARG B  16     109.916  -6.815 -29.777  1.00 39.65           N  
ATOM   2825  N   PRO B  17     114.327  -3.895 -25.288  1.00 33.34           N  
ATOM   2826  CA  PRO B  17     113.683  -4.501 -24.117  1.00 32.11           C  
ATOM   2827  C   PRO B  17     112.296  -5.057 -24.413  1.00 30.64           C  
ATOM   2828  O   PRO B  17     111.423  -4.336 -24.883  1.00 30.43           O  
ATOM   2829  CB  PRO B  17     113.612  -3.343 -23.122  1.00 32.90           C  
ATOM   2830  CG  PRO B  17     113.525  -2.114 -23.983  1.00 32.49           C  
ATOM   2831  CD  PRO B  17     114.234  -2.422 -25.282  1.00 32.49           C  
ATOM   2832  N   PRO B  18     112.069  -6.352 -24.146  1.00 30.81           N  
ATOM   2833  CA  PRO B  18     110.722  -6.854 -24.436  1.00 32.07           C  
ATOM   2834  C   PRO B  18     109.740  -5.984 -23.659  1.00 33.15           C  
ATOM   2835  O   PRO B  18     110.087  -5.460 -22.604  1.00 35.40           O  
ATOM   2836  CB  PRO B  18     110.751  -8.293 -23.920  1.00 30.55           C  
ATOM   2837  CG  PRO B  18     111.960  -8.374 -23.044  1.00 30.78           C  
ATOM   2838  CD  PRO B  18     112.939  -7.389 -23.582  1.00 30.60           C  
ATOM   2839  N   VAL B  19     108.526  -5.815 -24.165  1.00 32.70           N  
ATOM   2840  CA  VAL B  19     107.573  -4.975 -23.467  1.00 33.23           C  
ATOM   2841  C   VAL B  19     106.135  -5.443 -23.544  1.00 35.51           C  
ATOM   2842  O   VAL B  19     105.693  -5.962 -24.565  1.00 39.82           O  
ATOM   2843  CB  VAL B  19     107.620  -3.537 -24.008  1.00 32.89           C  
ATOM   2844  CG1 VAL B  19     107.196  -3.523 -25.463  1.00 34.62           C  
ATOM   2845  CG2 VAL B  19     106.711  -2.636 -23.186  1.00 34.14           C  
ATOM   2846  N   TRP B  20     105.417  -5.258 -22.440  1.00 34.39           N  
ATOM   2847  CA  TRP B  20     104.000  -5.583 -22.346  1.00 33.10           C  
ATOM   2848  C   TRP B  20     103.440  -4.875 -21.112  1.00 34.13           C  
ATOM   2849  O   TRP B  20     104.191  -4.479 -20.221  1.00 34.11           O  
ATOM   2850  CB  TRP B  20     103.765  -7.099 -22.303  1.00 29.04           C  
ATOM   2851  CG  TRP B  20     104.178  -7.782 -21.071  1.00 26.94           C  
ATOM   2852  CD1 TRP B  20     105.443  -8.112 -20.709  1.00 26.79           C  
ATOM   2853  CD2 TRP B  20     103.324  -8.267 -20.031  1.00 25.20           C  
ATOM   2854  CE2 TRP B  20     104.145  -8.876 -19.069  1.00 24.71           C  
ATOM   2855  CE3 TRP B  20     101.936  -8.232 -19.825  1.00 24.63           C  
ATOM   2856  NE1 TRP B  20     105.437  -8.772 -19.507  1.00 24.87           N  
ATOM   2857  CZ2 TRP B  20     103.631  -9.468 -17.905  1.00 26.64           C  
ATOM   2858  CZ3 TRP B  20     101.423  -8.818 -18.670  1.00 22.97           C  
ATOM   2859  CH2 TRP B  20     102.272  -9.424 -17.724  1.00 24.62           C  
ATOM   2860  N   LEU B  21     102.130  -4.672 -21.088  1.00 35.90           N  
ATOM   2861  CA  LEU B  21     101.493  -3.986 -19.975  1.00 37.76           C  
ATOM   2862  C   LEU B  21     100.624  -4.964 -19.201  1.00 40.89           C  
ATOM   2863  O   LEU B  21      99.996  -5.845 -19.782  1.00 41.84           O  
ATOM   2864  CB  LEU B  21     100.669  -2.806 -20.502  1.00 36.14           C  
ATOM   2865  CG  LEU B  21     101.466  -1.825 -21.374  1.00 36.07           C  
ATOM   2866  CD1 LEU B  21     100.671  -0.572 -21.628  1.00 36.60           C  
ATOM   2867  CD2 LEU B  21     102.767  -1.465 -20.681  1.00 37.41           C  
ATOM   2868  N   MET B  22     100.598  -4.805 -17.884  1.00 43.85           N  
ATOM   2869  CA  MET B  22      99.837  -5.695 -17.020  1.00 47.07           C  
ATOM   2870  C   MET B  22      98.383  -5.300 -16.785  1.00 48.52           C  
ATOM   2871  O   MET B  22      97.964  -4.184 -17.103  1.00 47.86           O  
ATOM   2872  CB  MET B  22     100.518  -5.801 -15.662  1.00 48.88           C  
ATOM   2873  CG  MET B  22     101.672  -6.763 -15.606  1.00 52.03           C  
ATOM   2874  SD  MET B  22     102.314  -6.904 -13.926  1.00 56.09           S  
ATOM   2875  CE  MET B  22     101.849  -5.305 -13.233  1.00 53.53           C  
ATOM   2876  N   ARG B  23      97.634  -6.238 -16.201  1.00 51.15           N  
ATOM   2877  CA  ARG B  23      96.227  -6.051 -15.861  1.00 53.39           C  
ATOM   2878  C   ARG B  23      95.387  -5.813 -17.099  1.00 54.81           C  
ATOM   2879  O   ARG B  23      95.168  -4.668 -17.485  1.00 56.48           O  
ATOM   2880  CB  ARG B  23      96.095  -4.871 -14.898  1.00 54.78           C  
ATOM   2881  CG  ARG B  23      94.693  -4.400 -14.624  1.00 56.38           C  
ATOM   2882  CD  ARG B  23      94.393  -4.531 -13.146  1.00 57.82           C  
ATOM   2883  NE  ARG B  23      92.996  -4.883 -12.885  1.00 59.88           N  
ATOM   2884  CZ  ARG B  23      92.276  -5.751 -13.600  1.00 60.00           C  
ATOM   2885  NH1 ARG B  23      92.807  -6.383 -14.641  1.00 60.00           N1+
ATOM   2886  NH2 ARG B  23      91.013  -6.003 -13.262  1.00 60.00           N  
ATOM   2887  N   GLN B  24      95.893  -6.671 -18.011  1.00 60.00           N  
ATOM   2888  CA  GLN B  24      95.327  -6.607 -19.349  1.00 60.00           C  
ATOM   2889  C   GLN B  24      93.845  -6.885 -19.242  1.00 60.00           C  
ATOM   2890  O   GLN B  24      93.312  -7.862 -19.768  1.00 60.00           O  
ATOM   2891  CB  GLN B  24      96.030  -7.569 -20.316  1.00 60.00           C  
ATOM   2892  CG  GLN B  24      96.148  -9.008 -19.865  1.00 60.00           C  
ATOM   2893  CD  GLN B  24      97.179  -9.770 -20.670  1.00 60.00           C  
ATOM   2894  NE2 GLN B  24      96.747 -10.842 -21.320  1.00 60.00           N  
ATOM   2895  OE1 GLN B  24      98.353  -9.399 -20.711  1.00 60.00           O  
ATOM   2896  N   ALA B  25      93.192  -5.960 -18.549  1.00 60.00           N  
ATOM   2897  CA  ALA B  25      91.778  -6.025 -18.266  1.00 60.00           C  
ATOM   2898  C   ALA B  25      90.868  -6.169 -19.471  1.00 60.00           C  
ATOM   2899  O   ALA B  25      90.977  -5.423 -20.449  1.00 60.00           O  
ATOM   2900  CB  ALA B  25      91.361  -4.811 -17.447  1.00 60.00           C  
ATOM   2901  N   GLY B  26      89.994  -7.171 -19.405  1.00 60.00           N  
ATOM   2902  CA  GLY B  26      88.991  -7.347 -20.438  1.00 60.00           C  
ATOM   2903  C   GLY B  26      88.046  -6.194 -20.152  1.00 60.00           C  
ATOM   2904  O   GLY B  26      87.146  -5.872 -20.927  1.00 60.00           O  
ATOM   2905  N   ARG B  27      88.297  -5.577 -18.997  1.00 60.00           N  
ATOM   2906  CA  ARG B  27      87.576  -4.438 -18.482  1.00 60.00           C  
ATOM   2907  C   ARG B  27      88.377  -3.144 -18.706  1.00 60.00           C  
ATOM   2908  O   ARG B  27      88.662  -2.418 -17.752  1.00 60.00           O  
ATOM   2909  CB  ARG B  27      87.293  -4.650 -16.992  1.00 60.00           C  
ATOM   2910  CG  ARG B  27      86.293  -3.699 -16.375  1.00 60.00           C  
ATOM   2911  CD  ARG B  27      85.807  -4.249 -15.050  1.00 60.00           C  
ATOM   2912  NE  ARG B  27      86.833  -4.193 -14.013  1.00 60.00           N  
ATOM   2913  CZ  ARG B  27      86.877  -3.273 -13.056  1.00 60.00           C  
ATOM   2914  NH1 ARG B  27      85.945  -2.332 -13.005  1.00 60.00           N1+
ATOM   2915  NH2 ARG B  27      87.849  -3.293 -12.154  1.00 60.00           N  
ATOM   2916  N   TYR B  28      89.069  -3.111 -19.841  1.00 60.00           N  
ATOM   2917  CA  TYR B  28      89.865  -1.957 -20.260  1.00 60.00           C  
ATOM   2918  C   TYR B  28      89.452  -1.705 -21.702  1.00 60.00           C  
ATOM   2919  O   TYR B  28      89.457  -0.571 -22.185  1.00 60.00           O  
ATOM   2920  CB  TYR B  28      91.375  -2.250 -20.175  1.00 60.00           C  
ATOM   2921  CG  TYR B  28      92.262  -1.281 -20.951  1.00 60.00           C  
ATOM   2922  CD1 TYR B  28      92.449  -1.434 -22.326  1.00 60.00           C  
ATOM   2923  CD2 TYR B  28      92.925  -0.227 -20.312  1.00 60.00           C  
ATOM   2924  CE1 TYR B  28      93.172  -0.503 -23.067  1.00 60.00           C  
ATOM   2925  CE2 TYR B  28      93.655   0.714 -21.048  1.00 60.00           C  
ATOM   2926  CZ  TYR B  28      93.770   0.568 -22.424  1.00 60.00           C  
ATOM   2927  OH  TYR B  28      94.479   1.496 -23.155  1.00 60.00           O  
ATOM   2928  N   MET B  29      89.226  -2.804 -22.411  1.00 60.00           N  
ATOM   2929  CA  MET B  29      88.815  -2.774 -23.800  1.00 60.00           C  
ATOM   2930  C   MET B  29      87.293  -2.921 -23.904  1.00 60.00           C  
ATOM   2931  O   MET B  29      86.726  -2.844 -24.998  1.00 60.00           O  
ATOM   2932  CB  MET B  29      89.521  -3.907 -24.567  1.00 60.00           C  
ATOM   2933  CG  MET B  29      89.065  -4.086 -26.014  1.00 60.00           C  
ATOM   2934  SD  MET B  29      90.418  -4.362 -27.190  1.00 60.00           S  
ATOM   2935  CE  MET B  29      90.436  -6.148 -27.290  1.00 60.00           C  
ATOM   2936  N   LYS B  30      86.639  -3.113 -22.756  1.00 60.00           N  
ATOM   2937  CA  LYS B  30      85.185  -3.285 -22.691  1.00 60.00           C  
ATOM   2938  C   LYS B  30      84.794  -4.591 -23.396  1.00 60.00           C  
ATOM   2939  O   LYS B  30      83.623  -4.815 -23.722  1.00 60.00           O  
ATOM   2940  CB  LYS B  30      84.472  -2.087 -23.345  1.00 60.00           C  
ATOM   2941  CG  LYS B  30      83.263  -1.553 -22.573  1.00 60.00           C  
ATOM   2942  CD  LYS B  30      82.701  -0.280 -23.206  1.00 60.00           C  
ATOM   2943  CE  LYS B  30      82.495   0.812 -22.163  1.00 60.00           C  
ATOM   2944  NZ  LYS B  30      81.082   0.896 -21.694  1.00 60.00           N1+
ATOM   2945  N   SER B  31      85.791  -5.447 -23.624  1.00 60.00           N  
ATOM   2946  CA  SER B  31      85.588  -6.737 -24.283  1.00 60.00           C  
ATOM   2947  C   SER B  31      85.184  -7.815 -23.274  1.00 60.00           C  
ATOM   2948  O   SER B  31      84.490  -8.772 -23.624  1.00 60.00           O  
ATOM   2949  CB  SER B  31      86.864  -7.166 -25.022  1.00 60.00           C  
ATOM   2950  OG  SER B  31      86.854  -6.722 -26.370  1.00 60.00           O  
ATOM   2951  N   TYR B  32      85.630  -7.665 -22.027  1.00 60.00           N  
ATOM   2952  CA  TYR B  32      85.271  -8.621 -20.980  1.00 60.00           C  
ATOM   2953  C   TYR B  32      83.961  -8.128 -20.380  1.00 60.00           C  
ATOM   2954  O   TYR B  32      83.213  -8.897 -19.783  1.00 60.00           O  
ATOM   2955  CB  TYR B  32      86.364  -8.691 -19.897  1.00 60.00           C  
ATOM   2956  CG  TYR B  32      85.888  -8.407 -18.480  1.00 60.00           C  
ATOM   2957  CD1 TYR B  32      85.515  -7.116 -18.090  1.00 60.00           C  
ATOM   2958  CD2 TYR B  32      85.792  -9.429 -17.535  1.00 60.00           C  
ATOM   2959  CE1 TYR B  32      85.055  -6.855 -16.797  1.00 60.00           C  
ATOM   2960  CE2 TYR B  32      85.333  -9.171 -16.240  1.00 60.00           C  
ATOM   2961  CZ  TYR B  32      84.966  -7.886 -15.880  1.00 60.00           C  
ATOM   2962  OH  TYR B  32      84.495  -7.631 -14.611  1.00 60.00           O  
ATOM   2963  N   GLN B  33      83.706  -6.833 -20.553  1.00 60.00           N  
ATOM   2964  CA  GLN B  33      82.499  -6.184 -20.049  1.00 60.00           C  
ATOM   2965  C   GLN B  33      81.243  -6.622 -20.808  1.00 60.00           C  
ATOM   2966  O   GLN B  33      80.154  -6.689 -20.227  1.00 60.00           O  
ATOM   2967  CB  GLN B  33      82.643  -4.661 -20.152  1.00 60.00           C  
ATOM   2968  CG  GLN B  33      83.697  -4.060 -19.236  1.00 60.00           C  
ATOM   2969  CD  GLN B  33      83.294  -2.693 -18.720  1.00 60.00           C  
ATOM   2970  NE2 GLN B  33      83.417  -2.495 -17.414  1.00 60.00           N  
ATOM   2971  OE1 GLN B  33      82.870  -1.826 -19.488  1.00 60.00           O  
ATOM   2972  N   LEU B  34      81.417  -6.895 -22.145  1.00 60.00           N  
ATOM   2973  CA  LEU B  34      80.297  -7.340 -22.989  1.00 60.00           C  
ATOM   2974  C   LEU B  34      80.081  -8.852 -22.831  1.00 60.00           C  
ATOM   2975  O   LEU B  34      78.948  -9.347 -22.905  1.00 60.00           O  
ATOM   2976  CB  LEU B  34      80.592  -7.034 -24.461  1.00 60.00           C  
ATOM   2977  CG  LEU B  34      80.543  -5.538 -24.791  1.00 60.00           C  
ATOM   2978  CD1 LEU B  34      80.663  -5.253 -26.291  1.00 60.00           C  
ATOM   2979  CD2 LEU B  34      79.242  -4.865 -24.347  1.00 60.00           C  
ATOM   2980  N   LEU B  35      81.189  -9.548 -22.616  1.00 60.00           N  
ATOM   2981  CA  LEU B  35      81.186 -11.014 -22.433  1.00 60.00           C  
ATOM   2982  C   LEU B  35      80.784 -11.365 -20.998  1.00 60.00           C  
ATOM   2983  O   LEU B  35      80.339 -12.488 -20.717  1.00 60.00           O  
ATOM   2984  CB  LEU B  35      82.582 -11.600 -22.690  1.00 60.00           C  
ATOM   2985  CG  LEU B  35      83.132 -11.299 -24.086  1.00 60.00           C  
ATOM   2986  CD1 LEU B  35      84.621 -11.630 -24.220  1.00 60.00           C  
ATOM   2987  CD2 LEU B  35      82.431 -12.090 -25.193  1.00 60.00           C  
ATOM   2988  N   CYS B  36      80.959 -10.381 -20.135  1.00 60.00           N  
ATOM   2989  CA  CYS B  36      80.648 -10.505 -18.703  1.00 60.00           C  
ATOM   2990  C   CYS B  36      79.149 -10.311 -18.459  1.00 60.00           C  
ATOM   2991  O   CYS B  36      78.568 -10.907 -17.539  1.00 60.00           O  
ATOM   2992  CB  CYS B  36      81.416  -9.447 -17.908  1.00 60.00           C  
ATOM   2993  SG  CYS B  36      81.436  -9.785 -16.078  1.00 60.00           S  
ATOM   2994  N   GLU B  37      78.542  -9.465 -19.390  1.00 60.00           N  
ATOM   2995  CA  GLU B  37      77.102  -9.192 -19.292  1.00 60.00           C  
ATOM   2996  C   GLU B  37      76.316 -10.519 -19.510  1.00 60.00           C  
ATOM   2997  O   GLU B  37      75.302 -10.761 -18.833  1.00 60.00           O  
ATOM   2998  CB  GLU B  37      76.716  -8.127 -20.320  1.00 60.00           C  
ATOM   2999  CG  GLU B  37      77.256  -6.730 -19.945  1.00 60.00           C  
ATOM   3000  CD  GLU B  37      76.153  -5.710 -19.631  1.00 60.00           C  
ATOM   3001  OE1 GLU B  37      75.666  -5.625 -18.437  1.00 60.00           O  
ATOM   3002  OE2 GLU B  37      75.709  -4.934 -20.561  1.00 60.00           O1-
ATOM   3003  N   LYS B  38      76.813 -11.366 -20.468  1.00 60.00           N  
ATOM   3004  CA  LYS B  38      76.205 -12.720 -20.746  1.00 60.00           C  
ATOM   3005  C   LYS B  38      76.684 -13.698 -19.590  1.00 60.00           C  
ATOM   3006  O   LYS B  38      77.816 -14.214 -19.687  1.00 60.00           O  
ATOM   3007  CB  LYS B  38      76.601 -13.224 -22.134  1.00 60.00           C  
ATOM   3008  CG  LYS B  38      75.756 -12.583 -23.251  1.00 60.00           C  
ATOM   3009  CD  LYS B  38      74.253 -12.540 -22.929  1.00 60.00           C  
ATOM   3010  CE  LYS B  38      73.501 -11.448 -23.703  1.00 60.00           C  
ATOM   3011  NZ  LYS B  38      72.038 -11.610 -23.659  1.00 60.00           N1+
ATOM   3012  N   TYR B  39      75.670 -13.700 -18.723  1.00 60.00           N  
ATOM   3013  CA  TYR B  39      75.311 -14.267 -17.337  1.00 60.00           C  
ATOM   3014  C   TYR B  39      76.304 -15.121 -16.455  1.00 60.00           C  
ATOM   3015  O   TYR B  39      76.849 -14.641 -15.467  1.00 60.00           O  
ATOM   3016  CB  TYR B  39      73.981 -14.935 -17.508  1.00 60.00           C  
ATOM   3017  CG  TYR B  39      73.065 -13.728 -17.849  1.00 60.00           C  
ATOM   3018  CD1 TYR B  39      72.622 -12.859 -16.832  1.00 60.00           C  
ATOM   3019  CD2 TYR B  39      72.694 -13.455 -19.176  1.00 60.00           C  
ATOM   3020  CE1 TYR B  39      71.861 -11.716 -17.144  1.00 60.00           C  
ATOM   3021  CE2 TYR B  39      71.920 -12.308 -19.481  1.00 60.00           C  
ATOM   3022  CZ  TYR B  39      71.520 -11.433 -18.461  1.00 60.00           C  
ATOM   3023  OH  TYR B  39      70.815 -10.301 -18.757  1.00 60.00           O  
ATOM   3024  N   PRO B  40      76.915 -16.275 -16.456  1.00 60.00           N  
ATOM   3025  CA  PRO B  40      77.740 -16.595 -15.270  1.00 60.00           C  
ATOM   3026  C   PRO B  40      78.780 -15.514 -14.959  1.00 60.00           C  
ATOM   3027  O   PRO B  40      79.453 -15.005 -15.908  1.00 60.00           O  
ATOM   3028  CB  PRO B  40      78.357 -17.912 -15.591  1.00 60.00           C  
ATOM   3029  CG  PRO B  40      77.841 -18.337 -16.964  1.00 60.00           C  
ATOM   3030  CD  PRO B  40      76.898 -17.278 -17.508  1.00 60.00           C  
ATOM   3031  N   LEU B  41      78.854 -15.224 -13.643  1.00 60.00           N  
ATOM   3032  CA  LEU B  41      79.773 -14.221 -13.039  1.00 60.00           C  
ATOM   3033  C   LEU B  41      81.053 -14.915 -12.541  1.00 60.00           C  
ATOM   3034  O   LEU B  41      82.153 -14.340 -12.569  1.00 60.00           O  
ATOM   3035  CB  LEU B  41      79.084 -13.542 -11.840  1.00 60.00           C  
ATOM   3036  CG  LEU B  41      79.196 -12.014 -11.846  1.00 60.00           C  
ATOM   3037  CD1 LEU B  41      77.834 -11.316 -11.782  1.00 60.00           C  
ATOM   3038  CD2 LEU B  41      79.996 -11.467 -10.659  1.00 60.00           C  
ATOM   3039  N   PHE B  42      80.856 -16.122 -11.934  1.00 60.00           N  
ATOM   3040  CA  PHE B  42      81.963 -16.948 -11.444  1.00 60.00           C  
ATOM   3041  C   PHE B  42      82.584 -17.689 -12.627  1.00 60.00           C  
ATOM   3042  O   PHE B  42      83.779 -17.554 -12.912  1.00 60.00           O  
ATOM   3043  CB  PHE B  42      81.471 -17.974 -10.417  1.00 60.00           C  
ATOM   3044  CG  PHE B  42      82.621 -18.741  -9.740  1.00 60.00           C  
ATOM   3045  CD1 PHE B  42      83.781 -18.061  -9.343  1.00 60.00           C  
ATOM   3046  CD2 PHE B  42      82.514 -20.122  -9.518  1.00 60.00           C  
ATOM   3047  CE1 PHE B  42      84.828 -18.759  -8.727  1.00 60.00           C  
ATOM   3048  CE2 PHE B  42      83.562 -20.818  -8.901  1.00 60.00           C  
ATOM   3049  CZ  PHE B  42      84.718 -20.137  -8.506  1.00 60.00           C  
ATOM   3050  N   ARG B  43      81.631 -18.171 -13.470  1.00 60.00           N  
ATOM   3051  CA  ARG B  43      81.995 -18.846 -14.713  1.00 60.00           C  
ATOM   3052  C   ARG B  43      82.464 -17.880 -15.794  1.00 60.00           C  
ATOM   3053  O   ARG B  43      83.130 -18.316 -16.732  1.00 60.00           O  
ATOM   3054  CB  ARG B  43      80.827 -19.677 -15.244  1.00 60.00           C  
ATOM   3055  CG  ARG B  43      80.391 -20.804 -14.328  1.00 60.00           C  
ATOM   3056  CD  ARG B  43      78.945 -21.191 -14.603  1.00 60.00           C  
ATOM   3057  NE  ARG B  43      78.843 -22.331 -15.511  1.00 60.00           N  
ATOM   3058  CZ  ARG B  43      78.313 -23.505 -15.183  1.00 60.00           C  
ATOM   3059  NH1 ARG B  43      77.830 -23.702 -13.963  1.00 60.00           N1+
ATOM   3060  NH2 ARG B  43      78.224 -24.470 -16.089  1.00 60.00           N  
ATOM   3061  N   ASP B  44      82.019 -16.627 -15.708  1.00 99.00           N  
ATOM   3062  CA  ASP B  44      82.361 -15.592 -16.683  1.00 99.00           C  
ATOM   3063  C   ASP B  44      83.804 -15.113 -16.532  1.00 99.00           C  
ATOM   3064  O   ASP B  44      84.547 -15.033 -17.513  1.00 99.00           O  
ATOM   3065  CB  ASP B  44      81.393 -14.407 -16.543  1.00 99.00           C  
ATOM   3066  CG  ASP B  44      81.517 -13.404 -17.679  1.00 99.00           C  
ATOM   3067  OD1 ASP B  44      80.901 -13.627 -18.744  1.00 99.83           O  
ATOM   3068  OD2 ASP B  44      82.212 -12.381 -17.501  1.00 99.00           O1-
ATOM   3069  N   ARG B  45      84.187 -14.774 -15.305  1.00 99.00           N  
ATOM   3070  CA  ARG B  45      85.538 -14.299 -15.034  1.00 99.00           C  
ATOM   3071  C   ARG B  45      86.473 -15.402 -14.542  1.00 99.00           C  
ATOM   3072  O   ARG B  45      86.359 -15.874 -13.408  1.00 99.00           O  
ATOM   3073  CB  ARG B  45      85.510 -13.128 -14.045  1.00 99.00           C  
ATOM   3074  CG  ARG B  45      84.702 -13.377 -12.776  1.00 99.00           C  
ATOM   3075  CD  ARG B  45      84.947 -12.285 -11.745  1.00 99.00           C  
ATOM   3076  NE  ARG B  45      84.607 -10.958 -12.255  1.00 99.00           N  
ATOM   3077  CZ  ARG B  45      84.836  -9.821 -11.606  1.00 99.00           C  
ATOM   3078  NH1 ARG B  45      85.409  -9.838 -10.409  1.00 99.00           N1+
ATOM   3079  NH2 ARG B  45      84.497  -8.664 -12.156  1.00 99.00           N  
ATOM   3080  N   SER B  46      87.396 -15.801 -15.414  1.00 99.00           N  
ATOM   3081  CA  SER B  46      88.388 -16.835 -15.119  1.00 99.00           C  
ATOM   3082  C   SER B  46      87.814 -18.234 -14.875  1.00 99.00           C  
ATOM   3083  O   SER B  46      87.752 -18.700 -13.734  1.00 99.00           O  
ATOM   3084  CB  SER B  46      89.265 -16.411 -13.933  1.00 99.00           C  
ATOM   3085  OG  SER B  46      89.982 -15.217 -14.213  1.00 99.00           O  
ATOM   3086  N   GLU B  47      87.431 -18.912 -15.956  1.00 99.00           N  
ATOM   3087  CA  GLU B  47      86.886 -20.267 -15.873  1.00 99.00           C  
ATOM   3088  C   GLU B  47      86.876 -20.952 -17.241  1.00 99.00           C  
ATOM   3089  O   GLU B  47      87.658 -21.876 -17.481  1.00 99.00           O  
ATOM   3090  CB  GLU B  47      85.469 -20.256 -15.282  1.00 99.00           C  
ATOM   3091  CG  GLU B  47      85.113 -21.509 -14.473  1.00 99.00           C  
ATOM   3092  CD  GLU B  47      84.558 -22.644 -15.322  1.00 99.00           C  
ATOM   3093  OE1 GLU B  47      85.315 -23.594 -15.617  1.00 99.00           O  
ATOM   3094  OE2 GLU B  47      83.360 -22.602 -15.672  1.00 99.00           O1-
ATOM   3095  N   ASN B  48      86.011 -20.485 -18.141  1.00 99.28           N  
ATOM   3096  CA  ASN B  48      85.903 -21.068 -19.478  1.00 99.10           C  
ATOM   3097  C   ASN B  48      87.166 -20.874 -20.316  1.00 91.22           C  
ATOM   3098  O   ASN B  48      87.963 -19.963 -20.073  1.00 93.30           O  
ATOM   3099  CB  ASN B  48      84.676 -20.520 -20.224  1.00 99.57           C  
ATOM   3100  CG  ASN B  48      84.875 -19.103 -20.736  1.00 99.57           C  
ATOM   3101  ND2 ASN B  48      85.189 -18.977 -22.020  1.00 99.00           N  
ATOM   3102  OD1 ASN B  48      84.719 -18.135 -19.995  1.00 99.00           O  
ATOM   3103  N   VAL B  49      87.351 -21.757 -21.292  1.00 87.53           N  
ATOM   3104  CA  VAL B  49      88.514 -21.710 -22.170  1.00 85.19           C  
ATOM   3105  C   VAL B  49      88.396 -20.635 -23.248  1.00 83.08           C  
ATOM   3106  O   VAL B  49      89.370 -19.936 -23.540  1.00 84.52           O  
ATOM   3107  CB  VAL B  49      88.762 -23.079 -22.851  1.00 84.88           C  
ATOM   3108  CG1 VAL B  49      90.111 -23.081 -23.563  1.00 83.68           C  
ATOM   3109  CG2 VAL B  49      88.704 -24.198 -21.822  1.00 86.86           C  
ATOM   3110  N   ASP B  50      87.208 -20.502 -23.834  1.00 79.79           N  
ATOM   3111  CA  ASP B  50      87.004 -19.521 -24.896  1.00 76.99           C  
ATOM   3112  C   ASP B  50      86.970 -18.093 -24.425  1.00 73.61           C  
ATOM   3113  O   ASP B  50      87.193 -17.194 -25.215  1.00 73.57           O  
ATOM   3114  CB  ASP B  50      85.725 -19.813 -25.682  1.00 79.55           C  
ATOM   3115  CG  ASP B  50      85.968 -20.666 -26.908  1.00 81.55           C  
ATOM   3116  OD1 ASP B  50      86.573 -21.756 -26.735  1.00 82.92           O  
ATOM   3117  OD2 ASP B  50      85.561 -20.281 -28.034  1.00 84.17           O1-
ATOM   3118  N   LEU B  51      86.685 -17.885 -23.149  1.00 69.99           N  
ATOM   3119  CA  LEU B  51      86.591 -16.533 -22.624  1.00 67.38           C  
ATOM   3120  C   LEU B  51      87.903 -16.178 -21.925  1.00 64.63           C  
ATOM   3121  O   LEU B  51      88.228 -15.013 -21.663  1.00 64.18           O  
ATOM   3122  CB  LEU B  51      85.419 -16.443 -21.654  1.00 67.28           C  
ATOM   3123  CG  LEU B  51      85.218 -15.079 -20.996  1.00 68.31           C  
ATOM   3124  CD1 LEU B  51      84.589 -14.068 -21.975  1.00 66.06           C  
ATOM   3125  CD2 LEU B  51      84.360 -15.299 -19.761  1.00 67.03           C  
ATOM   3126  N   VAL B  52      88.664 -17.241 -21.655  1.00 61.39           N  
ATOM   3127  CA  VAL B  52      89.953 -17.101 -21.030  1.00 58.68           C  
ATOM   3128  C   VAL B  52      90.874 -16.710 -22.155  1.00 58.76           C  
ATOM   3129  O   VAL B  52      91.589 -15.714 -22.049  1.00 60.12           O  
ATOM   3130  CB  VAL B  52      90.463 -18.424 -20.390  1.00 57.48           C  
ATOM   3131  CG1 VAL B  52      91.982 -18.389 -20.314  1.00 56.25           C  
ATOM   3132  CG2 VAL B  52      89.921 -18.569 -18.981  1.00 58.82           C  
ATOM   3133  N   VAL B  53      90.822 -17.489 -23.237  1.00 57.20           N  
ATOM   3134  CA  VAL B  53      91.637 -17.274 -24.425  1.00 55.29           C  
ATOM   3135  C   VAL B  53      91.365 -15.906 -25.017  1.00 56.64           C  
ATOM   3136  O   VAL B  53      92.263 -15.273 -25.580  1.00 56.87           O  
ATOM   3137  CB  VAL B  53      91.322 -18.339 -25.502  1.00 52.26           C  
ATOM   3138  CG1 VAL B  53      92.125 -18.066 -26.757  1.00 49.32           C  
ATOM   3139  CG2 VAL B  53      91.625 -19.731 -24.961  1.00 51.50           C  
ATOM   3140  N   GLU B  54      90.130 -15.440 -24.877  1.00 58.16           N  
ATOM   3141  CA  GLU B  54      89.755 -14.141 -25.416  1.00 59.56           C  
ATOM   3142  C   GLU B  54      90.214 -12.980 -24.551  1.00 58.59           C  
ATOM   3143  O   GLU B  54      90.781 -12.012 -25.064  1.00 59.83           O  
ATOM   3144  CB  GLU B  54      88.240 -14.059 -25.620  1.00 62.27           C  
ATOM   3145  CG  GLU B  54      87.845 -13.017 -26.660  1.00 68.96           C  
ATOM   3146  CD  GLU B  54      86.351 -12.760 -26.713  1.00 73.27           C  
ATOM   3147  OE1 GLU B  54      85.585 -13.507 -26.060  1.00 75.40           O  
ATOM   3148  OE2 GLU B  54      85.946 -11.805 -27.414  1.00 75.41           O1-
ATOM   3149  N   ILE B  55      89.962 -13.066 -23.246  1.00 60.00           N  
ATOM   3150  CA  ILE B  55      90.372 -12.004 -22.335  1.00 53.09           C  
ATOM   3151  C   ILE B  55      91.889 -11.919 -22.392  1.00 51.51           C  
ATOM   3152  O   ILE B  55      92.460 -10.831 -22.483  1.00 52.52           O  
ATOM   3153  CB  ILE B  55      89.966 -12.294 -20.862  1.00 54.12           C  
ATOM   3154  CG1 ILE B  55      88.444 -12.427 -20.708  1.00 54.53           C  
ATOM   3155  CG2 ILE B  55      90.465 -11.173 -19.972  1.00 52.17           C  
ATOM   3156  CD1 ILE B  55      87.623 -11.983 -21.901  1.00 57.76           C  
ATOM   3157  N   SER B  56      92.535 -13.087 -22.350  1.00 47.80           N  
ATOM   3158  CA  SER B  56      93.986 -13.167 -22.378  1.00 45.67           C  
ATOM   3159  C   SER B  56      94.545 -12.523 -23.622  1.00 45.70           C  
ATOM   3160  O   SER B  56      95.517 -11.774 -23.563  1.00 46.72           O  
ATOM   3161  CB  SER B  56      94.425 -14.621 -22.342  1.00 44.10           C  
ATOM   3162  OG  SER B  56      94.069 -15.208 -21.111  1.00 45.68           O  
ATOM   3163  N   LEU B  57      93.907 -12.831 -24.743  1.00 45.15           N  
ATOM   3164  CA  LEU B  57      94.298 -12.346 -26.057  1.00 43.42           C  
ATOM   3165  C   LEU B  57      93.930 -10.901 -26.357  1.00 43.30           C  
ATOM   3166  O   LEU B  57      94.430 -10.325 -27.322  1.00 42.67           O  
ATOM   3167  CB  LEU B  57      93.660 -13.238 -27.121  1.00 43.33           C  
ATOM   3168  CG  LEU B  57      94.520 -13.959 -28.151  1.00 42.80           C  
ATOM   3169  CD1 LEU B  57      95.973 -13.936 -27.736  1.00 43.59           C  
ATOM   3170  CD2 LEU B  57      94.018 -15.378 -28.283  1.00 43.46           C  
ATOM   3171  N   GLN B  58      93.049 -10.319 -25.550  1.00 44.86           N  
ATOM   3172  CA  GLN B  58      92.604  -8.944 -25.773  1.00 48.08           C  
ATOM   3173  C   GLN B  58      93.728  -7.961 -26.114  1.00 48.71           C  
ATOM   3174  O   GLN B  58      93.682  -7.285 -27.143  1.00 49.61           O  
ATOM   3175  CB  GLN B  58      91.826  -8.436 -24.556  1.00 50.11           C  
ATOM   3176  CG  GLN B  58      90.330  -8.298 -24.789  1.00 54.29           C  
ATOM   3177  CD  GLN B  58      89.526  -8.304 -23.493  1.00 58.39           C  
ATOM   3178  NE2 GLN B  58      88.963  -9.457 -23.154  1.00 60.00           N  
ATOM   3179  OE1 GLN B  58      89.412  -7.285 -22.810  1.00 60.00           O  
ATOM   3180  N   PRO B  59      94.749  -7.859 -25.253  1.00 48.16           N  
ATOM   3181  CA  PRO B  59      95.851  -6.932 -25.536  1.00 47.88           C  
ATOM   3182  C   PRO B  59      96.724  -7.318 -26.744  1.00 48.72           C  
ATOM   3183  O   PRO B  59      97.191  -6.451 -27.487  1.00 49.17           O  
ATOM   3184  CB  PRO B  59      96.642  -6.921 -24.234  1.00 46.99           C  
ATOM   3185  CG  PRO B  59      96.333  -8.229 -23.606  1.00 46.21           C  
ATOM   3186  CD  PRO B  59      94.934  -8.565 -23.975  1.00 45.79           C  
ATOM   3187  N   TRP B  60      96.935  -8.616 -26.939  1.00 48.58           N  
ATOM   3188  CA  TRP B  60      97.759  -9.101 -28.045  1.00 48.89           C  
ATOM   3189  C   TRP B  60      97.339  -8.557 -29.404  1.00 49.72           C  
ATOM   3190  O   TRP B  60      98.179  -8.146 -30.207  1.00 50.19           O  
ATOM   3191  CB  TRP B  60      97.726 -10.630 -28.097  1.00 48.01           C  
ATOM   3192  CG  TRP B  60      98.287 -11.209 -29.369  1.00 46.86           C  
ATOM   3193  CD1 TRP B  60      97.605 -11.915 -30.319  1.00 46.10           C  
ATOM   3194  CD2 TRP B  60      99.645 -11.147 -29.822  1.00 46.43           C  
ATOM   3195  CE2 TRP B  60      99.711 -11.833 -31.048  1.00 45.49           C  
ATOM   3196  CE3 TRP B  60     100.812 -10.571 -29.301  1.00 45.50           C  
ATOM   3197  NE1 TRP B  60      98.452 -12.294 -31.331  1.00 45.34           N  
ATOM   3198  CZ2 TRP B  60     100.897 -11.965 -31.769  1.00 45.08           C  
ATOM   3199  CZ3 TRP B  60     101.989 -10.703 -30.018  1.00 45.16           C  
ATOM   3200  CH2 TRP B  60     102.023 -11.392 -31.239  1.00 45.82           C  
ATOM   3201  N   LYS B  61      96.035  -8.566 -29.656  1.00 50.11           N  
ATOM   3202  CA  LYS B  61      95.487  -8.105 -30.922  1.00 50.02           C  
ATOM   3203  C   LYS B  61      95.700  -6.619 -31.197  1.00 49.24           C  
ATOM   3204  O   LYS B  61      96.078  -6.232 -32.301  1.00 49.54           O  
ATOM   3205  CB  LYS B  61      93.995  -8.441 -30.979  1.00 51.80           C  
ATOM   3206  CG  LYS B  61      93.703  -9.941 -30.912  1.00 53.04           C  
ATOM   3207  CD  LYS B  61      92.219 -10.220 -30.666  1.00 57.25           C  
ATOM   3208  CE  LYS B  61      91.817 -11.627 -31.106  1.00 58.12           C  
ATOM   3209  NZ  LYS B  61      92.946 -12.598 -31.006  1.00 59.50           N1+
ATOM   3210  N   VAL B  62      95.474  -5.782 -30.197  1.00 47.38           N  
ATOM   3211  CA  VAL B  62      95.637  -4.352 -30.400  1.00 46.78           C  
ATOM   3212  C   VAL B  62      97.081  -3.860 -30.510  1.00 45.29           C  
ATOM   3213  O   VAL B  62      97.384  -3.006 -31.350  1.00 45.17           O  
ATOM   3214  CB  VAL B  62      94.945  -3.544 -29.276  1.00 47.68           C  
ATOM   3215  CG1 VAL B  62      94.475  -2.202 -29.816  1.00 48.11           C  
ATOM   3216  CG2 VAL B  62      93.773  -4.323 -28.712  1.00 48.70           C  
ATOM   3217  N   PHE B  63      97.975  -4.388 -29.677  1.00 43.98           N  
ATOM   3218  CA  PHE B  63      99.359  -3.918 -29.693  1.00 41.80           C  
ATOM   3219  C   PHE B  63     100.454  -4.950 -29.935  1.00 40.63           C  
ATOM   3220  O   PHE B  63     101.628  -4.594 -30.079  1.00 40.56           O  
ATOM   3221  CB  PHE B  63      99.667  -3.185 -28.389  1.00 41.28           C  
ATOM   3222  CG  PHE B  63      98.679  -2.112 -28.045  1.00 41.16           C  
ATOM   3223  CD1 PHE B  63      98.753  -0.860 -28.647  1.00 41.59           C  
ATOM   3224  CD2 PHE B  63      97.694  -2.341 -27.088  1.00 40.58           C  
ATOM   3225  CE1 PHE B  63      97.858   0.156 -28.297  1.00 41.81           C  
ATOM   3226  CE2 PHE B  63      96.794  -1.337 -26.729  1.00 40.33           C  
ATOM   3227  CZ  PHE B  63      96.877  -0.086 -27.333  1.00 40.60           C  
ATOM   3228  N   ARG B  64     100.092  -6.221 -29.975  1.00 38.88           N  
ATOM   3229  CA  ARG B  64     101.094  -7.254 -30.204  1.00 39.45           C  
ATOM   3230  C   ARG B  64     102.287  -7.127 -29.254  1.00 38.82           C  
ATOM   3231  O   ARG B  64     103.427  -6.998 -29.703  1.00 39.56           O  
ATOM   3232  CB  ARG B  64     101.616  -7.184 -31.638  1.00 41.39           C  
ATOM   3233  CG  ARG B  64     100.555  -7.247 -32.717  1.00 45.40           C  
ATOM   3234  CD  ARG B  64     101.131  -7.815 -34.006  1.00 46.56           C  
ATOM   3235  NE  ARG B  64     100.428  -9.029 -34.413  1.00 49.62           N  
ATOM   3236  CZ  ARG B  64     101.002 -10.221 -34.548  1.00 50.87           C  
ATOM   3237  NH1 ARG B  64     102.302 -10.368 -34.312  1.00 52.73           N1+
ATOM   3238  NH2 ARG B  64     100.273 -11.267 -34.926  1.00 51.54           N  
ATOM   3239  N   PRO B  65     102.040  -7.162 -27.932  1.00 38.05           N  
ATOM   3240  CA  PRO B  65     103.107  -7.055 -26.928  1.00 36.36           C  
ATOM   3241  C   PRO B  65     104.039  -8.266 -26.947  1.00 35.08           C  
ATOM   3242  O   PRO B  65     103.681  -9.317 -27.474  1.00 36.46           O  
ATOM   3243  CB  PRO B  65     102.353  -6.944 -25.603  1.00 36.99           C  
ATOM   3244  CG  PRO B  65     100.926  -6.667 -25.969  1.00 38.42           C  
ATOM   3245  CD  PRO B  65     100.717  -7.297 -27.302  1.00 38.95           C  
ATOM   3246  N   ASP B  66     105.228  -8.115 -26.366  1.00 32.14           N  
ATOM   3247  CA  ASP B  66     106.208  -9.192 -26.324  1.00 31.06           C  
ATOM   3248  C   ASP B  66     105.822 -10.269 -25.324  1.00 31.28           C  
ATOM   3249  O   ASP B  66     106.468 -11.314 -25.247  1.00 32.14           O  
ATOM   3250  CB  ASP B  66     107.592  -8.634 -25.985  1.00 30.83           C  
ATOM   3251  CG  ASP B  66     108.094  -7.662 -27.036  1.00 31.09           C  
ATOM   3252  OD1 ASP B  66     108.164  -8.065 -28.212  1.00 33.64           O  
ATOM   3253  OD2 ASP B  66     108.409  -6.499 -26.703  1.00 31.42           O1-
ATOM   3254  N   GLY B  67     104.763 -10.017 -24.559  1.00 31.44           N  
ATOM   3255  CA  GLY B  67     104.312 -10.998 -23.587  1.00 31.81           C  
ATOM   3256  C   GLY B  67     102.802 -10.997 -23.450  1.00 32.95           C  
ATOM   3257  O   GLY B  67     102.171  -9.942 -23.485  1.00 34.41           O  
ATOM   3258  N   VAL B  68     102.208 -12.175 -23.315  1.00 32.75           N  
ATOM   3259  CA  VAL B  68     100.759 -12.273 -23.153  1.00 31.69           C  
ATOM   3260  C   VAL B  68     100.543 -13.209 -21.991  1.00 29.64           C  
ATOM   3261  O   VAL B  68     100.947 -14.367 -22.052  1.00 28.04           O  
ATOM   3262  CB  VAL B  68     100.069 -12.863 -24.408  1.00 33.36           C  
ATOM   3263  CG1 VAL B  68      98.583 -13.026 -24.150  1.00 31.62           C  
ATOM   3264  CG2 VAL B  68     100.288 -11.941 -25.604  1.00 33.46           C  
ATOM   3265  N   ILE B  69      99.914 -12.711 -20.934  1.00 30.08           N  
ATOM   3266  CA  ILE B  69      99.692 -13.529 -19.745  1.00 30.11           C  
ATOM   3267  C   ILE B  69      98.314 -14.189 -19.656  1.00 30.84           C  
ATOM   3268  O   ILE B  69      97.312 -13.637 -20.120  1.00 29.64           O  
ATOM   3269  CB  ILE B  69      99.939 -12.697 -18.463  1.00 27.92           C  
ATOM   3270  CG1 ILE B  69     100.158 -13.625 -17.267  1.00 28.44           C  
ATOM   3271  CG2 ILE B  69      98.783 -11.773 -18.216  1.00 25.45           C  
ATOM   3272  CD1 ILE B  69     100.951 -12.991 -16.139  1.00 27.95           C  
ATOM   3273  N   LEU B  70      98.281 -15.375 -19.053  1.00 32.28           N  
ATOM   3274  CA  LEU B  70      97.049 -16.133 -18.879  1.00 35.38           C  
ATOM   3275  C   LEU B  70      96.117 -15.396 -17.941  1.00 39.04           C  
ATOM   3276  O   LEU B  70      96.509 -15.016 -16.844  1.00 41.01           O  
ATOM   3277  CB  LEU B  70      97.353 -17.504 -18.282  1.00 34.43           C  
ATOM   3278  CG  LEU B  70      96.155 -18.268 -17.721  1.00 34.93           C  
ATOM   3279  CD1 LEU B  70      95.370 -18.858 -18.873  1.00 34.55           C  
ATOM   3280  CD2 LEU B  70      96.623 -19.371 -16.789  1.00 32.88           C  
ATOM   3281  N   PHE B  71      94.881 -15.191 -18.369  1.00 42.52           N  
ATOM   3282  CA  PHE B  71      93.913 -14.509 -17.533  1.00 45.28           C  
ATOM   3283  C   PHE B  71      93.147 -15.542 -16.711  1.00 46.56           C  
ATOM   3284  O   PHE B  71      92.145 -16.092 -17.168  1.00 47.43           O  
ATOM   3285  CB  PHE B  71      92.945 -13.708 -18.399  1.00 47.25           C  
ATOM   3286  CG  PHE B  71      91.874 -13.006 -17.617  1.00 51.19           C  
ATOM   3287  CD1 PHE B  71      92.110 -11.752 -17.053  1.00 52.58           C  
ATOM   3288  CD2 PHE B  71      90.629 -13.598 -17.434  1.00 52.55           C  
ATOM   3289  CE1 PHE B  71      91.119 -11.099 -16.316  1.00 54.10           C  
ATOM   3290  CE2 PHE B  71      89.633 -12.952 -16.698  1.00 52.75           C  
ATOM   3291  CZ  PHE B  71      89.881 -11.702 -16.139  1.00 53.08           C  
ATOM   3292  N   SER B  72      93.632 -15.812 -15.504  1.00 46.69           N  
ATOM   3293  CA  SER B  72      92.998 -16.779 -14.615  1.00 45.01           C  
ATOM   3294  C   SER B  72      93.163 -16.331 -13.166  1.00 46.08           C  
ATOM   3295  O   SER B  72      94.280 -16.066 -12.724  1.00 47.80           O  
ATOM   3296  CB  SER B  72      93.635 -18.158 -14.797  1.00 42.95           C  
ATOM   3297  OG  SER B  72      92.729 -19.203 -14.486  1.00 41.47           O  
ATOM   3298  N   ASP B  73      92.052 -16.246 -12.435  1.00 45.59           N  
ATOM   3299  CA  ASP B  73      92.073 -15.835 -11.035  1.00 44.65           C  
ATOM   3300  C   ASP B  73      92.928 -16.802 -10.238  1.00 42.36           C  
ATOM   3301  O   ASP B  73      92.677 -18.002 -10.236  1.00 41.92           O  
ATOM   3302  CB  ASP B  73      90.652 -15.823 -10.462  1.00 48.50           C  
ATOM   3303  CG  ASP B  73      90.569 -15.126  -9.107  1.00 50.33           C  
ATOM   3304  OD1 ASP B  73      91.199 -15.613  -8.145  1.00 51.96           O  
ATOM   3305  OD2 ASP B  73      89.871 -14.093  -9.003  1.00 51.92           O1-
ATOM   3306  N   ILE B  74      93.929 -16.266  -9.551  1.00 40.35           N  
ATOM   3307  CA  ILE B  74      94.841 -17.079  -8.764  1.00 37.70           C  
ATOM   3308  C   ILE B  74      94.149 -17.980  -7.744  1.00 37.92           C  
ATOM   3309  O   ILE B  74      94.762 -18.922  -7.249  1.00 37.78           O  
ATOM   3310  CB  ILE B  74      95.873 -16.194  -8.027  1.00 35.45           C  
ATOM   3311  CG1 ILE B  74      95.163 -15.157  -7.159  1.00 32.68           C  
ATOM   3312  CG2 ILE B  74      96.740 -15.467  -9.030  1.00 33.28           C  
ATOM   3313  CD1 ILE B  74      95.876 -14.850  -5.859  1.00 29.06           C  
ATOM   3314  N   LEU B  75      92.879 -17.707  -7.441  1.00 38.65           N  
ATOM   3315  CA  LEU B  75      92.137 -18.505  -6.456  1.00 38.73           C  
ATOM   3316  C   LEU B  75      91.504 -19.752  -7.044  1.00 38.87           C  
ATOM   3317  O   LEU B  75      91.141 -20.681  -6.318  1.00 39.93           O  
ATOM   3318  CB  LEU B  75      91.048 -17.662  -5.792  1.00 37.64           C  
ATOM   3319  CG  LEU B  75      91.561 -16.463  -4.995  1.00 37.87           C  
ATOM   3320  CD1 LEU B  75      90.386 -15.561  -4.611  1.00 36.91           C  
ATOM   3321  CD2 LEU B  75      92.312 -16.955  -3.761  1.00 36.22           C  
ATOM   3322  N   THR B  76      91.372 -19.767  -8.363  1.00 38.91           N  
ATOM   3323  CA  THR B  76      90.791 -20.898  -9.065  1.00 40.08           C  
ATOM   3324  C   THR B  76      91.133 -22.273  -8.461  1.00 40.63           C  
ATOM   3325  O   THR B  76      90.256 -23.116  -8.275  1.00 44.77           O  
ATOM   3326  CB  THR B  76      91.224 -20.871 -10.534  1.00 39.42           C  
ATOM   3327  CG2 THR B  76      90.671 -22.071 -11.280  1.00 37.76           C  
ATOM   3328  OG1 THR B  76      90.753 -19.662 -11.139  1.00 40.68           O  
ATOM   3329  N   PRO B  77      92.413 -22.525  -8.154  1.00 39.30           N  
ATOM   3330  CA  PRO B  77      92.752 -23.831  -7.582  1.00 38.39           C  
ATOM   3331  C   PRO B  77      92.111 -24.155  -6.235  1.00 38.09           C  
ATOM   3332  O   PRO B  77      92.121 -25.313  -5.807  1.00 39.68           O  
ATOM   3333  CB  PRO B  77      94.279 -23.799  -7.480  1.00 36.71           C  
ATOM   3334  CG  PRO B  77      94.703 -22.698  -8.367  1.00 37.40           C  
ATOM   3335  CD  PRO B  77      93.609 -21.687  -8.328  1.00 38.29           C  
ATOM   3336  N   LEU B  78      91.559 -23.153  -5.563  1.00 36.25           N  
ATOM   3337  CA  LEU B  78      90.966 -23.394  -4.251  1.00 37.13           C  
ATOM   3338  C   LEU B  78      89.944 -24.529  -4.268  1.00 38.18           C  
ATOM   3339  O   LEU B  78      90.044 -25.474  -3.483  1.00 38.95           O  
ATOM   3340  CB  LEU B  78      90.326 -22.107  -3.703  1.00 35.03           C  
ATOM   3341  CG  LEU B  78      91.266 -21.053  -3.092  1.00 34.47           C  
ATOM   3342  CD1 LEU B  78      90.513 -20.169  -2.110  1.00 32.10           C  
ATOM   3343  CD2 LEU B  78      92.423 -21.734  -2.381  1.00 33.85           C  
ATOM   3344  N   SER B  79      88.976 -24.439  -5.175  1.00 39.73           N  
ATOM   3345  CA  SER B  79      87.927 -25.446  -5.291  1.00 40.36           C  
ATOM   3346  C   SER B  79      88.489 -26.857  -5.326  1.00 40.15           C  
ATOM   3347  O   SER B  79      88.107 -27.702  -4.520  1.00 41.75           O  
ATOM   3348  CB  SER B  79      87.099 -25.192  -6.552  1.00 42.11           C  
ATOM   3349  OG  SER B  79      86.616 -23.855  -6.596  1.00 44.44           O  
ATOM   3350  N   GLY B  80      89.402 -27.105  -6.258  1.00 39.67           N  
ATOM   3351  CA  GLY B  80      89.995 -28.423  -6.375  1.00 41.12           C  
ATOM   3352  C   GLY B  80      90.864 -28.824  -5.197  1.00 41.99           C  
ATOM   3353  O   GLY B  80      91.187 -30.001  -5.015  1.00 42.24           O  
ATOM   3354  N   MET B  81      91.255 -27.847  -4.388  1.00 43.06           N  
ATOM   3355  CA  MET B  81      92.089 -28.129  -3.232  1.00 44.78           C  
ATOM   3356  C   MET B  81      91.230 -28.353  -1.994  1.00 45.83           C  
ATOM   3357  O   MET B  81      91.748 -28.528  -0.892  1.00 47.40           O  
ATOM   3358  CB  MET B  81      93.050 -26.972  -2.989  1.00 45.36           C  
ATOM   3359  CG  MET B  81      94.258 -26.976  -3.905  1.00 44.90           C  
ATOM   3360  SD  MET B  81      95.522 -25.866  -3.304  1.00 45.13           S  
ATOM   3361  CE  MET B  81      96.308 -26.916  -2.080  1.00 41.40           C  
ATOM   3362  N   ASN B  82      89.914 -28.337  -2.191  1.00 46.22           N  
ATOM   3363  CA  ASN B  82      88.933 -28.539  -1.121  1.00 44.46           C  
ATOM   3364  C   ASN B  82      88.663 -27.305  -0.270  1.00 42.69           C  
ATOM   3365  O   ASN B  82      88.322 -27.419   0.905  1.00 43.15           O  
ATOM   3366  CB  ASN B  82      89.348 -29.698  -0.205  1.00 45.70           C  
ATOM   3367  CG  ASN B  82      88.181 -30.258   0.607  1.00 47.55           C  
ATOM   3368  ND2 ASN B  82      86.962 -29.816   0.293  1.00 46.93           N  
ATOM   3369  OD1 ASN B  82      88.378 -31.081   1.505  1.00 49.21           O  
ATOM   3370  N   ILE B  83      88.813 -26.126  -0.854  1.00 41.27           N  
ATOM   3371  CA  ILE B  83      88.547 -24.908  -0.113  1.00 39.95           C  
ATOM   3372  C   ILE B  83      87.464 -24.161  -0.872  1.00 41.10           C  
ATOM   3373  O   ILE B  83      87.745 -23.318  -1.729  1.00 42.55           O  
ATOM   3374  CB  ILE B  83      89.819 -24.044   0.039  1.00 38.85           C  
ATOM   3375  CG1 ILE B  83      90.822 -24.773   0.936  1.00 38.06           C  
ATOM   3376  CG2 ILE B  83      89.473 -22.697   0.673  1.00 39.20           C  
ATOM   3377  CD1 ILE B  83      92.234 -24.764   0.418  1.00 41.95           C  
ATOM   3378  N   PRO B  84      86.193 -24.480  -0.567  1.00 40.98           N  
ATOM   3379  CA  PRO B  84      85.027 -23.868  -1.203  1.00 38.97           C  
ATOM   3380  C   PRO B  84      85.027 -22.363  -1.098  1.00 38.20           C  
ATOM   3381  O   PRO B  84      85.266 -21.808  -0.033  1.00 37.86           O  
ATOM   3382  CB  PRO B  84      83.848 -24.498  -0.468  1.00 38.63           C  
ATOM   3383  CG  PRO B  84      84.387 -25.791   0.062  1.00 38.32           C  
ATOM   3384  CD  PRO B  84      85.795 -25.483   0.440  1.00 40.44           C  
ATOM   3385  N   PHE B  85      84.759 -21.714  -2.221  1.00 39.54           N  
ATOM   3386  CA  PHE B  85      84.715 -20.265  -2.276  1.00 42.40           C  
ATOM   3387  C   PHE B  85      83.907 -19.842  -3.497  1.00 44.90           C  
ATOM   3388  O   PHE B  85      83.473 -20.694  -4.275  1.00 44.94           O  
ATOM   3389  CB  PHE B  85      86.140 -19.702  -2.368  1.00 41.63           C  
ATOM   3390  CG  PHE B  85      86.692 -19.657  -3.776  1.00 39.14           C  
ATOM   3391  CD1 PHE B  85      87.040 -20.828  -4.446  1.00 38.67           C  
ATOM   3392  CD2 PHE B  85      86.849 -18.446  -4.438  1.00 37.22           C  
ATOM   3393  CE1 PHE B  85      87.533 -20.785  -5.752  1.00 35.46           C  
ATOM   3394  CE2 PHE B  85      87.341 -18.401  -5.739  1.00 34.84           C  
ATOM   3395  CZ  PHE B  85      87.682 -19.570  -6.393  1.00 33.76           C  
ATOM   3396  N   ASP B  86      83.709 -18.532  -3.650  1.00 47.91           N  
ATOM   3397  CA  ASP B  86      82.985 -17.957  -4.786  1.00 52.13           C  
ATOM   3398  C   ASP B  86      83.190 -16.443  -4.793  1.00 53.71           C  
ATOM   3399  O   ASP B  86      83.535 -15.856  -3.768  1.00 54.57           O  
ATOM   3400  CB  ASP B  86      81.490 -18.275  -4.696  1.00 55.46           C  
ATOM   3401  CG  ASP B  86      80.769 -18.116  -6.035  1.00 57.78           C  
ATOM   3402  OD1 ASP B  86      81.205 -17.283  -6.863  1.00 58.75           O  
ATOM   3403  OD2 ASP B  86      79.765 -18.831  -6.255  1.00 59.66           O1-
ATOM   3404  N   ILE B  87      82.990 -15.813  -5.945  1.00 55.85           N  
ATOM   3405  CA  ILE B  87      83.156 -14.370  -6.052  1.00 58.26           C  
ATOM   3406  C   ILE B  87      81.805 -13.695  -5.913  1.00 58.56           C  
ATOM   3407  O   ILE B  87      81.067 -13.564  -6.883  1.00 60.00           O  
ATOM   3408  CB  ILE B  87      83.774 -13.963  -7.413  1.00 59.66           C  
ATOM   3409  CG1 ILE B  87      85.119 -14.668  -7.611  1.00 60.00           C  
ATOM   3410  CG2 ILE B  87      83.927 -12.441  -7.479  1.00 59.66           C  
ATOM   3411  CD1 ILE B  87      86.257 -14.094  -6.784  1.00 60.00           C  
ATOM   3412  N   ILE B  88      81.480 -13.275  -4.698  1.00 58.48           N  
ATOM   3413  CA  ILE B  88      80.211 -12.614  -4.436  1.00 58.76           C  
ATOM   3414  C   ILE B  88      80.250 -11.187  -4.978  1.00 59.27           C  
ATOM   3415  O   ILE B  88      81.218 -10.458  -4.761  1.00 60.00           O  
ATOM   3416  CB  ILE B  88      79.905 -12.591  -2.915  1.00 59.23           C  
ATOM   3417  CG1 ILE B  88      79.405 -13.970  -2.467  1.00 60.00           C  
ATOM   3418  CG2 ILE B  88      78.867 -11.512  -2.599  1.00 60.00           C  
ATOM   3419  CD1 ILE B  88      78.250 -14.528  -3.317  1.00 60.00           C  
ATOM   3420  N   LYS B  89      79.189 -10.796  -5.676  1.00 60.00           N  
ATOM   3421  CA  LYS B  89      79.093  -9.463  -6.267  1.00 60.00           C  
ATOM   3422  C   LYS B  89      79.215  -8.335  -5.248  1.00 60.00           C  
ATOM   3423  O   LYS B  89      78.297  -8.094  -4.454  1.00 60.00           O  
ATOM   3424  CB  LYS B  89      77.767  -9.320  -7.016  1.00 60.00           C  
ATOM   3425  CG  LYS B  89      77.815  -9.791  -8.457  1.00 60.00           C  
ATOM   3426  CD  LYS B  89      76.615  -9.263  -9.241  1.00 60.00           C  
ATOM   3427  CE  LYS B  89      76.858  -9.333 -10.752  1.00 60.00           C  
ATOM   3428  NZ  LYS B  89      75.695  -9.952 -11.477  1.00 60.00           N1+
ATOM   3429  N   GLY B  90      80.350  -7.643  -5.283  1.00 60.00           N  
ATOM   3430  CA  GLY B  90      80.564  -6.537  -4.368  1.00 60.00           C  
ATOM   3431  C   GLY B  90      81.531  -6.846  -3.241  1.00 60.00           C  
ATOM   3432  O   GLY B  90      82.224  -5.948  -2.755  1.00 60.00           O  
ATOM   3433  N   LYS B  91      81.574  -8.108  -2.819  1.00 60.00           N  
ATOM   3434  CA  LYS B  91      82.467  -8.523  -1.743  1.00 59.69           C  
ATOM   3435  C   LYS B  91      83.730  -9.143  -2.333  1.00 58.62           C  
ATOM   3436  O   LYS B  91      84.753  -9.268  -1.657  1.00 60.00           O  
ATOM   3437  CB  LYS B  91      81.766  -9.538  -0.829  1.00 60.00           C  
ATOM   3438  CG  LYS B  91      82.232  -9.507   0.627  1.00 60.00           C  
ATOM   3439  CD  LYS B  91      82.124  -8.106   1.239  1.00 60.00           C  
ATOM   3440  CE  LYS B  91      83.094  -7.920   2.414  1.00 60.00           C  
ATOM   3441  NZ  LYS B  91      83.576  -6.506   2.545  1.00 60.00           N1+
ATOM   3442  N   GLY B  92      83.658  -9.505  -3.607  1.00 56.27           N  
ATOM   3443  CA  GLY B  92      84.793 -10.120  -4.257  1.00 53.99           C  
ATOM   3444  C   GLY B  92      84.866 -11.576  -3.842  1.00 53.08           C  
ATOM   3445  O   GLY B  92      83.849 -12.267  -3.806  1.00 53.48           O  
ATOM   3446  N   PRO B  93      86.060 -12.073  -3.502  1.00 52.06           N  
ATOM   3447  CA  PRO B  93      86.176 -13.474  -3.099  1.00 50.83           C  
ATOM   3448  C   PRO B  93      85.725 -13.714  -1.672  1.00 50.08           C  
ATOM   3449  O   PRO B  93      85.885 -12.859  -0.804  1.00 50.61           O  
ATOM   3450  CB  PRO B  93      87.658 -13.776  -3.285  1.00 51.16           C  
ATOM   3451  CG  PRO B  93      88.334 -12.458  -3.055  1.00 51.72           C  
ATOM   3452  CD  PRO B  93      87.360 -11.376  -3.472  1.00 52.38           C  
ATOM   3453  N   VAL B  94      85.165 -14.892  -1.440  1.00 48.61           N  
ATOM   3454  CA  VAL B  94      84.705 -15.264  -0.119  1.00 47.26           C  
ATOM   3455  C   VAL B  94      84.863 -16.763   0.041  1.00 45.34           C  
ATOM   3456  O   VAL B  94      84.274 -17.536  -0.712  1.00 45.14           O  
ATOM   3457  CB  VAL B  94      83.220 -14.857   0.090  1.00 49.97           C  
ATOM   3458  CG1 VAL B  94      82.448 -15.956   0.805  1.00 49.09           C  
ATOM   3459  CG2 VAL B  94      83.151 -13.571   0.901  1.00 52.30           C  
ATOM   3460  N   ILE B  95      85.693 -17.170   0.994  1.00 44.27           N  
ATOM   3461  CA  ILE B  95      85.898 -18.584   1.254  1.00 45.58           C  
ATOM   3462  C   ILE B  95      84.852 -18.828   2.309  1.00 47.09           C  
ATOM   3463  O   ILE B  95      84.773 -18.084   3.285  1.00 47.57           O  
ATOM   3464  CB  ILE B  95      87.313 -18.876   1.811  1.00 44.48           C  
ATOM   3465  CG1 ILE B  95      88.336 -18.833   0.673  1.00 43.72           C  
ATOM   3466  CG2 ILE B  95      87.365 -20.270   2.432  1.00 44.29           C  
ATOM   3467  CD1 ILE B  95      88.566 -17.449   0.091  1.00 42.23           C  
ATOM   3468  N   PHE B  96      84.034 -19.854   2.107  1.00 48.27           N  
ATOM   3469  CA  PHE B  96      82.955 -20.144   3.039  1.00 49.82           C  
ATOM   3470  C   PHE B  96      83.403 -20.620   4.411  1.00 49.95           C  
ATOM   3471  O   PHE B  96      82.817 -20.232   5.421  1.00 51.39           O  
ATOM   3472  CB  PHE B  96      81.985 -21.146   2.408  1.00 49.44           C  
ATOM   3473  CG  PHE B  96      81.509 -20.739   1.042  1.00 47.35           C  
ATOM   3474  CD1 PHE B  96      81.172 -19.412   0.776  1.00 47.08           C  
ATOM   3475  CD2 PHE B  96      81.433 -21.673   0.010  1.00 47.04           C  
ATOM   3476  CE1 PHE B  96      80.770 -19.023  -0.501  1.00 47.04           C  
ATOM   3477  CE2 PHE B  96      81.032 -21.294  -1.273  1.00 45.56           C  
ATOM   3478  CZ  PHE B  96      80.702 -19.968  -1.530  1.00 46.83           C  
ATOM   3479  N   ASP B  97      84.439 -21.446   4.462  1.00 49.31           N  
ATOM   3480  CA  ASP B  97      84.923 -21.927   5.749  1.00 49.19           C  
ATOM   3481  C   ASP B  97      86.407 -21.602   5.959  1.00 47.70           C  
ATOM   3482  O   ASP B  97      87.269 -22.448   5.738  1.00 48.01           O  
ATOM   3483  CB  ASP B  97      84.699 -23.436   5.850  1.00 51.64           C  
ATOM   3484  CG  ASP B  97      83.773 -23.813   6.993  1.00 55.20           C  
ATOM   3485  OD1 ASP B  97      82.977 -22.944   7.425  1.00 57.07           O  
ATOM   3486  OD2 ASP B  97      83.840 -24.976   7.461  1.00 56.91           O1-
ATOM   3487  N   PRO B  98      86.721 -20.369   6.390  1.00 45.10           N  
ATOM   3488  CA  PRO B  98      88.110 -19.946   6.622  1.00 44.78           C  
ATOM   3489  C   PRO B  98      88.921 -20.883   7.514  1.00 44.43           C  
ATOM   3490  O   PRO B  98      88.536 -21.151   8.648  1.00 44.93           O  
ATOM   3491  CB  PRO B  98      87.965 -18.555   7.232  1.00 44.22           C  
ATOM   3492  CG  PRO B  98      86.640 -18.069   6.726  1.00 42.89           C  
ATOM   3493  CD  PRO B  98      85.763 -19.287   6.674  1.00 43.58           C  
ATOM   3494  N   LEU B  99      90.046 -21.372   6.995  1.00 43.86           N  
ATOM   3495  CA  LEU B  99      90.898 -22.286   7.745  1.00 42.56           C  
ATOM   3496  C   LEU B  99      91.278 -21.595   9.044  1.00 43.88           C  
ATOM   3497  O   LEU B  99      91.412 -20.368   9.077  1.00 44.51           O  
ATOM   3498  CB  LEU B  99      92.157 -22.626   6.946  1.00 42.57           C  
ATOM   3499  CG  LEU B  99      92.099 -23.306   5.570  1.00 41.82           C  
ATOM   3500  CD1 LEU B  99      92.403 -24.780   5.722  1.00 41.29           C  
ATOM   3501  CD2 LEU B  99      90.749 -23.110   4.919  1.00 42.77           C  
ATOM   3502  N   ARG B 100      91.450 -22.377  10.110  1.00 43.70           N  
ATOM   3503  CA  ARG B 100      91.793 -21.812  11.411  1.00 44.03           C  
ATOM   3504  C   ARG B 100      92.543 -22.764  12.330  1.00 44.85           C  
ATOM   3505  O   ARG B 100      93.232 -22.328  13.257  1.00 46.74           O  
ATOM   3506  CB  ARG B 100      90.522 -21.351  12.127  1.00 45.38           C  
ATOM   3507  CG  ARG B 100      90.565 -19.922  12.612  1.00 46.58           C  
ATOM   3508  CD  ARG B 100      90.501 -18.985  11.439  1.00 47.44           C  
ATOM   3509  NE  ARG B 100      89.914 -17.710  11.807  1.00 49.71           N  
ATOM   3510  CZ  ARG B 100      89.447 -16.842  10.922  1.00 51.15           C  
ATOM   3511  NH1 ARG B 100      89.504 -17.135   9.629  1.00 52.17           N1+
ATOM   3512  NH2 ARG B 100      88.918 -15.697  11.330  1.00 53.05           N  
ATOM   3513  N   THR B 101      92.410 -24.060  12.083  1.00 44.13           N  
ATOM   3514  CA  THR B 101      93.064 -25.048  12.927  1.00 43.37           C  
ATOM   3515  C   THR B 101      93.903 -26.013  12.115  1.00 43.62           C  
ATOM   3516  O   THR B 101      93.755 -26.109  10.901  1.00 43.72           O  
ATOM   3517  CB  THR B 101      92.023 -25.861  13.688  1.00 43.86           C  
ATOM   3518  CG2 THR B 101      91.287 -24.988  14.682  1.00 43.50           C  
ATOM   3519  OG1 THR B 101      91.078 -26.396  12.753  1.00 44.83           O  
ATOM   3520  N   ALA B 102      94.788 -26.734  12.790  1.00 42.80           N  
ATOM   3521  CA  ALA B 102      95.621 -27.701  12.106  1.00 43.05           C  
ATOM   3522  C   ALA B 102      94.673 -28.680  11.425  1.00 44.40           C  
ATOM   3523  O   ALA B 102      94.908 -29.128  10.303  1.00 45.30           O  
ATOM   3524  CB  ALA B 102      96.493 -28.420  13.106  1.00 42.23           C  
ATOM   3525  N   ALA B 103      93.585 -28.986  12.120  1.00 45.19           N  
ATOM   3526  CA  ALA B 103      92.576 -29.905  11.628  1.00 45.27           C  
ATOM   3527  C   ALA B 103      92.010 -29.444  10.295  1.00 45.66           C  
ATOM   3528  O   ALA B 103      91.781 -30.258   9.407  1.00 46.50           O  
ATOM   3529  CB  ALA B 103      91.470 -30.032  12.647  1.00 46.04           C  
ATOM   3530  N   ASP B 104      91.770 -28.146  10.159  1.00 46.57           N  
ATOM   3531  CA  ASP B 104      91.241 -27.598   8.915  1.00 48.90           C  
ATOM   3532  C   ASP B 104      92.272 -27.738   7.797  1.00 49.93           C  
ATOM   3533  O   ASP B 104      91.929 -28.072   6.660  1.00 51.26           O  
ATOM   3534  CB  ASP B 104      90.896 -26.119   9.088  1.00 50.81           C  
ATOM   3535  CG  ASP B 104      89.686 -25.902   9.967  1.00 54.06           C  
ATOM   3536  OD1 ASP B 104      88.810 -26.793  10.010  1.00 56.09           O  
ATOM   3537  OD2 ASP B 104      89.612 -24.836  10.613  1.00 56.12           O1-
ATOM   3538  N   VAL B 105      93.534 -27.480   8.133  1.00 49.36           N  
ATOM   3539  CA  VAL B 105      94.626 -27.557   7.173  1.00 47.36           C  
ATOM   3540  C   VAL B 105      94.782 -28.968   6.636  1.00 48.60           C  
ATOM   3541  O   VAL B 105      94.965 -29.165   5.433  1.00 48.81           O  
ATOM   3542  CB  VAL B 105      95.955 -27.110   7.813  1.00 45.03           C  
ATOM   3543  CG1 VAL B 105      97.092 -27.256   6.820  1.00 44.01           C  
ATOM   3544  CG2 VAL B 105      95.845 -25.670   8.257  1.00 43.78           C  
ATOM   3545  N   GLU B 106      94.699 -29.946   7.529  1.00 49.16           N  
ATOM   3546  CA  GLU B 106      94.837 -31.342   7.136  1.00 50.24           C  
ATOM   3547  C   GLU B 106      93.769 -31.733   6.119  1.00 49.83           C  
ATOM   3548  O   GLU B 106      93.980 -32.618   5.296  1.00 50.02           O  
ATOM   3549  CB  GLU B 106      94.749 -32.248   8.368  1.00 52.16           C  
ATOM   3550  CG  GLU B 106      95.567 -33.528   8.255  1.00 56.62           C  
ATOM   3551  CD  GLU B 106      96.962 -33.395   8.846  1.00 59.23           C  
ATOM   3552  OE1 GLU B 106      97.077 -33.217  10.077  1.00 60.00           O  
ATOM   3553  OE2 GLU B 106      97.943 -33.478   8.079  1.00 60.00           O1-
ATOM   3554  N   LYS B 107      92.627 -31.059   6.170  1.00 50.14           N  
ATOM   3555  CA  LYS B 107      91.533 -31.345   5.250  1.00 50.75           C  
ATOM   3556  C   LYS B 107      91.891 -30.949   3.817  1.00 49.70           C  
ATOM   3557  O   LYS B 107      91.434 -31.580   2.857  1.00 49.47           O  
ATOM   3558  CB  LYS B 107      90.270 -30.589   5.681  1.00 52.66           C  
ATOM   3559  CG  LYS B 107      89.506 -31.214   6.851  1.00 56.18           C  
ATOM   3560  CD  LYS B 107      88.385 -30.283   7.340  1.00 57.26           C  
ATOM   3561  CE  LYS B 107      87.192 -31.067   7.883  1.00 58.95           C  
ATOM   3562  NZ  LYS B 107      85.901 -30.648   7.254  1.00 60.00           N1+
ATOM   3563  N   VAL B 108      92.710 -29.906   3.689  1.00 48.84           N  
ATOM   3564  CA  VAL B 108      93.130 -29.368   2.392  1.00 47.08           C  
ATOM   3565  C   VAL B 108      93.641 -30.456   1.460  1.00 46.31           C  
ATOM   3566  O   VAL B 108      94.461 -31.281   1.857  1.00 47.55           O  
ATOM   3567  CB  VAL B 108      94.218 -28.272   2.577  1.00 46.95           C  
ATOM   3568  CG1 VAL B 108      94.569 -27.632   1.240  1.00 46.04           C  
ATOM   3569  CG2 VAL B 108      93.712 -27.206   3.540  1.00 46.70           C  
ATOM   3570  N   ARG B 109      93.146 -30.451   0.222  1.00 44.57           N  
ATOM   3571  CA  ARG B 109      93.519 -31.445  -0.780  1.00 43.99           C  
ATOM   3572  C   ARG B 109      94.556 -30.977  -1.811  1.00 43.33           C  
ATOM   3573  O   ARG B 109      94.478 -29.864  -2.355  1.00 43.61           O  
ATOM   3574  CB  ARG B 109      92.267 -31.913  -1.519  0.50 45.51           C  
ATOM   3575  CG  ARG B 109      91.571 -33.104  -0.896  0.50 47.44           C  
ATOM   3576  CD  ARG B 109      92.147 -34.399  -1.365  0.50 51.11           C  
ATOM   3577  NE  ARG B 109      92.803 -35.090  -0.285  0.50 54.24           N  
ATOM   3578  CZ  ARG B 109      92.386 -36.227   0.231  0.50 55.85           C  
ATOM   3579  NH1 ARG B 109      91.309 -36.803  -0.254  0.50 56.50           N1+
ATOM   3580  NH2 ARG B 109      93.079 -36.830   1.197  0.50 56.84           N  
ATOM   3581  N   GLU B 110      95.519 -31.847  -2.097  1.00 41.97           N  
ATOM   3582  CA  GLU B 110      96.550 -31.509  -3.071  1.00 42.11           C  
ATOM   3583  C   GLU B 110      95.929 -31.285  -4.444  1.00 42.34           C  
ATOM   3584  O   GLU B 110      95.189 -32.126  -4.953  1.00 43.19           O  
ATOM   3585  CB  GLU B 110      97.605 -32.614  -3.160  1.00 40.15           C  
ATOM   3586  CG  GLU B 110      98.707 -32.333  -4.177  1.00 40.00           C  
ATOM   3587  CD  GLU B 110      99.876 -33.285  -4.041  1.00 40.29           C  
ATOM   3588  OE1 GLU B 110     100.381 -33.433  -2.912  1.00 40.82           O  
ATOM   3589  OE2 GLU B 110     100.288 -33.888  -5.056  1.00 42.83           O1-
ATOM   3590  N   PHE B 111      96.237 -30.144  -5.037  1.00 42.51           N  
ATOM   3591  CA  PHE B 111      95.719 -29.775  -6.346  1.00 43.43           C  
ATOM   3592  C   PHE B 111      96.149 -30.735  -7.459  1.00 45.20           C  
ATOM   3593  O   PHE B 111      97.257 -31.274  -7.444  1.00 45.46           O  
ATOM   3594  CB  PHE B 111      96.195 -28.362  -6.678  1.00 42.79           C  
ATOM   3595  CG  PHE B 111      95.442 -27.704  -7.789  1.00 42.38           C  
ATOM   3596  CD1 PHE B 111      94.057 -27.700  -7.803  1.00 41.60           C  
ATOM   3597  CD2 PHE B 111      96.122 -27.049  -8.806  1.00 42.57           C  
ATOM   3598  CE1 PHE B 111      93.357 -27.047  -8.813  1.00 41.52           C  
ATOM   3599  CE2 PHE B 111      95.432 -26.394  -9.822  1.00 43.02           C  
ATOM   3600  CZ  PHE B 111      94.046 -26.393  -9.824  1.00 42.09           C  
ATOM   3601  N   ILE B 112      95.248 -30.943  -8.415  1.00 46.77           N  
ATOM   3602  CA  ILE B 112      95.489 -31.788  -9.586  1.00 47.44           C  
ATOM   3603  C   ILE B 112      94.905 -30.983 -10.748  1.00 47.61           C  
ATOM   3604  O   ILE B 112      93.752 -31.169 -11.139  1.00 49.02           O  
ATOM   3605  CB  ILE B 112      94.756 -33.141  -9.494  1.00 47.39           C  
ATOM   3606  CG1 ILE B 112      95.381 -34.013  -8.402  1.00 48.17           C  
ATOM   3607  CG2 ILE B 112      94.848 -33.861 -10.827  1.00 47.37           C  
ATOM   3608  CD1 ILE B 112      94.386 -34.546  -7.397  1.00 47.07           C  
ATOM   3609  N   PRO B 113      95.707 -30.075 -11.315  1.00 46.89           N  
ATOM   3610  CA  PRO B 113      95.317 -29.204 -12.429  1.00 47.07           C  
ATOM   3611  C   PRO B 113      94.621 -29.888 -13.599  1.00 47.18           C  
ATOM   3612  O   PRO B 113      93.566 -29.436 -14.039  1.00 45.96           O  
ATOM   3613  CB  PRO B 113      96.632 -28.539 -12.849  1.00 47.25           C  
ATOM   3614  CG  PRO B 113      97.717 -29.353 -12.187  1.00 44.66           C  
ATOM   3615  CD  PRO B 113      97.111 -29.868 -10.930  1.00 45.61           C  
ATOM   3616  N   GLU B 114      95.212 -30.968 -14.104  1.00 49.43           N  
ATOM   3617  CA  GLU B 114      94.631 -31.690 -15.232  1.00 52.08           C  
ATOM   3618  C   GLU B 114      93.181 -32.054 -14.951  1.00 52.88           C  
ATOM   3619  O   GLU B 114      92.321 -31.992 -15.834  1.00 52.94           O  
ATOM   3620  CB  GLU B 114      95.422 -32.969 -15.522  1.00 52.17           C  
ATOM   3621  CG  GLU B 114      96.879 -32.908 -15.127  1.00 56.43           C  
ATOM   3622  CD  GLU B 114      97.119 -33.411 -13.722  1.00 58.52           C  
ATOM   3623  OE1 GLU B 114      96.854 -34.610 -13.462  1.00 59.52           O  
ATOM   3624  OE2 GLU B 114      97.574 -32.606 -12.879  1.00 59.47           O1-
ATOM   3625  N   LYS B 115      92.913 -32.427 -13.708  1.00 53.46           N  
ATOM   3626  CA  LYS B 115      91.576 -32.815 -13.320  1.00 54.33           C  
ATOM   3627  C   LYS B 115      90.686 -31.643 -12.918  1.00 54.13           C  
ATOM   3628  O   LYS B 115      89.521 -31.596 -13.306  1.00 53.72           O  
ATOM   3629  CB  LYS B 115      91.648 -33.822 -12.176  1.00 55.59           C  
ATOM   3630  CG  LYS B 115      90.348 -34.559 -11.923  1.00 58.07           C  
ATOM   3631  CD  LYS B 115      89.976 -34.536 -10.447  1.00 58.64           C  
ATOM   3632  CE  LYS B 115      90.997 -35.303  -9.621  1.00 59.70           C  
ATOM   3633  NZ  LYS B 115      90.411 -35.853  -8.367  1.00 60.00           N1+
ATOM   3634  N   SER B 116      91.235 -30.690 -12.166  1.00 53.72           N  
ATOM   3635  CA  SER B 116      90.455 -29.549 -11.689  1.00 52.44           C  
ATOM   3636  C   SER B 116      90.357 -28.320 -12.591  1.00 51.65           C  
ATOM   3637  O   SER B 116      89.385 -27.574 -12.505  1.00 52.25           O  
ATOM   3638  CB  SER B 116      90.962 -29.114 -10.312  1.00 52.38           C  
ATOM   3639  OG  SER B 116      90.827 -30.158  -9.368  1.00 49.93           O  
ATOM   3640  N   VAL B 117      91.354 -28.086 -13.436  1.00 51.15           N  
ATOM   3641  CA  VAL B 117      91.320 -26.924 -14.334  1.00 50.70           C  
ATOM   3642  C   VAL B 117      91.902 -27.292 -15.694  1.00 50.38           C  
ATOM   3643  O   VAL B 117      92.858 -26.671 -16.163  1.00 50.39           O  
ATOM   3644  CB  VAL B 117      92.128 -25.727 -13.761  1.00 50.36           C  
ATOM   3645  CG1 VAL B 117      91.310 -25.007 -12.699  1.00 49.99           C  
ATOM   3646  CG2 VAL B 117      93.459 -26.213 -13.185  1.00 49.39           C  
ATOM   3647  N   PRO B 118      91.311 -28.298 -16.357  1.00 49.69           N  
ATOM   3648  CA  PRO B 118      91.825 -28.708 -17.663  1.00 48.14           C  
ATOM   3649  C   PRO B 118      91.726 -27.570 -18.660  1.00 45.76           C  
ATOM   3650  O   PRO B 118      92.528 -27.470 -19.593  1.00 44.47           O  
ATOM   3651  CB  PRO B 118      90.934 -29.892 -18.048  1.00 49.14           C  
ATOM   3652  CG  PRO B 118      90.271 -30.318 -16.780  1.00 48.60           C  
ATOM   3653  CD  PRO B 118      90.123 -29.076 -15.972  1.00 48.98           C  
ATOM   3654  N   TYR B 119      90.748 -26.702 -18.451  1.00 43.72           N  
ATOM   3655  CA  TYR B 119      90.560 -25.595 -19.362  1.00 44.47           C  
ATOM   3656  C   TYR B 119      91.735 -24.631 -19.343  1.00 46.06           C  
ATOM   3657  O   TYR B 119      92.010 -23.948 -20.332  1.00 47.00           O  
ATOM   3658  CB  TYR B 119      89.255 -24.873 -19.043  1.00 45.91           C  
ATOM   3659  CG  TYR B 119      89.167 -24.245 -17.677  1.00 49.05           C  
ATOM   3660  CD1 TYR B 119      88.900 -25.019 -16.546  1.00 50.14           C  
ATOM   3661  CD2 TYR B 119      89.276 -22.859 -17.523  1.00 50.69           C  
ATOM   3662  CE1 TYR B 119      88.733 -24.424 -15.293  1.00 51.92           C  
ATOM   3663  CE2 TYR B 119      89.112 -22.254 -16.280  1.00 52.60           C  
ATOM   3664  CZ  TYR B 119      88.838 -23.037 -15.170  1.00 53.50           C  
ATOM   3665  OH  TYR B 119      88.645 -22.422 -13.953  1.00 56.70           O  
ATOM   3666  N   VAL B 120      92.438 -24.581 -18.219  1.00 46.62           N  
ATOM   3667  CA  VAL B 120      93.594 -23.703 -18.095  1.00 45.30           C  
ATOM   3668  C   VAL B 120      94.680 -24.199 -19.050  1.00 43.51           C  
ATOM   3669  O   VAL B 120      95.217 -23.435 -19.844  1.00 41.24           O  
ATOM   3670  CB  VAL B 120      94.140 -23.704 -16.634  1.00 47.20           C  
ATOM   3671  CG1 VAL B 120      95.582 -23.212 -16.603  1.00 47.06           C  
ATOM   3672  CG2 VAL B 120      93.259 -22.817 -15.743  1.00 46.09           C  
ATOM   3673  N   GLY B 121      94.983 -25.489 -18.977  1.00 44.08           N  
ATOM   3674  CA  GLY B 121      96.007 -26.050 -19.835  1.00 45.87           C  
ATOM   3675  C   GLY B 121      95.641 -25.999 -21.302  1.00 47.19           C  
ATOM   3676  O   GLY B 121      96.513 -26.020 -22.171  1.00 48.17           O  
ATOM   3677  N   GLU B 122      94.345 -25.935 -21.578  1.00 48.65           N  
ATOM   3678  CA  GLU B 122      93.836 -25.884 -22.943  1.00 49.02           C  
ATOM   3679  C   GLU B 122      93.947 -24.467 -23.481  1.00 47.84           C  
ATOM   3680  O   GLU B 122      94.354 -24.246 -24.624  1.00 47.83           O  
ATOM   3681  CB  GLU B 122      92.374 -26.325 -22.956  1.00 52.01           C  
ATOM   3682  CG  GLU B 122      91.933 -27.050 -24.209  1.00 56.33           C  
ATOM   3683  CD  GLU B 122      90.465 -27.432 -24.143  1.00 59.77           C  
ATOM   3684  OE1 GLU B 122      90.055 -27.994 -23.097  1.00 60.00           O  
ATOM   3685  OE2 GLU B 122      89.733 -27.164 -25.127  1.00 60.00           O1-
ATOM   3686  N   ALA B 123      93.574 -23.502 -22.653  1.00 46.51           N  
ATOM   3687  CA  ALA B 123      93.640 -22.110 -23.064  1.00 46.59           C  
ATOM   3688  C   ALA B 123      95.094 -21.752 -23.350  1.00 46.35           C  
ATOM   3689  O   ALA B 123      95.391 -20.983 -24.267  1.00 46.70           O  
ATOM   3690  CB  ALA B 123      93.070 -21.215 -21.966  1.00 45.20           C  
ATOM   3691  N   LEU B 124      96.002 -22.332 -22.571  1.00 44.76           N  
ATOM   3692  CA  LEU B 124      97.421 -22.067 -22.737  1.00 43.88           C  
ATOM   3693  C   LEU B 124      97.974 -22.629 -24.044  1.00 43.83           C  
ATOM   3694  O   LEU B 124      98.772 -21.973 -24.709  1.00 44.00           O  
ATOM   3695  CB  LEU B 124      98.200 -22.630 -21.547  1.00 42.93           C  
ATOM   3696  CG  LEU B 124      98.242 -21.716 -20.315  1.00 42.50           C  
ATOM   3697  CD1 LEU B 124      98.981 -22.422 -19.186  1.00 42.80           C  
ATOM   3698  CD2 LEU B 124      98.926 -20.396 -20.663  1.00 40.41           C  
ATOM   3699  N   THR B 125      97.555 -23.836 -24.414  1.00 43.65           N  
ATOM   3700  CA  THR B 125      98.019 -24.445 -25.658  1.00 43.60           C  
ATOM   3701  C   THR B 125      97.445 -23.657 -26.841  1.00 43.14           C  
ATOM   3702  O   THR B 125      98.071 -23.544 -27.892  1.00 42.94           O  
ATOM   3703  CB  THR B 125      97.576 -25.916 -25.751  1.00 44.30           C  
ATOM   3704  CG2 THR B 125      98.537 -26.815 -24.991  1.00 43.33           C  
ATOM   3705  OG1 THR B 125      96.273 -26.051 -25.172  1.00 47.88           O  
ATOM   3706  N   ILE B 126      96.255 -23.101 -26.654  1.00 43.21           N  
ATOM   3707  CA  ILE B 126      95.603 -22.300 -27.685  1.00 43.05           C  
ATOM   3708  C   ILE B 126      96.341 -20.966 -27.815  1.00 42.85           C  
ATOM   3709  O   ILE B 126      96.712 -20.548 -28.912  1.00 42.46           O  
ATOM   3710  CB  ILE B 126      94.127 -22.015 -27.309  1.00 44.27           C  
ATOM   3711  CG1 ILE B 126      93.256 -23.229 -27.633  1.00 44.54           C  
ATOM   3712  CG2 ILE B 126      93.620 -20.785 -28.052  1.00 43.88           C  
ATOM   3713  CD1 ILE B 126      91.937 -23.258 -26.876  1.00 43.61           C  
ATOM   3714  N   LEU B 127      96.537 -20.297 -26.684  1.00 43.61           N  
ATOM   3715  CA  LEU B 127      97.231 -19.012 -26.654  1.00 43.85           C  
ATOM   3716  C   LEU B 127      98.590 -19.146 -27.322  1.00 44.07           C  
ATOM   3717  O   LEU B 127      99.019 -18.252 -28.053  1.00 44.56           O  
ATOM   3718  CB  LEU B 127      97.425 -18.543 -25.208  1.00 43.51           C  
ATOM   3719  CG  LEU B 127      96.277 -17.775 -24.542  1.00 44.44           C  
ATOM   3720  CD1 LEU B 127      96.714 -17.293 -23.168  1.00 44.41           C  
ATOM   3721  CD2 LEU B 127      95.866 -16.599 -25.407  1.00 42.53           C  
ATOM   3722  N   ARG B 128      99.254 -20.270 -27.060  1.00 43.16           N  
ATOM   3723  CA  ARG B 128     100.570 -20.562 -27.622  1.00 43.93           C  
ATOM   3724  C   ARG B 128     100.528 -20.586 -29.148  1.00 45.82           C  
ATOM   3725  O   ARG B 128     101.424 -20.057 -29.808  1.00 46.45           O  
ATOM   3726  CB  ARG B 128     101.075 -21.918 -27.120  1.00 42.15           C  
ATOM   3727  CG  ARG B 128     102.219 -21.857 -26.106  1.00 42.22           C  
ATOM   3728  CD  ARG B 128     103.308 -20.863 -26.503  1.00 40.23           C  
ATOM   3729  NE  ARG B 128     104.452 -21.501 -27.155  1.00 40.79           N  
ATOM   3730  CZ  ARG B 128     105.211 -22.443 -26.602  1.00 41.44           C  
ATOM   3731  NH1 ARG B 128     104.957 -22.878 -25.375  1.00 41.77           N1+
ATOM   3732  NH2 ARG B 128     106.234 -22.946 -27.277  1.00 40.14           N  
ATOM   3733  N   LYS B 129      99.490 -21.207 -29.702  1.00 48.10           N  
ATOM   3734  CA  LYS B 129      99.336 -21.302 -31.151  1.00 49.88           C  
ATOM   3735  C   LYS B 129      98.969 -19.955 -31.759  1.00 50.33           C  
ATOM   3736  O   LYS B 129      99.448 -19.595 -32.833  1.00 51.22           O  
ATOM   3737  CB  LYS B 129      98.267 -22.340 -31.496  1.00 51.53           C  
ATOM   3738  CG  LYS B 129      98.433 -23.647 -30.738  1.00 55.19           C  
ATOM   3739  CD  LYS B 129      97.467 -24.722 -31.226  1.00 57.72           C  
ATOM   3740  CE  LYS B 129      98.111 -26.106 -31.172  1.00 59.30           C  
ATOM   3741  NZ  LYS B 129      97.100 -27.186 -31.007  1.00 60.00           N1+
ATOM   3742  N   GLU B 130      98.124 -19.207 -31.060  1.00 50.89           N  
ATOM   3743  CA  GLU B 130      97.697 -17.896 -31.521  1.00 51.42           C  
ATOM   3744  C   GLU B 130      98.869 -16.939 -31.704  1.00 51.26           C  
ATOM   3745  O   GLU B 130      99.012 -16.307 -32.750  1.00 50.80           O  
ATOM   3746  CB  GLU B 130      96.715 -17.296 -30.520  1.00 54.43           C  
ATOM   3747  CG  GLU B 130      95.329 -17.040 -31.072  1.00 57.94           C  
ATOM   3748  CD  GLU B 130      95.068 -17.772 -32.370  1.00 59.94           C  
ATOM   3749  OE1 GLU B 130      95.489 -17.252 -33.431  1.00 60.00           O  
ATOM   3750  OE2 GLU B 130      94.445 -18.859 -32.319  1.00 59.11           O1-
ATOM   3751  N   VAL B 131      99.707 -16.839 -30.679  1.00 51.33           N  
ATOM   3752  CA  VAL B 131     100.866 -15.949 -30.707  1.00 51.08           C  
ATOM   3753  C   VAL B 131     101.950 -16.414 -31.681  1.00 51.03           C  
ATOM   3754  O   VAL B 131     102.681 -15.597 -32.243  1.00 50.30           O  
ATOM   3755  CB  VAL B 131     101.475 -15.809 -29.296  1.00 50.45           C  
ATOM   3756  CG1 VAL B 131     102.876 -15.238 -29.377  1.00 50.99           C  
ATOM   3757  CG2 VAL B 131     100.598 -14.915 -28.446  1.00 49.20           C  
ATOM   3758  N   ASN B 132     102.057 -17.725 -31.866  1.00 52.61           N  
ATOM   3759  CA  ASN B 132     103.041 -18.299 -32.783  1.00 54.30           C  
ATOM   3760  C   ASN B 132     104.463 -17.784 -32.551  1.00 53.99           C  
ATOM   3761  O   ASN B 132     105.101 -17.233 -33.451  1.00 52.87           O  
ATOM   3762  CB  ASN B 132     102.618 -18.028 -34.227  1.00 55.96           C  
ATOM   3763  CG  ASN B 132     103.135 -19.074 -35.187  1.00 57.84           C  
ATOM   3764  ND2 ASN B 132     102.615 -19.062 -36.408  1.00 58.40           N  
ATOM   3765  OD1 ASN B 132     103.995 -19.888 -34.836  1.00 58.06           O  
ATOM   3766  N   ASN B 133     104.942 -17.983 -31.329  1.00 55.10           N  
ATOM   3767  CA  ASN B 133     106.276 -17.573 -30.911  1.00 55.66           C  
ATOM   3768  C   ASN B 133     106.701 -16.185 -31.373  1.00 55.56           C  
ATOM   3769  O   ASN B 133     107.883 -15.924 -31.621  1.00 55.05           O  
ATOM   3770  CB  ASN B 133     107.298 -18.615 -31.348  1.00 57.58           C  
ATOM   3771  CG  ASN B 133     107.503 -19.697 -30.299  1.00 59.83           C  
ATOM   3772  ND2 ASN B 133     108.692 -19.725 -29.701  1.00 60.00           N  
ATOM   3773  OD1 ASN B 133     106.600 -20.496 -30.024  1.00 60.00           O  
ATOM   3774  N   GLN B 134     105.717 -15.298 -31.471  1.00 55.05           N  
ATOM   3775  CA  GLN B 134     105.936 -13.913 -31.857  1.00 54.98           C  
ATOM   3776  C   GLN B 134     105.833 -13.081 -30.580  1.00 54.25           C  
ATOM   3777  O   GLN B 134     105.868 -11.846 -30.611  1.00 56.06           O  
ATOM   3778  CB  GLN B 134     104.863 -13.470 -32.847  1.00 57.02           C  
ATOM   3779  CG  GLN B 134     105.223 -12.214 -33.622  1.00 59.86           C  
ATOM   3780  CD  GLN B 134     104.927 -12.355 -35.102  1.00 60.00           C  
ATOM   3781  NE2 GLN B 134     104.764 -11.218 -35.788  1.00 60.00           N  
ATOM   3782  OE1 GLN B 134     104.840 -13.478 -35.628  1.00 60.00           O  
ATOM   3783  N   ALA B 135     105.687 -13.791 -29.464  1.00 50.98           N  
ATOM   3784  CA  ALA B 135     105.573 -13.212 -28.127  1.00 47.29           C  
ATOM   3785  C   ALA B 135     105.710 -14.385 -27.169  1.00 44.97           C  
ATOM   3786  O   ALA B 135     105.643 -15.541 -27.585  1.00 46.47           O  
ATOM   3787  CB  ALA B 135     104.211 -12.545 -27.946  1.00 46.96           C  
ATOM   3788  N   ALA B 136     105.911 -14.108 -25.891  1.00 40.93           N  
ATOM   3789  CA  ALA B 136     106.035 -15.203 -24.944  1.00 35.78           C  
ATOM   3790  C   ALA B 136     104.706 -15.358 -24.225  1.00 32.60           C  
ATOM   3791  O   ALA B 136     104.060 -14.363 -23.881  1.00 30.75           O  
ATOM   3792  CB  ALA B 136     107.156 -14.922 -23.941  1.00 35.76           C  
ATOM   3793  N   VAL B 137     104.284 -16.600 -24.032  1.00 31.06           N  
ATOM   3794  CA  VAL B 137     103.040 -16.862 -23.322  1.00 31.39           C  
ATOM   3795  C   VAL B 137     103.428 -17.100 -21.866  1.00 31.02           C  
ATOM   3796  O   VAL B 137     104.211 -18.005 -21.553  1.00 30.87           O  
ATOM   3797  CB  VAL B 137     102.298 -18.102 -23.881  1.00 31.11           C  
ATOM   3798  CG1 VAL B 137     101.147 -18.485 -22.960  1.00 30.18           C  
ATOM   3799  CG2 VAL B 137     101.764 -17.800 -25.281  1.00 30.27           C  
ATOM   3800  N   LEU B 138     102.877 -16.264 -20.988  1.00 29.54           N  
ATOM   3801  CA  LEU B 138     103.155 -16.317 -19.556  1.00 28.51           C  
ATOM   3802  C   LEU B 138     102.066 -16.953 -18.691  1.00 28.66           C  
ATOM   3803  O   LEU B 138     100.890 -16.580 -18.765  1.00 30.65           O  
ATOM   3804  CB  LEU B 138     103.428 -14.898 -19.037  1.00 25.74           C  
ATOM   3805  CG  LEU B 138     104.319 -14.020 -19.914  1.00 24.58           C  
ATOM   3806  CD1 LEU B 138     104.357 -12.618 -19.357  1.00 24.23           C  
ATOM   3807  CD2 LEU B 138     105.708 -14.619 -19.982  1.00 22.05           C  
ATOM   3808  N   GLY B 139     102.473 -17.904 -17.858  1.00 29.01           N  
ATOM   3809  CA  GLY B 139     101.528 -18.545 -16.965  1.00 29.98           C  
ATOM   3810  C   GLY B 139     101.261 -17.584 -15.822  1.00 31.26           C  
ATOM   3811  O   GLY B 139     101.793 -16.470 -15.812  1.00 32.92           O  
ATOM   3812  N   PHE B 140     100.449 -17.997 -14.855  1.00 29.72           N  
ATOM   3813  CA  PHE B 140     100.135 -17.134 -13.727  1.00 28.84           C  
ATOM   3814  C   PHE B 140      99.565 -17.954 -12.581  1.00 28.98           C  
ATOM   3815  O   PHE B 140      98.546 -18.624 -12.739  1.00 30.84           O  
ATOM   3816  CB  PHE B 140      99.129 -16.068 -14.162  1.00 29.91           C  
ATOM   3817  CG  PHE B 140      98.822 -15.041 -13.100  1.00 33.00           C  
ATOM   3818  CD1 PHE B 140      99.829 -14.242 -12.569  1.00 34.57           C  
ATOM   3819  CD2 PHE B 140      97.518 -14.853 -12.648  1.00 33.51           C  
ATOM   3820  CE1 PHE B 140      99.545 -13.264 -11.604  1.00 34.88           C  
ATOM   3821  CE2 PHE B 140      97.227 -13.880 -11.685  1.00 35.25           C  
ATOM   3822  CZ  PHE B 140      98.244 -13.085 -11.164  1.00 34.16           C  
ATOM   3823  N   VAL B 141     100.224 -17.911 -11.430  1.00 26.58           N  
ATOM   3824  CA  VAL B 141      99.754 -18.652 -10.275  1.00 27.31           C  
ATOM   3825  C   VAL B 141      99.869 -17.788  -9.042  1.00 28.12           C  
ATOM   3826  O   VAL B 141     100.595 -16.803  -9.039  1.00 31.06           O  
ATOM   3827  CB  VAL B 141     100.580 -19.919 -10.040  1.00 27.72           C  
ATOM   3828  CG1 VAL B 141     100.603 -20.777 -11.290  1.00 26.10           C  
ATOM   3829  CG2 VAL B 141     101.987 -19.535  -9.629  1.00 29.52           C  
ATOM   3830  N   GLY B 142      99.148 -18.161  -7.991  1.00 27.51           N  
ATOM   3831  CA  GLY B 142      99.199 -17.409  -6.757  1.00 25.03           C  
ATOM   3832  C   GLY B 142     100.248 -18.027  -5.863  1.00 25.76           C  
ATOM   3833  O   GLY B 142     100.496 -19.232  -5.940  1.00 25.02           O  
ATOM   3834  N   ALA B 143     100.869 -17.212  -5.017  1.00 26.06           N  
ATOM   3835  CA  ALA B 143     101.896 -17.716  -4.120  1.00 26.28           C  
ATOM   3836  C   ALA B 143     101.283 -18.237  -2.833  1.00 27.00           C  
ATOM   3837  O   ALA B 143     100.189 -17.826  -2.435  1.00 25.59           O  
ATOM   3838  CB  ALA B 143     102.910 -16.625  -3.812  1.00 27.04           C  
ATOM   3839  N   PRO B 144     102.002 -19.139  -2.149  1.00 27.81           N  
ATOM   3840  CA  PRO B 144     101.555 -19.747  -0.892  1.00 28.39           C  
ATOM   3841  C   PRO B 144     101.029 -18.775   0.166  1.00 30.97           C  
ATOM   3842  O   PRO B 144      99.936 -18.979   0.697  1.00 32.38           O  
ATOM   3843  CB  PRO B 144     102.779 -20.518  -0.408  1.00 25.61           C  
ATOM   3844  CG  PRO B 144     103.539 -20.816  -1.660  1.00 26.65           C  
ATOM   3845  CD  PRO B 144     103.335 -19.625  -2.548  1.00 26.10           C  
ATOM   3846  N   PHE B 145     101.784 -17.722   0.477  1.00 30.57           N  
ATOM   3847  CA  PHE B 145     101.324 -16.791   1.491  1.00 28.76           C  
ATOM   3848  C   PHE B 145     100.092 -16.007   1.090  1.00 29.00           C  
ATOM   3849  O   PHE B 145      99.150 -15.904   1.871  1.00 28.90           O  
ATOM   3850  CB  PHE B 145     102.413 -15.806   1.894  1.00 28.69           C  
ATOM   3851  CG  PHE B 145     101.995 -14.910   3.020  1.00 29.18           C  
ATOM   3852  CD1 PHE B 145     102.008 -15.367   4.329  1.00 29.50           C  
ATOM   3853  CD2 PHE B 145     101.503 -13.640   2.765  1.00 30.83           C  
ATOM   3854  CE1 PHE B 145     101.527 -14.570   5.367  1.00 30.48           C  
ATOM   3855  CE2 PHE B 145     101.019 -12.838   3.799  1.00 30.50           C  
ATOM   3856  CZ  PHE B 145     101.029 -13.307   5.102  1.00 28.56           C  
ATOM   3857  N   THR B 146     100.098 -15.433  -0.110  1.00 29.74           N  
ATOM   3858  CA  THR B 146      98.943 -14.666  -0.564  1.00 29.77           C  
ATOM   3859  C   THR B 146      97.719 -15.573  -0.577  1.00 30.58           C  
ATOM   3860  O   THR B 146      96.626 -15.159  -0.203  1.00 31.68           O  
ATOM   3861  CB  THR B 146      99.160 -14.086  -1.973  1.00 28.90           C  
ATOM   3862  CG2 THR B 146      97.840 -13.631  -2.570  1.00 28.88           C  
ATOM   3863  OG1 THR B 146     100.031 -12.952  -1.889  1.00 30.89           O  
ATOM   3864  N   LEU B 147      97.918 -16.816  -0.998  1.00 31.78           N  
ATOM   3865  CA  LEU B 147      96.836 -17.788  -1.047  1.00 33.12           C  
ATOM   3866  C   LEU B 147      96.312 -18.058   0.366  1.00 35.08           C  
ATOM   3867  O   LEU B 147      95.136 -17.861   0.646  1.00 36.11           O  
ATOM   3868  CB  LEU B 147      97.333 -19.087  -1.692  1.00 31.83           C  
ATOM   3869  CG  LEU B 147      96.844 -19.446  -3.102  1.00 31.46           C  
ATOM   3870  CD1 LEU B 147      96.400 -18.216  -3.846  1.00 31.94           C  
ATOM   3871  CD2 LEU B 147      97.956 -20.132  -3.855  1.00 31.53           C  
ATOM   3872  N   ALA B 148      97.192 -18.503   1.256  1.00 37.02           N  
ATOM   3873  CA  ALA B 148      96.801 -18.780   2.630  1.00 37.20           C  
ATOM   3874  C   ALA B 148      96.109 -17.559   3.216  1.00 38.23           C  
ATOM   3875  O   ALA B 148      95.177 -17.683   3.996  1.00 39.63           O  
ATOM   3876  CB  ALA B 148      98.017 -19.126   3.454  1.00 37.33           C  
ATOM   3877  N   SER B 149      96.569 -16.376   2.834  1.00 39.50           N  
ATOM   3878  CA  SER B 149      95.981 -15.140   3.327  1.00 40.27           C  
ATOM   3879  C   SER B 149      94.496 -15.064   2.990  1.00 40.58           C  
ATOM   3880  O   SER B 149      93.679 -14.653   3.814  1.00 41.15           O  
ATOM   3881  CB  SER B 149      96.688 -13.937   2.708  1.00 41.16           C  
ATOM   3882  OG  SER B 149      97.386 -13.195   3.688  1.00 44.59           O  
ATOM   3883  N   TYR B 150      94.152 -15.453   1.768  1.00 38.45           N  
ATOM   3884  CA  TYR B 150      92.770 -15.408   1.331  1.00 36.38           C  
ATOM   3885  C   TYR B 150      91.910 -16.425   2.057  1.00 36.59           C  
ATOM   3886  O   TYR B 150      90.811 -16.099   2.502  1.00 37.78           O  
ATOM   3887  CB  TYR B 150      92.683 -15.652  -0.176  1.00 34.60           C  
ATOM   3888  CG  TYR B 150      92.794 -14.386  -0.993  1.00 34.73           C  
ATOM   3889  CD1 TYR B 150      91.720 -13.504  -1.098  1.00 33.98           C  
ATOM   3890  CD2 TYR B 150      93.986 -14.049  -1.630  1.00 34.11           C  
ATOM   3891  CE1 TYR B 150      91.830 -12.315  -1.812  1.00 35.35           C  
ATOM   3892  CE2 TYR B 150      94.107 -12.865  -2.347  1.00 35.85           C  
ATOM   3893  CZ  TYR B 150      93.029 -11.999  -2.431  1.00 37.46           C  
ATOM   3894  OH  TYR B 150      93.157 -10.804  -3.115  1.00 39.83           O  
ATOM   3895  N   VAL B 151      92.406 -17.649   2.189  1.00 35.91           N  
ATOM   3896  CA  VAL B 151      91.627 -18.687   2.836  1.00 35.35           C  
ATOM   3897  C   VAL B 151      91.528 -18.546   4.343  1.00 36.02           C  
ATOM   3898  O   VAL B 151      90.594 -19.062   4.947  1.00 37.05           O  
ATOM   3899  CB  VAL B 151      92.156 -20.082   2.484  1.00 34.85           C  
ATOM   3900  CG1 VAL B 151      92.386 -20.167   0.998  1.00 35.67           C  
ATOM   3901  CG2 VAL B 151      93.423 -20.368   3.243  1.00 36.40           C  
ATOM   3902  N   VAL B 152      92.475 -17.852   4.962  1.00 36.37           N  
ATOM   3903  CA  VAL B 152      92.411 -17.666   6.408  1.00 36.75           C  
ATOM   3904  C   VAL B 152      91.586 -16.418   6.720  1.00 38.40           C  
ATOM   3905  O   VAL B 152      90.788 -16.418   7.656  1.00 38.70           O  
ATOM   3906  CB  VAL B 152      93.819 -17.525   7.040  1.00 36.32           C  
ATOM   3907  CG1 VAL B 152      93.722 -16.890   8.433  1.00 34.82           C  
ATOM   3908  CG2 VAL B 152      94.479 -18.897   7.134  1.00 36.61           C  
ATOM   3909  N   GLU B 153      91.776 -15.360   5.937  1.00 38.93           N  
ATOM   3910  CA  GLU B 153      91.030 -14.123   6.138  1.00 39.42           C  
ATOM   3911  C   GLU B 153      89.576 -14.308   5.712  1.00 40.01           C  
ATOM   3912  O   GLU B 153      88.704 -13.536   6.112  1.00 40.02           O  
ATOM   3913  CB  GLU B 153      91.643 -12.983   5.320  1.00 40.29           C  
ATOM   3914  CG  GLU B 153      92.969 -12.459   5.851  1.00 45.28           C  
ATOM   3915  CD  GLU B 153      92.844 -11.771   7.204  1.00 46.93           C  
ATOM   3916  OE1 GLU B 153      91.793 -11.145   7.463  1.00 48.32           O  
ATOM   3917  OE2 GLU B 153      93.802 -11.859   8.008  1.00 47.23           O1-
ATOM   3918  N   GLY B 154      89.323 -15.328   4.896  1.00 41.43           N  
ATOM   3919  CA  GLY B 154      87.974 -15.585   4.420  1.00 42.30           C  
ATOM   3920  C   GLY B 154      87.699 -14.859   3.112  1.00 43.61           C  
ATOM   3921  O   GLY B 154      86.714 -15.139   2.423  1.00 45.27           O  
ATOM   3922  N   GLY B 155      88.580 -13.919   2.773  1.00 43.48           N  
ATOM   3923  CA  GLY B 155      88.441 -13.157   1.544  1.00 42.01           C  
ATOM   3924  C   GLY B 155      89.404 -11.980   1.479  1.00 41.85           C  
ATOM   3925  O   GLY B 155      90.398 -11.928   2.204  1.00 42.47           O  
ATOM   3926  N   SER B 156      89.125 -11.028   0.603  1.00 41.21           N  
ATOM   3927  CA  SER B 156      89.991  -9.867   0.499  1.00 41.82           C  
ATOM   3928  C   SER B 156      90.127  -9.237   1.877  1.00 41.08           C  
ATOM   3929  O   SER B 156      89.175  -9.203   2.650  1.00 42.16           O  
ATOM   3930  CB  SER B 156      89.404  -8.853  -0.475  1.00 41.63           C  
ATOM   3931  OG  SER B 156      89.728  -9.219  -1.802  1.00 45.80           O  
ATOM   3932  N   SER B 157      91.318  -8.741   2.179  1.00 40.42           N  
ATOM   3933  CA  SER B 157      91.575  -8.117   3.463  1.00 37.56           C  
ATOM   3934  C   SER B 157      92.421  -6.869   3.285  1.00 37.66           C  
ATOM   3935  O   SER B 157      93.172  -6.745   2.319  1.00 39.22           O  
ATOM   3936  CB  SER B 157      92.294  -9.104   4.382  1.00 36.24           C  
ATOM   3937  OG  SER B 157      92.594  -8.510   5.629  1.00 36.24           O  
ATOM   3938  N   LYS B 158      92.296  -5.937   4.216  1.00 38.81           N  
ATOM   3939  CA  LYS B 158      93.074  -4.712   4.153  1.00 40.39           C  
ATOM   3940  C   LYS B 158      93.907  -4.565   5.427  1.00 40.81           C  
ATOM   3941  O   LYS B 158      94.819  -3.738   5.497  1.00 41.34           O  
ATOM   3942  CB  LYS B 158      92.140  -3.508   3.951  1.00 40.39           C  
ATOM   3943  CG  LYS B 158      91.818  -2.708   5.201  1.00 41.05           C  
ATOM   3944  CD  LYS B 158      91.095  -1.418   4.847  0.00 41.01           C  
ATOM   3945  CE  LYS B 158      90.271  -0.905   6.016  0.00 41.14           C  
ATOM   3946  NZ  LYS B 158      89.836   0.502   5.807  0.00 41.22           N1+
ATOM   3947  N   ASN B 159      93.599  -5.402   6.417  1.00 40.73           N  
ATOM   3948  CA  ASN B 159      94.290  -5.379   7.701  1.00 40.59           C  
ATOM   3949  C   ASN B 159      95.018  -6.690   7.999  1.00 39.39           C  
ATOM   3950  O   ASN B 159      96.005  -6.701   8.732  1.00 40.18           O  
ATOM   3951  CB  ASN B 159      93.295  -5.069   8.824  1.00 42.10           C  
ATOM   3952  CG  ASN B 159      92.782  -3.640   8.769  1.00 41.37           C  
ATOM   3953  ND2 ASN B 159      91.458  -3.478   8.665  1.00 42.64           N  
ATOM   3954  OD1 ASN B 159      93.566  -2.693   8.818  1.00 41.02           O  
ATOM   3955  N   PHE B 160      94.523  -7.789   7.445  1.00 39.26           N  
ATOM   3956  CA  PHE B 160      95.153  -9.100   7.619  1.00 39.17           C  
ATOM   3957  C   PHE B 160      95.431  -9.517   9.070  1.00 38.99           C  
ATOM   3958  O   PHE B 160      96.392 -10.247   9.349  1.00 39.30           O  
ATOM   3959  CB  PHE B 160      96.468  -9.146   6.823  1.00 41.06           C  
ATOM   3960  CG  PHE B 160      96.348  -8.653   5.398  1.00 39.84           C  
ATOM   3961  CD1 PHE B 160      96.402  -7.292   5.109  1.00 40.32           C  
ATOM   3962  CD2 PHE B 160      96.172  -9.551   4.351  1.00 39.92           C  
ATOM   3963  CE1 PHE B 160      96.280  -6.832   3.798  1.00 41.16           C  
ATOM   3964  CE2 PHE B 160      96.048  -9.103   3.038  1.00 41.07           C  
ATOM   3965  CZ  PHE B 160      96.101  -7.739   2.761  1.00 40.76           C  
ATOM   3966  N   THR B 161      94.576  -9.078   9.986  1.00 38.16           N  
ATOM   3967  CA  THR B 161      94.747  -9.395  11.399  1.00 35.11           C  
ATOM   3968  C   THR B 161      94.500 -10.868  11.707  1.00 34.28           C  
ATOM   3969  O   THR B 161      94.943 -11.374  12.733  1.00 34.42           O  
ATOM   3970  CB  THR B 161      93.812  -8.540  12.271  1.00 34.00           C  
ATOM   3971  CG2 THR B 161      93.557  -7.192  11.616  1.00 31.01           C  
ATOM   3972  OG1 THR B 161      92.562  -9.218  12.431  1.00 36.18           O  
ATOM   3973  N   LYS B 162      93.802 -11.563  10.818  1.00 34.61           N  
ATOM   3974  CA  LYS B 162      93.514 -12.975  11.038  1.00 35.73           C  
ATOM   3975  C   LYS B 162      94.663 -13.862  10.598  1.00 35.29           C  
ATOM   3976  O   LYS B 162      95.020 -14.821  11.286  1.00 37.38           O  
ATOM   3977  CB  LYS B 162      92.244 -13.377  10.295  1.00 38.53           C  
ATOM   3978  CG  LYS B 162      90.975 -12.794  10.904  1.00 44.17           C  
ATOM   3979  CD  LYS B 162      90.010 -12.310   9.830  1.00 49.98           C  
ATOM   3980  CE  LYS B 162      88.548 -12.456  10.268  1.00 53.96           C  
ATOM   3981  NZ  LYS B 162      87.580 -12.203   9.143  1.00 55.34           N1+
ATOM   3982  N   ILE B 163      95.247 -13.550   9.446  1.00 32.56           N  
ATOM   3983  CA  ILE B 163      96.359 -14.341   8.953  1.00 28.79           C  
ATOM   3984  C   ILE B 163      97.572 -14.076   9.836  1.00 26.17           C  
ATOM   3985  O   ILE B 163      98.312 -14.997  10.172  1.00 25.84           O  
ATOM   3986  CB  ILE B 163      96.681 -13.994   7.481  1.00 29.75           C  
ATOM   3987  CG1 ILE B 163      97.908 -14.779   7.018  1.00 29.13           C  
ATOM   3988  CG2 ILE B 163      96.902 -12.499   7.335  1.00 29.62           C  
ATOM   3989  CD1 ILE B 163      97.586 -16.137   6.457  1.00 28.43           C  
ATOM   3990  N   LYS B 164      97.756 -12.815  10.227  1.00 26.02           N  
ATOM   3991  CA  LYS B 164      98.874 -12.435  11.086  1.00 26.18           C  
ATOM   3992  C   LYS B 164      98.711 -13.017  12.480  1.00 27.87           C  
ATOM   3993  O   LYS B 164      99.684 -13.434  13.097  1.00 29.02           O  
ATOM   3994  CB  LYS B 164      99.000 -10.913  11.176  1.00 24.97           C  
ATOM   3995  CG  LYS B 164      99.236 -10.244   9.833  1.00 24.62           C  
ATOM   3996  CD  LYS B 164     100.223  -9.094   9.938  1.00 24.06           C  
ATOM   3997  CE  LYS B 164     100.704  -8.644   8.572  1.00 19.84           C  
ATOM   3998  NZ  LYS B 164     100.731  -7.167   8.475  1.00 20.31           N1+
ATOM   3999  N   ARG B 165      97.483 -13.039  12.991  1.00 31.04           N  
ATOM   4000  CA  ARG B 165      97.249 -13.617  14.306  1.00 31.88           C  
ATOM   4001  C   ARG B 165      97.647 -15.089  14.204  1.00 32.31           C  
ATOM   4002  O   ARG B 165      98.312 -15.623  15.089  1.00 33.15           O  
ATOM   4003  CB  ARG B 165      95.776 -13.492  14.701  1.00 35.69           C  
ATOM   4004  CG  ARG B 165      95.446 -14.007  16.100  1.00 39.55           C  
ATOM   4005  CD  ARG B 165      94.299 -15.006  16.075  1.00 42.63           C  
ATOM   4006  NE  ARG B 165      94.777 -16.376  16.258  1.00 47.76           N  
ATOM   4007  CZ  ARG B 165      94.334 -17.434  15.574  1.00 51.05           C  
ATOM   4008  NH1 ARG B 165      93.398 -17.292  14.640  1.00 50.26           N1+
ATOM   4009  NH2 ARG B 165      94.840 -18.643  15.820  1.00 51.80           N  
ATOM   4010  N   LEU B 166      97.260 -15.743  13.110  1.00 32.95           N  
ATOM   4011  CA  LEU B 166      97.610 -17.150  12.926  1.00 33.95           C  
ATOM   4012  C   LEU B 166      99.122 -17.299  12.796  1.00 33.73           C  
ATOM   4013  O   LEU B 166      99.726 -18.192  13.385  1.00 35.21           O  
ATOM   4014  CB  LEU B 166      96.920 -17.720  11.683  1.00 34.65           C  
ATOM   4015  CG  LEU B 166      96.842 -19.253  11.647  1.00 35.20           C  
ATOM   4016  CD1 LEU B 166      95.865 -19.754  12.689  1.00 34.07           C  
ATOM   4017  CD2 LEU B 166      96.413 -19.711  10.270  1.00 35.52           C  
ATOM   4018  N   ALA B 167      99.733 -16.415  12.019  1.00 33.18           N  
ATOM   4019  CA  ALA B 167     101.176 -16.433  11.816  1.00 31.92           C  
ATOM   4020  C   ALA B 167     101.943 -16.188  13.113  1.00 31.43           C  
ATOM   4021  O   ALA B 167     102.889 -16.906  13.442  1.00 31.27           O  
ATOM   4022  CB  ALA B 167     101.550 -15.369  10.811  1.00 30.34           C  
ATOM   4023  N   PHE B 168     101.513 -15.161  13.837  1.00 31.85           N  
ATOM   4024  CA  PHE B 168     102.151 -14.743  15.076  1.00 31.41           C  
ATOM   4025  C   PHE B 168     101.681 -15.395  16.373  1.00 32.49           C  
ATOM   4026  O   PHE B 168     102.227 -15.101  17.433  1.00 33.81           O  
ATOM   4027  CB  PHE B 168     102.031 -13.226  15.213  1.00 29.48           C  
ATOM   4028  CG  PHE B 168     102.451 -12.469  13.982  1.00 29.33           C  
ATOM   4029  CD1 PHE B 168     103.334 -13.033  13.062  1.00 29.29           C  
ATOM   4030  CD2 PHE B 168     101.991 -11.178  13.757  1.00 27.02           C  
ATOM   4031  CE1 PHE B 168     103.751 -12.315  11.938  1.00 28.81           C  
ATOM   4032  CE2 PHE B 168     102.402 -10.452  12.637  1.00 26.11           C  
ATOM   4033  CZ  PHE B 168     103.285 -11.020  11.725  1.00 28.29           C  
ATOM   4034  N   ALA B 169     100.676 -16.261  16.311  1.00 34.80           N  
ATOM   4035  CA  ALA B 169     100.194 -16.926  17.522  1.00 35.99           C  
ATOM   4036  C   ALA B 169     100.192 -18.450  17.378  1.00 37.85           C  
ATOM   4037  O   ALA B 169     100.412 -19.180  18.351  1.00 37.95           O  
ATOM   4038  CB  ALA B 169      98.807 -16.433  17.868  1.00 36.70           C  
ATOM   4039  N   GLU B 170      99.950 -18.924  16.156  1.00 38.85           N  
ATOM   4040  CA  GLU B 170      99.927 -20.358  15.862  1.00 39.27           C  
ATOM   4041  C   GLU B 170     100.681 -20.639  14.556  1.00 38.31           C  
ATOM   4042  O   GLU B 170     100.123 -21.178  13.607  1.00 40.06           O  
ATOM   4043  CB  GLU B 170      98.483 -20.831  15.733  1.00 40.09           C  
ATOM   4044  CG  GLU B 170      97.654 -20.618  16.976  1.00 43.48           C  
ATOM   4045  CD  GLU B 170      96.496 -21.581  17.040  1.00 46.29           C  
ATOM   4046  OE1 GLU B 170      96.744 -22.787  17.274  1.00 45.34           O  
ATOM   4047  OE2 GLU B 170      95.342 -21.135  16.848  1.00 47.59           O1-
ATOM   4048  N   PRO B 171     101.976 -20.311  14.512  1.00 36.04           N  
ATOM   4049  CA  PRO B 171     102.789 -20.522  13.312  1.00 33.73           C  
ATOM   4050  C   PRO B 171     102.795 -21.923  12.713  1.00 32.03           C  
ATOM   4051  O   PRO B 171     102.809 -22.071  11.493  1.00 30.25           O  
ATOM   4052  CB  PRO B 171     104.188 -20.071  13.739  1.00 34.15           C  
ATOM   4053  CG  PRO B 171     104.168 -20.115  15.227  1.00 34.32           C  
ATOM   4054  CD  PRO B 171     102.773 -19.754  15.617  1.00 36.05           C  
ATOM   4055  N   LYS B 172     102.785 -22.949  13.553  1.00 31.63           N  
ATOM   4056  CA  LYS B 172     102.813 -24.312  13.042  1.00 33.48           C  
ATOM   4057  C   LYS B 172     101.640 -24.585  12.096  1.00 35.15           C  
ATOM   4058  O   LYS B 172     101.798 -25.250  11.071  1.00 38.51           O  
ATOM   4059  CB  LYS B 172     102.797 -25.314  14.196  1.00 33.29           C  
ATOM   4060  CG  LYS B 172     104.108 -25.419  14.958  1.00 33.75           C  
ATOM   4061  CD  LYS B 172     103.996 -26.395  16.128  1.00 35.31           C  
ATOM   4062  CE  LYS B 172     105.267 -26.412  16.963  1.00 36.79           C  
ATOM   4063  NZ  LYS B 172     105.382 -27.648  17.787  1.00 40.36           N1+
ATOM   4064  N   VAL B 173     100.467 -24.067  12.442  1.00 35.19           N  
ATOM   4065  CA  VAL B 173      99.275 -24.254  11.631  1.00 34.98           C  
ATOM   4066  C   VAL B 173      99.449 -23.566  10.280  1.00 34.76           C  
ATOM   4067  O   VAL B 173      99.171 -24.148   9.237  1.00 34.92           O  
ATOM   4068  CB  VAL B 173      98.023 -23.657  12.335  1.00 35.77           C  
ATOM   4069  CG1 VAL B 173      96.778 -23.957  11.521  1.00 35.05           C  
ATOM   4070  CG2 VAL B 173      97.879 -24.230  13.738  1.00 34.74           C  
ATOM   4071  N   LEU B 174      99.917 -22.323  10.305  1.00 34.03           N  
ATOM   4072  CA  LEU B 174     100.111 -21.570   9.080  1.00 32.21           C  
ATOM   4073  C   LEU B 174     101.208 -22.170   8.226  1.00 33.69           C  
ATOM   4074  O   LEU B 174     101.111 -22.164   7.003  1.00 35.98           O  
ATOM   4075  CB  LEU B 174     100.449 -20.116   9.393  1.00 27.83           C  
ATOM   4076  CG  LEU B 174     100.738 -19.236   8.174  1.00 26.66           C  
ATOM   4077  CD1 LEU B 174      99.588 -19.296   7.207  1.00 26.91           C  
ATOM   4078  CD2 LEU B 174     100.962 -17.820   8.618  1.00 23.72           C  
ATOM   4079  N   HIS B 175     102.249 -22.693   8.866  1.00 33.50           N  
ATOM   4080  CA  HIS B 175     103.360 -23.286   8.135  1.00 34.04           C  
ATOM   4081  C   HIS B 175     102.904 -24.539   7.410  1.00 34.38           C  
ATOM   4082  O   HIS B 175     103.383 -24.855   6.320  1.00 36.53           O  
ATOM   4083  CB  HIS B 175     104.511 -23.636   9.087  1.00 33.59           C  
ATOM   4084  CG  HIS B 175     105.440 -22.491   9.361  1.00 34.50           C  
ATOM   4085  CD2 HIS B 175     105.802 -21.897  10.524  1.00 32.91           C  
ATOM   4086  ND1 HIS B 175     106.090 -21.798   8.359  1.00 34.58           N  
ATOM   4087  CE1 HIS B 175     106.808 -20.829   8.893  1.00 33.08           C  
ATOM   4088  NE2 HIS B 175     106.651 -20.866  10.203  1.00 33.82           N  
ATOM   4089  N   ALA B 176     101.975 -25.256   8.021  1.00 34.55           N  
ATOM   4090  CA  ALA B 176     101.464 -26.477   7.423  1.00 35.44           C  
ATOM   4091  C   ALA B 176     100.611 -26.143   6.204  1.00 35.47           C  
ATOM   4092  O   ALA B 176     100.633 -26.853   5.203  1.00 35.29           O  
ATOM   4093  CB  ALA B 176     100.649 -27.253   8.449  1.00 36.18           C  
ATOM   4094  N   LEU B 177      99.857 -25.053   6.295  1.00 34.93           N  
ATOM   4095  CA  LEU B 177      99.012 -24.626   5.196  1.00 34.39           C  
ATOM   4096  C   LEU B 177      99.871 -24.049   4.073  1.00 35.80           C  
ATOM   4097  O   LEU B 177      99.582 -24.269   2.895  1.00 37.33           O  
ATOM   4098  CB  LEU B 177      98.026 -23.565   5.676  1.00 35.20           C  
ATOM   4099  CG  LEU B 177      97.155 -22.946   4.581  1.00 35.42           C  
ATOM   4100  CD1 LEU B 177      96.255 -24.029   3.999  1.00 35.62           C  
ATOM   4101  CD2 LEU B 177      96.335 -21.790   5.150  1.00 34.68           C  
ATOM   4102  N   LEU B 178     100.919 -23.303   4.440  1.00 34.59           N  
ATOM   4103  CA  LEU B 178     101.817 -22.696   3.457  1.00 31.75           C  
ATOM   4104  C   LEU B 178     102.518 -23.796   2.678  1.00 31.69           C  
ATOM   4105  O   LEU B 178     102.781 -23.668   1.482  1.00 31.75           O  
ATOM   4106  CB  LEU B 178     102.861 -21.817   4.150  1.00 29.87           C  
ATOM   4107  CG  LEU B 178     102.360 -20.563   4.866  1.00 29.96           C  
ATOM   4108  CD1 LEU B 178     103.501 -19.952   5.653  1.00 30.52           C  
ATOM   4109  CD2 LEU B 178     101.811 -19.560   3.873  1.00 28.77           C  
ATOM   4110  N   GLN B 179     102.816 -24.883   3.372  1.00 32.78           N  
ATOM   4111  CA  GLN B 179     103.478 -26.015   2.763  1.00 34.68           C  
ATOM   4112  C   GLN B 179     102.572 -26.610   1.691  1.00 35.67           C  
ATOM   4113  O   GLN B 179     103.006 -26.872   0.567  1.00 37.10           O  
ATOM   4114  CB  GLN B 179     103.780 -27.061   3.826  1.00 36.29           C  
ATOM   4115  CG  GLN B 179     104.206 -28.384   3.257  1.00 39.81           C  
ATOM   4116  CD  GLN B 179     105.427 -28.251   2.386  1.00 42.02           C  
ATOM   4117  NE2 GLN B 179     105.226 -28.329   1.073  1.00 42.45           N  
ATOM   4118  OE1 GLN B 179     106.543 -28.073   2.881  1.00 42.36           O  
ATOM   4119  N   LYS B 180     101.308 -26.812   2.047  1.00 34.79           N  
ATOM   4120  CA  LYS B 180     100.326 -27.376   1.131  1.00 35.03           C  
ATOM   4121  C   LYS B 180     100.187 -26.546  -0.139  1.00 34.51           C  
ATOM   4122  O   LYS B 180     100.056 -27.092  -1.234  1.00 35.64           O  
ATOM   4123  CB  LYS B 180      98.958 -27.496   1.819  1.00 37.23           C  
ATOM   4124  CG  LYS B 180      98.348 -28.904   1.754  1.00 39.14           C  
ATOM   4125  CD  LYS B 180      97.584 -29.256   3.030  1.00 42.43           C  
ATOM   4126  CE  LYS B 180      97.729 -30.734   3.394  1.00 44.62           C  
ATOM   4127  NZ  LYS B 180      97.034 -31.636   2.435  1.00 45.09           N1+
ATOM   4128  N   PHE B 181     100.207 -25.228   0.004  1.00 34.09           N  
ATOM   4129  CA  PHE B 181     100.079 -24.345  -1.149  1.00 33.35           C  
ATOM   4130  C   PHE B 181     101.344 -24.358  -1.991  1.00 35.32           C  
ATOM   4131  O   PHE B 181     101.291 -24.193  -3.214  1.00 36.55           O  
ATOM   4132  CB  PHE B 181      99.783 -22.917  -0.694  1.00 33.17           C  
ATOM   4133  CG  PHE B 181      98.331 -22.660  -0.425  1.00 33.37           C  
ATOM   4134  CD1 PHE B 181      97.357 -23.132  -1.295  1.00 32.71           C  
ATOM   4135  CD2 PHE B 181      97.935 -21.972   0.713  1.00 33.60           C  
ATOM   4136  CE1 PHE B 181      96.013 -22.926  -1.031  1.00 33.12           C  
ATOM   4137  CE2 PHE B 181      96.591 -21.763   0.983  1.00 33.90           C  
ATOM   4138  CZ  PHE B 181      95.629 -22.241   0.111  1.00 33.40           C  
ATOM   4139  N   ALA B 182     102.486 -24.554  -1.337  1.00 35.02           N  
ATOM   4140  CA  ALA B 182     103.753 -24.580  -2.045  1.00 34.48           C  
ATOM   4141  C   ALA B 182     103.793 -25.808  -2.949  1.00 34.13           C  
ATOM   4142  O   ALA B 182     104.025 -25.698  -4.154  1.00 34.38           O  
ATOM   4143  CB  ALA B 182     104.904 -24.604  -1.053  1.00 32.32           C  
ATOM   4144  N   THR B 183     103.546 -26.973  -2.364  1.00 34.37           N  
ATOM   4145  CA  THR B 183     103.553 -28.223  -3.112  1.00 34.81           C  
ATOM   4146  C   THR B 183     102.540 -28.197  -4.254  1.00 34.82           C  
ATOM   4147  O   THR B 183     102.822 -28.660  -5.360  1.00 36.24           O  
ATOM   4148  CB  THR B 183     103.231 -29.411  -2.182  1.00 35.52           C  
ATOM   4149  CG2 THR B 183     103.310 -30.732  -2.936  1.00 35.32           C  
ATOM   4150  OG1 THR B 183     104.169 -29.431  -1.101  1.00 37.38           O  
ATOM   4151  N   SER B 184     101.364 -27.648  -3.977  1.00 34.92           N  
ATOM   4152  CA  SER B 184     100.291 -27.563  -4.959  1.00 35.07           C  
ATOM   4153  C   SER B 184     100.535 -26.537  -6.055  1.00 35.24           C  
ATOM   4154  O   SER B 184     100.194 -26.778  -7.211  1.00 36.16           O  
ATOM   4155  CB  SER B 184      98.972 -27.231  -4.269  1.00 34.58           C  
ATOM   4156  OG  SER B 184      98.245 -28.407  -3.991  1.00 37.55           O  
ATOM   4157  N   MET B 185     101.100 -25.387  -5.700  1.00 34.24           N  
ATOM   4158  CA  MET B 185     101.353 -24.357  -6.697  1.00 32.97           C  
ATOM   4159  C   MET B 185     102.540 -24.727  -7.586  1.00 32.91           C  
ATOM   4160  O   MET B 185     102.646 -24.257  -8.719  1.00 33.60           O  
ATOM   4161  CB  MET B 185     101.586 -23.012  -6.018  1.00 32.83           C  
ATOM   4162  CG  MET B 185     100.310 -22.326  -5.578  1.00 34.60           C  
ATOM   4163  SD  MET B 185      98.928 -22.481  -6.747  1.00 36.12           S  
ATOM   4164  CE  MET B 185      98.119 -23.991  -6.164  1.00 34.44           C  
ATOM   4165  N   ALA B 186     103.433 -25.567  -7.076  1.00 32.11           N  
ATOM   4166  CA  ALA B 186     104.572 -26.001  -7.873  1.00 33.04           C  
ATOM   4167  C   ALA B 186     103.979 -26.862  -8.984  1.00 33.23           C  
ATOM   4168  O   ALA B 186     104.251 -26.647 -10.165  1.00 34.14           O  
ATOM   4169  CB  ALA B 186     105.545 -26.821  -7.024  1.00 33.47           C  
ATOM   4170  N   LYS B 187     103.155 -27.829  -8.591  1.00 33.53           N  
ATOM   4171  CA  LYS B 187     102.491 -28.721  -9.537  1.00 34.11           C  
ATOM   4172  C   LYS B 187     101.750 -27.917 -10.603  1.00 33.97           C  
ATOM   4173  O   LYS B 187     101.797 -28.240 -11.793  1.00 34.78           O  
ATOM   4174  CB  LYS B 187     101.493 -29.614  -8.805  1.00 33.97           C  
ATOM   4175  CG  LYS B 187     102.141 -30.706  -7.981  1.00 35.81           C  
ATOM   4176  CD  LYS B 187     101.099 -31.560  -7.277  1.00 37.70           C  
ATOM   4177  CE  LYS B 187     100.464 -32.571  -8.220  1.00 37.71           C  
ATOM   4178  NZ  LYS B 187      99.098 -32.931  -7.763  1.00 36.86           N1+
ATOM   4179  N   TYR B 188     101.065 -26.868 -10.161  1.00 34.13           N  
ATOM   4180  CA  TYR B 188     100.306 -26.010 -11.055  1.00 35.10           C  
ATOM   4181  C   TYR B 188     101.215 -25.330 -12.066  1.00 36.65           C  
ATOM   4182  O   TYR B 188     100.826 -25.116 -13.212  1.00 38.40           O  
ATOM   4183  CB  TYR B 188      99.565 -24.952 -10.247  1.00 33.97           C  
ATOM   4184  CG  TYR B 188      98.427 -24.283 -10.983  1.00 33.15           C  
ATOM   4185  CD1 TYR B 188      97.908 -24.824 -12.164  1.00 33.11           C  
ATOM   4186  CD2 TYR B 188      97.855 -23.114 -10.486  1.00 31.27           C  
ATOM   4187  CE1 TYR B 188      96.846 -24.212 -12.827  1.00 32.57           C  
ATOM   4188  CE2 TYR B 188      96.801 -22.497 -11.136  1.00 32.62           C  
ATOM   4189  CZ  TYR B 188      96.296 -23.049 -12.307  1.00 33.91           C  
ATOM   4190  OH  TYR B 188      95.239 -22.439 -12.945  1.00 33.61           O  
ATOM   4191  N   ILE B 189     102.423 -24.979 -11.636  1.00 36.03           N  
ATOM   4192  CA  ILE B 189     103.377 -24.326 -12.519  1.00 33.61           C  
ATOM   4193  C   ILE B 189     103.832 -25.307 -13.593  1.00 33.76           C  
ATOM   4194  O   ILE B 189     103.965 -24.941 -14.759  1.00 33.74           O  
ATOM   4195  CB  ILE B 189     104.598 -23.812 -11.723  1.00 32.64           C  
ATOM   4196  CG1 ILE B 189     104.127 -22.754 -10.724  1.00 32.92           C  
ATOM   4197  CG2 ILE B 189     105.658 -23.254 -12.668  1.00 30.69           C  
ATOM   4198  CD1 ILE B 189     105.188 -21.761 -10.289  1.00 32.68           C  
ATOM   4199  N   ARG B 190     104.069 -26.553 -13.200  1.00 33.75           N  
ATOM   4200  CA  ARG B 190     104.494 -27.573 -14.148  1.00 33.63           C  
ATOM   4201  C   ARG B 190     103.391 -27.843 -15.168  1.00 35.01           C  
ATOM   4202  O   ARG B 190     103.668 -28.090 -16.342  1.00 37.55           O  
ATOM   4203  CB  ARG B 190     104.822 -28.861 -13.415  1.00 32.97           C  
ATOM   4204  CG  ARG B 190     105.957 -28.736 -12.434  1.00 34.05           C  
ATOM   4205  CD  ARG B 190     106.316 -30.096 -11.891  1.00 33.14           C  
ATOM   4206  NE  ARG B 190     107.336 -30.018 -10.857  1.00 36.82           N  
ATOM   4207  CZ  ARG B 190     107.082 -30.133  -9.562  1.00 40.01           C  
ATOM   4208  NH1 ARG B 190     105.835 -30.331  -9.148  1.00 40.94           N1+
ATOM   4209  NH2 ARG B 190     108.075 -30.054  -8.687  1.00 43.51           N  
ATOM   4210  N   TYR B 191     102.140 -27.798 -14.713  1.00 34.76           N  
ATOM   4211  CA  TYR B 191     100.996 -28.035 -15.587  1.00 33.42           C  
ATOM   4212  C   TYR B 191     100.928 -26.967 -16.664  1.00 33.02           C  
ATOM   4213  O   TYR B 191     100.837 -27.284 -17.842  1.00 35.25           O  
ATOM   4214  CB  TYR B 191      99.690 -28.030 -14.777  1.00 34.45           C  
ATOM   4215  CG  TYR B 191      98.428 -28.118 -15.620  1.00 34.75           C  
ATOM   4216  CD1 TYR B 191      98.073 -29.305 -16.251  1.00 35.44           C  
ATOM   4217  CD2 TYR B 191      97.608 -27.007 -15.804  1.00 36.10           C  
ATOM   4218  CE1 TYR B 191      96.938 -29.388 -17.044  1.00 35.25           C  
ATOM   4219  CE2 TYR B 191      96.465 -27.079 -16.598  1.00 36.51           C  
ATOM   4220  CZ  TYR B 191      96.137 -28.274 -17.220  1.00 36.73           C  
ATOM   4221  OH  TYR B 191      95.014 -28.356 -18.025  1.00 39.16           O  
ATOM   4222  N   GLN B 192     100.973 -25.705 -16.253  1.00 32.58           N  
ATOM   4223  CA  GLN B 192     100.911 -24.582 -17.178  1.00 32.40           C  
ATOM   4224  C   GLN B 192     102.098 -24.558 -18.137  1.00 33.59           C  
ATOM   4225  O   GLN B 192     101.952 -24.193 -19.299  1.00 35.62           O  
ATOM   4226  CB  GLN B 192     100.866 -23.265 -16.405  1.00 30.87           C  
ATOM   4227  CG  GLN B 192      99.674 -23.107 -15.487  1.00 30.97           C  
ATOM   4228  CD  GLN B 192      99.453 -21.662 -15.068  1.00 30.62           C  
ATOM   4229  NE2 GLN B 192      98.559 -21.450 -14.108  1.00 28.48           N  
ATOM   4230  OE1 GLN B 192     100.084 -20.749 -15.601  1.00 31.84           O  
ATOM   4231  N   ALA B 193     103.277 -24.923 -17.652  1.00 33.48           N  
ATOM   4232  CA  ALA B 193     104.455 -24.935 -18.507  1.00 33.67           C  
ATOM   4233  C   ALA B 193     104.271 -26.054 -19.513  1.00 34.14           C  
ATOM   4234  O   ALA B 193     104.573 -25.906 -20.697  1.00 35.27           O  
ATOM   4235  CB  ALA B 193     105.699 -25.180 -17.684  1.00 33.76           C  
ATOM   4236  N   ASP B 194     103.770 -27.179 -19.017  1.00 34.19           N  
ATOM   4237  CA  ASP B 194     103.519 -28.347 -19.838  1.00 33.84           C  
ATOM   4238  C   ASP B 194     102.418 -28.053 -20.864  1.00 33.89           C  
ATOM   4239  O   ASP B 194     102.332 -28.722 -21.892  1.00 35.36           O  
ATOM   4240  CB  ASP B 194     103.093 -29.520 -18.948  1.00 34.62           C  
ATOM   4241  CG  ASP B 194     104.262 -30.160 -18.237  1.00 37.30           C  
ATOM   4242  OD1 ASP B 194     105.407 -29.743 -18.513  1.00 39.15           O  
ATOM   4243  OD2 ASP B 194     104.042 -31.075 -17.408  1.00 37.92           O1-
ATOM   4244  N   SER B 195     101.589 -27.047 -20.585  1.00 33.49           N  
ATOM   4245  CA  SER B 195     100.477 -26.669 -21.464  1.00 32.81           C  
ATOM   4246  C   SER B 195     100.785 -25.523 -22.405  1.00 32.86           C  
ATOM   4247  O   SER B 195      99.879 -25.006 -23.060  1.00 33.39           O  
ATOM   4248  CB  SER B 195      99.250 -26.276 -20.639  1.00 33.10           C  
ATOM   4249  OG  SER B 195      98.592 -27.415 -20.119  1.00 35.65           O  
ATOM   4250  N   GLY B 196     102.049 -25.111 -22.461  1.00 34.43           N  
ATOM   4251  CA  GLY B 196     102.417 -24.022 -23.346  1.00 34.57           C  
ATOM   4252  C   GLY B 196     103.015 -22.778 -22.712  1.00 34.43           C  
ATOM   4253  O   GLY B 196     103.569 -21.944 -23.423  1.00 36.58           O  
ATOM   4254  N   ALA B 197     102.903 -22.629 -21.394  1.00 32.92           N  
ATOM   4255  CA  ALA B 197     103.462 -21.461 -20.720  1.00 31.14           C  
ATOM   4256  C   ALA B 197     104.974 -21.495 -20.864  1.00 31.01           C  
ATOM   4257  O   ALA B 197     105.601 -22.510 -20.591  1.00 32.26           O  
ATOM   4258  CB  ALA B 197     103.078 -21.471 -19.265  1.00 31.71           C  
ATOM   4259  N   GLN B 198     105.566 -20.387 -21.283  1.00 31.68           N  
ATOM   4260  CA  GLN B 198     107.018 -20.344 -21.473  1.00 32.20           C  
ATOM   4261  C   GLN B 198     107.753 -19.623 -20.348  1.00 30.74           C  
ATOM   4262  O   GLN B 198     108.982 -19.530 -20.333  1.00 30.76           O  
ATOM   4263  CB  GLN B 198     107.329 -19.686 -22.817  1.00 33.19           C  
ATOM   4264  CG  GLN B 198     106.320 -20.051 -23.888  1.00 32.54           C  
ATOM   4265  CD  GLN B 198     106.663 -19.460 -25.217  1.00 31.63           C  
ATOM   4266  NE2 GLN B 198     107.547 -20.136 -25.951  1.00 33.37           N  
ATOM   4267  OE1 GLN B 198     106.145 -18.404 -25.591  1.00 32.62           O  
ATOM   4268  N   ALA B 199     106.967 -19.110 -19.414  1.00 30.34           N  
ATOM   4269  CA  ALA B 199     107.459 -18.401 -18.246  1.00 29.84           C  
ATOM   4270  C   ALA B 199     106.221 -18.270 -17.377  1.00 29.85           C  
ATOM   4271  O   ALA B 199     105.126 -18.054 -17.901  1.00 30.65           O  
ATOM   4272  CB  ALA B 199     107.977 -17.029 -18.640  1.00 26.44           C  
ATOM   4273  N   VAL B 200     106.362 -18.431 -16.068  1.00 29.17           N  
ATOM   4274  CA  VAL B 200     105.196 -18.304 -15.201  1.00 27.85           C  
ATOM   4275  C   VAL B 200     105.418 -17.221 -14.168  1.00 28.29           C  
ATOM   4276  O   VAL B 200     106.462 -17.176 -13.522  1.00 30.11           O  
ATOM   4277  CB  VAL B 200     104.875 -19.627 -14.477  1.00 27.41           C  
ATOM   4278  CG1 VAL B 200     103.705 -19.432 -13.545  1.00 25.60           C  
ATOM   4279  CG2 VAL B 200     104.552 -20.708 -15.492  1.00 26.63           C  
ATOM   4280  N   GLN B 201     104.432 -16.341 -14.029  1.00 27.59           N  
ATOM   4281  CA  GLN B 201     104.500 -15.258 -13.061  1.00 28.94           C  
ATOM   4282  C   GLN B 201     103.770 -15.678 -11.784  1.00 30.31           C  
ATOM   4283  O   GLN B 201     102.628 -16.135 -11.834  1.00 28.92           O  
ATOM   4284  CB  GLN B 201     103.854 -14.004 -13.642  1.00 29.70           C  
ATOM   4285  CG  GLN B 201     103.855 -12.824 -12.708  1.00 29.75           C  
ATOM   4286  CD  GLN B 201     103.712 -11.510 -13.437  1.00 30.60           C  
ATOM   4287  NE2 GLN B 201     102.825 -10.655 -12.944  1.00 31.04           N  
ATOM   4288  OE1 GLN B 201     104.391 -11.258 -14.431  1.00 33.72           O  
ATOM   4289  N   ILE B 202     104.447 -15.513 -10.648  1.00 31.83           N  
ATOM   4290  CA  ILE B 202     103.920 -15.867  -9.329  1.00 31.49           C  
ATOM   4291  C   ILE B 202     103.481 -14.631  -8.542  1.00 30.70           C  
ATOM   4292  O   ILE B 202     104.278 -13.724  -8.296  1.00 32.45           O  
ATOM   4293  CB  ILE B 202     104.984 -16.626  -8.516  1.00 30.91           C  
ATOM   4294  CG1 ILE B 202     105.511 -17.801  -9.342  1.00 30.37           C  
ATOM   4295  CG2 ILE B 202     104.400 -17.104  -7.198  1.00 31.39           C  
ATOM   4296  CD1 ILE B 202     106.626 -18.557  -8.677  1.00 31.69           C  
ATOM   4297  N   PHE B 203     102.216 -14.610  -8.138  1.00 28.99           N  
ATOM   4298  CA  PHE B 203     101.650 -13.482  -7.406  1.00 27.65           C  
ATOM   4299  C   PHE B 203     101.709 -13.656  -5.891  1.00 27.48           C  
ATOM   4300  O   PHE B 203     101.159 -14.619  -5.349  1.00 27.15           O  
ATOM   4301  CB  PHE B 203     100.196 -13.285  -7.842  1.00 27.98           C  
ATOM   4302  CG  PHE B 203      99.544 -12.076  -7.241  1.00 27.90           C  
ATOM   4303  CD1 PHE B 203      98.976 -12.135  -5.969  1.00 27.01           C  
ATOM   4304  CD2 PHE B 203      99.503 -10.873  -7.938  1.00 26.86           C  
ATOM   4305  CE1 PHE B 203      98.376 -11.009  -5.396  1.00 26.93           C  
ATOM   4306  CE2 PHE B 203      98.906  -9.742  -7.371  1.00 27.34           C  
ATOM   4307  CZ  PHE B 203      98.343  -9.817  -6.096  1.00 25.69           C  
ATOM   4308  N   ASP B 204     102.366 -12.718  -5.209  1.00 26.45           N  
ATOM   4309  CA  ASP B 204     102.486 -12.770  -3.748  1.00 28.13           C  
ATOM   4310  C   ASP B 204     102.529 -11.375  -3.152  1.00 28.45           C  
ATOM   4311  O   ASP B 204     103.215 -11.131  -2.152  1.00 28.43           O  
ATOM   4312  CB  ASP B 204     103.751 -13.530  -3.325  1.00 28.18           C  
ATOM   4313  CG  ASP B 204     103.602 -14.205  -1.974  1.00 29.23           C  
ATOM   4314  OD1 ASP B 204     102.529 -14.050  -1.353  1.00 31.06           O  
ATOM   4315  OD2 ASP B 204     104.548 -14.894  -1.533  1.00 28.16           O1-
ATOM   4316  N   SER B 205     101.791 -10.460  -3.764  1.00 28.70           N  
ATOM   4317  CA  SER B 205     101.768  -9.090  -3.300  1.00 29.36           C  
ATOM   4318  C   SER B 205     101.363  -8.979  -1.838  1.00 31.24           C  
ATOM   4319  O   SER B 205     101.826  -8.083  -1.136  1.00 32.79           O  
ATOM   4320  CB  SER B 205     100.818  -8.270  -4.162  1.00 30.46           C  
ATOM   4321  OG  SER B 205     101.292  -8.193  -5.494  1.00 32.34           O  
ATOM   4322  N   TRP B 206     100.517  -9.889  -1.370  1.00 31.60           N  
ATOM   4323  CA  TRP B 206     100.065  -9.826   0.019  1.00 34.02           C  
ATOM   4324  C   TRP B 206     101.162 -10.108   1.039  1.00 33.06           C  
ATOM   4325  O   TRP B 206     101.060  -9.711   2.207  1.00 32.19           O  
ATOM   4326  CB  TRP B 206      98.891 -10.783   0.245  1.00 38.39           C  
ATOM   4327  CG  TRP B 206      97.627 -10.384  -0.474  1.00 44.21           C  
ATOM   4328  CD1 TRP B 206      96.526 -11.163  -0.679  1.00 45.52           C  
ATOM   4329  CD2 TRP B 206      97.359  -9.128  -1.109  1.00 46.12           C  
ATOM   4330  CE2 TRP B 206      96.069  -9.224  -1.690  1.00 47.56           C  
ATOM   4331  CE3 TRP B 206      98.075  -7.931  -1.257  1.00 47.41           C  
ATOM   4332  NE1 TRP B 206      95.588 -10.475  -1.410  1.00 47.20           N  
ATOM   4333  CZ2 TRP B 206      95.486  -8.170  -2.402  1.00 48.82           C  
ATOM   4334  CZ3 TRP B 206      97.496  -6.881  -1.966  1.00 49.63           C  
ATOM   4335  CH2 TRP B 206      96.210  -7.010  -2.529  1.00 49.75           C  
ATOM   4336  N   ALA B 207     102.214 -10.790   0.601  1.00 31.89           N  
ATOM   4337  CA  ALA B 207     103.310 -11.112   1.494  1.00 30.15           C  
ATOM   4338  C   ALA B 207     104.107  -9.859   1.848  1.00 28.97           C  
ATOM   4339  O   ALA B 207     104.867  -9.865   2.815  1.00 28.83           O  
ATOM   4340  CB  ALA B 207     104.205 -12.167   0.861  1.00 31.17           C  
ATOM   4341  N   THR B 208     103.928  -8.782   1.079  1.00 28.44           N  
ATOM   4342  CA  THR B 208     104.635  -7.532   1.366  1.00 28.53           C  
ATOM   4343  C   THR B 208     103.926  -6.763   2.483  1.00 29.43           C  
ATOM   4344  O   THR B 208     104.227  -5.598   2.755  1.00 28.92           O  
ATOM   4345  CB  THR B 208     104.736  -6.619   0.133  1.00 26.67           C  
ATOM   4346  CG2 THR B 208     105.357  -7.356  -1.020  1.00 25.52           C  
ATOM   4347  OG1 THR B 208     103.433  -6.170  -0.237  1.00 28.81           O  
ATOM   4348  N   GLU B 209     102.971  -7.420   3.119  1.00 31.01           N  
ATOM   4349  CA  GLU B 209     102.251  -6.815   4.224  1.00 32.41           C  
ATOM   4350  C   GLU B 209     103.049  -7.209   5.452  1.00 32.65           C  
ATOM   4351  O   GLU B 209     102.862  -6.656   6.537  1.00 33.46           O  
ATOM   4352  CB  GLU B 209     100.848  -7.405   4.330  1.00 34.03           C  
ATOM   4353  CG  GLU B 209      99.867  -6.862   3.314  1.00 36.05           C  
ATOM   4354  CD  GLU B 209      99.824  -5.349   3.319  1.00 38.19           C  
ATOM   4355  OE1 GLU B 209     100.005  -4.749   4.400  1.00 42.06           O  
ATOM   4356  OE2 GLU B 209      99.612  -4.758   2.241  1.00 41.44           O1-
ATOM   4357  N   LEU B 210     103.940  -8.180   5.251  1.00 30.71           N  
ATOM   4358  CA  LEU B 210     104.791  -8.728   6.299  1.00 27.77           C  
ATOM   4359  C   LEU B 210     106.095  -7.974   6.469  1.00 28.61           C  
ATOM   4360  O   LEU B 210     106.683  -7.513   5.487  1.00 28.56           O  
ATOM   4361  CB  LEU B 210     105.151 -10.172   5.975  1.00 25.29           C  
ATOM   4362  CG  LEU B 210     104.074 -11.243   6.007  1.00 25.54           C  
ATOM   4363  CD1 LEU B 210     104.644 -12.526   5.401  1.00 23.82           C  
ATOM   4364  CD2 LEU B 210     103.617 -11.479   7.436  1.00 24.29           C  
ATOM   4365  N   SER B 211     106.551  -7.872   7.715  1.00 28.17           N  
ATOM   4366  CA  SER B 211     107.822  -7.227   8.010  1.00 26.63           C  
ATOM   4367  C   SER B 211     108.843  -8.194   7.431  1.00 26.29           C  
ATOM   4368  O   SER B 211     108.629  -9.405   7.449  1.00 26.36           O  
ATOM   4369  CB  SER B 211     108.022  -7.110   9.521  1.00 25.35           C  
ATOM   4370  OG  SER B 211     107.281  -6.028  10.053  1.00 27.63           O  
ATOM   4371  N   PRO B 212     109.953  -7.679   6.886  1.00 25.73           N  
ATOM   4372  CA  PRO B 212     110.993  -8.530   6.303  1.00 24.68           C  
ATOM   4373  C   PRO B 212     111.324  -9.813   7.064  1.00 24.30           C  
ATOM   4374  O   PRO B 212     111.412 -10.877   6.450  1.00 25.30           O  
ATOM   4375  CB  PRO B 212     112.179  -7.585   6.179  1.00 23.14           C  
ATOM   4376  CG  PRO B 212     111.524  -6.279   5.869  1.00 23.08           C  
ATOM   4377  CD  PRO B 212     110.291  -6.251   6.749  1.00 25.32           C  
ATOM   4378  N   VAL B 213     111.504  -9.734   8.381  1.00 25.90           N  
ATOM   4379  CA  VAL B 213     111.808 -10.943   9.158  1.00 26.23           C  
ATOM   4380  C   VAL B 213     110.620 -11.906   9.144  1.00 25.78           C  
ATOM   4381  O   VAL B 213     110.791 -13.117   9.254  1.00 26.76           O  
ATOM   4382  CB  VAL B 213     112.175 -10.640  10.648  1.00 26.32           C  
ATOM   4383  CG1 VAL B 213     113.539  -9.986  10.726  1.00 25.87           C  
ATOM   4384  CG2 VAL B 213     111.130  -9.752  11.290  1.00 26.15           C  
ATOM   4385  N   ASP B 214     109.413 -11.367   9.014  1.00 26.69           N  
ATOM   4386  CA  ASP B 214     108.222 -12.207   8.967  1.00 25.38           C  
ATOM   4387  C   ASP B 214     108.132 -12.788   7.554  1.00 25.59           C  
ATOM   4388  O   ASP B 214     107.811 -13.973   7.357  1.00 24.85           O  
ATOM   4389  CB  ASP B 214     106.987 -11.373   9.307  1.00 24.66           C  
ATOM   4390  CG  ASP B 214     106.922 -11.023  10.787  1.00 27.11           C  
ATOM   4391  OD1 ASP B 214     107.293 -11.897  11.603  1.00 26.79           O  
ATOM   4392  OD2 ASP B 214     106.512  -9.889  11.138  1.00 25.58           O1-
ATOM   4393  N   PHE B 215     108.454 -11.940   6.577  1.00 25.36           N  
ATOM   4394  CA  PHE B 215     108.449 -12.342   5.180  1.00 24.99           C  
ATOM   4395  C   PHE B 215     109.447 -13.484   5.035  1.00 24.88           C  
ATOM   4396  O   PHE B 215     109.207 -14.453   4.315  1.00 25.72           O  
ATOM   4397  CB  PHE B 215     108.864 -11.168   4.283  1.00 24.16           C  
ATOM   4398  CG  PHE B 215     109.034 -11.543   2.829  1.00 25.84           C  
ATOM   4399  CD1 PHE B 215     107.956 -11.484   1.948  1.00 25.21           C  
ATOM   4400  CD2 PHE B 215     110.269 -11.978   2.348  1.00 24.94           C  
ATOM   4401  CE1 PHE B 215     108.104 -11.856   0.612  1.00 24.72           C  
ATOM   4402  CE2 PHE B 215     110.433 -12.354   1.014  1.00 23.63           C  
ATOM   4403  CZ  PHE B 215     109.350 -12.294   0.145  1.00 26.55           C  
ATOM   4404  N   GLU B 216     110.562 -13.368   5.746  1.00 25.55           N  
ATOM   4405  CA  GLU B 216     111.598 -14.383   5.694  1.00 24.22           C  
ATOM   4406  C   GLU B 216     111.118 -15.705   6.222  1.00 23.65           C  
ATOM   4407  O   GLU B 216     111.736 -16.728   5.968  1.00 23.34           O  
ATOM   4408  CB  GLU B 216     112.812 -13.946   6.496  1.00 22.88           C  
ATOM   4409  CG  GLU B 216     113.701 -12.994   5.741  1.00 23.84           C  
ATOM   4410  CD  GLU B 216     114.737 -12.353   6.629  1.00 25.51           C  
ATOM   4411  OE1 GLU B 216     114.804 -12.728   7.820  1.00 28.12           O  
ATOM   4412  OE2 GLU B 216     115.480 -11.478   6.137  1.00 25.28           O1-
ATOM   4413  N   GLU B 217     110.009 -15.701   6.950  1.00 26.24           N  
ATOM   4414  CA  GLU B 217     109.516 -16.949   7.506  1.00 26.06           C  
ATOM   4415  C   GLU B 217     108.221 -17.482   6.914  1.00 25.32           C  
ATOM   4416  O   GLU B 217     108.048 -18.691   6.787  1.00 25.66           O  
ATOM   4417  CB  GLU B 217     109.348 -16.823   9.019  1.00 25.28           C  
ATOM   4418  CG  GLU B 217     108.645 -18.008   9.641  1.00 25.76           C  
ATOM   4419  CD  GLU B 217     108.501 -17.888  11.135  1.00 28.14           C  
ATOM   4420  OE1 GLU B 217     108.956 -16.879  11.711  1.00 33.10           O  
ATOM   4421  OE2 GLU B 217     107.926 -18.809  11.739  1.00 27.45           O1-
ATOM   4422  N   PHE B 218     107.310 -16.600   6.538  1.00 25.85           N  
ATOM   4423  CA  PHE B 218     106.038 -17.078   6.024  1.00 26.74           C  
ATOM   4424  C   PHE B 218     105.814 -16.919   4.522  1.00 26.21           C  
ATOM   4425  O   PHE B 218     104.741 -17.244   4.015  1.00 27.69           O  
ATOM   4426  CB  PHE B 218     104.902 -16.414   6.813  1.00 25.72           C  
ATOM   4427  CG  PHE B 218     104.946 -16.707   8.293  1.00 25.58           C  
ATOM   4428  CD1 PHE B 218     104.605 -17.969   8.778  1.00 23.94           C  
ATOM   4429  CD2 PHE B 218     105.338 -15.722   9.204  1.00 24.65           C  
ATOM   4430  CE1 PHE B 218     104.653 -18.245  10.146  1.00 21.08           C  
ATOM   4431  CE2 PHE B 218     105.390 -15.993  10.580  1.00 21.35           C  
ATOM   4432  CZ  PHE B 218     105.047 -17.258  11.049  1.00 22.00           C  
ATOM   4433  N   SER B 219     106.814 -16.427   3.805  1.00 24.92           N  
ATOM   4434  CA  SER B 219     106.676 -16.273   2.366  1.00 24.47           C  
ATOM   4435  C   SER B 219     107.925 -16.779   1.661  1.00 24.88           C  
ATOM   4436  O   SER B 219     107.883 -17.776   0.940  1.00 26.72           O  
ATOM   4437  CB  SER B 219     106.437 -14.809   2.000  1.00 24.71           C  
ATOM   4438  OG  SER B 219     106.404 -14.646   0.594  1.00 25.45           O  
ATOM   4439  N   LEU B 220     109.041 -16.100   1.893  1.00 24.19           N  
ATOM   4440  CA  LEU B 220     110.310 -16.455   1.264  1.00 24.82           C  
ATOM   4441  C   LEU B 220     110.586 -17.961   1.188  1.00 26.71           C  
ATOM   4442  O   LEU B 220     110.863 -18.501   0.113  1.00 28.74           O  
ATOM   4443  CB  LEU B 220     111.451 -15.747   1.997  1.00 24.39           C  
ATOM   4444  CG  LEU B 220     112.905 -15.930   1.557  1.00 25.40           C  
ATOM   4445  CD1 LEU B 220     113.003 -16.362   0.120  1.00 25.29           C  
ATOM   4446  CD2 LEU B 220     113.622 -14.614   1.752  1.00 24.81           C  
ATOM   4447  N   PRO B 221     110.513 -18.662   2.326  1.00 25.47           N  
ATOM   4448  CA  PRO B 221     110.770 -20.106   2.324  1.00 24.99           C  
ATOM   4449  C   PRO B 221     109.930 -20.918   1.337  1.00 26.15           C  
ATOM   4450  O   PRO B 221     110.428 -21.836   0.701  1.00 26.77           O  
ATOM   4451  CB  PRO B 221     110.493 -20.523   3.768  1.00 22.85           C  
ATOM   4452  CG  PRO B 221     110.633 -19.290   4.554  1.00 21.11           C  
ATOM   4453  CD  PRO B 221     110.194 -18.166   3.674  1.00 24.02           C  
ATOM   4454  N   TYR B 222     108.654 -20.573   1.215  1.00 28.49           N  
ATOM   4455  CA  TYR B 222     107.745 -21.296   0.343  1.00 28.55           C  
ATOM   4456  C   TYR B 222     107.846 -20.884  -1.122  1.00 28.62           C  
ATOM   4457  O   TYR B 222     107.553 -21.676  -2.018  1.00 29.76           O  
ATOM   4458  CB  TYR B 222     106.337 -21.132   0.898  1.00 27.94           C  
ATOM   4459  CG  TYR B 222     106.263 -21.683   2.304  1.00 28.71           C  
ATOM   4460  CD1 TYR B 222     106.155 -23.057   2.526  1.00 30.79           C  
ATOM   4461  CD2 TYR B 222     106.351 -20.848   3.411  1.00 27.76           C  
ATOM   4462  CE1 TYR B 222     106.146 -23.588   3.819  1.00 31.42           C  
ATOM   4463  CE2 TYR B 222     106.343 -21.366   4.710  1.00 27.83           C  
ATOM   4464  CZ  TYR B 222     106.239 -22.739   4.905  1.00 30.91           C  
ATOM   4465  OH  TYR B 222     106.241 -23.273   6.176  1.00 32.62           O  
ATOM   4466  N   LEU B 223     108.266 -19.650  -1.367  1.00 27.94           N  
ATOM   4467  CA  LEU B 223     108.466 -19.185  -2.731  1.00 27.20           C  
ATOM   4468  C   LEU B 223     109.707 -19.934  -3.218  1.00 28.45           C  
ATOM   4469  O   LEU B 223     109.765 -20.413  -4.347  1.00 29.94           O  
ATOM   4470  CB  LEU B 223     108.747 -17.690  -2.740  1.00 24.70           C  
ATOM   4471  CG  LEU B 223     107.537 -16.776  -2.584  1.00 24.53           C  
ATOM   4472  CD1 LEU B 223     108.013 -15.338  -2.526  1.00 25.51           C  
ATOM   4473  CD2 LEU B 223     106.586 -16.969  -3.749  1.00 24.44           C  
ATOM   4474  N   LYS B 224     110.696 -20.043  -2.335  1.00 30.11           N  
ATOM   4475  CA  LYS B 224     111.943 -20.724  -2.644  1.00 31.15           C  
ATOM   4476  C   LYS B 224     111.692 -22.200  -2.923  1.00 32.26           C  
ATOM   4477  O   LYS B 224     112.289 -22.782  -3.833  1.00 33.89           O  
ATOM   4478  CB  LYS B 224     112.925 -20.578  -1.480  1.00 31.69           C  
ATOM   4479  CG  LYS B 224     114.361 -20.974  -1.819  1.00 34.76           C  
ATOM   4480  CD  LYS B 224     115.233 -21.087  -0.570  1.00 36.61           C  
ATOM   4481  CE  LYS B 224     116.724 -21.168  -0.919  1.00 38.64           C  
ATOM   4482  NZ  LYS B 224     117.200 -22.559  -1.171  1.00 40.30           N1+
ATOM   4483  N   GLN B 225     110.814 -22.809  -2.138  1.00 32.35           N  
ATOM   4484  CA  GLN B 225     110.506 -24.220  -2.329  1.00 32.89           C  
ATOM   4485  C   GLN B 225     109.946 -24.463  -3.728  1.00 32.76           C  
ATOM   4486  O   GLN B 225     110.340 -25.411  -4.416  1.00 32.02           O  
ATOM   4487  CB  GLN B 225     109.491 -24.695  -1.286  1.00 34.60           C  
ATOM   4488  CG  GLN B 225     109.575 -26.192  -0.972  1.00 39.18           C  
ATOM   4489  CD  GLN B 225     108.377 -26.712  -0.180  1.00 42.19           C  
ATOM   4490  NE2 GLN B 225     107.339 -27.137  -0.890  1.00 44.67           N  
ATOM   4491  OE1 GLN B 225     108.393 -26.735   1.054  1.00 43.55           O  
ATOM   4492  N   ILE B 226     109.025 -23.603  -4.147  1.00 31.80           N  
ATOM   4493  CA  ILE B 226     108.429 -23.754  -5.460  1.00 30.66           C  
ATOM   4494  C   ILE B 226     109.539 -23.638  -6.506  1.00 31.56           C  
ATOM   4495  O   ILE B 226     109.723 -24.523  -7.344  1.00 33.66           O  
ATOM   4496  CB  ILE B 226     107.329 -22.687  -5.699  1.00 27.31           C  
ATOM   4497  CG1 ILE B 226     106.160 -22.920  -4.740  1.00 23.93           C  
ATOM   4498  CG2 ILE B 226     106.827 -22.762  -7.123  1.00 25.05           C  
ATOM   4499  CD1 ILE B 226     105.120 -21.809  -4.765  1.00 22.72           C  
ATOM   4500  N   VAL B 227     110.310 -22.563  -6.438  1.00 31.02           N  
ATOM   4501  CA  VAL B 227     111.373 -22.391  -7.412  1.00 31.17           C  
ATOM   4502  C   VAL B 227     112.318 -23.584  -7.451  1.00 30.32           C  
ATOM   4503  O   VAL B 227     112.580 -24.123  -8.512  1.00 31.81           O  
ATOM   4504  CB  VAL B 227     112.194 -21.113  -7.136  1.00 31.96           C  
ATOM   4505  CG1 VAL B 227     113.411 -21.066  -8.061  1.00 30.50           C  
ATOM   4506  CG2 VAL B 227     111.315 -19.875  -7.342  1.00 31.38           C  
ATOM   4507  N   ASP B 228     112.822 -24.004  -6.298  1.00 30.56           N  
ATOM   4508  CA  ASP B 228     113.756 -25.122  -6.258  1.00 30.37           C  
ATOM   4509  C   ASP B 228     113.155 -26.391  -6.823  1.00 30.39           C  
ATOM   4510  O   ASP B 228     113.821 -27.151  -7.524  1.00 29.75           O  
ATOM   4511  CB  ASP B 228     114.203 -25.385  -4.822  1.00 31.52           C  
ATOM   4512  CG  ASP B 228     115.081 -24.276  -4.266  1.00 35.56           C  
ATOM   4513  OD1 ASP B 228     115.629 -23.481  -5.062  1.00 36.33           O  
ATOM   4514  OD2 ASP B 228     115.223 -24.201  -3.023  1.00 39.53           O1-
ATOM   4515  N   SER B 229     111.892 -26.620  -6.500  1.00 32.51           N  
ATOM   4516  CA  SER B 229     111.190 -27.810  -6.945  1.00 33.34           C  
ATOM   4517  C   SER B 229     110.928 -27.774  -8.431  1.00 34.46           C  
ATOM   4518  O   SER B 229     111.118 -28.767  -9.126  1.00 34.46           O  
ATOM   4519  CB  SER B 229     109.867 -27.943  -6.210  1.00 33.75           C  
ATOM   4520  OG  SER B 229     109.493 -29.301  -6.105  1.00 37.72           O  
ATOM   4521  N   VAL B 230     110.489 -26.623  -8.920  1.00 35.35           N  
ATOM   4522  CA  VAL B 230     110.198 -26.470 -10.334  1.00 35.08           C  
ATOM   4523  C   VAL B 230     111.460 -26.496 -11.182  1.00 36.01           C  
ATOM   4524  O   VAL B 230     111.481 -27.088 -12.257  1.00 36.25           O  
ATOM   4525  CB  VAL B 230     109.438 -25.163 -10.584  1.00 36.30           C  
ATOM   4526  CG1 VAL B 230     109.326 -24.891 -12.091  1.00 35.79           C  
ATOM   4527  CG2 VAL B 230     108.052 -25.256  -9.944  1.00 35.40           C  
ATOM   4528  N   LYS B 231     112.511 -25.849 -10.695  1.00 37.06           N  
ATOM   4529  CA  LYS B 231     113.783 -25.803 -11.401  1.00 37.90           C  
ATOM   4530  C   LYS B 231     114.312 -27.213 -11.590  1.00 38.10           C  
ATOM   4531  O   LYS B 231     115.102 -27.482 -12.492  1.00 40.86           O  
ATOM   4532  CB  LYS B 231     114.801 -25.001 -10.597  1.00 40.91           C  
ATOM   4533  CG  LYS B 231     115.637 -24.064 -11.440  1.00 46.71           C  
ATOM   4534  CD  LYS B 231     115.826 -22.725 -10.746  1.00 51.40           C  
ATOM   4535  CE  LYS B 231     116.388 -21.680 -11.701  1.00 54.61           C  
ATOM   4536  NZ  LYS B 231     116.721 -20.401 -11.004  1.00 55.30           N1+
ATOM   4537  N   LEU B 232     113.866 -28.119 -10.731  1.00 36.61           N  
ATOM   4538  CA  LEU B 232     114.321 -29.491 -10.794  1.00 33.26           C  
ATOM   4539  C   LEU B 232     113.696 -30.248 -11.962  1.00 33.72           C  
ATOM   4540  O   LEU B 232     114.373 -31.021 -12.634  1.00 33.71           O  
ATOM   4541  CB  LEU B 232     113.994 -30.188  -9.475  1.00 32.80           C  
ATOM   4542  CG  LEU B 232     115.113 -30.877  -8.689  1.00 32.47           C  
ATOM   4543  CD1 LEU B 232     116.333 -30.003  -8.605  1.00 31.91           C  
ATOM   4544  CD2 LEU B 232     114.603 -31.192  -7.291  1.00 34.40           C  
ATOM   4545  N   THR B 233     112.411 -30.015 -12.214  1.00 34.16           N  
ATOM   4546  CA  THR B 233     111.707 -30.711 -13.286  1.00 33.51           C  
ATOM   4547  C   THR B 233     111.622 -29.904 -14.577  1.00 32.86           C  
ATOM   4548  O   THR B 233     111.560 -30.481 -15.657  1.00 33.11           O  
ATOM   4549  CB  THR B 233     110.271 -31.103 -12.858  1.00 34.78           C  
ATOM   4550  CG2 THR B 233     110.295 -32.102 -11.715  1.00 36.37           C  
ATOM   4551  OG1 THR B 233     109.571 -29.936 -12.424  1.00 33.88           O  
ATOM   4552  N   HIS B 234     111.607 -28.578 -14.464  1.00 32.92           N  
ATOM   4553  CA  HIS B 234     111.544 -27.691 -15.625  1.00 32.94           C  
ATOM   4554  C   HIS B 234     112.670 -26.674 -15.507  1.00 34.87           C  
ATOM   4555  O   HIS B 234     112.440 -25.467 -15.385  1.00 36.10           O  
ATOM   4556  CB  HIS B 234     110.195 -26.992 -15.672  1.00 31.37           C  
ATOM   4557  CG  HIS B 234     109.040 -27.940 -15.695  1.00 32.74           C  
ATOM   4558  CD2 HIS B 234     108.689 -28.935 -14.847  1.00 32.52           C  
ATOM   4559  ND1 HIS B 234     108.111 -27.960 -16.713  1.00 33.06           N  
ATOM   4560  CE1 HIS B 234     107.240 -28.928 -16.492  1.00 33.48           C  
ATOM   4561  NE2 HIS B 234     107.567 -29.534 -15.366  1.00 34.26           N  
ATOM   4562  N   PRO B 235     113.915 -27.160 -15.566  1.00 34.76           N  
ATOM   4563  CA  PRO B 235     115.138 -26.367 -15.461  1.00 35.36           C  
ATOM   4564  C   PRO B 235     115.187 -25.045 -16.201  1.00 37.08           C  
ATOM   4565  O   PRO B 235     115.763 -24.074 -15.704  1.00 38.48           O  
ATOM   4566  CB  PRO B 235     116.234 -27.324 -15.942  1.00 34.29           C  
ATOM   4567  CG  PRO B 235     115.517 -28.531 -16.486  1.00 34.14           C  
ATOM   4568  CD  PRO B 235     114.216 -28.583 -15.791  1.00 34.01           C  
ATOM   4569  N   ASN B 236     114.585 -24.991 -17.377  1.00 37.35           N  
ATOM   4570  CA  ASN B 236     114.652 -23.765 -18.151  1.00 37.98           C  
ATOM   4571  C   ASN B 236     113.435 -22.871 -18.113  1.00 35.48           C  
ATOM   4572  O   ASN B 236     113.394 -21.861 -18.809  1.00 35.77           O  
ATOM   4573  CB  ASN B 236     115.009 -24.104 -19.596  1.00 42.22           C  
ATOM   4574  CG  ASN B 236     116.347 -24.816 -19.701  1.00 45.79           C  
ATOM   4575  ND2 ASN B 236     116.314 -26.073 -20.141  1.00 47.40           N  
ATOM   4576  OD1 ASN B 236     117.400 -24.247 -19.376  1.00 45.68           O  
ATOM   4577  N   LEU B 237     112.448 -23.221 -17.294  1.00 32.97           N  
ATOM   4578  CA  LEU B 237     111.246 -22.402 -17.206  1.00 32.68           C  
ATOM   4579  C   LEU B 237     111.469 -21.186 -16.326  1.00 32.03           C  
ATOM   4580  O   LEU B 237     111.632 -21.310 -15.110  1.00 33.88           O  
ATOM   4581  CB  LEU B 237     110.083 -23.203 -16.641  1.00 32.33           C  
ATOM   4582  CG  LEU B 237     108.816 -22.355 -16.521  1.00 30.37           C  
ATOM   4583  CD1 LEU B 237     108.144 -22.233 -17.883  1.00 28.52           C  
ATOM   4584  CD2 LEU B 237     107.878 -22.994 -15.511  1.00 30.87           C  
ATOM   4585  N   PRO B 238     111.485 -19.991 -16.927  1.00 30.10           N  
ATOM   4586  CA  PRO B 238     111.691 -18.776 -16.141  1.00 30.57           C  
ATOM   4587  C   PRO B 238     110.515 -18.515 -15.212  1.00 31.21           C  
ATOM   4588  O   PRO B 238     109.365 -18.677 -15.609  1.00 33.49           O  
ATOM   4589  CB  PRO B 238     111.833 -17.677 -17.197  1.00 28.94           C  
ATOM   4590  CG  PRO B 238     112.030 -18.391 -18.493  1.00 29.48           C  
ATOM   4591  CD  PRO B 238     111.334 -19.697 -18.358  1.00 30.71           C  
ATOM   4592  N   LEU B 239     110.805 -18.117 -13.977  1.00 30.39           N  
ATOM   4593  CA  LEU B 239     109.759 -17.808 -13.008  1.00 29.42           C  
ATOM   4594  C   LEU B 239     109.820 -16.312 -12.688  1.00 29.98           C  
ATOM   4595  O   LEU B 239     110.896 -15.770 -12.450  1.00 31.70           O  
ATOM   4596  CB  LEU B 239     109.960 -18.633 -11.739  1.00 27.37           C  
ATOM   4597  CG  LEU B 239     109.899 -20.147 -11.959  1.00 25.19           C  
ATOM   4598  CD1 LEU B 239     110.037 -20.881 -10.634  1.00 24.19           C  
ATOM   4599  CD2 LEU B 239     108.575 -20.505 -12.618  1.00 27.16           C  
ATOM   4600  N   ILE B 240     108.671 -15.644 -12.699  1.00 28.81           N  
ATOM   4601  CA  ILE B 240     108.625 -14.212 -12.416  1.00 27.29           C  
ATOM   4602  C   ILE B 240     107.882 -13.918 -11.121  1.00 27.85           C  
ATOM   4603  O   ILE B 240     106.722 -14.301 -10.970  1.00 27.32           O  
ATOM   4604  CB  ILE B 240     107.908 -13.432 -13.530  1.00 24.40           C  
ATOM   4605  CG1 ILE B 240     108.476 -13.812 -14.893  1.00 24.49           C  
ATOM   4606  CG2 ILE B 240     108.064 -11.944 -13.293  1.00 21.50           C  
ATOM   4607  CD1 ILE B 240     107.743 -13.171 -16.044  1.00 24.28           C  
ATOM   4608  N   LEU B 241     108.542 -13.226 -10.193  1.00 27.36           N  
ATOM   4609  CA  LEU B 241     107.894 -12.892  -8.935  1.00 26.39           C  
ATOM   4610  C   LEU B 241     107.317 -11.498  -9.015  1.00 26.58           C  
ATOM   4611  O   LEU B 241     107.996 -10.555  -9.413  1.00 25.80           O  
ATOM   4612  CB  LEU B 241     108.869 -12.976  -7.757  1.00 28.14           C  
ATOM   4613  CG  LEU B 241     108.270 -12.677  -6.369  1.00 27.81           C  
ATOM   4614  CD1 LEU B 241     107.152 -13.675  -6.062  1.00 23.69           C  
ATOM   4615  CD2 LEU B 241     109.372 -12.731  -5.295  1.00 23.07           C  
ATOM   4616  N   TYR B 242     106.043 -11.391  -8.662  1.00 27.33           N  
ATOM   4617  CA  TYR B 242     105.350 -10.120  -8.661  1.00 27.37           C  
ATOM   4618  C   TYR B 242     104.786  -9.947  -7.270  1.00 26.87           C  
ATOM   4619  O   TYR B 242     104.065 -10.804  -6.763  1.00 26.23           O  
ATOM   4620  CB  TYR B 242     104.204 -10.104  -9.679  1.00 31.51           C  
ATOM   4621  CG  TYR B 242     103.476  -8.784  -9.692  1.00 35.17           C  
ATOM   4622  CD1 TYR B 242     104.029  -7.677 -10.327  1.00 38.00           C  
ATOM   4623  CD2 TYR B 242     102.296  -8.610  -8.975  1.00 36.45           C  
ATOM   4624  CE1 TYR B 242     103.436  -6.418 -10.233  1.00 40.67           C  
ATOM   4625  CE2 TYR B 242     101.691  -7.357  -8.873  1.00 37.01           C  
ATOM   4626  CZ  TYR B 242     102.267  -6.261  -9.500  1.00 40.15           C  
ATOM   4627  OH  TYR B 242     101.710  -5.006  -9.365  1.00 42.79           O  
ATOM   4628  N   ALA B 243     105.127  -8.833  -6.650  1.00 26.60           N  
ATOM   4629  CA  ALA B 243     104.660  -8.539  -5.312  1.00 27.65           C  
ATOM   4630  C   ALA B 243     104.790  -7.033  -5.139  1.00 29.46           C  
ATOM   4631  O   ALA B 243     105.885  -6.532  -4.901  1.00 31.53           O  
ATOM   4632  CB  ALA B 243     105.525  -9.268  -4.303  1.00 24.63           C  
ATOM   4633  N   SER B 244     103.688  -6.302  -5.281  1.00 30.38           N  
ATOM   4634  CA  SER B 244     103.754  -4.856  -5.135  1.00 32.31           C  
ATOM   4635  C   SER B 244     104.013  -4.491  -3.682  1.00 29.75           C  
ATOM   4636  O   SER B 244     103.628  -5.221  -2.771  1.00 29.54           O  
ATOM   4637  CB  SER B 244     102.462  -4.200  -5.621  1.00 33.27           C  
ATOM   4638  OG  SER B 244     101.353  -4.942  -5.181  1.00 41.60           O  
ATOM   4639  N   GLY B 245     104.675  -3.360  -3.472  1.00 28.38           N  
ATOM   4640  CA  GLY B 245     104.979  -2.936  -2.124  1.00 29.03           C  
ATOM   4641  C   GLY B 245     106.132  -3.743  -1.570  1.00 29.81           C  
ATOM   4642  O   GLY B 245     106.150  -4.071  -0.385  1.00 32.01           O  
ATOM   4643  N   SER B 246     107.101  -4.059  -2.428  1.00 28.32           N  
ATOM   4644  CA  SER B 246     108.260  -4.847  -2.025  1.00 26.20           C  
ATOM   4645  C   SER B 246     109.477  -3.973  -1.749  1.00 26.64           C  
ATOM   4646  O   SER B 246     110.580  -4.475  -1.526  1.00 26.97           O  
ATOM   4647  CB  SER B 246     108.593  -5.857  -3.112  1.00 24.47           C  
ATOM   4648  OG  SER B 246     108.940  -5.183  -4.302  1.00 27.26           O  
ATOM   4649  N   GLY B 247     109.259  -2.662  -1.754  1.00 26.02           N  
ATOM   4650  CA  GLY B 247     110.326  -1.711  -1.507  1.00 26.02           C  
ATOM   4651  C   GLY B 247     111.257  -2.008  -0.345  1.00 27.42           C  
ATOM   4652  O   GLY B 247     112.430  -1.637  -0.377  1.00 30.83           O  
ATOM   4653  N   GLY B 248     110.758  -2.673   0.687  1.00 25.70           N  
ATOM   4654  CA  GLY B 248     111.610  -2.975   1.824  1.00 23.60           C  
ATOM   4655  C   GLY B 248     112.114  -4.405   1.833  1.00 24.27           C  
ATOM   4656  O   GLY B 248     112.870  -4.798   2.728  1.00 23.52           O  
ATOM   4657  N   LEU B 249     111.707  -5.179   0.827  1.00 22.93           N  
ATOM   4658  CA  LEU B 249     112.095  -6.581   0.718  1.00 21.66           C  
ATOM   4659  C   LEU B 249     113.019  -6.891  -0.445  1.00 19.66           C  
ATOM   4660  O   LEU B 249     113.440  -8.030  -0.622  1.00 21.77           O  
ATOM   4661  CB  LEU B 249     110.850  -7.454   0.566  1.00 22.56           C  
ATOM   4662  CG  LEU B 249     109.839  -7.453   1.702  1.00 22.29           C  
ATOM   4663  CD1 LEU B 249     108.539  -8.046   1.198  1.00 23.53           C  
ATOM   4664  CD2 LEU B 249     110.378  -8.255   2.875  1.00 22.98           C  
ATOM   4665  N   LEU B 250     113.331  -5.885  -1.244  1.00 20.17           N  
ATOM   4666  CA  LEU B 250     114.163  -6.095  -2.415  1.00 20.90           C  
ATOM   4667  C   LEU B 250     115.329  -7.046  -2.228  1.00 22.43           C  
ATOM   4668  O   LEU B 250     115.438  -8.040  -2.942  1.00 24.73           O  
ATOM   4669  CB  LEU B 250     114.658  -4.752  -2.942  1.00 19.56           C  
ATOM   4670  CG  LEU B 250     113.549  -3.943  -3.621  1.00 18.18           C  
ATOM   4671  CD1 LEU B 250     114.179  -2.942  -4.573  1.00 17.52           C  
ATOM   4672  CD2 LEU B 250     112.589  -4.869  -4.378  1.00 16.46           C  
ATOM   4673  N   GLU B 251     116.189  -6.764  -1.264  1.00 24.63           N  
ATOM   4674  CA  GLU B 251     117.354  -7.606  -1.042  1.00 24.50           C  
ATOM   4675  C   GLU B 251     117.062  -9.084  -0.828  1.00 26.65           C  
ATOM   4676  O   GLU B 251     117.915  -9.920  -1.123  1.00 29.38           O  
ATOM   4677  CB  GLU B 251     118.175  -7.077   0.132  1.00 24.83           C  
ATOM   4678  CG  GLU B 251     118.925  -5.788  -0.169  1.00 23.07           C  
ATOM   4679  CD  GLU B 251     118.044  -4.579  -0.085  1.00 22.43           C  
ATOM   4680  OE1 GLU B 251     116.859  -4.727   0.263  1.00 25.06           O  
ATOM   4681  OE2 GLU B 251     118.535  -3.474  -0.369  1.00 27.07           O1-
ATOM   4682  N   ARG B 252     115.876  -9.428  -0.330  1.00 26.91           N  
ATOM   4683  CA  ARG B 252     115.587 -10.839  -0.118  1.00 27.09           C  
ATOM   4684  C   ARG B 252     114.869 -11.521  -1.268  1.00 26.78           C  
ATOM   4685  O   ARG B 252     114.858 -12.747  -1.342  1.00 27.48           O  
ATOM   4686  CB  ARG B 252     114.779 -11.081   1.168  1.00 29.31           C  
ATOM   4687  CG  ARG B 252     114.349  -9.866   1.937  1.00 29.38           C  
ATOM   4688  CD  ARG B 252     114.851  -9.897   3.372  1.00 28.42           C  
ATOM   4689  NE  ARG B 252     115.285  -8.554   3.743  1.00 30.71           N  
ATOM   4690  CZ  ARG B 252     115.706  -8.190   4.946  1.00 28.54           C  
ATOM   4691  NH1 ARG B 252     115.763  -9.064   5.937  1.00 27.75           N1+
ATOM   4692  NH2 ARG B 252     116.063  -6.934   5.148  1.00 28.06           N  
ATOM   4693  N   LEU B 253     114.277 -10.757  -2.177  1.00 25.60           N  
ATOM   4694  CA  LEU B 253     113.561 -11.385  -3.285  1.00 24.66           C  
ATOM   4695  C   LEU B 253     114.436 -12.360  -4.086  1.00 25.60           C  
ATOM   4696  O   LEU B 253     114.038 -13.496  -4.362  1.00 26.00           O  
ATOM   4697  CB  LEU B 253     112.965 -10.304  -4.188  1.00 22.03           C  
ATOM   4698  CG  LEU B 253     112.020  -9.337  -3.463  1.00 18.40           C  
ATOM   4699  CD1 LEU B 253     111.237  -8.546  -4.457  1.00 14.65           C  
ATOM   4700  CD2 LEU B 253     111.080 -10.113  -2.557  1.00 18.18           C  
ATOM   4701  N   PRO B 254     115.650 -11.933  -4.461  1.00 26.36           N  
ATOM   4702  CA  PRO B 254     116.530 -12.823  -5.225  1.00 25.56           C  
ATOM   4703  C   PRO B 254     116.795 -14.149  -4.524  1.00 27.04           C  
ATOM   4704  O   PRO B 254     117.007 -15.172  -5.169  1.00 29.58           O  
ATOM   4705  CB  PRO B 254     117.807 -12.009  -5.388  1.00 23.05           C  
ATOM   4706  CG  PRO B 254     117.372 -10.605  -5.233  1.00 24.22           C  
ATOM   4707  CD  PRO B 254     116.272 -10.618  -4.231  1.00 26.28           C  
ATOM   4708  N   LEU B 255     116.782 -14.137  -3.200  1.00 28.36           N  
ATOM   4709  CA  LEU B 255     117.046 -15.356  -2.454  1.00 27.99           C  
ATOM   4710  C   LEU B 255     116.009 -16.446  -2.712  1.00 27.68           C  
ATOM   4711  O   LEU B 255     116.223 -17.599  -2.354  1.00 27.36           O  
ATOM   4712  CB  LEU B 255     117.140 -15.042  -0.958  1.00 28.34           C  
ATOM   4713  CG  LEU B 255     118.198 -13.988  -0.602  1.00 28.25           C  
ATOM   4714  CD1 LEU B 255     118.021 -13.498   0.827  1.00 28.79           C  
ATOM   4715  CD2 LEU B 255     119.566 -14.600  -0.775  1.00 27.98           C  
ATOM   4716  N   THR B 256     114.891 -16.085  -3.339  1.00 28.86           N  
ATOM   4717  CA  THR B 256     113.845 -17.065  -3.644  1.00 28.47           C  
ATOM   4718  C   THR B 256     114.319 -17.910  -4.807  1.00 29.41           C  
ATOM   4719  O   THR B 256     113.887 -19.045  -4.972  1.00 29.70           O  
ATOM   4720  CB  THR B 256     112.533 -16.406  -4.088  1.00 26.71           C  
ATOM   4721  CG2 THR B 256     111.984 -15.506  -2.992  1.00 27.19           C  
ATOM   4722  OG1 THR B 256     112.765 -15.636  -5.277  1.00 25.68           O  
ATOM   4723  N   GLY B 257     115.208 -17.340  -5.616  1.00 29.23           N  
ATOM   4724  CA  GLY B 257     115.727 -18.057  -6.762  1.00 28.77           C  
ATOM   4725  C   GLY B 257     114.992 -17.736  -8.052  1.00 29.26           C  
ATOM   4726  O   GLY B 257     115.342 -18.250  -9.111  1.00 29.27           O  
ATOM   4727  N   VAL B 258     113.976 -16.884  -7.973  1.00 29.45           N  
ATOM   4728  CA  VAL B 258     113.207 -16.527  -9.158  1.00 28.49           C  
ATOM   4729  C   VAL B 258     114.114 -15.897 -10.199  1.00 28.97           C  
ATOM   4730  O   VAL B 258     115.051 -15.192  -9.859  1.00 29.61           O  
ATOM   4731  CB  VAL B 258     112.051 -15.539  -8.821  1.00 27.48           C  
ATOM   4732  CG1 VAL B 258     110.921 -16.306  -8.141  1.00 25.45           C  
ATOM   4733  CG2 VAL B 258     112.553 -14.388  -7.931  1.00 24.24           C  
ATOM   4734  N   ASP B 259     113.831 -16.157 -11.471  1.00 30.23           N  
ATOM   4735  CA  ASP B 259     114.629 -15.612 -12.566  1.00 30.15           C  
ATOM   4736  C   ASP B 259     114.390 -14.124 -12.784  1.00 29.23           C  
ATOM   4737  O   ASP B 259     115.292 -13.403 -13.216  1.00 30.61           O  
ATOM   4738  CB  ASP B 259     114.333 -16.361 -13.864  1.00 30.52           C  
ATOM   4739  CG  ASP B 259     114.464 -17.853 -13.710  1.00 32.97           C  
ATOM   4740  OD1 ASP B 259     113.456 -18.502 -13.368  1.00 37.89           O  
ATOM   4741  OD2 ASP B 259     115.571 -18.384 -13.925  1.00 33.47           O1-
ATOM   4742  N   VAL B 260     113.178 -13.660 -12.507  1.00 27.61           N  
ATOM   4743  CA  VAL B 260     112.881 -12.248 -12.686  1.00 25.54           C  
ATOM   4744  C   VAL B 260     111.970 -11.680 -11.601  1.00 24.18           C  
ATOM   4745  O   VAL B 260     111.033 -12.335 -11.145  1.00 25.39           O  
ATOM   4746  CB  VAL B 260     112.306 -11.979 -14.125  1.00 25.47           C  
ATOM   4747  CG1 VAL B 260     111.834 -13.277 -14.750  1.00 23.37           C  
ATOM   4748  CG2 VAL B 260     111.213 -10.935 -14.090  1.00 23.87           C  
ATOM   4749  N   VAL B 261     112.284 -10.465 -11.166  1.00 24.09           N  
ATOM   4750  CA  VAL B 261     111.513  -9.786 -10.135  1.00 23.87           C  
ATOM   4751  C   VAL B 261     110.779  -8.602 -10.737  1.00 25.06           C  
ATOM   4752  O   VAL B 261     111.376  -7.734 -11.378  1.00 25.29           O  
ATOM   4753  CB  VAL B 261     112.418  -9.275  -8.985  1.00 23.09           C  
ATOM   4754  CG1 VAL B 261     111.664  -8.272  -8.141  1.00 17.86           C  
ATOM   4755  CG2 VAL B 261     112.870 -10.441  -8.116  1.00 21.68           C  
ATOM   4756  N   SER B 262     109.470  -8.583 -10.535  1.00 27.15           N  
ATOM   4757  CA  SER B 262     108.644  -7.508 -11.046  1.00 29.07           C  
ATOM   4758  C   SER B 262     108.671  -6.419  -9.989  1.00 29.84           C  
ATOM   4759  O   SER B 262     108.201  -6.625  -8.875  1.00 30.82           O  
ATOM   4760  CB  SER B 262     107.215  -8.016 -11.257  1.00 28.61           C  
ATOM   4761  OG  SER B 262     106.582  -7.371 -12.351  1.00 26.64           O  
ATOM   4762  N   LEU B 263     109.242  -5.272 -10.339  1.00 30.91           N  
ATOM   4763  CA  LEU B 263     109.340  -4.141  -9.421  1.00 31.90           C  
ATOM   4764  C   LEU B 263     108.136  -3.212  -9.570  1.00 32.88           C  
ATOM   4765  O   LEU B 263     107.656  -3.011 -10.688  1.00 33.44           O  
ATOM   4766  CB  LEU B 263     110.610  -3.329  -9.711  1.00 32.60           C  
ATOM   4767  CG  LEU B 263     111.983  -3.782  -9.217  1.00 33.68           C  
ATOM   4768  CD1 LEU B 263     112.970  -2.650  -9.459  1.00 33.97           C  
ATOM   4769  CD2 LEU B 263     111.942  -4.140  -7.738  1.00 34.63           C  
ATOM   4770  N   ASP B 264     107.647  -2.644  -8.463  1.00 33.21           N  
ATOM   4771  CA  ASP B 264     106.517  -1.724  -8.552  1.00 32.37           C  
ATOM   4772  C   ASP B 264     107.104  -0.347  -8.796  1.00 31.07           C  
ATOM   4773  O   ASP B 264     108.315  -0.193  -8.793  1.00 30.95           O  
ATOM   4774  CB  ASP B 264     105.638  -1.765  -7.285  1.00 34.24           C  
ATOM   4775  CG  ASP B 264     106.361  -1.304  -6.035  1.00 34.74           C  
ATOM   4776  OD1 ASP B 264     106.899  -0.178  -6.031  1.00 37.34           O  
ATOM   4777  OD2 ASP B 264     106.372  -2.071  -5.047  1.00 32.81           O1-
ATOM   4778  N   TRP B 265     106.265   0.650  -9.023  1.00 30.06           N  
ATOM   4779  CA  TRP B 265     106.757   1.986  -9.319  1.00 28.91           C  
ATOM   4780  C   TRP B 265     107.314   2.802  -8.144  1.00 29.20           C  
ATOM   4781  O   TRP B 265     107.910   3.863  -8.367  1.00 28.22           O  
ATOM   4782  CB  TRP B 265     105.655   2.791 -10.010  1.00 28.57           C  
ATOM   4783  CG  TRP B 265     104.585   3.218  -9.069  1.00 28.62           C  
ATOM   4784  CD1 TRP B 265     104.434   4.452  -8.507  1.00 27.95           C  
ATOM   4785  CD2 TRP B 265     103.553   2.399  -8.519  1.00 28.42           C  
ATOM   4786  CE2 TRP B 265     102.813   3.201  -7.627  1.00 28.82           C  
ATOM   4787  CE3 TRP B 265     103.185   1.057  -8.698  1.00 31.56           C  
ATOM   4788  NE1 TRP B 265     103.372   4.452  -7.639  1.00 27.33           N  
ATOM   4789  CZ2 TRP B 265     101.720   2.714  -6.907  1.00 31.08           C  
ATOM   4790  CZ3 TRP B 265     102.097   0.567  -7.985  1.00 33.79           C  
ATOM   4791  CH2 TRP B 265     101.380   1.396  -7.096  1.00 35.35           C  
ATOM   4792  N   THR B 266     107.131   2.333  -6.909  1.00 28.20           N  
ATOM   4793  CA  THR B 266     107.627   3.082  -5.758  1.00 28.06           C  
ATOM   4794  C   THR B 266     109.143   2.959  -5.579  1.00 29.80           C  
ATOM   4795  O   THR B 266     109.759   3.750  -4.861  1.00 30.39           O  
ATOM   4796  CB  THR B 266     106.946   2.639  -4.463  1.00 26.81           C  
ATOM   4797  CG2 THR B 266     105.449   2.606  -4.647  1.00 26.26           C  
ATOM   4798  OG1 THR B 266     107.414   1.337  -4.100  1.00 26.15           O  
ATOM   4799  N   VAL B 267     109.740   1.968  -6.233  1.00 29.14           N  
ATOM   4800  CA  VAL B 267     111.178   1.761  -6.168  1.00 28.90           C  
ATOM   4801  C   VAL B 267     111.774   2.270  -7.477  1.00 29.63           C  
ATOM   4802  O   VAL B 267     111.329   1.877  -8.551  1.00 31.60           O  
ATOM   4803  CB  VAL B 267     111.524   0.257  -6.008  1.00 27.91           C  
ATOM   4804  CG1 VAL B 267     113.002   0.031  -6.220  1.00 24.94           C  
ATOM   4805  CG2 VAL B 267     111.122  -0.224  -4.626  1.00 26.67           C  
ATOM   4806  N   ASP B 268     112.767   3.150  -7.399  1.00 28.80           N  
ATOM   4807  CA  ASP B 268     113.393   3.665  -8.609  1.00 27.76           C  
ATOM   4808  C   ASP B 268     114.115   2.533  -9.327  1.00 28.01           C  
ATOM   4809  O   ASP B 268     114.709   1.668  -8.687  1.00 28.95           O  
ATOM   4810  CB  ASP B 268     114.381   4.773  -8.277  1.00 25.91           C  
ATOM   4811  CG  ASP B 268     115.037   5.339  -9.511  1.00 26.40           C  
ATOM   4812  OD1 ASP B 268     114.363   6.084 -10.251  1.00 26.97           O  
ATOM   4813  OD2 ASP B 268     116.220   5.029  -9.745  1.00 29.96           O1-
ATOM   4814  N   MET B 269     114.060   2.538 -10.659  1.00 27.46           N  
ATOM   4815  CA  MET B 269     114.685   1.486 -11.442  1.00 25.85           C  
ATOM   4816  C   MET B 269     116.152   1.312 -11.110  1.00 26.89           C  
ATOM   4817  O   MET B 269     116.615   0.188 -10.917  1.00 29.29           O  
ATOM   4818  CB  MET B 269     114.541   1.762 -12.936  1.00 26.19           C  
ATOM   4819  CG  MET B 269     115.096   0.642 -13.803  1.00 28.82           C  
ATOM   4820  SD  MET B 269     114.467  -1.003 -13.358  1.00 29.71           S  
ATOM   4821  CE  MET B 269     112.949  -0.998 -14.253  1.00 26.74           C  
ATOM   4822  N   ALA B 270     116.890   2.414 -11.051  1.00 24.80           N  
ATOM   4823  CA  ALA B 270     118.302   2.330 -10.744  1.00 24.27           C  
ATOM   4824  C   ALA B 270     118.498   1.701  -9.373  1.00 25.04           C  
ATOM   4825  O   ALA B 270     119.330   0.813  -9.202  1.00 26.96           O  
ATOM   4826  CB  ALA B 270     118.918   3.707 -10.781  1.00 26.86           C  
ATOM   4827  N   ASP B 271     117.718   2.150  -8.397  1.00 25.87           N  
ATOM   4828  CA  ASP B 271     117.828   1.625  -7.035  1.00 26.77           C  
ATOM   4829  C   ASP B 271     117.530   0.139  -7.001  1.00 26.91           C  
ATOM   4830  O   ASP B 271     118.252  -0.642  -6.376  1.00 27.63           O  
ATOM   4831  CB  ASP B 271     116.845   2.331  -6.097  1.00 28.76           C  
ATOM   4832  CG  ASP B 271     117.236   3.766  -5.798  1.00 29.19           C  
ATOM   4833  OD1 ASP B 271     118.399   4.142  -6.070  1.00 30.45           O  
ATOM   4834  OD2 ASP B 271     116.376   4.518  -5.285  1.00 28.01           O1-
ATOM   4835  N   GLY B 272     116.434  -0.236  -7.654  1.00 26.70           N  
ATOM   4836  CA  GLY B 272     116.027  -1.626  -7.695  1.00 26.53           C  
ATOM   4837  C   GLY B 272     117.055  -2.495  -8.381  1.00 25.13           C  
ATOM   4838  O   GLY B 272     117.352  -3.594  -7.902  1.00 26.34           O  
ATOM   4839  N   ARG B 273     117.598  -2.011  -9.496  1.00 24.85           N  
ATOM   4840  CA  ARG B 273     118.601  -2.764 -10.238  1.00 27.15           C  
ATOM   4841  C   ARG B 273     119.820  -3.005  -9.353  1.00 27.91           C  
ATOM   4842  O   ARG B 273     120.465  -4.060  -9.424  1.00 28.98           O  
ATOM   4843  CB  ARG B 273     119.008  -2.011 -11.513  1.00 27.94           C  
ATOM   4844  CG  ARG B 273     120.074  -2.719 -12.363  1.00 32.71           C  
ATOM   4845  CD  ARG B 273     119.528  -3.944 -13.124  1.00 38.05           C  
ATOM   4846  NE  ARG B 273     119.589  -5.162 -12.312  1.00 37.73           N  
ATOM   4847  CZ  ARG B 273     119.238  -6.374 -12.729  1.00 36.60           C  
ATOM   4848  NH1 ARG B 273     118.792  -6.565 -13.964  1.00 36.62           N1+
ATOM   4849  NH2 ARG B 273     119.332  -7.401 -11.894  1.00 35.99           N  
ATOM   4850  N   ARG B 274     120.128  -2.029  -8.504  1.00 27.53           N  
ATOM   4851  CA  ARG B 274     121.269  -2.154  -7.606  1.00 27.13           C  
ATOM   4852  C   ARG B 274     120.969  -3.058  -6.414  1.00 28.18           C  
ATOM   4853  O   ARG B 274     121.714  -3.998  -6.140  1.00 29.44           O  
ATOM   4854  CB  ARG B 274     121.701  -0.778  -7.105  1.00 25.87           C  
ATOM   4855  CG  ARG B 274     122.981  -0.800  -6.296  1.00 29.24           C  
ATOM   4856  CD  ARG B 274     123.198   0.518  -5.584  1.00 30.64           C  
ATOM   4857  NE  ARG B 274     122.069   0.831  -4.716  1.00 34.94           N  
ATOM   4858  CZ  ARG B 274     121.178   1.789  -4.954  1.00 35.80           C  
ATOM   4859  NH1 ARG B 274     121.282   2.545  -6.045  1.00 35.52           N1+
ATOM   4860  NH2 ARG B 274     120.177   1.990  -4.099  1.00 35.10           N  
ATOM   4861  N   ARG B 275     119.866  -2.775  -5.720  1.00 28.36           N  
ATOM   4862  CA  ARG B 275     119.465  -3.526  -4.532  1.00 26.36           C  
ATOM   4863  C   ARG B 275     119.140  -4.986  -4.774  1.00 26.87           C  
ATOM   4864  O   ARG B 275     119.239  -5.803  -3.858  1.00 24.90           O  
ATOM   4865  CB  ARG B 275     118.267  -2.848  -3.861  1.00 26.62           C  
ATOM   4866  CG  ARG B 275     118.523  -1.400  -3.473  1.00 25.73           C  
ATOM   4867  CD  ARG B 275     117.313  -0.791  -2.778  1.00 26.44           C  
ATOM   4868  NE  ARG B 275     116.736  -1.699  -1.789  1.00 24.92           N  
ATOM   4869  CZ  ARG B 275     115.488  -1.614  -1.337  1.00 24.56           C  
ATOM   4870  NH1 ARG B 275     114.683  -0.656  -1.783  1.00 21.75           N1+
ATOM   4871  NH2 ARG B 275     115.044  -2.492  -0.447  1.00 22.50           N  
ATOM   4872  N   LEU B 276     118.758  -5.326  -5.999  1.00 28.40           N  
ATOM   4873  CA  LEU B 276     118.423  -6.713  -6.309  1.00 29.59           C  
ATOM   4874  C   LEU B 276     119.647  -7.559  -6.655  1.00 32.16           C  
ATOM   4875  O   LEU B 276     119.591  -8.788  -6.638  1.00 32.26           O  
ATOM   4876  CB  LEU B 276     117.437  -6.775  -7.476  1.00 25.31           C  
ATOM   4877  CG  LEU B 276     116.002  -6.338  -7.203  1.00 23.22           C  
ATOM   4878  CD1 LEU B 276     115.281  -6.067  -8.510  1.00 21.13           C  
ATOM   4879  CD2 LEU B 276     115.305  -7.418  -6.431  1.00 20.58           C  
ATOM   4880  N   GLY B 277     120.759  -6.909  -6.967  1.00 34.37           N  
ATOM   4881  CA  GLY B 277     121.932  -7.673  -7.332  1.00 36.90           C  
ATOM   4882  C   GLY B 277     121.992  -7.636  -8.839  1.00 38.88           C  
ATOM   4883  O   GLY B 277     121.078  -7.102  -9.471  1.00 39.74           O  
ATOM   4884  N   PRO B 278     123.040  -8.199  -9.452  1.00 40.84           N  
ATOM   4885  CA  PRO B 278     123.172  -8.191 -10.912  1.00 42.48           C  
ATOM   4886  C   PRO B 278     122.642  -9.369 -11.730  1.00 42.63           C  
ATOM   4887  O   PRO B 278     122.459  -9.235 -12.938  1.00 44.05           O  
ATOM   4888  CB  PRO B 278     124.676  -8.012 -11.115  1.00 41.75           C  
ATOM   4889  CG  PRO B 278     125.315  -8.536  -9.795  1.00 41.09           C  
ATOM   4890  CD  PRO B 278     124.204  -8.834  -8.815  1.00 41.13           C  
ATOM   4891  N   ASN B 279     122.391 -10.508 -11.096  1.00 42.60           N  
ATOM   4892  CA  ASN B 279     121.938 -11.692 -11.826  1.00 42.43           C  
ATOM   4893  C   ASN B 279     120.471 -11.764 -12.234  1.00 40.72           C  
ATOM   4894  O   ASN B 279     120.147 -12.162 -13.348  1.00 43.11           O  
ATOM   4895  CB  ASN B 279     122.287 -12.942 -11.027  1.00 45.87           C  
ATOM   4896  CG  ASN B 279     123.626 -12.825 -10.340  1.00 48.78           C  
ATOM   4897  ND2 ASN B 279     123.735 -13.407  -9.149  1.00 50.81           N  
ATOM   4898  OD1 ASN B 279     124.556 -12.212 -10.871  1.00 50.78           O  
ATOM   4899  N   VAL B 280     119.582 -11.390 -11.331  1.00 37.98           N  
ATOM   4900  CA  VAL B 280     118.154 -11.446 -11.600  1.00 34.16           C  
ATOM   4901  C   VAL B 280     117.705 -10.484 -12.716  1.00 31.77           C  
ATOM   4902  O   VAL B 280     118.349  -9.470 -12.972  1.00 32.08           O  
ATOM   4903  CB  VAL B 280     117.391 -11.173 -10.272  1.00 34.24           C  
ATOM   4904  CG1 VAL B 280     116.924  -9.743 -10.196  1.00 34.91           C  
ATOM   4905  CG2 VAL B 280     116.239 -12.101 -10.150  1.00 36.92           C  
ATOM   4906  N   ALA B 281     116.618 -10.820 -13.402  1.00 29.31           N  
ATOM   4907  CA  ALA B 281     116.081  -9.950 -14.442  1.00 27.34           C  
ATOM   4908  C   ALA B 281     115.000  -9.107 -13.761  1.00 28.13           C  
ATOM   4909  O   ALA B 281     114.568  -9.434 -12.656  1.00 27.82           O  
ATOM   4910  CB  ALA B 281     115.484 -10.764 -15.550  1.00 25.31           C  
ATOM   4911  N   ILE B 282     114.546  -8.037 -14.405  1.00 26.90           N  
ATOM   4912  CA  ILE B 282     113.537  -7.171 -13.792  1.00 26.35           C  
ATOM   4913  C   ILE B 282     112.375  -6.875 -14.724  1.00 27.57           C  
ATOM   4914  O   ILE B 282     112.581  -6.588 -15.908  1.00 28.36           O  
ATOM   4915  CB  ILE B 282     114.192  -5.835 -13.356  1.00 24.77           C  
ATOM   4916  CG1 ILE B 282     115.417  -6.141 -12.490  1.00 26.95           C  
ATOM   4917  CG2 ILE B 282     113.181  -4.957 -12.651  1.00 24.93           C  
ATOM   4918  CD1 ILE B 282     115.892  -5.013 -11.609  1.00 25.91           C  
ATOM   4919  N   GLN B 283     111.152  -6.934 -14.208  1.00 29.28           N  
ATOM   4920  CA  GLN B 283     110.002  -6.629 -15.045  1.00 31.50           C  
ATOM   4921  C   GLN B 283     109.487  -5.212 -14.814  1.00 34.06           C  
ATOM   4922  O   GLN B 283     109.235  -4.815 -13.673  1.00 32.75           O  
ATOM   4923  CB  GLN B 283     108.875  -7.621 -14.812  1.00 32.38           C  
ATOM   4924  CG  GLN B 283     107.700  -7.370 -15.727  1.00 32.42           C  
ATOM   4925  CD  GLN B 283     106.892  -8.608 -15.974  1.00 33.07           C  
ATOM   4926  NE2 GLN B 283     106.031  -8.953 -15.024  1.00 31.26           N  
ATOM   4927  OE1 GLN B 283     107.036  -9.257 -17.012  1.00 33.66           O  
ATOM   4928  N   GLY B 284     109.371  -4.485 -15.923  1.00 37.54           N  
ATOM   4929  CA  GLY B 284     108.904  -3.107 -16.019  1.00 36.74           C  
ATOM   4930  C   GLY B 284     108.689  -2.371 -14.736  1.00 36.08           C  
ATOM   4931  O   GLY B 284     108.192  -2.924 -13.776  1.00 39.56           O  
ATOM   4932  N   ASN B 285     109.017  -1.091 -14.719  1.00 34.24           N  
ATOM   4933  CA  ASN B 285     108.862  -0.347 -13.480  1.00 32.07           C  
ATOM   4934  C   ASN B 285     107.855   0.817 -13.464  1.00 31.97           C  
ATOM   4935  O   ASN B 285     107.402   1.243 -12.404  1.00 33.22           O  
ATOM   4936  CB  ASN B 285     110.249   0.177 -13.120  1.00 32.68           C  
ATOM   4937  CG  ASN B 285     110.250   1.060 -11.941  1.00 31.00           C  
ATOM   4938  ND2 ASN B 285     110.592   2.323 -12.146  1.00 36.42           N
[truncated: 36,937 more chars]
